# Supplementary material for: Impact of recurrent gene duplication on adaptation of plant genomes
Source: BMC Plant Biol. 2014 May 31;14:151. doi: 10.1186/1471-2229-14-151 (PMC4049390; doi:10.1186/1471-2229-14-151)
Supplement: Additional file 2 — Excel spreadsheet containing GreenPhyl gene families found to be under positive selection with the codeml site model. [file 1471-2229-14-151-S2.xlsx]

## Sheet: Site model - Level 1 dataset
Species	Family ID (also found in other species) #	Family Name	Sequences in Cluster	Found in	Molecular Function*	Biological Function *	Cellular Component *	Family Annotation InterPro*	Domain Annotation InterPro*
M. acuminata	GP006194	Unannotated Cluster	7	M. acuminata	NA	NA	NA	NA	NA
O. sativa	GP000452	Unannotated Cluster	276	Magnoliophyta	transferase activity	NA	NA	Transferase	NA
	GP000662	Unannotated Cluster	210	no specifity	oxidoreductase activity, (protein binding, zeaxanthin epoxidase [overall] activity)	metabolitic process, (ABA biosynthesis, oxidation reduction process)	(chloroplast, memebrane)	(Zeaxanthin epoxidase)	Monooxygenase - FAD-binding, Aromatic-ring hydroxylase-like
	GP000711 (B. distachyon)	Actin Filament-crosslinking Protein Family	202	Viridiplantae	NA	NA	NA	Protein of unknown function DUF569	NA
	GP001731	Unannotated Cluster	76	no specifity	(catalytic activity, nucleotidyltransferase activity)	(isoprenoid biosynthetic process, metabolic process)	NA	NA	NA
	GP001770	Unannotated Cluster	76	Poaceae	NA	NA	NA	Protein of unknown function DUF1618	NA
	GP001821	Unannotated Cluster	73	Embryophyta	NA	NA	NA	NA	NA
	2*GP002068 (Z. mays)	Unannotated Cluster	63	Poaceae	(protein binding)	NA	NA	Protein of unknown function DUF295	NA
	GP002797	Unannotated Cluster	42	O. sativa	NA	NA	NA	NA	NA
	GP005547	Unannotated Cluster	12	Poaceae	NA	NA	NA	NA	NA
	GP005596	Unannotated Cluster	11	Poaceae	NA	NA	NA	NA	NA
	GP006001	Unannotated Cluster	8	O. sativa	NA	NA	NA	NA	NA
	GP006512	Unannotated Cluster	6	O. sativa	NA	NA	NA	NA	NA
B. distachyon	GP000785	Unannotated Cluster	185	Embryophyta	(protein binding)	NA	NA	(Protein of unknown function DUF1191)	NA
Z. mays	GP000412	Expressed or Hypothetical Protein Group	297	Magnoliophyta	(DNA binding)	NA	NA	NA	NA
	GP000442	Unannotated Cluster	286	Magnoliophyta	protein binding	NA	NA	NA	F-box domain - Skp2-like, -cyclin-like
	GP001231	Unannotated Cluster	114	Poaceae	NA	NA	NA	NA	Protein of unknown function DUF1618
	GP001272	Carotenoid Isomerase Family	116	no specifity	oxidoreductase activity, (isomerase activity)	oxidation-reduction process, (carotenoid biosynthetic process)	NA	(Carotene isomerase)	NA
	GP002068 (O. sativa)	Unannotated Cluster	63	Poaceae	(protein binding)	NA	NA	Protein of unknown function DUF295	NA
	GP004994	Unannotated Cluster	19	Poaceae	protein binding, zinc ion binding	NA	NA	NA	Zinc finger - RING-type
	GP005413	Unannotated Cluster	13	Z. mays	NA	NA	NA	NA	NA
	GP006264	Unannotated Cluster	7	Z. mays	NA	NA	NA	NA	NA
	GP006275	Unannotated Cluster	7	Z. mays	NA	NA	NA	NA	NA
	GP006607	Unannotated Cluster	6	Z. mays	NA	NA	NA	NA	NA
S. bicolor	GP000566	Unannotated Cluster	240	Poaceae	(protein binding)	NA	NA	NA	F-box domain - Skp2-like
	GP000877	Unannotated Cluster	165	Poaceae	(protein binding)	NA	NA	NA	F-box domain - Skp2-like
	GP001002	Unannotated Cluster	146	Poaceae	NA	NA	NA	NA	NA
	GP001192	Unknown Function DUF295 Family	119	Embryophyta	(protein binding)	NA	NA	NA	NA
	GP005870	Unannotated Cluster	9	S. bicolor	NA	NA	NA	NA	NA
V. vinifera	GP000876	Unannotated Cluster	166	Viridiplantae	triglyceride lipase activity, (transferase activity, catalytic activity, sulfuric ester hydrolase activity)	lipid metabolic process, (GPI anchor biosynthetic process, metabolic process)	(endoplasmic reticulum membrane)	Lipase - class 3, (GPI ethanolamine phosphate transferase 1)	NA
	GP001376	Unknown Function DUF2431 Family	101	Viridiplantae	aminoacyl-tRNA ligase activity, tRNA binding, ATP binding	tRNA aminoacylation	cytoplasm	NA	Phenylalanyl-tRNA synthetase
	GP002586	Ribosomal Protein L14 Family	47	V. vinifera	NA	NA	NA	NA	NA
	GP005000	Expressed or Hypothetical Protein Group	19	V. vinifera	NA	NA	NA	NA	NA
A. thaliana	GP001168	Unknown Function Superfamily	122	no specifity	oxidoreductase activity, (protein binding)	NA	NA	NA	Thioredoxin-like fold
	GP001351	Unknown Function DUF629 Family	102	Viridiplantae	(ubiquitin thiolesterase activity, zinc ion binding, protein binding)	(ubiquitin-dependent protein catabolic process)	(intracellular)	NA	NA
	GP001411	Unknown Function DUF1262 Family	97	Viridiplantae	(catalytic activity, metal ion binding)	(metabolitic process)	NA	Protein of unknown function DUF1262, (Cofactor-independent phosphoglycerate mutase - archaeal)	NA
	GP002663	Cytidine Deaminase Family	45	Viridiplantae	catalytic activity, zinc ion binding, hydrolase activity, cytidine deaminase activity	cytidine deamination	NA	Cytidine deaminase - homodimeric	CMP/dCMP deaminase - zinc-binding
	GP005620	Unannotated Cluster	10	A. thaliana	NA	NA	NA	NA	NA
	GP006058	Pectinesterase Inhibitor Domain Containing Protein Group	7	A. thaliana	enzyme inhibitor activity, pectinesterase activity	NA	NA	NA	Pectinesterase inhibitor
	GP006296	Unannotated Cluster	6	A. thaliana	DNA-binding	regulation of transcription, DNA-dependent	NA	NA	No apical meristem (NAM) protein
P. trichocarpa	GP000263 (M. truncatula)	Unannotated Cluster	405	no specifity	oxidoreductase activity, zinc ion binding, (transferase activity, nucleotide binding, co-factor binding)	oxidation-reduction process	NA	Alcohol dehydrogenase superfamily - zinc-containing	Alcohol dehydrogenase GroES-like
	GP000272	Unannotated Cluster	396	Viridiplantae	(endopeptidase inhibitor activity)	NA	NA	Protein of unknown function DUF789	NA
	GP000761	Unannotated Cluster	192	Rosids	NA	NA	NA	Transcriptional factor B3	NA
	GP000962	Unannotated Cluster	151	Viridiplantae	oxidoreductase activity, antioxidant activity, (protein-disulfide reductase activity, diphosphomevalonate decarboxylase activity, ATP binding)	oxidation-reduction process, (cell redox homeostasis, isoprenoid biosynthetic process, intracellular signal transduction)	NA	NA	Thioredoxin-like fold, Alkyl hydroperoxide reductase/ Thiol specific antioxidant/ Mal allergen
	2*GP001055	Mediator Complex Subunit Med28 Family	135	Magnoliophyta	NA	NA	NA	Mediator complex subunit Med28	NA
	GP003140	Unannotated Cluster	37	Magnoliophyta	NA	NA	NA	NA	NA
	GP004470	Unannotated Cluster	25	Rosids	calcium ion binding, (nucleic acid binding)	NA	NA	NA	Calcium-binding EF-hand
	GP005966	Unannotated Cluster	7	P. trichocarpa	NA	NA	NA	NA	NA
	GP006125	Unannotated Cluster	7	P. trichocarpa	NA	NA	NA	NA	NA
G. max	GP000281	Non-specific Lipid-Transfer Superfamily	385	no specifity	lipid binding, (DNA binding, oxidoreductase activity)	lipid transport, (oxidation-reduction process)	NA	Plant lipid transfer protein/Par allergen	Bifunctional inhibitor/plant lipid transfer protein/seed storage
	GP000509	Pectinesterase Inhibitor Superfamily	255	Magnoliophyta	pectinesterase activity, enzyme inhibitor activity	NA	NA	NA	Pectinesterase inhibitor
	GP000617	Unannotated Cluster	225	no specifity	protein binding, protein transporter activity, (nucleic acid binding, exonuclease activity)	protein import into nucleus	nucleus, cytoplasm, (intracellular)	NA	Armadillo, Importin-alpha-like - importin-beta-binding domain
	GP001229	NAD-dependent Epimerase/Dehydratase Family	114	no specifity	nucleotide binding, catalytic activity, co-enzyme binding	cellular metabolic process, (transcription initiation - DNA-dependent)	(nucleus)	(Transcription initiation factor TFIID)	NAD(P)-binding domain, NAD-dependent epimerase/dehydratase
M. truncatula	GP000205	Cation/Hydrogen Exchanger Family	487	Embryophyta	solute:hydrogen antiporter activity	cation transport, transmembrane transport	integral to membrane	NA	Cation/H+ exchanger
	GP000218	FtsH Metalloprotease Gene Family	472	no specifity	ATP binding, metalloendopeptidase activity, nucleoside-triphosphatase activity, nucleotide binding, (zinc ion binding, serine-type endopeptidase activity, ATP-dependent peptidase activity)	proteolysis, protein catabolic process	membrane, (integral to membrane)	NA	ATPase - AAA-type - core
	GP000263 (P. trichocarpa)	Unannotated Cluster	405	no specifity	oxidoreductase activity, zinc ion binding, (transferase activity, nucleotide binding, co-factor binding)	oxidation-reduction process	NA	Alcohol dehydrogenase superfamily - zinc-containing	Alcohol dehydrogenase GroES-like
	GP000293	Unannotated Cluster	377	no specifity	phosphatidylinositol phosphate kinase activity, (ATP binding)	phosphatidylinositol metabolic process	NA	(Phosphatidylinositol-4-phosphate 5-kinase)	Phosphatidylinositol-4-phosphate 5-kinase, MORN motif
	GP000418	tRNA Synthetase Superfamily	292	no specifity	aminoacyl-tRNA ligase activity (D/K/N), ATP binding, nucleotide binding	tRNA aminoacylation for protein translation(D/K/N)	cytoplasm	Aminoacyl-tRNA synthetase - class II (D/K/N)	Nucleic acid-binding, OB-fold, Aminoacyl-tRNA synthetase - class II (D/K/N)
	GP000557	Unannotated Cluster	243	no specifity	(structural constituent of ribosome, oxidoreductase activity, protein binding, nucleic acid binding)	(translation, oxidation-reduction process)	(intracellular, ribosome)	NA	NA
	GP001632	Unannotated Cluster	78	M. truncatula	NA	NA	NA	(Recombinase Flp protein)	NA
	GP001636	Poly(A)-specific Ribonuclease PARN Family	82	Viridiplantae	nucleic acid binding, (metal ion binding)	(nodule morphogenesis)	nucleus	Ribonuclease CAF1	Polynucleotidyl transferase - ribonuclease H fold
	GP002091	Unannotated Cluster	62	no specifity	NA	NA	nucleus	Digestive organ expansion factor	NA
	GP002303	Phospholipase-like Family	54	Magnoliophyta	NA	NA	NA	Phospholipase-like - arabidopsis	NA
	GP002534	Pectinesterase Inhibitor Group	48	Rosids	pectinesterase activity, enzyme inhibitor activity	NA	NA	NA	Pectinesterase inhibitor
	GP002632	Unannotated Cluster	46	M. truncatula	NA	NA	NA	NA	NA
	GP004681	Unannotated Cluster	23	Papiloniodeae	protein binding	NA	NA	NA	F-box domain - Skp2-like, cycline-like
	GP006186	Unannotated Cluster	7	M. truncatula	NA	NA	NA	NA	NA
	GP006483	Unannotated Cluster	6	M. truncatula	metal ion binding	nodule morphogenesis	NA	Late nodulin	NA
	GP006486	Unannotated Cluster	6	M. truncatula	NA	NA	NA	NA	NA
#	2* → cluster found 2 times; Ortholog cluster GP000308 consistis of O. sativa, B. distachyon, Z. mays, S. bicolor, and G. max; Ortholog cluster GP001272 consists of M. acuminata, O. sativa, S. bicolor, V. vinifera, and A. thaliana)
*	functions and processes in parenthesis are found in less than 70% of the sequences in the cluster

## Sheet: Site model - Level 2 dataset
Species	Family ID (also found in other species) #	corresponding Family ID Level 1	Family Name#	Sequences in Cluster	Found in	Molecular Function*	Biological Function *	Cellular Component *	Family Annotation InterPro*	Domain Annotation InterPro*
M. acuminata	GP015211 (G. max)	GP000039	Transferase family	354	Embryophyta	transferase activity	NA	NA	Transferase	NA
	GP015241 (B. distachyon, A. thaliana, P. trichocarpa)	GP000095	unannotated cluster	353	Embryophyta	NA	NA	NA	Mitochodrial transcription termination factor-related	NA
	GP015322	GP000268	Zinc finger A20 and AN1 domain-containing stress-associated family	290	no specificity	DNA binding, zinc ion binding	NA	NA	NA	Zinc finger, AN1-type; A20-type
	GP015442	GP000091	Glutathione S-transferase superfamily	246	Tracheophyta	protein binding	NA	NA	NA	Glutathione S-transferase/chloride channel, C-terminal; Thioredoxin-like fold
O. sativa	GP015291	GP000037	unannotated cluster	324	Viridiplantae	NA	NA	extracellular region	Allergen V5/Tpx-1 related	SCP-like extracellular
	GP016242	GP000008	Probable NB-ARC superfamily (nb-arc domain containing family)	117	Poaceae	ADP binding	NA	NA	NA	NB-ARC
B. distachyon	GP015241 (M. acuminata, A. thaliana, P. trichocarpa)	GP000095	unannotated cluster	353	Embryophyta	NA	NA	NA	Mitochodrial transcription termination factor-related	NA
	GP024871	GP000008	Probable NB-ARC superfamily	8	BEP clade	NA	NA	NA	NA	NA
Z. mays	GP016226	? (7, 36, 64, 69, 161)	Kinase? PPR?	117	Magnoliophyta	(cysteine-type peptidase activity, protein binding)	(proteolysis)	NA	NA	NA
	GP016231	GP000173	unannotated cluster	103	Magnoliophyta	(protein binding)	NA	NA	Protein of unknown function DUF295	NA
	GP022525	GP000057	unannotated cluster	21	Z. mays	NA	NA	NA	NA	NA
	GP024257	GP000161	unannotated cluster	10	Poaceae	NA	NA	NA	NA	NA
S. bicolor	2*GP015157	GP000050	unannotated cluster	486	Magnoliophyta	NA	NA	NA	NA	NA
	GP024124	GP000178	unannotated cluster	13	S. bicolor	NA	NA	NA	NA	NA
V. vinifera	2*GP015184 (A. thaliana, P. trichocarpa)	GP000008	Probable NB-ARC superfamily	446	Embryophyta	ADP binding, (nucleoside-triphosphatase activity, protein binding, nucleotide binding)	defense response	NA	Disease resistance protein	NB-ARC
	GP015223	GP0000082	Ankyrin repeat superfamily	371	Magnoliophyta	protein binding	NA	NA	NA	Ankyrin repeat-containing domain
	GP015566	GP000013	unannotated cluster	206	Viridiplantae	transferase activity, transferring hexosyl groups	metabolic process	NA	UDP-glucuronosyl/UDP-glucosyltransferase	NA
	GP015706	GP000012	unannotated cluster	177	Magnoliophyta	ADP binding, (protein binding)	(defense response)	NA	NA	NB-ARC
	GP018028	GP000001	unannotated cluster	48	Rosids	NA	NA	NA	NA	NA
A. thaliana	GP015184 (V. vinifera, P. trichocarpa)	GP000008	Probable NB-ARC superfamily	446	Embryophyta	ADP binding, (nucleoside-triphosphatase activity, protein binding, nucleotide binding)	defense response	NA	Disease resistance protein	NB-ARC
	GP015241 (M. acuminata, B. distachyon, P. trichocarpa)	GP000095	unannotated cluster	353	Embryophyta	NA	NA	NA	Mitochodrial transcription termination factor-related	NA
	GP015252 (P. trichocarpa, M. truncatula)	GP000047	Peptidase S10, serine carboxypeptidase family	346	Embryophyta	serine-type carboxypeptidase activity	proteolysis	NA	Peptidase S10, serine carboxypeptidase	NA
	GP016342	GP000003	unannotated cluster	107	Viridiplantae	nucleic acid binding, 3'-5' exonuclease activity	nucleobase-containing compound metabolic process	intracellular	NA	Polynucleotidyl transferase, ribonuclease H fold; 3'-5' exonuclease
	GP016669	GP000004	Kinase and/or LRR superfamily	83	Viridiplantae	protein binding	NA	NA	NA	LRR
	GP022707	GP000033	unannotated cluster	19	A. thaliana	protein binding	NA	NA	NA	F-box domain, Skp2-like; cyclin-like
	GP022955	GP000110	unannotated cluster	17	A. thaliana	protein-disulfide reductase activity; zinc ion binding; protein binding	oxidation-reduction process; (intracellular signal transduction)	(intracellular)	NA	Zinc finger, PHD-type; C1-like
	GP022960	GP000033	unannotated cluster	15	A. thaliana	(protein binding)	NA	NA	NA	LRR
	GP023239	GP000041	unannotated cluster	17	A. thaliana	protein binding	NA	NA	NA	F-box domain, Skp2-like; cyclin-like
	GP023531	GP000033	unannotated cluster	13	Rosids	protein binding	NA	NA	NA	F-box domain, Skp2-like; cyclin-like
	GP023909	GP000102	Kelch repeat-containing F-box family	11	A. thaliana	protein binding	NA	NA	NA	Galactose oxidase/kelch, beta-propeller
P. trichocarpa	3*GP015132 (M. truncatula)	GP000008	Probable NB-ARC superfamily	500	Magnoliophyta	(ADP binding, nucleoside-triphosphatase activity, nucleotide binding, protein binding)	defense response	NA	NA	NA
	3*GP015149	GP000163	unannotated cluster (Ankyrin repeat group9)	496	Magnoliophyta	(protein binding)	NA	NA	NA	Ankyrin repeat-containing domain
	GP015156	GP000002	unannotated cluster	315	Viridiplantae	(protein dimerization activity, DNA binding)	NA	NA	Histone H1-like nucleoprotein HC2	NA
	2*GP015184 (V. vinifera, A. thaliana)	GP000008	Probable NB-ARC superfamily	446	Embryophyta	ADP binding, (nucleoside-triphosphatase activity, protein binding, nucleotide binding)	defense response	NA	Disease resistance protein	NB-ARC
	GP015218	GP000127	O-methyltransferase, eukaryotic comt type family (acetylserotonin N-methyltransferase subfamily)	372	no specificity	O-methyltransferase activity, protein dimerization activity	NA	NA	NA	O-methyltransferase, family 2, Winged helix-turn-helix transcription repressor DNA-binding; Plant methyltransferase dimerisation
	2*GP015221	GP000170	unannotated cluster (Zinc Finger hAT dimerisation domain-containing protein family)	370	Magnoliophyta	NA	(protein dimerization activity)	NA	NA	NA
	GP015241 (M. acuminata, B. distachyon, A. thaliana)	GP000095	unannotated cluster	353	Embryophyta	NA	NA	NA	Mitochodrial transcription termination factor-related	NA
	2*GP015251	GP000161	unannotated cluster (Unknown function DUF594 family)	346	Magnoliophyta	NA	NA	NA	Protein of unknown function DUF594	NA
	GP015252 (A. thaliana, M. truncatula)	GP000047	Peptidase S10, serine carboxypeptidase family	346	Embryophyta	serine-type carboxypeptidase activity	proteolysis	NA	Peptidase S10, serine carboxypeptidase	NA
	4*GP015299 (M. truncatula)	GP000004	Kinase and/or LRR superfamily	317	Tracheophyta	protein binding	NA	NA	NA	LRR
	GP015310	GP000044	unannotated cluster	246	Tracheophyta	(ATP-binding, transferase activity, protein serine/threonine kinase activity, protein tyrosine kinase activity)	(protein phosphorylation)	NA	NA	NA
	2*GP015311	GP000005	unannotated cluster	308	Embryophyta	ATP-binding, transferase activity,(protein serine/threonine kinase activity, protein tyrosine kinase activity)	protein phosphorylation, (recognition of pollen)	NA	NA	Protein kinase-like domain, Curculin-like (mannose-binding) lectin
	GP015382	GP000048	unannotated cluster	266	Embryophyta	protein serine/threonine kinase activity, ATP-binding, transferase activity, (protein tyrosine kinase activity)	protein phosphorylation	NA	NA	Serine/threonine-protein kinase
	GP015482 (M. truncatula)	GP000013	unannotated cluster	234	Tracheophyta	transferase activity, transferring hexosyl groups	metabolic process	NA	UDP-glucuronosyl/UDP-glucosyltransferase	NA
	GP015651	GP000004	Kinase and/or LRR superfamily	191	Embryophyta	(ATP-binding, transferase activity, protein serine/threonine kinase activity, protein tyrosine kinase activity)	(protein phosphorylation)	NA	NA	NA
	GP015694	GP000110	unannotated cluster	174	Embryophyta	protein-disulfide reductase activity, (zinc binding, protein binding)	oxidation-reduction process, (intracellular signal transduction)	intracellular	NA	DC1; C1-like
	GP023630	GP000020	NAC transcription factor family	13	Malpighiales	NA	NA	NA	NA	No apical meristem (NAM) protein
	GP025598	GP000008	Probable NB-ARC superfamily	7	P. trichocarpa	NA	NA	NA	NA	NA
G. max	GP015211 (M. acuminata)	GP000039	Transferase family	354	Embryophyta	transferase activity	NA	NA	Transferase	NA
	GP015873	GP000102	Kelch repeat-containing F-box family	153	Embryophyta	protein binding	NA	NA	NA	F-box domain, cyclin-like; Galactose oxidase/kelch
	GP016814	GP000004	Kinase and/or LRR superfamily	84	Viridiplantae	protein binding	NA	NA	NA	Leucine-rich repeat-containing N-terminal domain, type 2
	GP025439	GP000003	unannotated cluster	7	Magnoliophyta	NA	NA	NA	NA	NA
M. truncatula	GP015132 (P. trichocarpa)	GP000008	Probable NB-ARC superfamily	500	Magnoliophyta	(ADP binding, nucleoside-triphosphatase activity, nucleotide binding, protein binding)	defense response	NA	NA	NA
	GP015154	GP000013	unannotated cluster	484	Embryophyta	transferase activity	metabolic process	NA	UDP-glucuronosyl/UDP-glucosyltransferase	NA
	GP015207	GP000041	unannotated cluster	375	Magnoliophyta	protein binding	NA	NA	NA	F-box domain, Skp2-like; cyclin-like
	GP015252 (A. thaliana, P. trichocarpa)	GP000047	Peptidase S10, serine carboxypeptidase family	346	Embryophyta	serine-type carboxypeptidase activity	proteolysis	NA	Peptidase S10, serine carboxypeptidase	NA
	GP015299 (P. trichocarpa)	GP000004	Kinase and/or LRR superfamily	317	Tracheophyta	protein binding	NA	NA	NA	LRR
	GP015482 (P. trichocarpa)	GP000013	unannotated cluster	234	Tracheophyta	transferase activity, transferring hexosyl groups	metabolic process	NA	UDP-glucuronosyl/UDP-glucosyltransferase	NA
	GP015640	GP000082	Ankyrin repeat superfamily	191	Magnoliophyta	protein binding	NA	NA	NA	Ankyrin repeat-containing domain
	2*GP016198	GP000033	unannotated cluster	116	Magnoliophyta	(protein binding)	NA	NA	NA	F-box domain, Skp2-like
	GP016512	GP000033	unannotated cluster	99	Magnoliophyta	protein binding	NA	NA	NA	F-box domain, Skp2-like; cyclin-like
	GP016754	GP000059	unannotated cluster	86	Rosids	(protein binding)	NA	NA	NA	NA
	GP017463	GP000041	unannotated cluster	57	Rosids	protein binding	NA	NA	NA	F-box domain, Skp2-like; cyclin-like
	GP019188	GP000033	unannotated cluster	40	Papilonoideae	protein binding, (RNA binding)	NA	NA	NA	F-box domain, cyclin-like; Skp2-like
	GP020821	GP000007	Pentatricopeptide (PPR) repeat-containing protein superfamily (Aspartate kinase family)	30	Magnoliophyta	NA	NA	NA	NA	Pentatricopeptide repeat
	GP022225	GP000041	unannotated cluster	23	M. truncatula	(protein binding)	NA	NA	NA	F-box domain, Skp2-like
	GP022227	GP000033	unannotated cluster	23	Papilonoideae	(protein binding)	NA	NA	NA	NA
	GP022776	GP000008	Probable NB-ARC superfamily	19	Papilonoideae	(ADP binding, nucleoside-triphosphatase activity, nucleotide binding, protein binding)	(protein phosphorlization, defense response)	NA	NA	NA
	GP022900	GP000033	unannotated cluster	18	M. truncatula	(protein binding)	NA	NA	NA	NA
	GP023428	GP000041	unannotated cluster	14	M. truncatula	protein binding; (metal ion binding)	NA	NA	NA	F-box domain, Skp2-like; cyclin-like
	GP024622	GP000059	unannotated cluster	10	M. truncatula	(protein binding)	NA	NA	NA	NA
#	X* → cluster found x times; Family ID according to Level 1 clustering, Level 2 family IDs in parenthesis
*	functions and processes in parenthesis are found in less than 70% of the sequences in the cluster
