# Supplementary material for: Impact of recurrent gene duplication on adaptation of plant genomes
Source: BMC Plant Biol. 2014 May 31;14:151. doi: 10.1186/1471-2229-14-151 (PMC4049390; doi:10.1186/1471-2229-14-151)
Supplement: Additional file 3 — Excel spreadsheet that contains the estimated omega for each cluster with codons under selection, results of the LRT for those clusters, and the position of every manually curated codon under positive selection in the provided alignments. [file 1471-2229-14-151-S3.xlsx]

## Sheet: Readme
We renamed the original GreenPhyl trees to simplify our analysis. Every cluster starts with a species identifiyer:
Arath: Arabidopsis thaliana
Bradi: Brachypodium distachyon
Glyma: Glycine max
Medtr: Medicago truncatula
Musac: Musa acuminata
Orysa: Oryza sativa
Poptr: Populus trichocarpa
Sorbi: Sorghum bicolor
Vitvi: Vitis vinifera
Zeama: Zea mays
We give the original GreenPhyl names, the LRT results for the M2a vs. M1a and the M8a vs. M8 model, the estimated omega (and their frequency) for the M2a and M8a models and the number of the codon under selection in the provided alignments after being verified manually
clusters kept after manual curation are highlighted.

## Sheet: Level 1
cluster	GreenPhyl cluster	LRT M1a/M2a	LRT M8a/M8	M2a est. omega (freq)	M8 est. omega (freq)	codons under selection, manually varified
Musaccluster111	GP000750	9.04272e-06	6.48145e-07	1.000 (0.052)	999.000 (0.005)	none
Musaccluster31	GP002137	0.00886744	0.000352178	13.148 (0.017)	8.590 (0.025)	none
Musaccluster96	GP006194	0.001186	0.000223774	5.174 (0.135)	4.906 (0.147)	93, 124, 133
Orysacluster92	GP005593	0.000107687	1.89751e-05	12.602 (0.120)	12.644 (0.120)	none
Orysacluster135	GP000662	2.96022e-05	3.77548e-06	15.709 (0.180)	16.060 (0.177)	234, 236, 240, 269, 272
Orysacluster20	GP001770	7.44866e-06	3.68008e-06	5.039 (0.057)	3.920 (0.088)	112, 220
Orysacluster117	GP006208	0.00013561	2.40906e-05	3.072 (0.266)	3.080 (0.265)	none
Orysacluster94	GP005596	2.63778e-05	1.92756e-05	11.273 (0.060)	8.955 (0.079)	3
Orysacluster26	GP002068	4.93747e-10	1.34693e-10	3.607 (0.073)	2.629 (0.124)	maybe 181, 184; sure: 127, 141, 201, 202, 211, 275, 278
Orysacluster88	GP005547	8.7386e-06	1.13395e-06	11.553 (0.056)	9.563 (0.061)	144
Orysacluster27	GP002068	7.18849e-08	1.87867e-08	4.554 (0.077)	3.264 (0.098)	210, 215, 263, 366
Orysacluster9	GP001329	0.000127499	5.43556e-07	3.730 (0.057)	2.697 (0.090)	none
Orysacluster36	GP002797	1.02097e-07	1.90016e-08	5.407 (0.100)	4.956 (0.122)	256
Orysacluster10	GP001337	2.88518e-05	1.18289e-05	67.307 (0.015)	66.277 (0.015)	none
Orysacluster24	GP001832	0.000177204	3.11524e-05	27.966 (0.064)	27.310 (0.066)	none
Orysacluster23	GP001821	1.22576e-05	1.97931e-06	39.817 (0.412)	39.836 (0.412)	66, 77, 216, 218, 227
Orysacluster19	GP001731	9.97974e-06	1.6008e-06	4.583 (0.422)	4.583 (0.422)	339
Orysacluster115	GP006206	1.54514e-07	3.61751e-08	16.189 (0.109)	12.448 (0.119)	none
Orysacluster11	GP001351	5.28353e-11	6.07136e-12	4.566 (0.193)	4.642 (0.190)	none
Orysacluster109	GP006001	4.04591e-06	6.25799e-07	12.408 (0.168)	12.417 (0.168)	80
Orysacluster126	GP006512	1.77692e-07	2.98752e-08	28.829 (0.019)	25.974 (0.021)	32, 72, 252
Orysacluster54	GP000452	0.0001967	0.00142177	9.827 (0.026)	3.477 (0.063)	207
Orysacluster21	GP001770	0.00167646	0.000143727	6.414 (0.089)	5.231 (0.110)	none
Orysacluster93	GP005595	0.000462153	9.06047e-05	14.536 (0.139)	14.292 (0.139)	none
Orysacluster137	GP000711	0.00212427	0.000327769	8.185 (0.046)	7.419 (0.052)	142, 276
Orysacluster34	GP002628	0.000479596	0.000108991	485.235 (0.014)	475.135 (0.014)	none
Bradicluster9	GP001854	0.000742438	0.000211425	7.611 (0.025)	4.363 (0.047)	none
Bradicluster50	GP000801	3.29043e-05	7.36084e-06	32.014 (0.042)	28.493 (0.047)	none
Bradicluster44	GP006344	3.21884e-06	2.36672e-06	3.991 (0.157)	3.554 (0.191)	none
Bradicluster1	GP001002	2.51546e-06	5.47712e-06	8.078 (0.025)	6.840 (0.027)	none
Bradicluster47	GP000711	2.20905e-09	8.94139e-09	5.460 (0.071)	4.584 (0.083)	none
Bradicluster15	GP002793	2.27504e-07	7.03018e-08	402.831 (0.048)	363.490 (0.050)	none
Bradicluster5	GP001329	0.000213884	2.30402e-05	2.594 (0.169)	2.303 (0.234)	none
Bradicluster10	GP001972	0.00200468	0.000211968	5.939 (0.026)	2.450 (0.095)	none
Bradicluster18	GP003162	0.00549029	0.000115668	7.197 (0.160)	5.701 (0.189)	none
Bradicluster49	GP000785	0.00271497	0.000433431	4.035 (0.041)	3.392 (0.061)	334
Zeamacluster125	GP000596	0.000145013	2.74379e-05	92.363 (0.052)	94.106 (0.052)	none
Zeamacluster88	GP000442	6.50227e-07	9.434e-08	9.601 (0.051)	9.572 (0.052)	263
Zeamacluster12	GP001272	2.37788e-07	4.23139e-08	6.944 (0.276)	5.603 (0.312)	398, 403, 405, 740
Zeamacluster108	GP005504	0.000265822	0.000175989	23.474 (0.059)	6.314 (0.132)	none
Zeamacluster162	GP006607	9.62026e-05	1.70116e-05	176.691 (0.061)	176.758 (0.061)	12
Zeamacluster93	GP004994	1.3081e-05	2.10791e-06	3.506 (0.358)	3.437 (0.373)	75, 84, 108, 110, 114, 148, 165, 167
Zeamacluster36	GP002068	1.88615e-10	6.8708e-11	7.121 (0.033)	5.902 (0.047)	235, 344, 454
Zeamacluster84	GP000412	7.51885e-06	1.18887e-06	4.266 (0.171)	4.270 (0.170)	148, 235, 308, 426
Zeamacluster61	GP003059	5.35092e-09	6.76807e-10	195.716 (0.216)	195.754 (0.216)	none
Zeamacluster11	GP001231	1.49139e-05	2.12452e-06	3.533 (0.109)	3.030 (0.149)	368, 515, 546
Zeamacluster124	GP005934	3.88779e-09	4.89803e-10	152.891 (0.148)	152.792 (0.148)	none
Zeamacluster102	GP005413	1.12209e-05	2.05539e-06	5.308 (0.120)	5.074 (0.123)	39, 59, 90
Zeamacluster137	GP006264	2.1368e-07	2.98456e-08	12.573 (0.132)	12.573 (0.132)	388, 450
Zeamacluster142	GP006270	1.21864e-07	3.45676e-05	35.183 (0.337)	31.019 (0.352)	none
Zeamacluster74	GP000352	1.97469e-05	5.87412e-07	18.884 (0.047)	215.732 (0.013)	none
Zeamacluster146	GP006275	0.000394468	7.89938e-05	7.505 (0.193)	7.494 (0.195)	94
Zeamacluster66	GP003173	0.000328254	6.19682e-05	5.114 (0.095)	5.056 (0.097)	none
Zeamacluster85	GP000412	0.00355923	0.000169149	7.869 (0.067)	6.525 (0.084)	none
Sorbicluster5	GP001192	0.000403302	5.0029e-05	2.990 (0.073)	2.440 (0.123)	14, 354
Sorbicluster92	GP000877	1.17105e-07	7.66724e-08	3.844 (0.093)	2.392 (0.200)	383
Sorbicluster14	GP001728	3.41755e-05	5.40167e-06	143.577 (0.016)	132.900 (0.016)	none
Sorbicluster78	GP005870	7.56491e-05	1.07759e-05	12.065 (0.101)	12.004 (0.100)	34, 39
Sorbicluster20	GP001853	5.6997e-07	8.49889e-08	21.434 (0.037)	20.399 (0.038)	none
Sorbicluster21	GP001853	0.000135381	0.00203366	222.169 (0.007)	3.200 (0.035)	none
Sorbicluster18	GP001771	0.00134527	0.000282409	10.875 (0.033)	10.015 (0.037)	none
Sorbicluster8	GP001305	1	7.74767e-12	1.000 (0.090)	382.454 (0.022)	none
Sorbicluster1	GP001002	0.00168583	0.000354739	2.892 (0.145)	2.656 (0.185)	171
Sorbicluster70	GP000566	0.00109767	0.000274219	6.806 (0.032)	5.387 (0.045)	115
Vitvicluster101	GP000807	7.4352e-06	1.35178e-06	47.920 (0.031)	46.657 (0.031)	none
Vitvicluster8	GP001376	1.68011e-11	1.88e-12	34.114 (0.049)	34.131 (0.049)	307
Vitvicluster105	GP000876	1.15366e-05	1.86547e-06	3.490 (0.195)	3.493 (0.195)	558, 713
Vitvicluster70	GP005000	6.32376e-08	8.62394e-09	721.163 (0.123)	740.482 (0.123)	81
Vitvicluster54	GP004155	7.56594e-05	1.32278e-05	212.999 (0.074)	212.267 (0.074)	none
Vitvicluster28	GP002586	2.54562e-25	1.91284e-26	8.786 (0.140)	8.878 (0.140)	7, 16, 89, 120, 129, 144, 151, 153
Vitvicluster32	GP000265	0.000357849	6.81207e-05	46.917 (0.026)	46.375 (0.026)	none
Vitvicluster33	GP002715	5.30104e-06	1.38191e-05	39.402 (0.036)	7.953 (0.166)	none
Vitvicluster51	GP000382	8.08138e-07	1.18274e-07	6.157 (0.091)	6.171 (0.090)	none
Vitvicluster62	GP000452	1	0.000238278	1.000 (0.086)	999.000 (0.013)	none
Vitvicluster16	GP000218	0.000818831	0.000163271	12.165 (0.153)	11.750 (0.152)	none
Arathcluster106	GP006296	6.59933e-05	2.19221e-05	3.417 (0.149)	3.063 (0.195)	39, 202, 256
Arathcluster95	GP006058	6.17011e-05	2.27598e-06	6.159 (0.080)	4.576 (0.096)	112, 113, 117
Arathcluster6	GP001168	1.34437e-05	3.51351e-07	2.813 (0.086)	2.383 (0.115)	285, 518
Arathcluster31	GP002663	0.000125418	1.31209e-05	2.202 (0.153)	1.797 (0.288)	46, 48, 113, 143, 172, 179
Arathcluster69	GP004704	0.000294491	5.60842e-05	105.446 (0.078)	95.429 (0.082)	none
Arathcluster8	GP001351	9.25909e-12	6.47125e-13	3.099 (0.041)	2.246 (0.086)	334, 377, 493
Arathcluster102	GP006286	0.000234642	3.46396e-05	16.918 (0.047)	10.781 (0.064)	none
Arathcluster76	GP005331	5.53067e-08	8.38582e-09	4.799 (0.170)	4.716 (0.177)	none
Arathcluster83	GP005620	3.30942e-06	1.0891e-06	3.034 (0.223)	2.746 (0.288)	83, 85, 86, 91, 95
Arathcluster9	GP001411	0.00255486	2.98966e-06	3.646 (0.019)	2.930 (0.030)	146, 267
Arathcluster36	GP000298	0.000502689	0.000163849	8.018 (0.076)	7.734 (0.080)	none
Poptrcluster48	GP003140	0.000395402	6.26853e-05	4.426 (0.187)	4.109 (0.208)	124, 154
Poptrcluster56	GP003697	0.000164054	1.6518e-05	92.230 (0.021)	82.555 (0.021)	none
Poptrcluster103	GP000648	0.000418817	0.000101415	3.792 (0.189)	3.421 (0.224)	none
Poptrcluster71	GP004470	3.87354e-09	4.82867e-10	3.486 (0.298)	3.511 (0.296)	13, 19, 28, 29, 31, 32, 34, 35, 36, 42, 45, 47, 48, 49, 52, 53, 69, 70, 75, 78, 84, 92, 97, 98, 100, 101, 103, 108, 114, 122, 127, 130, 139, 143, 144, 147
Poptrcluster4	GP001055	7.9006e-05	1.29874e-05	5.365 (0.030)	5.115 (0.034)	170, 271, 668, 673
Poptrcluster38	GP000272	0.000136714	2.78861e-05	6.672 (0.056)	6.374 (0.058)	128
Poptrcluster5	GP001055	0.000165366	3.01708e-05	3.188 (0.158)	3.193 (0.157)	561, 648
Poptrcluster28	GP000234	0.000245128	0.000436692	4.475 (0.004)	1.521 (0.066)	none
Poptrcluster92	GP005966	0.00105839	0.000212573	3.681 (0.346)	3.685 (0.345)	113, 116, 127
Poptrcluster37	GP000263	0.000998242	0.000166967	48.151 (0.006)	47.138 (0.006)	323
Poptrcluster110	GP00ß761	0.000765366	4.08013e-05	3.436 (0.062)	3.008 (0.072)	3, 46
Poptrcluster101	GP006125	0.00088813	0.000179321	30.041 (0.028)	27.716 (0.030)	129
Poptrcluster122	GP000962	0.000597337	0.000132586	5.248 (0.026)	4.664 (0.034)	120, 544, 552
Glymacluster104	GP000617	9.03846e-14	9.07469e-15	5.050 (0.250)	5.022 (0.253)	146, 169, 233, 243, 363
Glymacluster89	GP000509	7.87659e-06	1.24913e-06	53.175 (0.041)	52.595 (0.041)	119
Glymacluster110	GP000682	0.00056454	9.6641e-05	3.577 (0.099)	3.457 (0.110)	none
Glymacluster10	GP001229	1.7818e-09	2.33566e-10	9.826 (0.087)	9.268 (0.089)	81, 125
Glymacluster65	GP000281	0.00109336	0.000221339	5.348 (0.127)	5.357 (0.127)	55, 85, 90
Medtrcluster78	GP002303	2.60795e-06	3.7794e-07	5.002 (0.077)	4.553 (0.089)	368
Medtrcluster232	GP005238	3.86966e-05	3.35028e-05	2.687 (0.170)	2.484 (0.171)	none
Medtrcluster253	GP000557	2.84068e-06	4.18554e-07	6.419 (0.370)	6.428 (0.370)	33
Medtrcluster142	GP000359	1.30018e-12	2.70549e-13	86.111 (0.074)	83.237 (0.075)	none
Medtrcluster40	GP001632	4.76394e-06	7.19961e-06	4.554 (0.068)	3.830 (0.089)	725
Medtrcluster330	GP006486	1.08924e-05	1.6785e-06	5.410 (0.257)	5.307 (0.266)	30, 33, 34, 38
Medtrcluster197	GP004681	5.00589e-05	9.55907e-06	4.088 (0.066)	3.738 (0.068)	93, 95, 99
Medtrcluster83	GP002430	8.89897e-15	2.7079e-15	5.444 (0.083)	4.800 (0.093)	none
Medtrcluster20	GP001301	9.12284e-05	3.75098e-06	5.250 (0.036)	4.235 (0.052)	none
Medtrcluster49	GP001805	5.23291e-05	8.11323e-06	159.078 (0.063)	999.000 (0.063)	none
Medtrcluster254	GP005581	5.6978e-07	8.7009e-08	999.000 (0.019)	999.000 (0.018)	none
Medtrcluster168	GP000418	2.44885e-05	4.09072e-06	11.330 (0.026)	10.970 (0.026)	373, 733
Medtrcluster41	GP001636	2.71621e-07	8.70157e-06	4.603 (0.137)	3.122 (0.135)	33, 39, 91, 92
Medtrcluster100	GP002724	8.76821e-13	9.68888e-14	127.060 (0.061)	127.292 (0.061)	none
Medtrcluster303	GP006186	1.18344e-05	2.89359e-06	65.342 (0.099)	64.688 (0.102)	88
Medtrcluster64	GP000211	5.63645e-09	1.418e-09	5.486 (0.035)	4.485 (0.047)	none
Medtrcluster118	GP000293	6.29891e-09	1.74296e-09	6.789 (0.072)	6.195 (0.081)	134
Medtrcluster215	GP004930	3.932e-14	3.92363e-15	975.114 (0.178)	550.274 (0.182)	none
Medtrcluster88	GP002534	8.27412e-09	1.10585e-09	7.409 (0.207)	6.790 (0.255)	65, 122, 157, 160
Medtrcluster355	GP000838	3.53486e-08	5.00179e-09	12.371 (0.172)	12.869 (0.166)	none
Medtrcluster95	GP002632	0.000171596	2.3552e-05	7.670 (0.040)	6.858 (0.045)	346
Medtrcluster325	GP006479	1.10404e-08	1.32624e-09	998.571 (0.115)	825.381 (0.115)	none
Medtrcluster57	GP000205	6.43229e-05	1.118e-05	3.887 (0.153)	3.891 (0.152)	138, 510, 661, 701
Medtrcluster214	GP004930	0.000658227	0.000129302	295.872 (0.028)	295.871 (0.028)	none
Medtrcluster328	GP006483	0.000690603	0.000145483	6.185 (0.196)	5.299 (0.204)	31, 42, 50, 53, 54, 56, 65
Medtrcluster126	GP000308	0.000336716	6.28924e-05	4.866 (0.145)	4.909 (0.144)	none
Medtrcluster96	GP000263	0.000309238	0.000100885	9.211 (0.011)	7.568 (0.012)	119, 120, 122, 302
Medtrcluster120	GP002978	0.000232635	4.32662e-05	118.439 (0.011)	119.560 (0.011)	none
Medtrcluster61	GP002091	0.000218627	0.000173076	2.860 (0.153)	2.293 (0.236)	90
Medtrcluster293	GP005993	0.000466085	8.96868e-05	314.367 (0.267)	314.368 (0.267)	none
Medtrcluster30	GP001475	0.00108539	0.000152084	3.338 (0.105)	3.168 (0.109)	none
Medtrcluster236	GP005242	0.000421396	0.000103926	5.652 (0.140)	5.041 (0.154)	none
Medtrcluster123	GP000307	0.000225237	3.09715e-05	9.154 (0.072)	8.242 (0.077)	none
Medtrcluster353	GP000750	0.0001928	1.11167e-05	10.094 (0.014)	8.156 (0.017)	none
Medtrcluster70	GP000218	0.000375678	0.00011715	3.074 (0.053)	2.184 (0.131)	638
clusters with codons under selection after manual curation		not significant

## Sheet: Level 2
cluster	cluster	GreenPhyl cluster	corresponding Level1 cluster	LRT M1a/M2a	LRT M8a/M8	M2a est. omega (freq)	M8 est. omega (freq)	codons under selection, manually varified
10	Musaccluster10	GP015211	GP000039	0.00015528	7.04618e-06	17.25948 (0.01304)	14.17860 (0.01517)	108, 384
24	Musaccluster24	GP015442	GP000091	7.8228e-05	3.9246e-06	28.01567 (0.01462)	27.55095 (0.01507)	590, 594
20	Musaccluster20	GP015322	GP000268	2.1441e-05	3.48198e-06	3.90742 (0.05786)	3.71678 (0.06705)	23, 32, 273, 547
13	Musaccluster13	GP015241	GP000095	1.999e-13	2.32251e-14	9.24716 (0.04828)	9.51720 (0.04838)	92, 99, 130, 166, 196
7	Musaccluster7	GP015181	GP000087	0.00226096	0.000537536	10.09737 (0.01822)	9.77770 (0.01894)	none
76	Orysacluster76	GP018559	GP000143	1.2583e-06	2.27583e-07	3.35005 (0.07762)	3.06493 (0.09771)	none
107	Orysacluster107	GP026765	GP000033	0.000114225	1.87739e-05	3.60807 (0.23457)	3.43970 (0.26722)	none
77	Orysacluster77	GP018639	GP000025	1.35039e-08	1.744e-09	999.00000 (0.00650)	999.00000 (0.00650)	none
93	Orysacluster93	GP023734	GP000161	2.09612e-05	1.85469e-06	322.53387 (0.05440)	269.71954 (0.06064)	none
97	Orysacluster97	GP024690	GP000045	2.02755e-11	2.15881e-12	195.63969 (0.09528)	193.49102 (0.09569)	none
18	Orysacluster18	GP015251	GP000161	1.38056e-06	1.22809e-07	4.79644 (0.02859)	2.35691 (0.10547)	none
101	Orysacluster101	GP025350	GP000003	2.74036e-39	1.63643e-40	39.39971 (0.17410)	39.41652 (0.17407)	none
28	Orysacluster28	GP015291	GP000037	0.000193436	3.54356e-05	235.67924 (0.03969)	202.58519 (0.04175)	55, 62, 82
100	Orysacluster100	GP025274	GP000140	4.00792e-07	1.13979e-07	91.56313 (0.03758)	83.18758 (0.03942)	none
74	Orysacluster74	GP017969	GP000041	4.567e-06	1.99476e-07	30.19723 (0.03507)	23.58891 (0.04248)	none
35	Orysacluster35	GP015382	GP000048	3.10861e-12	3.34706e-13	127.57367 (0.05285)	127.57907 (0.05285)	none
63	Orysacluster63	GP016484	GP000116	4.87489e-05	8.34283e-06	999.00000 (0.00408)	999.00000 (0.00408)	none
103	Orysacluster103	GP025934	GP000063	9.33758e-06	1.32546e-06	999.00000 (0.02572)	999.00000 (0.02640)	none
56	Orysacluster56	GP016242	GP000008	0.000374632	9.17729e-05	6.38209 (0.01814)	5.36514 (0.02260)	58, 409
34	Orysacluster34	GP015379	GP000081	9.75025e-10	1.18043e-10	658.95943 (0.01959)	658.94863 (0.01959)	none
81	Orysacluster81	GP020144	GP000033	0.000818662	0.000158007	2.12936 (0.30174)	2.16964 (0.29095)	none
11	Orysacluster11	GP015193	GP000058	0.00125206	0.000200443	26.74971 (0.02887)	16.08903 (0.03836)	none
91	Orysacluster91	GP023612	GP000003	0.00274097	0.000183808	379.74545 (0.01977)	291.78827 (0.01865)	none
48	Orysacluster48	GP015702	GP000157	0.000613003	0.000250138	999.00000 (0.01747)	863.78633 (0.02183)	none
57	Bradicluster57	GP024547	GP000008	0.000955722	8.15818e-05	22.52824 (0.07199)	16.68066 (0.08368)	none
9	Bradicluster9	GP015241	GP000095	0.000627234	0.000126982	7.26748 (0.03314)	5.01469 (0.05346)	190, 293
31	Bradicluster31	GP016820	GP000033	4.74807e-06	6.1235e-07	6.49487 (0.05207)	5.23737 (0.06780)	none
58	Bradicluster58	GP024871	GP000008	1.37084e-08	1.26782e-09	6.48655 (0.12999)	6.10577 (0.13818)	265, 268, 287, 289, 313, 343, 346
46	Bradicluster46	GP019186	GP000886	7.41347e-08	2.0796e-08	412.10774 (0.03232)	475.67128 (0.03701)	none
60	Bradicluster60	GP025276	GP000051	0.0034326	0.000759407	5.85662 (0.08260)	5.86299 (0.08243)	none
144	Zeamacluster144	GP017983	GP000007	4.80299e-09	6.0416e-10	999.00000 (0.03019)	999.00000 (0.03019)	none
194	Zeamacluster194	GP024416	GP000152	8.75424e-07	1.04593e-07	5.65744 (0.07587)	5.35405 (0.08325)	none
95	Zeamacluster95	GP016053	GP000062	5.63557e-08	9.03621e-09	22.90182 (0.25144)	16.77689 (0.26142)	none
125	Zeamacluster125	GP016804	GP000063	4.83673e-08	5.8522e-09	999.00000 (0.12283)	999.00000 (0.12172)	none
98	Zeamacluster98	GP016124	GP000036	3.23409e-05	5.43285e-06	10.38192 (0.08516)	10.38192 (0.08516)	none
199	Zeamacluster199	GP025953	GP000069	5.99242e-10	7.20419e-11	162.45123 (0.47072)	162.53132 (0.47072)	none
65	Zeamacluster65	GP015558	GP000026	1.26001e-09	1.53561e-10	36.21577 (0.36215)	36.24356 (0.36206)	none
99	Zeamacluster99	GP016226	?	8.25296e-17	7.55323e-18	73.33020 (0.03675)	73.42358 (0.03673)	849, 890
89	Zeamacluster89	GP015926	GP000001	3.35893e-11	3.78354e-12	999.00000 (0.01195)	999.00000 (0.01194)	none
156	Zeamacluster156	GP018605	GP000090	4.79455e-06	7.44735e-07	664.61015 (0.02234)	666.45925 (0.02233)	none
120	Zeamacluster120	GP016639	GP000023	3.62899e-07	4.49347e-08	999.00000 (0.01599)	999.00000 (0.01598)	none
3	Zeamacluster3	GP015148	GP000121	2.6849e-10	3.15839e-11	999.00000 (0.08842)	999.00000 (0.08842)	none
1	Zeamacluster1	GP015147	GP000024	6.565e-06	3.77503e-06	999.00000 (0.00414)	288.87479 (0.00519)	none
54	Zeamacluster54	GP015475	GP000034	1.3043e-15	1.24152e-16	999.00000 (0.04797)	999.00000 (0.04833)	none
128	Zeamacluster128	GP016834	GP000007	3.76435e-05	6.38873e-06	114.95753 (0.05864)	115.08941 (0.05864)	none
35	Zeamacluster35	GP015279	GP000036	1.98267e-11	2.21333e-12	61.21370 (0.28759)	61.03965 (0.28745)	none
2	Zeamacluster2	GP015148	GP000121	1.39652e-09	2.08329e-10	999.00000 (0.02043)	999.00000 (0.02043)	none
186	Zeamacluster186	GP023304	GP000158	4.07701e-07	5.7828e-08	999.00000 (0.00955)	999.00000 (0.00957)	none
47	Zeamacluster47	GP015382	GP000048	7.58839e-05	1.32608e-05	11.39419 (0.09292)	11.39419 (0.09292)	none
193	Zeamacluster193	GP024257	GP000161	6.03866e-09	7.91154e-10	7.20684 (0.08327)	7.03668 (0.08438)	130, 133, 140, 144
191	Zeamacluster191	GP023812	GP000057	2.7942e-07	3.93675e-08	999.00000 (0.03256)	999.00000 (0.03256)	none
94	Zeamacluster94	GP015984	GP000105	6.93136e-11	1.25721e-11	8.51916 (0.04625)	10.36457 (0.03955)	none
127	Zeamacluster127	GP016834	GP000007	1.67479e-06	2.52177e-07	17.42822 (0.27947)	17.44628 (0.27936)	none
160	Zeamacluster160	GP019007	GP000190	2.71793e-09	3.47075e-10	627.67050 (0.02726)	618.18319 (0.02726)	none
48	Zeamacluster48	GP015415	GP000080	8.88035e-06	1.41551e-06	8.43446 (0.10652)	8.45925 (0.10622)	none
143	Zeamacluster143	GP017743	GP000052	9.33503e-06	1.37051e-06	43.39342 (0.01310)	42.97393 (0.01312)	none
133	Zeamacluster133	GP017052	GP000096	1.60923e-07	2.22836e-08	823.48929 (0.05711)	823.69163 (0.05711)	none
75	Zeamacluster75	GP015686	GP000150	2.94567e-11	3.30949e-12	999.00000 (0.02762)	999.00000 (0.02762)	none
34	Zeamacluster34	GP015270	GP000142	1.03357e-10	1.19124e-11	999.00000 (0.05706)	999.00000 (0.05706)	none
170	Zeamacluster170	GP020326	GP000023	9.70415e-06	1.54935e-06	999.00000 (0.04818)	999.00000 (0.04818)	none
169	Zeamacluster169	GP019986	GP000052	5.54902e-07	8.02569e-08	12.57150 (0.11729)	12.57912 (0.11724)	none
130	Zeamacluster130	GP016926	GP000189	2.47289e-07	0.00572514	999.00000 (0.01785)	4.32773 (0.05172)	none
29	Zeamacluster29	GP015251	GP000161	0.00106495	0.000230033	9.70531 (0.03993)	9.57611 (0.04132)	none
73	Zeamacluster73	GP015641	GP000025	0.00147787	5.98594e-06	328.01546 (0.01142)	999.00000 (0.00458)	none
101	Zeamacluster101	GP016231	GP000173	0.000818255	0.000163168	4.36795 (0.09499)	4.15814 (0.10833)	801, 865
179	Zeamacluster179	GP022525	GP000057	0.000663961	0.000127847	2.36761 (0.21022)	2.37374 (0.20902)	1060, 1073, 1075, 1091
19	Sorbicluster19	GP015231	GP000070	0.000473697	9.29039e-05	161.67422 (0.01892)	161.66320 (0.01892)	none
64	Sorbicluster64	GP022798	GP000051	0.000217152	4.58067e-05	377.10580 (0.09824)	364.94347 (0.10257)	none
5	Sorbicluster5	GP015157	GP000050	0.000120311	2.15081e-05	64.96111 (0.00451)	64.95979 (0.00451)	161
98	Sorbicluster98	GP026196	GP000050	5.70397e-05	3.67119e-06	15.18091 (0.14151)	13.88678 (0.14863)	none
48	Sorbicluster48	GP019070	GP000006	0.000453341	8.71006e-05	13.81417 (0.08119)	13.81551 (0.08117)	none
6	Sorbicluster6	GP015157	GP000050	0.000941342	0.000191159	3.53752 (0.14176)	3.58756 (0.13964)	103, 111
81	Sorbicluster81	GP024124	GP000178	0.000664674	0.000140917	8.81788 (0.02203)	8.80079 (0.02299)	202, 359
68	Sorbicluster68	GP023012	GP000006	1	1.44272e-17	1.00000 (0.08408)	335.81192 (0.05397)	none
75	Vitvicluster75	GP016796	GP000001	1.77497e-06	2.91814e-07	8.41083 (0.18230)	7.27027 (0.21244)	none
35	Vitvicluster35	GP015299	GP000004	7.78657e-06	2.20374e-06	29.73640 (0.01557)	26.85174 (0.01670)	none
59	Vitvicluster59	GP015706	GP000012	1.56274e-08	2.02115e-09	3.78763 (0.23937)	3.78557 (0.24135)	127, 211, 212, 231, 279, 280, 298
83	Vitvicluster83	GP018028	GP000001	2.08392e-06	2.99524e-07	19.93120 (0.02723)	19.69954 (0.02752)	112, 193
16	Vitvicluster16	GP015184	GP000008	5.37044e-12	8.33104e-13	3.67181 (0.11917)	3.43849 (0.14258)	380, 541, 544, 687, 789, 812, 834, 835, 863, 864, 866, 889
80	Vitvicluster80	GP017609	GP000007	0.000242292	4.69347e-05	2.83300 (0.21711)	2.59329 (0.27523)	none
18	Vitvicluster18	GP015184	GP000008	1.47319e-10	4.43624e-12	3.88735 (0.03467)	2.62463 (0.06527)	550, 812, 836, 837, 882, 884, 904, 916
45	Vitvicluster45	GP015422	?	0.0252	0.000330254	3.28656 (0.02608)	3.10754 (0.03425)	none
56	Vitvicluster56	GP015566	GP000013	0.000847198	0.000438171	3.26850 (0.04275)	1.86379 (0.18848)	78, 204, 205, 212, 287
24	Vitvicluster24	GP015223	GP000082	0.000943529	0.000242542	4.20419 (0.09087)	3.61039 (0.12270)	577, 579, 791
70	Arathcluster70	GP022267	GP000033	1.25618e-06	3.01948e-08	2.19027 (0.11945)	1.76038 (0.20483)	none
87	Arathcluster87	GP023909	GP000102	6.47899e-25	1.61219e-25	3.27994 (0.19162)	3.05402 (0.21248)	3, 69, 84, 92, 141, 217, 218, 379, 387
74	Arathcluster74	GP022955	GP000110	5.99485e-23	7.24207e-22	4.33985 (0.04810)	3.42856 (0.05793)	158, 159, 190, 191, 192, 194
82	Arathcluster82	GP023531	GP000033	8.40435e-07	5.97966e-08	3.32612 (0.06442)	2.70468 (0.09367)	167, 169, 194, 195, 236
73	Arathcluster73	GP022707	GP000033	4.64572e-08	9.83518e-09	2.50900 (0.07678)	1.76388 (0.18220)	81, 122, 214, 225, 267, 280, 282, 286, 353
71	Arathcluster71	GP022557	GP000110	1.38021e-12	1.12201e-11	3.83488 (0.08388)	3.03538 (0.09503)	none
19	Arathcluster19	GP015252	GP000047	1.04904e-07	2.09086e-08	3.01353 (0.03077)	2.11688 (0.04368)	204, 206, 208, 262, 266, 296, 319
12	Arathcluster12	GP015184	GP000008	1.84253e-27	1.24807e-23	6.67522 (0.02857)	4.83896 (0.03576)	402, 579, 601, 624, 731, 733, 752, 754, 756, 787, 816, 835
17	Arathcluster17	GP015241	GP000095	8.65145e-07	6.31712e-08	2.99892 (0.03692)	2.04689 (0.08824)	215, 247, 251, 353
75	Arathcluster75	GP022960	GP000033	7.33644e-16	9.17357e-16	4.05787 (0.04233)	3.33610 (0.04787)	158, 249, 251
98	Arathcluster98	GP025676	GP000041	1.25518e-10	1.62613e-11	3.47706 (0.21329)	3.34811 (0.23112)	none
90	Arathcluster90	GP024151	GP000041	0.000462431	6.54248e-05	4.12066 (0.04943)	3.60109 (0.05651)	none
101	Arathcluster101	GP025690	GP000041	7.57915e-06	1.90974e-07	4.79560 (0.06994)	3.85112 (0.08470)	none
72	Arathcluster72	GP022706	GP000005	1	2.0497e-07	1.00000 (0.23598)	523.92615 (0.00994)	none
85	Arathcluster85	GP023905	GP000041	0.00287446	0.00030737	2.58964 (0.09518)	1.91605 (0.19777)	none
3	Arathcluster3	GP015162	GP000020	1	5.59957e-05	1.00000 (0.07123)	999.00000 (0.00776)	none
25	Arathcluster25	GP015299	GP000004	1	3.25981e-06	1.00000 (0.07266)	2.50854 (0.04399)	none
57	Arathcluster57	GP016669	GP000004	0.000826547	0.000187028	3.35788 (0.04240)	1.95798 (0.13573)	243, 405
54	Arathcluster54	GP016342	GP000003	0.000644187	0.000122798	7.45085 (0.03179)	6.32107 (0.03503)	268, 294
80	Arathcluster80	GP023239	GP000041	0.0015454	0.000102032	2.54763 (0.05543)	2.06918 (0.08502)	69, 252, 253
7	Poptrcluster7	GP015149	GP000163	3.17192e-06	4.85108e-07	2.95505 (0.28443)	2.95014 (0.28603)	340, 374, 375, 398, 399, 417, 425, 429, 521
3	Poptrcluster3	GP015132	GP000008	3.06139e-12	3.54532e-13	6.87042 (0.04788)	6.19889 (0.05819)	245, 413, 477, 599, 712, 1191
45	Poptrcluster45	GP015251	GP000161	6.9135e-08	2.23926e-09	2.59590 (0.09846)	2.11240 (0.16212)	44, 290, 293, 297, 325, 658
65	Poptrcluster65	GP015310	GP000044	4.395e-07	5.76207e-08	6.84287 (0.06334)	6.63912 (0.06637)	102, 234, 235
66	Poptrcluster66	GP015311	GP000005	6.56557e-06	9.23896e-07	6.77250 (0.04123)	6.53849 (0.04409)	160, 210, 308, 350, 366, 407
57	Poptrcluster57	GP015299	GP000004	0.000142302	2.60997e-05	4.29364 (0.11918)	4.53840 (0.10605)	none
56	Poptrcluster56	GP015299	GP000004	5.55279e-05	6.08689e-06	6.83634 (0.05533)	5.07984 (0.06611)	65, 69, 289, 292
35	Poptrcluster35	GP015221	GP000170	4.94805e-05	9.46446e-06	12.05987 (0.01362)	11.74294 (0.01396)	437, 575
27	Poptrcluster27	GP015184	GP000008	8.04234e-13	1.95861e-13	11.62325 (0.02438)	10.98203 (0.02541)	571, 652, 699, 709, 723
8	Poptrcluster8	GP015149	GP000163	2.77531e-13	4.03087e-14	5.69213 (0.14901)	5.37314 (0.16056)	10, 20, 27, 39, 82, 213, 247
58	Poptrcluster58	GP015299	GP000004	3.96016e-06	6.98016e-07	3.38627 (0.08042)	3.04562 (0.10430)	529, 586, 598, 608, 620, 645, 653, 670, 717, 741, 756, 883
55	Poptrcluster55	GP015299	GP000004	1.06345e-26	8.97225e-28	8.44459 (0.05039)	8.17508 (0.05143)	88, 89, 142, 222, 238, 298, 453, 455, 473, 474, 496, 605, 616, 618
42	Poptrcluster42	GP015241	GP000095	5.42603e-06	1.19031e-07	3.82521 (0.08318)	3.30069 (0.10969)	none
125	Poptrcluster125	GP017333	GP000157	3.18962e-05	5.63316e-06	3.24184 (0.22032)	3.06944 (0.24730)	none
85	Poptrcluster85	GP015493	GP000155	7.16194e-05	1.24812e-05	999.00000 (0.00408)	999.00000 (0.00408)	none
81	Poptrcluster81	GP015482	GP000013	7.80634e-08	3.55768e-09	8.55163 (0.01309)	6.12331 (0.01889)	225, 234, 435
67	Poptrcluster67	GP015311	GP000005	9.385e-05	1.8396e-05	7.05844 (0.02279)	6.43636 (0.02573)	191, 817, 841, 1348, 1429
111	Poptrcluster111	GP015894	GP000149	1.19781e-05	1.92861e-06	999.00000 (0.01161)	999.00000 (0.01161)	none
43	Poptrcluster43	GP015241	GP000095	2.22477e-09	3.42819e-10	2.53435 (0.06664)	1.86847 (0.12274)	97, 133, 136, 173, 204, 262, 269, 272, 301, 304
156	Poptrcluster156	GP025598	GP000008	1.48069e-16	1.3734e-17	8.01547 (0.15955)	8.02312 (0.15940)	39, 50, 52, 75, 76, 78, 80, 81, 112, 112, 117, 138, 139, 143, 180
72	Poptrcluster72	GP015382	GP000048	9.01694e-07	1.31915e-07	6.43660 (0.09716)	6.41410 (0.09764)	204, 437, 452, 525, 529
54	Poptrcluster54	GP015299	GP000004	4.99857e-60	7.04357e-59	5.70131 (0.04530)	5.16631 (0.05348)	55, 72, 77, 106, 188, 546, 570, 584, 606, 608, 631, 652, 654, 676, 697, 820, 822, 843, 906, 958
2	Poptrcluster2	GP015132	GP000008	4.56149e-64	6.335e-63	3.43175 (0.16287)	3.22149 (0.18083)	91, 93, 104, 109, 155, 171, 182, 201, 226
147	Poptrcluster147	GP023630	GP000020	7.84019e-12	8.53151e-13	5.90988 (0.10277)	5.92461 (0.10273)	15, 27, 36, 66, 82
46	Poptrcluster46	GP015252	GP000047	0.000215138	4.01578e-05	3.98418 (0.15006)	3.68314 (0.17610)	327, 382
34	Poptrcluster34	GP015218	GP000127	2.04846e-07	2.99117e-08	5.80155 (0.03432)	5.73816 (0.03501)	125, 126, 135, 143, 158
39	Poptrcluster39	GP015223	GP000082	4.99356e-05	9.01039e-06	9.21772 (0.02347)	8.61599 (0.02441)	none
10	Poptrcluster10	GP015156	GP000002	4.17926e-05	6.44406e-06	9.21893 (0.01709)	7.79054 (0.01958)	767, 833
25	Poptrcluster25	GP015184	GP000008	1.43397e-13	1.5409e-14	10.28826 (0.04360)	10.06192 (0.04488)	658, 692, 706, 719, 721, 745, 752
4	Poptrcluster4	GP015132	GP000008	7.56763e-10	7.15424e-10	148.64369 (0.00648)	136.65982 (0.00673)	2068
124	Poptrcluster124	GP017274	GP000036	6.89975e-05	1.20503e-05	999.00000 (0.00557)	999.00000 (0.00557)	none
44	Poptrcluster44	GP015251	GP000161	6.73488e-37	7.21471e-38	4.13460 (0.10767)	3.82760 (0.12338)	268, 334, 341, 352, 401, 426, 430, 435, 555, 579, 583, 586, 617, 618, 736, 737, 742, 745, 746, 753, 755, 756
98	Poptrcluster98	GP015694	GP000110	3.0105e-25	1.76762e-26	5.53531 (0.06543)	5.04324 (0.07566)	115, 126, 229, 318, 340, 485, 486, 847, 505, 510, 512, 550, 558
36	Poptrcluster36	GP015221	GP000170	0.000403918	7.66207e-05	4.39386 (0.07441)	4.44171 (0.07277)	179, 243
33	Poptrcluster33	GP015208	GP000094	0.000554044	6.8949e-05	401.83947 (0.04093)	360.39540 (0.03532)	none
97	Poptrcluster97	GP015651	GP000004	0.000867318	0.000168484	2.80242 (0.13652)	2.73978 (0.14808)	196
6	Poptrcluster6	GP015149	GP000163	0.000670271	2.90422e-05	5.65463 (0.04509)	4.38119 (0.06899)	344, 383, 385, 396
40	Poptrcluster40	GP015228	GP000065	0.00065042	0.000119558	999.00000 (0.00224)	999.00000 (0.00231)	none
29	Glymacluster29	GP015204	GP000101	1.2343e-07	2.28551e-08	5.32999 (0.15522)	4.90247 (0.17514)	none
201	Glymacluster201	GP019188	GP000033	4.92517e-05	8.46992e-06	16.05631 (0.05742)	8.91248 (0.10204)	none
122	Glymacluster122	GP015873	GP000102	6.95037e-05	1.40203e-05	4.89488 (0.05073)	4.43700 (0.06245)	91
172	Glymacluster172	GP017274	GP000036	5.51023e-05	2.66317e-05	999.00000 (0.00276)	999.00000 (0.00279)	none
31	Glymacluster31	GP015211	GP000039	2.73978e-05	8.03065e-06	2.85797 (0.09279)	2.26288 (0.17005)	31, 36, 162, 374, 412, 420, 433, 447
43	Glymacluster43	GP015252	GP000047	5.33218e-07	7.87802e-08	67.28275 (0.10353)	65.41948 (0.10439)	none
77	Glymacluster77	GP015402	GP000043	1.55848e-06	1.37618e-07	7.15917 (0.07365)	6.24414 (0.08602)	none
159	Glymacluster159	GP016814	GP000004	4.34456e-06	1.816e-07	4.14113 (0.05692)	3.49494 (0.08013)	193, 265, 266, 290
215	Glymacluster215	GP025439	GP000003	0.00010721	1.91514e-05	6.72821 (0.13764)	6.74484 (0.13729)	571, 599
11	Glymacluster11	GP015154	GP000013	0.00482402	0.000152345	4.46931 (0.01547)	3.48727 (0.02502)	none
206	Glymacluster206	GP020400	GP000082	0.00066341	0.000130494	40.42134 (0.03405)	40.36535 (0.03406)	none
193	Glymacluster193	GP018406	GP000017	0.0014937	0.000304359	3.85465 (0.09701)	3.87343 (0.09625)	none
55	Medtrcluster55	GP015548	GP000176	5.13887e-08	6.80887e-09	233.99840 (0.21531)	258.02308 (0.21262)	none
138	Medtrcluster138	GP022227	GP000033	8.29639e-10	2.43839e-12	2.56077 (0.14432)	2.31131 (0.18106)	282, 289, 317, 321, 340, 342, 440, 465, 546
60	Medtrcluster60	GP015640	GP000082	2.06518e-08	7.9332e-09	2.74766 (0.14352)	2.25405 (0.23659)	219, 260, 291, 294, 307, 334, 335, 319, 414, 450, 522, 526, 533
2	Medtrcluster2	GP015132	GP000008	5.2729e-06	3.30613e-06	4.32092 (0.02545)	2.61697 (0.07296)	none
132	Medtrcluster132	GP020821	GP000007	1.34773e-11	1.42408e-12	13.79827 (0.08706)	13.46208 (0.08893)	620, 626, 630, 702
10	Medtrcluster10	GP015154	GP000013	0.000140882	2.94554e-05	35.55993 (0.01369)	32.68018 (0.01434)	134
97	Medtrcluster97	GP016512	GP000033	1.29348e-05	4.65268e-07	2.16622 (0.15807)	1.97759 (0.20319)	714, 715, 735, 739, 740
123	Medtrcluster123	GP019188	GP000033	9.10444e-09	1.39057e-09	7.07351 (0.02859)	6.65204 (0.02994)	290, 291, 338, 340
87	Medtrcluster87	GP016198	GP000033	1.56158e-07	6.26992e-08	3.39658 (0.06288)	2.90067 (0.07891)	243, 284, 311, 356, 357
45	Medtrcluster45	GP015415	GP000080	8.26062e-24	7.00267e-25	999.00000 (0.02656)	999.00000 (0.02657)	none
37	Medtrcluster37	GP015299	GP000004	4.8434e-13	4.30921e-14	5.83266 (0.05967)	5.39289 (0.06832)	257, 450, 477, 832, 873
88	Medtrcluster88	GP016198	GP000033	1.71011e-07	3.5355e-08	2.58405 (0.07697)	1.97765 (0.14661)	231, 239, 246, 266, 301, 332, 435, 443
135	Medtrcluster135	GP021722	GP000033	9.59168e-06	6.122e-06	2.86826 (0.08162)	2.02359 (0.14345)	none
187	Medtrcluster187	GP024622	GP000059	1.13016e-05	1.76868e-05	7.76530 (0.04680)	7.35029 (0.05113)	118, 121, 138, 177
216	Medtrcluster216	GP025775	GP000147	1.26375e-08	1.6295e-09	44.26400 (0.21363)	44.25830 (0.21341)	none
106	Medtrcluster106	GP016874	GP000153	2.9374e-05	4.95011e-05	486.72290 (0.00351)	486.64722 (0.00351)	none
102	Medtrcluster102	GP016754	GP000059	1.11701e-07	0.000108307	2.64163 (0.07984)	1.97759 (0.13821)	650, 690, 697, 715, 718, 741, 795, 842
149	Medtrcluster149	GP022900	GP000033	2.60575e-05	3.41306e-06	2.80545 (0.23818)	2.71216 (0.26154)	134, 155, 156, 205, 225
194	Medtrcluster194	GP025008	GP000006	2.60577e-06	3.99626e-07	478.69197 (0.33617)	915.30113 (0.37255)	none
159	Medtrcluster159	GP023281	GP000041	5.8122e-06	1.85253e-05	3.02022 (0.05144)	2.14260 (0.09954)	none
173	Medtrcluster173	GP023973	GP000033	6.45357e-05	2.94067e-05	3.55169 (0.07947)	2.75967 (0.12854)	none
54	Medtrcluster54	GP015505	GP000072	3.8724e-10	4.79922e-11	60.35048 (0.04981)	60.45211 (0.05009)	none
19	Medtrcluster19	GP015207	GP000041	4.12454e-06	1.39244e-07	3.73907 (0.06082)	2.81504 (0.08223)	177, 205, 207, 208
122	Medtrcluster122	GP018613	GP000007	2.97381e-06	7.63366e-07	16.57954 (0.04690)	12.93695 (0.05469)	none
28	Medtrcluster28	GP015252	GP000047	0.000162201	0.000114365	4.21227 (0.03180)	3.16087 (0.05995)	183, 307, 368, 393, 480
71	Medtrcluster71	GP015768	GP000213	2.17463e-12	2.33927e-13	34.08523 (0.03953)	34.96057 (0.03907)	none
3	Medtrcluster3	GP015132	GP000008	1.00963e-10	2.87277e-11	3.85094 (0.05700)	3.00821 (0.08979)	109, 435, 619, 643, 721, 753
147	Medtrcluster147	GP022776	GP000008	2.81945e-06	3.58684e-07	4.08711 (0.07441)	3.86600 (0.08554)	1241, 1258, 1259, 1276, 1286
137	Medtrcluster137	GP022225	GP000041	2.84961e-05	0.00249721	5.11749 (0.02221)	4.25468 (0.02573)	367, 368
14	Medtrcluster14	GP015179	GP000165	0.000400772	0.000112392	24.59832 (0.01198)	20.73420 (0.01408)	none
13	Medtrcluster13	GP015156	GP000002	1	1.97305e-12	1.00000 (0.11668)	94.42817 (0.05379)	none
84	Medtrcluster84	GP016064	GP000001	1	0.00014225	1.00000 (0.01562)	999.00000 (0.00560)	none
166	Medtrcluster166	GP023428	GP000041	0.00117165	3.97747e-05	3.28248 (0.03090)	2.39578 (0.06210)	122, 123
174	Medtrcluster174	GP023982	GP000033	0.000344655	1.87973e-05	3.57220 (0.07862)	3.13836 (0.09539)	none
121	Medtrcluster121	GP018303	GP000033	0.000503777	0.000107371	7.46954 (0.06649)	6.04270 (0.08640)	none
52	Medtrcluster52	GP015482	GP000013	0.0012477	0.00018516	3.84305 (0.01367)	2.79624 (0.02627)	78, 80 102
113	Medtrcluster113	GP017463	GP000041	0.00057437	4.08371e-05	2.86908 (0.05533)	2.09009 (0.11232)	1068
190	Medtrcluster190	GP024840	GP000033	0.000322408	7.67736e-05	59.57433 (0.03994)	57.10680 (0.04210)	none
clusters with codons under selection after manual curation				not significant
