# Supplementary material for: Impact of recurrent gene duplication on adaptation of plant genomes
Source: BMC Plant Biol. 2014 May 31;14:151. doi: 10.1186/1471-2229-14-151 (PMC4049390; doi:10.1186/1471-2229-14-151)
Supplement: Additional file 4 — Contains the cleaned alignments of the clusters with codons under selection. [file 1471-2229-14-151-S4.zip]

Archive with 157 entries (156 files):
- 4437544801233534_add4/Additional_file_4/
- 4437544801233534_add4/Additional_file_4/Arathcluster106_aligned.fasta
- 4437544801233534_add4/Additional_file_4/Arathcluster12_large_aligned.fasta
- 4437544801233534_add4/Additional_file_4/Arathcluster17_large_aligned.fasta
- 4437544801233534_add4/Additional_file_4/Arathcluster19_large_aligned.fasta
- 4437544801233534_add4/Additional_file_4/Arathcluster31_aligned.fasta
- 4437544801233534_add4/Additional_file_4/Arathcluster54_large_aligned.fasta
- 4437544801233534_add4/Additional_file_4/Arathcluster57_large_aligned.fasta
- 4437544801233534_add4/Additional_file_4/Arathcluster6_aligned.fasta
- 4437544801233534_add4/Additional_file_4/Arathcluster73_large_aligned.fasta
- 4437544801233534_add4/Additional_file_4/Arathcluster74_large_aligned.fasta
- 4437544801233534_add4/Additional_file_4/Arathcluster75_large_aligned.fasta
- 4437544801233534_add4/Additional_file_4/Arathcluster8_aligned.fasta
- 4437544801233534_add4/Additional_file_4/Arathcluster80_large_aligned.fasta
- 4437544801233534_add4/Additional_file_4/Arathcluster82_large_aligned.fasta
- 4437544801233534_add4/Additional_file_4/Arathcluster83_aligned.fasta
- 4437544801233534_add4/Additional_file_4/Arathcluster87_large_aligned.fasta
- 4437544801233534_add4/Additional_file_4/Arathcluster9_aligned.fasta
- 4437544801233534_add4/Additional_file_4/Arathcluster95_aligned.fasta
- 4437544801233534_add4/Additional_file_4/Bradicluster49_aligned.fasta
- 4437544801233534_add4/Additional_file_4/Bradicluster58_large_aligned.fasta
- 4437544801233534_add4/Additional_file_4/Bradicluster9_large_aligned.fasta
- 4437544801233534_add4/Additional_file_4/Glymacluster10_aligned.fasta
- 4437544801233534_add4/Additional_file_4/Glymacluster104_aligned.fasta
- 4437544801233534_add4/Additional_file_4/Glymacluster122_large_aligned.fasta
- 4437544801233534_add4/Additional_file_4/Glymacluster159_large_aligned.fasta
- 4437544801233534_add4/Additional_file_4/Glymacluster215_large_aligned.fasta
- 4437544801233534_add4/Additional_file_4/Glymacluster31_large_aligned.fasta
- 4437544801233534_add4/Additional_file_4/Glymacluster65_aligned.fasta
- 4437544801233534_add4/Additional_file_4/Glymacluster89_aligned.fasta
- 4437544801233534_add4/Additional_file_4/Medtrcluster10_large_aligned.fasta
- 4437544801233534_add4/Additional_file_4/Medtrcluster102_large_aligned.fasta
- 4437544801233534_add4/Additional_file_4/Medtrcluster113_large_aligned.fasta
- 4437544801233534_add4/Additional_file_4/Medtrcluster118_aligned.fasta
- 4437544801233534_add4/Additional_file_4/Medtrcluster123_large_aligned.fasta
- 4437544801233534_add4/Additional_file_4/Medtrcluster132_large_aligned.fasta
- 4437544801233534_add4/Additional_file_4/Medtrcluster137_large_aligned.fasta
- 4437544801233534_add4/Additional_file_4/Medtrcluster138_large_aligned.fasta
- 4437544801233534_add4/Additional_file_4/Medtrcluster147_large_aligned.fasta
- 4437544801233534_add4/Additional_file_4/Medtrcluster149_large_aligned.fasta
- 4437544801233534_add4/Additional_file_4/Medtrcluster166_large_aligned.fasta
- 4437544801233534_add4/Additional_file_4/Medtrcluster168_aligned.fasta
- 4437544801233534_add4/Additional_file_4/Medtrcluster187_large_aligned.fasta
- 4437544801233534_add4/Additional_file_4/Medtrcluster19_large_aligned.fasta
- 4437544801233534_add4/Additional_file_4/Medtrcluster197_aligned.fasta
- 4437544801233534_add4/Additional_file_4/Medtrcluster253_aligned.fasta
- 4437544801233534_add4/Additional_file_4/Medtrcluster28_large_aligned.fasta
- 4437544801233534_add4/Additional_file_4/Medtrcluster3_large_aligned.fasta
- 4437544801233534_add4/Additional_file_4/Medtrcluster303_aligned.fasta
- 4437544801233534_add4/Additional_file_4/Medtrcluster328_aligned.fasta
- 4437544801233534_add4/Additional_file_4/Medtrcluster330_aligned.fasta
- 4437544801233534_add4/Additional_file_4/Medtrcluster37_large_aligned.fasta
- 4437544801233534_add4/Additional_file_4/Medtrcluster40_aligned.fasta
- 4437544801233534_add4/Additional_file_4/Medtrcluster41_aligned.fasta
- 4437544801233534_add4/Additional_file_4/Medtrcluster52_large_aligned.fasta
- 4437544801233534_add4/Additional_file_4/Medtrcluster57_aligned.fasta
- 4437544801233534_add4/Additional_file_4/Medtrcluster60_large_aligned.fasta
- 4437544801233534_add4/Additional_file_4/Medtrcluster61_aligned.fasta
- 4437544801233534_add4/Additional_file_4/Medtrcluster70_aligned.fasta
- 4437544801233534_add4/Additional_file_4/Medtrcluster78_aligned.fasta
- 4437544801233534_add4/Additional_file_4/Medtrcluster87_large_aligned.fasta
- 4437544801233534_add4/Additional_file_4/Medtrcluster88_aligned.fasta
- 4437544801233534_add4/Additional_file_4/Medtrcluster88_large_aligned.fasta
- 4437544801233534_add4/Additional_file_4/Medtrcluster95_aligned.fasta
- 4437544801233534_add4/Additional_file_4/Medtrcluster96_aligned.fasta
- 4437544801233534_add4/Additional_file_4/Medtrcluster97_large_aligned.fasta
- 4437544801233534_add4/Additional_file_4/Musaccluster10_large_aligned.fasta
- 4437544801233534_add4/Additional_file_4/Musaccluster13_large_aligned.fasta
- 4437544801233534_add4/Additional_file_4/Musaccluster20_large_aligned.fasta
- 4437544801233534_add4/Additional_file_4/Musaccluster24_large_aligned.fasta
- 4437544801233534_add4/Additional_file_4/Musaccluster96_aligned.fasta
- 4437544801233534_add4/Additional_file_4/Orysacluster109_aligned.fasta
- 4437544801233534_add4/Additional_file_4/Orysacluster126_aligned.fasta
- 4437544801233534_add4/Additional_file_4/Orysacluster135_aligned.fasta
- 4437544801233534_add4/Additional_file_4/Orysacluster137_aligned.fasta
- 4437544801233534_add4/Additional_file_4/Orysacluster19_aligned.fasta
- 4437544801233534_add4/Additional_file_4/Orysacluster20_aligned.fasta
- 4437544801233534_add4/Additional_file_4/Orysacluster23_aligned.fasta
- 4437544801233534_add4/Additional_file_4/Orysacluster26_aligned.fasta
- 4437544801233534_add4/Additional_file_4/Orysacluster27_aligned.fasta
- 4437544801233534_add4/Additional_file_4/Orysacluster28_large_aligned.fasta
- 4437544801233534_add4/Additional_file_4/Orysacluster36_aligned.fasta
- 4437544801233534_add4/Additional_file_4/Orysacluster54_aligned.fasta
- 4437544801233534_add4/Additional_file_4/Orysacluster56_large_aligned.fasta
- 4437544801233534_add4/Additional_file_4/Orysacluster88_aligned.fasta
- 4437544801233534_add4/Additional_file_4/Orysacluster94_aligned.fasta
- 4437544801233534_add4/Additional_file_4/Poptrcluster10_large_aligned.fasta
- 4437544801233534_add4/Additional_file_4/Poptrcluster101_aligned.fasta
- 4437544801233534_add4/Additional_file_4/Poptrcluster110_aligned.fasta
- 4437544801233534_add4/Additional_file_4/Poptrcluster122_aligned.fasta
- 4437544801233534_add4/Additional_file_4/Poptrcluster147_large_aligned.fasta
- 4437544801233534_add4/Additional_file_4/Poptrcluster156_large_aligned.fasta
- 4437544801233534_add4/Additional_file_4/Poptrcluster2_large_aligned.fasta
- 4437544801233534_add4/Additional_file_4/Poptrcluster25_large_aligned.fasta
- 4437544801233534_add4/Additional_file_4/Poptrcluster27_large_aligned.fasta
- 4437544801233534_add4/Additional_file_4/Poptrcluster3_large_aligned.fasta
- 4437544801233534_add4/Additional_file_4/Poptrcluster34_large_aligned.fasta
- 4437544801233534_add4/Additional_file_4/Poptrcluster35_large_aligned.fasta
- 4437544801233534_add4/Additional_file_4/Poptrcluster36_large_aligned.fasta
- 4437544801233534_add4/Additional_file_4/Poptrcluster37_aligned.fasta
- 4437544801233534_add4/Additional_file_4/Poptrcluster38_aligned.fasta
- 4437544801233534_add4/Additional_file_4/Poptrcluster4_aligned.fasta
- 4437544801233534_add4/Additional_file_4/Poptrcluster4_large_aligned.fasta
- 4437544801233534_add4/Additional_file_4/Poptrcluster43_large_aligned.fasta
- 4437544801233534_add4/Additional_file_4/Poptrcluster44_large_aligned.fasta
- 4437544801233534_add4/Additional_file_4/Poptrcluster45_large_aligned.fasta
- 4437544801233534_add4/Additional_file_4/Poptrcluster46_large_aligned.fasta
- 4437544801233534_add4/Additional_file_4/Poptrcluster48_aligned.fasta
- 4437544801233534_add4/Additional_file_4/Poptrcluster5_aligned.fasta
- 4437544801233534_add4/Additional_file_4/Poptrcluster54_large_aligned.fasta
- 4437544801233534_add4/Additional_file_4/Poptrcluster55_large_aligned.fasta
- 4437544801233534_add4/Additional_file_4/Poptrcluster56_large_aligned.fasta
- 4437544801233534_add4/Additional_file_4/Poptrcluster58_large_aligned.fasta
- 4437544801233534_add4/Additional_file_4/Poptrcluster6_large_aligned.fasta
- 4437544801233534_add4/Additional_file_4/Poptrcluster65_large_aligned.fasta
- 4437544801233534_add4/Additional_file_4/Poptrcluster66_large_aligned.fasta
- 4437544801233534_add4/Additional_file_4/Poptrcluster67_large_aligned.fasta
- 4437544801233534_add4/Additional_file_4/Poptrcluster7_large_aligned.fasta
- 4437544801233534_add4/Additional_file_4/Poptrcluster71_aligned.fasta
- 4437544801233534_add4/Additional_file_4/Poptrcluster72_large_aligned.fasta
- 4437544801233534_add4/Additional_file_4/Poptrcluster8_large_aligned.fasta
- 4437544801233534_add4/Additional_file_4/Poptrcluster81_large_aligned.fasta
- 4437544801233534_add4/Additional_file_4/Poptrcluster92_aligned.fasta
- 4437544801233534_add4/Additional_file_4/Poptrcluster97_large_aligned.fasta
- 4437544801233534_add4/Additional_file_4/Poptrcluster98_large_aligned.fasta
- 4437544801233534_add4/Additional_file_4/Sorbicluster1_aligned.fasta
- 4437544801233534_add4/Additional_file_4/Sorbicluster5_aligned.fasta
- 4437544801233534_add4/Additional_file_4/Sorbicluster5_large_aligned.fasta
- 4437544801233534_add4/Additional_file_4/Sorbicluster6_large_aligned.fasta
- 4437544801233534_add4/Additional_file_4/Sorbicluster70_aligned.fasta
- 4437544801233534_add4/Additional_file_4/Sorbicluster78_aligned.fasta
- 4437544801233534_add4/Additional_file_4/Sorbicluster81_large_aligned.fasta
- 4437544801233534_add4/Additional_file_4/Sorbicluster92_aligned.fasta
- 4437544801233534_add4/Additional_file_4/Vitvicluster105_aligned.fasta
- 4437544801233534_add4/Additional_file_4/Vitvicluster16_large_aligned.fasta
- 4437544801233534_add4/Additional_file_4/Vitvicluster18_large_aligned.fasta
- 4437544801233534_add4/Additional_file_4/Vitvicluster24_large_aligned.fasta
- 4437544801233534_add4/Additional_file_4/Vitvicluster28_aligned.fasta
- 4437544801233534_add4/Additional_file_4/Vitvicluster56_large_aligned.fasta
- 4437544801233534_add4/Additional_file_4/Vitvicluster59_large_aligned.fasta
- 4437544801233534_add4/Additional_file_4/Vitvicluster70_aligned.fasta
- 4437544801233534_add4/Additional_file_4/Vitvicluster8_aligned.fasta
- 4437544801233534_add4/Additional_file_4/Vitvicluster83_large_aligned.fasta
- 4437544801233534_add4/Additional_file_4/Zeamacluster101_large_aligned.fasta
- 4437544801233534_add4/Additional_file_4/Zeamacluster102_aligned.fasta
- 4437544801233534_add4/Additional_file_4/Zeamacluster11_aligned.fasta
- 4437544801233534_add4/Additional_file_4/Zeamacluster12_aligned.fasta
- 4437544801233534_add4/Additional_file_4/Zeamacluster137_aligned.fasta
- 4437544801233534_add4/Additional_file_4/Zeamacluster146_aligned.fasta
- 4437544801233534_add4/Additional_file_4/Zeamacluster162_aligned.fasta
- 4437544801233534_add4/Additional_file_4/Zeamacluster179_large_aligned.fasta
- 4437544801233534_add4/Additional_file_4/Zeamacluster193_large_aligned.fasta
- 4437544801233534_add4/Additional_file_4/Zeamacluster36_aligned.fasta
- 4437544801233534_add4/Additional_file_4/Zeamacluster84_aligned.fasta
- 4437544801233534_add4/Additional_file_4/Zeamacluster88_aligned.fasta
- 4437544801233534_add4/Additional_file_4/Zeamacluster93_aligned.fasta
- 4437544801233534_add4/Additional_file_4/Zeamacluster99_large_aligned.fasta
