# Supplementary material for: Impact of recurrent gene duplication on adaptation of plant genomes
Source: BMC Plant Biol. 2014 May 31;14:151. doi: 10.1186/1471-2229-14-151 (PMC4049390; doi:10.1186/1471-2229-14-151)
Supplement: Additional file 4 — Contains the cleaned alignments of the clusters with codons under selection. [file 1471-2229-14-151-S4.zip › 4437544801233534_add4/Additional_file_4/Arathcluster106_aligned.fasta]

>AT1G60240.1
---------ATGATGAAGTCACGTGAACAATCAATCGAAGAA------------------------------------------------GCAATCGTCGCAAATTATTTGAAGATGATGATCGATAACGTAAACGTTTGGCCTCGCCACTTCCTCCGAAGCGAAGACGTGTACTGCAAGAATCCGTGGACGCTTTTCGTTACTAGAGATCCTATAATCCTACACTTCGGACGATACTTCTTCGTTAAT---CGGAGTGTGAATTCAGGTTTAACCGATGGATGTGAATACGGTTGTTGGAGAATCATCGGTCGTGATAGAGTGATCAAGTCGGTGACGACCGGGAAGATTCTAGGGTTAAAGAAGGTTTATAAGTTCTGTGAAACTGATCGGAAACCGAAATCGGTTTTTAAGTTCTTGGAAAAGGAGAAGAGAAGAGTAAGAGAT---AGACGAATCTGGGCGATGGAAGAGTATAGGTTTGCAAGT------TGGAAACAAGATTACGTGATCTGCAAGATTCGACGTCTGTATCCACAACCATTTGACTACATGTTGGCCCAGCACATT------------------------------------------------------------------------------------------------------------------------------------------------------------------------------------------------------------------------------------------------------------------------------GGTTACTATAAA------------------------------------------------------------------------------------------------------------------------------------------------------------------------------------------------------------------------------------------------------------------------------------------------------------------------------------------------------------------------------------
>AT1G60340.1
------AACCAAGTCAAATCCCTGTTAAACTCAGAAGACGAA------------------------------------------------GTAATAATCTCACGTTATCTGAAGCCTATGGTCGTTAACGGAGATTCTTGGCCAGATCACTTCATCGAAGACGCAAACGTGTTCACCAAGAATCCAAATGAGGTGTTCAATTCTGAGAGACCT------------------AGATTCGTTATCGTTAAACCACGAACAGAGGCTTGTGGTAAGACCGATGGATGTGAATCTGGTTGCTGGAGGACCATGGGTCGTGATAAACTGATAAAGTCGGAGGAGACTGGGAAGATTCTAGGGTTCAAGAAGATTCTCAAGTTTTGCATA---------------------------------------------AAGTGGAAACCTATAGAATACAAGAGAAGTTGGGTAATGGAAGAGTATAGGCTTACCAATAACTTGTGGAAGCAAGATCATGTGATTTGCAAGATTCGGCTTTTGTTTGAAGCAGAAATTAGTTTCTTGCTAGCCAAGCATTTCTAC------ACTACGTCAGAATCACTTCTTCGACATGAGCTATTGCCATCTTATGGA---TTATCCAATACACAAGAGGAGGATGAATTTTATCTGAAGACGATAATGACTTCGGAAGGAAACGATTGGCCTAGCTACGTTACCAACAACGTGTACTGTCTTCATCCATTGGAGCTTGTGGATCTTCAAGATGTGATGTTTCAAAGTTACGGAACCTGCATCTTCGCTAAC------GGGACTTGTGGTGAATCTGATAAATGC---GATGGTTACTGGAAGATCCTGCACGGTGATAAGCTGATCAAGTCAAATTTCGGGATGGTCACTGGTTTCAAGAAGGTATTTGAGTTCTATGAAACGGTGATACATAGATATTTTTGTGATGGAGAAGAAGTGAAGGAAGAAACAGAGAGGTTAGGTCATCAACGTTGCCAAGGCTTGTTGTTGCCACACCGTCGTGGCCATGTACAAACCAAGAGTTGCGGTGTC---GTCACCGTGAAGGAGAAGAGGAGTTTGGTAGAGCAACCGGAGGAGATTGTCGCTGCACCTGAGACACCACGCCAAGGAGAGCATAATGATCCACTAAAGCGAAAGAAAGCGATTGGTTGCGTGGGAGAGAAAGCTGAG------------------ATG
>AT1G60300.1
------GACCTAATCAAACACCTGTTATACTCAGAAGACGAA------------------------------------------------GTAATAATCTCACGTTATCTGAAGGGTATGGTCGTTAACGGAGATTCTTGGCCAGATCACTTCATCGAAGACGCAAACGTGTTCACCAAGAATCCAGATAAGGTGTTCAATTCTGAGAGACCT------------------AGATTCGTGATCGTTAAACCACGAACAGAGGCTTGTGGTAAAACCGATGGATGTGATTCGGGTTGCTGGAGGATCATTGGTCGTGATAAACTGATAAAGTCGGAGGAGACTGGGAAGATTCTAGGGTTCAAGAAGATACTCAAGTTTTGCCTA---------------------------------------------AAGAGGAAACCTATAGACTACAAGAGAAGTTGGGTAATGGAAGAGTATAGGCTTACCAATAACTTGTGGAAGCAAGATCATGTGATTTGCAAAATTCGGTTTATGTTTGAAGCTGAAATTAGTTTCTTGCTAAGCAAGCATTTCTAC------ACTACATCAGAATCGGTTCTTGAAAATGAGCTGTTGCCATCTTATGGATATTTATCCAATACACAAGAGGAGGATGAATTTTATCTGGACGCGATAATGACTTCGGAAGGAAACGAGTGGCCTAGCTACGTTACCAACAACGTGTACTGTCTGCATCCATTGGAGCTTGTGGATCTTCAAGATCGGATGTTTAATGATTACGGAACCTGCATCTTCGCTAAC------AAGACTTGTGGTGAAACTGATAAATGC---GATGGTTACTGGAAGATCCTGCACGGTGATAAGCTGATCAAGTCAAATTTCGGAAAGGTCATTGGTTTCAAGAAGGTATTTGAGTTCTATGAAACGGTGAGACAAATATATCTTTGTGATGGAGAAGAAGTGACGGTA------------------------------------------------------------------------------------ACT---TGGACTATACAAGAG---------------------------------------------------TATAGGCTTAGC---------------GTGAAGCAGAATAAAGTGTTGTGCGTTATCAAGTTGACTTATGAT------------------AGA
>AT1G60350.1
---------CTACTCAAAGCCCTCTTAAACGCAGAAGACGAT------------------------------------------------GCAATAATCTCACGTTATCTGAAGCGTATGGTCGTCAACGGAGACTCATGGCCTGATCACTTCATCGAAGACGCAGACGTGTTCAACAAGAATCCAAATGTGGAGTTCGATGCTGAGAGCCCT------------------AGCTTCGTGATAGTTAAACCTCGAACAGAGGCTTGTGGTAAAACCGATGGATGTGAAACTGGTTGCTGGAGGATCATGGGTCGTGATAAACCGATAAAATCGACGGAGACTGTGAAGATTCAAGGGTTCAAGAAGATTCTCAAGTTCTGCCTA---------------------------------------------AAGAGGAAACCTAGAGGATACAAGAGAAGTTGGGTAATGGAAGAGTATAGGCTTACCAATAACTTGTGGAAGCAAGATCATGTGATTTGCAAGATTCGGTTTATGTTTGAAGCTGAAATCAGTTTCTTGCTAGCCAAGCATTTCTAC------ACTACATCAGAATCACTTCCTCGAAATGAGCTGTTGCCAGCTTACGGACTTTCATCAGATAAGCAATTGGAGGATGTATCTTATCCGGTGACGATAATGACTTCTGAAGGAAACGATTGGCCTAGCTACGTTACCAACAATGTGTATTGTCTGCATCCATTGGAGCTCGTTGATCTTCAAGATCGGATGTTTAATGATTACGGAACCTGCATCTTCGCTAAC------AAGACTTGTGGTAAAACCGATAGATGCATTAATGGTTACTGGAAAATTTTGCACCGTGATAGGCTGATCAAGTCAAAGTCCGGGATAGTTATTGGTTTCAAGAAGGTGTTTAAGTTTCATGAAACGGAGAAAGAAAGATACTTCTGTGGTGGAGAAGATGTGAAGGTA------------------------------------------------------------------------------------ACT---TGGACTCTAGAAGAG---------------------------------------------------TATAGGCTTAGC---------------------CAGAATAAATTCTTGTGCGTTATCAAGTTTACTTATGAT------------------AAC
>AT1G60380.1
---------------------CTGCTCAACGCAGAAGACGAA------------------------------------------------GTAATAATCTCACGTTATCTGAAGCCTATGATCGTTAACAGAGTATCATGGCCTGATCTCTTCATCGAAGACGCAGACGTGTTCAACAAGGATCCATATGTGAAGTTCCATGCTGAGATCCCT------------------AGCTTCGTGATCGTTAAACCACGAACAAAGGCTTGTGGTAAAACCGATGGATGTGATTCGGGTTGCTGGAGGATCATTGGTCGTGATAAGCTGATAAAGTCGGAGGAGACTGGTAAGATTCTAGGGTTCAAGAAGATACTCAAGTTCTGCCTA---------------------------------------------AAGTGGAAACCTAGAGAATACAAGAGAAGTTTGGTAATGGAAGAGTATAGGCTTACCAATAACTTCTGGAAGCAAGATCATGTGATTTGCAAGATTCGGCTTTTGTTTGAAGCAGAAATTAGTTTCTTGCTAGCCAAGCATTTCTAC------ACTACATCAGACTCACTTCCTCGAAATGTGCTGTTGCCAGCTTATGGATGTTCACCAGATAAACAAGAGGAGGACGAATTTTATCCGGTGACGATAATGATTTCAGAAGGAAAAGATTGGCCTAGCTACGTTACCAACAACGTGTATTGTCTGCATCCATCGGAGCTTGTGAATGTTCACGATGGGAAGTTTCATGATAACGGAATCTGCATCTTCGCTAAC------AGGACTTGTGGTGTAACCGATAAATGC---AATGGTTACTGGAAGATTAAGCACCGTGAGAAGCTGATCATGTCACGGTACGGGCAGACCATTGGTTGGAAGAAAGTTTTTCAGTTTTATGAAACGGAGAAAGAAAGACATTTTGGTAATGGAGAAGAAGTGAAGGTA------------------------------------------------------------------------------------ACT---TGGACTCTAAAAGAG---------------------------------------------------TATAGGCTTACC---------------ATGAACAAGAATAAAGTGGTGTGCGTTATCAAGTATAAGGTAAAGTGTTTACCGAGGATAACTAGC
>AT1G60280.1
ATGAAA---CTTATCAAAGACCTGATGAAAGCAGAAGACGAAGCAACTTATTGGCTAATCAAAGAAGAACTGATCAAAGCAGAAGACGATGTAATCATCTCACGTTATCTGAAGCGTATGATCGTTAACGGGGATTCGTGGCCTGATCACTTCATCGAAGATGTAGACGTGTTCAACAAGAATCCAAATGAGGAGTTTCATTCTCAGAGCCCT------------------AGATTCGTGATCGTTAAACCACGAACAGAGAATTGTGGTAGAACCGATGGATGTCAATCTGGTTGCTGGAGGATCATTGGTCGTGATAAACTGATAAAATCGAAGGAGACTGGGAAGATTCTAGGGTTCAAGAAGATTCTCAAGTTCTGCCTA---------------------------------------------AAGAAGAAACCTAGAGAATACAAGAGAAGTTGGGTAATGGAAGAGTACAGGCTTAACAATAACTTGTGCAAGCAAGATCATGTGATTTGCAAGATTCGGTTTATGTTCGATGCTGAAATCAGTTTCTTGCTAGCCAAGCATTTCTCGTGTCTCTCCACTAGATCACCGCTTCCTGCAAATCAATTGTTGCCAGCTTATGGATGTTTCTTCGATTCAGAAGCGGAGGGTGCATTTTATCTGGAGACGATAATCGGTTATGATGGAAACACTTGGCCTAGCTACGTTACCAACGATGTGTACCGTTTGCATCCGTTGACGCTTGTGGATCCTCAAGATGACAAGTTTAAAGAGTTCGGAACCTGTATCTTTGCTAACAGGACAAAGACTTGTGGTAAAACCGATGAATGTGATGGTGGTTGCTGGAGGATCGTAGAAGGTCATAGAGTTATCAAGTCAAAA---GGTAAGGTTCTTGGTTACAGGAGGATTTTTCAATTTTCGGAAAATGAGGAACCAAGAAATGTTTGTGAAGGAGAAGATCCGAAGAAA------------------------------------------------------------------------------------ACTGCTTGGTTCATAGAAGAG---------------------------------------------------TATAGGCCTGAC---------------AATAAGAAGGATAAAGTGTTATGCGTTATCAAGTTC---------TTAATCCCACTCAACCAAAGG
