# Supplementary material for: Impact of recurrent gene duplication on adaptation of plant genomes
Source: BMC Plant Biol. 2014 May 31;14:151. doi: 10.1186/1471-2229-14-151 (PMC4049390; doi:10.1186/1471-2229-14-151)
Supplement: Additional file 4 — Contains the cleaned alignments of the clusters with codons under selection. [file 1471-2229-14-151-S4.zip › 4437544801233534_add4/Additional_file_4/Arathcluster12_large_aligned.fasta]

>AT1G63350.1
ATGGGT------ATCTCTTTCTCGATACCCGATCCGTGTGTAAATAAAGTCTCTCAATGGCTAGACATGAAAAGTTATACTCACAACCTCGAGAAGAATCTTGTGGCTCTCGAGACAACCATGGAAGAGCTCAAGGCCAAGCGGGATGATTTATTAAGAAAGCTCAAAAGAGAGGAG---CTACAAACGCTTGGCGAAATCAAGGTATGGGTTGAGACTATCGAAAGCAGAGTCAATGATCTTCTTAATGCTAGAAATGCTGAACTTCAAAGGCTGTGCCTTTGTGGGTTTTGCTCTAAGAGTTTAACGACGAGCTATCGTTATGGGAAAAGTGTTTTCTTGAAATTGAGGGAGGTTGAGAAACTCGTTTTTGAAGTGATTGAGGAACAACAACTTCAACCGACAATTGTTGGTCAAGAAACAATGCTTGATAACGCATGGAATCATCTAATGGAAGATGGAGTTGGTATTATGGGATTGTATGGTATGGGAGGTGTTGGGAAGACGACTCTTCTCACCCAGATTAACAATAAGTTCAGTAAGTATATGTGTGGCTTTGACAGCGTGATTTGGGTTGTGGTGTCTAAAGAGGTGAATGTAGAGAATATTCTAGATGAAATCGCTCAGAAAGTTCATATTAGTGGAGAGAAGTGGGACACAAAATATAAATACCAAAAGGGCGTTTATTTATACAATTTCTTAAGGAAAATGAGATTTGTATTGTTTTTGGATGACATATGGGAGAAGGTTAATTTAGTTGAGATCGGAGTCCCCTTTCCAACAATAAAAAACAAATGTAAAGTGGTATTCACCACTCGGTCCTTAGATGTATGCACAAGCATGGGGGTTGAAAAACCAATGGAAGTCCAATGCCTGGCGGACAACGACGCATATGATTTGTTCCAAAAAAAGGTTGGACAAATAACACTAGGAAGCGACCCAGAGATCCGTGAACTTTCTAGAGTAGTTGCTAAAAAATGTTGTGGTTTACCATTGGCGCTCAATGTGGTAAGTGAGACCATGTCATGCAAGAGGACGGTACAAGAATGGCGTCATGCGATATATGTTTTAAATTCATATGCTGCAAAGTTTTCTGGCATGGACGATAAGATCCTTCCGCTTTTAAAGTATAGCTATGATAGTCTCAAAGGGGAGGATGTCAAAATGTGTTTGCTATATTGCGCTTTGTTTCCAGAAGATGCTAAAATAAGGAAGGAGAATCTGATAGAGTACTGGATATGCGAGGAAATTATAGATGGAAGTGAAGGTATTGATAAGGCTGAGAACCAAGGTTATGAGATAATTGGTAGTCTTGTTCGTGCATCATTGTTG------------------GAAGAGGTTGAATTGGATGGA------------------------------------------ATTGTTTGTCTGCATGATGTTGTTCGTGAAATGGCTTTATGGATCGCATCTGATTTGGGAAAACAAAATGAGGCGTTTATTGTGCGTGCAAGTGTTGGGCTACGTGAAATTCTAAAGGTTGAGAATTGGAACGTCGTGAGAAGGATGTCATTGATGAAGAATAATATTGCTCATCTTGATGGCCGTCTTGATTGTATGGAACTCACAACTTTGCTACTA---------------------------CAAACATTGGAAAAGATCTCGAGTGAATTCTTCAACTCCATGCCAAAGCTAGCTGTTTTGGATCTATCAGGCAATTATTACCTCTCTGAATTGCCAAACGGAATATCAGAACTAGTTTCCTTGCAATATCTCAACTTGTCAAGTACTGGTATACGTCATTTGCCTAAGGGTCTACAAGAGTTGAAGAAACTAATTCACTTGTACTTGGAGCGAACAAGTCAGCTTGGAAGTATGGTTGGGATATCATGCCTTCATAATTTGAAAGTTTTGAAATTATCTGGTTCTAGTTATGCATGGGATCTCGACACAGTGAAGGAGTTGGAAGCCTTGGAACACTTGGAAGTTTTAACCACAGGTTTCTTGAGCTCTCATAGGTTGATGAGTTGCATACGG------AGAATAACTATGGACAGGCTTCAAGAATTTACCATTGAGCATTGCCATACCTCTGAGAAGATG------------------------------------------------TTCTCCAGCCTCATCGAAGTGAATCTAAGCAATTGTAGACGCCTGAGGGAATTGACATTTCTGATGTTCGCTCCAAATCTTAAACGGCTTCATGTTGTCTCTTCAAATCAACTAGAAGATATAATAAACAAAGAGAAAGCTCATGAT---------------------GTTCCTTTCCCAAAGCTGAATGAACTTCACTTATATAATCTACGGGAGCTGAAGAATATCTATTGGAGTCCTCTACCATTTCCATGTCTAGAGAAAATCAATGTA---ATG---GGCTGTCCAAATCTGAAAAAGCTTCCACTCGATTCTAAAAGTCTCATCATAACACACATGGAATGGATTACA------------CGTGTGGAATGGGAGGACGAAGCTACTAAAACCCGCTTCTTAGCCAACAGGTCTAGTTTCTCATCTTCTCTTATTTGTTTT------------------------------------------------------------------------------------------------------------------------------------------------------------------------------------------------------------------------------------------------------------------------------------------------ATGAACTGCTTCCATCTT
>AT1G63360.1
ATGGGT------ATTTCTTTCTCGATACCCGATCCGTGTGTAAATAAAGTCTCTCAATGGCTAGACATGAAAAGTTATACTCACAATCTCGAGAAGAATCTCGCAGCTTTGGAGAAAACCATGAAAGAGCTCAAGGCTAAGCGGGATGATTTGGAAAGAAGGCTCAAAAGAGAGGAG---CTACAAAGGCTTTCCGAATTCCAGGTATGGGTTGCGACTGTCGAAGACATAATCATTACTCTTCTTAGAGATAGAAATGTTGAAATTCAAAGGCTGTGTCTTTGCCGGTTTTGCTCTAAGAGTTTAACGAGGAGCTATCGTTATGGGAAAAGTGTTTTCTTGAGGTTGAGGGAGGTTGAGAAACTCGTTTTTGGAGTGATAGAGGAACGACCTCTTCAACCGACAATCGTTGGTCAAGACACAATGCTCGATAAGGCAGGGAAACATCTCATGGAAGATGGAGTTGGTATTATGGGTATGTACGGTATGGGCGGTGTAGGGAAGACAACACTTCTCACTCAGCTCTACAATATGTTCAATAAGGATAAGTGTGGATTTGATATTGGCATTTGGGTTGTCGTGTCTCAAGAGTTTCATGTGGAGAAGGTTCAAGATGAAATCGCTCAAAAGCTTGGTCTTGGTGGAGATGAGTGGACACAGAAAGATAAAAGTCAAAAGGGGATTTGTTTATACAATATCTTGAGGGAAAAGAGTTTTGTGTTGTTTTTAGATGACATATGGGAAAAGGTGGATTTAGCTGAGATCGGAGTTCCGGATCCAAGAACCAAAAAAGGACGTAAATTGGCATTTACGACTCGGTCCCAAGAGGTATGTGCACGCATGGGGGTCGAACATCCAATGGAAGTCCAATGCTTGGAAGAGAATGTGGCATTTGATTTGTTCCAAAAGAAGGTTGGACAAACAACACTTGGAAGCGATCCGGGGATCCCCCAACTTGCAAGAATAGTTGCGAAAAAATGTTGTGGCCTACCATTGGCGCTCAACGTCATAGGCGAGACCATGTCATGCAAAAGGACGATACAAGAATGGCGTCACGCTATACATGTTTTGAATTCATACGCTGCAGAGTTTATAGGCATGGAGGATAAGGTTCTTCCGCTTTTGAAGTATAGCTACGATAACCTTAAGGGGGAGCAAGTCAAATCGAGTTTGTTGTATTGTGCTTTATATCCAGAAGATGCGAAAATTCTGAAAGAAGATTTGATAGAGCATTGGATATGCGAGGAAATTATAGATGGAAGTGAAGGTATAGAAAAGGCTGAGGACAAGGGTTATGAGATTATAGGTTGTCTTGTTCGCGCATCATTGTTG------------------GAGTGGGATGATGGGGATGGA------------------------------------------GCTGTGTGTATGCATGACGTTGTTCGTGAAATGGCCTTATGGATCGCTTCTGAACTGGGAATACAAAAGGAGGCCTTCATTGTGCGTGCAGGTGTTGGCGTACGTGAAATTCCAAAGATTAAGAATTGGAATGTTGTGAGAAGGATGTCATTGATGGAGAACAAGATTCATCATCTCGTTGGTAGTTATGAATGTATGGAACTCACAACTTTGCTCCTGGGAAAGCGAGAATATGGAAGTATT------AGTTTAAAAACGATCTCGAGTGAATTCTTCAATTGCATGCCAAAGCTAGCTGTTTTGGATCTATCGCATAATAAAAGTCTCTTTGAATTGCCGGAAGAAATATCAAATCTAGTTTCCTTGAAATATCTCAACTTGTTATATACTGAGATAAGTCATTTGCCTAAGGGTATACAAGAGTTGAAGAAAATAATTCACTTGAATTTGGAGTATACAAGGAAGCTTGAGAGCATTACTGGGATATCAAGTCTGCATAACTTGAAAGTTCTGAAATTATTTCGTTCTAGATTACCATGGGATCTCAACACAGTGAAGGAGCTGGAAACTTTGGAACATTTAGAAATTTTAACCACAAGATTTTTGAGCTCCCATAGGTTGCTGAGTCATTCACGATATGGA------TCTACGGACAAGCTTCGCGAATTTCAAATTAAGAGCTGCAGTATCTCTGAGAAGATG------------------------------------------------TTCTTGAGCCTCGTCGATGTGAATATATTCAATTGTGAAGGCTTGAGGGAATTGACGTTTCTGATCTTTGCTCCAAAGATTAGATCTCTTTCTGTTTGGCATGCAAAAGACCTAGAAGATATAATAAACGAAGAGAAAGCTTGTGAA---------------------CTTCCTTTTCCAGAGCTGAATTTTCTTACTTTACATGATCTACCGAAGCTGAAGAAGATCTATTGGAGACCTCTACCCTTTCTATGTCTAGAAGAAATCAATATA---AGG---GAATGTCCAAATCTGAGAAAGCTTCCACTCGATTCCACAAGTTGCATCATACGTAACTCACGTTGGTTTGAA------------GGTGTGAAATGGGCAGACGAAGCTACGAAAAAACGCTTCTTACCT------------------------------------------------------------------------------------------------------------------------------------------------------------------------------------------------------------------------------------------------------------------------------------------------------------------------------------------------------
>AT1G62630.1
ATGGGT------ATTTCTTTCTCGATACCCGATCCGTGTGTAAATAAAGTCTCTCAATGGCTAGACATGAAAAGTTATACTCACAATCTCGAGAAGAATCTTGTGGCTCTCGAGACAACCATGGAAGAGCTCAAGGCCAAGCGGGATGATTTATTAAGAAGGCTCAAAAGAGAGGAG---CTACAAAGGCTTTCCGAATTCCAGGTATGGGTTGCAACTGTCGAAGACATAATTATTACTCTTCTTAGAGATAGAGATGTTGAAATTCAAAGGCTGTGTCTTTGCCGGTTTTGCTCTAAGAATTTAACGACGAGCTATCGTTATGGGAAAAGTGTTTTCTTGAGGTTGAGGGAGGTTGAGAAACTCGTTTTTGGAGTGATAGAGGAACGACCTCTTCAGCCGACAATTGTTGGTCAAAAGAAAATGCTTGATAAGGCATGGAAACATCTCATGGAAGATGGAACTGGTATTATGGGTATGTACGGTATGGGCGGTGTAGGGAAGACAACACTTCTCACTCAGCTCTTCAATATGTTCAATAAGGATAAGTGTGGATTTGATATTGGCATTTGGGTTGTCGTGTCTCAAGAGGTTAATGTGGAGAAGATTCAAGATGAAATCGCTCAAAAGCTTGGTCTTGGTGGACATGAGTGGACACAGAGAGATATAAGTCAAAAGGGCGTTCATTTATTCAATTTCTTGAAGAACAAGAAATTTGTGTTGTTTTTAGATGACTTATGGGATAAGGTGGAGTTAGCTAATATCGGTGTTCCGGATCCAAGAACACAAAAAGGATGTAAATTGGCATTCACCAGTCGGTCCCTAAATGTATGCACAAGCATGGGGGATGAAGAACCAATGGAAGTTCAATGCTTGGAAGAGAATGTGGCATTTGATTTGTTCCAAAAGAAGGTTGGACAAAAAACACTTGGAAGCGATCCGGGGATCCCCCAACTTGCAAGAATAGTTGCGAAAAAATGTTGTGGCCTACCATTGGCCCTCAACGTCATAGGCGAGACCATGTCATGCAAAAGGACGATACAAGAATGGCGTAACGCTATACATGTTTTGAATTCATACGCTGCAGAGTTTATAGGCATGGAGGATAAGATTCTTCCGCTTTTGAAGTATAGCTACGATAACCTTAAGGGGGAGCATGTCAAATCGAGTTTGTTGTATTGTGCTTTATATCCAGAAGATGCTAAAATTCGGAAAGAAGATTTGATAGAGCATTGGATATGCGAGGAAATTATAGATGGAAGTGAAGGTATAGAAAAGGCTGAGGACAAGGGTTATGACATCATTGGTAGTCTTGTTCGTGCATCACTGTTG------------------GAGTGTGTTGATTTGAAAGGA------------------------------------------AGTGTGATTATGCATGATGTTGTTCGTGAAATGGCATTATGGATCGCTTCCGAACTGGGAATACAAAAAGAAGCCTTTATTGTGCGTGCAGGTGTTGGCGTACGTGAAATTCCAAAGGTTAAGAATTGGAATGTTGTGAGAAGGATGTCATTGATGGGGAACAAGATTCATCATCTCGTTGGTAGTTATGAATGTATGGAACTCACAACTTTGCTCCTGGGAGAGGGAGAATATGGAAGTATTTGGAGAAGTATAAAAACGATCTCGAGTGAATTCTTCAATTGCATGCCAAAGCTAGCTGTTTTGGATCTATCGCATAATCAAAGTCTCTTTGAATTGCCGGAAGAAATATCAAATCTAGTTTCTTTGAAATATCTCAACTTGTCACATACTGGGATACGTCATTTGTCTAAGGGTATACAAGAGTTGAAGAAAATAATTCACTTGAATTTGGAGCATACAAGTAAGCTTGAGAGTATTGATGGGATATCAAGTCTGCATAACTTGAAAGTTCTGAAATTATATGGTTCTAGATTACCATGGGATCTCAACACAGTGAAGGAGCTGGAAACTTTGGAACATTTAGAAATTTTAACCACAAGATTTTTGAGCTCCCATAGGTTGATGAGTCGTTCACGATTTGGA------TCTACGGACAAGCTTCGTGAATTTGAAATTATGTGCTGCAGTATCTCTGAGAAGATG------------------------------------------------TTCTTGAGCCTCGTAGATGTGACTATATACAATTGTGAAGGCTTGAGGGAATTGACGTTTCTGATCTTTGCTCCAAAGCTTAGATCTCTTTCTGTTGTGGATGCAAAAGACCTAGAAGATATAATAAACGAAGAGAAAGCTTGTGAA---------------------GTTCCTTTTCCAGAGCTGAAGTATCTTAATTTAGATGATCTACCGAAGCTGAAGAATATCTATCGGAGACCTCTACCCTTTCTATGTCTAGAAAAAATCACTATA---GGG---GAATGTCCAAATCTGAGAAAGCTTCCACTCGATTCCAGAAGTTGCATCATACATTACTCACGTTGGTTGAAA------------GGTGTGAAATGGGCAGACGAAGCTACGAAAAAACGCTTCTTACCT---------------------------------------------------------------------------------------------------------------------------------------------------CGATTAGAAAGGTGTGAAACA------------------------------------------------------------------------------------------------------------------------------------------------------------------------------
>AT1G61190.1
ATGGGAAATTTTGTGTGTATAGAAATTTCTGATCAAATGCTGGATCGTATCATTAGATGCTTATGTGGTAAA---TATATTCGAAACCTCGAGAAGAATCTCAGAGCTCTGCAGAGGGAAATGGAAGATCTAAGAGCAACTCAACATGAGGTACAGAACAAGGTAGCGAGAGAGGAG---CAACAAAGGCTTGAAGCTGTCCAGGTATGGGTCAATAGCATTGATATAGAGTGCAAAGATCTGCTAAGTGTTAGTCCCGTTGAGCTTCAAAAGTTGTGTCTCTGCGGTTTATGTTCAAAATATGTATGTTCAAGCTACAAATATGGGAAAAGGGTGTTTTTGTTATTGGAAGAGGTTACGAAACTAAATTTTGACGAGGTTGAAGAGAGGCCTACTCAGCCTACGATT---GGTCAAGAAGAAATGCTCAAAAAGGCATGGAACCGCCTTATGGAAGATGGAGTCGGAATCATGGGTCTGCACGGTATGGGTGGTGTAGGCAAAACAACCCTTTTCAAGAAAATCCACAATAAGTTCGCTGAAACAGGTGGTACGTTTGACATTGTGATCTGGATCGTGGTGTCTCAAGGCGCAAAGCTTTCAAAGCTTCAAGAAGATATTGCAGAGAAATTACACCTTTGTGACGACCTGTGGAAGAACAAGAATGAAAGTGATAAGGCCACCGATATACACAGAGTTTTAAAGGGAAAGAGATTTGTTTTGATGCTAGATGATATATGGGAGAAAGTGGATTTAGAGGCCATTGGTATTCCCTATCCGAGTGAAGTAAATAAATGCAAAGTAGCATTCACCACCCGAGATCAAAAAGTTTGTGGGCAGATGGGGGATCATAAGCCGATGCAAGTCAAATGTTTGGAACCAGAGGATGCATGGGAGTTGTTCAAAAACAAGGTCGGAGACAACACATTACGTAGTGATCCTGTTATTGTGGGGTTGGCAAGAGAGGTCGCTCAAAAATGTCGTGGTCTGCCATTGGCGCTCAGTTGCATTGGTGAGACAATGGCATCTAAAACTATGGTACAAGAATGGGAGCATGCAATCGATGTTTTGACTAGATCCGCTGCAGAGTTTTCTGACATGCAAAACAAAATTCTTCCGATTCTCAAGTACAGCTACGATAGCTTGGAGGATGAACATATCAAGTCGTGTTTCCTATATTGTGCTCTGTTTCCCGAAGATGATAAGATAGATACCAAAACCTTGATAAACAAATGGATCTGCGAAGGATTCATCGGAGAAGACCAAGTTATAAAAAGAGCGAGGAATAAGGGTTATGAGATGCTCGGTACCCTTATCCGTGCTAATTTACTAAATGATCGTGGGTTCGTG---------------------------------------------------------------CATGTTGTGATGCATGACGTGGTTCGTGAAATGGCTTTGTGGATTGCATCCGATTTTGGGAAACAGAAAGAGAATTATGTTGTGCGAGCAAGAGTCGGGTTACATGAAATACCAAAAGTCAAGGATTGGGGAGCTGTAAGAAGAATGTCACTAATGATGAATGAAATTGAAGAGATAACATGCGAGTCCAAGTGTTCTGAACTTACAACTTTGTTCCTT---------------------------CAAAATTTGAAGAATCTATCAGGTGAATTCATTCGGTATATGCAAAAGCTAGTTGTTTTGGATCTTTCACATAATCCTGACTTCAATGAACTTCCAGAGCAGATATCGGGGCTGGTCTCGTTGCAGTATCTTGACTTGTCGTGGACAAGAATAGAGCAACTGCCTGTTGGTCTCAAAGAGTTGAAAAAGCTAATTTTTCTGAATTTATGTTTCACCGAGCGACTTTGTAGTATCAGTGGGATATCAAGGTTGTTGAGTTTAAGATGGTTGAGTCTGCGAGAGTCTAATGTTCATGGAGATGCTAGCGTATTGAAGGAGCTGCAGCAATTGGAGAATCTACAAGATCTACGCATA------------------AGGTTGGCGAAGTTAATCTCT------------AGTATGGAGAATCTTTATGGGCTACTGGTGGAAAATAGTTATTTCTCGGAGAATATAAAGTGCAGAGAAAGCGAGACA------------AATCCGAAAATTCCATTTACCAACCTCACAGGACTGATTATAATGAAGTGCCATAGCATGAAGGATCTGACTTGGATATTGTTTGCTCCAAATCTTGTCAACCTAGACATTCGTGATTCAAGAGAAGTGGGAGAAATAATAAACAAAGAGAAAGCAATCAAT---------------------ACACCATTTCAGAAACTAGAAAGGTTGTTTTTGTATGGTTTGCCGAAGCTGGAGAGTATCTACTGGAGTCCTCTCCCCTTTCCGCTTTTGTCGAACATAGTTGTT---AAA---TACTGTCCAAAGCTGAGAAAGCTTCCATTAAATGCTACAAGTTTTGAAATACGTATGCCAGAACAGGAAAAT------------GAGCTTGAATGGGAGGACGAAGATACCAAAAATCGATTCTTGCCT------------------------------------------------------------------------------CGTCTAAAGATCCATTACTCAGGAATGGGATTCCTCAATGTCAAATTCTTCTTCTAT---------------------------------GTGCATTTGGATTGTATAATTGATTTGCATTCTGACACTTCTGGAATGTGTTGTGTTGTTCACTTGGATTATGTTTTTCATTTTCCTTTTGTATTCCCTAAAACGTTTTGCCATTTTTACACAATCAAA---------------------------------------------
>AT1G61300.1
ATGGGGTGTTGTTTTTCTGTCCAGTTTTCTGATCAAACCCTGGTACGTATCTTTAATTTCTTATGTGGGAAC---------------------------------------------------------------------------------------------------------------------------------------------------------------------------------------------------------------------------------------------------------------------------------------------------------------------GAGGAGAGGCCTACTCAGCCTACTATT---GGTCAAGAAGAAATGCTCGAAAAGGCATGGAATCGCCTTATGGAAGATAGAGTCGGAATCATGGGTCTTCACGGTATGGGTGGTGTTGGAAAAACCACCCTTTTCAAGAAAATCCACAATAAGTTCGCTAAAATGTCTAGTAGGTTTGACATTGTGATCTGGATCGTGGTGTCTAAAGGCGCAAAGCTTTCAAAGCTTCAAGAAGATATTGCAGAGAAACTACACCTTTGTGACGACCTGTGGAAGAACAAGAATGAAAGTGATAAGGCCACCGATATACACAGAGTCTTAAAGGGCAAGAGATTTGTTTTGATGTTGGATGATATATGGGAGAAAGTGGATTTAGAGGCCATTGGTGTTCCCTATCCGAGTGAAGTAAATAAATGCAAAGTAGCATTCACCACCCGAGATCAAAAAGTTTGTGGGGAGATGGGGGATCATAAGCCGATGCAAGTCAAATGTTTGGAACCAGAGGATGCATGGGAGTTGTTCAAAAACAAGGTCGGAGACAACACATTACGTAGTGATCCCGTCATTGTGGAGTTGGCAAGAGAGGTCGCTCAAAAATGTCGTGGTCTGCCATTGGCGCTCAGTGTCATTGGTGAGACAATGGCATCTAAAACTATGGTACAAGAATGGGAGCATGCAATCGATGTTTTGACTAGATCCGCTGCAGAGTTTTCTAATATGGGAAACAAAATTCTTCCGATTCTCAAGTACAGCTACGATAGCTTGGGGGATGAACATATCAAGTCGTGTTTCCTATATTGTGCTTTGTTTCCCGAAGATGATGAGATATATAACGAAAAGTTGATAGACTACTGGATATGCGAAGGATTCATCGGAGAAGACCAAGTTATAAAAAGAGCGAGGAATAAGGGTTATGAGATGCTCGGTACCCTTACCCTTGCGAACTTGCTA---------------------------------------GTTGGTACA---------------------------------CATGTTGTGATGCATGACGTGGTTCGTGAAATGGCTTTATGGATTGCATCCGATTTTGGGAAACAGAAAGAGAATTTTGTTGTGCGAGCAAGAGTCGGGTTACATGAAAGACCAGAAGCCAAGGATTGGGGAGCTGTGAGAAGGATGTCATTAATGGATAATCATATTGAAGAGATAACATGCGAGTCCAAGTGTTCTGAACTTACAACTTTGTTCCTT---------------------------CAAAATTTGAAGAATCTATCAGGTGAATTCATTCGGTATATGCAAAAGCTAGTTGTTTTAGATCTTTCATATAATCGTGACTTCAATAAACTTCCAGAGCAGATATCGGGGCTGGTCTCGTTGCAGTTTCTTGACTTGTCGAATACAAGTATAAAGCAACTGCCTGTTGGTCTTAAAAAGTTGAAAAAGCTAACTTTTCTGAATTTGGCTTATACTGTGCGACTTTGTAGTATCAGTGGGATATCAAGGTTGTTGAGTTTAAGATTGTTGAGACTGCTAGGGTCTAAAGTTCATGGAGATGCTAGCGTATTGAAGGAGCTGCAGAAATTGCAGAATCTACAACATCTAGCCATA------------------AGGTTGGCGAACTTAATCTCT------------AGTATGGAGAATCTTAGTTCCCTATGGGTGAAAAATAGTTATTTCTCGGAG------AAGTGCAGAGAAAGCGAGACG------------AATCCGAAAATTCCATTTACCAACCTCTCACGACTGGGGTTAAGTAAGTGCCATAGCATAAAGGATCTGACTTGGATATTGTTTGCTCCAAATCTTGTCTACCTATACATTGAAGATTCAAGAGAAGTGGGAGAAATAATAAACAAAGAGAAAGCAACCAAT---------------------ACACCATTTCTGAAACTAGAAAGGTTGATTTTGTATAATTTGCCGAAGCTGGAGAGTATCTACTGGAGTCCTCTCCACTTTCCACGTTTGTTAATTATACATGTT---CTA---GACTGTCCAAAGCTGAGAAAGCTTCCATTAAATGCTACAAGTTTTCAAATACGTATG---------------GGACTGGGAAATGAGCTTGAATGGGAGGACGAAGATACCAAAAATCGATTCGTGCTT------------------------------------------------------------------------------------------------------------------------------------------------------------------------------------------------------------------------------------------------------------------------------------------------------------------------------------------------------
>AT1G61180.2
ATGGGGAGTTGTTTTTCTCTTCAA------GATCAAACACTGAATCGTATCTTTAATTGCTTAATTGGTAAA---TATATTCGAACCCTCGAGAAGAATCTCAGAGCTCTGCAGAGGGAAATGGAAGATCTCAGAGCAATTCAACATGAGGTACAAAACAAGGTAGCTAGAGACGAG---CAACGAAGGCTTGAAGCTGTCCAGGTATGGGTCAATAGCGTTGATATAGAGTGCAAAGATCTGCTAAGTGTTACTCCTGTTGAGCTTCAAAAGTTGTGTCTATGCGGTTTGTGTTCAAAATATGTATGTTCAAGCTACAAATATGGGAAAAAGGTATTCTTGTTACTGGAAGAGGTTAAGAAACTAAATTTTGACGAGGTTGAAGAGAGGCCTACTCAGCCTACGATT---GGTCAGGAAGACATGCTCGAAAAGGCATGGAACCGCCTTATGGAAGATGGAGTCGGAATCATGGGTCTGCACGGTATGGGTGGTGTAGGCAAAACAACCCTTTTCAAGAAAATCCACAACAAGTTCGCTGAAATAGGTGGTACGTTTGACATTGTGATCTGGATCGTGGTGTCTAAAGGCGTAATGATTTCAAAGCTTCAAGAAGATATTGCAGAGAAACTACACCTTTGTGACGACCTGTGGAAGAACAAGAATGAAAGTGATAAGGCCACTGATATACACAGAGTTTTAAAGGGCAAGAGATTTGTTTTGATGCTAGATGATATATGGGAGAAAGTGGATTTAGAGGCCATTGGTATTCCCTATCCGAGTGAAGTAAATAAATGCAAAGTAGCATTCACGACACGTTCTCGGGAAGTTTGTGGGGAGATGGGGGATCATAAGCCGATGCAAGTCAACTGTTTGGAACCAGAGGATGCATGGGAGCTGTTCAAAAACAAGGTCGGAGACAACACATTAAGTAGTGATCCTGTTATTGTGGAGTTGGCAAGAGAGGTCGCTCAAAAATGTCGTGGTCTGCCATTGGCGCTCAACGTCATTGGTGAGACAATGTCATCTAAAACTATGGTACAAGAATGGGAGCATGCAATCCATGTTTTTAATACATCCGCTGCAGAGTTTTCTGACATGCAAAACAAAATTCTTCCGATTCTCAAGTACAGCTACGATAGCTTGGGGGATGAACATATCAAGTCGTGTTTCCTATATTGTGCTCTGTTTCCTGAAGATGGTGAGATATATAACGAAAAGTTGATAGACTACTGGATATGCGAAGGATTCATCGGAGAAGACCAAGTTATAAAAAGAGCGAGGAATAAGGGTTATGCGATGCTCGGTACCCTTACCCGTGCAAATTTGCTA---------------------------------------GTTGGTACA---------------------------------TATTGTGTGATGCATGACGTGGTTCGTGAAATGGCTTTATGGATTGCTTCCGATTTTGGGAAACAGAAAGAGAATTTTGTTGTGCAAGCAGGAGTCGGGTTACATGAAATACCAAAAGTCAAGGATTGGGGAGCTGTAAGAAAGATGTCATTAATGGATAATGATATTGAAGAGATAACATGCGAGTCCAAGTGTTCTGAACTTACAACTTTGTTCCTT---------------------------CAAAATTTGAAGAATCTACCAGGTGCATTCATTCGGTATATGCAAAAGCTAGTTGTTTTGGATCTTTCATATAATCGTGACTTCAATAAACTTCCAGAGCAGATATCGGGGCTGGTCTCGTTGCAGTTTCTTGACTTGTCGAATACAAGTATAGAGCACATGCCTATTGGTCTCAAAGAGTTGAAAAAGCTAACTTTCCTGGATTTGACTTATACTGATCGACTTTGTAGTATCAGTGGGATATCAAGGTTGTTGAGTTTAAGATTGTTGAGACTGCTAGGGTCTAAAGTTCATGGAGATGCTAGCGTATTGAAGGAGCTGCAGCAATTGCAGAATCTACAAGAGCTAGCCATA------------------AGGTTGGCGAAGTTAATCTCT------------AGTATGGAGAATCTTAGTTCCCTACGGGTGGAAAATAGTTATTTCTCGGAG------AAGTGCAGAGAAAGCGAGACA------------AATCCGAAAATTCCATTTACCAACCTCTCACGACTGGAGATAATGAAGTGCCATAGCATGAAGGATCTGACTTGGATATTGTTTGCTCCAAATCTTGTCGTGCTACTCATTGAAGATTCAAGAGAAGTGGGAGAAATAATAAACAAAGAGAAAGCAACCAAT---------------------ACACCATTTCTGAAACTAGAATGGTTGATTTTGTATAATTTGCCGAAGCTGGAGAGTATCTACTGGAGTCCTCTCCCCTTTCCGGTTTTGTTGACCATGGATGTT---TCA---AACTGTCCAAAGCTGAGAAAGCTTCCATTAAATGCTACAAGTTTTGAAATACATATGCCAGAACAGGAAAAT------------GAGCTTGAATGGGAGGACGATGATACCAAAAATCGATTCTTGCCT------------------------------------------------------------GTAATCATTTCTTTTAAT------------------------------------------------------------------------------------------------------------------------------------------------------------------------------------------------------------------------------------------------------------------------
>AT1G61310.1
ATGGGGAGTTGTTTTTCTTTTCAAATTGCTGATCAAACGATGAATCGTATCTTTGATTGCTTAATTGGTAAA---TATATTCGAACCCTCGAGCAGAATCTCAGAGCTCTGCAGAGGGAAATGGAAGATCTGAGAGCAACTCAACATGAGGTACAGAACAAGGTAGCGAGAGAGGAG---CAACAAAGGCTTGAAGCTGTCCAGGTATGGGTCAATAGCATTGATATAGAGTGCAAAGATCTGCTAAGTGTTAGTCCCGTTGAGCTTCAAAAGTTGTGTCTCTGCGGTTTGTGTACAAAATATGTATGTTCAAGCTACAAATATGGGAAAAAGGTATTCTTGTTACTGGAAGAGGTTAAGATACTAAATTTTGACGAAGTTGAAGAGAGGCCTACTCAGCCTACGATA---GGTCAAGAAGAAATGCTCGAAAAGGCATGGAACCGCCTTATGGAAGATGGAGTCGGAATCATGGGTCTGCACGGTATGGGTGGTGTAGGCAAAACAACCCTTTTCAAGAAAATCCACAACAAGTTCGCTGAAATAGGTGGTACGTTTGACATTGTGATCTGGATCGTGGTGTCTCAAGGCGCAAAGCTTTCAAAGCTTCAAGAAGATATTGCAGAGAAACTGCACCTTTGTGACGACCTGTGGAAGAACAAGAATGAAAGTGATAAGGCCACTGATATACACAGAGTTTTAAAGGGAAAGAGATTTGTTTTGATGCTAGATGATATATGGGAGAAAGTGGATTTAGAGGCCATTGGTATTCCCTATCCGAGTGAAGTAAATAAATGCAAAGTAGCATTCACGACACGTTCTCGGGAAGTTTGTGGGGAGATGGGGGATCATAAGCCGATGCAAGTCAACTGTTTGGAACCAGAGGATGCATGGGAGTTGTTCAAAAACAAGGTCGGAGACAACACATTAAGTAGTGATCCTGTTATTGTGGGGTTGGCAAGAGAGGTGGCTCAAAAATGTCGTGGTCTGCCATTGGCGCTCAACGTCATTGGTGAGACAATGGCATCTAAAACTATGGTACAAGAATGGGAGTATGCAATCGATGTTTTGACTAGATCCGCTGCAGAGTTTTCTGGCATGGAAAACAAAATTCTTCCGATTCTCAAGTACAGCTACGATAGCTTGGGGGATGAACATATCAAGTCGTGTTTCCTATATTGTGCTCTGTTTCCTGAAGATGGTCAGATATATACCGAAACCTTGATAGACAAATTGATATGCGAAGGATTCATCGGAGAAGACCAAGTTATAAAAAGAGCGAGGAATAAGGGTTATGCGATGCTCGGTACCCTTACCCGTGCAAACTTGCTA---------------------------------------GTTGGTACAGAACTTGCTAATTTACTAACAAAGGTTAGTATACATTGTGTGATGCATGACGTGGTTCGTGAAATGGCTTTATGGATTGCTTCCGATTTTGGGAAACAGAAAGAGAATTTTGTTGTGCAAGCAAGTGCCGGGTTACATGAAATACCAGAAGTCAAGGATTGGGGAGCTGTAAGAAGGATGTCATTAATGAGGAATGAAATTGAAGAGATAACATGCGAGTCCAAGTGTTCTGAACTTACAACTTTGTTCCTT---------------------------CAAAATTTGAAGAATCTATCAGGTGAATTCATTCGGTATATGCAAAAGCTAGTTGTTTTGGATCTTTCAGATAATCGTGACTTCAATGAACTTCCAGAGCAGATATCGGGGCTAGTCTCGTTGCAGTATCTTGACTTGTCGTTTACAAGAATAGAGCAACTGCCTGTTGGCCTCAAAGAGTTGAAAAAGCTAACTTTCCTAGATTTGGCTTATACTGCGCGACTTTGTAGTATCAGTGGGATATCAAGGTTGTTGAGTTTAAGAGTGTTGAGCCTGCTAGGGTCTAAAGTTCATGGAGATGCTAGCGTATTGAAGGAGCTGCAGCAATTGGAGAATCTACAAGATCTAGCCATA------------------AGGTTGGCGAAGGTAATCTCT------------AGTATGGAGAATCTTAGTTCCCTATGGGTGAAAAATAGTTATTTCTCGGAG------AAGTGCAGAGAAAGCGAGACA------------AATCCGAAAATTCCATTTACCAACCTCTCACGACTGGATATAGTGAAGTGCCATAGCATGAAGGATCTGACTTGGATATTGTTTGCTCCAAATCTTGTCGTGCTATTCATTGAAGATTCAAGAGAAGTGGGAGAAATAATAAACAAAGAGAAAGCAACCAAT---------------------ACACCATTTCTGAAACTAGAAAGGTTGATTTTGTGTTATTTGCCGAAGCTGGAGAGTATCTACTGGAGTCCTCTCCCCTTTCCGCTTTTGTTGAACATAGATGTT---GAA---GAATGTCCAAAGCTGAGAAAGCTTCCATTAAATGCTACAAGTTTTCGAATACTTATG---------------------------GAACTTGAATGGGAGGACGAAGATACCAAAAATCGATTCTTGCCT------------------------------------GAAATGGTTAGTACTAGTACGTCG---------------------------------------------------------------------------AAATCAGAATCA---------------------------------------------------------------------------------------------------------------------------------------------------------------GCATTTGGATTGTATAAT------------------
>AT1G12290.1
ATGGGTGGTTGTGTCTCTGTCCAAGTATCAGATCAATTGTTGAACCATCTAGGTAGATGCTTTTGCAGAAAATATTATATTCAAAATATAAAGGAGAATCTCACTTCTTTGGAGGAAGCCATGGAAGATCTCAAGGCATTGAGAGATGATCTGCTACGTAAGGTGCAGACAGCAGAA---CTACAAAGGCTTCATCAAATCAAGGTATGGGTCAAGACTATCGAATCCCAATTCAATGATCTAGATAGTAGTAGAACTGTTGAACTTCAAAGGTTGTGTTGTTGTGGTGTTGGCTCGAGAAACTTAAGATTGAGCTATGACTATGGAAGAAGGGTCTTCTTGATGTTGAATATAGTTGAAGACTTAATTTTTGAAGAGGTGGAGGAAAGGCCTCTACAACCAACGATTGTTGGTCAGGAAACAATTTTAGAAAAGGCATGGGACCACCTCATGGATGATGGAACTAAGATTATGGGTCTCTATGGCATGGGTGGAGTAGGAAAAACAACCCTTCTCACTCAGATCAACAATAGGTTTTGTGACACCGATGATGGCGTTGAAATTGTCATTTGGGTTGTGGTATCTGGTGATCTACAAATCCACAAGATACAAAAAGAGATTGGCGAAAAAATAGGATTTATAGGCGTGGAATGGAACCAGAAAAGTGAAAACCAAAAGGCAGTCGATATACTCAATTTTCTAAGCAAAAAGAGATTTGTGTTGCTTTTGGATGACATATGGAAGAGGGTGGAACTAACTGAGATTGGAATCCCGAATCCAACAAGTGAAAACGGATGCAAAATAGCATTCACCACTCGCTGTCAAAGTGTTTGTGCGAGCATGGGAGTTCATGATCCGATGGAAGTCCGGTGTTTAGGTGCAGATGATGCGTGGGATTTGTTCAAGAAAAAAGTTGGAGATATCACATTAAGCAGCCACCCTGACATTCCCGAAATCGCAAGAAAAGTTGCTCAAGCATGTTGTGGTTTGCCGCTAGCGCTAAACGTCATTGGAGAGACAATGGCATGTAAGAAGACAACGCAAGAATGGGATCGTGCAGTAGATGTCTCAACAACATATGCTGCAAATTTTGGTGCTGTAAAGGAGAGGATTCTTCCTATTTTGAAGTACAGCTATGATAATCTGGAAAGTGAGAGTGTTAAAACTTGTTTCCTATATTGCTCTCTGTTTCCCGAAGATGATTTAATAGAAAAAGAGAGGCTGATAGATTATTGGATATGCGAGGGATTCATTGATGGAGATGAAAATAAAAAAGGAGCGGTGGGTGAAGGCTATGAGATACTCGGTACTCTTGTTTGTGCCTCTTTGTTG------------------GAGGGAGGAAAGTTCAACAAT------------------------------------------TATGTGAAAATGCATGATGTGGTACGTGAGATGGCCCTGTGGATAGCATCTGACCTAAGGAAGCATAAAGATAATTGTATTGTTCGAGCCGGTTTTAGGTTAAACGAAATACCAAAGGTCAAGGATTGGAAAGTTGTGAGTAGGATGTCACTGGTGAATAACAGGATTAAAGAGATACATGGCAGTCCTGAGTGTCCTAAACTTACAACTTTGTTCCTG---------------------------CAGAACCTGGTAAATATCTCCGGGGAATTCTTCAGGTCTATGCCAAGGCTAGTTGTTTTGGATCTATCATGGAATGTCAATCTCAGTGGGTTACCGGATCAAATATCAGAGTTGGTTTCATTACGATATCTTGACTTGTCATATTCGAGCATAGGGAGATTGCCAGTTGGTTTATTAAAGTTGAAAAAGCTGATGCATCTGAATCTAGAGTCAATGTTGTGCCTTGAGAGTGTTTCAGGGATTGATCATTTGTCGAATCTGAAGACGGTGAGGCTACTAAATTTAAGAATGTGGCTAACTATAAGCTTACTGGAGGAGCTGGAACGTTTGGAGAATTTAGAAGTTCTAACCATAGCACTGTTATGCTCTCACAGGTTGGTGAGATGTCTTCAA------------TCTATAGGTGATCTCCGGGAAGTCTTCATAGGGGGATGTGGAATGCGGGATATTATA---------------------------------AGTCTGACAAGCCCATTTCCAAATCTATCCAAAGTTTTGATAACTGGTTGCAATGGTCTTAAGGATTTGACGTGGTTGTTGTTTGCTCCTAACCTCACTCATCTCAATGTTTGGAACTCACGCCAAATAGAAGAAATAATAAGCCAAGAGAAAGCTTCC------------------------GTTCCTTTTCGGAAACTAGAATATCTGCACTTGTGGGATTTACCTGAACTGAAGAGCATATATTGGAATCCTTTGCCTTTTCCATGTCTGAATCAGATCAATGTA---CAAAATAAGTGTCGAAAGCTGACAAAGCTTCCATTGGATTCTCAAAGTCTTGTCATACAATATGAAGAATGGAAGGAA------------AGGGTCGAGTGGGAGGACAAAGCCACAAGACTCCGTTTCTTACCG------------------------------------------------------------------------------------------------------------------------------------------------------------------------------------------------------------------------------------------------------------------------------------------------------------------------------------------------------
>AT4G10780.1
ATGGGTAGTTGTATCTCTCTCCAAATATCAGATCAAGTGCTCACTCGTGCATATAGTTGTTTTTTTAGCCTAAATTATATTCACAAACTCAAGGATAATATAGTGGCTCTTGAGAAAGCCATTGAAGATCTCACAGCCACACGAGATGATGTGTTGAGAAGGGTGCAAATGGAAGAA---CTAGAGAGGCTCCAACAAGTCCAGGTATGGGTCGAGATTATTCGAAACCAATTCTATGACTTGTTAAGTGCTCGTAATATTGAAATTCAAAGATTGTGTTTTTATAGTAATTGTTCAACGAATTTAAGCTCGAGTTATACGTACGGTCAACGTGTGTTTTTGATGATAAAGGAAGTTGAAAATCTCTTTTTTGAGATAGTAGAGATGAGGCCTATTCAACCAACCATTATGGGTCGGGAAACAATTTTTCAAAGGGCTTGGAATCGTCTTATGGATGATGGAGTCGGAACTATGGGTCTATATGGTATGGGGGGAGTAGGCAAAACCACCCTTCTCACGCAGATTCACAATACGTTACATGATACAAAGAATGGGGTTGACATTGTGATTTGGGTTGTGGTGTCTAGTGATCTACAAATCCACAAGATTCAAGAAGATATTGGCGAAAAATTAGGATTTATAGGTAAAGAATGGAACAAGAAACAAGAAAGCCAGAAGGCCGTTGATATACTCAATTGCCTAAGCAAGAAGAGATTTGTGTTGCTTTTGGATGACATATGGAAGAAAGTGGATTTAACAAAGATTGGAATTCCGAGTCAGACAAGAGAAAACAAATGCAAAGTAGTATTCACCACTCGTTCTCTAGATGTATGTGCACGCATGGGGGTTCACGATCCAATGGAAGTTCAATGTTTGTCAACAAATGACGCATGGGAGTTGTTCCAAGAAAAAGTTGGACAAATATCTTTAGGAAGCCATCCAGATATTCTTGAACTTGCCAAAAAGGTTGCTGGAAAATGTCGTGGCTTACCATTGGCACTCAACGTCATTGGCGAAACCATGGCAGGCAAGAGGGCGGTGCAAGAATGGCATCATGCAGTTGATGTTTTAACTTCATATGCTGCAGAGTTTTCTGGCATGGACGACCATATCCTTCTGATTTTGAAGTATAGCTATGACAATCTAAATGACAAGCATGTTAGGTCTTGTTTCCAATATTGCGCTTTATATCCTGAAGATTATTCAATAAAGAAGTATAGATTGATAGATTATTGGATATGCGAGGGATTCATTGATGGTAATATAGGCAAGGAAAGAGCTGTAAATCAAGGTTATGAGATACTTGGTACTCTTGTCCGTGCATGTTTATTG------------------GAGGAAGGAAAG------AAC------------------------------------------GAAGTGAAAATGCACGATGTGGTTCGTGAAATGGCTCTTTGGACATTATCTGATCTTGGGAAGAATAAAGAGAGATGTATTGTTCAAGCTGGATCCGGGTTACGTAAAGTACCAAAGGTTGAGGATTGGGGAGCTGTGAGAAGGTTGTCACTGATGAATAATGGGATTGAAGAGATATCTGGCAGTCCTGAGTGTCCTGAACTCACAACTCTCTTCCTC---------------------------CAGAATCTGGTACATATCTCGGGTGAATTCTTCCGGCATATGCGAAAGCTAGTTGTTTTAGATCTATCAGAAAACCACCAGCTCGATGGATTGCCAGAGCAAATATCGGAGTTGGTCGCCTTGAGATATCTCGATTTGTCACATACAAACATAGAGGGGCTGCCTGCTTGTCTCCAAGATTTGAAAACATTAATACATTTGAATTTGGAGTGTATGAGGAGACTTGGGAGTATAGCTGGTATATCGAAGTTGTCGAGTTTAAGAACACTAGGACTAAGAAATTCTAATATTATGCTAGATGTTATGTCAGTGAAGGAGCTGCATTTATTGGAACATCTAGAGATTTTAACCATAGTTATGATTGACGCTGGCACTTTGATGAATTGTATGCAA------------ACTATGGATAGCCTTCGTAGTCTGACCATGTGGAACTGTGAAATTTCAGAGGAGATA---------------------------------AATCCAACAAGTCCATTCTTCAACCTCTCCCAAGTCATTATTCATGTTTGTTCTAGTCTCAAGGATTTGACTTGGCTATTGTTTGCTCCGAACATTACTTATCTCATGATTGAGCAGTTGGAGCAGCTACAAGAATTAATTAGTCACGCAAAAGCCACCGGTGAGCAGCAACAACTGCATAAGATTCCTTTCCAGAAATTACAAATTCTACACTTGTCTAGTTTACCTGAGCTAAAGAGCATCTATTGGATTTCTCTGTCTTTTCCATGCCTAAGTGGAATCTACGTG---GAA---AGATGTCCAAAGCTGAGAAAACTTCCATTGGATTCTAAAACTTTTGTCCTACAATACACAGAATGGATCGAG------------AGTGTTGAATGGAAGGATGAAGCCACTAAACTCCATTTCTTACCA------------------------------------------------------------------------------------------------------------------------------------------------------------------------------------------------------------------------------------------------------------------------------------------------------------------------------------------------------
>AT1G12220.1
ATGGGAGGTTGTTTCTCTGTTTCATTGCCAGATCAAGTAGTGAGTCAGTTCTCTCAGTTGTTATGTGTCAGGAGTTATATTCACAATCTCTCCAAGAATCTGGCTTCTCTGCAGAAGGCCATGCGAATGCTCAAGGCTCGGCAATATGATGTGATAAGAAGGTTGGAAACAGAAGAGTTTCAACAAAGGCTTTCCCAAGTTCAGGTATGGGTCCTAATCATTCAAAACCAGTTTAATGATCTGCTTCGTAGTAATGAAGTTGAGCTTCAAAGGTTGTGTCTTTGTGGTTTCTGCTCCAAAGATTTGAAATTGAGCTATCGTTATGGGAAAAGAGTTATCATGATGTTGAAGGAAGTTGAGAGTCTCTTCTTTGATGTGGTTGATGAGATCCCTTTTCAACCCACAATTGTTGGTCAGGAGATAATGCTTGAAAAGGCATGGAACCGTCTCATGGAAGATGGATCCGGGATTTTGGGTCTGTACGGTATGGGGGGAGTAGGCAAAACGACACTACTCACGAAGATCAACAATAAGTTTTCTAAAATAGATGACAGATTTGATGTTGTGATATGGGTTGTTGTGTCTAGAAGTTCAACAGTCCGTAAGATACAAAGAGACATAGCAGAAAAGGTAGGCCTTGGGGGAATGGAGTGGAGCGAGAAAAACGATAACCAGATAGCCGTTGACATCCACAATGTCCTTAGGAGACGAAAGTTTGTTTTATTGTTGGATGACATATGGGAGAAAGTGAATTTAAAAGCGGTTGGAGTCCCGTATCCAAGCAAAGATAACGGATGCAAGGTAGCATTCACTACTCGTTCTCGAGATGTGTGTGGGCGCATGGGGGTTGATGATCCGATGGAAGTTAGCTGTCTACAACCCGAAGAATCTTGGGATTTGTTTCAAATGAAGGTTGGGAAAAATACACTGGGAAGTCACCCAGACATTCCCGGACTTGCTAGAAAAGTCGCTAGGAAATGTCGTGGCCTACCATTAGCACTCAATGTTATCGGTGAAGCTATGGCATGCAAAAGAACAGTACATGAATGGTGTCATGCCATTGACGTTTTAACATCATCTGCCATAGATTTTTCAGGTATGGAAGATGAAATTCTCCATGTTTTGAAGTATAGCTATGATAATTTAAATGGGGAGCTGATGAAATCCTGCTTCCTCTATTGCTCTCTGTTTCCTGAAGACTATCTTATTGATAAAGAGGGGTTGGTAGACTACTGGATAAGTGAGGGATTCATAAATGAAAAAGAAGGCAGAGAGAGGAATATTAACCAAGGTTATGAGATAATTGGTACCCTTGTCCGTGCATGTTTGTTG------------------GAGGAAGAAAGG------AAC------------------------------------------AACGTGAAAATGCATGATGTGGTTCGTGAGATGGCTCTATGGATATCATCCGATCTTGGGAAGCAAAAGGAGAAATGTATTGTGCGAGCTGGTGTTGGGTTACGTGAAGTACCAAAAGTCAAGGATTGGAACACTGTGAGAAAGATTTCTTTGATGAATAATGAGATTGAAGAGATATTTGACAGTCACGAGTGTGCTGCACTTACAACTCTATTTCTC---------------------------CAAAACGTGGTAAAGATCTCGGCTGAATTCTTTCGATGTATGCCTCATCTGGTGGTTTTAGATCTATCAGAGAATCAGAGTCTTAATGAATTACCAGAAGAAATATCAGAGCTGGCCTCTTTGAGATATTTCAACTTGTCATATACATGTATACATCAACTACCCGTTGGTTTATGGACATTGAAAAAGCTAATACATCTGAATCTCGAACACATGAGCAGTCTTGGGAGTATATTAGGGATATCAAATTTGTGGAATTTGAGGACATTGGGACTACGAGATTCCAGACTGTTGCTAGATATGAGTTTAGTGAAGGAGCTGCAGCTCTTAGAACATCTAGAAGTTATAACCCTAGTTTTGTTATGCTCTCAAAGGTTGGTGGAATGTATAAAA------------ACCATGGGTAATCTCCGCAAGCTCGGGATAAAAAGATGTGGAATGAGGGAGAAGATA---------------------ACTTCATCATCGAGTCCCACAACTCCATTCTCAAACCTCTCCAGAGTCTTTATAGCTAAATGCCATGGTCTTAAGGATTTGACGTGGCTTTTGTTTGCTCCTAATCTTACTTTTCTTGAAGTTGGGTTCTCAAAGGAAGTAGAGGATATAATTAGTGAAGAGAAAGCTGAGGAG---------------------GTTCCTTTTAGGAAATTGGAGACACTACACCTGTTTGAATTACGCGGGCTCAAGAGAATCTATGCAAAGGCTCTGCATTTTCCGTGTCTGAAAGTTATCCACGTA---GAA---AAATGTGAAAAGCTGAGAAAGCTTCCATTGGATTCTAAAAGTCTTGTCATATATTATAGAGAATGGATAGAA------------AGGGTTGAATGGGAGGACCAAGCAACTCAACTCCGTTTCTTACCT------------------------------------------------------------------------------------------------------------------------------------------------------------------------------------------------------------------------------------------------------------------------------------------------------------------------------------------------------
>AT1G12280.1
ATGGGAGCTTGTTTAACACTCTCGTTCTCTGATGAAGTTGTGAATCAAATCTCTCAAGGTTTATGCATCAACGGTTATATTTGCGAGCTCTCCAAGAATGTAGTGGCTATGAAGAAAGACATGGAAGTGCTGAAGAAAAAGCGAGATGATGTGAAAAGAAGGGTAGATATAGAAGAGTTCCGTGAAAGGCTTTCTCAAGTCCAAGGATGGGTCTCGACCGTCGAGAATAAATTCAATGAACTGCTTACCACTAATGACGCTGAGCTTCAAAGGTTGTGTCTCTTTGGATTTTGCTCTAAAAATGTGAAAATGAGCTATCTTTATGGGAAAAGGGTTGTCCTGATGTTGAAGGAGATTGAGAGTCTTGATTTTGATACTGTGGAAGAGATGCCTATTCAACCTACAATCGTAGGTCAGGAAACAATGCTCGAAAGGGTATGGACCCGTCTCACAGAAGACGGAGACGAGATTGTGGGTCTTTATGGCATGGGTGGAGTAGGCAAAACCACCCTTCTCACACGAATCAACAACAAGTTTTCTGAAAAATGTAGCGGGTTTGGGGTTGTGATATGGGTGGTGGTGTCTAAGAGTCCAGATATCCATAGGATTCAAGGAGACATCGGGAAGAGACTAGACCTTGGAGGCGAAGAGTGGGATAATGTAAATGAAAACCAGAGAGCCCTTGACATATACAATGTCCTTGGGAAACAAAAATTTGTGTTGTTGTTGGATGATATATGGGAGAAAGTGAATTTAGAAGTGCTTGGAGTCCCTTATCCAAGCAGACAAAATGGATGCAAAGTAGTATTCACCACTCGTTCTAGAGATGTTTGTGGGCGTATGCGGGTTGATGACCCGATGGAAGTCAGTTGCCTAGAACCCAACGAAGCCTGGGAATTGTTCCAAATGAAAGTTGGAGAAAACACATTGAAAGGCCATCCAGACATTCCTGAACTTGCAAGAAAAGTTGCTGGAAAATGTTGTGGCCTACCATTGGCACTTAATGTCATTGGCGAGACCATGGCATGCAAAAGGATGGTACAAGAATGGCGTAACGCAATTGACGTTTTGAGCTCATATGCTGCAGAATTCCCTGGTATGGAA---CAAATTCTTCCTATTCTAAAGTATAGCTATGATAATTTAAACAAGGAGCAGGTGAAACCATGTTTCCTATATTGCTCTCTGTTTCCTGAAGATTATCGTATGGAAAAAGAGAGGTTGATAGACTATTGGATATGTGAGGGATTCATAGATGAAAATGAAAGTAGAGAAAGAGCATTAAGCCAAGGTTATGAGATCATTGGTATCCTTGTCCGAGCATGTTTGTTG------------------GAGGAAGCTATC------AAT------------------------------------------CAAGTTAAAATGCATGATGTGGTTCGGGAGATGGCTCTATGGATTGCATCTGATCTTGGGGAACATAAAGAAAGATGTATTGTGCAAGTCGGTGTTGGATTACGTGAGGTACCGAAAGTCAAGAACTGGAGTTCTGTGAGAAGGATGTCGCTGATGGAAAATGAGATTGAAATTTTATCTGGCAGTCCCGAATGCCTGGAACTTACAACTCTGTTCCTT---------------------------CAGAATTTGCTACATATCTCGGATGAATTCTTCCGGTGTATCCCAATGCTAGTTGTTTTGGATCTATCAGGGAATTCAAGTCTCCGGAAATTGCCTAACCAAATATCAAAGTTAGTCTCCTTGCGTTATCTTGACTTGTCGTGGACATACATTAAGCGGCTACCTGTCGGTCTACAAGAGTTGAAAAAGCTCAGATATTTGAGATTGGATTACATGAAGAGACTTAAGAGTATTTCAGGGATATCAAATATATCAAGTTTGAGGAAATTGCAACTTTTACAGTCTAAAATGTCGCTAGACATGAGCTTAGTGGAGGAGTTGCAGCTATTAGAACATTTAGAAGTTCTAAACATAGTATTGTTAAATGCTCCCAGGTTGGTGAAATGTCTTCAA------------GATATGGATAATCTCAATAAAGTCATCATAAGGAAGTGTGGAATGTGTGAGAAGATA---------------------ACTTTATCATTAAGTCCCAAAACTCAACTCCATAACCTCTCCACTGTGCATATAAGTAGCTGTGATGGTCTGAAGGATTTGACGTGGTTGTTGTTCGCTCCTAACCTCACTAGTCTCGAGGTTCTGGACTCGGAACTAGTAGAAGGAATAATAAACCAAGAGAAAGCTATGACT---------------------ATTCCTTTCCAGAAACTAGAGAGTCTACGCCTACACAATCTAGCGATGTTGAGGAGCATCTACTGGCAACCTCTGTCTTTTCCATGTCTGAAGACAATTCACATA---ACG---AAGTGTCCTGAGCTGAGAAAGCTTCCATTGGATTCTGAAATTCTTGTCATTAAGTACGAAGAATGGCTTGAA------------AGGGTTGAATGGGACAACGAAGCCACAAGACTCCGTTTCTTACCT---------------------------------------------------------------------------------------------------------------------------------------------------------------------------------------------------------------------------------------------------------------------------------------------------------TATGTGCGG------------------------------------
>AT1G12210.1
ATGGGCGGTTGTGTCTCGGTCTCGTTGTCAGATCGAGAAGTGAATCAGTTTTCACAGTGGTTATGTGTCAGTAGTTATATCCAAAACCTATCTGAGAATCTGGCTTCCCTGCAGAAAGCCATGGGAGTGCTCAACGCTAAGCGAGATGACGTGCAAGGAAGGATAAATAGAGAAGAGTTTCGTAGAAGGCTTGCTCAAGTTCAGGTATGGATCCAAACCATCGAAAACCAATTCAATGATTTGCTTAGCACTTGTAACGCTGAGATACAAAGGTTGTGTCTCTGTGGATTTTGCTCTAAAAATGTGAAAATGAGCTATCTTTATGGGAAAAGGGTTATTGTCTTATTGAGGGAGGTTGAGGGTCTTGTATTTGATATAGTGGAAGAGTTGCCTATTCAATCCACAATTGTTGGTCAGGATTCGATGCTCGACAAGGTATGGAACTGTCTAATGGAAGATAAAGTTTGGATTGTGGGTCTGTATGGTATGGGTGGAGTAGGCAAAACCACCCTTCTCACGCAGATCAACAATAAGTTTTCTAAACTAGGTGGTGGATTTGATGTCGTGATATGGGTCGTGGTGTCTAAAAACGCAACAGTACATAAGATTCAAAAAAGCATCGGGGAAAAACTAGGCCTTGTTGGGAAGAATTGGGACGAGAAAAACAAAAACCAGAGAGCCCTTGACATCCACAACGTTCTTAGGAGGAAGAAATTTGTGTTGTTGTTGGATGATATATGGGAGAAAGTGGAGTTAAAGGTGATTGGAGTCCCGTATCCGAGTGGAGAAAACGGATGCAAAGTAGCATTCACCACTCATTCTAAGGAAGTTTGTGGACGCATGGGGGTAGATAACCCGATGGAAATCAGTTGTCTGGACACTGGAAACGCTTGGGATTTGTTGAAAAAGAAAGTGGGGGAAAACACATTAGGAAGCCACCCAGACATTCCCCAGCTAGCACGCAAAGTTTCGGAAAAATGTTGTGGTCTACCACTAGCACTGAATGTCATTGGTGAGACCATGTCATTCAAGAGGACAATACAAGAATGGCGTCATGCAACTGAGGTTTTGACTTCT---GCTACAGATTTTTCTGGCATGGAAGATGAAATTCTTCCAATTTTAAAATATAGCTATGATAGCTTGAATGGGGAGGATGCGAAGTCGTGTTTCCTATATTGCTCTCTATTTCCTGAAGATTTTGAAATCAGAAAAGAGATGCTTATTGAATACTGGATTTGTGAGGGATTCATAAAAGAAAAGCAAGGTAGAGAAAAAGCATTCAACCAAGGTTATGATATACTCGGTACTCTTGTCCGTTCATCTTTATTG------------------GAGGGAGCAAAG------GAT------------------------------------------GTCGTGAGTATGCATGATATGGTTCGTGAGATGGCTCTGTGGATATTTTCTGATCTTGGAAAGCATAAAGAGAGATGTATTGTGCAAGCCGGCATTGGATTAGATGAACTACCTGAAGTCGAGAACTGGAGAGCTGTGAAAAGGATGTCGCTAATGAATAACAATTTTGAAAAGATACTTGGCAGTCCCGAATGCGTTGAACTTATAACTCTGTTCCTT---------------------------CAGAACTTGGTAGACATCTCAATGGAATTCTTTCGGTGTATGCCTAGTCTAGCTGTTTTGGATCTATCAGAAAATCACAGTCTTAGTGAACTGCCAGAAGAAATATCAGAGTTGGTGTCCTTGCAGTATCTTGATTTGTCCGGGACATATATAGAGCGACTACCTCATGGTTTACACGAGTTGAGAAAGCTAGTACATTTGAAACTGGAAAGGACGAGGAGACTTGAGAGCATTTCAGGGATATCATATTTGTCAAGTTTGAGAACATTGAGACTAAGAGATTCAAAAACGACACTAGATACGGGGCTTATGAAAGAACTACAGCTCTTAGAACATTTAGAACTCATAACCACAGTTTTGTTCTGTTATCCCAGAGTTGGGAGATGTATTCAA------------GCTATACATAATCTGTGTTACATCTCCATATGGAACTGTTGGATGTGGGAGATGATA---------------------------------AATCTAACAAATCCCTTCTCAAACCTCTCTAATGTGCGAATAGAAGGGTGTGATGGTTTAAAGGATTTGACGTGGCTGCTGTTTGCTCCAAACCTGATCAATCTTCGCGTTTGGGGGTGTAAGCATCTGGAGGATATAATAAGCAAAGAGAAAGCTGCAAGT---------------------CTTCCTTTCCAGAAACTAGAATGCCTGAACTTGTATCAGTTGTCTGAGCTGAAGAGCATCTACTGGAATGCTCTGCCTTTTCAGCGTTTGAGATGTCTTGACATACTAAAC---AATTGTCCGAAGCTGAGAAAGCTTCCGCTGGATTCTAAAAGTTTTGTCATAAAATACAAAAAATGGATAGAA------------AGAGTTGAATGGGAGGACGAAGCGACACAATACCGTTTCTTACCT------------------------------------------------------------------------------------------------------------------------------------------------------------------------------------------------------------------------------------------------------------------------------------------------------------------------------------------------------
