# Supplementary material for: Impact of recurrent gene duplication on adaptation of plant genomes
Source: BMC Plant Biol. 2014 May 31;14:151. doi: 10.1186/1471-2229-14-151 (PMC4049390; doi:10.1186/1471-2229-14-151)
Supplement: Additional file 4 — Contains the cleaned alignments of the clusters with codons under selection. [file 1471-2229-14-151-S4.zip › 4437544801233534_add4/Additional_file_4/Arathcluster17_large_aligned.fasta]

>AT1G56380.2
------------------------------------------------------------------------------------------------------------------------------CTT---AAAAGA---------------------------------------------------GTGATCCCTAGAGATAAAGAGCCGAAATTAACGGTCTCTTACCTTGTTGATTCAGTGGGTATACCGATAAAATTCGCAGAATCAATCTTGAAGGAAGTCAGCTCAAAGGACAAGTGCAATCCCAATTCTGTTCTGAATCTTCTAAGAAGTTATGATTTCACAGATTCTCAGATATCAAGCATCATTACGACTGATCCAGAATTACTTATGGAAGATGCTGAGAATTCCCTTTGTCCCAAGCTTAAGTTTTTGGAGTCCAGAGAAATTTTAAGCTCTAGGCTCAATGACATTGTTACTAGAGTTCCGAAAATCTTGAGGATGGAAGAGGAAAAATCTATGATCACATACTATGACTTTGTCAAAACCATTACA------------------------------------------------------------------------------------------------------------GAAAGTTCTATTAGGAAGGTTATTGAGATGGGTTTTGATCCTTTCGCCCCAAAAATTTTCGATGCTACGGTCGTTGTTTGCACATTAAGCAACGAAACATTAGAAGAAAGAGTCAATATCTATAAAACGTTAGGCTTTGATGTCAGAGATGTATGGGAAATGTTCAAGAAGTGTCCTGAAGAAGAAGTCATCTCTATGTTCCAGAAGTCTCCACAATGTATTGATTTTTCAGAGCTGGATATAACTCAGAATTTTGAATTCTTGAAGGGATGTGGATTAGTCGAA---------------------------------------------------------------------------------GAAGGCGTGGTTTCGATCCCTGTGGTACTTGAATTCAGCATGGAGAAAATGATTGTACCGAGGTGCAATGTTATCAAAGCTCTTACGTCCAAA---------GAAGTCTCTTCAATGTTTTCTGTCTTGATATGTCCCGATGAGGTGTTTCTTGAAAGGTATGTGAGTAAGCATGATGTCGATTCTATCTTCACCAAAGAT---------------------------------------------------
>AT1G62110.1
------------------------------------------------------------------------------------------------------------------------------CAT---AGAAGGGTACAGTTGCAGAAATGGCGTCATTTGAGATTTCAAAATTCTAATTCCTATTTGAGCTCAAGAGATAAAGTGAAGAACTTTACTGTCTCTTACCTCGTTGATTCATTGGGTTTAGCTACAAAACTCGCTGAATCAATCTCAAAGAAAGTCAGTTTCGTGAACAAGGGCAATCCTGATTTAGTTCTGAGTCTTTTTAGAAGTTATGGGTTCACAAATTCTCAGATCTCCAGCATCATTACGGATTATCCTAGATTGCTTCTAATAGATGCTGAGAAATCACTTGATATCAAGCTTCAGTTTTTGGAGTCTAGAGGAGCTTCAAGCCCTGAGCTCACTCAGATTGTTTCTACAGTTCCTAAAATATTGGGAATGAAAGAGGGAAAGTCTCTAGGCAGATACTATGATTTCGTCAAAGAGATTATAAGGAATAAAATCAGAAATGTTTCGGTTCTTAGAGACTTGGGTGTGCCTCAGAAGTTGTTATTCTCCTTGCTCATCTCTGATGCCCAACCTGTTTGTGGAAAAGAAAATGAAGAATCACTCAAGAAGGTTGTTGAGATGGGTTTTGATCCAACCACCTCAAAGTTTGTCCAAGCTCTTAGGGCTGTTTACAGATTCACCGACAAAACAATAGAAGAAAGAGTTAATGTGTATAAAGGGTTCGGCTTTGCTGTGGAAGATGTATGGGCAATGTTCAAGAAATGTCCTGAA---------------------------------------------------------------------------------------------------------TTTCCTCAGTGTCTTATTTTATCTGCAGAGACGGTGAAGAAGAAGATTGAGTTTGTGGTGAAGAAGATGAATTGGCCACTGAAGGATGTGGTTTCAAATCCTACGGTACTTGGATACAACCTGGAGAAGAGGACTGTCCCAAGGTGTAATGTTATTGAAGCTCTCATGTCAAAAAGACTTCTCGAACTCCCTCCAATGTCGTCTGTTTTGGTATGTACTGATGAGTTGTTCTTAAAAAGGTATGTGAGGAACCATGACGTGCTTACTATTTACACCAGAGGTTCA------------------------------------------------
>AT1G62085.1
------------------------------------------------------------------------------------------------------------------------------CAT---AAAAGGGTCCAGTTGAAGAAATGTCGTCATTTAAGCGTTGAAAAGTCCAATTCCTTCGCGAGCCTTAGAGCTAAAGGGTTGAGTTTTTCTGTCTCTTACCTCGTTGATTCATTGGGTTTACCTAAAAAGGTCGCAGAATCGATCTCAAAGAAAGTCAGCTTCGAGGACAAAGGCAATCCTGATTCTGTTCTGAGTCTATTGAGAAGTCATGGGTTCACTGATTCTCAGATCTCAAGCATCATTACGGATTATCCACAATTGCTAGTAGCTGATGCTGAGAAATCAATTGGTCCCAAGCTTCAGTTTCTGCAGTCCAGAGGAGCTTCAAGGTCTGAGCTCACTCATATTGTATCTACAGTTCCTGAAATCTTGGGGAAGAGAGGGGACAAAACTATCAGCATATACTATGATTTTGTTAAAGAGATTATAAAGAACAAAATCAGAAATGTTTTGGTTTTGAGAGAATTGGGTGTTCCTCAAAGGTTGTTGTTCCCATTGCTTATATCTGATCACCAACCTGTCTGTGGAAAAGAAAATGAAGAATCACTCAAGAAAGTTGTTGAGATGGGTTTTGATCCAACCACCTCAAAGTTTGTCAAAGCTCTTAGGGTTGTTTACAGATTCCGCGACAAAACTATAGAAGCAAAAGTTAATGTCTGTAAAAGTTTAGGCTTTTCTGTTGGAGATGTATGGGCAATGTTTAAGAAGTGTCCTGAA---------------------------------------------------------------------------------------------------------TTTCCTCAATGCCTTATTTTATCTGCAGAGACAGTGAAGAAAAAGACTGAGTTTCTGGTGAAGAAGATGAATTGGCCACTAAAGGCTGTGGTTTCAACCCCTGCGGTACTTGGATACAGCTTAGAGAAGAGGACTATCCCAAGGTGTAATGTAATTAAAGCTCTCATGTCCAAA---------GAACTCCCTGGAATGTCGTCTGTTTTGGTATGTACCAATGAAGAATTCTTATGCAGGTATGTGAAGAACCATGACGTACCTGCTATTTTCACCGGAGAT---------------------------------------------------
>AT1G62150.1
------------------------------------------------------------------------------------------------------------------------TGT---CAT---AAAAGGGTCCAGTTTCAGAAAGGGCGTGACTTTAGTGTTCAAAATTCCAATTCATTCGTGAGCTTTAGAGATAAAGGTAACAACTTTACTGTCTCTTACCTCGTTGATTCATTGGGTTTAGCTTCAAAGCTCGCAGAATCGATCTCGATGAAAGTCAGTTTCGAGAACAAGGGCAATCCTGATACAGTTCTGAATCTTCTTAGAAGTCATGAGTTCACAGATTCTCAGATCTCCAGCATCATTTCGGATTATCCAACATTGCTTGTAGCAGATGCTGAAAATTCACTTGGTCCCAAGCTTCTGTTGATGCAGTCTAGAGGAGCTTCAAGCTCTGAGCTCACTGAGATTGTTTCTAAAGTTCCTAAAATCTTAGGAATGAAAGGGGACAAAAGTATCGGCAGATACTATGATATCGTCAAAGAGATTATAAAGAATAAAATCAGGAATGTATTGGTTTTGAGAGATTTGGGTGTGCCTCAAAGGTTGTTATTCTCATTGCTCTTCTCTAATCACCATGTCTGCTGTGGAAAAGAAAAGGAAGAATCACTCAACAAGGTTGTTGGGATGGGTTTTGATCCCACCACTCCAAAGTTTGTGGAAGCTTTATGCATTGTTTACGGATTGAGCGACAAAAGACTAGAAGAAAACTTCAATGTCTACAAGAGATTTGGCTTAACTGTAAACGATGTATGGGAACTTTTCAAGAAGTGCCCTGAA---------------------------------------------------------------------------------------------------------CTTCCTCAGTGCATTGGATATTCTGCAGAGATGGTGAAGAAGAAGACTGAGTTTGTGGTGAAGAAGATGAATTGGCCACTTAAGGTCATTACTTTGTTCCCTCAGGTACTTGGATATAGCATGGAGAAGAGGACTGTCCCAAGGTGTAATGTAATCAAAGCTCTCATGTCCAAA---------GAACTCCCTCCAATGGCGTCTGTTTTGGCATGTACCGATCAGACCTTCTTAAAAAGGTATGTGGTTGAGCATGAAGTGCTTTCTATCTTCAACCAAGAC---------------------------------------------------
>AT1G62120.1
------------------------------------------------------------------------------------------------------------------------------CAT---AGAAAGGTCCAGTTGCAGAAATGGCGCCATTTGAGGGTTCAAAATTCCAATACCTTCGTGAGCTCAAGAGATAAAGGTCACAACTTTACAGTTTCTTACCTCGTTGATTCATTAGGTTTAGCTACAAAAGTCGCTGAATCGATCTCCATGAAAGTCAGTTTCGATAACAAGGGCAACCCTGATTCTGTTCTGAGTCTTTTGAGAAGTCATGGGTTCACTGATTCTCAGATCTCCAACATCATTAGGACTTTCCCAAGATTGCTTATCCTAGATGCTGAGAAATCCCTTGCTCCCAAGCTTCAGTTTCTGCAGTCCATAGGTGCTTCAAGCTCTGAGCTCACCGAGACTGTTTCTGCAGTTCCGAAAATATTGGGGAAGAGAAAGGGCAAATCTCTCAGCAGATACTATGATTTCGTCAAAGTCATTATAAAGAACAAAATCAGAAATTTATTGGTGTTGAGAGAAATGGGTGTGCCTCAGAGGTTGTTATTCTCATTGCTTATATCCGATGCCGGAGATGTTTGTGGTAAAGAAAAAAAAGAATCACTCAAGAAGGCTGTTGAGATTGGTTTTGATCCAACCACCGCAACTTTTGTCAAAGCTCTTAACGTTCTTTACGGATTAAGCGACAAAGGAATTGAAAATAAATTCAATGCCTGTAAAAGGTTAGGCTTGGCTGTGGACGATGTATGGGCAATGTTCAAGAAGTGGCCA------------------------------------------------------------------------------------------------------------TTCCCTCAGTGCATTGGATATTCTACAGAGTTGATGAAGACGAAGACTGAGTTTCTGGTGACGGAGATGAATTGGCCACTAAAGGCTGTGGCTTCAATCCCTCAGGTACTCGGATACAGCCTAGAGAAGAGGACTGTCCCAAGGTGTAATGTTATCAAAGTTCTCATCTCAAAA---------GAACTCCCTCCAATATCCTCTGTTTTGACAAGTACCAGTGAGGTGTTTTTATATATGTATGTTAGGAAACATGACGTGGCTGCTATCTTCACCGGAGAT---CTCACCGATCAGAAGACACGCCTAGAACAA------------------
>AT1G62010.1
---------------------------------------------------------------------------------------------------------------------------GGTGCT---AGAAGGGTGGGGTTG------------CATTTGAGAGTTCAAAATTCGTATTCGTTCGTGAGCCCT------AAAGGGGAGACCTTTAAATCCTCGTCCTTCCTTGATTCACTGCGTTTAGCTACAAAACTCACTGAC------------------------------AAGGGAAATTCTGATTCCGTTCTGGATCTTCTCAGAAGTTATGGGTTCACTGATTCTCAGATCTCCAGCATCATCAGGAGTGATTCAAGAGTGCTTATAGACAATGATGCGACATCCCTTGGTTCAAAGCTTCAGTTTTTGCAGTCCAGAGGAGCTTCAAGCTCTGAGCTCACTGAGGTTGTTTCCACAGTTCCTAAAATCTTGGGGAAGAGAGAGGGCAAATCTCTCAGCAGATATTATGATTTCATCAAAGTCATTATA---AACAAGATCAGAAATATCTTGGTTTTGAGAGAACTAGGCGTGCCTCAAAAGCGGTTACTGCTTTTGCTCATCTCCAAATCGCAGCCTGTTTGTGGAAAAGAAAAGGATGCATCACTCAAGAAGGTAGTTGAGATGGGTTTTGATCCAACCACCTCAACGTTTGTGCACGCTTTGCATATGCTTTACCAAATGAGCGACAAAACGATTGAAGAAAAAATCCGAGTCTATAGAAGTGTAGGTTTCTCTGTTGATGATGTATGGGCAATGTTCAAGAAGTGGCCA------------------------------------------------------------------------------------------------------------TTTCCTCCGTGTATTGGATATTCTACAGAGGCGGTGAAGAAGAAGACTGAGTTTTTGGTCAAGGAGATGAATTGGCCAGTAAAGGCTGTGGCTTCAATCCCTCAGGTACTTGGATACAGCCTAGAGAAGAGGACTGTCCCAAGGTGTAATGTTATCAAAGTTCTCATGTCAAAA---------GAACTCCCTCCAATGTCTTCTGTTTTGACAAGTACTAGTGAGTCGTTTTTAAATTTGTATGTTAGCAAACATGACGTGGCTGCAATCTTCACCGGAAAT---CTCACCGATCAGAAGGCACGCCTAGAACAA------------------
>AT1G61990.1
------------------------------------------------------------------------------------------------------------------------------CAT---AGAAGGGTCCAATCGCAGAAATGCTTGAGTTTGAGTGTTCAAAATTCCAATTCCTTCGTGAGCATTAGAGATAAAGGGAAGAACTTTACAGTCTCTTACCTCGTTGATTCATTGGGTTTATCTAAAAAGCTCGCTGAATCCATCTCAAGGAAAGTTAGCTTTGAGGACAAGGTCAATCCTGATTCTGTTCTAAGTCTGTTTAGAAGTTACGGGTTCACAGATTCTCAGATCTCTACCATCATTACGGATTATCCGTTATTGCTTGTAGCAGATGCTAAGAAAGCACTTGGTCGCAAGCTTCAGATTCTGCAGTCTAGAGGAGCTTCAAGCTCTGAGATCACTGAGATTGTTTCTACAGTACCGAGAATCTTAGGAAAG---------AAATCTATTACTGTATACTATGATGCTGTCAAAGACATTATA---AATAAAATCCGAAATGTATCGGCTTTGAGAGAATTAGGCATGCCTTCTCGGTTGTTATTACCCTTGCTCGTCTCCAAATCGCAGCCTGTGTGTGGAAAAGAAAATGATGCATCCCTTAAGAAGGTTGTTGAGATGGGGTTTGATCCCACCACCACTAAATTTGTTTTAGCTTTGCGGATGCTTTACCAAATGAGCGAGAAAACGATTGAAGAAAAAGTTGTAGTCTTTAGAAGTTTAGGTTTTACTGTGGATGATGTATGGGAAATTTTCAAGAAGACTCCT------------------------------------------------------------------------------------------------------------TATCCTCCTTGCATTGAATATTCTGTAGAGTCTGTTAAAAAGAAGAATGAGTTTCTGGTGAAGAAGATGAAATGGCCACGAAACGCCTTGGTTTTGCACCCTCAGGTGTTTGGATACAGCATGGAGAAGAGGATTATACCAAGGTGTAACATACTCGAAGCTCTCTTGTCGAAA---------GAACTACCTGCAGTGTCCTCTGTTTTGTCGTGTACCGATGAAGGATTTTTAGACAGGTATGTGATGAAGCAC---GTGCCTGCTATATTCACCAAAGGT---------------------------------------------------
>AT1G61970.1
------------------------------------------------------------------------------------------------------------------------------CAT---AGAAGGGTACAGTTGCAGAAATGGTGTAACTTTAGTCTTCAAAAGTCCAATTTCTTCTTGAGTCCTAGAGTTAAAGGAAACAACTTTACAGTCTCTTACCTTGTTGATTCATTGGGCTTAACCACAAAACTCGCTGAATCCATTTCACGGAAGGTTAGCTTCGAGGACAAGAACAATCCTGATTCTGTTCTGAATCTTTTGACAAGTCATGGGTTCACAGGTTCTCAGATCTCCACCATCATTAGGGATTACCCACAGTTGCTTATAGCAGATGCTGAGAAATCACTTGGTCCCAAGCTTCAGTTTTTGCAGTCTAGAGGAGCTTCAAGCTCTGAAATCACTGAGATTGTTTCTTCAGTTCCGGAAATATTGGGAAAGAAAGGGCACAAAACTATCAGCGTATACTATGATTTCATCAAAGACACTTTG---AACAAGATCAGAAATGTATCGGTTTTAAGAGAATTGGGAATGCCTCACAAGTTGTTATTCTCCTTGCTCATCTCCGATAGCCAACCTGTATGTGGAAAAGAAAAAGAAGAAACCCTCAAGAAAGTTGTTGAGATGGGTTTTGATCCTACCACCTCAAAGTTTGTCGAAGCTCTACAAGTTATTTACAAAATGAACGAGAAAACAATCGAAGAAAAAGTCCATCTCTATAAAAGCTTAGGCTTTGATGTGGGAGATGTATGGTCAAGTTTTAAAAAGTGGCCA------------------------------------------------------------------------------------------------------------TTTCCTCCGTGCATTGGATTATCTACAGAGACGGTCAAAAAGAAAACTGAGTTTCTGGTGAAGAAGATGAATTGGCCACTAAAGGCTGTTGTTTCAAACCCTGCGGTATTTGGATATAGCCTGGAGAAGAGGATTGTTCCAAGGGGTAACGTAATCAAAGCTCTCATGTCCAAA---------GAACTCCCTTCGATATCGTGTGTCCTCATGTGTACCAAGCAGGTGTTTTTAAACAGGTATGTGGCGAATCACGACGTGACGGCTATCTAT------------------------------------------------------------
>AT1G61980.1
------------------------------------------------------------------------------------------------------------------------------CAT---AGAAGTGTCGAGTTACAGAAATGGCGTCATTTGAGAGTTCAAAAGTCCAATTCCTTCTTGAGTCCTAGAGTTAAAGGTAAGAGCTTTACAGTCTCTTACCTCGTTGATTCATTGGGTTTACCCAAAAAGCTCGCTGAATCGGTCTCAAGGAAGGTTAGCTTCGAGGACAAGGACAACCCTGACTCTGTTCTGAATCTTTTGAGAAGTCATGGGTTCACTGATTCTCAGATCTCCACCATCGTTACGGATTATCCACAATTGCTTGTAGCTGATGCTGAGAAATCACTTGCTCCCAAGCTTCAGTTTTTGCAGTCTAGAGGAGCTTCAAGCTCTGAGCTCACTGAGATTGTTTCTACAGTTCCTAAAATCTTGGGAAAGAGAGGCCACAAAACTATCAGCGTATTCTATGATTTCATCAAAGAAACTTTA---AACAAGATCAGAAATTTATCTGTTTTGAGAGAATTGGGGATGCCTCACAAGTTGTTATTCCCCTTGCTCATCTCTTGTGACGTACCTGTCTTCGGTAAAGAAAAAGAAGAATCCCTCAAGAAAGTTGTTGAGATGGGTTTTGATCCATCCACCTCAAAGTTTGTGGAAGCTTTGTGCGTTGTTCAAAGATTGAGCGACAAAAACATAGAAGATAAAGTCAATGCGTATAAAAGGTTAGGCTTTGATGTGGAATATGTATGGACAGTGTTCAAGAGGTGGCCA------------------------------------------------------------------------------------------------------------TTTCCTCAGGGCATTGGATTATCCGCGGAGATGGTTAAAAAGAAGACTGAGTTTTTGGTAAAGAAGATGAATTGGCCACTAAAGGCTCTTGTTTCAAACCCTGCGGTGCTTGGATACAGCCTAGAGAAGAGGACTGTCCCAAGGGGTAACGTAGTTCAAGCTCTCATCTCCAAG---------GAACTCCCTTCGATATCGCGTGTCTTCGTATGTACCGATCAGGTGTTCTTAAACAGGTATGTGAAGAGGCATGACGAGACTGCTATCTAT------------------------------------------------------------
>AT1G61960.1
------------------------------------------------------------------------------------------------------------------------------CAT---AGAAGGGTCCAGTTACAGAAATTGTCTAATTTCAGAGTTCAAAACTCCAATTCCTTCGCGACCCTTATAGATAAAGGTAACAACTTTACAGTCTCTTACCTAGTTGATTCATTGGGTTTAACCACAAAGCTCGCAGAATCGATCTCCAAGAAAGTAAGCTTCGAGGAGAGGAGAAATCCGGATTCTGTTCTGAGTCTTCTTACAAGTTATGGGTTCACAAAGTCTCAGATTTCAAGTATCATTACTATCTACCCACGATTGCTTGCATTAGATGCTGAGAAATCCATTGCTCCCAAGCTTCAGTCTCTGCAGTCCAGAGGAGCTTCAAGCTCTGAGCTCACTCAGATTGTTTCTACTGTTCCTAAAATCTTGGGGAAGAGAGGGCACAAATCTATAACTGTATACTATGATTTCGTCAAAGACATTATA---AATAAGATCAGAAATATCTCTGTTTTGAGAGAATTGGGTGTGGCTCAGCGTTTGTTATTCCCTTTGCTCATCTCAGATGGCCAACCTGTCTGTGGTAAAGAAAGAGAAGAATCTCTCAAGAAGGTTGTTGAGATGGGTTTTGATCCGGAGACTACAAAGTTCGTTGAAGCTCTGCGAGTTATTTACCGTATGAGTGACAAAACAATAGAAGAAAAAGTCAATGTCTACAAAAGGTTAGGCTTTGGTGTGGCTGATGTATGGGCAATCTTCAAGAAGTGGCCTAAA---------------------------------------------------------------------------------------------------------TATCCTCAGTGCATTGACTATACTGCTGAGACAGTGAAGAAGAAAACTGAGTTTATTGTGAAGAATATGAATTGGCCACTAGAGGCTTTGGTTTCGATCCCTCAGGTATTTGGATACAGCCTGGAGAAGAGAACTGTCCCAAGGTGTAATGTAATCAAAACTCTCATCTCAAAA---------GAAGCCCCTCCAATGTCATCTGTTTTAACAAGTACCGATCAGGCGTTTTTAAGGAGGTATGTGATGAAGCAC---GCACCTGCTATCTTCACTGGAGAA---------------------------------------------------
>AT1G62490.1
ATGTCGGAATCTAAAACCCAGATGACGAATTTTGTTTTCCCTCTCCAAAATCTTGTTCTTCGCGATTTTTTGGGTTCTAAGATTGATCCTCGAAGCGGAAGAGATTTGACTGGTTATGTG------CAT---AGAAGAATCGAGTTACATAAATGGCGTAACTTTAGTGTTCAAAATTCCAATTCCTTCGTGAGCCTTATAGATAAAGGTAAGAACTTTACAGTCTCTTACCTCGTTGATTCATTGGGTTTACCTAAAAAGCTCGCTGAATCGATTTCAAAGAAATTTAGATTCGAGGACAAGGCCAATCCTGATTCTGTTCTGAGTCTTTTGAGAAGTCATGGGTTCACAGTTTCTCAGATCTCA---------------------------------------------------------------------------------------------------------------------------ATTCCTAAACTCTTGGGAAAAAGAGGGCACAAAACTCTCAGCTTATACTATGATTTCGTTAAAGAGAGTTTA---AACAAGAAGAGAAATGTATCGGTTTTAAGAGAATTGGGAATGCCTCACAAGTTGTTATTCCCCTTGCTTATATCCGTTGGTCAACCTGTATGTGGAAAAGATAGAAATACGTCTCTCAAGAAGGTAGTTGAGATGGGTTTTGATCCGACCACCGCAAAGTTTGTCAAAGCTCTCCACGTATCTTACGAAATGAACGACAAAACAATAGAAGAAAAAGTCAATGTCTACAAAATGTTAGGCTTTGCTGTGGAAGATGTATGGGTAATCTTCAAGAAGTGGCCA---------------------------------------------------------------------------------------------------------------------------------------------------------------------------------------------------------------------------------------------------------------------------------------------------------------------------------------------------------------------AGAGCA------------------------------------------------------------------------------
>AT5G23930.1
------------------------------------------------------------------------------------------------------------------------------CATGGTAGAAGGCGCGAGTTACATCAATGGCGGAATCTGAATCTTCAAAACACTGAATCGTTCCTAAGTCTTGAAGATAAGAGGAAAACTTTCACAGTCTCTTACCTTATTGATTCATTAGGGTTAACTACAAAACTCGCTGAATCAATCTCAATGAAAGCTAACTTCGATGAAAAAGGTAATCCAGATTCAGTGCTTAAACTCTTAAGAAGCTATGGATTCAAAGATTCTCAAATCTCAAGTATTATTTCCACTTACCCACGATTTCTCATTGAGAATCCTGAGAAAACTCTTCGTGCTAAACTTCATTTCTTGAAGCTTAACGGAGCTTCAAGCTCTGAGCTTACAGAGATTGTTTCAAAAGTTCCTAAGATCTTGGGAAAGAGAGGAGGGAAATGGATTAGTCATTACTATGATTATGTCAAAGAGATTTTG---AATCGAAATCGAAATGTATCGGTTTTGAGAAAATTAGGAGTACCACAGAGACTGTTATTGAACTTGTTGATCTCTAGAGCTAAACCAGTTTGTGGTAAAGAAAGAGAAGAATCGGTTAAGAAGATTGTTGAGATGGGTTTTGATCCGAAAAGTCCAAAGTTTGTTAATGCTTTGTATGTTTTCTATGAGCTTAGTGATAAGACTATAGAGGAGAAAGTGAATGCTTATATAAGGTTAGGACTTAGTGTTAATGAAGTTTGGGCAGTTTTCAAGAAATGGCCTAAA---------------------------------------------------------------------------------------------------------CATCCTCAGTGCATTGGATTAGCTGCGGATTCGGTGAAGAAGAAGACCGAGTTTCTTGTGAAGACAATGGGTTGGCCTTTAAAGGTTGTAGCTTCGACTCCTATTGTACTTGGTTTCAGCTTGGAGAAGTTCGTTTTACCGCGGTGTAATGTAATCAAAGCTCTTATGTCGAAC---------GAAATGCCTGCGATATCGTCTGTTTTGACGAGTCCTAAGCTGAAGTTTTTGAAGCTTTTTGTGGAGAAGCAT---TTGCCTTCTATCTTCACCGGAGAT---------------------------------ATAAATAAGATAGCATTG
>AT3G46950.1
------------------------------------------------------------------------------------------------------------------------------CAT---AGAAAGGTGGAATTACAGAAATGGCGTAATTTAAGAGTTCAAAATACCAAATCGTTC---------------AAGGGAAGTACTTTCACAGTCTCTTATCTCGTTGAATCATTGGGTTTGACTAAAAAACTTGCAGAAACAATCTCAAAGAAAGTCACCTTCGAAGACAAGGTAAATCCAGATTCTGTTCTGAATCTTCTTAGAAGTAATGGGTTTAAAGATTCTCAGATATCTAGGATCATAAGGGCTTACCCACGATTGCTTGTAACAGATGCTGAGAAATCTCTTCGTCCAAAGCTTCAGTTTTTAAAGTCTAGAGGAGCTTCAAGCTCTGAGGTCATAGAGATTGTTTCGAATGTTCCAACAATCTTGGATAAGAAAGGTGAAGAATCTGTTAGTTTATACTATGATTTCGTTAAGGACATTATG---AACAGAATTCGAAATATATCGGTTTTGAGAGAATTGGGAGTACCTCAGAAGTTGTTGTTTTCATTGCTTATATCTAGATATCAACCTGTTTGTGGTAAAGAGAAGGAAGAAAGTTTAAAGAAAGTTGTTGATATGGGTTTTGATCCGGCTAAATCCAAGTTTGTGGAAGCTTTGCATGTAGTTTACGAAATGAGCGAGAAAACGATAGAAGAGAAAGTGAATGTGTATAAGAGGTTAGGCTTTAGTGAAGCCGAGATATGGGCGATTTTCAAGAAGTGGCCTGAG---------------------------------------------------------------------------------------------------------TATCCTTGTTGCACTGCATATTCTGGCGAGACGCTGAGGAAGAAGTTTGAGGTTTTGGTGAAGATGATGAATTGGCCGCTAGAGGCTGTGGTCATGATCCCTACGGTACTTGGATACAGCTTGGAGAAGAGGATAGTGCCAAGGTCTAACGTGATCAAAGCTCTCATGTCGAAA---------GAAAACCCTCCGATTTCATCTGTCTTGGTATGTACTGATCAGGAGTTCTTGAAAAGGTATGTGATGAAGCAT---GTGCCTGCTATCTTCAACAGAGGT---------------------------------------------------
