# Supplementary material for: Impact of recurrent gene duplication on adaptation of plant genomes
Source: BMC Plant Biol. 2014 May 31;14:151. doi: 10.1186/1471-2229-14-151 (PMC4049390; doi:10.1186/1471-2229-14-151)
Supplement: Additional file 4 — Contains the cleaned alignments of the clusters with codons under selection. [file 1471-2229-14-151-S4.zip › 4437544801233534_add4/Additional_file_4/Arathcluster19_large_aligned.fasta]

>AT5G09640.1
------------------------------GATGCTTCTTTGCTAGTGAAGTCTCTTCCTGGTTTTGAAGGTCCTCTTCCTTTTGAGCTCGAGACTGGATATGTGAGTATTTCTGGAGATGTTGAGCTCTTTTACTACTTTGTGAAATCAGAGAGGAATCCAGAAAATGATCCTCTCATGATTTGGCTCACTGGTGGACCTGGCTGCAGCTCCATCTGTGGATTGCTCTTCGCAAACGGTCCTTTAGCTTTTAAAGGGGATGAGTATAATGGGACAGTACCTCCTCTAGAGTTGACATCTTTTTCATGGACAAAGGTGGCTAACATTTTATATTTGGAAGCTCCTGCTGGCTCTGGATACTCTTATGCGAAAACTCGGCGTGCTTTTGAGTCGAGCGACACCAAACAAATGCACCAAATTGATCAATTTCTTAGGAGTTGGTTTGTGAAACACCCGGAGTTTATATCGAATCCTTTTTACGTTGGTGGAGATTCATATTCCGGGAAAATTGTTCCAGGAGCTGTGCAACAAATTTCACTTGGAAATGAGAAGGGCCTCACACCACTCATAAATATTCAGGGTTATGTTCTTGGAAACCCTGTGACAGATAAAAACATTGAAACTAACTATAGAGTTCCATTTGCTCATGGGATGGGACTTATTTCAGATGAGCTCTTTGAGTCACTTGAAAGAAGTTGTGGAGGCAAATTCGTAGACCCAAGTAATGCAAGATGCTCAAATAATCTTCAAGCTTATGATCATTGTATGTCAGAGATATACTCAGAGCATATTTTGTTACGAAACTGCAAAGTA------------GTAAACGATTCATCATCATTGCCACCTCCTAGCTGCTTTACTTATAGGTATTTTCTGTCTGCCTTTTGGGCAAACGATGAAAATGTACGCAGAGCTCTAGGCGTGAAAAAG---GAAGTAGGAAAATGGAACCGATGC---CCATATACATTTGAGATTTTCAATGCAGTTCCTTATCACGTAAACAATAGTCTTAAAGGC---TTCCGCTCTCTCATCTACAGTGGTGATCATGATTCTATGGTACCATTTTCTTCAACTCAAGCATGGATCAGAGCTCTCAACTATTCCATTGTTGATGACTGGAGACCTTGGATGATGAGTAATCAAGTCGCAGGCTATACAAGGACTTACGCAAACAAGATGACATTTGCAACCATCAAGGGAACAGCGGAG------------------------------------------------------------------------------------------TATACTCCAGATCAATGCTCTCTTATGTTCGGAGAACCTCTC------------------------------------------
>AT2G22980.4
------------------------------CATTCTGGCTCTATTGTCAAATTCCTTCCTGGTTTTGAAGGCCCCCTTCCTTTTGAACTCGAAACCGGGTACATTGGTATTGAAGAGGAAGTGCAATTATTCTACTATTTCATCAAATCTGAGAAGAATCCAGAAGAAGACCCTCTTCTTCTATGGTTAAGTGGAGGACCTGGATGTTCCTCTCTTACTGGCCTTCTTTTTGAGAATGGACCGGTGGCTTTGAAGTTCGAGGTTTACAATGGAAGTGTTCCATCTTTGGTCTCTACTACATATTCATGGACAAAGATGGCGAACATAATATTCTTGGATCAGCCAGTTGGATCTGGCTTCTCCTATTCAAGAACTCCACTTGTTGATAAAATTAGTGACACTGGTGAAGTTAAGAGGATTTATGAGTTTCTTCAAAAGTGGTTAAGCAAACATCAACAATTTTTTTCCAACCCTTTTTACGTTGGTGGAGATTCTTATTCAGGTATGATTGTTCCACCCCTAGTTCAAGAAATCGGAAAAGGAAATTAT---------------CAAATAAATCTACAGGGTTATATCCTCGGAAACCCGATAACAGATACTGAATCTGAACAAAACTATCAGATTCCATATGCTCATGGAATGGCATTAATCTCTGATGAACTATACAAGTCAATGGAGAGAATCTGCAAAGGAAATTATGTGGATTCACTTAACACAAAATGCTATAAACTAATCAAAGATTATCAAAAGTGTATTCATAAACTGAATAAGTATCATATATTATTACCTGACTGC------------------------------------------------GATTGCTTTTTATATAGGTATACTCTCATAACCTTTTGGGCCAACAACAAGAGCGTTCGCGAAGCTCTGCAAGTCAATAAGGGAAGTATAGGAAAATGGGTACAATGT---TCCTACAATTACGATATCAAGAGCAGCGTCGCATACCATATGAAGAATAGTATTGATGGC---TACCGATCTCTTATCTACAATGGTGACCATGATATGATGGTGCCTTTCCTTGCAACTCAAGCCTGGATAAGATCTCTCAATTATTCCATCACTGATGATTGGAAGCCTTGGATGATA---GATCAAATTGCTGGATACACGAGAAGTTATTCCAATAAGATGACATTTGCTACTATCAAAGCA---------------------------------------------------------------------------------------------------------------------------------------------------------------------------------------
>AT2G22920.2
------------------------------GATTCGGGCTCTATCGTCAAGTTTCTTCCCGGCTTTGAAGGCCCTCTTCCTTTCGAACTCGAAACCGGGTACATTGGTATTGAAGAGGATGTGCAATTGTTCTACTACTTTATAAAGTCTGAGAGAAATCCAAAAGAAGACCCTCTTCTTCTCTGGTTAAGTGGAGGACCTGGGTGTTCTTCTATCACTGGCCTTCTTTTCGAGAATGGACCCTTGGCTTTGAAGTCCAAGGTTTACAATGGAAGTGTCCCTTCTTTGGTCTCCACTACATATTCGTGGACAAAGACGGCGAACATAATATTCTTGGATCAGCCTATTGGAGCTGGCTTCTCCTACTCAAGAATCCCACTTATTGATACGCCTAGTGACACAGGCGAAGTTAAGAATATCCATGAGTTTCTCCAAAAGTGGTTAAGCAAGCATCCACAGTTTTCTTCCAATCCTTTCTATGCTAGCGGAGATTCTTATTCCGGTATGATTGTTCCAGCCCTCGTTCAAGAAATTTCGAAAGGAAATTATATATGTTGCAAACCTCCTATAAATCTACAGGGCTATATACTCGGGAACCCAATAACATATTTTGAAGTCGACCAAAACTATCGCATTCCATTTTCTCATGGAATGGCACTTATTTCAGATGAACTATACGAGTCAATTAGGAGAGACTGCAAAGGAAATTATGTGGATCCACGTAACACAAAATGTTTGAAACTTGTTGAAGAATACCATAAGTGTACCGACGAACTAAATGAATTCAATATATTATCACCAGATTGC------------------------------------------------GATTGCTTTTTATATCCATATTATCTCCTTGGCTACTGGATCAACGACGAGAGCGTTCGCGATGCTCTTCATGTTAATAAGAGCAGTATTGGAAAATGGGAGCGATGTATCCCATACAACAAAGACATCAATAACAGCATACCATACCATATGAATAACAGTATTAGTGGC---TACCGATCTCTCATCTACAGTGGTGATCATGATTTGGTGGTTCCTTTCCTTGCAACTCAAGCCTGGATAAAATCTCTAAATTACTCCATCATTCATGAATGGAGACCTTGGATGATT---GATCAAATCGCTGGATACACGAGAACTTATTCCAATAAGATGACATTTGCTACTGTCAAAGGAACAGCAGAG------------------------------------------------------------------------------------------TATAAACCAAACGAGACTTTTATCATGTTTGGTCATGACCTT------------------------------------------
>AT2G22970.3
------------------------------GGTTCTGGCTCTATCGTCAAGTTTCTTCCCGGTTTTGAAGGCCCTCTTCCTTTCGAACTTGAAACCGGGTACATTGGTATTGAAGAGGAAGTGCAATTGTTCTATTATTTCATCAAATCTGAGAGAAATCCAAAAGAAGACCCTCTTCTTCTCTGGTTAAGTGGAGGACCTGGATGTTCTTCTATCACTGGCCTTCTTTTCCAGAATGGACCTTTGGCTTTGAAGTCCGAGGTTTACAATGGAAGTGTTCCTTCTTTGGTCTCTACTACATATTCGTGGACTAAGACGGCGAACATAATATTCTTGGATCAACCTGTTGGAGCTGGCTTCTCCTACTCAAGAGCTCCACTTATTGATACACCTACTGACACAGGAGAAGTTAAGAGGATTCATGAGTTTCTCCAAAAGTGGCTAAGCAAGCATCCACAGTTTTCTTCCAACCATTTTTATGCTGGCGGAGATTCTTATTCCGGTATGATTGTTCCGGCCCTCGTTCAAGAAATCTCGAAAGGAAATTATATATGTTGCAACCCTCCTATAAATCTAAAGGGTTATGTACTCGGGAACCCGATAACGCAC---GAAGACGACCCAAACTATCGCATTCCATTTTCTCATGGAATGGCACTAATTTCAGATGAACTATACGAGTCAATTAGGGAAGCCTGCAAAGGAAATTATGTGGATCCACGAAACACAAAATGTTTGAAACTTGTCGAGGAATTTCATAAGTGTACCGACAAACTAAATGAATTCCATATACTATCACCAGATTGC------------------------------------------------GATTGCTATTTATATCCATTTTATCTCATTAGCTTTTGGGCCAATGACGAGAGCGTCCGCGATGCTCTTCATGTTAATAAGAGGAGTATTGGAAAATGGGAGCGATGT---CCATACAACAAAGACATCAAGAGCAGCGTACCATACCATATGAATAACAGTGTTAGTGGC---TACCGATCTCTCATCTACAGTGGTGATCATGATTTGGTGGTTCCTTTCCTTGCAACACAAGCCTGGATAAAATCTCTAAATTACTCTATCATTGATGAATGGAGACCTTGGATGATT---GATCAAATCACTGGATACACGAGAACTTATTCCAATAAGATGACATTTGCTACTGTCAAAGCA---------------------------------------------------------------------------------------------------------------------------------AATTATGAATTA---------------------------------TCTACTATG
>AT2G23010.2
------------------------------CGTTCTGGCTCCATCGTCAAGTTTCTTCCTGGTTTTAAAGGCCCTCTTCCTTTCGAACTTGAAACCGGGTACATTGGTATTGAAGAGAATGTACAATTTTTCTACTATTTCATCAAATCAGATAAGAACCCACAAGAAGATCCTCTTATTATATGGTTAAATGGAGGGCCTGGATGTTCTTGTCTCAGTGGTCTTTTCTTTGAGAACGGACCTTTGGCTTTGAAGAACAAGGTTTACAATGGAAGTGTCCCTTCTTTGGTCTCTACTACATATTCATGGACAAAGACAGCAAACATAATATTCTTGGATCAGCCTGTGGGATCTGGCTTCTCTTACTCAAAAACTCCA---ATTGAAAGAACTAGTGACACAAGTGAAGTTAAGAAGATCCATGAGTTTCTTCAAAAGTGGCTAATCAAGCATCCACAATTTTTGTCCAACCCGTTTTACGTTGTTGGAGATTCTTATTCGGGCATGATTGTTCCCGCCCTCGTTCACGAAATCTCAAAAGGGAATTATATATGTTGCAACCCTCCTATAAATCTTCAGGGTTATGTGCTTGGAAACCCGATAACACATATTGAATTTGAACAAAACTTTCGTATTCCATATGCTCATGGAATGTCGTTAATCTCTGATGAACTCTACGAGTCATTGAAGAGAATCTGCAAGGGAAATTATGTGGATCCAAGTAACAAAAAATGTTTGAAGCTTGTTGAAGAATACCATAAGTGTACTGACAACATAAATAGCCATCATACATTAATAGCAAATTGC------------CAACAC------------------------------GATTGCTATTATTATCCATATCATCTGGTTGAATGTTGGGCCAACAACGAGAGTGTTCGCGAAGCTCTTCATGTTGATAAGGGGAGTATAGGAGAATGGATACGAGAT---CCATACAAAAGCGACATTAGAAGCAGCATACCTTACCATATGAATAACAGCATCAATGGC---TACCGATCTCTTATCTTCAGTGGTGATCATGACATCACAATGCCTTTCCAAGCAACTCAAGCCTGGATAAAATCTCTAAATTACTCCATCATTGATGACTGGAGGCCTTGGATGATA---GGTCAAATCGCTGGATACACGAGAACTTATTCCAATAAGATGACATTTGCTACTGTCAAAGCAACGGCAGAG------------------------------------------------------------------------------------------TATCTACCAGAAGAGAGTTCTATCATGTTCGGGCAGCCTTTG------------------------------------------
>AT2G22990.3
------------------------------GATTCTGCCTCTATCGTCAAGTTTCTTCCTGGTTTTGAAGGCCCTCTTCCTTTCGAACTTGAAACCGGGTACATTGGTATTGACGAGAATGTGCAATTTTTCTACTATTTCATCAAATCTGAAAACAATCCAAAAGAAGATCCTCTTCTTATATGGTTAAATGGAGGACCTGGATGTTCTTGTCTTGGTGGTATTATTTTTGAGAACGGACCGGTGGGTTTGAAGTTTGAGGTGTTCAACGGAAGTGCTCCTTCTTTGTTCTCTACTACATATTCATGGACAAAGATGGCAAACATTATATTCTTGGATCAGCCAGTAGGATCTGGCTTCTCCTACTCAAAAACTCCA---ATTGATAAAACTGGTGACATAAGTGAAGTAAAGAGGACCCATGAGTTTCTTCAAAAGTGGCTAAGCAGGCATCCACAATATTTCTCCAACCCTTTATATGTAGTTGGAGATTCTTATTCCGGTATGATTGTCCCGGCCCTCGTTCAAGAAATCTCACAAGGAAATTATATATGTTGCGAACCTCCTATAAATCTACAGGGTTATATGCTTGGAAACCCTGTAACATATATGGACTTTGAACAAAACTTCCGCATTCCATATGCTTATGGTATGGGATTAATCTCCGACGAAATCTATGAGCCAATGAAGAGAATCTGCAACGGAAATTATGTGGATCCATCTAACACACAATGTTTGAAACTTACTGAAGAATATCATAAGTGCACTGCCAAAATAAATATCCATCACATATTAACACCAGATTGC------------------------------------------------GATTGTTATTATTATCCATATCATCTCATTGAATGTTGGGCTAACGACGAGAGCGTTCGCGAAGCTCTTCATATTGAAAAGGGTAGTAAAGGAAAATGGGCGCGATGT---CCATACAATCACGACATTGTAAGCAGCATACCATATCACATGAATAACAGCATCAGTGGA---TACCGATCTCTTATTTACAGTGGTGATCACGACATCGCGGTCCCTTTTCTTGCAACTCAAGCCTGGATAAGATCTCTCAATTACTCCCCCATTCATAACTGGAGGCCATGGATGATA---AATCAAATCGCTGGATACACGAGAGCTTATTCCAATAAGATGACATTTGCTACTATCAAAGCAACACGGCAGAGTATAGACCAAACGAGACCTTTATCATGTTCCAAAGGTGGATCAGTGGCCAACCCCTGTAACAAAAGGCTTATGACCTTCACCTATAATTATCTACCA------ACTAATATCCACGTTTGT---------------------------------------------------
>AT2G23000.1
------------------------------GATTCTGCTGCTATAGTCAAGTCTCTTCCTGGTTTAGAAGGCCGTCTTCCTTTCGAACTCGAAACCGGGTACATTGGTATTGAAGAGGACATACAATTGTTCTACTATTTCATCAAATCTGAGAACAATCCAAAAGAAGACCCTCTTCTTCTATGGTTAGATGGAGGACCTGGATGTTCTTCTCTCGGTGGCCTTCTTTTTGAGAACGGACCGGTGGCTTTGAAGTCTGCGGTTTACAATGGAAGTAATCCTTCTTTGTTCTCCACTACATATTCATGGACAAAGATGGCAAACATAATATACTTGGATCAGCCAGTTGGATCTGGTTTCTCTTACTCAAGAACTCCA---ATTGGAAAATCTAGTGACACAAGTGAAGTTAAGAGGATCCATGAGTTTCTTCAAAAGTGGCTAAGCAAGCATCCACAGTTTTTCTCCAACCCTTTTTACGTCACCGGAGATTCTTACTCTGGTATGATTGTTCCGGCCCTCGTTCAAGAAATCTCTAAAGGAAATTATATATGTTGCAAACATCTTATAAATCTACAGGGTTACGTGCTCGGAAACCCGATAACATATGCTGAACATGAGAAAAACTATCGTATTCCATTTTCTCATGGAATGTCATTAATCTCTGATGAACTCTATGAGTCACTGAAGAGAAACTGCAAAGGAAATTATGTGGATCCACGTAACACAAAATGTGTGAGACTTGTTGAAGAATACCATAAGTGCACTGACAAAATAAATACGCAACATATATTAATACCAGATTGC------GGACAT------------------------------------GATTGCTATTATTATCTGTATTTTCTTATTGAATGTTGGGCCAACAACGAGAGAGTTCGTGAAGCTCTTCATGTTACTAAGGGGACTAAAGGACAATGGCAGCGATGT---CCATACGATAACAACATCATAAGCAGCGTACCATATCATATGGATAACAGCATCAATGGA---TATCGATCTCTTATTTACAGTGGTGATCATGACATCACAATGCCTTTCCAAGCAACTCAAGCCTGGATAAAATCTCTAAATTACTCCATCGTTGATGACTGGAGGCCTTGGATGATA---GATCAAATCGCTGGATACACGAGAACTTATTCCAATAAGATGACATTTGCTACTGTCAAAGGAACGGCAGAG------------------------------------------------------------------------------------------TATCTACCAAACGAGAGTTCCATCATGTTCGGCCAACCTTTG------------------------------------------
>AT2G22960.1
------------------------------GAATCTGGCTCTATCGTCAAGTTTCTTCCCGGTTTTGAAGGCCCTCTTCCTTTCGAACTTGAAACCGGGTACATCGGTATT---------------------------------------------------------------------------------------------------------------------------------------------------------------------------------------------------------------------------------------------------------------------------------------------------------------------------------------------------------------------------------------------------------------------------------------------------------------------------------------------------------------------------------------------------------------------------------------------------------------------------------------------------------------------------------------------------------------------------------------------------------------------------------------------------------TATTGGGCCAATGACGAGAGGGTACGTGAAGCTCTTCAAATAAGAAAGGGAAGTATAGGAAAATGGATACGATGT---CATTACGATGACGACATTATTAGCAGCATACCATATCATATGAATAACAGCATCAACGGA---TACCGATCTCTTATTTACAGTGGTGATCACGATATGGAGGTACCTTTCCTTGCAACTGAAGCTTGGATAAGATCTCTTAATTATCCTATTATTGATGATTGGAGGCCTTGGATAATA---AATCAGATTGCTGGATACACGATGACCTATGCCAATAAGATGACATATGCTACTATCAAGGCAACTGCAGAG------------------------------------------------------------------------------------------TATAAACCAGCGGAGAGCTTTATCATGTTCGGCCAGCCTCTG------------------------------------------
>AT3G10450.1
------------------GCTGACTACGTTGATTCTGCCTCTATCGTCAAGTCTCTTCCTGGTTTTGATGGCCCTCTTCCCTTTGAACTCGAAACCGGGTATATTGGTGTTGAAGAGGAAGTGCAGTTGTTTTACTACTTTATCAAGTCTGAGAGGAATCCACAAGAAGATCCTCTTCTACTCTGGTTAAGTGGAGGACCTGGTTGCTCTTCTATCTCTGGTCTTCTTTACGAGAATGGGCCTGTGAATGTGAAGATTGAGGTTTACAATGGAACTCTTCCTTCCTTGGTCTCTACTACATATTCATGGACTAAGGTTTCGAGTATAATATATTTGGATCAGCCTGTTGGAACTGGCTTCTCCTACTCAAGAACTAAACTTGTTAACAAACCCAGTGATTCAGGAGAAGCCAAGAGAATCCACGAGTTTCTTCACAAGTGGCTAGGCAAGCATCAAGAGTTTTCCTCCAACCCTTTCTATGTCGGTGGGGATTCTTATTGTGGTATGGTCATTCCGGCACTCGTTCAAGAAATCTCAAAAGGAAACTATGTATGCTGCAAACCTCCAATAAATCTTCAGGGCTATATTCTTGGAAACCCATCAACAGAAAATGAAGTTGATATTAATTATCGCATTCCATATGCTCATGGAATGGCACTGATCTCTGATGAACTCTATGAGTCAATGAAGAGAATCTGCAAAGGAAAATATGTTGATCCACGTAACACAAAATGCTTGAAACTCGTTGGAGAATATCAGAAGTGCACTAAAAGAATAAACAAAGCACTTATAATAACGCCAGAGTGT------------------------------------------------GATTGCTATATGTATCGGTATTTGTTAACTACCTACTGGGCCAATGATGAGAATGTGCAAAGAGCTCTTCATGTCAATAAGGGGAGTATAGGGGAATGGGTACGTTGT---CCTTACAATCATGACATTAAAAGCAGTGTACCGTACCACATGAATAACAGCATCGATGGA---TATGCATCTCTCATCTTCAGTGGTGATCACGACATGGAAGTACCTTACCTTGGAACTCAAGCTTGGATTAGGTCTCTTAATTATTCTCTCATTGATGACTGGAGACCTTGGATGATA---GATCAAATCGCTGGATACACGAGGACCTATGCCAATAAGATGGCATTTGCTACTATCAAAGGAACACCAGAG------------------------------------------------------------------------------------------TATAAACCAGAGGAGAGTTATATCATGTTCGGTCAGCCTTTG------------------------------------------
>AT1G73290.1
------------------GCT---TACATTGATTCTGCCTCTATCGTCAAGTTTCTTCCTGGTTTTGAAGGGTCTCTTCCCTTTGAGCTCGAAACCGGGTATATTGGTATTGAAGAGGAAGTGCAACTGTTCTACTACTTCATCAAGTCTGAGAGGAATCCAAAAGAAGACCCTCTTCTTCTCTGGCTAAGTGGAGGACCTGGCTGCTCTTCCATCTCTGGCCTTCTTTTTGAGAATGGGCCTCTGGCTATGAAGCTCGATGTTTACAATGGAACTCTCCCTTCTTTGGTCCCTACTACATATTCTTGGACAAAGACTTCGAGCATGATATTCTTGGATCAGCCCGTTGGAACTGGCTTCTCCTATTCAAGAACTCAACAATATAATAAACCTAGTGATTCAGGAGAAGCCAAACGGATTCATGAGTTTCTTCAAAAGTGGCTAAGCAAGCATCAAGAGTTTTCCTCCAACCCATTCTATGTCGCCGGTGATTCTTATTCCGGTATGGTTGTTCCAGCTACCGTTCAAGAAATCTCCAAAGGAAATTATCAATGCTGCAGTCCTCCGATAAATCTTCAGGGCTATGTACTCGGTAACCCGATAACAGAACATGCAATCGATTATAACTACCGCATTCCATTTGCACATGGAATGGCATTGATCTCTGATGAACTTTACGAGTCGTTGAAGAGAGTCTGCAAAGGAGAATAT------CCACGTGACACAGAATGCTTGAAACTCGTTGAAGAATTTAGTAAGTGTACCAAAGGAGTATGCCAAGAAGTTGTAATAAAACCATTGTGC------------------------------------------------AATTGCTATATTTATCGATATTTGCTAACTACGTACTGGGTCAATGACGTGAATGTACGCAAAGCTCTTCAAATCAACAAGGAGAGTATAGGGGAATGGGTACGATGT---CCTTACACTCATGACATTAAAAGTAGTGTACCTTACCATATGAATAACAGCATCAATGGT---TATCGTTCTCTCATTTACAGTGGTGATCATGATTTGAATGTACCTTTCCTTGCAACTCAAGCTTGGGTAAGATCTCTCAACTATTCCATCATTGATAACTGGAGGCCATGGATGATC---GATCAAATCGGGGGATACACAAAGACTTATGCCAATAAAATGACATTTGCAACTGTCAGAGCAACAGCAGAG------------------------------------------------------------------------------------------TACAAGCCATATGAAACCTATATCATGTTCGGCCAACCTCTT------------------------------------------
>AT1G73310.1
------------------GCAAACAACGTTGACTCTGCCTCAATCGTCAAATTCCTTCCTGGTTTTGAAGGCCCTCTTCCCTTTGAGCTCGAAACCGGGTATATTGGTGTTGAAGAGGAGGTGCAACTGTTCTACTACTTCATCAAGTCTGAGAGGAACCCAAAAGAAGACCCTCTTCTTCTCTGGCTAACTGGAGGACCTGGCTGCTCTGCCATCTCTGGCCTTCTTTATCAGAATGGGCCTCTGGCTATGAAGCTCGATGTTTACAATGGAACTCTCCCTTCTTTGGTCTCTACTACATATTCTTGGACAAAGACTTCGAGCATGATATTCTTGGACCAGCCCGTTGGAACTGGCTTCTCCTATTCAAGAACGCAACTTTTTAATAAACCTAGTGATACAGGAGAAGCCAAACGGATCCATGAGTTTCTTCAAAAGTGGCTAGGCAAGCATCAAGAGTTTTCCTCCAACCCTTTCTATGTTGGCGGAGATTCCTATTCCGGTCTGGTTGTTCCAGCTACCGTTCAAGAAATTTCAAAAGGAAATTGTCAATGCTGCAATCGTCCAATAAATCTTCAGGGCTATGTGCTCGGTAACCCGTTAACAGACTGTGTATATGATTGTAACTACCGCGTTCCATTTGCTCATAAAATGGCACTGATCTCTGATGAACTCTACGAGTCGTTGAAGAGAACCTGCAGAGGAGAATATGTTCATCCACATGACACAGAATGCTTGAAATTCGTTGAAGAATTTAACAAGTTAACAAACAGAGTATGCGAACGACATATATTACATTCATGTTGC------------------------------------------------AGTTGCTATTCTTATAGGTTTATGCTAACTACCTACTGGGCCAATGACGAAACCGTACGCAAAGCTCTTCAAATCAATAAGGAGAGTATAGGGGAATGGACACGATGT---CCTTACAATCATGACATTAAAAGTAGCGTACCTTACCATATGAATAACAGCATCGATGGT---TATCGTTCTCTCATCTACAGTGGTGATCATGATATCCAAGTACCTTTCCTTGGGACTCAAGCTTGGATAAGATCGCTCAACTATTCTATCATTGATGACTGGAGGCCATGGATGATC---GATCAAATCGCTGGATACACAACGAGTTATGTCAATAAAATGACATTTGCTACTGTCACAGGAACAGCAGAG------------------------------------------------------------------------------------------TTTACACCAAAGGAAACCTTTATGATGTTCGGCCAACCTCTG------------------------------------------
>AT1G73280.1
------------------GCTAACTACGTTAGTTCTGCCACAATTATCAAGTCTCTTCCTGGTTTTGAAGGCCCTCTTCCCTTTGAGCTCGAAACCGGGTATATTGGTGTTGAAGAGGAAGTGCAACTATTCTACTACTTCATAAAGTCTGAGAGGAACCCAAAAGAAGACCCTCTTCTTCTCTGGCTAAGTGGAGGACCTGGCTGCTCTTCCATCTCTGGCCTTCTTTTTGAGAATGGGCCTCTGGCTATGAAGCTTGATGTTTACAATGGAACTCTTCCTTCTTTGGTCTCTACTACATATTCATGGACAAAGGCCTCGAGCATGATATTCTTGGATCAGCCCGTTGGAGCTGGCTTCTCCTACTCAAGAACTCAACTTTTAAATAAACCTAGTGATTCAGGAGAAGCCAAACGGATTCATGAGTTTCTGCAAAAGTGGCTAGGCAAGCATCAAGAGTTTTCCTCCAATCCTTTCTATGTTGGAGGAGATTCTTACTCTGGTATGGTTGTTCCGGCTACCGTTCAAGAAATCTCAAAAGGAAATTATGAATGCTGCAATCCTCCAATAAATCTTCAGGGCTATGTGCTCGGTAACCCGTTAACAGACTTTGTATATGATTACAACTCCCGCATTCCATTTGCTCATGGAATGGCACTAATCTCTGATGAACTCTTCGAGTCATTGAAGAAAACCTGCAAAGGAGACTATGTTCATCCACGTAATACAGAATGCTTGAAATTCATTGAAGAATTTAATAAGTGTACAAACAGCATATGTCAACGACGTATAATAGATCCATTTTGT------------------------------------------------AATTGCTATATTTACCGTTTTTTGCTAGCTGCCTATTGGGCCAATGACGAAACCGTACGCAAAGCTCTTCAAATCAAGAAGGAGACTATAGGGGAATGGGTACGATGT---CCTTACAATTATGACATTAAAAGTAGCATACCTTACCATATGAATAACAGCATCAATGGT---TATCGTTCACTAATCTACAGTGGTGATCACGATTTCGAAGTACCCTTCCTTGGAACCCAAGCTTGGATAAGATCTCTCAACTATTCAGTCATCGATGATTGGAGGCCATGGATGATC---GATCAAATTGCTGGATACACAAGGACTTATGCCAATAAAATGACATTTGCTACTATCAGAGGAACAATAGAG------------------------------------------------------------------------------------------TTTAAACCAGAGGAAGCCTCTATCATGTTTGGCCAACCTCTG------------------------------------------
>AT1G73300.1
------------------GCAAAGTATTTTGACTCTGCCTCAATCGTCAAGTTCCTTCCTGGTTTTGAAGGCCCCCTTCCCTTTGAGCTCGAAACCGGGTATATTGGTATTGAAGAGGAAGTGCAACTGTTCTACTACTTCATCAAGTCTGAGAGGAACCCAAAAGAAGACCCTCTTATTCTCTGGCTAACTGGAGGACCTGGCTGCTCTTCCATCTCTGGCCTTCTTTTTGAGAATGGGCCTCTAACTATGAAGCTTGACGTTTACAATGGAACTCTCCCTTCTTTGGTCTCTACTACATATTCTTGGACAAAGACTTCGAGCATGATATTCTTGGATCAGCCTGTTGGAACTGGCTTTTCCTATTCAAGAACTCAACAATTTAATAAACCTAGTGATTCAGGAGAAGCCAAACGGATCCATGAGTTTCTTCAAAAGTGGCTAGGCAAGCATCAAGAGTTTTCCTCCAACCCTTTCTATGTTGCCGGAGATTCTTATTCCGGTTTGGTTGTTCCCGCTACCGTTCAAGAAATCTCAAAAGGAAACTATGAATGCTGCAATCCTCCAATAAACCTTCAGGGCTATGTGCTTGGTAATCCGTTAACAGACTATGCAATTGATAGTAACAGCCGCATTCCATTTGCCCATGGAATGGCACTGATATCTGATGAACTCTACGAGTCGTTGAAGAAAACCTGTAAAGGAGAATATGTTCATCCACGTAACACACAATGCTTGAAATTCATTGAAGAATTTAATAAGTGTACAAACAGAATACTCCAACAACTTATACTAGATCCGTTGTGC------------------------------------------------GATTGCTATATTTATCGGTATTTGCTAACTACCTACTGGGCCAATGACGCGACTGTGCGCGAAGCTCTTCAAATCAATAAGGAGAGTATAGGGGAATGGGTACGATGT---CCTTACGATAATGACATTAAAAGTAGCATGCCTTACCATGTGAATAACAGCATCAGTGGT---TATCGTTCTCTCATCTACAGTGGTGATCATGATTTGGAAGTACCTTACCTTGGAACTCAAGCTTGGATAAGATCTCTCAACTATTCAATTATTGATGACTGGAGGCCATGGATGATC---AATCAAATCGCTGGGTACACAAGGACTTATGCCAACAAAATGACATTTGCTACTATAAAAGGAACAATAGAG------------------------------------------------------------------------------------------TTTAAACCAGAGGAAGCCTCTATCATGTTTGGCCAACCTCTC------------------------------------------
>AT5G36180.1
------------------GCAAAGTACGTTGACTCTGCCTCAATCGTCAAGTCTCTTCCTGGTTTTGAAGGTCAACTTCCCTTTGAGCTTGAAACCGGGTATATTGGTGTTGAAGAGGAAGTGCAACTATTCTACTACTTCATCAAGTCTGAGAGGAACCCAAAAGAAGACCCTCTTATTCTCTGGCTAACTGGAGGACCTGGCTGCTCTGCCATCTCTGGCCTTCTTTTTGAAAATGGGCCTCTAACTATGAAGCTTGACGTTTACAATGGAACTCTCCCTTCTTTGGTCTCTACTACATATTCTTGGACAAAGACTTCAAGCATAATATTCTTGGATCAGCCTGTTGGAACTGGCTTTTCCTATTCAAGAACTCAACAATTTAATAAACCTAGTGATTCAGGAGAAGCCAAACGGATCCATGAGTTTCTTCAAAAATGGCTAGGAAAGCATCAAGTGTTTTCCTCCAACCCTTTCTATGTTGCCGGAGATTCTTATTCCGGTTTGGTTGTTCCCGCTACCGTTCAAGAAATCTCAAAAGGAAATTATGAATGCTGCAATCCTCCAATAAATCTTCAGGGCTATGTGCTCGGTAACCCGTTAACAGACTATACAACTGGTAGTAACAGCCGCATTCCATTTGCCCATGGAATGGCACTGATATCTGATGAACTCTACGAGTCGTTGAAGAAAACCTGTAAAGGAGAATATGTTCATCCACGTAACACACAATGCTTGAAATTCGTTGAAGAATTTAATAAGTGCACAAACAGAATATTCCAACAACTTATACTAGATCCGTTGTGC------------------------------------------------GATTGCTATATTTATCGGTATTTGCTAACTACCTACTGGGCCAATGACGCGACTGTGCGCGAAGCTCTTCAAATCAATAAGGAGAGTATAGGGGAATGGGTACGATGT---CCTTACAATAATGACATTAAAAGTAGCATGCCTTACCATGTGAATAACAGCATCAGTGGT---TATCGTTCTCTCATCTACAGTGGTGATCATGATTTCGAAGTACCTTACCTTGGAACTCAAGCTTGGATAAGATCTCTCAACTATTCAATTATTGATGACTGGAGGCCATGGATGGTC---AATCAAATCGCTGGATACACAAGGACTTATGCCAACAAAATGACATTTGCTACTATAAAAGGAACAGCAGAG------------------------------------------------------------------------------------------AGTAAACCAGAGGAAGCCTCTATCATGTTTGGCCAACCTCTC------------------------------------------
>AT1G73270.1
------------------GCAGACTACATTGATTCTGCCTCAGTCGTCAAGTCTCTTCCTGGTTTTGAAGGCCCTCTTCCCTTTGAGCTCGAAACCGGGTATATTGGTGTTGAAGAGGAAGTGCAACTGTTCTACTACTTCATCAAGTCTGAGAGGAACCCAAAAGAAGACCCTCTTCTTCTCTGGCTAACTGGAGGACCTGGCTGCTCTGCCATCTCTGGCCTTCTTTATGAGAATGGCCCTTTGACTATGAAGCTTGATGTTTACAATGGAACTCTTCCTTCCTTGGTATCTACTACATATTCATGGACAAAGAATTCGAGCATGATATTCTTGGATCAGCCCGTTGGAACTGGCTTCTCCTATTCAAGAACTGAACTTTTTAATAAACCCAGTGATACAGGAGAAGCCAAACGGATCCATGAGTTTCTTCAAAAGTGGCTAGGCAAGCATCAAGAATTTTCCTCCAACCCTTTCTATGTTGGTGGAGATTCTTATTCCGGTATCACTGTTCCGGCTACTGTTCAAGAAATCTCCAAAGGAAATTATCAATGCTGCAAACCTCCAATAAATCTTCAGGGTTATATGCTCGGTAACCCAATAACAGACTCCAAAATTGATGGTAACAGCCAAATTCCGTATGCTCATGGAATGGCACTGATATCTGATGAACTCTACGAGTCGCTAAAGAGAATCTGCAAAGGAGAATATGTTGATCCATATAACACAGAATGCTTGAAACTTCTTGAAGAATTTAATGAGTGTACAAGTAAACTATACAGATCACATATATTATACCCATTGTGT------------------------------------------------GATTGCTATATTTATCGGTATTCACTAAGTCACTACTGGGTTAATGACGAAACCGTACGCAAAGCTCTTCAAATCAATAAGGAGAGTATAAGGGAATGGAAACGATGT---CCATACACTAAAGACATTATAAGCAGCGTACCTTACCATATGAACAATAGCATAAATGGC---TATCGTTCTCTCATTTTCAGTGGTGATCACGATTTCGAAGTACCTTTAATTGGAACTCAAGTTTGGATAAAGTCTCTCAACTATGCCATCGTTGATAAATGGAGACCATGGATGATC---AATCAAGTCGCTGGATACACAAGAACTTATGCGAATAAAATGACATTTGCTACTGTCAAAGGAACAGCAGAG------------------------------------------------------------------------------------------TATAAGCCAGATGAAACCTTTATCATGTTCGGACAAGCTCTATATGGTAAAGTGAAACTGTTGCAGAAAACTGAG---------
>AT1G33540.1
------------------------------GATTCAGCTTCTGTGATTAGCTATCTTCCTGGTTTCGAAGGTCTTCTTCCATTCCACCTTGAAACTGGCTACATTGGTGTTGGAGAGAAAGTGCAGCTTTTCTACTACTTTATCAAATCAGAGAACAATCCTGAAGAAGACCCTCTTATTATCTGGTTAACTGGAGGACCAGCTTGCACTGCTCTCTCCGCACTTGCTTTCGAGATCGGGCCGTTGACTTTTAAGACTGAGGGTTACAATGGAGGTTTGCCTTCTCTTGTCTCCACTTCATATTCTTGGACAAAGGTAGCTAGCATAATATTCTTGGATCAGCCTGTTGGGACTGGCTACTCCTACTCAACAACTCCTCTTTCTTATAAGCCTAGTGACACAGGAGAAGCAAAACAGACCTATGAGTTTCTCCAAAAGTGGCTAGTGGAGAATCCACAGTTTGTCTCAAACCCTATCTATGTCGGCGGAGATTCTTACGCCGGTATAGTTGTTCCAGCTATTGTACAACAGATCTCAATAGGAAATGAACATGGCTATAAACCTCAAATAAATCTTAAGGGTTATATTCTTGGGAACCCTTCAACAGATCTTGATAGTGATCATAACTCCAAGATTCCGTATGCTCATCGAATGGGACTTATCTCTGATGAACTCTACGAGTCGCTTAAGAGAACCTGCCAAGGAAATTATGTGGATCCTACTAATACAAAATGCTTGAAATTGATGGAGGACTACGGAAAGTGTGTTTCAAGGATAAATGAAGGACTCATTTTGATAGCATTGTGT------------------GTTCAATCAGATCTTTCTCTTCCCACTCCTGATTGCTATATGTACCGGTATTTGCTAGCTTCACATTGGGCTAATGATGAAGATGTACGCAGAGAACTTCATGTGGTGAAAGGAAGTATAGGGAAATGGATGAGATGC---CCTTATGAGAAAGACATAAAGAGCAGTGTGCCGTACCATCGAAACAATAGCATCATAGGGGATTATCGGTCATTGGTTTATAGCAGTGATCACGACATGATGGTGCCTTATATTGGAACTGAAGCTTGGATCAAATCTCTAAACTACTCAATAACTGACGATTGGAGACCTTGGTTTGTT---AATCAA------------------------------------------------------GGAACCGCAGAG------------------------------------------------------------------------------------------TATAAACCAGAGGAAAGCTTCATGATGTTCGGCCGACCTCTC------------------------------------------
>AT3G12203.1
AAAGAGTGCTACTACTTG------------GATTCAGGATCTACCATCAGATTTCTTCCTGGTTTCCAAGGCCCTCTTCCTTTCGAGCTCGAGACCGGGTACATTGGTGTGGCAGAGAAAGATCAAATGTTCTACTACTTCATCAAATCTGAGAGTAATCCAGAGAAAGACCCTCTTCTTCTCTGGTTAAGTGGAGGTCCTTTCTGTTCTTCGTTCACTGCTCTTATTTATGAGAATGGGCCAATTGCTTTCAAGGCTGAGGAATACAATGGAAGTATCCCCTCTTTGGTCTCTACCACATATGCATGGACTAAGGTGGCGAGCATTCTCTATTTGGATCAGCCTGTTGGGACTGGCTTCTCCTACTCCAGAAATCCACTTGCTGATATACCAAGTGACACAGGGGTAGCTAAGCCGGTCAACGAGTTTCTTCATAAGTGGCTAGACAAACATCCTGAGTTCTTATCCAATCCGCTCTATGTCGCCGGAAATTCTTATTCCGGTATTGTCATTCCGACCATCGTTCAAGAAATCTCAAATGGAAACCATTTAGACAGCAAACCTCAAATAAATCTTCAGGGCTTTGTACTCGGAAACCCGGCAACAGACACTGATATTGATCTTAACTCTCGCATTCCATTTGCTCATGGAAAGGCACTGATCTCTGATGAACACTATGAGTCTCTAAAGAGAAGTTGTCAAGGGAATTATGTGAATCCTCGTAACACAAAATGCTTGAAACTCCTTGAAGACTTTAAAAAGTGTGTTTCTGGAATAAGTGAAGAATATATTCTAAAACCTGACTGC---------------------------------------------------TGTATGGCAAATCTGCATTCGCTATCTGAATATTGGGCAAATGAGAAAAGCGTGCGCAAAGCTCTTCTAGTGAACGAGGGTACCGTAAGAAAATGGATACGATGT---GCATACAATAAGGACATTAGGAGTAGTGTGCCATATCATAAGTATATTAGCATTGAAGGG---TATCGATCTCTCGTCTTCAGTGGTGATCACGACATGTTAGTACCTTTCCTTGGAACTCAAGCATGGATAAGATCTCTCAACTATTCCATTGTTGACGATTGGAGACCATGGATGGTT---AATCAAGTTGCTGGATACACAAGGACTTATGCGAATAAGATGACATTTGCCACTGTCAAAGGAACGAGTGAG------------------------------------------------------------------------------------------TATAAACCAGTGGAGACCTATATCATGATCGGTCAACCTCTA------------------------------------------
>AT3G12220.1
------------------------------GATTCAAGTTCTATCATCAAATATCTTCCTGGTTTTGAAGGCCCTCTTCCCTTCGAGCTCGAAACCGGGTACATTGGTGTTGAAGATGAAGATCAAATGTTCTACTACTTCATCAAATCTGAGAGCAATCCAAAAACAGACCCTCTTCTTCTCTGGCTAAGTGGAGGACCTGGTTGCTCTTCTTTCACTGGTCTTATATATGAGAACGGGCCACTTGGTTTCAAGGTTGAGGCGTACAATGGAAGTATCCCCACGTTGGTCTCTACTACATATTCATGGACAAAGGTTGCGAATATAATCTATTTAGATCAACCTGTTGGGACTGGCTTCTCCTACTCAAGAAATCCACTTGCTGATATACCAAGTGACACAGGATCAGCTAAGCGGGTCGATGAGTTTCTTCGTAAATGGCTAACCAAGCATCCTGAGTATTTCTCCAACCCTTTCTATGCCGGTGGAAATTCTTATTCCGGTAAGATGGTTCCGGTCATCGTTCAAGAAATCTCAAATGGAAATTGTATTTACGGCAAACCTCAAATAAGGCTTCAGGGCTATGTGCTCGGAAGTCCGGTAACAGACTATGATCTTGATAGAAATTCTCGTATTCAATTTGCTCATGGAATGGCACTTATCTCTAATGAACTCTATGAGTCGATGAAGAGAACTTGTGGAGGAAACTATGTAGATCCTCTTAACACAGAATGCTTGGAACTCATAAAAGACTATGACAACTGTGTTTCTGGAATATATGAAAATCTTATCCTCGTACCAAAATGT------------------------------------------------GATTGCCATTCGTATCGGTCTATGCTATCCGATTACTGGGCTAATAACGAGAGCGTACGCAGAGCACTTAAAGTTGTGGAGGGTACTACAGGTAGATGGGAACGATGT---CAAAACAATAAAGACATTAAAAGCAGCATACCATACCATAAGAAGAACAGCATCCAAGGC---TATCGATCTCTTATCTTCAGTGGTGATCACGACATGCTAACACCTTACGTTGGAACTCAAGACTGGATAAGATCTCTCAACTATTCCATTATTGACAAATGGAGGCCATGGATGATA---GATCAAGTCGCTGGATACACTACGACTTACGCTAATAAGATGACATTTGCTACTGTGAAAGGTACGTTAGAC------------------------------------------------------------------------------------------TATAAACCAGATGAGAATTCAATCTTGTTCGGCCAACTTCTT------------------------------------------
>AT3G12240.1
------------------------------GATTCAAGTTCTATCATCAGATATCTTCCTGGTTTTGAAGGCCCTCTTCCATTCGAGCTCGAAACCGGGTATATTGGTGTTAAAGAGGAAGATCAACTGTTCTACTACTTCATCAAATCTGAGAACAATCCAGAAGAAGACCCTCTTCTTGTCTGGTTAACTGGAGGACCTGGCTGCTCTTCTTTCTCTGGTCTTGTTTATGAGAATGGGCCACTTGCTTTCAAGGTTGAGACTTACAATGGAAGTGTACCGACGTTGGTTTCTACCACATATTCATGGACTAAGGTGGCGAACATAATATATTTGGATCAGCCTGTTGGGACTGGCTTCTCCTACTCAAGAAATCCATTTGCTGATATACCAAGTGACACAGGATCAGTTAAGCGGGTCAACGAGTTTGTTCGTAAGTGGCTAGCTAAGCATCCTGAGTATTTCTCCAATCCTTTCTATGTCACTGGAAATTCTTATTCCGGTAAGGTGATTCCGGCCATCGTTCAAGAAATCTCAAATGGAAACTATATATGCTGCAAACCTCAAATAAATCTTCAGGGCTATGTGATCGGAAACCCGGTAGCATACTATGATCATGATAAAGACTTTCGCATTCCATTTGCTCATGGAGTAGCACTCATCTCTGATGAACTCTTTGAGTCGTTGAAGGCAAGTTGTGGAGGAAGCTACGTAGATCCTCTTAACACAGAATGCTTGAAACTCATCGAAGATTATGACAAGTGTGTTTCTGGAATATATGAAGAACTTATTCTAAAATCAAAATGC------------------------------------------------GATTGTTATACGTATCGGTATTTGCTATCTGAATATTGGGCTGATAACGAGACTGTCCGCAGAGCACTCAAAGTTGTGAAGGGGAGTAAAGGGACATGGGAACGATGC---CTTAGCAACCAAGACATCAAAAGCAGCATACCATTCCATATCAATAACAGCATCAGAGGA---TATCGATCTCTAGTCATTAGCGGTGATCACGATATGACAATCCCTTTCCTTGGAACTCAAGCATGGATAAGATCTCTCAACTATTCCATTACTGAAAAATGGAGACCTTGGATGATA---GACCAAGTCGCCGGATACACCAAGACTTATGCCAATAAGATGACACTTGCCACTGTGAAAGGAACATTGGAA------------------------------------------------------------------------------------------TATAAACCAGAGGAGAACTCAGTCTTGTTCGGTCAACCTCTT------------------------------------------
>AT3G12230.1
------------------------------GATTCAAGTTCTATCATCAAATATCTTCCTGGTTTTGAAGGCCCTCTTCCCTTCGAGCTCGAAACCGGGTACATTGGTGTTGAAGATGAAGATCAAATGTTCTACTACTTCATTAAATCTGAGAGCAATCCAGAAGAAGATCCTCTTCTTGTCTGGCTAAGTGGAGGACCTGGTTGCTCTTCTTTCACTGGTCTTGTTTATGAGAACGGGCCTCTTGGTTTCAAGGTTGAGGCGTACAATGGAAGTATCCCCACGTTGGTCTCTACTACATATTCATGGACAAAGGTTGCGAATATAATCTATTTAGATCAACCTGTTGGGGCAGGCTTCTCCTACTCAAGAAATCCATTTGCTGATAGACCAAGTGACACAGGATCAGCTAAGCTGGTCAACGAGTTTGTTCGTAAGTGGCTAGCTAAGCATCCTGATTATTTCTCCAATCCTTTCTATGTCACCGGAAATTCTTATTCCGGTAAGGTGATTCCGGCTATCGTTCAAGAAATCTCAAATGGAAATTATATATGCTGCAAACCTCAAATAAATCTTCAGGGCTATGTGATCGGAAACCCGGTAGCATACTATGATCATGATAAAGACTCTCGCATTCCATTTGCTCATGGAGTAGCACTCATCTCTGATGAACTCTTTGAGTCGTTGAAGAGAAGCTGTGGAGGAAGCTATGTAGATCCTCTTAACACAGAATGCTTGAAACTCATCAAAGATTATCACAAGTGTGTTTCTGGAATATATCAAGAACTCATTCTAAAACCAAAATGT------------------------------------------------GATTGTTATACGTATCGGTATTTGCTATCTATATATTGGGCAAATAACGAGATTGTCCGCAGAGCACTCAAAGTTGTGGAGGGGAGTAAAGGGAAATGGGAACGATGT---CGTAGCAATCAAGACATTAAAAGCAGCATACCGTACCATATGAATAACAGCATCAAAGGC---TATCGATCTCTAGTCATTAGCGGTGATCACGATATGACAATCCCTTTCCTTGGAACTCAAGCATGGATAAGATCTCTCAACTATTCCATTACTGAAAAATGGAGGCCATGGATGATA---GATCAAGTAGCCGGATACACCAAGACTTATGCCAATAAGATGACACTTGCCACTGTGAAAGGAACGTTGGAA------------------------------------------------------------------------------------------TATAAACCAGAAGAGAATTCAATCTTGTTCGGTCAACCTCTT------------------------------------------
