# Supplementary material for: Impact of recurrent gene duplication on adaptation of plant genomes
Source: BMC Plant Biol. 2014 May 31;14:151. doi: 10.1186/1471-2229-14-151 (PMC4049390; doi:10.1186/1471-2229-14-151)
Supplement: Additional file 4 — Contains the cleaned alignments of the clusters with codons under selection. [file 1471-2229-14-151-S4.zip › 4437544801233534_add4/Additional_file_4/Arathcluster31_aligned.fasta]

>AT4G29570.1
------------------------------------------------------------------CCCATGCGC------TTCATGCTCAATCATATAGAAACAGAATCCTAC------------GGCGCTTTCACCCCTCAAAACCTTAGTCCGCTGATCAATCGTGCGATTCCACACACTCGAGCTCAAATCTCCGTAGCCGTCGGCCGAGGATCATCAGGTCGGACCTTCTTTGGCGTCAATGTGGAATTACCAGGTCTGCCTCTTGACCACTCCATCCACGCCGAACAGTTCCTTCTCGCCAACCTCGCCCTCCACTTCGAGCAAAAACTCGAATGCATAGCCATC------GGCTACTACTTCCAGGAGCCATGCGGCCACTGCTGCCAAGATATGTCTGATACCAAAATCTTGCTCACGAACCCAACCGGTCAGAAAGGAACA------------------------ATGAATCTT------------------CGCCTTCTCGAGCGGAAC---TTTAACTGCATCGAACTCATAAAT------ATCTGCAGT---GAGCATTGTAACCATCTCAATTGCAGGGCTCTAAAGGCGGCGACCATATCGTACGCGCCGGATAGCAAGTGTCCGTCGGGAGTGGCGCTGATTGATCACCGAGGTAAAGTGTACAGTGGAGGGTACATGGAAAGTGTGGCGCATAACACTAGTTTGGGGCCAGTACAAGCCGCACTGGTTGACTTCGTGGCTAATGGCGATGGCCAAGAGTTCAAAAATATCGTCGAAGCGGTGCTGGTGGAGAAGAAATGTGGGGTGTTGAGTCAAGAGGCCACTGCGAGGATGATTTTAGAGAAGATAGACCCCGACTGCATTTTCAGGGTCTTACATTGCAAA------------------------------------------------------------------------------------------------------------------------------------------------------------------------------------------------------------------------------------------------------------------------------------------------------------------------------------------------------------------------------------------------------------------------------------------------------------------------------------------------------------------------------------------------------------------------------------------------------------------------------
>AT4G29580.2
------------------------------------------------------------------CCCCCAAACCCTTATGCCGCTCTCACTCCAACAGAAGCAGAATCCTCC------------GGCCCTTTCGAGCCCGAAACCCTTTTGCCGCTGATCAATCGGGCGCTTCCACTCGCTCAGGCTCTACCCTCGGTAGCCGTCGGCCGAGGATCATCAGGTCGGACCTTCTTAGGCGTCAATGTGGAATTACCAGGTTTGTCTCCTCTCCACTCCATCCACGCCGGGCAGTTCCTTGTCGTCCATCTCGCCCTCAACAACGAGCGAACACTCAACTGCTTAGCCTTC------GGCTCCTACTTCGACCCTCCATGTCCCCACTGCTGCCAAAATGCGTCTAGTACCAAACTCTTGATCACGGACCCATCCCGCCAGCGCGAC---------------------------ATGTCTCTTGAGAAATACTTCTTCGCTCGCCTTCTCGACGAAAATCGCAATAACGGCCTCACCCTCATTAAT---------TGCCTA---GAAATTTGTAACCATCTAAGCTGCAGGGCTCTAAAGGCGGCTAACCGATCGTACGCGCCGTATAGCAAGTCTCCGTCTGGAGTGGCGCTCATGGATTTTCAAGGGAGAGTGTACAGTGGATGGAGCATTGAATCTGTGGCG---AACCCTATTTTGGGGGCAGCACAAGCTGCACTGGTTGACTTCATGACTAATGGTGGCGGCCACGAGTTCAATAACATAGTCCGAGGGTTTCTGGTGGAGAAGAGAGATGCGAAGTTGAGTCACTTGGCCACGGCGAGGGAGATTCTAAATAAGGTACACTTCAGCTTCATTTTACGTGTCTTACATTGCCACAAAATACAGTGTTTTTTTACTCATGAATCTCCATCAATGAGTGAAAAAGAGGATTTTGCAAACATATTAAAGGACATAAACTCTAAACGACGCCGTAATATTCATCATGGGACAATCTACAAAACCGGCGACGAAAAAACCCTAAAATTTATTTTAGGCGTTAATTACAAAGATATGGAAGCAGTCGACGAACCACCGATGCGCAAACGGAAAGTTGACGAGTTGATGCACGCTGTTGATCCATCCAACGATTCACGTTTCACTTTCCAGACACGTGTTACGAGAGCTACATGTCAGAAAGATGAAGACCTGAGGATACTGACTGAAGTCTGTAGAATTAAACCAAAGATTCAAGGTACTGGAGAACAAAGCGATGGAATGACGAAGCTATTGATGGTTTCTACAAAGGCTATCTACCTAAGTGGATATCGGATGATATTT---------------------------------------------------------------------------------------------------------------------------------------------------------------------
>AT4G29610.1
---------------------------------------------------------------------ATGAAG------TTCGTTTACACTCCCAGCGAAGCAGCAGAGGAG------------GGCGTCCGCGGACCCTCGGACCTTCCAAAGCTGATCGACAAGGCTATGTCACTCGCTCGGGCTCCAGTCTCCGGAGCAGTTGGACTCACATCATCGGGCGAAGTCTTCTTAGGCGTCAATGTCGAGTTCCCAAATCTCCCTCTTCACCACACCATCCACGCCGAGCAGTTCCTCGTCACCAACCTCGCTCTCAACTCCATGAAAAAGCTCACTCATATAGCTGTC------GGCACCATCTTCGGTGCACCATGTGGCCACTGCCGCCAGAACGCTCCTGAAATCGAAATCTTGATCAAAAGACCAAAAGACGGCATAGACGAG------------------------ATGAGCCTC------------------CTCCTTCTCGAGCAGCGC---GATAATAGCCTCGTCCTC------CCC---ATATGCTCT---GAGGATTGTTCCCATACCAAGTGCAGGGCTCTAGCGGCGGCGAACAAATCGTACGCGCCGTACAGCAAGTGTCCGTCTGGAGTTGCGCTGATT---TGCGGAGGGGAAGTGTATAAAGGATGGTACATTGAATCTGTTGCGTATAACCCAAGTTTAGGGCCAGTAGAAGCTGCACTGGTTGATTTTGTGGCTCGTGGCGGAGGCAAAGAGTTCAATGAGATCACTGAAGTGGTGCTGGTGGAGATGAAAGATGTGAAGGTGAGTCAAGAGGCCACGGCGAGGACTTTTTTGGACAAGATT---CCCAAGTGCGATTTCAAGGTCCTTCATTGCTAT------------------------------------------------------------------------------------------------------------------------------------------------------------------------------------------------------------------------------------------------------------------------------------------------------------------------------------------------------------------------------------------------------------------------------------------------------------------------------------------------------------------------------------------------------------------------------------------------------------------------------
>AT4G29650.1
------------------------------------------------------------------CAGCTCAAA------TTCATTCTCACTCGTGAAGAAGCAGCATCCAAA------------GGCGTCTCCAGGCCCAGTGACTTAGTGAAGCTAGAAGAAGAAGCGATGATCCTGGCTAGGGCTCCAATCTCCGCAGTCCTTGGACTTGCCTCATCCGATCGAATCTTCTTAGGCGTCAATGTCGAATTTGAAGGCCTTCCTCTTCACCACTCCATCAGCGCCGAGCAATTCCTCGTCGCTAACCTCGCACTCAAC------------------------------------------------------------------------------------------------------------------------------------------------------------------------------------CTCCTTCTCGTGCCGCAG---AATAACCGCCTCGCCCAC------CCATTTATCTGCTCA---GAGCATTGTTCTCATCTTAAGTGTAGGGCCCTAACGGCGGCAAACAAATCGAACGCACAGTATAGCAAGTGTCCGTCAGGGGTGGCGCTGATT---TGCGAAGGGGAAGTTTACGGAGGATGGTGCATTGAATCGGCGGCGTATAACCTTAGTTTGGGACCAGTACAAGCGGCGCTTGTTGATTTTATGGCTCGTGGCGAAGGCAAAGGGTTTGAGATGATCACTGGAGCTGTGCTGGTGGAGATGAATGATGCGAAAGTGAGTCAAGAGGCCACTGCGAGGATTCTTTTGAAGACTATA---CCCGGGTGCAATTTCAGTGTCTTCCGTTGTCAC------------------------------------------------------------------------------------------------------------------------------------------------------------------------------------------------------------------------------------------------------------------------------------------------------------------------------------------------------------------------------------------------------------------------------------------------------------------------------------------------------------------------------------------------------------------------------------------------------------------------------
>AT4G29600.1
---------------------------------------------------------------GATAAGTACAAG------TTCGTTTTCACTGCCAAAGAAGCAGCATCGGAA------------GGTGTCACCGAACCCATCAGACTTCCAAAGCTGATCAGAAAGGCGATGTCTCTGGCTCGGGGTCCAATCTCCGGAGCCGTTGGACGCGCATCATCGGGTCGGGTCTATTTAGGCGTCAATGTCGAATTCCCAGGTCTTCCTCTTCACCACTCCATCCACCCCGAGCAATTCCTCGTCACCAACCTCGCACTAAACTCCGAGAAAGGTCTCCGTCAGTTAGCAGTCGCCATCTGCATCGAATTCGGCGCGCCGTGCGGAAACTGCCGCCAGAACGAGCTTGACATCAAAATCCTGCTCAAATCAAAGCATGAAGCAGAAGGATCA------------------------TCGAGCCTT------------------CTCCTTCTCGAGAAGCGC---GATAACTGCCTCACCCTT------------ATATGCTCA---------TGTTCCCATTTGAAGTGCAAGGCTCTAGCCGCGGCAAACAATTCGTTCTCTCCGTACACTGAGTCTCCGTCGGGAGTGGCGCTGCAGGATGACGAAGGGAAGTGGTACCGTGGATGGTACATTGAATCAGTGGCGTATAGCCCAAGTTTGGGACCGGTACAAGCTGCTCTGGTTGATTTCGTGGCTCGTAGCCGAGGGAAAGGGTTCAATAAGATCGTAGAAGCGGTGCTTGTGGAAAAGAATAACGCGAGGGTGAGTCAAGAGCGCACGGCGAAGATGATTTTAGACACTATAGCTCCGAACTGCGATTTCAAGGTTTTCCATTGCTAC------------------------------------------------------------------------------------------------------------------------------------------------------------------------------------------------------------------------------------------------------------------------------------------------------------------------------------------------------------------------------------------------------------------------------------------------------------------------------------------------------------------------------------------------------------------------------------------------------------------------------
>AT4G29630.1
---------------------------------------------------------------GATCAGTACAAG------TTCGTTTTCACTGCTAAAGAAGCAGAATCGGAA------------GGCGTCACCGAACCCATGAGGCTTCCAAATCTGATCGGAAAGGCGATGTCACTCGCTCTGGCTCCAATCTCCGGAGCCGTTGGACGCGCACGATCGGGTCGGATCTACTTAGGCGTCAATGTCGAATTACCAGGTCTTCCTCTTCACCACTCCATCCACGCCGAGCAATTCCTCGTCACCAACCTCGCACTCAACTCCGAGAAAGGCCTCCATCTGTTAGCCGTCACCATCGGTAACGATTTCGGCGCACCGTGTGGAAACTGCCGCCAGAAAGCCCTTAACATCAAAATCCTGCTCAAATCAAAATATGAAGCAGAAGGGTCA------------------------AAGAGCCTT------------------CTCCTTCTCGAGAAGCGC---CATAACTGCCTCAGCCTT------------ATATGCTCA---------TGTTCCCATTTGAAGTGCAAGGCTCTAGCCGCGGCAAACAATTCGTTCTCGCCGTACACTAACTCTCCGTCGGGAGTGGCGCTGCAGGATGACGACGGGAACTGGTACCGTGGA------------------------------------------------------------------------------------------------------------------------------------------------------------------------------------------------------------------------------------------------------------------------------------------------------------------------------------------------------------------------------------------------------------------------------------------------------------------------------------------------------------------------------------------------------------------------------------------------------------------------------------------------------------------------------------------------------------------------------------------------------------------------------------------------------------------------------------------------------
>AT4G29620.1
ATGGCACAACGTCCTAACTTGTTATCTCATTTGCAAGATCTGGTCACCAAATTTAAAAACATGGATCGGTTCAAG------TTCGTTTTCACTGCCAACGAAGCAGCGTTGGAA------------GGTGTCACCGACCCCATCAGACTTCCAAATCTGATCAGAAAGGCGATGTGTCTCGCTCGGGCTCCAATCTCCGGAGCCGTTGGACGCGCATCATCAGGTCGGGTCTACTTAGGCGTCAATGTCGACTTCCCAGGTCTTCCTCTTCACCACTCCATCCACGCCGAGCAATTCCTCGTTACCAACCTCGCACTCAACTACGAGAAAGACCTCTGTAAGTTAGCCGTCGCCATCGGCCTCGAATTCGGCACACCGTGCGGAAACTGCCTCCAAAACGCGCTTGATATGAAAATCCTGTCCAAACCAAAGCATGAAGCA---GGATCA------------------------TCGAGCCTT------------------TTCCTTCTCGAGAAGCGC---TATAACTGCCTCACCCTC------------ATATGCTCA---------TGTTCCCATTTGAAGCGCAGGGCTCTGGCCGCGGCAAACAATTCGTTCTCGCCGTACACCGAGTCTCCGTCGGGAGTAGCGCTGCTGGATAACGACGGGAACTGGTACCGTGGATGGTATATTGAATCAGTGGCGTCGAACCCTAGTTTGGGTCCGGTACAAGCTGCGCTGGTTGATTTCGTGGCTCGTAGCCGAGGCAAAATGTTCAATAAGATCGTCCAAGCGGTGCTGGTGGAAAAGAATAACGCGAGCGTGAGTCAAGAGCGCACAGCGAAGATAATTTTAGACACTATA---CCGAACTGCGATTTCAAGGTCTTTCATTGCTCC---------------------------------------------------------------------------------------------------------------------------------------------------------------------------------------------------------------------------------------------------------------------------------------------------------------------------------------------------------------------------------------------------------------------------------------------------------------------------------------------------------------------------------------------------------------------------------ACCCTGGTGATAGATACGTTAGGGGATTACACTGGTCTTCATTAT
>AT4G29640.1
------------------------------------------------------------------CAGTACAAG------TTCGTTTTCACTGCCGAACAAGCCGCATCCGAA------------GGTGTCACCGACCACAAGAAACTTCCGAAGCTAATCAGAAAGGCTAGGAATCTCGTTAAAGCACCA------GGAGCCGTTGGACGCGCATCATCTGGTCGATTCTACTTAGGCGTCAATGTAGAATTTAAAGGTCTTCTTCCTCATTTTTCCATCCACGCTGAGCAATTCCTGATCGCCAACCTTGCCCTCAATTCCGAGCCAAAACTCACTCACTTAGCCGTC------GGCACCGTCTTCCAAGACCCGTGCTACGACTGCACCCGCAATGCACATCAAATTGAAATTCTGATCAAAAACGCTCACGGCCGAGACGGATCA------------------------AAGAGCCTC------------------CTCCTTCTCATGGAGCGC---GATAACTGTCTCGCCCTCATCGAT------ATCTCCTCC---GACCTTTGTTCCTTTCTAAAGTTGGAGGCTCTAAAGGCGGCGAACAAATCATACGCGCCATACAGAAAGTGTCCGTCAGGGGTGGCGCTGTTT---TGCGAAGGGGAAGTGTATGCAGGATGGTACATTGAAACAGTGGATCGGACCATTAGTTTGGGGCCAGTACAAGCGGCGCTGGTTGATTTCATAGCTCGTGGCGAAGGCAAAGGGTTCGATAAGATCACTGGAGCTGTGCTAGTGGAGAAGAAGGATGCGAAGGTGGGGCAAGAGGACACGGCGAGGAAGCTTCTAGAGAAGATAGCTCCGAACTGCGATTTCAAGGTCTTCCATTGCCAG---------------------------------------------------------------------------------------------------------------------------------------------------------------------------------------------------------------------------------------------------------------------------------------------------------------------------------------------------------------------------------------------------------------------------------------------------------CGTAAAGATTGGATCACCGGAGCTGTGCTAGTGGAGAAGAAGGATGCGAAGGAGGGGCAAGAGGGGAAGCTTCTAGAGAAGATAGCAGCTCCGAACTGCGATTTCAAGGTCTCCCATGAT---------------------------------------------
>AT2G19570.1
---------------------------------------------------------------GATAAGCCAAGC------TTCGTAATCCAATCCAAAGAAGCAGAATCCGCCGCGAAACAACTCGGCGTTTCCGTCATTCAGCTCCTCCCGTCGCTAGTCAAACCAGCACAATCCTACGCTCGAACTCCGATTTCGGCAGTCGTCGGACTCGGATCATCAGGTCGGATCTTCTTAGGCGTCAATGTCGAATTCCCAAATCTCCCTCTCCACCACTCAATCCACGCCGAACAGTTCCTCGTCACCAATCTCACACTCAACGGTGAACGTCATCTCAATTTCTTCGCCGTC---------------------GCACCATGTGGCCATTGCCGTCAAGACGCACCTGAAATCAAAATCCTTATCACCGATCCAAACAACTCCGCCGATTCCGATTCCGCCGCCGATTCAGACGGATTACGTCTC------------------CTTCTTCTCGAATCTCAC---GATAACCATCTCAAAATC------------ATTTGTAACGGAGATTCATCCGCCGATTTGAAACAAACGGCTTTAGCGGCGGCGAATAGATCGTACGCGCCGTATAGTTTATGTCCATCGGGAGTTTCGCTGGTGGATTGTGACGGGAAAGTGTACAGAGGTTGGTATATGGAATCGGCGGCGTATAATCCTAGTATGGGACCAGTACAGGCGGCGTTGGTTGATTATGTGGCTAATGGTGGTGGAGGAGGATACGAGAGGATCGTCGGAGCGGTTCTGGTGGAGAAAGAAGATGCGGTGGTGAGGCAAGAGCACACGGCGAGGTTGTTATTAGAGACTATA---CCGAAATGCGAATTCAAAGTGTTTCATTGCTAT------------------------------------------------------------------------------------------------------------------------------------------------------------------------------------------------------------------------------------------------------------------------------------------------------------------------------------------------------------------------------------------------------------------------------------------------------------------------------------------------------------------------------------------------------------------------------------------------------------------------------
