# Supplementary material for: Impact of recurrent gene duplication on adaptation of plant genomes
Source: BMC Plant Biol. 2014 May 31;14:151. doi: 10.1186/1471-2229-14-151 (PMC4049390; doi:10.1186/1471-2229-14-151)
Supplement: Additional file 4 — Contains the cleaned alignments of the clusters with codons under selection. [file 1471-2229-14-151-S4.zip › 4437544801233534_add4/Additional_file_4/Arathcluster54_large_aligned.fasta]

>AT3G12440.1
ATGGCTCCG---AGAATCAGGAGCATCGGAAGTTACGCAACTCAGGGAAAGTTCTCTGTCGATTTCTTCGGAGACGAGTTCATCGTCACCGTAACTTCGGATCCTTCCGTCATCGGCCAATGGATTCACGACGTCCTC---------------CGCTTC---TCCTCTCGCCCTCTCGTCGTTGGAGTCGGCGTGCAATGGACA---CCTACTTCTCCACCGGCTAGGTATCACTCTCCGGTTACTCATCACTATGATTCTCCGCCGGTTTGTTATCGCTCAGACTCTCCGCCGGCTCAATATTGCTCTGTTTCTCCGCCGGCTCGTTATAGCTCAGACTCTCCGCCTGCTCAATACCGCTCCGTTTCTCCGCCTGCTCAATATCGCTCCGTTTCTCCACCGGCTCTTTATCGCTCTGTTTCTCCACCAGCT------------------------------GCTCAATTTCGCTCTGTTTCTCCGCCGGCTCGTTATCTCTCTGACTCTCCGCTAGTTCGTTATTCCGTTTCTCCACCAGCTCGTTATCTATCTGTTTCTCCACCAGCTCGTTATCGCTCCGTTTCTCCACCGGCTCGC------AATACTCTACAGCTATGCGTTGGTAATCGATGTATCATCATTCAGCTTTTTTACTGTAACCGCGTCCCTCATGTCCTCCGTAGGTTTCTCGGGGATCGAAATCACACCTTCGTGGGTTTTTGGAATAGTCAAGATGCGGGAAAGCTAAAGAGATCTAGACATCGGTTGGAGATTGCAGAGCTTTTGGATTTGAGGAATCACGTTGTAGATTCGAGAGGA---GGCTTAAAGGGTCGTTCGTTTGAGGTGGTTGTTGGAGAATGTTTGGGTTATAGAGGAGTAAGGCTAGAGAAGGCGATAGGCATGAGCGATTGGAGCGTTTACGACCTTAGCTACGATCAAATTCTTCAGGCGTCAATAGATGTTTATGTTTGTTCCAAGCTTGGTTTTCGAAATCGTCTATGGGAA------------------------------------------------------------------------------------
>AT3G12430.1
ATGGCTCCG---ACTATCAGAACCATCGGAACTTACGCTACTCAGCAAAGGTACCTAGTCGATTTCTTTGGAGAAGAGTTTATCGTCATCGTAACGCCGGATCCATCCGTTATCGGCCAATGGATTCACGACGTCCTATCCCACAAC------CGCTTC---TCTTCCCACCCTCTCGTTGTTGGAGTCGGCGTTCAGTGGACA------------------------------------------------------------------------------------------------------------------------------------------------------------------------------------------------------------------------------------------------------------------------------------------------------------------------GTTCGTCGT---------------------------------------------------------------------------------GATACTCTGCAGCTATGCGTTGGTAATCGATGTATCATCATCCAGCTTTCTCACTGTGAACGAGTCCCGCAGGTCCTCCGTAATTTCCTGGCGGATCGCGATTACACTTTCGTCGGTATTTGGAATAGTCAAGATGCGGGAAAGCTTAAACGATCTAAACATGAGTTGGAGATTGCGGTGCTTTTGGATTTAAGGAAGTTCGTTTCAGATTCGAGTGGA---ACCATGAAGCGTTGTTCGTTTGAAAAGATTGTCGAGGAAAATTTGGGTCATTCAGGAGTGAGGCTAGATCGAAAGGTAAGCAGGAGCGATTGGCGCGTTTACGACCTTCGCTACGTTCAGATTCTTCAGGCGTCGATAGATGTTTATGCGTGTTGCAAGCTTGCTATTCTTGACCACCTTTGGGAG------------------------------------------------------------------------------------
>AT3G12460.1
ATGGCTCCG---ACAATCAGAACCATCGGATCTTACGCTACTCAGCAAAGGTACTCAGTCGATTTCTTTGGAGAAGAGCTTTTCGTCACCGTAACGCCGGATCCTTCCGTCATCGGCCAATGGATTCACGACGTCTTCTTCCACAAC------CGTCTC---TCTTCTCACCCTCTCGTCGTTGGAGTCGGCGTTCAGTGGACA------------------------------------------------------------------------------------------------------------------------------------------------------------------------------------------------------------------------------------------------------------------------------------------------------------------------GTTTTCTAT---------------------------------------------------------------------------------GATACTCTGCAGCTATGCGTTGGTAATCGATGTATCATCATCCAACTCCGTTACTGTGAACGCGTCCCGCAGGTCCTCCGTAATTTCCTCGCGGATCGAGATAACACGTTCGTCGGAATTTGGAATAGTCAAGATGCAGGAAAGCTAGAGAGATCTAGACATCAGTTGGAGATTGCGGAGCTTATGGATTTGAGGGAATTTGTTTCAGATTCGAGTGGAAGATCGATGTATAATTATTCGCTTGAGAAGATTGTTGAGGAAAATTTAGGTTATCCAGGAGTGAGGCTAGATCGAGAGGTAAGCATGAGCGATTGGCGCGTTTACAACCTTAGCTACGATCAGATTCTTCAGGCGTCGATAGATGTTTATGCGTGTTGCAGCCTTGCTATTCTAGACCATCTGTGGGAA---------------------------------------------------------------------------AAGAATCGG
>AT3G12410.1
ATGGCTTCCCCGACGATAAGAACCGTCGCAAGTTACAACACTCACCTAGAGTACTCCGTCGATTTCTTTGGAGACGAGTTCATCGTCACCGTAACGTGGGATTCTTCCGTCATCAGCCGTTGGATTCGCAACGTCCTCTTCAACAAC------CGTTTC---TCCTCTCACCCTCTCGTCGTTGGAGTTGGCGTCCAGTGGACA------------------------------------------------------------------------------------------------------------------------------------------------------------------------------------------------------------------------------------------------------------------------------------------------------------------------------------------------------------------------------------------------------------------GATATTCTCCAGTTATGCGTGGGTAATCGATGTCTCATCATCCAGTTAGGTTACTGTGACCAAGTACCTAACAACCTCCGCAGTTTCTTAGCAGATCCAGAAACCACGTTCGTCGGTGTCTGGAATGGTCAAGATGCAGGAAAGCTTGCTCGGTGTTGCCACCAGTTGGAGATCGGAGAACTTCTGGACATAAGGCGGTACGTGACTGATTCGTGGGGA---AGCATGAGGCGTTCTTCGTTTGAAGAGATTGTTGAGGAATGTATGGGCTATCAAGGAGTGATGCTAGATCCGGAGATAAGCATGAGCGATTGGACCGCTTACGATCTAGACCTTGATCAGATTCTTCAGGCGTCACTAGATGCTTACGTTTGCCATCAGCTTGGTGTTTGGACTCGTCTCTGGGAA------------------------------------------------------------------------------------
>AT3G12420.1
ATGGCTACG---ACGATAAGAACCGGCGGTTACTACTCTACTCACCAAGAGTACTCTATCGATGTCTTCGGAAACACGTTATCCGTCACCGTAACTTCGGATTTCGCCATCATCAGCCAATGGATCCATGAGGTTGAATACAACAACTGTCGTCCGTAC---TATCTACAACCTCTCGTCGTTGGAGTCGGCGTCCAGTGGACACCG---------------------------------------------------------------------------------------------------------------------------------------------------------------------------------------------------------------------------------CATCATCCACCGCGTAGTTACGATCCTAAT------------------------------------------------------------------------------------------------------------------------------------------------GATACTCTCCAGTTATGCGTGGGTAACCAATGTCTCATCATCCAGTTATGTCACTGTGACCAAGTCCCTACCAGTCTGCGCAGTTTCTTGACCGATCCAAATACCACGTTCGTCGGCGTTTGGAATAGTCAAGACGCAGGAAAGCTGGCGAGATCTAAACATCAGTTAGAGATCGGGAAACTTCTAGACATAAGGACT------------------------------------------------------------------------------------------------------------------------------------------------------------------GAGGCTAGATCCTGCGATAAGCATGAG---------------------------------------------------------------------------------------------------------
>AT2G36110.1
ATGGCTAGG---ATCAGAAGAAGAATCCAAAAGCGCCATATCCACGAAAACCGCTACATCGATTTCTTTGGAGAACGTTTGATCGTCACGGTCACTCATACTACCTCAACCATCCGCCGTTGGATTCATAGCATCCGTTTCTTCAGC------CGTCTTCGCTCCTCACACCCTCTCGTTGTTGGACTCGACGTCCAATGGACA------------------------------------------------------------------------------------------------------------------------------------------------------------------------------------------------------------------------------------------------------------------------------------------------------------------------------------------------------------------------------------------------------------------GATATTCTCCAACTATGTGTTGGTAACCGCTGTCTCATCATCCAGTTGTCTCACTGTAAACGCATTCCTGAGGTCCTTCGAAGTTTCTTGGAAGATGAGACAATCACTTTTGTCGGCGTCTGGAACAGCCAAGACCAGGGCAAGCTCGAAAGATTCCGCCATCAGTTGGAGATATGGAGACTTCTAGACATAAGGCACTATCTGCCT---------------AGGCTCCTCAATAGTTCGTTTGAGAAGATTGTAGAGGAGTGTTTGGGGTACAAGGGAGTGAGGAAAGATAAGGAGATATGTATGAGTAATTGGGGTGCTCGTAGCCTTTCCCATGATCAGATTGTTCAGGCGTCAGATGATGTCTATGTTTGCTGCAAGCTCGGTGTTAAGGAATGTATCTGGAAAGAGCGCTCGAATGTTAAAGAACGTATCGTTAAGGAACATATCTGGAAAGAGAGCTCGAAACTTTATTTTGTTGGG---------
>AT3G12470.1
ATGGCTCCG---ACGATCAAAAGAATCAGAAGTTTCCGTACTCACCAAAAACACTTTGTCGATTTTTTCGGAGACGACTTGATCGTCACCGTTACGCCGACTGCTTCCGTTATCCGCCGCTGGATTCGTAGCGTCCGCTCCTACAAC------CGTAATCACTCGGTACATCCTCTCGTCGTTGGAATCGGTGTTCAGTGGAGA------------------------------------------------------------------------------------------------------------------------------------------------------------------------------------------------------------------------------------------------------------------------------------------------------------------------------------------------------------------------------------------------------------GATCCAAAAACTCTCCAGTTGTGCGTCGGTAGTCGCTGTCTCATCATCCAACTAGGTTACAATTACGGTCTCCCAAAAGTCCTCCGCACTTTCCTTGCCGATCCCAAAACGACTTTCGTCGGCGTTTGGAACGGCCAAGACCAGAAAAAACTCGAGAAATGTAGGCATCGAGTGGAGATCGGGAAGCTTCTGGACATAAGGATGTTCGTGAGAGATTCGAGAGGG---AGGATGTGTTTTTGTTCGTTTGAACAGATCGTGAAGGAGCGTTTGGGTCGCGTAGGAGTGAGGTTAGATCCGGCGATTTGTATGAGCGATTGGGGCGTTTATAACCTTAACCATTATCAGGTACTTCAGGCGTCGATTGAGTCGTATGTTTGCTTTAAGCTCGCTGTTGAGGAACGTCTCTGGAAC------------------------------------------------------------------------------------
