# Supplementary material for: Impact of recurrent gene duplication on adaptation of plant genomes
Source: BMC Plant Biol. 2014 May 31;14:151. doi: 10.1186/1471-2229-14-151 (PMC4049390; doi:10.1186/1471-2229-14-151)
Supplement: Additional file 4 — Contains the cleaned alignments of the clusters with codons under selection. [file 1471-2229-14-151-S4.zip › 4437544801233534_add4/Additional_file_4/Arathcluster57_large_aligned.fasta]

>AT1G33610.1
ATGAATTCACTCTTC---CTCTTCATATTTTCTGTCATTACCTTTCTACAATGTTTAAGTTCAACCGGAGCTGCCACGTGTCATCCTGATGACGAGGCGGGTCTTTTAGCTTTCAAATCCGGTATAACACAAGATCCTTCGGGCATGCTCAGCTCTTGGAAGAAGGGTACTTCTTGCTGCTCGTGGAAAGGTATCATTTGC---------GACCGCGTCACCATGCTTGAACTAGTAGGATTTCCCAAAAAACCCGAACGTTCCCTCTCCGGCACTCTCTCACCGTCGCTAGCCAAACTCCAGCACCTAAGCGTGATTAGCTTAGGAGGTCATGTGAACATCACTGGATCTTTTCCTAAGTTCCTTCTCCAATTACCAAAGCTAAGGTACGTTGACATCCAAAATAACCGTCTCTCCGGTCCACTTCCGGCTAACATCGGCGTGCTAAGCTTGTTGGAAGAAATCTTTCTTCAAGGAAATAAGTTCACCGGTCCCATCCCGAACTCGATATCGAATCTAACTCGATTATCTTATCTCATTTTTGGCGGTAATCTCCTAACCGGGACTATACCCTTAGGGATTGCTAATCTCAAGCTCATGAACCGCCTCTCTGGCACCATCCCGGATATTTTCGAATCCATGAAGTTGCTCAAATTTCTCGATCTCTCCAGCAACGAATTCTACGGGAAACTTCCTCTATCGATTGCTACACTGGCACCGACACTCCTGGCCCTCCAAGTGAGCCAGAACAATCTCTCTGGGGCGATCCCAAACTATATATCAAGATTCAACAAGCTTGAAAAGTTAGATCTCTCCAAGAACCGGTTCTCGGGGGTTGTGCCTCAAGGTTTCGTCAATCTCACCAATATTAACAATCTTGATCTCTCTCACAATCTTCTAACCGGTCAATTTCCTGACTTG---------ATCGAATATCTTGATCTCTCTTACAACCAATTTCAACTAGAAACGATTCCACAATGGGTGACCTTGTTGCCGAGCGTCTTCTTGTTGAAGCTAGCAAAATGCGGGATCAAGATGAGCTTAGATGATTGGAAGCCAGCGGAACCGTTGTACTACCATTACATTGATTTGTCGAAAAACGAGATCTCAGGGAGTCTAGAAAGGTTCTTGAACGAGACGAGGTATCTGCTTGAGTTTCGGGCGGCGGAGAACAAACTTCGATTCGATATGGGGAACCTAACGTTTCCGAGGACACTAAAAACTTTGGATCTGTCAAGGAACTTGGTATTTGGTAAGGTGCCTGTCACGGTGGCTGGTCTACAAAGACTAAACTTAAGTCAAAACCATCTTTGTGGAGAACTTCCTACGACAAAGTTCCCGGCTAGCGCCTTCGCCGGTAACGACTGTCTTTGTGGCTCTCCACTTTCTCCTTGTAAAGCT
>AT1G33670.1
ATGAACTCTTGTTTC---CTCTTCCTCTTT------GTTATCTTTCTCCGGTGTTTAAGTTCCACGGGAGCTGCCACATGTCATCCTGATGACAAAGCGGGTCTTTTAGCTTTCAAATCGGGTATAACCCAAGATCCTTCGGGTATTCTCAGCTCATGGCAGAAAGATATTGACTGCTGCTCCTGGTACGGTATCTTTTGCCCTACGATTGACCGCGTCACCATGATGGCATTAGACGGAAATACGGATGTTGGTGAAACCTTTCTCTCCGGCACTATCTCACCGTTGCTCGCCAAACTCCATCACCTCAACGAGATTCGCCTCACCAATCTTCGAAAGATCACTGGATCTTTTCCCCACTTCCTCTTCAAATTACCAAAGCTAAGGACTGTTTACTTAGAGAATAACCGTCTCTCTGGTCCCCTTCCTGCCAACATCGGTGCACTAAGTAATTTGGAAATTTTGAGTGTGGCGGGAAACCGGTTCAGCGGTTCGATCCCAAGTTCGATGTCTAAGTTAACTAGCTTA------------------------------------------------------------------------AACCGCCTTTCTGGCATCTTCCCAGACATATTCAAATCCATGCGGCAACTTCGATTTCTTGATCTCTCCAGCAACAGATTCTCTGGAAACCTTCCTTCATCGATTGCATCTCTTGCACCGACTCTTTCTACCCTTGAGGTGGGCCATAACAAGCTATCGGGGACTATCCCGGACTATTTATCGAGATTCGAGCTTCTCTCCGCATTAAATCTCTCTAGGAATGGGTACACAGGGGTCGTGCCGATGAGTTTTGCCAATCTGACCAACATTATCTTTCTTGATCTCTCCCACAATCTGCTTACCGGTCCATTCCCTGTCTTG---------ATCGAATATCTACATCTTTCGTACAACCGATTTCACCTTGAAACAATCCCCGAATGGGTGACCTTGTCGAAGTTCATCTACTCATTGAAGCTTGCAAAATGTGGGATCAAAATGAGCTTAGACCATTGGATGCCAGCAGACACCTCTTTCTACCATCACATTGATTTTTCGGAAAACGAGATCTCAGGGAGTCCAATAAGGTTTTTTAACCAGATGGATTTTATGGTGGAGTTCCATGCACCGGGGAACAAACTCCAGTTCGACTTGGGGAAGCTAAAGTTTGGAATCTTCTTGAAAACCCTGGATTTGTCAAGGAACTTGGTATTTGGGAAGGTACCGGTGACGGTGACCAGACTGCAGACACTAAACTTGAGTCAAAACCATCTTTGCGGAAAGCTTCCATCGACAAAGTTCCCGGCTAGTGCTTTTGTCGATAACAAGTGTCTTTGCGGCTTTCCACTTTCTCCTTGTAAAGCT
>AT1G33612.1
ATGAACTCTTGCTTC---TTATTCATCTTAGGTGCTATTATCTTTCTCCGGTGTTTTCGTTCCACCGGAGCTGCCACGTGTGATCCTGATGACGAAGCGGGTCTTTTAGGTTTCAAATCGGGTATAACCAAAGATCCTTCGGGCATTCTCAGCTCATGGAAGAAAGGTACTGACTGCTGCTTTTGGAGCGGTGTCTTTTGC---------GACCGCGTCACACAACTAAGTGTGGATGGAGACTTTTCTCTTGACGGAAACTCTCCCTCCGGCACTATCTCGCCGATGCTGGCCAAACTTCAACACCTCGAGAGGATTCTTCTCACCTCTCTTCGAAAGATTACTGGTCCTTTTCCTCAATTCATTTTCCGATTACCAAAGCTAAATTACATAAACATCCAAGGTTGCCTTCTCTCTGGTCCCCTTCCAGCCAACATCGGCGAGCTAAGTCAATTGAAAACTTTAGTTATCGACGGAAACATGTTCACGGGTCATATTCCAAGTTCGATAGCCAATTTGACTCGGTTA------------------------------------------------------------------------AACCGCCTCTCTGGCACCATTCCAAACATATTTAAATCCATGAAAGAGCTCAATTCTCTTGATCTCTCCCGCAACGGATTTTTCGGGAGACTTCCTCCGTCGATTGCTTCGCTTGCACCAACTCTCTATTACCTCGATCTGAGCCAGAACAATCTCTCGGGGACGATCCCAAACTATTTATCAAGGTTTGAGGCGCTCTCCACATTGGTACTCTCGAAGAATAAGTACTCGGGGGTCGTGCCAATGAGTTTCACCAATCTGATCAACATTACCAATCTTGATCTCTCCCACAATCTTCTAACTGGTCCATTCCCTGTATTG---ATT---ATTGAATCTCTGGATTTGTCGTACAACAAGTTTCACCTGAAAACGATTCCAAAATGGATGATATCGTCACCATCCATCTACTCATTGAAGTTGGCAAAATGTGGGCTGAAGATAAGCTTAGATGATTGGAAGCTAGCAGGGACCTACTACTATGATTCCATCGATCTGTCTGAAAACGAGATCTCAGGGAGTCCGGCTAAGTTCCTCAGCCAGATGAAGTATCTGATGGAGTTCCGAGCGGCAGGGAACAAACTCCGATTCGATTTGGGGAAGCTGACGTTTGTGAGGACTCTTGAAACCTTGGATTTGTCAAGGAACTTGATATTCGGGAGAGTGCTGGCAACATTTGCTGGACTGAAGACAATGAACGTGAGTCAAAACCATCTTTGCGGAAAACTTCCGGTGACAAAGTTCCCGGCCAGTGYGTTTGCGGGTAACGACTGTCTTTGTGGCTCTCCACTTTCTCCTTGTAAAGTG
>AT1G33590.1
ATGAACTCT---TTT---CTCTTCATCTTTACCTTCGTCATCTTCCTCCAATGTCTAAATCCCACCGGAGCTGCCACGTGTCATCCTGATGATGAAGCGGGTCTTCTAGCTTTCAAAGCGGGTATAACCCGAGATCCTTCGGGTATTCTCAGTTCTTGGAAGAAAGGTACCGCTTGTTGTTCTTGGAACGGTGTCACTTGT---------GACCGTGTCTCTGCACTCTCTGTCGCTGGACAAGCCGATGTTGCTGGAAGCTTCCTCTCCGGCACTCTCTCGCCGTCGTTGGCTAAACTCAAGCACCTTGATGGGATTTACTTCACCGATCTCAAGAACATCACTGGTTCTTTTCCTCAATTCCTTTTCCAATTACCAAATCTTAAGTACGTATACATTGAGAATAACCGTCTCTCTGGTACTCTTCCGGCTAACATCGGTGCGCTAAGCCAGCTTGAAGCGTTCAGCCTCGAGGGAAACCGGTTCACCGGTCCGATCCCGAGCTCGATATCTAATTTGACTCTGTTAACTCAACTCAAACTCGGCAATAATCTCCTAACCGGAACTATACCGTTAGGGGTCGCTAATCTCAAGCTCATGAACCGTCTCACTGGAACCATTCCAGATATTTTCAAATCCATGCCAGAGCTCCGATCTTTAACTCTCTCCCGCAACGGATTCTCCGGGAATCTTCCTCCGTCCATTGCATCACTCGCACCGATTCTTAGGTTCCTCGAGTTAGGCCATAACAAACTCTCCGGGACGATTCCAAACTTTTTATCAAACTTCAAGGCGCTCGACACATTGGATCTCTCCAAGAATCGGTTCTCGGGTGTCATACCGAAGAGTTTCGCCAATCTGACCAAGATATTCAATCTTGATCTCTCCCATAATCTTCTAACCGATCCATTCCCTGTCTTG---------ATTGAATCTTTGGATCTTTCTTACAACCAGTTTCACTTGAATACGATCCCGAAATGGGTGACTTCGTCGCCGATCATCTTCTCGTTGAAGCTAGCAAAATGCGGGATCAAGATGAGCTTAGACGATTGGAAGCCAGCGCAAACATTCTACTATGATTTCATCGATCTGTCGGAAAACGAGATCACAGGGAGTCCAGCAAGGTTCTTGAACCAAACAGAGTATCTAGTGGAGTTCAAGGCAGCGGGTAACAAACTACGATTCGATATGGGGAAGCTAACGTTTGCAAAGACGCTGACAACTTTAGATATATCAAGGAACTTGGTATTTGGGAAGGTGCCGGCAATGGTGGCTGGACTAAAGACATTGAACGTGAGTCACAACCATCTTTGTGGAAAGCTTCCAGTAACAAAGTTCCCGGCCAGTGCGTTTGTGGGTAATGACTGTCTTTGCGGCTCTCCTCTTTCTCCTTGTAAAGCT
>AT1G33600.1
ATGAACTCTTGTTTC---CTCTTCATCTTTGCATTCGTTATCTTTCTCCGGTGTTTAAGTCCCATTGAAGCTGCCACGTGTCATCCTGATGACGAGGCGGGTCTTTTAGCTTTTAAATCGGGTATAACTCAAGATCCTACGGGTATTCTCAGCTCTTGGAAGAAAGGTACTGACTGCTGTTCATGGAAGGGTGTCGGTTGT---------AACCGCGTCACCGGACTCACTATCAACGGACAATCTGATGTTACTGGAAGCTTTCTTTCTGGCACTATCTCGCCGTCATTGGCCAAACTCCAACACCTTGTTGGTATTTACTTCACCAATCTTCGAAACATCACTGGTTCTTTTCCTCAATTCCTTTTCCAATTACCAAATGTAAAACAAGTCTACTTCACGAATAGCCGTCTCTCCGGTCCTCTTCCAGCTAACATTGGTGCGCTAAGCGAGTTAGGAGAACTAAGTCTCGACGGAAACCTGTTTACTGGTCCGATCCCGAGTTCCATTTCCAATTTAACCCGGTTATATCTGCTCAATCTTGGAGATAATCTCTTAACCGGAACTATACCTTTAGGTCTTGCTAATCTCAAGATCTTGAATCGTCTCTCTGAAACCATACCGGATATTTTCAAATCCATGCAGAAGCTCCAATCTCTAACCCTCTCCCGCAACAAATTCTCTGGAAATCTTCCTCCGTCCATTGCATCACTCAAACCAATTCTCAATTACCTCGATCTAAGCCAGAATAATCTCTCTGGGACAATCCCGACCTTTTTATCAAACTTCAAGGTACTAGACTCATTGGATCTTTCTAGAAATAGGTTCTCTGGGGTTGTTCCGAAGAGTTTAGCCAATATGCCTAAACTTTTCCATCTCAATCTCTCCCACAATTTTCTAACTGGTCCACTCCCTGCCATGAAG------CTTGCCACTCTAGATCTTTCATACAACCAATTTCACCTCAAAACGATACCGAAATGGGTGACCTCGTCGCCGTCCATGTACTCGTTGAAGCTGGTAAAATGCGGGATCAATATGAGCTTAGACAATTGGAAGCCAGTGAGACCCAATATTTACTTTTACATCGATCTGTCAGAAAACGAGATCTCAGGGAGTCTAACATGGTTCTTCAACCTAGCGCATAACCTATATGAGTTTCAAGCGTCAGGGAACAAACTTCGATTCGACATGGGGAAGCTGAATTTAAGTGAGAGACTAGAAAGCCTCGATCTATCAAGGAATTTGATATTTGGGAAGGTACCAATGACCGTGGCTAAACTGCAAAAATTGAACTTGAGTCATAACCATCTTTGTGGAAAGCTTCCAGTGACTAAATTCCCGGCCAGCGCGTTTGTCGGTAATGACTGTCTCTGCGGCTCTCCGCTTTCTCCTTGTAAAATT
>AT2G26380.1
ATGAACTCTTGTTTCCACTTCTTCATTTTCACCGCCGTGATCTTTCTCCGGTGTTTAAACCCCACCGCAGCAGCCACGTGTCATCCTGATGATGAGGCGGGTCTATTAGCTTTTAAATCGGGTATAACCAAAGATCCTTCAGGTATTCTAAGCACTTGGAAAAAAGGTACTGATTGCTGCTCTTGGAACGGTGTCAGTTGC---------AACCGTGTCGTCGTACTCACTATCCGCATAGAGTCCGACGATGCCGGAATCTTTCTCTCTGGCACAATCTCTCCGTCACTGGCCAAACTCCAGCATTTGGAAGGGGTCGTCTTTATCAATCTCAAAAACATCACAGGACCATTTCCACCATTTTTATTCAGATTACCACATCTAAAGTATGTTTACCTCGAGAATACACGTCTCTCTGGTCCTCTTCCAGCCAACATCGGCGCGCTTAACCGCTTAGATACATTAACCGTTAAAGGAAACCGGTTCATCGGTTCAATCCCGAGTTCCATATCCAATTTAACTCGGTTAAACTACCTAAATCTTGGCGGTAATCTCTTAACCGGAACAATACCGTTAGGGATTGCTAATCTCAAGCTCATTAACCGTCTCTCTGGAACCATCCCGGATATTTTCAAATCAATGACTAACCTTCGAATCCTCACTCTCTCACGCAACAGATTCTCCGGGAAGCTCCCTCCGTCGATTGCATCGCTCGCGCCGGTTCTTGCGTTCCTTGAGCTAGGTCAGAACAATCTCTCGGGGTCGATACCGAGCTATTTATCAAGATTCGTGGCGCTCGACACACTGGATCTCTCCAAGAACCGTTTCTCTGGAGCCGTGCCGAAGAGTTTGGCCAAGCTGACTAAAATTGCTAATATCAATCTCTCTCACAATCTTCTAACCAATCCATTCCCTGTTTTG------TACATCTTGACTCTAGATCTGTCGTACAACAAGTTTCACATGGAAACAATCCCGGAATGGGTGACCTCAGCGTCGATCCTCGGCTCTTTGAAGTTGGCTAAATGTGGAATCAAGATGAGCTTAGACGATTGGAAAACAAGGCAAACTGATCTCTACGTTTCCATTGATCTTTCGGACAACGAGATCTCAGGGAGTCCACTGAGGTTCTTGAAGGGAGCAGAGCAACTACGGGAGTTTCGAATGTCGGGGAACAAACTCCGATTCGATTTGAGGAAGCTAAGTTTCTCGACGACGCTCGAGACGCTTGATCTATCAAGGAACTTAGTGTTCGGGAAAGTGCCGGCGAGGGTGGCCGGATTAAAGACACTTAACTTGAGTCAAAACCATCTTTGTGGGAAACTTCCGGTGACAAAGTTTCCAGAAAGTGTGTTTGCCGGCAACGACTGTCTATGCGGCTCCCCGCTAAGTCATTGTAAAGGT
