# Supplementary material for: Impact of recurrent gene duplication on adaptation of plant genomes
Source: BMC Plant Biol. 2014 May 31;14:151. doi: 10.1186/1471-2229-14-151 (PMC4049390; doi:10.1186/1471-2229-14-151)
Supplement: Additional file 4 — Contains the cleaned alignments of the clusters with codons under selection. [file 1471-2229-14-151-S4.zip › 4437544801233534_add4/Additional_file_4/Arathcluster6_aligned.fasta]

>AT4G10740.1
------------------------------------------------------------------------------------------------------------------------------------------------------------------------------------------------------------------------------------------------------------------------------------------------------------------------------------------------------------------------------------------------------------------------------------------------------------------------------ATGATGTCAAATCTTCCAAAGGAACTAGTAGAGGACATTGTCTCTAGGGTTCCTTTACATTGTTTGAGAGCAATGCGATTAACTTGCAAAAACTGGAATGCTTTGTTAGAAAGCCAGAGCTTTAAGAAG------GAAGCAGCAAGGGAATTAGGAGAGAATCGAATGATTGTGATGATGGATTACAACGTTTATTTAATGGGCATCATCGTC------------------CTA---------------------------------ATAAAGTCTCTAGGTAAACTTACTTGCCTA------AAACAAGTCAAGATATCTCAAGTCTTTCATTGTGAGGGTTTATTATTATGCATCTTAAAAACTAAGATTGTGGTTTTGAATCCGTATTTGGGGCAAACAAGGTGGATCCAAAGA---------AGTGGACCCAAAATCTTGAGGTTTATAGAT------------------TACGATTTTGATACTGATTTATGGACTACTCTTGATGTC---CCACACTGGCGGATATGT------------------GGTGTTTCTTATTGGGGCGCT------GTAGAACGA---------------GGTCATATGATCTGCTTTGATTTTACAAGAGGAGGATTTCTTATACCTCTGCCGTTT---------------------GCGCCACTATCTTCGGATAGAGCAGAGAAGATCGCGGCTTTATTT---------------------------GTTGTGATATGGATTACGACTAAGATTGATGCCACAAATGTAACTTGGAGCAATTTCTTCACAATA------------------------------ACAATATATATATCGAACCTTGAGCGAAATCTTTCATGTAAGAGTTTCTTCATTGACGAG---GTTGCTATGGGAAAAAAA------GTCGCT---------GGAGAGGCTGGATGCGTGAGGAAATTGGTT------------------------------------TGTTGGCCACTTGTGTGCTCTTATGTTCCAAGTACAGTGCAAATCAAGCAACATAATAGAGGCAAAAGGCAAAAAAAAGTG------------------GGCATCGACATTGATATG---------------------------------------------------------------------------------------------------------------------------------------------------------------------------------------------------------------------------GAT------------------------------------------------------
>AT1G65990.1
ATGGCTCCAATTGATGTCGGAGATTTTGTACCTGACGGAAGTATCTCTTTCTTCGATGACGATGATCAACTTCAGACTGTCTCCGTTCACTCTCTCGCCGCCGGTAAGAAAGTCATACTCTTTGGTGTCCCCGGTGCTTTCCCTCCTACATGCAGCATGAACCATGTGAATGGATTCATTGAGAAAGCAGAGGAGCTCAAATCAAATGGTGTTGATGAGATCATTTGCTTAAGTGGGGATGACCCATTTATGATTACGGCATGCTCTGAGAACAAGCATGTTAAGTTTGTAGAAGATGGGTCAGGAGAATACATACAACTTTTGGGACTTGAGCTTGAAGTCAAAGACAAGGGTCTTGGTGTTAGGTCAAGGGGATTTGCTCTGTTACTTGATAACCTCAAGGTGATTGTAGTCAATGTTGGATCTGGTGGTGATTGTTCCTTGTTTCAACTTATGAAGATGACGATGTCAAATCTTCCAACGGATTTGTTAGAGGAAATTATCTCTAGAGTTCCTCGGAAATATATGAGAGCAGTGCGATTAACTTGCAAAAGGTGGAACGGTATGTTCAAAAGCCAGAGCTTTACGAAG------GAAGCAACAAGGGAACTAAGGCAGACTCGGATGATAGTGATGATGGATTACAATGTTTATTTAATGGGCATTGCAGTC------------------CCA---------------------------------ATAGAGACTCTAGGTAAACTTACTTGCCTA------GAACAGGTCAAGATATCTCAAGTCTTTTGTTGTGAGGGTTTATTGTTATGCATCTTGAAAACTAAGATTGTGGTTTGGAATCCGTATTTGGGGCAAACAAGGTGGATCCAAAGA---------AGTGAACCCAAAATCTTGAGGGTTACAGAT------------------TATGATTTTGATTCTGATGTATGGACTACTCTTGATGTG---CCACACTGGTTTATA---------------------GGCCTTTCTTACTGGGGCGCT------AAAGAACGG---------------GATCATATAATCTGTTTTGATTTTACAAGAGAGAGATTTCTTCTACCTCTGCCATTT---------------------GCGTCACTATCTTCGGTTAGAGAAGATAAAATCACTGCTTTATTTGCATAT---------------------CTTGAGCTATGGATTACGACTAAGATTGATGTCAACAATGCGACGTGGAGCAAATTCTTCACAATG---------------------------------------------------------------------------------ATTGACGAA---ATTGTTGTGGACACTAAAGGCGACCTAACG------AATGGAGAGGCTAGATGCTTGTGGAAATTGGGG------------------------------------TGTTGGCCACTTGTGTGCCCTTATGTTCCAAGTGTAGTGCAAATCAAGCAACATAAAGGAGGCAAAACGAAAGAACAGAGC------------------------------------------------------------------------------------------------------------------------------------------------------------------------------------------------------------------------------------------------------------------------------------------------------------------------
>AT3G03405.1
---------------------------------------------------------------------------------------------------------------------------------------------------------------------------------------------------------------------------------------------------------------------------------------------------------------------------------------------------------------------------------------------------------------------------------------------------------------------------------ATCTCAGATCTTCCAAAGGAATTGGTAGAGGAGATTATCTCTGGGGTTCCTACGAAATTGATGAGAGCAGTTCGA---------------------------------------------------------------------------------------------------------------------------------------------------------------------------------------------------------------------------------------------------------------------------------------------ACTAGGCTTGTGGTTTGGAATCCTTATATCGGGCAAACAAGGTCGATCAAA---------TTG------CACAAAATCTTGAGGTTTTTAGAT------------------------------------------------------------------------------------------------------------------------------------------------------------------------------------------------------------------------------------------------------------------------------------------------------------------------------------------------------------------------------------------------------------------------------------------------------------ATTGACGAG---GTCGTCATG------------------------------GGAGAGAATGGATACTTAAGAGAATTGGAT------------------------------------TGTTGGACACAAGCGTGCTCTTATGTTCCAAGTTTAGTGCAACTCAAGCAACCAGCAGGAGGCAAAAGGAAACTACAAAGC------------------------------------------------------------------------------------------------------------------------------------------------------------------------------------------------------------------------------------------------------------------------------------------------------------------------
>AT3G23680.1
------------------------------------------------------------------------------------------------------------------------------------------------------------------------------------------------------------------------------------------------------------------------------------------------------------------------------------------------------------------------------------------------------------------------------------------------------------------------------------------------------------------------------------------------------------------------------------------------------------------------------------------------------------------------------------------------------------------------------------------------------------------------------------------------------------------------------------------------------------------------------------------------------------------------------TACAAGTTGTTGAGGTTGATAGAT---------------GCA---------------------------------------------------------------------------------------TACTGGTGTGCT------GCAAAAAGG------------GATAATCGCTTAATCTGTTTTGATTTTACAAGTGAGAGATTTCTTCTGCCTCTGCCGTTT---------------------ATGACGTTATCTTGTGTTAGAGAAGAGAAGCTTGCGGTTTTACTT---------------TCAAATCCATATCTTGACTTATCGATTACGACCAAGATTGAGACTGGAGAGGTGTTGTGGAGCAAGTTCTTGAGAGTG---------------------------------------------------------------------------------ATTGACGAG---GTCGCCATT------------------------------GGAGAGGCTGGATACTTGAGGGCATTGGAT------------------------------------TGTAAGACAGATCTGTGCTCTTATGTTCCAAGTTTAGTGCAAATCAAGCAACCTGAAGGAGGGGAAAGGGAAGAAGAAAGCGAAAAGCTTCGATAT---------------------TTACTT------------------------------------------------------------------------------------------------------------------------------------------------------------------------------------------------------------------------------------------------------------------------------
>AT3G25090.1
---------------------------------------------------------------------------------------------------------------------------------------------------------------------------------------------------------------------------------------------------------------------------------------------------------------------------------------------------------------------------------------------------------------------------------------------------------------------------------------------------------------------------------------------------------------------------------------------------------------GCCTTA---GCAGCAAAGGAA---GGTGAGTCTCAGATGATCGTGATGATGGGTAACAATCTTTCTTTAACAAGCATTATTCTC------------------CCA---------------------------------ATAGAGCATAAAGGAAAACTTACTTGCCTT------GAACAAGTCAAGATATCTCAGTTCTATCACTGCGAGGGCTTACTGCTATGCATTTTAAAATCTAGGTTTGTGGTTTGTAATCCGTATTTGGAGCAAACAAGGTGGATCGAAAGA---------------TACAAGTTGTTGAGGTTTATAGAT---------------GCATACGATTTTGACTCTGATTTATGGACTACTCTTGATGTC---CCACATTGGCGTATA---------------------GGCGTTCCTTACTGGTGTGCT------GCAGAAAGG------------GATAATCGCTTAATCTGTTTTGATTTTACA------------------------------------------------------------------------AAAGAGAAGCTTGCGGTTTTACTT---------------TCAAATCCATATCTTGACTTGTGGATTACAACTAAGATTGAGACAGAAGAGGTGTTGTGGAGCAAGTTCTTGAGAGTG---------------------------------------------------------------------------------ATTGACGAG---GTCGCCTTT------------------------------GGAGAGGCTGGATACTTGAGGGGATTGGAT------------------------------------TGTAAGCCAGATCTATGCTCTTATGTTCCAAGTTTAGTGCAAATCAAGCAACCTGAAGGAGGGGAAAGGGAAGAAGAAAGCGAA---------------------------------------------------------------------------------------------------------------------------------------------------------------------------------------------------------------------------------------------------------------------------------------------------------------------
>AT3G23685.1
------------------------------------------------------------------------------------------------------------------------------------------------------------------------------------------------------------------------------------------------------------------------------------------------------------------------------------------------------------------------------------------------------------------------------------------------------------------------------------------------------------------------------------------------------------------------------------------------------------------------GCAGCAAAGGAA---GGTGAGTCTCAGATGATCGTGATGATGGGTAACAATCTTTCTTTAACGAGTATTATTCTC------------------CCA---------------------------------ATAGAGCATAAAGGAAAACTTCCTTGCCTT------GAACAAGTCAAGATATCTCAGTTCTATCACTGCGAGGGCTTACTGCTATGCATTTTAAAATCTAGGTTTGTGGTTTGTAATCCGTATTTGGAGCAAACAAGGTGGATCGAAAGA---------------TACAAGTTGTTGGGGTTGATAGAT---------------GCATACGATTTTGACTCTGATTTATGGACTACTCTTGATGTC---CCGCATTGGCGTATA---------------------GGCGTTTCTTACTGGTGTGCT------GCAGAAAGG------------GATGATCGCTTAATCTGTTTTGATTTTACAAGTGAGAGATTTCTTCTGCCTCTGCCGTTT---------------------ATGACGTTATCTTGTGTTAGAGAAGAGAAGCTTGCGGTTTTACTT---------------TCAAATCCATATCTTGACTTATGGATTACGACCAAGATTGAGACTGGA---------------------------------------------------------------------------------------------------------------------GAG---GTCGCCTTT------------------------------GGAGAGGCTGGATACTTGAGGGGATTGGAT------------------------------------TGTAGGACTGATCTGTGCTCTTATGTTCCAAGTTTAGTACAAATCAAGCAACCTGAAGGAGGGGAATCGAAACAACAAAGCGATAAGTGTCGATAT---------------------------------------------------------------------------------------------------------------------------------------------------------------------------------------------------------------------------------------------------------------------------------------------------------
>AT3G04250.1
------------------------------------------------------------------------------------------------------------------------------------------------------------------------------------------------------------------------------------------------------------------------------------------------------------------------------------------------------------------------------------------------------------------------------------------------------------------------------------------------------------------------------------------------------------------------------------------------------------------------------------------------------------------------------------------------------------------------------------------------------------------------------------------------------------------------------------------------------------------------------------------------------------------------------CACAAAGTCTTGAGGTTTATAGATATCTCTTCGGCCGTGGCATACGATATTGAAACCGATTTATGGACAACTCTTGATGTC---CCATATTGGATAGTA---------------------GGTGTTTCTTACTTTTGTGCT------ACAAAAAGT---------------GATCACATAATCTGTTTTGATTTCACAAGTGAGAGATTTCTTTTGCGTCTACCGTTT---------------------GTGACTTTATCTTGTGTTAGAGAAGAGAAGCTTGCGGCTTTACTT---------------TGGAATCCATATTTTGAGATATGGATCACGACTAAGATCGAGTATGATAAAGTGTCGTGGAGCAAGATCTTGGAAATG---------------------------------------------------------------------------------ATTGACGAG---GTCTCCATG------------------------------GGAAAAACTGGATATTTTAGAGAATTGGAT------------------------------------TGTAGGCCACATTTGTGCCCTTACGTTCCAAATTCAATGCAAATCAAACAACCTCCGGGAGGCAAAAGGAAACGAAAACCCATTCAGCGTCGATAT------------------------------------------------------------------------ATAAAGCGAACCAAGCAGGAGGATAATAAATGGAAAAAACGAGTCCTCGAGGGTCTGAAGAAGCAAACGAATTTTAAAGCC------------------------------------------------------------------------------------------------------------------------------------------------
>AT4G33290.1
---------------------------------------------------------------------------------------------------------------------------------------------------------------------------------------------------------------------------------------------------------------------------------------------------------------------------------------------------------------------------------------------------------------------------------------------------------------------------------ATCACCGATCTTCCAAAGGATTTGATAGAAGAAATCCTTTCAAGGGTTTCCATGACATCTATGAGAGTTGTGCGATTAACTTGCAAAAGTTGGAATACTTTATCCAATAGTGAGAGCTTTAAGAAG---------TCAACGAGAGAA---GGAGAATCTAGGGTGATCATGTTGATAGATTACAATCTTTTTTTGATGAGCGCTGTCCTC------------GTTGATCCA---------------------------------ATAGAGTTTAAAGGTAAACTTAGTTGTCTT------GAACAAGTCAAGATATCTCAAGTCTTTCACTGTGAGGGTTTATTGTTATGCATCTTGAAAACTAGGATTGTTGTTTGGAATCCGTATAGGCAGGAAACAAGGTGGATCATAAGA---------------CTTAAATTATTGAGGTTTATAGAT------------------TACGATTTTGACTCTGATTTATGGACAACTCTTGATGTC---CCACATTGGTATATA---------------------GGCGTCTCTTACTGGTGTGCT------AGAGAAGAA---------------AATCATATAATCTGTTTTGATTTTACAAGAGAGAGATTTCTTCTGCCTCTACCGGTT---AATGAATATGAA------GTGACTTCATCTTGTGTTAGAGAAGGGAAGATTGCGGCTTTATTT---------------TCATATCCATATCTTGAGATATGGATTACGACTAAGATTGAGGCGGAAATGGTGTCGTGGAACAAGTTCTTGAGAATT---------------------------------------------------------------------------------ATTGACGAGAAGGTCGCCTTG------------------------------GGAGAGGATGGATATTTTAGAGAATTCGATATAACATTTAACATTATTGAAGAGGCT---------TGTGGTTCATATGTGTGCTCTTATGTTCCAAGTTTGGTCCGAATTAAGAAACCTGCACAAGGCAAAAGGAAAAGACAAAGCAGTAAGCTTCGATTT---------------------------------------------------------------------------------------------------------------------------------------------------------TATCAAGCCACTGCCAGTCAAATACGTAGGAGGAGGCCA---------------------------------------------------------------------------------------------------------
>AT2G38590.1
------------------------------------------------------------------------------------------------------------------------------------------------------------------------------------------------------------------------------------------------------------------------------------------------------------------------------------------------------------------------------------------------------------------------------------------------------------------------------ATGATCTCTAATCTTCCAAGGGTTTTGATAGAGGAGATTTTTTTTAGGGTTCCTTTGAAATCTTTGAGAGCAGTGAGATTAACTTGCAAAAGTTGGAACACTCTATCCAAAAGTAGGAGCTTTAGGAAG---------GCAACAAGAGAA---GAGGAGTCCATGATGATCGCTATGATGAATTTCGATCTTTATTCAATGAGGGTCGTAGTT------------GTTGATCCAAAAGCGTTTAAAAAAAAAAGGAATAAAAAATCTATAGCGTTTAAACGTCAACCTATTTTCCTT------GAACAAGTCAAGATATCTCAAGTTTTTCACTGTGAAGGTTTATTGTTATGCTTCTTAAAAACAAGGGTTGTCGTTTGGAATCCGTATTGCGGACAAACAAGGTGGATCCAAAGA---------------TTCCAATTATTGAGGTTTGTAGAT---------------GCATACGATTTTAACTCTGATTCATGGACAACTCTTGATGTC---CCACACTGGTGTATA---------------------GGTGTTTCTTACTGGTGTGCT------AAAGAAAGG---------------GATCACATCATATCTTTTGATTTTACAAACGAGAGATTTCTTTTGCCTTTGCCGTCT---CATGAATATGAA------GTAACTTTATCTTATGTTAAAGAAGAGAAGCTTGCAGCTTTATTT---------------GCAGATTGGAATTTTGATATATGGATTACGACTAAGATTGATGCTGAAGTGGTGTCGTGGAGCATGTTCTTGAGAATG---------------------------------------------------------------------------------ATTGATGAG---GTCGCCATG------------------------------GGAGAAGCTGGATACGTAAGAAAATTGGAT------------------------------------TGTCGGCCAACTGTGTGTTCTTATGTTCCAAGTTTGGTCCAAATCAAGAAACCTGCACGAGGCAAAAGGAAAAGACAAAGCAGCAAGCGTCTATTT---------------------------------------------------------------------------------------------------------------------------------------------------------------------------------------------------------------------------------------------------GGCGGCTACTTC------------------------------------------
>AT5G41490.1
------------------------------------------------------------------------------------------------------------------------------------------------------------------------------------------------------------------------------------------------------------------------------------------------------------------------------------------------------------------------------------------------------------------------------------------------------------------------------ATGATCACCAATCTTCGAAGGGATTTGATAGAGGAGATTATATCTAGGGTTCCCTTGAGATCTATGAAAGCAGTAAGATTAACTTGCAAAAGTTGGAATAATATATCCAAAAGTGAGATCTTCACGAAG---------ACAACTAGAGAA---GGGAAGACTATGATGATATCGGTGATGCCTCACAATCTTTCTTTAATGAGCGTCGCCGTC------------GTTGATCCA---------------------------------GTAGAGTTTAAAGGTCAGCTTAGTTTTCTT------AATCAAGTCAGTATACATAAAGTTATCCATTGTGAGGGTTTGTTGTTATGCTTCTTGAAAACTAGGGTTGTGGTTTGGAATCCGTATTCCGGGCAAACAAGGTGGGTCAAAAGACCTCCA---------GTTAAATTCTTAAGGTTTTTAGAT---------------GAATATGATTTTGACTCTGATTTATGGACAACTCTTGATGTC---TCACACTCGTGGATA---------------------GGCGTGTTTTACTGGCCTGTT------GTAAAAAGT---------------GATCACATAATCTATTTTGACTTTACAAGAGAGAGTTTCCCTCTACCTTTACCGTTT---CGTGGATATTCA------GTGAATTTATCTTGTGTTAAAGAAGAGAAGCTTGCAGCTTTTTTT---------------TCATATAAATATTTTGAGATATGGGTTACGACTAAGATTGAGGCCGAAATGGTGTCGTGGAGCAAATTCTTGAGAATG---------------------------------------------------------------------------------ATTGACGAG---GTTTTCATG------------------------------GGAGAGGCTAAATATTTAAGAAAATTGGAT------------------------------------TGTTGCCCACCTTTGTGCTCTTATGTTCCAAGTTCGATCCAAATCAAGAAACCTGCA------------------------------------------------------------------------------------------------------------------------------------------------------------------------------------------------------------------------------------------------------------------------------------------------------------------------------------------------
>AT5G41500.1
------------------------------------------------------------------------------------------------------------------------------------------------------------------------------------------------------------------------------------------------------------------------------------------------------------------------------------------------------------------------------------------------------------------------------------------------------------------------------ATGATCTCTAATCTTCCGAGGGAGTTGATAGAGGAGATTCTTTCTAGGGTTCCCTTGAGAGCCATGAAAGCAATGAGATTAACTTGCAAAAGTTGGAACAATTTATCTAAAAGTGAGAGTTTTATGAAG---------GCAACAAGAGAA---GAGAAGACCATGATGGTTGCGGTGATGCCTCACACTCTTGCTTTAGTGAGCGTTGTCGTC------------GTTAATCCA---------------------------------ACAGAGCTTAAAGGTCAGTTTAGTTTCCTT------AAGGAATTCTTTATATATCGAGTCATCCACTATGAGGGTTTGCTGTTATGTATTTTGAAAACTAGGATTGTGGTTTGGAATCCGTATTTGGGGCAAGAAAGGTGGATCCAAAGA---------------GTTAAATTACTGAGGTTTTTAGAT---------------GCATACGATTTTGACTCTTGTTTATGGACAACTCTTGATATC---CCACATTGGGGTATA---------------------AGAGTTTCCTACTGGCCTGCT------AGAGAAATG---------------GATCACATAATCTGTTTTGATTTTACAAGTGAGAGATTTCTTCTACCTCTACCT---------CAAGGATGT------GTGAGTTTATCTTGTGTTAAAGAAGAGAAGCTTGCAGTTTTACTT------CACCACGATTCATACGAATATTTTGAGATATGGATTACGACTAAGATTGACGTCGAAATGGTGTCGTGGAGCAAGTTCTTGAGAATG---------------------------------------------------------------------------------GTTGACGAG---GTTTTCATG------------------------------GGAGAGACTGGATTCTTAAGAAAATTGGAT------------------------------------CGTTCGCCA------TGCTCTTATGTTCCAAGTTTGGTCCAAATCAAGCATCCTGCAGGAGACAAAATGATAAAACAAAGTAGTGACCGTCGATTT---------------------------------------------------------------------------------------------------------------------------------------------------------------------------------------------------------------------------------------------------------------------------------------------------------
>AT5G41510.1
------------------------------------------------------------------------------------------------------------------------------------------------------------------------------------------------------------------------------------------------------------------------------------------------------------------------------------------------------------------------------------------------------------------------------------------------------------------------------ATGATCTCCAATCTTCCAAGGGATTTGATAGAGGAGATTTTTTCTAGGGTTCCCTTGACATCTATGAAAGCAGTGAGATTAACTTGCAAAAGTTGGAACAATTTATCTAAAAGTGAGAGCTTTACGAAG---------GCAACAAGAGAA---GAGAAGACTATGATAGTCGATGTGATGCCTCACAAACTTAATTTAATGAGTATTGTCATC------------GTTACTCCA---------------------------------GCAGAGTTTAAAGGTCAGTTTAGTTTACTT------AAGAACTACCGTATAAATCAAGTCTTACACTATGAGGGTTTGTTGTTATGCATTATGAAAACTAGGATTGTGGTTTGGAATCCGTATTTGGGACAAACAAGGTGGATCCAAAGG---------------CTTAAATTCTTAAGGTTTTTAGAT---------------GCATACGATTTTGACTCTGGTTTATGGACAACTCTTAATGTC---CCACACTGGGGTATT---------------------TGTGTTTCCTACTGGCCTGCT------AAAGAAAGG---------------GATTATATAATCCGTTTCGATTTTACAAGAGAGAGATTTCTTCTAGCTCTGCCT------CGTGAATCTTCA------GTGAGTTTATCTTGTGTTAAAGAAGAGAAGCTTGCAGCTTTATTT------CACCATGATTCATACGAATATTTTGAGATATGGATTACGACTAAGATTGAGGTCGAAATGGTTTCGTGGAGCAAGTTCTTGAGAATG---------------------------------------------------------------------------------ATTGACGAG---GTTTTCATG------------------------TTA---GGAGAGACTGGATTCTTAAGAAAATTCGAG------------------------------------CGTTCGCCA------TGCTCTTATGTTCCAAGTTTGGTCCAAGTCAAGAAACTTGCACGAGACAGACTGAGAAAACAACGTAGTAACCGTCGATTT---------------------------------------------------------------------------------------------------------------------------------------------------------------------------------------------------------------------------------------------------------------------------------------------------------
>AT3G22940.1
------------------------------------------------------------------------------------------------------------------------------------------------------------------------------------------------------------------------------------------------------------------------------------------------------------------------------------------------------------------------------------------------------------------------------------------------------------------------------------------ATGCCC---------TTAGAAGAGATACTCTCAAGACTTCCATTGAAGTCTACGAGAGCAGTGAGATCGACTTGCAAAAAGTGGGACTCTTTATTCAAAAATCGGAGCTTT---------------GCAGCAAGAGAA---GGAGAGTCTCAGATGGTCGTGTTGATGGATCACAATCTTCATTTAGTGAGCTTCTTCTTC------------------ACT---------------------------------GTAGAGATTAAAGGTAAACGTATTTGTCTAGATTCAGAACAAGTCAAGATATCTCAAGTTTTTCACTGTGAGGGTTTGTTGTTATGTATCTTGAAATTTAGTCTTGTTGTTTGGAACCCGTATTGGGGACAAACAAGGTGGATCAAAAGA---------------CACAAGATCTTGAGGTTTATAGAT------------------TATGATTTTGAGTCTGATTTATGGACGACTCTTGATGTTACTCCACATTGGTTGATA---------------------GGTGTTACTTACTGGTGTGCT------AAAAAAAGG---------------GATCATATAATCTGTTTTGATTTCACAAGTGAGAGGTTTCTTCTGCTTTTGCCGTTT---------------GATGGTGTTACTCTAGCTTGTGTTAGAGAGGAGAAGCTTGCGGCTTTAGTT---------------------------GTTGAGGTTTGGATTACGATTAAGATTGAGGCCAATGAGGTATTGTGGAGCAAGTTCTTGACAGTGGATTTG---------------------------------------------------------------------------ATCGACGAG---GTTGCTATG---------------------GGC------GGAGAGGCTGGATATGGTGGACAAGTTGAT---------------------------AAAAGACGTTGCCCACTT---GTGTGCTCTTATGTTCCGAGTTTAGTGCAAATCAAGAAACCTGCAGGATTCCAAAGGAAACAGCAAAGCAAGAAGCGTCAATAT---------------------------CTTAAAACCCAAAGTTCTTGGACATTAAGTATGTCACTTGAATGT---------------------------------------------------------------------------------------------------------------------------------------------------------------------------------------------------------------------------------
>AT3G22421.1
------------------------------------------------------------------------------------------------------------------------------------------------------------------------------------------------------------------------------------------------------------------------------------------------------------------------------------------------------------------------------------------------------------------------------------------------------------------------------ATGATCTCTCATCTTCCAACGGAGTTATTAGATGAGATAATCTCTAGAGTACCATTAAAGTCTACGAGAGCAGTGAGATTGACTTGCAAAAACTGGGACTCTTTATTCAAAAACCGGAGCTTT---------------GCAGCAAAGGAA---GGAGAGTCTAGGATGATCGTGTTGATGGATAAAAACCTGTTTGCAATGAGCATCTTCTTC---ATTGACATT------CCA---------------------------------GCAGAGCAAAGAGGTAAACTTACTTGCCTA------GAACAAGTCAAGATATCTCAAGTCTTTCACTGCGAGGGTTTGTTACTATGCGTCTTGGAATGTAGTCTTGTTGTTTGGAATCCGTATTGGGGACAAACAAGGTGGATCGAAAGA---------------CACAAAATCTTGAGGTTTATAGAT------------------TACGATTTTGACTCTGATTTGTGGACGACTCTTGACGTT---CCACAATGGTTTATA---TTCCCTCCCCGTGGT---GGTGTTACTTACTGGTGTGCTATAAGAAGGAAGTCA---------------GATCACATAATCTGTTTTGATTTTACAAGTGAGAGATTTCTTATGCCTTTGCCGTTTGTT------------GGAAGCGTGACTCTATCTTGTGTTAGAGAAGAGAAGCTTGCGGTTTTGTTT---------------------------GTTGAGGTATGGATTACGACTAAGATTGAGACTGACAAGATTTCGTGGAGCAAGTTCTTGACAGTGGACCTT---------------------------------------------------------------------------ATTGACGTA---GTTGCTATG------------------------------GGAGAGGCTGGAAACGTTAAAGAACTGCAT---------------------------AAACACTTTTCCCCACTATTTGTGTGCTCTTATGTTCCAAGTTTAGTGCAAATCAAGCAACCTCCAGGATGCCAAAGGAAACAAGAAAGCAGTAAACGTCGATGTGAT---------------------------------------------------------------------------------------------------------------------------------------------------------------------------------------------ACATATGTAGTCTATGGGAGATATGTGCCATCAAGGAAAAAACCTAGA---------------------------------------------------------
>AT3G22870.1
------------------------------------------------------------------------------------------------------------------------------------------------------------------------------------------------------------------------------------------------------------------------------------------------------------------------------------------------------------------------------------------------------------------------------------------------------------------------------ATGATCTCCGATCTTCCAAGGGATCTGAAGAAGAAAATATTCTCAAGAATTCCGTTGAGATATGTGAGAGCATTGCGATTAACCTGCAAAGAGTGGGAAACTTTAATCAAAAGTCGGAGCTTAAAG------------------------------GAGTCTCAGATGGTCGCGTTGATGGATTACAATCTTTGTTTAATGAGCAAATCCTTTGGA---------------CCA---------------------------------ACAGAGATTAAAGGCAAACTTACTTGCTTT------GAACAAGTAAAGGTATCTATGTTGTTTCATTGCGAGGGTTTATTGTTATGCATCTTGAAAACTAAGGTTGTTGTTTGGAATCCGTATTTGGGGCAAAGAAGGTTTATCCAAAGA---------------TTTAAACTCTTGAGGTTTTTTGAT------------------TATGATTTCGACTCTGGTTTATGGAAAACTCTTGATGTC---CCATACTGGCGTATA------------------GATGGCGTTTCTTACTGGTGCGCT------AAAGAAAGGAAGCCAGAGTGG---GATCACATCATCTGTTTTGATTTTACAAGTGAGAGGTTTCTTGTGCCTTTGCCGTTT---------------GAGAGTGTGACTCTATCTTGTGTTAGGGAAGAGAAGCTTGCTGCTTTATTT---------------------------GTTGAGGTATGGATTACGACTACGATTGAATTCGATAAGGTGTCGTGGAGCAAGTTTTTGACCTTT------TGCCCGATGATTTATTCTTGTACA---------------------------------------------------ATTGACGTG---GTCGCCGTG------------------------------GGAGAGGCTGGACAAGTCCGAGATGTTGAT------------------------------------AGTTGGCTATATGTGTGTCCTTATGTTCCAAGTTTAGTGAAAATCAAGCAACCTCCAGGATGCAAAAGGAGAAGACAAAGCAGTAACCGTCGATAT---------------------------------------------------------------------------------------------------------------------------------------------------------------------------------------------------------------------------------------------------------------TATCATATTGCCATGGAACCCAAAAGAGGAGACAAAACAATA
