# Supplementary material for: Impact of recurrent gene duplication on adaptation of plant genomes
Source: BMC Plant Biol. 2014 May 31;14:151. doi: 10.1186/1471-2229-14-151 (PMC4049390; doi:10.1186/1471-2229-14-151)
Supplement: Additional file 4 — Contains the cleaned alignments of the clusters with codons under selection. [file 1471-2229-14-151-S4.zip › 4437544801233534_add4/Additional_file_4/Arathcluster73_large_aligned.fasta]

>AT2G42720.1
---------------------------------------------------------------------------------------------------------------------------------------------------AGCTCTTTACCAGATGAGATTCTTGAGCACATTTTATCCTTTCTCTCCACAAAAGAGGCTGCTTTAACCTCATCGCTCTCTACGAGGTGG---------------------TTCAATCGGATAAAGAAGCTTGCTTTAAAGAAAGATAATCAA---------------------------------CATGTTCAGAGCTGGATACACAGAGTCCTTTCTCGTGGTGTGACGGATCTTGATCTCTTT---------------------------GTGCCTACACTGGTTAAGCTGAGACTA------------------------------TATCTTCCTATGCTTAAGACTTTATGTCTTGACACTTTTGAAACTCTGCTTGAAGAATTGGTTCTTGAG------TCTCTA---------CGCATC------------------------------------TCGCTTGATGTTCCCGGTCTTGTCTACTTGGAACTTGGGAGCGTTGAGGCTAGACTCAATCATTGGGTGGAAGAACAAGAATTACGGAAACTAAGAGAT------------------------CTCATCACTGGAATCAGAAAGGTTAAGGTTCTTCACTTAACTAGTGATGCTCTTGAGCTGTTTTACTTCTCCGGTCAAGAATTACCCATGTTCGACAACCTTGTTTATCTATCGATCGCGAGTGACAAGAAGCAAGGATGGCAAATTCTGCCACTTCTGATCAAGAACTCTCCAAATCTTGAAACACTTGTCTTC---CTAGAGCACTACACAACTAAACAATGTGGGGATGCATGTGTTTGTTCTGGCATTTTGGGGAAGAGCTCGTCTTGTCTGTCATCATCTCGAGTAAAGGTTCTGGAGCAAGGAACTTCGAAAGAGCTGAAACAAATGGGGCATTTCCTA---------------------------------------------------------CCAAGAGCTTCTTCAAAC---------------------------------------------------------------------------------------------------------TGCAAAATCCAA------------------------------------------------------------------------------------------------------------------------------------------------------------------------------------------------------------------------------------------------------------------------------------------------------------------------------------------------------------------------------------------------------------------------------------------------------------------------------------------------------------------------------------------------------------------------------------------------------
>AT3G58820.1
---------------------------------------------------------------------------------------------------------------------------------------------------AGCAGTCTACCAAACGAGCTTCTTTGTCACATATTGTCCTTCCTTACCACAAAGGAGGCTGCTTTGACTTCTATTCTCTCCAAGAGGTGGAGGCCCGAAATTATACAGAGC---------ATTAAGAAA---------------------------------------GAGGTTGAT---TCAGTTCGTGTGGATGCTTGGATAAGTAATGTGTTGGCGCGT---GTTACGGACCTTGATCTATTA---------------------TATCGG------ACACTAGTTAGCCTGAAAATA------------------------------------------------------------------TTTGACATTGCACTTGAGGAATTAGCCCTGGTT---------------------------------------------------------------------------------------------------------TTTGATGCTCGAATCATCTTCATGCTA---------CAACTCCCGGGAGCTAGAGAA------------------TGGAAACTCTTTCTTGGCTTACAAAATGTTCCAAATCTTTACTTGTCTCCTGATACTCTCAAGGTGCTTTCTCTATATTGTGAATCGATGCCGGTGTTCAAAAACCTCAAATCATTAGCTATTAAGAGTGGCAAGGAACGAGGTTGGCAGGCAATCCCAGTTCTTCTAAGGAACTGTCCACATTTAGAAACTCTAGTCATT---GTCTTGCACAATGTCACAGATAAATGTGGGGATGCTTGTGACTGCATTTCTAGGGAGGACAAAGGTCGTTCG---CTGACATCTTGTCCAGTAAAAATGTTAGAGAGAGGAACAATGAAAGAGATGACAATGATGAAGCATTTCTTG------------------------------TCTAAATGT------------------TACAACAAGTTATCGAGT---------------------------------------------------------------------------------------------------------TGCAACGTCGAACTCCTTGTGACTGAT---------TTCTCT------------------------------------------------------------------------------------------------------------------------------------------------------------------------------------------------------------------------------------------------------------------------------------------------------------------------------------------------------------------------------------------------------------------------------------------------------------------------------------------------------GGAAGAATTCTC------------------------------------------------------
>AT1G52650.1
------------------ATGTTTCGGCTTCTACGAAGCATTTGCAAAACTTGTCCAACTGAAGAAAGCTTGAGACTTTTCACTGGGTATTTGCAGTTTCTCACTGAAATCCCTAAAACTTGGGTCTTGAAGTATATAGAGAAG---AGCAGTCTACCAGAAGGTGTTCTTTGCAATATATTTTCTTTCCTAACCACAAAAGAAGCTGCTTTGACTTCGATTCTCTGCAAGAGATGGAGGTACGAAATTCAGCAGAGC---------ATTAAGAAA---------------------------------------GACTTTGCT---TCACACCGAGTGAATGCTTGGATAAGTAACGTGTTGGCTCGT---GTTTCCGAACTTGATGTGCTT---------------------CTTCCG------AATCTTGTAACTCTGAAAATA------------------------------TTCTTACCAATGCTTAAAACTCTCGTTCTACACTCGTTT------GCGCTCGAGGAATTAGTCTTGTTT------TCAATC---------ACAATA------------------------------------TCGCTTGATACACCTAGTCTTGTTTCCTTCTGTTTCGCTAAATCTGAGGCTAGGATCAGCCTTTTGGTAACTGAATATCAGATCGAGCGAGCAAGAGCG------------------GGGAAGCTCATGAAAGGCATACGGAATGTTCAGTATCTCAACTTGTCTCCTAATACTCTCGAGGTACTTTCTAAGTGTTGTGAATCGATGCCACTGTTCAACAACCTTAAATCGTTAACTATTGAGAGTAACGAGAGGCGAGGATGGCAAGCAATGCCAGTTCTTCTAAGGAACTGTCCACATCTAGAAACTCTAGTCCTT---CTCTTGCACCATGTCACAGAGAAATGCAGGAATGCTTGTGACTGCGTTTCCCAAGAAGAAAAAGGTCGTTCA---CTCACATCTTGTCAAGTAAAAGTGTTAGAGCAAGGAACAACCAAAGAGATGCACACGATAAAACATTTCTTG------------------------------TCTCAATAT------------------TACGAAAAATCATCCAGT---------------------------------------------------------------------------------------------------------TGCAATGTCCAGCTCCTAGTGGGTGGT---------------------------------------------------------------------------------------------------------------------------------------------------------------------------------------------------------------------------------------------------------------------------------------------------------------------------------------------------------------------------------------------------------------------------------------------------------------------------------------------------------------------------------------------------------------------------------------
>AT4G13960.1
---------------------------------------------------------------------------------------------------------------------------------------------------AGCAGTCTGCCAGACGAGGTTCTTTATCATATATTGTCCTTCCTTACCACAAAGGAAGCTGCTTTGACTTCGATTCTCAGCAAAAGATGGAGGTACGAAATTCAAAAGAGC---------ATTAAGAAA---------------------------------------GGCTTTGAT---TCACACCGAGTGGATGGTTGGATAAGTAATGCCTTGGCTCGT---GTTACCGAACTTGATCTGCTA---------------------------------AACCTGGTTACGCTGAAGCTA---------------------------GCTTTCTTACCAATGCTTAAAACCCTAGTTCTTCACTCA---------------------------------------TCACTC---------ACAGTA------------------------------------TCGGTTGATACACCTAGTCTTGTTTACTTCTGTTTCGCTATATTTGAGGCTAGAATCAGCCTTTTGGTAACTCAAGATCAAATCGAGCGAGCAAGAGCG------------------GAGAAGCTCATAAAAGGCATACGTAATGTTCAGTATATGTACTTGTCTCCGAATACTCTCGAGGTTCTTTCTCTGTGTTGTGAATCGATGCCAGTGTTCAACAATCTCAAATCGTTAACTCTTAAGAGTCACAAGAGTCGAGGATGGCAAGCAATGCCAGTTCTTCTAAGGAACTGTCCACATCTAGAAACTCTAGTCCTT---ATCTTGCACCATGTCACAGATAAATGTGGGTATGCTTGTGACTGTGTTTCCCGAGAAGAAAAAGGTTGTTCA---CTCACATCTTGTCCAGTAAAAGTGTTAGAGCGAGGAACGATAAAAGAGATGCACATGATAAAGCATTTCGTG------------------------------TGTGAATTT------------------TACGGAAAATCATCCAGT---------------------------------------------------------------------------------------------------------TTCAATGTCCAGCTCCTAGTGGGTGGT---------------------------------------------------------------------------------------------------------------------------------------------------------------------------------------------------------------------------------------------------------------------------------------------------------------------------------------------------------------------------------------------------------------------------------------------------------------------------------------------------------------------------------------------------------------------------------------
>AT5G38396.1
---------------------------------------------------------------------------------------------------------------------------------------------------AGAAATATACCAGACGAGCTTATTTGCCATATATTGTCCTTCCTTACAACAAAGGAGGCTGCTTTGACATCGGTTCTCTCCAAGAGGTGGAGGAACGAAATTCGACAGAGC---------GTTAAGAAAGTCTCCATCAAG---------------------------------GAT---TCAGACCGAGTTGATGGTTGGATAAGTAATGTGTTGGCACGT---GTTTCCGAACTTGATCTGTCA---------------------TTTCTG------AATCTAGTTAGGTTGAAATTACACAGACTTTGTATTGGCCAACGGGAA---TTCTTACCAATGCTTAAAACTCTCGAACTTGATTAT---------GCGCTAGAGGAATTAGTCATTGTT------TCACTC---------ACAATG------------------------------------TCATTTGATACACCTAGTCTTGTTTACTTTAGTCACGCTAAACTTGAGGCTAGGATCAACCTTGGGGTAACTGAGGGTCAAATCAGACGAGCAAGAGAG------------------GGGAAGCTCATGAATGGCATACGAAATGTTCAGTGTCTAGACTTGTCTGCCAATACTCTTGAGATGCTTTCTCTAAGCTGTGAATCAATGCCAGTGTTCAAAAACCTCAAATCTTTATCTATCAAGAGTGCCGAGAATCGAGGATGGCAAGCAATGCCAGTTCTTCTGAGGAACTGTCCACATCTAGAAACTCTAGTCCTT---CTCTTGCACTTTGTCACAGATAAATGCGGGGATGCTTGTGACTGCGTTTCTCGAGAGGAAAAAGGTCGTTCG---CTCACATCTTGTCCAGTAAAAACGTTAGAGCATGGAACAATGGAAGAGATGTACATGATAACGCATTTCTTG---------------------------------------------------------TACAACAAATCATCGAGT---------------------------------------------------------------------------------------------------------AGCAATGTCCAGCTTATGGTTAGTGGT------------------------------------------------------------------------------TACCATGAA------------------------------------------------------------------------------------------------------------------------------------------------------------------------------------------------------------------------------------------------------------------------------------------------------------------------------------------------------------------------------------------------------------------------------------------------------------------------------------------------
>AT5G38386.1
---------------------------------------------------------------------------------------------------------------------------------------------------AGCAATTTACCAGACGAGCTTCTTTGCCATATTATGTCCTTCCTTACCACCAAGGAGGCTGCTTTGATATCGGTTCTCTCCAAAAGGTGGAGGGACGATATTCGACAGCTC---------TTAAAGAAA------------------------TGTTGTGGCGGCGGT------TCTTATTCGGATAGAGTGGATTGTTGGATACAGAATGTGATGGTGCGT---GTTTCGGAGCTTGATCTATCA---------------------TATCAT------AAACTA---------------------------------------------------------------------------------TTTGAGATTGCGCTTGAGGAATTAGTCATGAATAAAGAATCACTC---------ACAATA------------------------------------TCATTTGATACACCTAGTCTTGCTTACTTATCTTACATGGGATTTGAGGCTCGAATCAGCCTTTTTGTACCTGAAGACGATATCAGCCGA---------------------------------CTTATGAATAGCATTCGAAATGTTCGGTATCTCTATTTCTCTCGTGATACTCTTGAGGTGCTTTCTCTATGCTGTGAATCGATGCCAGTGTTCAAAAACCTCAAATCTTTATCTATCAAGAGTGTTGAGAGTCGAGGATGGCAAGCAATGCCAGTTCTTCTAAGGAACTGTCCACATTTAGAAACTCTAGTCCTT---CTCTTGCACCATGTAACTGATAAATGCGGGGATGCTTGTGCCTGCGTCTCTCGGGAGGAGAAAGGTCGTTCG---CTCAAATCTTGTCCAGTAAAAGTGTTAGAGCAAGGAACAATGAAAGAGATGCACATGATAAAACATTTCCTGTCC---------CAT------------ATC---------------------------TACAACAAGTTATCTAAT---------------------------------------------------------------------------------------------------------TGCAATGTCCAGCTTGTAGTGAGTGGT---------------------------------------------------------------------------------------------------------------------------------------------------------------------------------------------------------------------------------------------------------------------------------------------------------------------------------------------------------------------------------------------------------------------------------------------------------------------------------------------------------------------------------------------------------------------------------------
>AT5G38390.1
---------------------------------------------------------------------------------------------------------------------------------------------------AGCAATCTACCATACGAGCTTCTTTGCCATATATTGTCCTTCCTTACAACAAAAGAGGCTGCTTTGACATCGGTTCTGTCAAAGAGGTGG---CATGATATTCGAGAGCTT---------ATTAACAAA------------------------GATTGTTCCGGTGTT------GAT---TCGGATAGAGTGGATTGTTGGATACAGAATGTGATGGTGCGT---GTTTCCGAGCTTAATTTATCA---------------------TATAAT------AAACTAGTTAAGCTCGGATTA------------------------------TTCTTACCAATGCTTAAAACACTCGTTCTTGAATCATTTGAGATTGCGCTTGAGGAATTAGTCATGAATAAAGAGTCACTC---------ACAATA------------------------------------TCATTTGATACACCTATTCTTGCTTACCTATCTTACGTGGACTTTGAGGCTCGAATCAGCCTTCTTGTAGTTGAAGGCGATATCAGCCGAGTAAGAGCGGAGGATGATGAGTACGATTGGAAGCTAATGAATGGTATTCGAAATATTCGGTGTCTCTATTTGTCTCCTAATACTCTTGAGGTGCTTTCTCTATGCTGTGAATCGATGCCAGTGTTCAAAAACCTCAAATCTTTGTCTATCAAGAGTGCCGAGAATCGAGGATGGCAAGCAATGCCAGTTCTTCTAAGGAACTGTCCGCATTTAGAAACTCTAGTCCTT---CTATTGCACCATGTAACAGATAAATGTGGGGATGCTTGTGACTGTGTTTCCCGAGAAGACAAAGGTCGTTCA---CTCACATCGTGTCCAGTAAAAGTGTTGGAGCAAGGAACAACCAAAGAGATGAACATGATAAAACATTTCTTG---------------------------------------GGG---------------TACAAAAAGTCATCAAGT---------------------------------------------------------------------------------------------------------TGCAATGTCCAGCTCCTAGTAGGTGGT---------------------------------------------------------------------------------------------------------------------------------------------------------------------------------------------------------------------------------------------------------------------------------------------------------------------------------------------------------------------------------------------------------------------------------------------------------------------------------------------------------------------------------------------------------------------------------------
>AT3G59000.1
---------------------------------------------------------------------------------------------------------------------------------------------------GGCAGTCTACCAGACGAGCTTCTTTCTCATATACTGTCATTCCTTACCACAAAGGAGGCTGCTTTGACTTCTCTTCTCTCCAAGAGGTGGAGGGATGAAATTAGGCAGAGC---------ATTAAGAAA---------------------------------------GGTGTTGAT---TCAGATCGTGTGGATGGTTGGATAAGTAATGTGCTAAACCGT---GTTTCAGAGCTTGATCTATTA---------------------TATCGG------ACACTAGTTAAGCTGGAAATA------------------------------TTCTTACCAATGCTTAAGACTCTCGTTCTTGACTCTTTTGAGACTGCGCTTGAGGAATTAGTCCTGGTT------TCACTC---------ACAATA------------------------------------TCATTTGATACACCTAGTCTTGTTTATTTCTGTTACGCGGAACGTGAGGCTCGAATCTTCCTTTTGGTTACTGATAATGAAATAGAGCGAGTAAGACTA------------------GGGAAGCTCATGAATGGCATACGAAATGTTGAGTATCTGGAGTTGTCTGCTGATACTCTCGAGGTGCTTTCTCTATGCTGTGAGTCAATGCCAGTGTTCAAAAACCTCAAATCGTTAGCTATTAAAAGTACTGAAGGTCGAGGATGGCAAGCAATGCCAGTTCTTCTAAGGAATTGTCCACATTTAGAGTTTCTACTCATT---CTCTTGCACCATGTCACAGATAAATGCGGGGATGCTTGTGACTGCGTTCCTCGGGAGGACAAAGGTCGTTCG---CTGACATCTTGTCCAGTAAATATGTTAGAGCGAGGGACAAAGAAAGAGATGCAAATGATAAAACATTTCTTG------------------------------TTTGAACAA------------------TACGACGAGTTTTATACT---------------------------------------------------------------------------------------------------------TGTGATGTCCAGTTTATGGTGCGTGGT---------------------------------------------------------------------------------------------------------------------------------------------------------------------------------------------------------------------------------------------------------------------------------------------------------------------------------------------------------------------------------------------------------------------------------------------------------------------------------------------------------------------------------TGTTGTGTCTTCAAGGAAGAAAACTTACCTCATAGATTGGTTCGGACTCTTGGT
>AT3G58930.1
---------------------------------------------------------------------------------------------------------------------------------------------------AGCAATCTACCAGACGGGGTTCGTGGTCATATCTTGTCCTTCCTTCCCGCCAAGCACATTGCTTTGACTTCGGTTCTCTCAAAGAGCTGGAGGCTTGAAATTCGACAGAGC---------ATTGATAGA---------------------------------------GGTATTCAT---CCAGATCATGTGAATCGTTGGATATGTAATGTGCTGCAGCGT---GTTTCCGATCTTGATCTTTTCGAGGATACCCAAGAGGATGAG---ATG------ACATTGGTCAAGCTGAAAATA------------------------------TCCTTACCAATGCTTAAAAGTCTTTATATTGACTCGATGAAAAGGGTGCTTGAGGAATTACGAATGGCT------TCACTC---------AGTATC------------------------AATCCAAAGAGCTCTTTTGATACTCCAAGTCTTCTTTACTTAAACTACGCCGAGCTTGAGGCTCGAATCAACCTTATAGTAAAAGATGATCAGATCAAGCGGGTAAGAGAG------------------GTGAAGCTCATGAACGGCATCCAAAATATTCAGATACTTTACTTAACTGCTGATACTCTTGAGGTACTTTCTCTATGCTGTGAATCAATGCCGGTGTTCAACAACCTCAAAACCTTAGGTATTAAGAGTGAAGAGGGTCGCGGTTGGCAAGCAGTGCCAGCTCTTCTGAGAAACTGTCCGCATCTAGAATATCTAATCATT---CTCTTACACAATGTGACAGATAAATGCGGGGATGCTTGTGACTGCATTTCTCGGGAAGACAAAGGTCGATCG---CTTGCTTCTTGTCCCGTGAAGAAGGTAGAGAGAGGAACGATGAGAGAGATAAACATGATAGGGCACTTCTTG------------------------------TTTGAGTAT------------------TACAATGAGATATCGAAT---------------------------------------------------------------------------------------------------------TGTGATGTTTACTTCCTGGTGTGGGGT---------------------------------------------------------------------------------------------------------------------------------------------------------------------------------------------------------------------------------------------------------------------------------------------------------------------------------------------------------------------------------------------------------------------------------------------------------------------------------------------------------------------------------------------------------------------------------------
>AT3G58940.1
---------------------------------------------------------------------------------------------------------------------------------------------------AGCAATCTACCAGAGGAGGTTCGTTGTCATATCTTGTCCTTCCTTCCCACCAAGCACGCTGCTTTGACTTCGGTTCTCTCCAAGAGCTGGAGGGATGAAATTCGACAGAGC---------ATTGAGAAA---------------------------------------GGTATTCAT---CCAGATCATGTGAATCGTTGGATATGTAATGTGCTGCAGCGT---GTTTCGGATCTTTATCTTTTCGAGGATACCGAAGAGGATGGTTATAGG------ACACTGGTTAAGCTGAAATTA------------------------------TCCTTACCAAATCTTAAAAGTCTTAATATTGACTCGATGGAGAAAGTGCTTGAGGAAGTACACATGGCT------TCACTC---------AGTATC------------------------CATCCAAAGAGCTCTATTGATACTCCAAATCTGCTTTACTTAAACTATGCGGAG---------------------------------------------------------------------------GTGAAGCTCATTAACGGCATACAAAATATTCAGACACTTTACTTAACTGAAGATACTCTTGAGGTTCTTACTATGTGCTGTGAATCAATGCCTGTGTTCAACAACCTCAAAACCTTAGGACTTAAAAGTGATGAGGGTCGCGGTTGGCAGGCAGTGCCAGCTCTTCTGAGAAACTGTCCACATCTAGAATTTCTAATCATT---CTCTTACACTCTGTGACAGATAAATGCGGGGATGCTTGTGACTGCATTTCGCGGGAAGACAAAGGTCGTTCG---CTCATATCTTGTCCAGTGAAGAAGTTAGAGCGTGGAACAATTCGAGAGAAAGAGATGATAAGGCATTTCTTG------------------------------------------GTTGTCGCGTATAGGCACGATGTGGTCTCGACAGAGATAGTTGGACATTGGCAGAGTTCGGCACAATCTGGGGGTTGGTCCCAGACCCAGATGGATGAGATGTACTATGAGTTGGCTCCCCGCAATAAAGAGCGTATCTACGATATGTTCTTC---------------------------------------------------------------------------------------------------GTACCTCCTCCTCCGCCACAAGAGATGTCTCAAGACTACCTTCAGATGCAACTTGAAGTTGCGGATCTTAAGGAGAGGCAACGAGACCAGGAAGCCAAGCTTGCGGATCTTAAGGAGAGGCTACGGGCTATGTTAGATATGATTGTTGACCAGAACCCAATTATAGCCTCAGCGTTGAGGGCTAGAGAGGCAACTAACTCAGAGCGAGAAAAGGCGTCGAGTGGTCAGGAGATGACCGAGAAGGAGCGGGACTATGATGCTCTGTTCGATATCATTGTCGAGCAGAACCCAATGCTAGCATCGGCAGTTAGAGCTCTGCGTGCAACCGACTCAGAGCGTGCTGAGACATCCAGTAATCAGGAGATGACCGAGCTCGGCCAAGCTACGGCAACATATTTTCCCCCACGAGAAGGA------------------------------------------------------------------
>AT3G03040.1
---------------------------------------------------------------------------------------------------------------------------------------------------AGCAGTTTACCAGACGAGGTTCGTTGTCTTATATTGTCCTTTCTTACCACAAAGGAGTCTGCTTCCACATCTGTTCTGTCTAAGAAGTGGAGAGACGGTATTCTTCAGAGT---------ATTCGTAAG---------------------------------------GGTGTTCCT---CCAGCTCGTGTGAATCGTTGGTTGTGTGAGGTGCTGCAGCGT---GTTTCAGACATTGATCTCACC---------------------TATTAT------ACACTAGTCAATCTGAAATTA------------------------------TCCTTACCAATGCTTAAAAGTCTTTGTGTTTACGGTCTTCAGGAGGTGCTTGAAGAATTACAAATGTCT------TCACTC---------CATATT------------------------AATCCTAAGAGCTCTTTTGATACTCCAAATCTGCTTTCCTTTGTCTACGCGGAGTCTCTGGCTCGACTCGCCCTTAGAGCAAATGACGATCAAATCAAGCGAGTAAGAGGG------------------GTGAAGCTCATGAATGGCATACAAAATGTTCAGGAACTTCACTTGTGTCCTGATACTCTCGAGTTGCTTTCTGTATGCTGTGAGTCGATGCCAGTGTTCAACAACGTTAAAAAGTTACTTATTTACAGTGACGAGGATCGAGGATGGCAAGCAGTGCCAGTTCTTCTACGGAATTGTCCACGTTTAGAAACTCTAATATTT---ATCGTGCACCATGTGACAGATAAATGCGGGGATGCTTGTGACTGCATTTTCCGAAAGGACAAAGGCCGTTCG---CTCAAATCTTGTCCAGTGAAAGTGGTAGAGGGAGTAACAATGAAAGAGAAGTACCTGATAGAGCATTTCTTG---ATTAATTGT---ATGAAGAACCGT------------------------------TACAACGAGTTCTATAGT---------------------------------------------------------------------------------------------------------TGCAATGTGAAGCTA---------------------------------------------------------------------------------------------------------------------------------------------------------------------------------------------------------------------------------------------------------------------------------------------------------------------------------------------------------------------------------------------------------------------------------------------------------------------------------------------------------------------------------------------------------------------------------------------------
>AT3G03030.1
---------------------------------------------------------------------------------------------------------------------------------------------------AGCAGTTTACCAGACGATGTTCGTTGTCATATACTGTCCTTCCTTACCACAAAGGAGTCTGCTTTGACATCTGTTCTGTCTAAGAAGTGGAGAGAAGAAATTCTGGATAGC---------ATTCGTAGG---------------------------------------GGTGTTCCT---CCAGCTCGTCTGAATCGTTGGTTATGTAAAGTGCTGCAGCGT---GTTGCGGACCTTGAACTTATC---------------------TATCTT------ACACTCGTCAATCTCAGGTTA------------------------------TTCTTACCAAGGCTTCAAAGTCTTGATATAAGCTCTCTTCAGAAGGTGATTGAGGAATTACGGTTGGTA------TCGCTCCAGCTACTTAGCTCC------------------------AATCCAAAGAGCTCTTTTGATACTCCAAATCTGCTTTCCCTAGCCTACGCTGAGTTCAAGGCTCGAATCATCCTTGGAGTAGATGACGATCAAATCGCCCGAATGCGAGCC------------------GTGAAGCTCATGAAGGGCATACAAAATGTTCAGCAACTTCACTTGCATTCTGATACACTCGAGGTGCTTTCAATGTGCTGTGAATCGATGCCGGTGTTCAACAACGTCAAAACGTTAGGCATTAAGAGTGACTACGACAGAGGATGGCAAGCAGTGCCTGCTCTTCTAAGGAATTGTCCACATCTAGAAACCCTGACCTTT---CTCGTGCACCATGTGACAGATAAATGTGGAGATGCTTGTGACTGCATTTTCCGGAAGGATAAAGGCCGTTCG---CTCAAATCTTGTCCAGTAAAAGTGGTAGAGAGAGTAACAATGAAAGAGATGCACCTGATAGAGCATTTCTTG---------------GGAAACGACCCT------------------------------TACAAGGATATATATAGT---------------------------------------------------------------------------------------------------------TGCAATGTCCAACTC---------------------------------------------------------------------------------------------------------------------------------------------------------------------------------------------------------------------------------------------------------------------------------------------------------------------------------------------------------------------------------------------------------------------------------------------------------------------------------------------------------------------------------------------------------------------------------------------------
>AT3G58950.1
---------------------------------------------------------------------------------------------------------------------------------------------------AGCAGTCTACCAGATGAGGTTCTCTGTCATATATTATCCTTCCTTACCACAAAAGAGGCTGCTTTGGCATCTGTTGTCTCCAAGAGGTGGAGAGAAGAAATTCTGCTGAGC---------ATTAAGAAG---------------------------------------GGTGTTCAT---CCACGTCGACTTGATGCGTGG---------------------------------------------------------------------------------------------------------------------------------GTCTTACCAATGCTCAAAACTCTCATTATTGACTCAATTGAGACGGTTCTTGAGGAATTATCCATGTCT------ACACTC---------AGTATC------------------------AATCCAAAGAGCTCTTTTGATATCCCAAGTCTGGTTTACTTTGAGTATGCGGAGGTTGAGGCTCGAATCAGCCTTTTATTAGATCAAGATCAAATCAAGCGAGGAAGAGCG------------------TGGAAGCTTATGAGTGGCATAAGAAATGTTCAGAAACTTTACATATCTTTAGATACTCTCCAGGTGCTTTCTTTATGCTGTAAATCGATGCCGGTGTTCAACAACCTCAAATTGTTAAGTGTTAAGACTGCCGAGAATGAAGGATGGGAGGGAATGCCGGTTCTCTTAAGGAACTGCCCACATTTAGAAACACTGGTCTTT---CTAAGACATTTTGTGACCAATAAATGTGGGGATGCTTGTGACTACGTGTCTAGGGAAGACAAAGGCCGTTCG---CTCGTGTCTTGTCCGGTGAAGAAGTTACAGCGAGGAACAATTAGAGAGTTAGAGATGATAAAGCATTTCTTG------------------------------TTTGAACTT------------------TACAACGAGTTCTATAGT---------------------------------------------------------------------------------------------------------TGCGATGTTCAGTTCCTGGTGCGTAGT---------------------------------------------------------------------------------------------------------------------------------------------------------------------------------------------------------------------------------------------------------------------------------------------------------------------------------------------------------------------------------------------------------------------------------------------------------------------------------------------------------------------------------------------------------------------------------------
>AT3G58890.1
---------------ATG---------------------------------------------------------------------------------------------------------------------------------------------------------------------------------------------------------------------------------------------------------------------------------------------------------------------------------------------------------------------------------------------------------------------------------------------------------------------------TTCTTACCAATGCTTAAAACTCTCATTATCAAGGCT---------------------------------------TCACTC---------GTTATC---------------------GGTAATTCAAAGAGTTCTTTCGATACTCCAAGTCTTCTTTACCTTGTGTATGCGGAGGTTGAAGCTAAATTCAACCTTATGTTACTTGACGAACAAATCGAGCAAATAAGAGAG------------------TTGAAGCTCTTTGCTGGCATAAGAAATGTTCAGAAACTTTACTTATCTGCAAATATTCTTGAGGTCCTTTCTCTATGCTGTGAATCATTTCCGGTGTTCAACAACCTCAAAATTTTACGAATAAGGAGTGCCGAGGATCGAGGATGGCAAGCAATGCCGGTTCTCTTAAGGAACTGTCCACATTTAGAAACTCTAGTCCTT---CTTATACACTATGTGACAGGTGAATGTGGGAATGCTTGTGACTGCAAATCTCGGGAGGGAATAGTTAGTTCG---CTCTTATCATGTCCAGTGAAGAAGGTGCAGAAAGGAACGATGAGAGAGTCGTCAATGATATGGCATTTCATG---------------------------------------------------------------------------------------------------------------------------------------------------------------------------------------------AAGTTCTTGGTGTACACT---------------TTCGGAGTGGCTTTTTCGAATGTAAGAGTTTTCATAATCGACATTGTCATGATTATTATCTTC---------------------------------------------------------------------------------------------------------------------------------------------------------------------------------------------------------------------------------------------------------------------------------------------------------------------------------------------------------------------------------------------------------------------------------------------------------------------------------------------------------
>AT3G58860.1
ATGGACTCGGAGAAG------------------------------------------------------------------------------------------------------------------------------------AGCAAGTTACCGGACGAGGTTATTTCTCATATCTTGTCATCCCTTCCAACCAAAGAGGCTGCTTCAACATCGGTTCTCGCAAAGAAGTGGAAGGACGGAATTCTTCGGAGT---------ATTAAGAAA---------------------------------------GGTGTTGAT---CCTGACCGTGTGGATCGTTGGATATGTAATGTGTTGCAACGC---GTTTCTCACCTTGCTCTATTC---------------------TATTCG------ACATTAGTTGAGCTAAAAACA------------------------------TTCTTACCGATGCTTAAGACTCTTGTTCTTGAATCATTTCAGACAGTCCTTGAGGAATTAATGCTGCTT------TCACTT---------AAGATT------------------------------------TCATTCGATACACCGAATCTTGTTTTCTTAGACTACGCAGAGGTTGAGGTTGGGATCAACCTTGTTCTTACTGCAGATCGAATCAATCGAGCAAGA---------------------TGGAACCTAATTCATGGAATACAAAACGCTGAGATCTTTCACATATCCCCTGTTACTTTCGAGGTGCTCTCTCTTTCCTGTGAAGCCATGCCGGTTTTTAAAAACCTTACCACTTTAAATATTAGGACTGTGATGCAGCAAGGATGGCAAGCAATGCCACTTCTTCTAAAGAACTGTCCAAATTTGGAAACTCTGTACCTT---CTCTTGCACACTGTCACGAATAAATGCGGGGATGTTTGTGACTGCATTCCTAGAAAGAAGAAAGGGCGCTCG---CTCATGGCTTGCCCTGTGAATAAGATACAGAGAGGAACAATCAGAGAGGTGCACATGATAAAGCATTTCTTG------------------------------CTTGAAATT------------------TACAACGAGATGTCGAGT---------------------------------------------------------------------------------------------------------TGCACTATTAATTACAGGGTGCTGGCT---------------------------------------------------------------------------------------------------------------------------------------------------------------------------------------------------------------------------------------------------------------------------------------------------------------------------------------------------------------------------------------------------------------------------------------------------------------------------------------------------------------------------------------------------------------------------------------
>AT3G58900.4
---------------------------------------------------------------------------------------------------------------------------------------------------AGCAGTCTACCAAATGAACTCCTTTATCATATATTGTCCTTCCTATCCACAAAGGAGGCTGCTTTGACATCGGTTCTCTCCAAGAGGTGGAAAGAAGGAATTTTGCAGAGC---------ATAAAGACG---------------------------------------GGTGTTGAC---TCAGATCATGTGGATCGTTGGATATGTAATGTGTTGGCTCGT---GTTTCAGACCTTGATCTTTTC---------------------TATTCT------ACACTTGTTGTGCTGAGAGTA------------------------------TGCTTACCGATGCTTAAAACTCTCGTTCTTGACTCCTTTCAAATTGCGCTTGAGGAGTTAGACATGACT------TCTCTC---------ACTATTAGCGTAGTTAAT------------------------TCATTTGATGCTCCAAGTCTTGTTTACTTTTATTACGCGGAGGTCGAGGCTCAAATCAACCTTTTACTAACTCAAGCTCAAATCGAGCAAGTAAGAGCA------------------TGGAAGCTCATTACTGGCCTAAGAAATGTTCAACAACTTTACTTGTCTCCTGATACCCTTGAGGTGCTTTCTAGGTGCTGTGAAGGGATGCCGGTGTTCAACAACCTCAAAGTGTTAAGTATTTGGAGTGACATGAATAGGGGATGGCAAGCTATGCCAGTTCTTCTAAGGAACTGTCCACATTTAGAAACTCTCATCATT---CTCTTACACTATGCGACGGATAAATGCGGGGATGTTTGTGACTGCATTTCTCGGGATTACAAAGACCATTCG---CTCACATCTTGTCCAGTGAAGAAGTTACAGCGAGGAACAATTAGAGAGTTAGAGATGATCAAGCATTTCTTG------------------------------TTTGAACGT------------------TACAATATGTTATCGAGT---------------------------------------------------------------------------------------------------------TGCAGTGTTCAATTACTAGTGCGCGGT---------------------------------------------------------------------------------------------------------------------------------------------------------------------------------------------------------------------------------------------------------------------------------------------------------------------------------------------------------------------------------------------------------------------------------------------------------------------------------------------------------------------------------------------------------------------------------------
>AT3G58880.1
------------------------------------------------------------------------------------------------------------------------------------------------GTGAGCAGTCTACCAGATGATCTCCTTGGTCATATATTGTCCTTACTTACCACAAAGGAGGCTGCTTTGACTTCTATTCTCTCCAAGAGGTGGAGGGAAGGAACTCGACAGAGC---------ATCAGAAAA---------------------------------------GGTGTTGAT---TTAGATCTTCTGAATCAGTGGATATGTAATGTGCTGCAGCGC---GTTTTGCTCATTGATCTGTCC---------------------------------ACACTAGTTGAACTGAAATTA---------------------------------TTACCTATGCTTAAGACTCTCACTCTTGACTCACTTGAGAGGGCACTCGAGGCATTAAACTTGGCT------TCACTC---------ACAATT------------CCTGCACAC---------------TCATTTGATACACCGAATCTTCTTTGCTTAAATTACGAGGACGTTGAGGCTCAAATCAAGTTTGTATTAACTGATCGTCTAATCAAGCTAGTAAGCGTC------------------CAGAAACTTATTCGTGGCATATCCAGTGTTCGGAAGCTTTACTTATCTCCCGGGACTCTCCAGGTGCTTGGCCAATGCTCTCAGGCAATGCCGGTGTTCAACAACCTCACATTCTTAGTCATTGAGAGTAGCATGGATATAAGATGGCAAGCAATGCCGGTTCTCTTGAAAAATTGTCCACGTCTAGAAACTCTAGTCATTGGTCTCGTACACTGTGTCGCAGCTGACTGCGGGGACGCTTGTACCTGCATTTCTCGGGAGGAGAAAGGCCGTTCG---CTTGCATCTTGTCCAGTGAAGCGGTTAGAGCAAGGAACGTTGAGAGAGATGGAAATGATCAAGCATTTCTAT---------------------------------------------------------TTCAAGCACTTATTGGGT---------------------------------------------------------------------------------------------------------CGCAATGTTATAATCAAGGTGCACGGT---------------------------------------------------------------------------------------------------------------------------------------------------------------------------------------------------------------------------------------------------------------------------------------------------------------------------------------------------------------------------------------------------------------------------------------------------------------------------------------------------------------------------------------------------------------------------------------
>AT3G58910.1
---------------------------------------------------------------------------------------------------------------------------------------------------AGCAGTCTACCAGATGAGCTTCTTTGTCATATACTGTCCTTCCTTACCACAAAGGAGACTGCTTTGACTTCTCTTCTCTCCAAG------------------------------------------------------------------------------------------------------------------------------------------------------------------------------------------------------CTAGTTAAGCTGAAGATA------------------------------TTCTTACCGATGCTGAAAACTCTTGTTCTTGATTCATTTGAGATAGCGCTTGAGGAATTAGAGATGGCT------TCACTC---------AAAATA------------------------------------TCATTTGATACACCAAATCTTGTGTACTTAGGTTACGCAGAATTTGAGGCTCGAATCAACCTTGTAGTAACTAAGGATCAAATCGAACGAGCAAGAGCC---------------------------------------------------------------------------------------------------------------------------------------------------------------------------------------------------------------------------------------------------------------------------------------------------------------------------------------------------------------------------------------------------------------------------------------------------------------------------------------------------------------------------------------------------------------------------------------------------------------------------------------------------------------------------------------------------------------------------------------------------------------------------------------------------------------------------------------------------------------------------------------------------------------------------------------------------------------------------------------------------------------------------------------------------------------------------------------------------------------------------------------------------------------------------------------
>AT1G19070.1
---------------------------------------------------------------------------------------------------------------------------------------------------AATGGTCTATCAGATGAGATAATCTGCCACATTCTATCTTTCCTTCCGACAAAAGAGTCTGCTTTAACATCTGTCCTGTCAAAA---------------------------------------------------------------------------------------------------------------------------------------------------------------------------------------------------------------------------------------------------------------------------------------------------------------------------------GGT---------------------------------------------------------------------------------------------------------------------------------------------------------------------------------------------------------------------------------------------------------------------------------------------------------------------------------------------------------------------------------------------------------------------------------------------------------------------------------------------------------------------------------------------------------------------------------------------------------------------------------------------------------------------------------------------------------------------------------------------------------ATAAAATGT------------------------------------------------------------------------------------------------------------------------------------------------------------------------------------------------------------------------------------------------------------------------------------------------------------------------------------------------------------------------------------------------------------------------------------------------------------------------------------------------------------------------------------------------------------------------------
