# Supplementary material for: Impact of recurrent gene duplication on adaptation of plant genomes
Source: BMC Plant Biol. 2014 May 31;14:151. doi: 10.1186/1471-2229-14-151 (PMC4049390; doi:10.1186/1471-2229-14-151)
Supplement: Additional file 4 — Contains the cleaned alignments of the clusters with codons under selection. [file 1471-2229-14-151-S4.zip › 4437544801233534_add4/Additional_file_4/Arathcluster74_large_aligned.fasta]

>AT1G61710.1
---------------------------------------------------------------------------------------------------------CAAGTGGAA------------------------------------------------------------------------------------------------------------------------------------------------------------------------------------------------------------------------------------------------------CAAGAAGTG---------------------------------------------------------------------------------------------------------------------ATA---------------------------------------------------------------------------------------------------------------------------------------------------------------------------------------------------GTAGAAGAAGATTGTATGTACTCTCCAAGCGTCATCAAGATATCACGTCACAACCATCGTATCTCCTACACTTTTTCTCTACGATCATGTGAATGGTCTTGTGGAGTTTTTCATCAAATTATTGACGGTGATTATGGTGCATATACTTGTGATAAGTGTGGTCATTATGCTGTTCATTCGAGATGTGCTCTAGAGAAAAATGTGTGGGATGGAAAAGATCTCGAAGGTTTACCAGACAAAGATGATATTACACAAGATGGATCATTCAATATAATATCTAAGGAAGTGATACTTCATTTTCTCCATGACCATCATTTCCGGCTCGAAGTCAGTATACTTTATAACGAAAAAAAACTTTGTCAAGCGTGTTATTTACCTATTTTCGAAGGC------------------------------------------------------------------------------------------------------------------------------------------------------------------------------------------------------------------------------------------------------------------------------------TGTCGCGTATGCAAA---------CAATTAAATTGCATCAAATGTGATTTTATTGTTTGTATGTATGAACATGACAAACACTTTCTCACAGAAGAGGTCCGTGAAAAA---GATTGGTGCGAAGTATGTGAACGTAATTTA---------------------------------------------------------------------------------------------------------------------------------------------------------TATTGGTGCGTTGAGTGCTGCACCATTTTCCATATTGAATGCGTACTAGGTAAAAACTCGAATTTG---AGTCTAAGCCAAACTCTC------------------CAAATTCTTTTAGAAAAT------------------------------------------------------------------------------------------------------------------------------------------------------------------
>AT3G26550.1
------------------------------------------------------------------GATGAGAAG---------------CTTCCTCTC------AGATCT---------------------------------------------------------------------------------GGTGTTAACTTTTTC------------------------------------------------------------------------------------------------------------------------------TTTCCAAGAACAAGA---ACCAGTTATCAACAAGGCGAATCTTTACTTGATTATGATCAC------------------------------------------------------TGTAAGAACAATAAAACCCCTGATAGTAATGAATTCGAG---TGTGGAAACAAGTTTCACAAGCAATGTGTAGAGTCTCCACTTGAGATCAAACACCCTTCACACCCT---TGTTGTGGAAGACTTGTGTCTAACATGTTTTATCATTGTATTTGTGCTATGGAACCAATACCCTTTGTTGTAGACCATCCTAAAAGCCATCCCCACCCTATTACCTTTTTCCCTTGCAATATTTGT------------TGTATGGGTTACCCACATGTCATTAGAATATCTCGTCACCAACACCGGATCTCTTTTGCCTCTTCTCTACCATATGGAAATTTGTCTTGTGGGGTTTGTCATCAACGTGTTGACAACAATTATGGAGCATATTCTTGTGGTAAATGTGATGCTTATTTTGTTCATTCAAAATGTGCATTTCATAGAAATGTGTGGGATGGAAAAGAACTCGAAGGTGTATCAGAAGAAGATGATATAATAGATGATGAGCCATTTGAGAGGATATCTGATGGAGTAATACTCCATCCATATCACAGTCACCATCTACGACTTGAGATCAGCAAAGTTTATGATGAAAATAAGTATTGTCGAGGGTGTTCTTTCCCAATCTACGAAGGCCAGTTCTATTCATGCATG---------TGTGACTTCATCCTCCATGAAAGTTGTGCAAATGCTCCACGCATGAAACGACATCCCTTACATCCACATCCACTTACTCTAAATGCCACAAAGCTT---GGTAATAACGAA---------GGCGTATACCATTGTAATGTTTGTGGTACTGGCTTCTTCTAT---------------TTCCGGCTAGACTTGAGATGTGCCTCGATTCGTGAACCATTTGAATATAAACATCCCTTATGCATAGCT---TGTCAAATATGCAAA---------AAATTAAATTGCATGGAATGCGATTATATTATATGTTTTTACAAGCACGACAGTCATTTTCTTAGAAAAAAGGCAAGTGATGAACCAGACTGGTGTGAGGTTTGCGAAGGCAAAATAGAAGAAGTAAAAGAAAGA---------------------------------------------------------------------------------------------------------------------------------GAAATGTATAAATGCAATGACTGTTGCACGACTCTTCATGTTGAATGTTTACTTGGGAGAGACATGTACATG---AAACCTGGTAATAGTGTA------------GATGTTCGAGTCTTTCTCAACAGTTCGCTCTCCCGACCAATATGCACCGGATGTATG---------------------------------------------------------TTTTGTTCTTGGGAGTGT------------------------GACACAGTGTTTGTAGAATTGGAGTTAATG
>AT1G44050.1
------------------------------------------------------------------GATGGAAAA---------------CTCCCTCTT------AATTTT------------------------AATCATGATGATGATGATGATGCT------------------------------------------------AAAGAAGATGGCGATGATGACAACAAAGGTGATGATGGTGATGATGACAACGAAGATGACGATGATGATGATGATGATGATGATGATGATGATGGTGATGATGACAACGAAGATGGCGATTGCGATTTCCCCAGCACAAGA---AGTGGTGATCAACAAGGTGAATCTTTGCTTGATTGCAACCAC------------------------------------------------------TGTAAGAACAATAAAGAACGTTCTACTGTTGGATTCGAG---TGCCAAGGAAAGTTCCACAAAGAATGTGTTGAGTCTCCACCTGAGATCAAACACCCTTCCCACCCC---TGTTGTAGAAAAATTACCTTTGGCATGTTTTATCAGTGTGTCTGTGCGATGAGGCCAGTACCCTTGGTTGTAGACCATCCTAAAAGCCATCCCCATCCTCTCTCCTTTTTCCCTTGCCATATTTGT------------TGTATGGGTTTCCCACATACCATAAGAATATCTCGTCACCCTCACCGTATCTCTTTTACCTCTTCCCTTCCATCTAGAACGCTGTCTTGTGGAGTCTGTCATCAACAAGTTGACAACAATTATGGTGCATACTCTTGCAATAATTGTGACGGTTATTTTGTTCATTCAAAATGTGCAATACATCCAAAAGTGTGGGATGGAAAAGAACTCGAAGGAGTACCAGAAGAAGATGATTTGATAGACGATGAGCCGTTCGAGAGGATATCTGATGGAATTATACACCATCCTTTTCATAGTCACCACTTGCGACATGAGATGAGCATAACTTATGATGAAAGTAAGTATTGTCAAGGGTGTGCTCTTCCAATCTATGAAGGTCAGTTTTATTCATGCATG---------TGTGACTTCATCCTCCATGACAGTTGTGCAAATGCTCCACGGATGAAACGGTATCCTTTATATCCACATCCAATAACACTTAAAGCCACCGTGAAT---AATAGTTTCACA---------AGTCAATTTCGTTGTGCTGTATGTGATAATGGTTTCTTCTAT---------------TTCCGGCTAGATTTACGGTGTGCCTTGATTACCGAACCGTTGGTATATATGCATCCCTTATTCCTACTG---TGTCAAATGTGCAAA---------CAACTGTTTTGCCTGGAATGCGAGTATTCTCTATGTTTGTATAAGCATGATAGTCATTTTCTCACAAAGGAGGCAAGTGATGAACTAGACTGGTGTGACATTTGTGAAGGCAAAATAGAAGAAGAGAAAGAAAAG------------------------------GAT------------------------------------------------------------------------------------------------GAGCTATATAAATGCAATGATTGTAGCACTGCTCTTCATGTTGATTGTTTGCTTGGTGTAGACATGTACATG---AAACCT---------ATT------------GATCTTTGGATTTTTCTTAACAACTCTCTCACTCGACCAATTTGCACTACATGCTTA---------------------------------------------------------TTCTGTTCTTTGTATTGT------------------------------------------------------
>AT5G55780.1
------------------------------------------------------------------GATGGAAAA---------------CTCCCTCTT------AAATTT------------------------------------------------------------------------------------------------------------------------------------------------------------------------------------------------------------------------------TTCCCTTGTACAAGA---AGCCATGATCAACAAGGCGAGTCGTTGCTTGATTGCGACAAA------------------------------------------------------TGTAAGAACAATAAAGAATTTCGCTATGGCAAATTCGAT---TGTCAAGGAAAGTTCCACAAAGAATGTGTAGAGTCTCCACTTGAGATCAAACACCCTTCCCACCCT---TGCTGTAAAGTATATACACCAAATATGTATTATCATTGTGTATGTGCAATGAGGCCGGTACCCTTAGTTGTAGACCACCCAAAAAGCCACCCCCACCCTCTCTCCTTTTTCCCTTGCAATATTTGT------------TGTATGGGTTTCCCACATATCATAAGGATATCTCGTCACCCCCACCGTATCTCCTTTACCTCTTCTCTTCCACCTGGAAACTTTTCCTGCGGAGTATGTAGGCAACAAGTTGACAACAATTATGGTGCATACTCTTGCGAGATATGTGATGATTATTTTGTTCATTCGAAATGTTCATTACTTCCAAGGATTTGGGACGGAAAAGAACTTGAAGGAGTACCAGAAGAAGATGATAAGATAGATGATGAGCCGTTCAAGAGGATAGCTGATGGAATAATACTCCATCCTTTTCATAGTCACCATATGCGGCTTGAGATCGACAAAGCTTATGATGGAAATAAGTATTGTCGAGGATGTGCCCTTCCAATCTATGAAGGTCAATTCTATTCATGCATG---------TGCGACTTCATCCTCCACGAAAGCTGTGCAAATGCTCCACGCATGAAACGGTATCCCTTATATCCACATCCACTTACACTAAAAACCACCACGCAT---GAGAATCAAAAA---------GGTAAAGTTTGTTGTAGCGAATGCCGAAATGGCTTCTTCTAT---------------TTCCAGCTAGACCTACGATGTGCCTCGATTATTGAACCATTTGATTATCAACATCCCTTATTTCTACCT---TGTCAAATGTGCAAA---------AAGTTAATTTGCTTGGAATGCGATTATTCTATATGCTTCTATAAACATGATAGTCATTTCCTCACAAAAGAGGAAAGTGACGAACCAGATTGGTGTGAGGTTTGCGAAGGCAAAATAGAAGAAGTAAAAGAGACA------------------------------AAA------------------------------------------------------------------------------------------------GAATTGTACAAATGCAATGACTGCTGCACCGCTCTTCATGTTGATTGTTTATTTGGGAGAGACATGTACATT---AAACCTGGTGAAACAGAATTT---------GATGTTCGGGCTCTTCTCAATAGTTCCCTCTCTCGACCAATTTGCAATGGATGCAAG---------------------------------------------------------TTCTGTTCTTGGTATTGT------------------------------------------------------
>AT5G46670.1
------------------------------------------------------------------------------------------------------------------------------------------------------------------------------------------------------------------------------------------------------------------------------------------------------------------------------------------------------------------------------------------------------------------------------------------------------------------------------------------------------------------------------------------------------------------------------------------------------------------------------------------------------------------------------------------------------------------------------------------------------------------------------------------------------------------------------------------------------------------------------------------------------------------------------------------------------------------ATGATAGATGATGAGCCGTTCGAGAGGATAGCTGAAGGAATAATACTCCATCCTTTTCATAGTCACCAACTACAACTTGAGATCTTCAGAGATTACGACGAAAAGAAGTATTGTCGAGGGTGTGCGCTTCCAATCTACGAAGGTCAATTCTATTCATGCATG---TTGGAATGCCACTATATCCTCCATAAAAGCTGTGCAGAAGCTCCACGTATGAAACGGTATCCCTTATTTCCACATCCACTTACACTAAAAGCCACCACACAT---GATAGTGGCAGA---------GGTCACTTTTGTTGTAGTGAATGTGGGAATGGCTTTTTCTAT---------------TTCCGGCTAGACTTACGGTGTGCCTCCATTATGGAACCGTATGAATATCAACATCCCTTATTCCTACCT---TGTCAAGTGTGCAAA---------AAGTTAATTTGCATGGAATGCGATTATTCTATATGTCTCTATAAGCATGACAGTCATTTTCTCACAAAAGAGGCAAATGATCAACCAGACTGGTGTGAGGTGTGCGAATGCAAAATAGAAGATGTAAAGAAGCCT------------------------------AAT------------------------------------------------------------------------------------------------GAAAAATATAAATGCAATGACTGCTGCACCACTCTTCATATTGATTGTTTATTTGGGGGAGACATGTACATG---AAGCCCGGTGAAACAGAATTT---------GATGTTAGGGCTCTTCTTAACAGTTCCCTCTCCCGACCAATTTGCGTTCAATGCATG---------------------------------------------------------TACTGTTCTGTGTATTGT------------------------------------------------------
>AT5G55770.1
ATGCAAGGGGAAGAGGAGAATACAAATATCACAAAAATCCAAATTTCCTTTGTAGCAACC------GATGGAAAC------------------------------AAATAT------------------------------------------------------------------------------------------------------------------------------------------------------------------------------------------------------------------------------TTCCCCAACACAAGA---CGCGGTGATCGACAAGGCAAATCTTTGCTTGACTGCTACCTC------------------------------------------------------TGTAAGAACGATAAAGAACCTTATTGTCACATATCCCAG---TGTCAAAGAAAGTTCCACAGAGAATGTGTTGAGTCTCCACTTGAGATCAAACACCCTTCCCACCCC---TGTTGTGAAACATCTCTCTACGACATGTTTTATCATTGTGTCTGTGCGTTGAAGCCGGTACCCATTGTCATAGAACAATCAAGAAGTCATCACCATCCTCTCACCTTTTTCCCTTGCCATATATGC------------TGTATCGGTTTTCCACATGTCATAAGAATATCACGTCACTCTCATCGTATCTCTTTTACGTCTTCTCTTCCATCTAGAAAGCTGTCATGCGGAGTCTGTCGGAAACAAGTTGACAACAAATATGGTGCATACTCTTGCCTTGAATGTGATGCTTATTTTGTTCATTCAAGTTGTGCAACACATCCAAAGGTGTGGGATGGAAAAGAACTCGAAGGAGTACCAGAAGAAGATGATATAATAGACGATGAGCCGTTCGAGAGAATAGCTGATGGAATAATACTCCATCCGTTTCATAGTCACCATCTACGACTTGAGATCAGCATAGCTTATGATGCAAATAAGTATTGTCGAGGGTGTGCCCTTCCAATCTATGAAGGTCAATTCTATTCATGCATG---------TGCGACTTCATCCTCCACGAAAGCTGTGCAAATGCTCCGCGCATGAAACGACATCCTTTATATCCACATCCTCTTACACTAAAAGCC------CAT---AATATTGACGGA---------GGTATATTTCATTGTAGCGAATGCAGGAATGGCTTCTTCTAT---------------GTCCAGCTAGACTTACGATGTGCCTCGATTATCGAACCATTTGATTATGAGCATCCCTTGTTCCTACCC---TGTCAAATGTGCAAA---------AAGTTAATTTGCATGGACTGCGATTATTCTATATGTTTCTATAAGCATGACAGTCATTTTCTCACAAAAGAGGAAAGTGATCAGCAAGATTGGTGTGAGATTTGTGAACGCAAAATAGTAAAAGTAAAAGAAAGA------------------------------TGG------------------------------------------------------------------------------------------------GCATTGTATAGATGCAATGTTTGCTGCACCACTCTTCACATAGATTGTTTACACGGGAAAGAGATGTACATC---AAACCTCGGGAAACAGAATTT---------TTTATTAGAGTCCATCTCAACAGTTCTCTCTCCCGACCCGTTTGCAGTAGATGCAAT---------------------------------------------------------TATTGTTCTCTGGATTGTAGAAATCTGCCA------------------------------------------
>AT4G10370.1
------------------------------------------------------------------GATGAAAAC---------------CAACCTCTT---GATAAATTT------------------------------------------------AGAGAGGATGGTGATATTTTTGATTATGATTTC---------------------------------------------------------------------------------------------------------------------------------------------TTCCCCAGCAAAAGA---AGCGGTGATCAACAAGGTGAATCTTTGCTTGATTGCGACGAA------------------------------------------------------TGTAAAAACAATAAAGAAAGTGATTCTCGCGAATTCCAG---TGTGAAAAAAAATTCCACAAAGAATGTGTAGAGTCTCCTCTTGAAATCAAACACCCAACCCACCTT---TGTTGTAAAACAGAAGTCTTCATGATTTTCTATCATTGTGTCTGTGCAATGAGGAAAGTACCCTTTTTTATTGACCATCCAAAAAGCCATCCCCACCCTCTCACTTTTTTCCCTTGCCATTTTTGC------------TGTATCGGTTTCCCACATGTCATAAGAATATCCCGTCACACCCACCGTATCTCTTTTACTTCTTCTCTTCCATGTGGAAAGCTTTCTTGTGGAGTATGTCATCAGCAAGTGGACAACGATTATGGTGCATATTCTTGCAAGAAATGTGATGCTTATTTTGTTCATTCAAAATGTGCATTACAGAGACATGTGTGGGATGGAAAAGATCTCGAAGAAGTGCCAGAAGAAGATGATATGATAGATGATGAGCCGTTCAAGAGGATAGCTGATGGAATAATACTACATCCTTTTCATAGTCACAATCTGCATCTTCAGACAACTAGAGCTTATGACGAAAATACGTATTGTCGAGGGTGTGCCCTTCCAATCTACGAAGGTCAGTTCTATTCATGCATT---------AGCGACTTCATCCTCCATGAACATTGTGCAAATGCTCCACGCATGAAGCGACATCCCTTACATCCACATCCACTTACACTAGTTGCCACCAGGCCT---GGTAATGAGGAA---------GGTACATTTCAATGTGACGCATGTCATACTGGCTTCTTCTAT---------------TTCATGCTAGACATACATTGTGCCTCTATTTTCGAACCCTTTCAATATGAACATCCATTATTCCTACCT---TGTCAGATGTGCACA---------AATTTAAATTGCTTGGAATGCGATTATATTTTATGTTTCTATAAGCATGACAGTCATTTTCTCAAGAAGGAGGCAAATGATCAATCATACTGGTGTGAGATTTGTGAAGGCAAGATAGAGGAAGGAACGGAAAGA---------------------------------------------------------------------------------------------------------------------------------GACACGTACAAATGCAATGCCTGCTGCACCACTCTTCATCAACGGTGCTTACTTGGGATAGATACTTACATG---AAACCTGGAGAAACTGTA---GAATCAATCGATGTTCAGATTCTTCTGAACAGTTCTCCCACCCGACCAATTTGCACTCGATGTCTT---------------------------------------------------------TTTTGTTCTTGGGATTGT------------------------------------------------------
>AT5G55800.1
------------------------------------------------------------------------------------------CTCCCTCTT------AATTTT------CACATTGATGGTCATGAG------------------------------------------------------------------------------------------------------------------------------------------------------------------------------------------------------TTCCCCAGCAAAAGAACCAGTACTGATCAAGAAGGCGAATCTTTCCTTGATTGGGACAAC------------------------------------------------------TGTAAGAACACTGAACAACCTGATCCAGAAGATTTTCGG---TGTGAAAAAATGTTCCACAAAGAATGCGTAGAGTCTCCATTCGAGATCATACATCCTTCCCACCCT---TGTTGTCACCATTATTTCAACGACATTTTTTATCACTGTATCTGTGCGATGAGGTCAATACCCTTTGCTGTAGACCACCCAAAAAGCCATTCCCACCCTCTCACCTTTTACCCTTGCCATTTTTGT------------TGTCGGGGTTTCCCGCATGTCATCAGGATATCTCGCCACCACCACCGTATATCTTTTACCTCTTCTCTTCTATCTGGAACCTTTTCATGCGGAGTCTGCAGAGAACAAGTTGACAACAATTATGGTGCGTATGCTTGCAATAAATGTGATGGTTATTTTGTTCATTCAAAATGTGCAATAGATCCAAAGGTGTGGGATGGAAAAGAACTCGAAGGAGTACCAGAAGAAAATGATAAGATAGATGATGAGCCGTTCAAGAGGATAGCTGATGGAATAATACTCCACCCTTTTCATAGTCACCATCTGCAACTTGAGATCTTTAGAGCTTATGACGAAAATACGTATTGTCGAGGGTGTGCGCTTCCGATCTATGAAGGTCAATTCTATTCATGCATG---------TGCGACTTTATCCTCCATGAAAGTTGTGCAAATGCTCCATGCATGAAGCGACATCCCTTACATCCATATCCACTTACACTT---AACACGGCACCT---GGT---GAGGAA---------AGTGTAAGCCAGTGTACTGCATGTAGGGTTGGCTTCTACTAT---------AAACAT---GCACTAGACTTACGGTGTGCCTCGATTATCGAACCATTTGAATTCAAACATCCCTTATACCTACCT---TGTCAAATCTGCAAA---------GAAGTAAATTGCATGGAGTGCGATTATACGATATGTTTCTATAAGCATGATAGTCATTTTCTCATGAAAGAGGCAAGTGATAAACCATACTGGTGTGAGATCTGTGAAGGAAAAATAGAAGTTGTAAAAGAAAAAGGGGACAAAAAAAAAAAAAGGTTGCCAACA---------------------------------------------------------------------------------------------------GAAAGGTATAAATGCAATGACTGCTGTACCACTCTTCATGCTGAATGTTTACTTGGC------------------------------------------------------------------------------------------------------------------------------------------------------------------------------------------------------------------------------------------
>AT2G13895.1
---------------------------------------------------------------------------------------------------------------------------------------------------------------------------------------------------------------------------------------------------------------------------------------------------------------------------------------------------------------------------------------------------------------------------------------------------------------------------------------------------------------------------------------------------------------------------------------------------------------------------------------------------------------------------------------------------------------------------------------------------------------------------------------------------------------------------------------------------------------------------------------------------------------------------------------------------------------------------------------------------------------------------------------------------------------------------------------------------------------------------------ATGGAT------TGTGACTTCAGCATACACGAAGCATGTGCAAATGCACCTTGCAAGAAATATCATGCATTGAATCCATATCCACTTACGCTAAAGGTAACTTGTAAT---GAAGACAACGGA---------GGATATTTTTCTTGTGATGCTTGTCAATGTGGTTTCGTTTAT---------------TTTCGACTAGATTTACGATGTGCCTCGGTTTCTGAACCATTTGAATATGACCATCCCTTATACCTAGCTCCA------------------------------------------------------------------------------------------------------------------------------------------------------------------------------------------------GATATCAACATGACAAGCATTTCCTCACATTTTATGAAGCGGAAGGGGCAAATGATCATTCAGAGTGGTGTGATGTATGCGAAAGAAGAACAGAAA------TATTCTTGCGAAGACTGCTGCACCACTCTTCATATTGATTGTTTGCTTGGGGAAGACATGTATATG---AAGCCTGACCACAATATA------------------CATATTCTTCCCAACAATACTTTGTCTCGGCCATTTTGCAATACGTGCAGG---------------------------------------------------------TTTTGTAATGTATCTTGC------------AAT---------------------------------------
>AT5G02360.1
------------------------------------------------------------AATTCAGATGGAAAAGGG------GGCCGCCTCTCTCTT------AAAGTT------------------------------------------------------------------------------------------------------------------------------------------------------------------------------------------------------------------------------TTCCCTACCATACAA---AGCGGTCATGAACAACCCGAGTATATGCTTCATTCCGACAGC---------------------------------------------------------------------------------------------------------------------------------------------------------------------------------------------------------------------------------------------------------------------------------------------------------------TGTATCTATTTCCCGTATGTCATAAAAATATCCCGTCACCACCACCGTATATCTTATACCTCCTCTCTTCCATCCGGAAAATGGTCTTGCGGAGTCTGTCGTCAAATGGTTGACAACGACTATGGTGCCTACTCTTGCAACAAGTGTGATGACTATTTTGTTCATTCAAGATGCGCGCTGCGGAGTGACTTATGGGATGGGATAGAACTCGAGGGAGTACCTGAAGAACCTGAGATTGTT------GAGCCATTTATCACGATTTCTGATGGTATAATACTCCATTTTTCTCATGGCCATCATCTGAAACTCAAGATCAGTAGAGTCTACGACGAAAAAAAGGTTTGTCAAGCGTGCATCCTTCCGATCTATGAGGGTAGCTATTATTCATGTATGGAT------TGTGACTTCATCCTTCACGAAGCATGTGCAAATGCACCTTGCAAGAAACATCATGCTTTGCGTCCTCACCCACTTACACTAACGATCACTAGTTAT---GAAGGCAACGTA---------GGACGTTTTTGTTGTAATGCTTGTCAGTGTGGTTTCGTCTAC------------------------------------------------------------------------------------------------------------------------------------------------------------------------------------------------------------------------------------------------------------------------------------------------------------------------------------------------------------------------------------------------------------------------------------------------------------------------------------------------------------------------------------------------------------ATTCAGAGTGGT------------------------------------------------------------------------------------------------------------------
>AT1G53340.1
------------------------------------------------------------AATTCAGATGGAAACGGGACTGTG------CTCTCTGTT------AAAGTT------------------------------------------------------------------------------------------------------------------------------------------------------------------------------------------------------------------------------TTCCCTACCATACAA---AGCGGTCATCAACAACCCGAGTATATGCTTCAATCCTACAGC------------------------------------------------------TGTAAGGACAATAAAAACCCTAATATTTACGATTTCATT---TGTGGTGACCAGTTTCACAAAGAATGTGTTGGTGCTCCACTCGAGTTCAAACACCCTTTCTATCCAGTATGTTGTCAAAAACCTATCTATGGCATGAATTATTATTGTTTTTGTGCTTTCAAGCCAATACCCTTTGTTATAGATCACCCCAAAAGGCATCCCCATCCCCTCACCTTTTTTCCCTGCCATGTTTGT------------TGTATCTATTTCCCGTATGTCATAAAAATATCTCGCCACCACCATCGTATCTCTTATACCTCCTCTCTTTCATCCGGAAAATGGTCTTGTGGAGTTTGTCGTCAAGAGGTTGACAACGACTATGGTGCCTACTCTTGCAACAAGTGTGATGACTATTTTGTTCATTCAAGATGCGCGTTGCGGAGAGACATATGGGATGGGATAGAACTCGAGGGAGTACCTGAAGAACTTGAGATAATT------GAGCCATTTATAACAATATCTGATGGAATAATACTCCATTTTTCTCATGGTCATCATCTGAAACTCGATACCAGTAAAGCTTACGATGAAAACAAGCTTTGTCAAGCGTGCACCCTTCCGATCTACGAGGGTGGCTATTATTCAGGTGTGGAT------TGTGACTTCATCCTCCACGAAGCATGTGCAAATGCACCTTGCAAGAAATATCATGCGTTGAATCCTTATCCACTCACACTAAAGGTCACTAATTAT---CATGACAACAAA---------GGACGTTTTCGTTGTGATGCTTGTCAGTGTGGTTTTGTCTATTGTTATGCT------TTTAAAATAGATATACGATGTGCCTCGGTTTCTGAACCATTTGATTATGAGCATCCCTTATACCTAGCTCCATGTCACATATGCCAA------AAAAAACTAAATTGCATTGAATGTGATTTTGTGATATGCTTCTATCAACATGACAAACATTTCCTCAAGAAAGAGGCAAATGATCATTCAGAGTGGTGTGATGTATGCGAAAGAAGAATA---------------------------------------------------------------------------------------------------------------------------------------------------------TATTCATGCGACGACTGTTGCACCACTCTTCATATTGATTGTTTGCTTGGGGAAGACATGTATATG---AAGCCTGGTCACACCATA------------------CATATTCATAGCAACAATACTTTGTCTCGGCCATTTTGCAGTGAGTGCGGG---------------------------------------------------------TTTTGTGCTGTATCTTGC---------------ATTGATTAC------------------------------
>AT5G02330.1
------------------------------------------------------------AATTCAGATGGGAAA---------------CTCTCTCTTCAA---AAAGCT------------------------------------------------------------------------------------------------------------------------------------------------------------------------------------------------------------------------------TTCCCCAGCATAAGA---GGCGCTGATCAACAAGTCCAGCATTTGCTTGATTCCGACAGCCAAGTCCATGATTTGCTTCATTCCGACAACAGCCATGATGATGATGGTGATGAATGTAAGAACAGTAAAGAAATTGAGTTCGATCAATTCAAT---TGTGATCTAATGTTCCACAAAGAATGCGTGGAGTCTCCCCTTGAGATCAAACACCCTTCCTATCCCATGTGCTGTAAACACCCTTCCAATCTTATTTTTTATTATTGTGATTGTGCGATGAAGCCAATATCCATTTTTATAGACCACCCAAAAAGGCATCCCCACCTTCTCACCTTTTTTCCCTGCGATGTTTGT------------TGTATCTATTTCCCGTATGTCATTAAAATATGTCGTCACCAACACCGTATCTCTTTTACCTCTTCTCTTCCATCTGGAAAATGGTCTTGTGGAGTATGTCGTAAAAAGGTTGACAACAATTGTGGTGCATACACTTGCAACAAGTGTAGCCACTATTTTGTTCATACAAGATGTGCGTTACGGGAAGACTTGTGGGATGGAAAGGATCTCGAGGGAGTACCTGAAGAACCTGAAATAATT------GAGCCATTTGAGACGATAGCTGATGGAATAATACTCCATTTTTCTCATGGCCATCATCTGAAACTCAAGACCAGTGGAGTTTACAACGAAAACATTATTTGTCAAGCGTGCATCCTTCCAATCTATGAGGGTAATTATTACTCGTGTATGGAT------TGCAACTTCATCCTCCACGAAGCATGTGCAAATGCTTCTCGCAAGAAAGATCATGCCTTACACAGTCACCCACTTACGCTAAAAGTCTCTGATCAGAATGAATACTTTAAA---------GGTTACTTCAGGTGTTCCGCTTGTGATTGTGGCTTCATCTAT---------------TACAGCATAGACATACGGTGTGCCTCTGTTTCTGAACCATTTGATTATGAGCATCCCTTATTCCAAGCTCGATGTCAAATTTGCCGA------CGAAAACTAAATTGCATCGAATGCAATTATATTATATGTTTCTATAAGCTTGACAAACATTTCCTCACAGAAGAGGGAAGTGATCAGTTAGACTGGTGTGAGGTATGCGAAAAGAAATTA---------------------------------------------------------------------------------------------------------------------------------------------------------TATGCGTGTGATGACTGCTGCACCACTCTCCATGTTGATTGTTTGCTTGGAAAAGAGATGTATATGTTGAATCCTGGTCATACTGTA------------------TATATTCTTCCCAACAATACCATGACTCGACCATTCTGCCAACTTCATAAAGAT------------------------------------------------------TTTTGCTCTTACAGTTGT------------------------------------------------------
>AT2G13900.1
------------------------------------------------------------AATCCAGATGGAAAA---------------CTCTCTCTTCAA---AGGGTT------------------------------------------------------------------------------------------------------------------------------------------------------------------------------------------------------------------------------TTCCCCAGCATAGGA---AGCGTTGATCAACAAGTCCAGCATTTGCTTGATTCCGACAGCCAAGTCCATGATTTGCTTCATTCCGACAGCAGCCATGATGATGATGATGATGATTGTAAGAATAGTAAAGAACTTGATTATGATCAATTTAAT---TGTGATCTAATGTTCCACAAAGAATGCGTAGAGTCTCCCCTTGAGATAAAACACCCTTCCTATCCCGTGTGCTGTGATTTAGCTCTCTGTAGCATGCTTTATCATTGTGTTTGTGCGATGAAGCCAATACCCATTTTCATAGACCACTCAAAAAGGCATCCCCACCTTCTCACCTTTTTTCCCTGCGATGTTTGT------------TGTATCTATTTCCCGTTTGTCATTAAAATATGTCGTCACCACCATCGTATCTCTTTTACCTCTTCTCTTCCATCCGGAAAATGGTCTTGCGGAGTCTGTCGTCAAAAAGTTGACAACAATTGTGGTGCGTACACCTGCAACAAGTGTAACCACTATTTTGTTCATACAAGATGTGCGTTACGGGAAGACGTGTGGGATGGAAAGGATCTCGAGGGAGTACCTGAAGAGCCTGAAATAATT------GAGCCATTTGAGACGATAGCTGATGGAATAATACTCCATTTTTCTCATGGCCATCATCTAACACTCGAGATCAGTAGAGTTTACGACGAAAACAAGTTTTGTCAAGCGTGCATCCTTCCCATCTATGAGGGTAACTATTATTCATGTATGGAT------TGTGACTTCATCCTCCACGAAGCATGTGCAAATGCTTCTCGCAAGAAACATCATGCCTTGCACGGTCACCCACTTACGCTAAAAGTCCCTGGCCAA---GAATACTATAAA---------GATTACTTCCAGTGTTCTGCTTGTTATTGTGGCTACGTCTAT---------------TACAGAATAGACTTACGGTGTGCCTCAGTTTCTGAACCCTTTCAATATGAGCATCCTTTATTTCTAGCTCGATGTCAAATCTGCCAAGCTACTCGAAAACTAAATTGCATCGAATGTGATTATGTTATATGTTTTTATAAGCATGACAAACATTTCCTCACAAAAGAGGAAAGTGATCAATTAGACTGGTGTGAAGTATGCGAAAAAAGAATA---------------------------------------------------------------------------------------------------------------------------------------------------------TATGCTTGTGATCACTGTTGCACCACTCTTCATGTTCATTGTTTGCTTGGAGAAGACATGTATATGTTGAAACCTAGTCAAACCATA------------------CATATCCTTCCCAACAATACCCGGTCTCGACCATTCTGCCATCATCATGATGAC------------------------------------------------------TTTTGTTCTTACCGTTGT------------------------------------------------------
>AT5G02350.1
------------------------------------------------------------AATTTAGATGGGAAA---------------CTCTCTCTTCAA---AGAGTT------------------------------------------------------------------------------------------------------------------------------------------------------------------------------------------------------------------------------TTCCCCAGCATAACA---GGCGTTGATCAACAAGTCCAGCATTTGCTTGATTCCGACAGCCAAGTCCATGATTTGCTTCATTCCGACAACAGCCATGATGATGATGGTGATGAATGTAAGAACAGTAAAAAAGATGAGTATTTACAATTCACT---TCTGATCAAATGTTCCACAAAGAATGCGTGGAGTCTCCGCTTGAGATCAAACACCCTTCCTATCCCGTGTGCTGTGATTTAGCTCTCTTTAGCATGCTTTATCATTCTGTTTGTGCGATGAAGCCAATACCCATTTTAATAGACCACCCAAAAAGGCACCCCCACCTTCTCACCTTTTTCCCTTGCGATGTTTGT------------TGTATTTATTTCCCGTACGTCATTAAAATATGCCGTCACCAACACCGTATTTCTTTTATCTCTTCTCTTCCATCCGGCAAATGGTCTTGCGGAGTCTGTCGTCAAAAGGTTAACAACAATTGTGGTGCGTACACCTGTAACAAGTGTAGACACTATTTTGTTCATACAAGATGTGCGTTGCGGGAAGACGTGTGGAATGGAAAGGATCTCGAGGGAGTACCTGAAGAACCTGAAATAATT------GAGCCATTTGAGACAATAGCTGATGGAATAATACTTCATTTTTCTCATGGCCATCATCTCAAACTCGAGAACAGTAGAGTTTACGACGAAAACATTATTTGTCAAGCGTGCATCCTTCCAATCTATGAGGGTAATTATTATTCGTGTATGGAT------TGCGATTTCGTCCTCCATGAGGCATGTGCAAATGCTTCTCGCAAGAAAGATCATGCCTTGCACGGTCACCCACTTACGCTAAAAGTCCAAGGT---------------------------GATTCCTTTTTCTGTTCTGCTTGTTGTTGTGGCTACGCCTAT---------------TACCAAATAGACTTCCGGTGTGCCTCGGTTTCTGAACCATTTGAATATGAACATCCTTTATTCCTAGCTCGATGTCAAATCTGCCAAATTGCTCGAAAACTAAATTGCATCGAATGTGATTATGTTCTATGTTTTTATAAGCACGACAAACATTTCCTCACAAAAAAAGGAAGTGATCAATTAGACTGGTGTGAGGTCTGCGAAAGAAACATA---------------------------------------------------------------------------------------------------------------------------------------------------------TATGCGTGTGATGACTGCTGCACCACTCTTCATGTTCGTTGTTTGCTTGGAGAAGACATGTATATGTCGAAACCTGGTCACACCATA------------------CATATTCTTCCCAACAATACCCGGTCTCGACCATTCTGCCATCATCATGATGAC------------------------------------------------------TTTTGTTCTTACCGTTGT------------------------------------------------------
>AT2G13950.1
---------------------------------------------------------------------------------------------------------------------------------------------------------------------------------------------------------------------------------------------------------------------------------------------------------------------------------------------------------------------------------------ATGCTTGATTCTCACAAC------------------------------------------------------TGTAAGAACAATAAAGAACCTAATGGTGCCGACTTCTGT---TGTCGTAAGAAGTTCCACAAAGAATGTGTGGAGTCTCCACTTGAAATCAAACACCCTTCCTATCCCGTGTGTTGTGATATAAGTTTCCAAGACATTATTTATCATTCTGTTTGTGCGATGAAACCAGTACCCATTTTTATAGACCACACAAAAAGACATCCCCACCCTCTCACTTTTTCCCCTTGCAATGTTTGC------------TGTCTATATTTCACGCATGTCATAAAAATATCTCGTCACCACCACCGTATCATTTTTACCTCTTCTCTTCCATATGGAAAATGGTCTTGCGGAGTCTGTCGTAGGGAGGTTGACAATCATTATGGTGCTTACTCTTGCATCAAGTGTGGTGATTATTTTGTTCATACAAGATGTGCATTGCGAAAAGATGTGTGGAATGGAGAAGATCTCGAGGGAGTACCTGAAGAACCTGAGATAGAT------GAGCCATACGAGACGATAGCTGATGGAATTATACTCCATTTTTCTCATGACCATCATCTAAAACTCGAGATCAATAGAGTTTACGATGAAAACAAGTTTTGTCAAGCGTGCATCCTTCCAATCTATGAGGGTACGTACTATTCATGTTTGGAT------TGTGAATTCATCCTACATGAAGCATGCGTTAATGCCCCTAGAAAGAAACACCATCCGTTGCATACTCACCCGCTTACGCTTAAGGTCAGTATTTAC---GATCATTACAGAAGAAGAGGAAATTACTTCGACTGTGGTGCTTGTAAGTGTGGTTTTGTCTAT---------------TTCTCACTTGATTTGCGGTGTGCCTCTATTTCCGAACCATTTCAATATAAGCATCCCTTATTTCTAGCCCCATGTCAAATTTGCCAA------AGAAAACTAAATTGCATGGAATGCAAGTATATTATTTGTTTCTACAAGCATGACAAACATTTCCTCACAGAAGAGGGAAGTGATCAATTAGACTGGTGTGAGGTATGCGAAAAGAAATTA---------------------------------------------------------------------------------------------------------------------------------------------------------TATGCGTGTGATGACTGTTGCACCACTCTCCATGTTGATTGTTTGCTTGGG------------------------------------------------------------------------------------------------------------------------AGTTTGTTCGATGGATTAAATGTCATCATCGCCGGTGCTTCGTTTACTTCTAGATCTCTA------------------------------------------------------
>AT5G02340.1
------------------------------------------------------------AACCCAGATGGAAAA---------------ATCCCTCTC------AAAACT---GAT------------------------------------------------------------------------------------------------------------------------------------------------------------------------------------------------------------------------TTCCCAAGC------------GCTGATCCACAAGTCCACTATATGCTTGATTCTCACAAC------------------------------------------------------TGTAAGAACAATAAAGAACCTAATGGTGCCGACTTCTGT---TGTCGTAAAAAGTTCCACAAAGAATGTGTGGAGTCTCCACTTGAAATCAAACATCCTTCCTATCCTGTGTGTTGTGATATAAGTTTCCAAGACATGATTTATCATTCTGTTTGTGCGATGAAACCAGTACCCTCTTTTATAGACCACACAAAAAGACATCCCCACCCTCTCACTTTTTCCCCTTGCAATGTTTGC------------TGTATCTATTTCCCGCATATCATAAAAATTTCTCGTCACCACCACCGTATCATTTTTACCTCTTCTCTTCCATCTGCAAAATGGTCTTGCGGAGTCTGTCGTGGAGAGGTTGACAATCATTATGGTGCCTACTCTTGCAACAAGTGTGGTGATTATTTTGTTCATACAAGATGTGCATTGAGAAAAGACGTGTGGAATGGAGAAGATCTCGAGGGAATACCGGAAGAGCCTGAGATGGAT------GAGCCATACGAGACGATAACCGATGCAATTATACTCCATTTTTCTCATGACCATCATCTAAAACTCGAGATCAATAGAGTTTACGATGAAAACAAGTTTTGTCAAGCGTGCATCCTTCCAATCTATGAGGGTACTTACTATTCATGTATGGAT------TGTGACTTCATTCTACACGAAGCATGCGCTAATGCCCCTCGAAAGAAACACCATCCGTTGCATCCTCACCCGCTTACGCTTAAGGTCAGTATTTAC---GATCATTACAGAAGAAGAGGGAATTACTTCGAATGTCGTGCTTGTAGGTGTGGTTTTGTTTAT---------------TTCTCACTTGATTTGCGCTGTGCCTCGGTTTTCGAACCATTTGAATATGAGAATCCCTTATTCCTAGCCCCATGTCAAATCTGCCAA------AGAAAACTAAATTGCATGGAATGCAAGTACATTATATGTTTCTACAAGCATGACAAACATTTCCTCACAAAAGAGGGAAGTGATCAATTAGACTGGTGTGAGGTATGCGAAAAGAAGTTA---------------------------------------------------------------------------------------------------------------------------------------------------------TATGCGTGTGATGACTGCTGCGCCACTCTCCATGTTAATCGTTTGCTTGGGAGAGATGAGTATATGCTGAAACCTGGTCATACTGTA------------------CATATTCTTCCCAACAATACCATGACTCGACCATTCTGCCATGGTCATAAAGAT------------------------------------------------------TTTTGCTCTTACAGTTGT------------------------------------------------------
