# Supplementary material for: Impact of recurrent gene duplication on adaptation of plant genomes
Source: BMC Plant Biol. 2014 May 31;14:151. doi: 10.1186/1471-2229-14-151 (PMC4049390; doi:10.1186/1471-2229-14-151)
Supplement: Additional file 4 — Contains the cleaned alignments of the clusters with codons under selection. [file 1471-2229-14-151-S4.zip › 4437544801233534_add4/Additional_file_4/Arathcluster75_large_aligned.fasta]

>AT3G55670.1
---------------------------------------------------------------------------ATGAAATTGGAAAACCAGTCAGAAACAACTGCGAACATTCAG------------------------------------------------------------------------------------------------------------------------------------------------------------------------------------------------------------------------------------------------------------------------------------------------------------------------------------------------------------------------------------------------------------------------------------------------------------------------------------------------------------------------------------------------------------------------------------------------CTG------AATGCGCCGGAGTTGGTTGAGGCAAATATCGCTGAAGTTACATCTATAACC------------------------ATTGAGAAGTTTCTTGGATCTTTCACTTCAGTCACACGTCTGTTATTGAAT---------------------------------------------------------------------------------------------------------------------------------------------------------------GGCAAATGGAATGAGCCAAAGGATGTCCCTGAATGTTTGTCACAAGAGACATTTGTGTGGAGAAGATTGGATTGGGGAAGAGAAGAAGAGAAAGAAATAGCTACATATATTCTCAAGAACGGAAGACGGTTGAAGAAGGAAACTTTCACG------ACAAATCCCATTGAATCGGAAGGGCTCAGACTTAAGGTGCTCAACGGATTGGATGGTGCGCCTTTATTTAGGAAAGATGGTGTGGTTGTCGGGAAATGGAATCAACCAAAGAATGTTCCTCAATGTTTGTTGTCTCACCTCGAGACATTTGTGTGGACAAGATACCGTTGGGAAAGGGAAGAAGAGAAAGAAGAGGCTACATACATTCTGAAGAACGCAAGACTGTTGAGC---GATTTAAAAGAGTTTCATTGG---------------------------------------------------
>AT3G52680.1
------------------------ATGGAA------TTGAGAATTCGCGACAGGATCAGTGAGTTGCCTGATGGTTTGCTTCTAAAGATATTGTCTTCTCTTCCAACAAACATTGTCGTAGCCACAAGTGTTTTGTCTAAACAATGGCGGTCTCTCTGGAAGTTGGTGCCAAATCTCGAGTTCTTTTCAGAGATTGTTTGCAAGTCTTTCCTTTCACACAAAGCTCCGGTTCTAGAGAGCTTTCGTCTC------TTT---------TTTAATCCTGTAGATATTGGACTTTGGGTTGGAATTGCTTTTTCTCGACATCTACGTGAATTGGTGCTC------------GGGAAGGGG---TTTCCGAGTAGCTTG------ACACTTGAGACGTTGAAACTCGTACTATGTATTCTTGTAGATATACCTTCTCCAGTTCTTATGAAGTCTCTTAGAACTCTGCACCTTGAGTTTGTGAGATACAAAGACGAATCATCTGTCCGTAATCTTTTATCTGGCTGTCCTGGTCTTGAGGAATTGCGTTTGTATCGAGACGAT---TTCACTATT---GAGGTCCCTTCTTTGCAGAGGTTAACGATTCAT------TATGTGATAAATGCTCCTTTTTTGAAGTACTTACTAATTGAAGAG------------TTA---AGATGTCCTGAGTTTTGTCTG------AATGCCCCGGAGTTGGTTGAGGCAAATATCGCTGAAGTTACATCTATAACC------------------------ATTGAGAAGTTTCTTGGATCTTTCACTTCAGTCTCACGTCTGTTATTGAAT---ATTACATAT---------CCTACTGGAAGTATGTTCTATCAGCTGGTATCTTTAGAGATGTATACACGTGAAGCATGGTGGAATCTACTTACGCTCATGCTCGAGAATTCTCCTAAACTACAAGTGCTCAAGCTCACTGAT---------------GGCAAATGGAATGAGCCAAAGGATGTCCCTGAATGTTTGTCACAGGAGACATTTGTGTGGAGAAGATTCGATTGGGGAAGAGAAGAAGAGAAAGAAATAGCTACATATATTCTCAAGAACGGAAGACGGTTGAAGAAGGCAACTTTCTCG------ACAAATCCCATTGAATCGGAAGAGCTCAGACGTAAGGTGCTCAACGGATTGGATGGT---------------------------------------------------------------------------------------------------------------------------------------------------------------------------------------------------------------------------------CCATCTTATCTTGGATCAGACTCT
>AT4G00160.1
------------------------ATGGAA------TTGCGAATTAGAGACAGGATCAGTGAGTTGCCTGATGCTTTGCTTATAAAGATACTGTCTTTTCTTCCAACAAAGATTGTCGTAGCCACGAGTGTTTTTTCTAAACAATGGAGGCCTCTTTGGAAGTTGGTGCCAAATCTCGAGTTCTTTTCAGAGATAGTTTGCAAATCTTTCCTTTCACATAAAGCCCCGGTTCTAGAGAGCTTTCGTCTT------TTT---------GTTGATCCTGTAGATATTGGACTTTGGGTTGGAATTGCGTTTTCTAGACATCTGCGTGAATTGGTGCTC------------GGGACGGGG---TTTCCGAGTAGCTTG------ACACTTGAGACTTTGAGACTCGTACTTTTGATTCTTGTTGATATCTCTTCTCCGGTAGTAATGAAGTCTCTTAGGACTCTCCATCTTGAGCTTGTGAGCTACAAAGACGAATCATCTATCCGTAACCTTTTATCAGGCTGCCCTATTCTTGAAGAATTGCTTGTGATTCGAGAAGAT---TTCACTATTGATGAGGTCCCTTCTTTGAAGAGATTAACGATTAAT------TATGTGATAAATGCTCCTTCTTTGAAATACTTACTGATTGAAGAC------------TTA---AGATGTCCCGGGTTTTGTCTG------AATGCGCCGGAGCTAATGGAGGCAAATATTTTTGATGGTACATCTATAACC------------------------AATGACAACTTTCTTGGATATCTCACTTCAGTCAAACGGTTGTTGTTGAAT---ATTACATAT---------CCTACTGGAAGTATCTTCTATCAGCTGGTATCTCTAGAGATGTATACACGTGAAATATGGTGGGATCTACTTACGCTCATGCTCGAACATTCTCCTAAACTACAAGTTCTCAAGCTCACTGAT---------------GGCAAATGGAATGAGCCAAAGTATGTCCCTGAATGTTTGTCGCATGAGACATTTGTGTGGAGAAGATTCGATTGGGGAAGAGAAGAAGAGAAAGAAATAGCTACATACATTCTAAAGAACGCAAGACGATTGAACAAGGCAACTTTCTCG------ACAAATCCTGTTAACTCGGAAGAGCTCAGACGTAAGGTGCACAACGAATTAGATGGT---------------------------------------------------------------------------------------------------------------------------------------------------------------------------------------------------------------------------------ACATCTTATCATGTATCAGACTCT
>AT3G52670.1
------------------------------------ATGAGAAATCAAGATAGGATGAATCAGTTGCCTGAAGATTTGATTCTGCGGATTCTGTCTTTTCTTCCAACAGAACTTGTCATAGCAACGAGTGTTTTGTCTAAACAATGGCGGTCTCTATGGAAGTTGGTGCCAAATCTCGAGTTC------------------------------------------------------------------------------------ATTAATCCTGTAGATATCGGACTTTGGATAGGAATTGCGTTTGCTCGACATTTGCGTGAATTGGTACTC------------------------TTTCCGAGTAGCTTG------ACACTTGAGACTTTGAAACTCATACTTGGGATTCATGTAGACATACCTTGTCCGGTTCTTTTGAAATCTCTTAGAACTCTGCACCTTGATTCTGTGAGCTACAAAGATGAAGAATCTATCCGTAACTTGTTATCTAGTTGCCCTATTCTTGAAAATTTGGTTGTGTAT---TATTGG---TTCGATATT---GAGGTCCCGTCTTTGAAGAGACTTGAGATTTGT------TATACGATTAATGTTCCCTGTTTGAAATACTTGAGAATCGAAGGG------------TTAAATAAAGATTTTGAGCTTTGTCTG------AATGCGCCGGAGCTGGTGGAGGCATATTTTACTAAAGGTTCTCTTATCATC------------------------GCTGATAAGTTTCTTGGTTCACTAAAGTCAGCCAAACGTCTCTCTTTGGAT------------------------------------------------------------ATGCATACACGTAGAGAATGGTGGAATCTACTTACGGTCATGCTCGATAGCTCTCCTAAACTACAAGTCCTCAAGCTCATTGAT---------------GAGAAATGGAACGAACCAAAGTATGTTCCTGAATGTTTGTCTCACGAGACATTTGTGTGGATAAGATACGATTGGGAAAGAGAAGAAGAGAAAGAAGTAGCTACATACATTCTAAGGAACGCAAGATGGTTGAAGAAGGGAACTATCTCC------ACAAATCCCATCGAATCGAAAGACCTTAGACGTAAGATGCTCAATGAGTTGGATAGT---------------------------------------------------------------------------------------------------------------------------------------------------------------------------------------------------------------------------------------------------------
>AT3G51530.1
ATGAAAAATTCTGAAAGATTTTCTATGGAA------TCGAGAAAGCCAGACAGAATCAGTGAGTTGCCTGAAGTTTTGCTTCTGCAGATACTGTCTTCACTTCCTACAAAACTTGTCATATCCACAAGTGTTTTGTCCAAACGATGGCTATCTCTTTGGAAAATGGTACAAAGACTCGAGTTTTTTGCTGAAAACGTTACCAGGTCTTTGCTTTCACATAAAGCTCCAGTTCTAGAGAGTTTGCATCTG------------------TTTGATGGTGTTTATGTTGGAGTATGGGCTACAATTGCATTTACACGCCATGTTCGTGAGTTCGTACTC------------------------TTTCCAACTAGCTTG------ACACTTGAGACCTTGAAACTTGATTACGTT---TATATTTATGTTCCTTGTCCGGTTTCTATGAAGTCCCTTAGAACTCTTCACCTTCTATCTGTGGTCTACAAAGGCGATGAATCTGGTCATAATCTTTTTGCTAGCTGCCCTAATCTTGAACATTTGGTCCTGCGTCGATTCTTCGTGTTCATCATT---GATGCGCCATCTTTGAAGACACTTTTGCTTTCC---AGGTATGTGATAAAAGCTCCTTCTTTGAAGTACTTGGGAATTGAAAGT------------GTA---GAAGGTTTTGAGTATTTTCTGATTGAGAATGTAACCGAGCTAGTTGAGGCAAATATTAGAAACGTTTCTAAGATAGTC------------------------AATGAGAATATTTTGGGATCTCTCAAGTCAGCCAAACGTCTTTCCTTGGAC---ATTACATAT---------CCTACTGAAGTTATGTACCATCAGCTGGTATATCTGGAGATGCATACACATAAAGTGTGGTGGAATCTACTTACGCACATGCTTGATAGCTCTCCTAAACTACAAGTCCTCAAGCTCATTGATGAGACTCGTCATGAAGGGAAATGGAATCAACCAAAGTATGTCCCTGAATGT---------GAAACGTTTATGTGGAGAAATTGCAATTGGGGAAGAGAAGAAGAGAAAGAAGTGGCGACGTACATTCTAAGGAACGCAAGACAGCTGAAGAAGGCAACTTTCTCT------ACGGATCCCATTGAAGCGAAGAGGCTCAGACGTAAGATGCGCGAGGAATTGGATGGT---------------------------------------------------------------------------------------------------------------------------------------------------------------------------------------------------------------------------------------------------------
>AT3G52690.1
---------------------------------------------------------------------------------------------------------------------------------------------------------------------------------------------------------------------------------------------------------------------------------------------------------------------------------------------------------------------------------------------ACACTTGAGACCTTGATTCTCAAGTATTTGGCTCTTGTGGATGTTCCTTCTCCAGTTTGTATGAAGTCCCTCAGAACTTTGCACCTTGATTGTGTGAATTTCAAGCACAATGAATCTTTTAGTAACCTTATATCTGGCTGTCCTAATCTTGAAGATTTGTTCATGTATCAATACCCTATGTTCATTATT---GTGGCACCATCCTTGAAGAGGCTAGTAATTATA------TATGTGATAAATGCTCCTACTTTGAAATACTTGAAAATAAAAGGG------------TTG---AGTCATTGTGGGTTTTGTTTGATTGAGAATGCGCCAGTGTTAGTTGAGGCAAAAATTAGAAATCTTTTTTATATATAC------------------------AAAGAGAAGATTCTGGGATCCCTCAAGTCAGCCAAACGTCTTTCCTTGGAC---------TGT---------CCTATTGATAGTATCTTCTATCAGCTGGTACATCTAGAGATCTATACATGTAAAGAGTGGTGGAATCTACTTAAGCTCATGCTTGATAGCTCGCCTAAATTACAAGTCCTTAAGCTTATTGGT---------------GGTAAATGGAATGAACCAAAGAATGTTCCTGAATGTTTGTCTCAAAAGATGTTTGTGTGGACAAGTTACCATTGGGAAAGTGAAGTAGAGAAAGAAGTGGCTACATACATTCTAAAGAATGCAAGACAATTGAAGAATGTAAGTTTCTCT------ACAAGACCTATTCATTCCAAAGAGCACAAATGTAAGATGCTCAAGGAGTTAGATGGT---------------------------------------------------------------------------------------------------------------------------------------------------------------------------------------------------------------------------------------------------------
>AT1G55030.1
------------------------------------------------GACATGATTAGTCAGTTACCTGAACCTTTGATTCTCCAGATATTGGGCTCACTTCCTACGAAAGTTGCCATAACCACGAGTGTTTTGTCTAAACAATGGCAGTCTCATTGGAAAATGATGCCCAAACTCGAGTTT---------AATGTTACCAAGTGTTTGCTTTCACATAAGGCTCCGGTTCTACAAACTTTTAGTCTCAAAGTT------------AATAATGCAGTGGATATTGGTTGCTTGATTGGAATTGCAATGACTCGCAATGTGCGTAAATTGGTACTC------------------------TTTCCTAGGAGCTTG------ACACTAGAGACTTTGGAACTCATCCTTAATGTTGTTATGGATGTCCCTCCTTCGGTTTATCTGAAATCCCTTAAAACCCTTTATCTTCTAGCTGTGGACTTCAAAGACGATGAATCAGTTATTAACCTTTTATCTGGCTGTCCTAATCTTCAAGATTTGGTAATGCGTAGATCAAGT---TTCACTATT---GCAGTGCCATCTTTACAAAGACTAGCCATTCATAAT---TATACCATAAATACTCCTTCTTTGAAATACTTGAAACTTGAAGGG------------TCT---AAGGCTTTTGAGTCTTTTATGGTTGAGAACGTATCGGAGCTGATAGAGGTAAATATTACTGATGTCTCTGAGATAATC------------------------GACGAGAAGCTTCGGGTATTTCTTACTTCAGTTACACGTCTTTCCTTGGCT---TTTACGTTT---------CCTACCGGTATCATCTTCAACCAGTTAGTATATTTGGAGATATGTACAAATAAAACATGGTGGAAACTACTTCCCCTCATGCTCCATAGTTCTCCTAAACTCCAAGTCCTCAAGCTCATCGAT------------------GAATGGAATCAACCAAAAAATGTTCCTGAATGT---CACCATGAGAAATTCATTTGGGAAGGCTACAAATGGAAACGT---GAAGAGATAGAAGTGGCGAAATACATTCTAAAGAACACGAATCGTTTGAAGAGAGCTATTTTCTCC------CTAAAAGGTATTAGTTCTGAA------AGGCTTGTGGTGGTTGAAGATTTGAAAAGT------------------------------------------------------------------------------------------------------------------------------------------------------------------------------ACA------------------------------------------------------------------------
>AT4G13965.1
------------------------------------------------------------------------------------------------------------------------------------------------------------------ATGTTGCCTAAACTCAACTTTTTTTCAAAGAATGTTAAAAGGGCTCTGCTTTCACATAAGGCTCCGGTTCTGCATAGTTTGCATCTCATAGTT------------TGTAATTCAATGAATACTGCAAAATTGATTGGCATTGCATTTGCCTGCAATTTGCGTAAGTTGGTACTC------------------------ATTCCTGAAAGCTTG------ACGCTAGATACCTTGGAACTCAAGTATTCGATTCTTATGGATGTCCCTTCTTCGATTTGTCTGAAATCCCTTAGAACTCTGCACCTTCACTATGTGGACTTCAAAGACAATGAATCAGCTCTTAACCTTTTATCTGGCTGTCCTAATCTTGAAAACTTGGTGGTGCATCGACCATTC---TACACTATT---GCGGTGTCATCCTTAAAGAGACTAACAATTTATACA---TATGTGATAAATTCTCCTTCTTTAACATACTTGAAGATTGTAGGT------------CAA---ATTGGGTTT------TGTCTGATAGAGAACGTACCAGAGCTGGTGGAGGCAAGTATGATTGTTTCCTCTCAGATAATC------------------------AATAAGAACCTTCTGGAATCTCTAACTTCAGTCAAACGTCTGTTCTTAGAA---ATTAAGTTT---------CCTGCTGGTAGTATCTTCTATCAGCTGGTATATTTGGAGCTACTGACACATGAAGCATGTTTGAATCTACTTACTCTAATGCTTAATAGTTCTCCTAAATTGCAAATTCTAAAGCTCCTCAGT------------------AAATGGAATAAGCCAAAGATTGTTCCTGAATGTTTGTTTCACGAGACGTTCATGTGGAAAGGATACGAATGGAAACGAAACGATGAGACCGAAGTGGCGAAATACATCCTAAGTAACACAAATCGTTTGAAGAGAGCAACTTTCTTC------TCAAAACCCATCAGTTCTGAA------AGAGTTAAAATGGTTAAGAATTTGAATAGT---------------------------------------------------------------------------------------------------------------------------------------------------------------------------------------------------------------------------------------------------------
>AT3G26930.1
---------------------------------------------------------------------------------------------------------------------------ATGAGTGTCTTGTCTAAACGATGGAGGTCTCTTTGGAAGATGTTGCCTCGGCTTAAGTTTTTTCCTGATAATGTCAACAGGTGTTTGCTTTCACATCAAGCTTCGTTTCTACAGAGTTTGCATCTTGTAATA------------GTGTCTCATATGCATACTGGGATATTGATGGGAATTGCGTTTGGACGCCATATACGTGAGCTGGTACTC------------------------TTTCCTTTAAGCTTG------TCACTAGAGACATTGACACTCGGTCATAACGTTCTTATAGATGTCCCTTCTCCGGTTTTTTTGAAGTCTCTTAGAACTCTACACCTAGATGGGGTTGAGTACACAGACGATGAATCAGTTGTTAACCTTTTATCTGGTTGTATTAGCCTGGAAAATTTGGTGGTCCATCGAATACAA---TTCACTATT---GCGGTGCCATCCTTGAAGAGGCTAACACTTACTACT---TATGTGATAAATGCTCCTTCTTTGAAATACTTGAAGATTTTAGGT------------GAC---AAGGCT---------TATCTGATTGAGAATTCACCTGAGTTGGTGGAGGTAAGTCTGACAGATAGGCAAGTTACTGTGGATGGTTATCCCATCGCTTCATACGTTGAGAACCTTCTTAGATCTCTTACTTCAGTCAAACGCATGTCTTTGAAGTCAATTAAGTTT---------CCAACTGGTAGCATCTTCTATCAGTTGGTATCTTTGGAGCTATATACAAATAAAGCATGGTGGAATCTGCTTGTGTTGATGCTCGATAGTTCTCCTAAATTGCAAGTCCTCAAGCTCAACGGT------------------AATTGGGATCAACCAAAGAATATTCCTGGATGTTTGTTTAATGAGACATTCATTTGGAAAGGCTGCAAAAGGATAGGAGAAGATGAAAAAGAGGTGGCGAAATACATCCTAAGGAACACAAATCGTTTGAAGAGGGCGACTTTCACCAGAGAAATCTATGAAGAGAACAATTCT------AATCTTGAAATGGTGGAGGAATTGGAAAGT------------------------------------------------------------------------------------------------------------------------------------------------------------------------------------------------------ACCTTGTGGTCACTATCCAATTATGAT------------------------
>AT3G26920.1
---------------------------------------------------------------------------------------------------------------------------ATGAACTTTGGGTGTGAC---------------------------CCTCGT---------------------------------------------------------------------------ATAATG---------------------------------ATATTGATTGGAATTGCGTTTGGACGCCAACTGCGTAAGTTGGTACTC------------------------TTTCCTACAAGTTTG------ACTCTAGAGACCTTGGAACTCTACCATTGCATTCTTATAGATGTCCCTTTTCCGGTTTGTCTCAAGTCCCTTAGAACTCTAAACCTTCACGAAGTGGAGTTTGTAAACGATGAATCAGTTGTTAACCTTTTAGCTGGTTGTATTAGCCTGGAAAATTTGGTGATTCATCAAACAGAT---TTTACTATT---GCGGTACCATCCTTGCAGAGGTTAACAGTTATTGTT---TTTGTGGTAAATACTCCATCTTTGAAATACTTGAAGATTGAAGGTATTATTGTAGATGAT---AGGACT---------TGTATAATTGAGAATACACCTGAGCTGGTGGAGGCAAGTATTATTGATGTGTCTTTTAAAGTC------------------------TTTGAGAGCATTCTTGGATCCCTTGCTTCAGTCCAACGTCTTTCCTTGAAG---ATT---TTTTCACTTCCTCCTATCAGTAATACCTTTTATCACTTGACATATTTGGAGCTATCCACATATAAACCTTGGTGGAATCTGCTTACGCTCATGCTCGACACTTCTCCTAATTTACAAGTCCTCAAGATCTTCGAT------------------AAATGGAATGAACCGAAGAATGTTCCTGAATGTTTGCTCCACGAAACATTTGTGTGGACATGTTATGAAGGGAAACTAGAAAATGAGATAGAGCTGGCGAAATATATCCTAAGGAACGCTAGGCGTTTGAAAAAGGCAACTTTCTCC------ATAATTGAAATTAATCCGGAC------AGAGTTGAGATGGTTGGTGAGCTCAAAAGC---------------------------------------------------------------------------------------------------------------------------------------------------------------------------------------------------------------------------------------------------------
>AT3G26922.1
------------------------ATG---------------------GACAGGATCAGTGACTTGCCCGAAGCTCTGCTTCTGCAGATATTGTCTATGCTTCCAGTAAAAGATGTTGTTACCACTAGTGTTTTGTCTAAACCATGGAGGTCTCTCTGGAAGTTGGTACCTACACTCAAGTTTTACTCAGAGATTGTTTGCAGGCTTTTGCTTTCCAATAAAGCTCCTTTTCTTGAGAGTTTGCATCTC---------AGGTTTGGC------TCGGTGGAAGTTGGAATGTGGATTGGAATTGCATACGCACGCCATGTGCGTGATTTGGTACTC------------------------TTTCCTACAGGCTTG------ACACTAGAGAGCTTGACACTGAGGAGTTGGGTACTCGTTGATGTCCCTTCTCCGGCTTGTCTCAAGTCTCTTAGAACTCTGCGTCTTGAGAATGTGGATTACAAATACGATGATTCGGTTTATAACCTTTTATCTGGCTGCCCTAATCTTGAAAATTTGGTTGTGTATCGAAATCTA---TTCACTATT---GCAGTGCCATCTTTACAGAGACTAACAATTTAT------TATGTGATAAATGCTCCTTCATTGAAGTACTTGAAGATTGATGGG------------TTT---AAGGCTCTCGAGTCTTGTCTGATTGAGAACGCACCGGAGTTGGTGGAGGCAACTATTATGAATGTCTCTAAGATAATC------------------------AATGAGAAGCTTTTGGAAACCCTCACTTCAGTCAAACGTCTTTCCTTGGCT---------------------------------------------------------------------------------------------------------------------------------------------------------------------------------------------------------------------------------------------------------------------------------------------------------------------------------------------------------------------------------------------------------------------------------------------------------------------------------------------------------------------------------------------------------------------------------------------------------------------------------------------
>AT3G49040.1
------------------------ATGGAA------------------GACAGAATCAGTGAATTGCATGAAGCTTTGCTTGTTCATATAATGTCTTCACTTCCGACAAAAACTGTCGTAGCCACGAGTGTTTTGTCTAAACGTTGGAGACATGTTTGGAAAACGGTGCAAAATCTCAAATTTTTTTCAGAGGATGTTTACAGATTTTTTATGTTACATAAAGCTCCGTTTCTAGAGAGTTTGGATTTG------------------CTTGATGCTTCAGATCTTGGAATATTGGTTGGAATTGCGTTTGCACGCCATGTGCGTAATTTGGTATTGCTGGACTATTAC---------AGATTTCCGAGTGGTTTGGATAATACACTTGAGACCTTAACACTCAAGCATTCCATTCTTTTATATTTTCCTTATCGGGTTTGTTTGAAGTCCCTTAGAAAGCTCCACCTTTACAAAGTACATTTTTATGGCAAAGACTCTGTTTACAACCTTTTATGTGGTTGTCCTAGTCTTCGGGATTTGATAGTACATAGAAGAGAA---TTCACTATC---GCCGTGCCATCATTAGAGAGATTAACCATAGAG------TATGTGATAAATGCCCCTTCTTTGAAATACTTGAACATAAGAAGG------------TTC---AAGTATCTTAACTCTTGTCTGATTGAGAAAGCGCCAGAACTGGCCGAGGCAAAAGTCAGTGACGTTTCTGATATAGAA------------------------AATGAGAACATTTTGGAATCTCTAACTTCAGCCAAACGTCTTTCCATACAC------------------------------------------------------------------------------TGGTGGAATCTACTTACGTTCATGCTTGAAGCTTCTCCTAAGTTGCAAATCCTCAAGCTCACCGAC---------------CAAAAATGGATCCAGCCTAAATGTGTACCGGAATGTTTATTCCATGAGACATTCGTGTGGACAGGATACGAATGGCAACGAAGAGATGAGAAAGAAGTGGCGAGATACATCCTAAGAAACACAACAAGTTTGAAGAAAGCAACTTTCTCC------ACAAAACCCATCGAACCGGTAAAGCTCAGACGTGAGATCCTCAACGAGTTGGCTAGT---------------------------------------------------------------------------------------------------------------------------------------------------------------------------------------------------------------------------------------------------------
>AT3G49020.1
------------------------ATGGAAAAAATCTTGAGAAATCGAGACAGGATCAGTGAGTTGCCTGAAGCGTTGCTTCTGCTCATATTGTCGTCACTTCCAACAGAAACTGTGATTGCCACTAGTGTTTTGTCTAAACAATGGAAATCTCTTTGGAAGTTGGTGCCAAATCTCAAGTTTTTTTCAGATAATGTTTTCAGGTCTTTGATTTCACATAAAGCTCCTGTTCTAGATAGTTTGCATTTG------------------GATGATGCTTTGGATGTTGGGATATTGATTGGAATTGCATTTTCCCGCCATATGCGTAAATTTGTACTG---------------------AGATTTCCGAGTGCTTGG------ACACTTGAAATCTTGGAACTCAAGTATTGCATTCTTTTAGATTTTCCTTCTCTGGTTTGTTTGAAGTCTCTTAGAAAGCTGTATCTCTACCATGTGAGATTTAACGACGAAGAATCCGTTTGCAACCTTTTATGTGGCTGCCCTAGTCTTGAAGATTTGGTCGTGCATAGAAGCACG---TATACTATT---GCGGTGCCATCATTACAGAGACTAACCATATAT------TATGTGATAAATGCTCCTTCTTTGAAATACTTGAACATCGACGGG------------TTT---AATGGTCTTGAGTTTTGTTTGATTGAGAAGGCGCCAGAGCTAGTGGAGGCTAAAATTAGTGCCGTTTTTGAAATAGCC------------------------AATGAGAACATTATGGACTCTCTAACTTCAGCCAAATGTCTTTCCTTACAC---ATAAAGTAT---------CCTACTGGTAAAATCTTCTACCAGCTTTTATCGCTGGAGCTTCGTGCATATAGCTATTGGTGGAATCTACTTTGGTTCATGCTCGATAGTTCTCCCAAATTACAAATTCTTAAGCTCGTCGAT---------------TGGGAATGGAGTCGACCCAAATGTGTTCCTGAATGTTTGTTTCATGAGACATTTGTGTGGACAAGATATGAGTGGCAACGAGAAGATGAGAAAGCAGTGGCTACATACATCCTTAAGAATGCAAGATGCTTGAAGAAAGCAACTCTCTCC------ACAAAACCCATCGGATCTGAAGAGCTCAGACGTGAGATGCTTAACGAGTTGGCTACT---------------------------------------------------------------------------------------------------------------------------------------------------------------------------------------------------------------------------------------------------------
>AT2G04230.1
------------------------ATGGAAAAAACC------------GACAGAATCAGTGACTTGCCTGATGCTTTGCTTCTACAGATATTGTCTTCACTTCCGACAGAAAACGCCATAGCCACGAGTGTTTTGTCTAAACGTTGGAGATCTCTTTGGACTATGTTGCCAAAACTCAAGTTTTTTTCAGAGAATGTTTACAAGACTTTGTCTTTACATAAAGCTCCGGTTCTAGAGAGTTTGCATTTG------------------ACAGATTGTTTGCATGTTGGAATATGGATTGCAACAGCATTTGCTCGCGGTGTGCGTAAATTGGTATTG---------------------ACGCTTCCTAGTGTTTTG------TCACTTGAGATCTTGAAACTCAAGTGTGCTATCGATTTAGACTTTCCTTCTCGGGTTTGTTTGAAGTCTCTTAGAAAGCTATACCTTGACCAAGTACATTTCAAAGACGAAGAATCTGTTTGCAATCTTTTATGTGGCTGCCCTAGTCTTCAAGATTTGGTCGTGCATAGAAGCAAT---TTCACAATT---GCGTCGCCGTCATTACAAAGATTGACCATAGAA------TATGTGATAAATGCCCCTGGTTTGAAATACTTGAACATCAACGGG------------GTT---ATTGATATTGAGTCTTGTTTGATTGACAAGGCACTAGAGTTAGAGGAGGCAAAAATCAGTAACGTTTCTGGTATAACC------------------------AATGAGAACATTCTGGAGTCTCTAACTTCAGCCAAACGTCTTATCTTACAC---GTTAAAGTT---------CCTACTGGTAAAATCTTCGATCAACTAGGCTGTCTAGAGCTACTTACACACGAAAGATGGTGGAATCTGCTTTCGATCATGCTTGATAGTTCTCCTAAACTACAAATCCTCAAGCTCACGGAT---------------CGAAAATGGAATCCACCAAAATGTGCACCGGAATGTTTGTTCCATGAGACATTCTTGTGGATAGGATATGAATGGCAACGAGGTGATGAGAAAGAAGTTGCCACATACATCCTAGAAAACGCAAGACGGTTGAAGAAAGCAACTTTCTCC------ACAAAACGCATCGGAAGGGAAAAGCTCAGGCGTGAGATGCTCAACGAGTTGGCTATT---------------------------------------------------------------------------------------------------------------------------------------------------------------------------------------------------------------------------------------------------------
>AT3G49030.1
------------------------ATGGAAAAAACTTTGAGTATTCGAGACCGAATCAGTGAGTTGCCTGAAGATTTGCTTCTACAGATATTGTCTGATATTCCAACAGAAAATGTCATAGCCACGAGTGTTTTGTCTAAACGTTGGAGATCTCTTTGGAAGATGGTGCCAAATCTCACGTTTTTTTCAGAGAATCTTTACAGGTCTTTGACTTCACATGAAGCTTCGGTTCTAGAAAGTTTGCAATTG------------------ATTGATGGTTTGAATATTGGAATGTGGATTGCAACTGCATATGTACGTCATGTTCGTAAATTGGTATTG---------------------AGATTTCGGAGTGCTTTG------ACACTTGACATTTTGGAAATCCAGGATTATATTCTTTTAGACCTTCCTTCTCCGGTTTGCTTGAAGTCCCTTAGAGAGCTGCGCCTATACGAAGTACACTTCAAAGACGAAGCATCTGTTTGCAACCTTTTATGCGGCTGCCCTAGTCTTGAAGTTTTGTCCGTGCATAGACGCAAT---TTTACTATT---GTGGTGCCATCATTACAGAGACTAACCATATAT------TATGTGATAAATGCTCCTTCTTTGAAATACTTGAACATTGTAGGG------------TTC---GAGGGGCTTGATTTTTGTTTGATTGAGAATGCGCCAGAGCTGGTGGAGGCAGAAATCAGTGACGTTTCTCATATAGCT------------------------AATGAGAACATTCTAGAATCTCTAACTTCAGTGAAACGTCTGTCCTTAGAA---ATTAAATTT---------CCTACCGGTAAAGTCTTCGATCAGCTAGTTTATTTAGATGTGCTTACAAAAGAAAGATGGTGGAATCTGCTTTCGAGAATGCTTGAGAGTTCTCCTAAATTGCAAATCCTCAAGCTCACCGGG---------------CAGAATTGGAATCCACCAAAATGTGTACCGGAATGTTTGTTCCATGAGAAATTCTTGTGGACAGGATACGAATGGCAACGAGGAGATGAGAAAGAAGTGGCCACATACATACTAGAAAACGCAAGACTGTTGAAGAAAGCAACTTTCTCC------ACAAAACGCATTGAT---------CTGAGACGTGAGATGCTCAACGAGTTGGCTAGT---------------------------------------------------------------------------------------------------------------------------------------------------------------------------------------------------------------------------------------------------------
