# Supplementary material for: Impact of recurrent gene duplication on adaptation of plant genomes
Source: BMC Plant Biol. 2014 May 31;14:151. doi: 10.1186/1471-2229-14-151 (PMC4049390; doi:10.1186/1471-2229-14-151)
Supplement: Additional file 4 — Contains the cleaned alignments of the clusters with codons under selection. [file 1471-2229-14-151-S4.zip › 4437544801233534_add4/Additional_file_4/Arathcluster8_aligned.fasta]

>AT2G34240.1
------------------------------------------------------------------------------------------------------------------------------------------------GAGGAAGCAGCCGAACTTGGTGAACGCATTCACGAACAAGGTGATACCTTTTTTGCGCTAGCCTATGAAACAGATAACACC---GACGTCAAATGCGTATACTTGTTTGCTTCTGTCGATGCATATTCAATTCTTCTGTGTCCT------GGCTATTCGATGATCCAGTTGGGTGATCAGCTTCGGATAAACAAGTTTTATAAGAAAGCTGCGACCAAAGCAAAATGG---------------------CTATTAGGCTATAGTGAAAGC---------------------------------------------------------------------------------------------------------------ATGGTAACGATAAAGAAAGATCCTTTTGATTTGAAGACCTTTTGGGTTAATCTGGATGACAAGACCAAAAGAGAACTTTTGGTGGTAGATTCTAGAAAGCTTATAGACTATGTAGAGAATAAGTATGTTAATAATCTTCGATGGAGATACTGGAAGTGCCAC---TCTCAGGTATACTACTGTTTTACAGATTGCCAGAGGCACATCTTAGATAACCATGTGCAAAAATTTGTACCCGATCCC---------CCTAAGTGTGTGGATAAGGTATTAGCTGACATGATA---GGGAAATGGGAGCCTGTGAATACAAAGGATAGAGCTAAGCGCGGGGAAGAGTTTGTTTAT------AATGGATGGTGTAGTGATTGGCCTGAAGCTAAGGATGAA------GAGCGGAGTAAAATACTCAAACAGTTT---AATAATGATACTCTTTCATGTACCCTTTGGGACTCGTTGATATATTACACAAATCTGCAACTA---GAAGTTCCTGGGAGCTATCTT---AAATGTAGCTTCTTTAAGAACCCTCAGTGCATCTGCTTCTTAGATCTTAAGCACCTTGAACACATCCTCAACTATTTTAGACAGCTCACCACA------GATGTCCGCGCGAGTTTAGTTCCAAAAGTAGTGAATAGGTTCTGGGAAAATTCCCGGGTCAAGGAAACAATCGGTATTGAGCGACTT---TCTAATCTGCTTCTTGATGGGAGACTGCTGTGTGAAGAAGAGCATCATTTT---ACAGGGAGTATTTATGAGCATGTGATACCTGAGGGGGACAAGATGGTCTCCTGGGTTCTC------------------CTTGTGCAAATG---------GGC---------------------------------------------------------------GAAAGCTACTATGATAAGAGACATAGAATGGTAACCTATGATAAGATGTTGGGTGAGGCTGAAACCATTTGTAACAGAGAAGAC---------ACCAAATGTGAAAGAGCACCTTCTCCAAAATATGAAGTATGGAAGCTACGAAAATTTCTGTCAAAGCTGAACGAATTTACA---------------------------------------------------------------------------------------------------------------------------------------------------------------------------------------------------------------------------------------------------------------------------------------------------------------------------------------------------------------------------------------------------------------------------------------------------------------------------------------------------------------------------------------------------------------------------------------------------------------------------------------------------------------------------------------------------------------------------------------------------------------------------------------------------------------------------------------------------------------------------------------------------------------------------------------------------------------------------------------------------------------------------------------------------------------------------------------------------------------------------------------------------------------------------------------------------------------------------------------------------------------------------------------------------------------------------------------------------------------------------------------------------------------------------------------------------------------------------------------------------------------------AAGAAAATGATCATGAAAACTAAAGAAGAT---------------------------------------
>AT2G34220.1
ATGCACCTGACCGTTTCTTTATCTCTTCCTTCTGGCTCAATCTCTCATGAAAGACAAAGAAACCACCACCATTTTCTCGAGAAAATTCTGACTCCCTTGGATACGATG------------------------------------GACGATGCAGCCGAACTTCGTGACGGCATTCACGAACAAGGTGATATCTTCTATGCCCAAGCGAAGAAAACAGATGACACC---GACCTCAAATGCTTATACTTGTTTGCTTCTGTCGATGCGTATTCAACTCTTCTGTCTCCTACTTTGGGCTATTCGCTAATCAAGTTGGGTGATCAGCTTCGGATAAACAAGTTTTATGAGAAAGCTGTGTCCAAAGCAAAGCTG---TCTACGGATGGTGGCTAT------------------------------------------------------------------------------------------------------------------------------------AAAGAACCTGGGGAAGAAGATACTTTTGATTTGAAGAAGATTTGGGTTAAATTGGATGACAAGACCAAAATAAACTTTTTGGTAGTAGACTTTGAAAAGCTTATAGGCTATATACAAGATAAGCATGGGAATAATCTTCGATGGAGATGTTGGAAGTGCCAC---TCTCAGGTTAACTACTGTTTTACGGATTGCAAGATGCACATCTTAGATAATCATGTGCACAACTCTGAACCTGACTTT---------CCTAAGTGTGTGGATGAGATTTTGGCTGACATGATA---GGGGATTGGAAGCCTGTGGATACAAAGGATAGAGCTAAGCGCGGGGAAGAGTTTGTTTAT------AATGGGTGGTGTAGTGATTGGCCTGAAGCGAAAGATCGC------GAGCGGGAAAACGTACTCAAACAGTTTGCCAAGAATTGTACTCTTTCATGTACCCTTTGGGACTGGTTGAGAGATTACACAAATCTGGAACTA---GGAGTTCCTGGGATCTATCTT---CAATGTTGCTTCTTTAAGAACCCTCAATGCATCTGCTTCTTAGATCTTAAGCACCTTGAACACATCCTCAAGTATTTTAGACAGCTCACCACA------GATGTTCGCGCGAGTTTAGTTCCAAAAGTAGTGAATCAGTTTTGGGAAAATTCCCAGGTCAAGGAAAGAATCGACCTTGAGGGAGTAGCTTATAATCTGCTTCTGGACAAGAGACTGCTGTATGAAGAAGAGCTTGAATCG---ATAGGGACAATTTTTGAGGATGTAATGCCTAAGGGTGATAAAATCGTCTCTTGGATTCTT------------------TTTGTGCAAATG---------GGCGTACACAATAGTAAGCTATGGTTAGCAGCTTTGAGAATAGTACGGTGTGTGATTAGGAAAAAGGAAAGCTACTATGATAAGAGACGGAAGATGCTAACCTATGAGAAGATGTTGGGTGAGGCTGAGACGATTTGTGACAGAGAAGAC---------ACAAAATGTGAAAGACAAAGCTCTCCGAGCTTTGAAGTATTAACGCTAAGGAAATCACTGTCAAAGCAGAACAAATCTACG---------------------------------------------------------------------------------------------------------------------------------------------------------------------------------------------------------------------------------------------------------------------------------------------------------------------------------------------------------------------------------------------------------------------------------------------------------------------------------------------------------------------------------------------------------------------------------------------------------------------------------------------------------------------------------------------------------------------------------------------------------------------------------------------------------------------------------------------------------------------------------------------------------------------------------------------------------------------------------------------------------------------------------------------------------------------------------------------------------------------------------------------------------------------------------------------------------------------------------------------------------------------------------------------------------------------------------------------------------------------------------------------------------------------------------------------------------------------------------------------------------------------AAGAAAATG---ATGAAAACAAACAGCAGTTCAGTTGCTGCAGGAGATTCTGCTAAGAAGAGACATCTT
>AT2G34230.1
------------------------------------------------------------------------------------------------------------------------------------------------GACGATGAATACAATCTCGGTAACCGTATTCACGAACAAGGTGATATCTTTTATCAACTAGCAGAAGAAACAGAGATCACCAACGACATCAAACGTGTATACTTGTTTGCTTCTCTCGATGCGTTTTCAACTCTTCCGTGTCAT------GGTTGTTCGCTAATCCAGTTGGGTGATCAGCTTGGGATAAAGAAGTTTTATAGGAAAGCTGCGTCGAAAGCATATCAG---------------------------------------------------------------------------------------------------------------------------------------------------------ATGGTATTGAAAAAGAAAAAT---TTTCAATTGAAATTCTTTTGGGTTAATTTGGATGACAAGACTAAAAGGGATTTTTTGGTAGTAGACTTTCGAAAGCTTATTGAATATATTCAGAATGAGTATGGCATATCACTTCATTGGAGATACTGGAAGTGCCAC---TCTCAGGTTAACTACTGTTTTACAGATTGCAAGATGCACATCTTAGATAAGCATGTGCACAAATATGAACCCGAGTTC---------CCTAAGTATGTGGATGAGATTTTGGCTGACATGATA---GGGGATTGGAAGCCAGTGGATATAAATGATAGAATTAAGAGCCAGAAAGAGTTTGTTTAT------AATGGATGGTGTAGTGATTGGCCTGTAGCGGGTGATGAA------AAGCGGGAAACCATTCTCAAACAGTTTCCTAGGAATTGTACTCTTTCATGTACCCTTTGGGACTGGTTGATCGATTACACACATCTGGATCTA---GGAGTTTCCGGGAGCTATCTT---AAATGTAGCTTCTTTAAGAACCCTCAGTGCATCTGCTTCTTAGATCTTAAGCACCTTAAACACATCCTCAAAAAATTTAGCCAGCTCACCACT------GATGTCCGCGAAAGTTTGGTTTCAAAAGTAGTGAATCAGCTCTGGGAAAATTCCCTGGTCAAGGAAAGACTCGATCTTGAGGGACACACTTCTAATCTGCTTCTGGATAAGAGACTGCTGTGTGAAGAAGAGCTTGAATTG---AATGAGACAATTTATGAGGATGTGATGCCTAAGGGTGATAAGATAGTCTCTTGGATTCTT------------------TTTATGCAAATGGCAAAGGTGGGCTTACACAATCGTGAGATATGGTTAGCAGTTTTGAGAATCGTACAGGGCCTGGTTAGGAAAAAGGAAAGCTACTATGATAAGCGACGGAAGATGCTAAGCTATGAGAAGATGTTGTGTGAGGTTGAGACCATTTGTGACAGAGAAGAC---------AGAAAATATGTAAAACTATGCCCTCCAGTATTTGGCGTATTGAGGTTAAGGAAATCGTTGTCAAAGCGGAACGAATGCACA---------------------------------------------------------------------------------------------------------------------------------------------------------------------------------------------------------------------------------------------------------------------------------------------------------------------------------------------------------------------------------------------------------------------------------------------------------------------------------------------------------------------------------------------------------------------------------------------------------------------------------------------------------------------------------------------------------------------------------------------------------------------------------------------------------------------------------------------------------------------------------------------------------------------------------------------------------------------------------------------------------------------------------------------------------------------------------------------------------------------------------------------------------------------------------------------------------------------------------------------------------------------------------------------------------------------------------------------------------------------------------------------------------------------------------------------------------------------------------------------------------------------AAAAAGATG---ATGGAAACAAATAGCAATTCAGTTGCTGCAGGAGATTCTGTC---------------
>AT5G51530.1
------------------------------------------------------------------------------------------------------------------------------------------------------------------GGAAATCACTGC------CAAGGTACAATGTTCGTGAAACTAGAGGACATAACAGAGAATCCA---GACGTGGGTTTCGCATACTTGGTGGCTTCTGTACAATGCTATTCT---------------------------GGATTCTACAATTTGGCCAAACAGCTTGGGTCAGTATCGTATTACAAGCAATGCGTGAAGAAATCAAAACAA------------------------------------------GTTGCTCGA------------------------------------------------------------------------------------------TCT---------------------------------------TTGAGGTCTTATTGGATGGGATTGGATATTAAGATCAAAAGAGACTTTATGAAAGTAAGCATTGCAAAGCTTAAAAGTTTTGTCGAGGGAGTACATAACGCAGATAGAAAATGGACGTTTTGGATGTGTAGAAAATTGAAGAAGCTTTCTAGTGCTGAAGAATGTAAGAATCATTTTGAACAACAACATGATGCAGATTTTAAAAAT------AAGGATATGGTCCAGAGGATAGGAAAGGACTGGGCTCGTAAGATA---GGAGCTTGGGAACCAGTGGATACAAAGAATCGGCTCGCAGATGTGAAAGCGTTTGCACCT------AATGGATGGTCCGAAGAGTGGCCTTTAGCTGCAGATGAA------GATCGCAGTAAGTTACTCAAGGAAATC------CATAAAATTCTTCCTTCTAGCATTCGAGAGTGGCTGATGCGTTTTCCGCATCTT---GCAAAAGATGTTTCCGAACAGAGTCTT---GATTCTCACCTAGTGGGAACACCTCAGAGTATCTGTTTTCTTGAAAGTCATGAACTCAATCAAATCCTAGACTTTCTAAAAACCATCAAGTGTAAAAGGAATGATGGTACAGATCTGGTTTGCAGAGCAGTGAACAGTTTCTTGGATCATACTCGAGTCAAAGAAAAGATCGACTTTGACCCTCAG---TCATTTCTGCTTCTGGATAAAAGACTGCTAAAATGCAAAGATGTTCCATTC---GAAGGGACACACTACGCCAAGGCACCAGCTCAGGGAGATGATATCATATCCTGGTTAACT------------------------CCCAGA---------AGGGAACACAATTTTGGTATCTGGGTGGCTGTTCTGAAAGCTGTTCAGTTCACATTTTCGTTTTTGGGAAAAAAATATGCAAAGAAATATCTGGTCTTAGATTATGATGCAGCTCTTACTGTCGTTGAGAACTTGTGTATGAGTGAAGAT---------GCAAATTTTCAAGGAGCATCGCATCCGACATTTGATTTCCACCACCTGAAATCAGTGGTCTCTAAGCTGATTGATAATTCAACCAGGCTTTCTGCTTTTGACAACCGCACTTATATCCTTCGACTGCTGAAAATTGTGAATATGGAATCCAACGCCAAGTCAGATGCAGCA---------TATCTT------------------------------------------------------------------------AATAAGAGGAATTCAACGAGCTTGTCTACTCCCCTTGATAAGACTGTTGAACATGAACCTTCTGTCGATCTTGGAGTTACATCTCCATCAAAAATTGCAGGTGAAAGGGGTCGATTGGAAATTTCATCCAACACTGACAATCAAGAGGAAGCTACTAAATTTGAC---ATGCCTGCATCT---------GCCAGATACCTCATTCTAGATCTCTTTACTTTCTTATTCTCGTTGATAAGTTCACAGAAACATGTGGTATTGCAGCTGAACATTAAGATTCTCAAAGAGTATTTGCACAATATGCAACCGTTTCAAGACCACTTGCCAGTTCCTTCTGCGCTACAAACTTTATTTACTGCTTTTGTGTCAGAGGACATAAAAATCGAGGGAGTCTACAGTTGCCTCTTAAGCGACTTACTTGTTTCCGTTGAAGAAATGTTTTCCATGGTTTGTGTGGAGAAGTTGAGTGATGCTGATGCTGCTGAGGTAGTTGTAGCCATCTTTGAGTTTTGGCATTGCTGGAAATATCGAGAAAGA------CAACGTTCTCATGGCATTGTTGTGGCTGCAGATTCAATTAGAGACCTGAAGTGTGCTCTCGGAAATATGAAGTTTGTGGATATCCTTAAGGTGACCCGCATGGAATATAAAATGTTATGTGAC---TCAGGAGGATGTGGAAGGTGCCCGCCAATCTTCACAATCGTGTTAGAATGGGAGAAGAGTGAAACTGAAAAAGAAATATCTGAAACAACAAAGGCTTTGGAGTGGGAGATAGATATCAGCAGGCTGTAC---GGCTTA---CCAAACACTAACTACCGGCTTGTGTCAATGGTTGGTTGCAGTCACATTTGCATAGCTTATGAAAAGAACCGATGGGTCAATCTCGAGGATATT---------------------------------------------------------------------------------GGTAACTGGAAGAGTGTGGTCAGGTTCTGTGGAGAAAAGAAGGTTCGACCAGAGATTCTTTTT------------------------------------------------------------------------------------------------------------------------------------------------------------------------------------------------------------------------------------------------------------------------------------------------------------------
>AT2G27650.1
------------------------------------------------------------------------------------------------------------------------------------------------------------------GGAGATCACATC------CAAGGTGAGATGTTCAATGATCTAGCGGGAAAAGCAGAGAACCCT---TACGTTGATTTCACATACATGTTGGGTTCTGTAGGATGTTATTCG---------------------------GGACTCCACTATTTGGCTCAAGAGTCTGGGTCAGTCATGTATTACAAGAAATGTGTGAATGTAGCAAAACAG------------------------------------------TTTGCTCAA---------------------------------------------------------------------AAGGGTTTACTACAACAA---TTT---------------------------------------TTGAGGTCGTTTTGGTTAGGTTTGGATGTTAACGTCAAAAGGGATTTCATGAAAGTAAGCATTGCAAAGCTTATAGGTTTTGTCAAGGGAGTACATCATGAAGACAGAAAATGGACATTTTGGATGTGCCGAAAATCGAAGAAGTTCTCTAGTGCTGAAGAATGTAAGAATCATCTTGAAAAAGAACATGCTGCAGATTATAAACCT------ATGGATATGGCCAAAAGGATAGGGAAAGACTGGACTCGTAAGATA---GGAAGTTGGGAACCAGTGGATATAAAAAATCGGCTCCCAGAGGTGAAAGCGTTTTCATAT------AATGGATGGTCCAAAGAATGGCCTTTAGCTGAGGATGAA------GAGCGCAGTAAGTTACTCAAGGAAATC------CTTAAAATCCTCCCTTGTAGCATTCGAGACTGGATGAAGCGTTATTCGCATCTT---AAAAATAACGTTTCCGAACAAAGTCTT---GATTCTCACCTAGTGGATACACCTCAGAGTATTTGTTTTCTGGAATGTCATAAACTCAGTTATATCCTAAACCTACTGAAACGCATCAAGTGTGAAAGGGATGATGGTACAAATCTAGTTCGCAGAGCAGTCGACAGTATCTTGGATTCTACTCGATCTAAGGAAAAGATTGACTTTGACCCGCAG---TCATTTCTGCTTCTGGACAGAAGATTGCTGAAAAGCAATAATGGTCCCTTT---GAAGGGGAGCACTACGCCAAGGCACATGCTCAAGGAGATGATATCGTATCATGGTTAACT------------------------CCTAGA---------AGGGAGCATAATCTTGATATCTGGGTGGCTGTTCTGAGAGCTGTTCAGTTCACATGTAGGACTTTCGGAACCAAATATGCAAAGAAAGTGCAGCTCTTTGATTATTTGGCAGCCATTGTTGCCGCCGAGAAATTGTGTAAGAGCGAATAT---------AGAAAATTAGAAGAAGCTTCGGATTTGACATTTGATCTCATATGTCTGAACTCAGTGGTCTCAAAGCTGGTTGATAATTCAACCAGGCTTTCTTTATTTGACAACCGCACTTACATCCTTCAACTACTGAAAATTGTGAATATGGAATCCAAAGCCAAGTCAGATGCAGTA---------GATCTT---------------------------------------------------CCAAAGCCAAGTCCGATA---AAAAAGAGAAATTCAACGAGCATGTCTAGTCCTCTCTCTAAGCCTGGTGAACAC---------------CTTGAAACTACGTCTCCAACA---------------------------------------GATACTGTCAATCAAGAGGAAGTT---------------ATGCTTGCACTT---------GCCAGATAC------------------------------------------------------------------TTGAACATTAAGATACTCAAAGAAGATTTGCACAATATGCAACCGTTACAACACCACCTGCAAGTTCCTTCCGTGCTACAAAATTTCTTTACTGCTTTTGTGTCAGAGGAGATAAAAACTGAGGGAGTCTACAGTTACCTCTTGAGCGACTTACTTGCTCTCCTAGAAGAAGTTCTTTCCATG---------------------TCGAGTGGTGCTGCTGAGGTTCTTGTAGCCATCCTTGAGTTTTGGCATTGCTGGAAGAATGCTGAAAGA------CAAAGTTCTTATGGCATTGTTATGGCTGCAGATTCTATCAGAGACTTGAAGTGTGCTCTTGGGAATATAGAGTTTGTGGATATCCTTAAGGTGATCCGGATGGATTATACAATGCTATGTGAC---AACGGAGGCTGTGGAATATGCCCACCTATCTTCACAATTGTGTTAGAGTGGGAAAAGAGTGAAACTGAAAAAGAAATATCTGAAACAACAAAAGCTTTTGAGTGGGAGATAGATATCAGCAGACTGTAC---GGCTTA---CCAAAAACTAACTACCGGCTTGCGTCAATGGTTGGTTGTGATCACATTTGCATAGCTTATGAAAAGAACCGTTGGGTCAATCTCGAGGATGTT---------------------------------------------------------------------------------GGTAACTGGAAGAGTGTGGTTAGATTCTGTGGAGAAAGAAAGGTTCGGCCAGAGATTCTGTTT------------------------------------------------------------------------------------------------------------------------------------------------------------------------------------------------------------------------------------------------------------------------------------------------------------------
>AT2G27630.1
------------------------------------------------------------------------------------------------------------------------------------------------------------------GGAGATCACATC------CAAGGTTACATGTTTACGAAACTATCGGAAAAAGCAGAGAACCTT---GACGTTGATTTCACATTCAAGTTAGGTGCTGTTGGATGTTCTTCG---------------------------GGATTCCACACTTTGGCTCACCATATTGGGTCAGTGATGTATTACAAAAAGTGTTTGAAGAAAGCAAAACAG------------------------------------------GTTGCTCAA---------------------------------------------------------------------AAAGGTTTACTAGAAGAA---GAT---------------------------------------TTGAGGTCGTTTTGGTTAGGTTTGAATGTTAAGGTCAAAAGGGATTTTATGAAAGTAAGCATTGCAAAGCTTACAAGTTTTGTCCAGAGAGTATATGACGAAGACAGAAAATGGACATTCTGGATGTGCCAAAACTCAGAGAAGTTCTCTAGTGCGGAAGAATGTAAGAAACATCTTGAACAAGAACATGCTGCAGGTTTTAAACCT------ATGGATATG---AAGAGGATAGGGAAAGACTGGGCTCGTAAGATA---GGAGGTTGGGAACCAGTGGATACAAAAAATCGGCTCGCAGATGTGAAAGCGTTTTCATAT------AATGGATGGTCCAAAGAATGGCCTTTAGCTTCTGATGAC------GAGCGCGGTAAGTTACTCAAGGAAATC------CTCAAAATTCTCCCTTGTAGTGTTCGAGACTGTGTGATGCAATATCCTTATTTT---GGAGAAGAAGTTTCCAAACAGAGTCTT---GATTCTCACCTAGTGGAAACACCTCAGAGTATATGTTTTCTGGATTGTCATGAACTCAATAAAATCCTAAACTTTCTAAAACGCATCAAGTCTGAAAGGGATGATGGTATTGATGTCGTTTCCAGAGCAGTGGACAGTATCTTGAGTTCTACTCGAGTTAAAGAAAAGGTTGACTTTGACCCTCAG---TCATTGCTGCTTCTGGATAGAAGACTGCTTAAAAGCAATAATGCTCCAATC---GAAGGAACA---TACCCCAAGGCACCAGCTCAGGGAGATGATATCATATCCTGGTTAACT------------------------CCCATA---------AGGGTACATAATCTTGATATCTGGGTGGCTGTTCTGAGAGCTGTTCAGTTCACATGTAGAACCCTGGAAACCAAATATGCAAAGAAAGTGCAGGTATTCAATTATTCTGTAGCTCTTACTGCCGTTGAAGACTTGTGTATAAGCGAAGAT---------ACCAAATTAGAAGGCGCATCGGATCTGACATTTGAGTTCGCCTTTCTGAAAATACTGGCATCAAAGCTGATTGATAAATCAACCAGGCTTTCTGTTTTTGACAACCGCACTTATCTCCTTGAACTGCTGAAAATTATTATTATGGCATCCAAAGCCAAGTTAGATGCAGCAGCAGAAGCAGATCTT------------------------------------------------------------------------AAAAAGAAAACTTCAACGAGCATCTCTAGTCCTCTTTCTAAGACTGTTGAACATAAATCATCTGACATCCTTGAAAGCACGTCTCCATCAGGGAAGTCAAGTGAAAGGGGTCGATTGGAAATCTCACCCAACACAGTCAACCAAGAGGAAGTT---------------ATTCCTGCTCTT---------ACCAGATAC------------------------------------------------------------------TTGAACATTCAAATTCTCAAAGAAGATTTG---------CAACCATTTCAAGACCACCCGCACGTTCCTCCTGCACTACGAAATTTCTTTACTGCTATTGTGTCAGATGGGATCAATGTTGAGGGAGTCTACAGCTGCCTCTTGCGTGACTTACTTGCTTCCCTAGAAGAAGTTATTTCCATG---------------------TCGAGTGATGCTGCTGAGGTTCTTGTAACCATCCTTGAGTCTTGGCATTGCTGGAAGAATGCTGAAAGG------CAAAGTTCATATGGCATTGTTATGGCTGCAGATTCTATCAGAGACTTGAAGTGTGCTCTTGGGAATATAGAGTTTGTGGATATCCTTAAGGTGATCCGGATGGATTATACAATGCTATGCGAT---ACCGGAGGCTGTGGAATATGTCCACCTGTCTTCATAATCGTGTTAGAATGGGAGAAGAGTGAAACTGAAAAAGAAATATCAGAAACAACAAAGGCTTTATACTGGGAGATAGATATCAGCAGGATGTAC---GGATTG---CCAAACACTAAGTACCGGCTTGTGTCAATGGTTGGTTGTGGTCACATTTGCATAGCTTATGAAAATAATCGGTGGTTCAATCTCGAGGATGTT---------------------------------------------------------------------------------GGTAACTGGAAAAGTGTGGTTGGATTCTGTGAAGAGAGAAAGGTTCGGCCAGAGATTCTGTTT------------------------------------------------------------------------------------------------------------------------------------------------------------------------------------------------------------------------------------AGCCTAAAC---------------------------------------------------------------------
>AT1G52450.1
------------------------------------------------------------------------------------------------------------------------------------------------------------------GGAAACTACATC------CAAGGTCAAGTATTCTTAAAACTATCGCTAGAAACAGAGAATTCT---GATATGGAATTCACATACTTGTTAGGTTCTGTGGGATGTTACTCG---------------------------TCGCTTCACATGTTGGCCAACAAGCTTGGATCTTTGATGTACTACAAGAAGTGTTTGGTGAAAGCAAAACAA------------------------------------------GTTGCTCGG------------------------------------------------------------------ACT---------------------TCT---------------------------------------TTGAGGTCGTTTTGGGTGCGATTGGATGTGAAGGTCAAAAGAGACTTTATGAAAGTAAACATTGCAAAGCTTTTATCTTTTGTCGAGACAGTCCGTTACAAAGACATGATATGGACATTCTGGATGTGT------TCGAAGAGGTTCTCTAGTGCTGAGGAATGTAAGAATCATCTTGAAGAAGTACATGCTGCAGATTTTCAACCT------AAGGATAAGTTCCAGAGAATAGGGAAGGACTGGGCTCGTAAGATA---GGAAGTTGGGAACCAGTGGATGCAAAGAATCAGCTCGCAGATGTGAAAGCGTTTGCATCTTGTAAGAATGGATGGTCCAAAGAATGGCCTTTAGCTGCAGATGAA------GAGCGCGGTAAGTTACTCAAGGAAATC------CATAAAACGTTATCATGCAGTGTTCGAGACTGGGTGATGCATTTTCCGCATCTT---GAAAAAGAAGTCTCTGCACAGAGTCTT---TATTCTCGACTAGTGGAAACACCTCAGAGTATCTGTTTTTTGGAATGTCCTGAACTCAATCAGATTCTAGACTTTCTAAAGAAAATAAAGTGTAAAAGGAATGATGGTGCAGAGCTGGTTCGCAGAGCAGTGGACAGTTTCTTGGATCGTACTCGGGTTAAAGAAAAGATCGACTTTGACCCTCAG---TCATATCTGCTTCTGGATAGAAGACTGCTGAAAAGCAATAACGCTCCATGT---GAAGGGACACACTACGCCAAGGCACATGCTCAGGGGGATGATATCATACCTTGGTTATAT------------------------CCCAAA---------AGGGAATACAATCTTGATATATGGCTAGCTGTTCTCAGAGCTGTTCAGTTCACATGTAGGAATATGGAAACCAAATATACAAATCAAAAGTTGTTCTTAGGTTATAGCGCAACTCTTACTATAATCGAGAACATATGTATGAGTGAAGAT---------AGAAAAATAGAAGGAGCATTGCTTCCAACATTTGATGTCGGCCTTCTGAAATTAGCGGTCTCAAAGCTGATTGATAATTCAGCCAGGCTTTCTGTATTTGACAACCGCACTTATATTCTTCAACTGATGAAAATAATGAATATGGAACGCAAAGCCAAGGCAGATGTAGCA---------GATCTT---------------------------------------------------------------------ATAAAGCACAGAGCTTCAACGAGCAAGTCTAGTCCCTTTGATCAGACTGTTGAACATAAACCTCCTGTCAACCTT------------------AAAACGGCAAGTGAGAATGGTCCATTGGAAAGTTCATCCAAAACTCAAAATCAAGAGGAAGCTACTAAAGATGGCGCAATGCCTGCAATT---------GCCAGATAC------------------------------------------------------------------TTGAACATTAAAGTTCTCAAAGAAGATCTGAACAATACACAACGATTTCAA---------CAAGTTCCTTCTGCACTGCAACATTTTTTTAATGCTTTTGTGTCAGAGAGCATAAAAACTGAGGGAGTCTACAGTTGCATCTTGAGCGACTTACTTAGTTCCCTAGAAGAAGTTATTTCCAAG---------------------TCGAGTGATGCTGCTAAGGTAGTTGTAGCCATCCTTGAGTTTTGGTTTTGCTGGAAAAATCCAGAAGGA------AAAAGTTCTTATACCATTGTTATGCCTGCAGATTCAATCAGACAACTTAAGTGTGCTTTTGAGAGTATGAAGTTTGTGGACATACTAAAAGTGATCCGCATGGAATATCAAAAGTCATGCGAC---ACAGGAGGTTGTGGAGAGTGCCCGCCTGTCTTCACAATTGTCTTGGAATGGGAGAAGAGTGAAACTGAGAAAGAAATATCTGAAACAACAAAGGCTTTAGACTTGGAGTTAGATATCAGCAGGCTATAC---GGCTTA---CCAAACACTAACTACCGGCTGGTGTCAATGGTTGGTTGTGGTCACATTTGTTTAGCTTATGAAAACAACCGGTGGGTCAATCTGGAGGATGTCAGTCACTGGAAGAGTGCGGTCATTTTCTTTGGAGATTTTAAGGTCAATCTCAGAGAAGAGTCTTTATCAGGAGAGGATGATGGCAACTGGAAGAGTGTGGTCAGTTTCTTTGGAGAAAGGAAGATTCGACCAGAGATTCTATTT------------------------------------------------------------------------------------------------------------------------------------------------------------------------------------------------------------------------------------------------------------------------------------------------------------------
>AT1G52430.1
------------------------------------------------------------------------------------------------------------------------------------------------------------------GGTAACTACATC------CAAGGTCAAGTATTCTTAAAACTATCGCTAGAAACAGAGAACTCT---GATATGGAATTCACATACTTGTTAGGTTCTGTGGGATGTTACTCG---------------------------TCGCTTCACATGTTGGCCAACAAGCTTGGATCTTTGATGTACTACAAGAAGTGTTTGGTGAAAGCAAAACTA------------------------------------------GTTGTTCGG------------------------------------------------------------------ACT---------------------TCT---------------------------------------TTGAGGTCGTTTTGGGTGGGATTGGATGTGAAGGTCAAAAGAGACTTTATGAAAGTAAACATTGCAAAGCTTTTATCTTTTGTCGAGAGAGTCCGTTACAAAGACATGATATGGACATTCTGGATGTGT------TCGAAGAGGTTCTCTAGTGCTGAGGAATGTAAGAATCATCTTGAAGAAGTACATGCTGCAGATTTTAAACCT------AAGGATAAGGTCCAGAGAATAGGGAAGGACTGGGCTCGTAAGATA---GGAAGTTGGGAACCAGTGGATGCAAAGAATCAGCTCGCAGATGTGAAAGCGTTTGCATCTTGTAAGAATGGGTGGTCCAAAGAATGGCCTTTAGCTGCGGATGAA------GAGCGCGGTAAGTTACTCAAGGAAATC------CATAAAACGTTATCATGCAGTGTTCGAGACTGGGTGATGTATTTTCCGCATCTT---GAAAAAGAAGTCTCTGCACAGAGTCTT---GATTCTCTACTAGTGGAAACACCTCAGAGTATCTGTTTTTTGGAATGTCCTGAACTCAATCAGATTCTAGACTTTCTAAATAACTTAAAGTGTGAAAGGAATGATGGTGCAAAGCTGGTTAGCAGAGCAGTGGACAGTTTCTTGGATCGTACTCGGGTTAAAGAAAATATCGACTTTGACCCTCAG---TCATATCTGCTTCTGGATAGAAGACTGCTGAAAAGCAATAACGCTCCATGT---GAAAGAACACACTACGCCAAGGCACATGCTCAGGGAGATGATATCATACCTTGGTTATAT------------------------CCCAAA---------AGGGAATACAATCTTGATATATGGCTAGCTGTTCTCAGAGCTGTTCAGTTCACATGTAGGAATCTGGAAACCAAATATACAAATCGAAAGTTGCTCTTAGGTTATGTCACAAGTCTTATGATAATCGAGAGAATATGTATGAGTGAAGAT---------AGAAAAATAGAAGGAGCATTGCTTCCACCATTTGATGTCGGCCTTCTGACATTAGTGGTCTCAAAGCTGATTGAAAATTCAGCCAGGCTTTCTGCATTTGACAACCGCACTTATATTCTTCAACTGATGAAAATAATGAATATGGAACGCAAAGCCAAGGCAGATGTAGCA---------GATCTT---------------------------------------------------------------------ATAAAGCAGAGAGCTTCAATGAGCAAGTTTAGTCCCCTTGATCAGACTGTTGAACATAAACCTCCTGTCAACCTT------------------AAAACGGCAAGTGAGAGTGGTCCATTGGAAAGTTCATCCAAAACTCAAAATCAAGAGGAAGCTACTAAAGATGGCGCAATGCCTGCAATT---------GCCAGATAC------------------------------------------------------------------TTGAACATTAAAGTTCTCAAAGAAGATCTGAACAATACACAACGATTTCAA---------CAAGTTCCTTCTGCACTGCAACATTTTTTTAATGCTTTTGTGTCAGAGAGCATAAAAACTGAGGGAGTCTACAGTTGCATCTTGAGCGACTTACTTAGTTCCCTAGAAGAAGTTATTTCCATG---------------------TCGAGTGATGCTGCTAAGGTAGTTGTAGCCATCCTTGAGTTTTGGTGTTGCTGGAAAAATCCAGAAGGA------AAAAGTTCTTATGCCATTGTTATGCCTGCAGATTCAATCAGACAACTTAAGTGTGCTTTTGAGAGTATGAAGTTTGTGGACATACTAAAAGTGATCCGCATGGAATATCAAAAGTCATGCAAC---ACAGGAGGTTGTGGAGAGTGCCCGCCTGTCTTCACAATTGTCTTGGAATGGGAGAAGAGTGAAACTGAGAAAGAAATATCTGAAACAACAAAGGCTTTAGACTTGGAGTTAGATATCAGCAGGCTATAC---GGCTTA---CCAAACACTAACTACCGGCTGGTGTCAATGGTCGGTTGTGGTCACTTTTGTTTAGCTTATGAAAACAACCGGTGGGTCAATCTGGAGGATGTCAGTAACTGGAAGAGTGAGGTCATTTTCTTTGGAGATTTTAAGGTCAATCTCAGACAAGAGTCTTTATCAGGAGAGGATGATGGCAACTGGAAGAGTGTGGTCAGTTTCTTTGGAGAAAGGAAGATTCGACCAGAGATTCTATTT------------------------------------------------------------------------------------------------------------------------------------------------------------------------------------------------------------------------------------------------------------------------------------------------------------------
>AT5G61940.1
------------------------------------------------------------------------------------------------------------------------------------------------------------------GGAGATCACATC------GAAGGTAAAATGTTTGATGACCTAGCGAAGAAAACAGAGGATCCT---GACGTGAAATTTGCTTACTTTTTGGCTTCTGCTGAATGCTTCTCG---------------------------TCACTCTTCCTGTTGGGCCAAATGCTTGGGTCAGTATTGTATTACAAGAAGTCTTTGAAGAAAGCGAAACAAGTT---------------------------------------GTTGCTCAAAGAGAA------------------------------------------------------------ACT---------------------ACT---------------------------------------TTGAGGTCGTACTGGGTGGGATTGGATGTCAAGATCAAAAGGGATTTTATGAAAGTAAGCATTGCAAAGCTTACAAGTTTTGTTGAGGGAGTAGGACATGAAGACAGAGAATGGAAATTCTGGATATGCCGATTGTCGAGGAAGTTCTCTAGTGCTGAAGAATGTAAGAATCATCTTGAACAACAACATGCTGCAGATTTCAAACCT------AAGGATATAGTCAAGAGGATAGGAAAAGACTGGGTTCGTAAGATA---GGAAGTTGGGAACCAGTGGATGCAAAGAACCAGCTCGCAGATGTGAAAGCGTTTGCATCTGCTAAGAATGGATGGTCCAAAGAATGGCCTTTAGCTGTGGATGAA------GAGCGCAGTAAGTTACTCAAGGAAATC------CTTAAAATTCTCTCTTGTAGCATTCGAGACTGGATGATGTGTTTTCCACATCTT---GGAAAAGAAGTTTCTGAACAGAGTCTT---GATTCTCGCTTAGTAGAAACACCTCATAGTATCTGTTTTCTAGAAAGTCAGGAACTCACTCAAATCCTTGAGTTTCTAAACCACATCAAATGTAAAAGGAATGATGGTACAGATCTTGTTTGCAGAGCAGTGGACAGTGTCTTGGGTCGTACTCGAGTTAAAGAAAAGATCGACTTTGACCCTCAG---TCATTTCTGCTTCTAGATAAAAGACTGCTGAAAATCAATGATGATCAATTCGATGAAGGGACGCACTACGCCAAGACACCAGTTCATGGAGATGATATCATATCCTGGTTAACT------------------------CCCAGA---------AGGGAACACAATCTTGATATCTGGTTGGCTGTTCTGAAAGCTGTTAAGTTCACCTGTAGGACTCTGGGAAACAAATATGCAAAGAAATTACAGGTCGTGGACTATGATGCAGCTCTTACTGATGTCGAGAACATGTGTGTGAGAGAAAAT---------ACAAAATTAGAAGGAGCATTGCATCCAACACTTGATTTCGACCTTCTGAAATCAGTGGTCACAAAGCTGATTGATAATTCAACAAGGCTTTCTGCTTTTGACAACCGCACTTATATCCTTCAACTGCTTAAAATTGTGAATATGGAATCCAAAGCCAAGTCAGATGCAGAA---------GATCTTTTAAAC------------CTACAATCGAAGGAGAAGCCACAATCAAAGGAG---------------------AAAAAGAAACCTTCAACGAGCATATCTAGTTCCCTTGATAAGACTGTTGAACATAAACCTTCTGTCAACCTTGAGAGTACATCTTCATCAAGAACGGCAAGTGAGACGGGTCAATTGAAAATTTCATCCAAAACTGAAATTCAAGTGGAAGCTACTAAAGATGAC---ATGCCTGTAGCT---------ACCAGATAC------------------------------------------------------------------TTGAACATTAAGGTTCTCAAAGAAGATTTG------AACCAACCATTTCAAGACCACCAGCAAGTTCCTATTGCACTACAAAATTTATTTACTGCTGTTGTTTCAGAAGCGATACAAGATGAGGGTGTCTACAGTTGCCTCTTGAGGGACTTACTTACTTCCCAAGAAGAAGTTATTTCCATG---------------------TCAAGTGATGCTGCTAATGTAGTAGTAGCCATCCTTGATTTTTGGCGTTGCTGGAAAAATCCAGAAAGG---------AAGGATTACAAATTATCCACAGCA------------------------------------------------------------AAGTTGTTATGGCATTGTTACGGCAGCAGATACAATACTGAAGAAGGTTGCGGAAAGTGCCCGCCTATCTTCACAATCGTATTGGAATGGGAGAATAGTGCAACTGAAAACGAAATATCTGAAACAACAAAGGCTTTTGACTGGGAGATAGATATCAGCAGGCTGTAC---GGCTTA---CCAAACACTAAGTACAGGCTTGTGTCAATGGTTGGTTACAGTCACATATGCTTAGCTTATGAAGAAAACCGGTGGGTCAATCTCGAGGATGTT---------------------------------------------------------------------------------GGTGACTGGAAGAATGTGGTCAGATTCTGTGGAGAGAGGAAGGTTCGGCCAGAGATTCTGCTT------------------------------------------------------------------------------------------------------------------------------------------------------------------------------------------------------------------------------------------------------------------------------------------------------------------
>AT5G61950.1
------------------------------------------------------------------------------------------------------------------------------------------------------------------GGAAATCACATC------CAAGGTAATGTTTTCGTAGACCTAGCTGAAAAAGCAGAGGACCGT---GACATGGAAGTCGCATACTTGTTGGGTTGTGTTGCTTGCTTTTCG---------------------------TCACTCTTCATGTTGGGCAGAAACCTTGCGTCTGTGTCACATTACAAGAAATGCTTGAAGAAAGCAAGAGAG------------------------------------------TCTACTCCA------------------------------------------------------------------CCT---------------------CCT---------------------------------------TTTAGGTCCTATTGGGTGGGATTGGATGTTAAGATCAAAAGGGACTTTCTGAAAGTAAGCATTGCAAAGCTTACAAGTTTTGTCGGGGGAATACGTAAAAAAGACAGAAAATGGACATTCTGGATGTGTAGAAAATCCAAGAGGTGCTCTAGTGTTGAAGAATGTAGGAAGCATTTTGAACAACAACACGATGCAGATTTCAAACCT------AAGGATATAGTCAAGCGGATAGGAAATAACTGGGCTCGTAAGATA---GGAGGTTGGGAACCTGTGGATGCGAAGAATCAGCTCGCAGATGTTAAAGCGTTTGCATCTTCTAAGAATGGATGGTCCTACGAATGGCCTTTAGCTGTCGATGAA------GAGCGCAAGCAGTTACTCCAGGAAATC------CTGAAAATACTCTCTGGTAGCATGCGAGACTGGGTGATGCATTTTCCATATCTT---GCAAAAGAAGTTTCCAAACAAGGGCTT---GATTCTCACCTATCAGAAACACCTCAGAGTATCTGTTTTCTGGAATGTCATGAACTCACTCGAATCCTAGACTTTCTGAAAACCATCAAGTGTAAAAGGAATGATGGTACAGATCAGGTTTGCACAGCAGTAGATAGTGTCTTAGGTCGTATTCAAGTCAAAGTAAAGATCGACTTTGACCCTCAG---TCATTTCTGCTTTTAGATAAAAGACTGCTGAAAATCAATGATGTTCAATTCGATGAAGGGACGCACTACGCCAAGGCACCAGTTCATGGAGATGATATCATATCCTGGTTAACT------------------------CCCAGA---------AGGGAACACAATCTTGATATCTGGTTGGCTGTTTTGAAAGCTGTTCAGTTCACCTGTAGGACTCTGGGAAACAAATATGCAAAGAAAGTACAGGTCGTGGACTATGATGCAGCTCTTACTGATGTCGAGAACATGTGTGTGAGCGAAAAT---------ACAAAATTAGAAGGAGCATTGCATCCAACACTTGATTTCGACCTTCTGAAATCAGTGGTCACAAAGCTGATTGATAATTCAACAAGGCTTTCTGCTTTTGATAACCGCACTTATATCCTTCAACTGCTTAAAATTGTGAATATGGAATCCAAAGCCAAGTCAGATGCAGAA---------GATCTTTTAAAC------------CTACAACCGAAGGAGAAGCCACAATCAAAGGAG---------------------AAAAAGAAACCTTCAACGAGCATATCTAGTCTCCTTGATAAGACTGTTGAACAT------------------GAGAGTACATCTCCATCAAGAACGGCAAGTGAGACGGGTAGATTGGAAATTTCATCCAAAACAGAAATTCAAGAGGAAGCTACTAAAGATGAC---AGACATGCAGCT---------GCCAGATAC------------------------------------------------------------------TTGAGTATTAAGATTTTCAAAGAAGATTTGCAGAATAGTCAACAAATTCAAGACCAGCGGCAAGTTCCTACTGCACTACAAAATTTATTTACTGCTGTTGTTTCAGAAGCGATTCAAGATGAGGGAGTCTACAGTTGCCTCTTGAGTGACTTTCTGACTTCCCAAGAAGAATTTCTTTCCATG---------------------TCGAGTGATGCTGCTAAGGTGGTTGTAGCCGTCCTTAATCTTTGGCGTTGTTGGAAAAATCCAGAAAGA------CAAAGTTCTTATGGCATTGTTATGGCTGCAGATTCGATCAGAGAACTGAAGTGTGCTTTTGGGAATATAAAGTTTGTGGATATCCTTAAGTTGATCCGCCTGGGATATAAAATGTTATGTGAC---AAAGGAGGTTGTGGTAAGTGCCCGCCTATCTTTACCATTGTGTTGGAATGGGAGAAGAGTGAAACTGAGAAAGAAATATCTGAAACAACAAAGGCTTTGGACTGGGAGATAGATATCAGCAGGCTGTAC---GGCTTA---ACAAACACTAACTACCGGCTTGTGTCAATGGTTGGTTGTGGTCACGTATGCCTAGCTTATGAAAAGAATCGGTGGGTCAATCTCGAGGATGTT---------------------------------------------------------------------------------GGTGACTGGAAGAATGTGGTCAGATTCTGTGGAGAGAGGAAGGTTCGGCCAGAGATTCTGATA------------------------------------------------------------------------------------------------------------------------------------------------------------------------------------------------------------------------------------------------------------------------------------------------------------------
>AT1G65200.1
---------------------------------------------------------------------------------------------------------------------------------------------------------------------GATTACATC------CAAGGTCAAATCTTTAAGGAGCTAGCGAAAAAAACAGAGAACACT---GATGTGAAAGTTGCTTACTTGTTGGGTTCTGTACAATGCGTTTCC---------------------------TCACTCTTCACTTTGGCACAACAGATTCAGTCAGTGGTGTATTACAAGAAATCTGTGCGCAAAGCAAAAGAA------------------------------------------------------------------------------------------------------------------CGA------------------------------------------------------------------TTGATGTTGTATTGGGCTGGTTTGAATGTTGAGATCAAACGGAACTTTATGAAAGTAAGCACTGCGGAACTTACGAGTTATGTTGAGGGGTTATATGGTGAAGAGGGGAAATGGAGATTCTGGATGTGTCGG---TCGAACAAGTTCACTAGCGCTGAAGAGTGTAAGAATCATCTTGATCAAGAACATTGTGCAAAGTTTATACCT------AAGCATATGCCTCAAAGGATAAGTAAAGTCTGGTCTCGTAAGATA---GGAGGTTGGGAACCAGTGGATGCAAAGAATCGATTGGAAGATGTGAAAGAGTTTGCATAT------AATGGATGGTCCAAAGACTGGCCTTTAGCTGCTGATGAA------AAGCGCAGTAAGTTACTCAAGGAAATC------TGTAAGATTTTCACTTGTAGCATTCGAGACTGGGTGATGGGTTTGACGCATTTT---GAAAAAGAAGTTTCCAAGCATACTCTT---GATTGTCACCTAGTGGAAACACCTCAGATTATCTGTTTTTGTGAATGTGATGAACTCAATCAAATCCTGGAATTTCTAAAAAAGATCAAGTGTGAAAGGGATGATGGTACAGATCTCGTTTGCAGAGTAGTGGAGAGTTTCTACTGTGCTACACAAGTTAAAGAAAAGCTCGACTTTGACCCTCAG---TCAGTTCTTCTCCTTGATAAGAGGCTGCTGCAATGCAAAATTTCTCGATTC---GAAGGGACACACTATGCCAATGCGCATGCCCAGGGAGGTTATATCTTATCCTGGTTAGTC------------------TTTCGACCCACG---------AGGATGCATAATCTTGATATTTGGGTCGCTGTTCTGAAAGCCGTTTGGTTGACATGTATGACTTTGGCAACTAAATATGCAAAGAAGTGGAAGCTCCTAGATTATGATGCAGCTCTTACTGCCGCCAAAAATTTGTGTATTTGCGAAGATCATTTAAGGGCGAAATTAAAAGGAGCATCATTTCCGACATTTAATTTTGACCTTCTGAAATTAGTGGTCTCAAGACTGGTTGAACGTTCAACCAGACTTTCTGTTTTTGACTATCGCTCCTACATTCTTCGACCAATGAAAATTGTATATATGGAAAACAAAGCAAAGTTAGCTGTAGAA---------GATCTT------AAACAAGAGGAG------------------------------------------------------AACAAGAAAAATTCAACGAGCATGTCTAGTCATCTTGATAAGACTGTTCAACACGAACATTCTGCCAACCTTGATAGTACATCTCCATCGAAACCGACAAGTGAAAGTGGTCTATTGGAAATGAAATCCAACATTAACAATCAAGAGGAAACTACTAAA---------------GCACAT---------ACCAGATAC------------------------------------------------------------------TGTAACCTTAAGGTTCTTAAAGAGGATTTGCACAATCGGCAACCATTTTCT---------CAAGTTCCTTGTGTACTACGAGATTTCTTTTCTGCTTTTGTCTCGGAGCAGATAGAAGACGAGGGTTTCTACAGTAACCTCCTAAGCGGTTTACTTGCTTCCTTAGAAGAAGTTCATTCCATG---------------------TCAAATGATGCTGCAGAGGTAGTCATAGCCATCCTTGAGTTCTGGCAATGCTGGAAAAGTCCACAAAGA------CAAAGGTCTTATGGCGTTGTTATAGCTGCAGATTCAATCAGAGACCTGAAGTGTGCTTTTGGGAATATAAAGTTTGGAGACATCATTAAAGTGATCCGCATGGAAGATAAAATGTTATGTGAC---ACAAGAGGCTGTGGAAAATGCCCGCCTATCTTCACAATTGTGTTGAAATGGGAGAAGAATGAAACTGAGAAAGAAATATCTGGAACGCTGAAGGCTATGGACTGGGAGATAGATATCAGCAAACTATAC---GGCTTA---CCAAACACTAACTACCGGCTTGTGTCAATGATCGGATGTGGCTACATTTGCATGGCTTATAAAAAGAACCGGTGGATCAGTCTCGAGGTTGTC---------------------------------------------------------------------------------GGTATTTGGAAGAGTGTGGTCAGATTCTGTGGAGAACGGAGGGTTCGGCCAGAGATTCTATTT------------------------------------------------------------------------------------------------------------------------------------------------------------------------------------------------------------------------------------------------------------------------------------------------------------------
>AT1G65130.1
------------------------------------------------------------------------------------------------------------------------------------------------------------------GGAGATCACATA------CAAGGTTCCATCTTTAGGGCACAAGCGAGAAGAACAGAGAACAGT---GACGTCAAGTTCACGTTTTTGTTAGGTTCTGTAGAATGTTTTGCG---------------------------TCACTGTTTGAAATGGGTCAACATCTTGGATCGTCTATGTATTACAAGAAATCTGTTGAGAAAGCAAAAGAG------------------------------------------------------------------------------------------------------------------------------------------AGAAGC---------------------------------------TTGAGGTCGTTTTGGAGAGGTTTGGATGATGAGTTCAAAAGGAACTTCCTGAAAATGGAGATTACAAAGCTTATAAGTTTCGTCGAGGCAATGTATGGGGAAAACAGAAAATGGAGATTCTGGATGTGTCGA---TCAAAGAAGTTCTCTAGTCCTGAGGAGTGTAAGAATCATCTTGGACAAGAACATGCTGCAGAATTTAAACCG------AAGGATATGCCCCAGACGGTAACTAAAGTCTGGGGTCATAAGATA---GGAGGTTGGGATCCAGTGGACGCTAAGAATCGGCTCCAAGATGTGAAAGCGTTTGCATAT------AATGGATGGTCCAAAGACTGGCCTTTAGCTATAGATGAA------GAGCGCAGTAAGTTACTCAAGGAAATC------CTTAAAATTCTTTCTTGTAGTATTCGAGACTGGATGATGCAGTTTCCGCATCTT---GCACAAGAAGTTTCTGAGCATACTCTTACCGAGTGTCGCCTAGTGGAAACACCTCAGAGTATATGTTTTCTGGAATTTCGTGAACTCAATCAAATCCTGCACTTTCTAAGAGCCATCAAAGGTGAAAGGGATGATGGCAAAAATTTGGTTTGCAAAGCAGTGGACAGTTTCTGGGATGGTACTCGAGTTAAAGAAAAGATTGACTTTGACTCTCAG---TCATTTCTGCTTCTGGATAAGAGACTGCTGAAATGCAAGCTGACTCGATTC---GAAGGGACATACTATGCCAATGCACAGGTTCATGGAGATGATATCTTATCTTGGTTGGCG------------------TTTCGACCCAAA---------AGGACACACAATATTGATATTTGGGTGGCTGTTCTGAGAGCTGTTCAGTTCACGTGTAGGACTTTGAGAACCAAATATGAAAAGAAATTGCGGATGATATGTTATGATGCAGCTCTTATTGACGCCAATAACTTATGTATACGTGAAGATAATATAAGGACAAAACTAGGAGGAGCATCGCAGCCGACATTTGATTTCAATCTTCTCAAATCTGTGGTCTCAAAGTTGGTTGAGAATTCGGTCAGCCTTTCTGTTTTTGACTACCGCTCTTATATCCTTCAACCGGTGAAA---------------------------------GCACCA---------GAACTT------AAACAAGAGAAG------------------------------------------------------ACGAAGAGAACTTCAGCGAGCATGTCTAGTCATCTTGACCAGGATGTCGAACAG------------------------------------------AAAGGTGAAAAGAGTCTATTTGAAATTTCATCCAACACTAATAATCAAGAGGAAGCTACTAAAGGTGAT---ATGCCT------GGCAAAGCT---AGATAC------------------------------------------------------------------TGTAACATTAAGGTTCTTAAAGAGGATTTAAACAATCGGAAACCATTTTCT---------CAAGTTCCTTGTGCACTACGAGATTTCTTTTCTGCTTTTGTCTCGGAGAAGATAAAAGAAGAGGAACTCTATGGTCACCTACTGAGCAACTTACTTGATTCCCTAGAAGAACTTCATTCCCTG---------------------TCAAGTAATGCTGCTGAGGTACTTGTTGCAATCCTCGAGTTTTGTCATTGCTGGAAAAGTCCAGAAAGT------CAAAGTTCTTATGGAATTGTTATGGCTGCAGATTCAATCAGAGACCTAGAGTGTGCTTTGGGGAATATAATGTTTGAGGACACCCTTAAAGTAATCCGCATGAACAATGAAATGATATGTGAT---ACAGGAGGCTGTGGAGAGTGCCCGCCTATCTTCACAATTGTGTTGGAATGGGAGAAGAATGAAACTGAAATAGAAATATATGAAACAACAAATGCTTTGCACTGGGAGATAGATATCAGCAGGTTATAC---GGCTTA---CCAAACACTAACTACCGGCTTGTGTCAATGATTGGTTGTGTTTACATTTGCATGGCTTATGAAAAGAACCGGTGGGTGAGCCGCGAGGTTGTT---------------------------------------------------------------------------------GGCAACTGGAAGAGTGTGGTCAAAATTTGTGGAGAAAGGAAGATTCGTTCAGAGGTTCTTTTT------------------------------------------------------------------------------------------------------------------------------------------------------------------------------------------------------------------------------------------------------------------------------------------------------------------
>AT1G65110.1
------------------------------------------------------------------------------------------------------------------------------------------------------------------GGAGATCATATC------CAAGGTCATATCTTCATGGCACTAGCGAGAAAAACAGAGAACAGT---GACTTGAAATTCGCATTCTTTTTGGCTTCTGTGGAATGCTATTTG---------------------------TCTCTCTTCCATTTGGGTGAACGTCTTGGCTCAACATTGTATTACAAGAAAGCCGTGAAGATTGCAAAAAGG---------------------------------------------------------------------------------------------------------------------------------------------------------------------------------------TTGAGGCTTTATTGGGCGGGTATGAGTGCTGAGCGTAAAAGGAACTTCATGAAAGTTAGCACTGTAGAGCTTAGAAGTTATGTTGAGAGAGTATATGGAATAAACAGAAAATGGAAATTCTGGATGTGTCGT---TCACAGACGTTCTTTTATCCTAAAAAGTTTAAGAATCATCTTGAACAAGTTCATGACGCAAAATATAAACCT------GAAGATTTGGCACAGAGTATAGATGATGTCTGGGCTGGTATGATA---GCAGATTGGGAACCTGTAGATGCAAAGAACCGGCTCGAGTTTGTGAAAGAGTTTGTATAT------AATGGGTGGTCCAAAGACTGGCCTTTAGCTGCAGATGAA------GAGCGCAGGAAGTTACTCAAGGAAATC------CGTAAAATTCTCTCTTGTAGTATTCGAGACTGGATGATGCGGTTTCCTCATCTTATCGCACAAGAAGTTTCCGAGAACACTATTACCGAGTGCCGTTTAGTGGAAACACCTCAGAGTATCTGCTTTTTGGAATGTGATGAACTTAATCAAATTCTAGACCTTCTCAAACGCATCAAGTGTGAAAGGGATGATGGTACAGAACTGATTTCCATGGCAACGGACAGTTTATGGCGTCGTACTCAAGTTAAAGAAAAGATTGATATTGACCATGTG---TCACTTATGCTTCTGGATAAGAGATTGCTGAGAGGCAAGATTGCTTCATTT---GAAGGGTCACACTACGCCAAGACAAATCCTCAGGGCGATGATATCATAACTTGGTTACTTGAC---------------TTTGGGCCCAGA---------GGGGCACACAATCTTGATATAAGGATGGCTGTTCTGAGAGCCATTCACTTCACGCGTAGGACTTTGGCAACCAGATATGCAAAGAAGTGGCAGATCCTATGTTATGACGAATGTCTTAATGACGCCAGGAACTTATGTATACAAGAAGATCAGTTAACGACAGAATTAGAAGGAATATCACATCCGACATTTGATTTCGACCTTCTGAAATCAGTGGTCTCAAAGCTGGTTGAAAATTCAATCAGGCTTTCTGTTTTTGACTACCGCTCTTATATCCTTCCCTTGCTGAAAATTGTAGATATGGATGCCAAAGCCAAGTTAGCTTTAGAA---------GAACTT------AAGAAAAGGAAG------------------------------------------------------AACAAGAGAACATCAGCAAGCAAGTCGAGTCATCTTGATCAGGATGACCCACAAGAATCTTCTATTAACCTTGGAGTTTCATTA------AAAATG------GAAAGGGGTCGACAGGAAACTTCATCCAACACTAACAATCATGAGGAAGCTATTAAA---------ATGCCT------------------AGATAC------------------------------------------------------------------TTAAACATTAAGGTTCTTCAAGAGGATTTGCACAATCGGCAACCATTTCATGGAAACTTGCAAGTTCCCTATGCACTGCAAAATCTATTTTCTGCTATTGTCTCGGAACAGATAGCAGAAGAGGGACTCTACAGTTACCTCCTGAGCAACTTACTTGCTTCCCTAGAAGGAGTTCATTCCATG---------------------TCAAGTGATGCCGCTGACGTAGTTGTCGCGATTCTCGAGTTTTTTCATTGCTGGAAAAGTCCAGAAAGA------CAAAGTTCTTATGGAATTGTTATGGCTGCAAATTCAATCAGAAACCTGAAGTGTGCTTTTGGGAATATAAAGTTTGAGGACATCCTCAAAATGGGCCGCATGAAAGATGGAATGATATGTGAT---ACAGGTGGCTGTGGAGATTGCCCGCCTATCTTCACAATTGTGTTGGAATGGGTGAAGAATGAAACTGAAAAAGATATATCTGAAACAACAAAGGCATTGGACTGGGAGATAGATATCAGCAGGGTATAC---GGCTTAGAATCAAACATTAAGTACCGGCTTGTGTCAATGATTGGTTGCGTTTACATTTGCATGGCTTATAAGAAGAACCGGTGGGTCAGTCTCGAGGTTGTT---------------------------------------------------------------------------------GGTAACTGGAACAATGTGGTCAGATTCTGTGGAGAAAGAAAGGTTCGGCCAGAGATTTTGTTTTTTCAATGGCCTAACAAGTGGCAAAAGTTAATATCAAGAAAATATCAATATGAAAACCTT------------------------------TTC---------------------------------------------------------------------------------------------------------------------------------------------------------------------------------------------------------------------
>AT1G65120.2
------------------------------------------------------------------------------------------------------------GCGCCTCTTCTTCCTCTTTTAGTCGAAGATCCTGAG------------------GGAGATTACATC------CAAGGTTGTTTCTTTTATGAACAAGGGACTAAAACAGAAAACAGT---GACATGAAATTCCCATTCTTGTTGGCTTCTGTAGAATGCTTCACG---------------------------GCACTTTTAGAATTGGGTAAACTGATTGGCTCAGCATCATTTTACAAGAAAGCTCTGAACATTGCAAAAGAA---------------------------------------------------------CTAGTGGCAGAGTCAATGATCCCAAAACTTCAAGGAAGTGTAAGGAGTGACTCGACA---------------------------TCT---------------------------------------TTGAGGTCGTATTGGGCGAGTATGGATGTTGAGAGTAAAAGGAACTTCATGAAAGTAAGCATTGCAAAACTTACAGCTTATGTCGAAAGATTATATGGCATAAACAGAAAATGGAAATTCTGGATGTGTCGA---TCACAGAAGTTCTATTATCCTAAAAAGTTTAGGAGTCATCTTGAGCAAGAACATGCCGCAAAATTTAAACCT------AAGCATATGGCGCAGAGGGTAGATGAAGTCTGGGCTGGTATGATA---GCAGGTTGGGAACCTGTTGATGTAAAGACTCAGCTCGAATCGGTGAAAGAGTTTGTATAT------AATGGATGGTCCAAAAACTGGCCTTTAGCTGTGGATGAA------GAACGCAGTAAGTTACTTAAAGAACTT------CGTAAAATTCTCTCTTGTAGCATTCGAGATTGGATGATGCAGTTGACGCATCTT---GCACAAGAAATTTCTGAGCATACTCTTTCCAAGTGCCGCTTAGTGGAAACACCTCAGAGTATTTGCTTTTTGGAATGTCATGAACTCAATCAAATCCTAGACCTTCTCAAACGCATTAACTGTGAACGGGTTGATGGTACAGAATTGGTTTCCAACGCAACAGACAGTTTATGTGGTCGTTTGCGAGTTAAAGAAAAGATTGAATTTGATCATGAG---TCATTTATGCTTCTGGATAAAAGACTGCTGAGAGGCAAGATTGCTTCATTT---GAAGGGATACACTACACCAAGACACATCCTCAGGGTGACGATACCATAACCTGGTTACTT------------------TTTGAACCCCGA---------AGAGCACACAATCTTGAAATATGTGTGGCTGTTCTGCGAGCCATTCACTTCACTTGTGCGACTTTGGGAACCAAATATGCAAAGAAATTGCAGATCCTGAATTATGATGCAGCACTTATTGACGCCAAAAACTTATGTATACTCGAAGATCGTTTGGTGACAAAACTAGAAAAAGCATCACATCCGACATTTGAATTCGACCTTCTGAAATCAGTGGTCTCAAAACTGATTGAGAATTCAGTCAAGCTTTCTGTTTTTGACTACCGCTCTTATATCCTGCACCTGCTGAAAATTGTTGATATGGATGCCAAAACCAAGTTAGCTGCACAA---------GAACAT------AAACAAGAGAAG------------------------------------------------------AACAAGAGAACTTCAGCGAGCATGTCG------------AAAGATGATGTACACGAATCTTCTGTCAACCTTAAAGTTACTCCTCCATCAAAATCATCAAGTGAAAGGGGTCGATTGGAAATTTCATCCAACACTAAAAGTCAAGACGAAACTGCTAAA---------ATGCCTGCACAT------------AGATAC------------------------------------------------------------------TTGAACATTAAGGTTCTTCAAGAGGATTTGCACAATCGGCAATTATTTCACGGCAACTTGCAAGTTCCTTGTGCACTAAAAGATTTCTTTTCTGCTGTTGTCTCGGAGCAGATAAAAGAAGATGAACTCTACAGTTACCTACTGAGCAACTTACTTGCTTCCCTAGAAGAAGTCCATTCCCTG---------------------TCAAGTGATGCTGATGAGGTAGTCGTCACCATCCTTGAGTTTTTGCATTGGTGGAAAAGTCCAGAAAAA------CAAAGTTCTTATGGAATTGTTATGGCTGCAAATTCAATTAGAAACCTAAAGTGTGCTTTTGGGAATATGAAGTTTGAGGAAATCCTTACGGTGATCCGTATGGAAGATGAGATGATATGTGAT---ACAGGAGGCTGTGGGAAGTGCCCGCCTATCTTCACAATTGTGTTGGAATGGGAGAAGAATGAAACTGAAACAGAAATATCTGAAACAGCAAAGGCTTTGGCATGGGAGATAGATATCAGCAGGCTATAC---GGGTTAGAACCAAACACTAACTACCGGCTTGTGTCAATGATTGGTTGTGGTCACATCTGCATGGCTTATAAAACGAACCGGTGGGTCAGTCTCGAAGGTGTT---------------------------------------------------------------------------------GGTAACTGGAAGAATGTAGTCAGAATCTGTGGAGAAAGGAGGGTTCGGCCAGAGATTCTTTTC------------------------------------------------------------------------------------------TAT---------------------------------------------------------------------------------------------------------------------------------------------------------------------------------------------------------------------
>AT1G65140.1
---------------------------------------------------------------------------------------------------------------------------------------------------------------------------------------------------------------------------------------------------------------------------------------------------------------------------------------------------------------------------------------------------------------------------------------------------------------------------------------------------------------------------------------------------------------------------------------------------------------------------------------------------------------------------------------------------------------------------------------------------------------------------------------------------------------------------------------------------------------------------------------------------------------------------------------------------------------------------------------------------------------------------------------------------------------------------------------------------------------------------------------------------------------------------------------------------------------------------------------------------------------------------------------------------------------------------------------------------------------------------------------------------------------------------------------------------------------------------------------------------------------------------------------------------------------------------------------------------------------------------------------------------------------------------------------------------------------------------------------------------------------------------------------------------------------------------------------------------------------------------------------------------------------------------------------------------------------------------------------------------------------------------------------------------------------------------------------------------------------------------------------------------------------------------------------------------------------------------------------------------------------------------------------------------------------------------------------------------------------------------------------------------------------------------------------GTAGCGGAAACGTCTTATGGTATCATCATCAATGCTAATTCACTCAGAGTATACAAGTCTGCATTCAAGGAGTTTACATTTGAGAATATCATTAAGGCCAGCATGATCAATGTAAAGATGCTTTGTGAC---------GGATGTGGGAAACTTCCATCTGCTTTTATAGTTGCACTTCAGTGGGAGAACAATGAGACCGAAAAAGAGATATTCGATACAGCTTCTGTTCTGGCGACTGAAATAGATATTAGTGCTATATATTATGGTGAC---GCATTTACCAAATACCGTCTTGTCTCAATGGTT---TGGTCGTACAACTGTGTAGCTTATGAAAACAATAGATGGGTC------GAGGTTATT---------------------------------------------------------------------------------GGAGACTGGGATGGTGTTCTCCGCATTTTTCGAGAACTGCATATTCGACCTGAGATTCTATTC---------------------------------------------------------------------------------------------------------------------------------------------------------------AAGGACCAGATGTTTTCCGAGCAGGGATCTGAAGAC---------------------------------------------------------------------------------------------------------------
>AT1G65160.1
---------------------------------------------------------------------------------------------------------------------------------------------------------------------------------------------------------------------------------------------------------------------------------------------------------------------------------------------------------------------------------------------------------------------------------------------------------------------------------------------------------------------------------------------------------------------------------------------------------------------------------------------------------------------------------------------------------------------------------------------------------------------------------------------------------------------------------------------------------------------------------------------------------------------------------------------------------------------------------------------------------------------------------------------------------------------------------------------------------------------------------------------------------------------------------------------------------------------------------------------------------------------------------------------------------------------------------------------------------------------------------------------------------------------------------------------------------------------------------------------------------------------------------------------------------------------------------------------------------------------------------------------------------------------------------------------------------------------------------------------------------------------------------------------------------------------------------------------------------------------------------------------------------------------------------------------------------------------------------------------------------------------------------------------------------------------------------------------------------------------------------------------------------------------------------------------------------------------------------------------------------------------------------------------------------------------------------------------------------------------------------------------------------------------------------------GTGGCTGAACGTTCTTTTCGTCTTATCATCAGTGCTAGTTCACTTAGAGAAGTCAAGTCTGCATTCAAGGATTTTACATTTGAGAATATCATTAAGGTCATCAAGATGAACTTAAAGATGCCTTGTGAT---------GGATGTGGGAAACTTCCATCTGTTTTCACAATTGCACTTGAGTGGACAAAGAATGAGACTGCAGGAGAAATATTCGATACAGTTTCTGTTCTGGCGACTGAGATTGATGTTAATGTGATATACTGCGGTGAC---CGATATACCAAGTACCGTCTTGTCTCAATGGTT---TGCTTGTACAACTGTGTAGCTTATGAAAACAATAGATGGGTC------GAGGTTATT---------------------------------------------------------------------------------GGAGACTGGGAGAATGTTGTCAGCATTTGTTTAAAG---AATATCCGTCCACAGATTCTGTTT---------------------------------------------------------------------------------------------AGGCCCTTTCGACTGCGTACTTGCTCATGTTTTGCTTTTATTATGTGTGTTTTCTCTCAATTCCAC---------------------------------------------------------------------------------------------------------------------------------------------------
>AT1G65170.1
---------------------------------------------------------------------------------------------------------------------------------------------------------------------------------------------------------------------------------------------------------------------------------------------------------------------------------------------------------------------------------------------------------------------------------------------------------------------------------------------------------------------------------------------------------------------------------------------------------------------------------------------------------------------------------------------------------------------------------------------------------------------------------------------------------------------------------------------------------------------------------------------------------------------------------------------------------------------------------------------------------------------------------------------------------------------------------------------------------------------------------------------------------------------------------------------------------------------------------------------------------------------------------------------------------------------------------------------------------------------------------------------------------------------------------------------------------------------------------------------------------------------------------------------------------------------------------------------------------------------------------------------------------------------------------------------------------------------------------------------------------------------------------------------------------------------------------------------------------------------------------------------------------------------------------------------------------------------------------------------------------------------------------------------------------------------------------------------------------------------------------------------------------------------------------------------------------------------------------------------------------------------------------------------------------------------------------------------------------------------------------------------------------------------------------------TTGGCG------------------------------------------------------TTATTCGAGAATCTTACATTCGAGAAGTTCGTTCAAATCATCAGGATAAGCTTAAAGATGCCTTGTGAT---------GGATGTGGGAAACTTCCAACTGTTTTCACAATTGCGCTTGAGTGGGAACACAATGAGACTGAAGGAGAGATATTTGATACAACTTCTGTTCTGGCGACTGAGATTGATGTTAGTGTGATATACTACGGTGAT---GCATTTACCAAATACCGTCTTGTCTCAATGGTT---TGCTCGTACAACTGCGTAGCTTATGAAGACAATAGATGGGTC------AAGGTTATT---------------------------------------------------------------------------------GGAGACTGGGATGGTGTTCTCAGCATTTTTCGAGAACTGCATATTCGATCTGAGATTCTGTTT------------------------------------------------------------GGAACAGATGTTTTCCGCGCAGGGATCTCA---------------------------------------------------------------------------------------------------------TGTTATTTCTTAGCCCAAATTCAGCATCCTGAC------------------------------------------------------------------------------
>AT5G02660.1
------------------------------------------------------------------------------------------------------------------------------------------------------------------GGGAATTACGTC------GAAGGTGAAATACTTGAGTATTTGGGGAAAAAATCAACGAATCCT---GCGTTAAAATTCACTTTCTTGTTGGGTTCAGTTTCTTCGTTCTCC---------------------------TCTCTGTTGAATCTGGTCAGAGAGTACAAATCCGTGGTTTATAACAAGATGGCTTCTATTTACACCCAAAAA------------------------------------------------------------------------------------------------------------------------------------------------ATTCGGCTG------------------------------CAGAAGTCGTATTGGTTAGGTCTAGATGATGAA---GGTTCCAATTTCTGGAAGGTTCCAATTTCTGAATTCAAAACCTATGTGGAGGCC---------AAGAATCTGAAGTGGATAGCCTGGATTTGTAGA---TCTAAGAAGTTCTCTACTCGACAAGCATGTCACGATCATCTGGAACAAGAACATGCTACAGGGCTTATACCG------ATGCATATGCCTCAGAGGATAAGTGAGGATTGGGCTGATAAGGTATCAAGAGACTGGAAACCAGTGGATGCAAAGGATCAGTCTGCACATGTGAAATCGTTTGTGTAT------GATGGGTGGTGCAATGACTGGCCTTTAGCTACGGATCAGGTTATAGCGCGCAGCCAGTTACTCAAAGAGATC------CATAAGGTTCTCTCAGATAGCTTTCGAGAGAGGGTG------------TCCTTGGTTCTAAAGGGCATTTCAAAACAGAAGCTT---GACTGTCGCCTACTGGAAACACCTCAGAGTATCTGTTTTCTGGAGTGTGATGAACTCAACAGAATCCTTGTCTTTCTGCGGAAGATCAAGAGTAAAAGGGATGATGGTACTAATCTTGTTTGCCAAGCAGTGGATGGTTTCTTGCAGAGTAGTCTGTTTAGAGGAAAGATATCCGTTGACTTGCAG---TCGTTTCTACTTCTGGATAAACAACTGCTACTAGGGGAGCTTAAGCATTAT---GAAGGAAAATACTATGGCAAGGTTCGTTCACGTGGTGATGCTATCTTAACGTGGTTACAT---GAAGAGGATGGCTTT------CCAAAA---------GACGCTAACAACTATGGGATATGGCTGGCTGTACTACGAGCCATTCACCTCACCGTTAGTCTCTTGGTGGCAAAAATAGCTCGTAAGAAGCAGTTAGTAGAGGATTCCAATGCTTTGCACGAAGCCCAAATTCTTTGT------------------------------------------------------------GGTAATCTCTTCTCAGGGGTCTCTAGTTTGATTGAAAAGTCA------------------------------------------------------------------------------------------------------------------------------------------------------------------------------------------------------------------------------------------------------------------------------------------------------------------------------------------------------------------------------------------------------------------------------------------------------------------------------------------------------------------------------------------------------------------------------------------------------------------------------------------------------------------------------------------------------------------------------------------------------------------------------------------------------------------------------------------------------------------------------------------------------------------------------------------------------------------------------------------------------------------------------------------------------------------------------------------------------------------------------------------------------------------------------------------------------------------------------------------------------------------------------------------------------------------------------------------------------------------------------------------------------------------------------------------------------------------------------------------------------------------------------------------------------------------------------------------
