# Supplementary material for: Impact of recurrent gene duplication on adaptation of plant genomes
Source: BMC Plant Biol. 2014 May 31;14:151. doi: 10.1186/1471-2229-14-151 (PMC4049390; doi:10.1186/1471-2229-14-151)
Supplement: Additional file 4 — Contains the cleaned alignments of the clusters with codons under selection. [file 1471-2229-14-151-S4.zip › 4437544801233534_add4/Additional_file_4/Arathcluster80_large_aligned.fasta]

>AT1G50470.1
---------------------------------------------------------------------------------------------------------------------------------------------------------------------------------------------------------------------------------------------------------------------------------------------------------------------------------------------------------------------------------------------------------------------------------------------------------------------------------------------------------------------------------------------------------------------------------------------------AAGTCGTTGAAGGGAAAT---------------------------------------------------------------------------------------------------------------CTCTCAGTTGTTAGA---GAACATCTCTCCTTATTATATCAGAGTGCAAAGAAACTAAAGATGGATATAAGGGTGACCAATGAGATT---------------------------GTGGATTTA---------------AGTTTCCACATT---GACGAAGAGAAGAAAGTTGCTGTT---------------------------------------------------------------------ATATACATTGTTGGAGAA------------------------------------------------------------------------------------------------------------------------------------------------------------------------------------------------------------------------------------------------
>AT3G17560.1
------------------------------------------------------------------------------------------------ATGAGGTCAAGAGAAACAAAGTTGGAT---CTTCCACAGGATGTGATAGAAGAGATATTCTCTAAGGTTCCGGTGACATGTCTAAGAAGAATACGATCTACTTGCAAAAGATTGTACGCTTTACTC---CGTGGACATTTTGCTAAATCAGCAAGGCAGTACTTCAAT---------ATATCTCAAGCCTTTCACTGTGATGGTTTATTGCTATGC------------------CGATTAGTGGTTTTGAACCCGTTTTCAGGGCAAACCAAATGGTTGCAA---------------------GCCTATGTTCTTGGA---TACAAAATCTTG------GAATTGGAAACTATCAAGAATGCAGGGAGGGATCTTGATGTCACTCCCGAAGGCGACTTAGAATTGAAAACCGATGATTTTAGCTCTAATTCATGGAGGAGAAATCTTGGTGTCACTCCCCACGGCGGC---------------GTGTCACTGAAGGGAAATGCTTATTGGGTGTAC------------------------------------------------TTTGATTTTTCAACAGAGAGT------------------------TTTCTCTCAGTTGTTAGA---GAACATCTTTCGTTGTTATATCAGAGTTGCGAGACTCTAAAGGTGGAAATATGGATGACCAAAGAGATT------TCATGGAAAAAGTTCTTAACAGTGGATTTACTTATGTTT------AGTTTCTTCATC---GACGAGGAGAAGAAAGTTGCCGTG---------------------------------------------------------------------GTACACGTTGTTGGAGAA---------------GATTTT------------TTTGGT---TATGTTCCAAGA---------------------------------------------------------------GTT------------------------------------------------------------------------------------------------------------------------
>AT5G62830.1
---------------------------------------------------------------------------------------------------------------------------------------------------------------------------------------------------------------------------------------------------------------------------------------------------------------------------------------------------------------------------------------------------------------------------------------------------------------------------------------------------------------------------------------------------------------------------------------------------GCGTCTTTAAGTGGAAATACTTATTGGGTGTCA------------------------------------------------TTTGATTTTTCAACAGAAAGG------------------------GTTCTCTCGGTTGTTAGA---GAACATCTTTCCTTGTTTTATCAGAGTAGGCAGACACTAAAGGTGGAAATATGGGTGACCGTTGAGATT------TCGTGGAGCAAGTTCTTAACATTAGATTTA---------------AGCTTCTATATTCTTGATGAGGAGAAGAAAATTGTTGTG---------------------------------------------------TTCTACTACTCCAAATTGGTATGGATTGCTAGAGAAGGA------------CATTTT------------TTTGGT---TATGTTCCAAAA------------------------------------------------------------------------------------------------------------------------------------------------------------------------------------------
>AT1G62270.1
---------------------------------------------------------------------------------------------------------TTAAAAACTTCGTCCAGT---CTTCCCTGGGATTTAGTAGAGGATATACTCGCTAGGGTTCCGGCTACGTCTCTAAAACGATTACGATCTACTTGCAAACAATGGAACTTTTTATTC---CAGATACACTTTGATAAAGCAGAAAAGCAGTTTCTTGATCTTCACTGTGTAAGTAAAGTCTTTCACTGCAACGGCTTATTGTTATGC------------------GGACTTGTGGTTTGGAATCCGTGTACGGATCAAACCAGGTGGATCAAA---------------------AAGTACGCTCTCGGA---TACAAAATCATG------------------------------------------------------------------------------------------------------------------------------------------------GACTTCGTGTCTTTAAGGGGGAATTCTTACTGGATCGCT------------------------------GAGTACATCAACGATTTCTTTGACTTTACTACAGAAAGAGGT------------------------TTATCTTGTGTACGA---GAGCGGCTTTCACTGTTTTTTCAGGACGACGGTACATTAAAGATGGAGATATGGATGACAAATAATATCACTATGTCTTGGAGCCCTTTTCTTAAGATTGATTTG---------------AGTTTTTTAGTT---GACGAGGAGAATAAAGTGATTGTG---------------------------------------------------------------------GTATACATTATTGGAGAG---------------------------------TTCAGT---TATGTTCCTAGT---------------------------------------------------------------GTTCAA------------------ATC------------------------------------------------------------------------------------------------
>AT3G17480.1
---------------------------------------------------------------------------------------------------------TTACAATCTTCTCCCGTT---CTTACCGAAGATTTGGTAGAGGATATACTCTCTAGGGTTCCAGCGACATCTCTAGTTCGATTACGATCTACTTGCAAACAGTGGAACGCAATATTA---CGTAGACACTTTGATACAGCAGAAAAGGAGTATGTCAATCTTCATTGTAGTTTTGAAGTCTTTCACTGTAACGGGTTATTGCTATTC------------------ACTATCGTGGTTTGGAACCCTTGTACGGGTCAAACCAAGTGGATCCAA---------------------AAGTATGCTCTCGGA---TACAAAATCCTA------------------------------------------------------------------------------------------------------------------------------------------------GACTTCATGTCAGTAAAGGGGAATACTTATTGGATCGTT------------------------------------GTCAATTGTTTCTTTGATTTTACAAGAGAAAGAGGG------------------------CTATCTTCTGTAAGA---GAGCGGCTTTCAGTCTTGTTTCATGAAGAAGATTCTTTAACGATGGAGATATGGGTGACAAATGATATC------TCTTGGAGCAAATTTTTAAGAGTTGACTTA---------------ACTTTTTTCATT---GACGAGGAGAATAAAGCCGCCGTG---------------------------------------------------------------------GTATACATTATTGGACAA---------------------------------TTCTGT---TATGTTCCAAGT---------------------------------------------------------------GTTCAA------------------ATC------------------------------------------------------------------------------------------------
>AT3G18980.1
------------------------------------------------------------------------------------------------------------------------GAT---CTCTGTAACGATTTGGTCGATGAGATACTCTGTCGCGTTCCGGCGAGGAATCTGAAACGGTTACGATCTACCAGCAAACGATGGAACCGTTTATTCAAAAGGAGACACATGCATAAAGCCCCAAAGGAGTATATCAAT---------ATAGGTCGAGTCTTTCACTGCGACGGCTTATTGGTATGCCACGTAGGCAAG------AAAATCGTGGTTTGGAACCCGCTGACTGGTCAAACCAGGTGGATCGAA---------------GAAGTCAGATTTGTTCTCGGAAGTTACAAAATTTTGTTT------------------------------------------------------------------------------------------------------------------------------------TACAGGACG------GTGTCTATGAATGGAAATCTTTACTTGTTTGCT------------------------------------------------TTTGATTTCTCAACAGAGAAA---TCT---------------------ATTTCCGCCGTTAGAGGAGAGAATCTTTCTCTGTTGTTGCAGCTCGATTTTGAATCTAAGACTGAGATATGGGTGACGAATAAGATT------TCTTGGACCAAGGTCCTAGCATTTGATTTA---------------AATTTTTTGCTT---GACGAGGATAAGAAAGTCGCTGTG------------------CCGCAAGAGCACCACAGGTACCAGTGCAGGAGA------------------ATATACATTCTCGGGGAG---GAGGGAGAGGCT------------------CTCAAT---TACGCTCCAAGT---------------------------------------------------------------GTCCAA------------------ATCACA---------------------------------------------------------------------------------------------
>AT3G18910.1
------------------------------------------------------------------------------------------------------------------------GAGCAGCTTCCAAATGACTTGGTAGAGGAGATACTCTGTCGCGTTCCGGCAACATCTCTGAGACGTTTACGATCGACTTGCAAAGCATGGAACCGTTTATTCAAACGGATACATTTTGAAAAATCCGCAAAACAGTTTTTCAAT---------ATATCTCGAGTCATTCACTGTGAGGGATTGTTGTTGTGC------------------AGAGTCGTGGTTTGGAATCCTTTAACCGGTGAAACCAGGTGGATCAGA---------------------AGCTTTGATGTCGGG---TACAAACTCTTGTAT---------------------------------------------------------------------------------------------------------------------------------------------------GTGTCTCTGAAAGGAAATACTTACTGGTTCGCTACC---------------------------------------------TTTGATTTTTATACAGAGAAA---------------------CTT---CTTTCTGTTGTTAGA---GATAAACTTTCTGTGTTATTGCAGCTAGATCAAAGTTCCAAGACTGAGATATGGGTGACAAATGTGATT------TCTTGGACCAAGGTCTTAGCATTGGATTTG---------------AGTTTCTTCCTA---GGCGAGGATAAGAAAGTCGTCATG---------------------------------------------------------------------GTCTACATTGTTGGGGAG---------------------------------CTTAAT---TATGTTCCAAGT---------------------------------------------------------------GTTCAA------------------ATC------------------------------------------------------------------------------------------------
>AT3G19410.1
------------------------------------------------------------------------------------------------------------------------GAG---CTGCCAAAGGATTTGATAGAGGAGATACTCTGTTACGTTCCGGCGACATATCTGAAACGATTACGTTCTACTTGCAAAGGATGGAACCGTTTATTCAAACGAAGACATTATGACAAAGCCGCAAAGCAGTTTGTCAAT---------ATATCTCGAATCTTTCACAGTGGCGGCTTGTTGTTATGC------------------TCAATCATAGTTTGGAACCCGTTAACTAGTGAAACCAGGTTGATTCGA---------------------AACTTTGTTCTTGGA---TACAAAATCTTGTTT---------------------------------------------------------------------------------------------------------------------------------------------------GTGTCTTTGAAGGGAAATACATACATGTTTGCT------------------------------------------------TATGATTTTTCAACAGAGACA---------------------------CTTTCCGTGGTTAGA---GAGAAGCTCTCTGTGTTATTACAGCGAGATAAAAGTTCGAAAACTGAGATATGGGTGACAAATGTGATT------TCGTGGAGCAAGGTCTTATCATTGGATTTG---------------AGTTTCTTGCTG---GACGAAGAGAAGAAAGTGATCATGATT------------------------------------------------------------------CTATACATTATTGGGGAC---------------------------------TTTAAC---TATTTTCCAAGT---------------------------------------------------------------GTTCAA------------------ATC------------------------------------------------------------------------------------------------
>AT3G18320.1
------------------------------------------------------------------------------------------------------------------------GAG---CTTCCAAAGGATTTAGTAGAAGAGATACTCTGTTTTGTTCCGGCCACATCTCTGAAGCGATTACGATCCACTTGCAAAGGATGGAATCGTTTATTCAAAAAGAGACACATTGAAAAAGCCGCAAAGCAGTTTGTCAAT---------------------------------------------------------------------------------------------------------------------------------------------------------------------------------------------------------------------------------------------------------------------------------------------------------------------------TTGTCTTTGAAGGGAAACACTTACTGGTTG------AGAAGACGAAGGCCACCGGACCTTCGC------------------TTTGATTTTGGAACAGAGAAA------CCTCCC---------------CTTTCCGCTGTGGGA---GAGAAGCTTTCACTGTTACTAGTGGGAGATTCTACATCAAATACTGAGTTATGGGTGACAAGTAAGATT------TCGTGGAGCAAGGTGTTATCATTGTATCCA---------------AGTTTCTTGCTA---GACGAGGAGAAGAAAGTCTTGTTG---AAGGGA------------------------------------------------------------GTTTACATTGTTGGGGAG---------------------------------GTTAAT---TATGTTCCAAGT---------------------------------------------------------------GGTCAG------------------ATC------------------------------------------------------------------------------------------------
>AT3G44120.1
------------------------------------------------------------------------------------------------------------------------GAG---CTTCCAAAGGATTTAGTAGAAGAGATACTCTGTTTTGTTCCGGCCACATCTCTGAAGCGATTACGATCCAGTTGCAAAGAATGGAATCGTTTATTCAAAAAGAGACACATTGAAAAAGCCGCAAAGCAGTTTGTCAAT---------ATAGATCGAGTCTTTCACTGTGATGGCTTGTTGTTATGC------------------AGATTCGTCGTTTGGAACCCTTTAACTGGTGTAACCAAGTGGATCGAA---------------------GCTTTTATTCTTGGA---TACAAAGCCATGTTT---------------------------------------------------------------------------------------------------------------------------------------------------TTCTCTTTGAAGGGAAACACTTACTGGTTG------AGAAGACGAAGGCCACCGGACCTTCGC------------------TTTGATTTTGGAACAGAGAGA------CCTCCC---------------CTTTCCGTTGTCGGA---GAGAAGCTTTCGGTGTTAGTACAGGGCGGTTCTACATCCAAGACTGAGGTATGGGTGACAAGTAAGATT------TCGTGGAGCAAGGTGTTATCATTGTATCCG---------------AGTTTCTTGCTA---GACGAGGAGAAGAAAGTCGTCTTG---AAGGGA------------------------------------------------------------GTTTACAGTGTTGGGGAG---------------------------------GTTAAT---TATGTTCCAAGT---------------------------------------------------------------GGTCAG------------------ATC------------------------------------------------------------------------------------------------
>AT2G07140.1
------------------------------------------------------------------------------------------------------------------------GAG---CTTCCAAAGGATTTAGTAGAAGAGATACTCAGTTTTGTTCCGGCCACATCTCTGAAGCGATTACGATCCACTTGCAAAGGATGGAATCGTTTATTCAAAAAGAGACACACTGAAAAAGCCGCAAAGCAGTTTGTCAAT---------ATAGATCGAGTCTTTCACTGTGATGGCTTGTTGTTATGC------------------AGATTCGTCGTTTGGAACCCTTTAACTGGTGTAACCAAGTGGATCGAA---------------------GCTTTTATTCTTGGA---TACAAAGCCATGTTT---------------------------------------------------------------------------------------------------------------------------------------------------TTCTCTTTGAAGGGAAACACTTACTGGTTG------AGAAGACGAAGGCCACCGGACCTTCGC------------------TTTGATTTTGGAACAGAGAAA------CCTCCC---------------CTTTCCGTTGTCGGA---GAGAAGCTTTCGGTGTTAGTACAGGCCGGTTCTACATCCAAGACTGAGGTATGGGTGACAAGTAAGATT------TCGTGGAGCAAGGTGTTATCATTGTATCCG---------------AGTTTCTTGCTA---GACGAGGAGAAGAAAGTCTTCTTG---AAGGGA------------------------------------------------------------GTTTACATTGTTGGGGAG---------------------------------ACTACT---TATGTTCCAAGTTCTTTCACTGTGATATACATCAACAAAGGAGACACTATAATGGTGGTTTGGAACCCGTTTATGGGTCAAACCAGGTGGATCCAACATATA---GATCTCTCTCTAGGAGAGCTTAAGTTTCTTGCTCGACGAGGAGAAGAAAGTCGTCCAAATTTGTCAGAGATGGTTCGACAATGGAAGCTTCAA
>AT3G18330.1
------------------------------------------------------------------------------------------------------------------------AAT---CTTCCAAAGGAGTTGGTAGAGGAGATTCTCAGCTTTGTTCCGGCCACATATCTGAAACGTTTGAGCGCTACTTGCAAACCATGGAACCGTTTGATCCACAAGAGACACTACGATAACGCCGCAAAGGAGTTTGTCAAT---------ATAGATAGAGTCTTTCACTGTGACGGCCTATTGTTATGC------------------AGAATGGTTGTTTGGAACCCGTTAACTGGTGAAACCAAGTGGATCCAA---------------------AATTTTTTTCTCGGA---TACAAAATCATGTTT---------------------------------------------------------------------------------------------------------------------------------------------------GTGTCTTTGAAGGGAAATACTTACATGCTTGCT------------------------------------------------TACGATTTTTCAACAGAGAAA------CCTGTT---------------CTTTCCGTTGTTAGA---GAGAAACTCGCCTTGTTATATCGGCGAGATAAGAGATCCAAGGCTGAGATATGGGTGACAAATAAGATT------TCTTGGACCAAGGTCTTAGAATTGGATTTG---------------AATTTCTTGGTA---GACGAGGAGAAGAAAGTCTTCATT---------------------------------------------------------------------GTATACATTGTTGGGGAA---------------------------------CTTAGTTTGTATGTTCCCAGT---------------------------------------------------------------GTCTAC------------------ATG------------------------------------------------------------------------------------------------
>AT3G49980.1
------------------------------------------------------------------------------------------------------------------------AAC---CTTCCACAGGAGTTGTTAGAGGAGATACTATGTCGTGTTCCGGCCACATCTCTCAAACAATTACGACTTACGTGCAAAGAATGGAACCGTTTATTC---AGGACACACTTTGATAAAGCCCCAAAACAGTTTATCAAT---------ATAATGAAAATATTTCACTGTGATGGCTTATTTGTATGC------------------AGAATCGTGGTTTGGAATCCGTGTACTGGTCAAAAGAAGTGGATCCAA------AAC------------GACTTTGTTCTTGGA---TACAAGATATTG------------------------------------------------------------------------------------------------------------------------------------------------------GTGTCTTTGAAGGGAAATACTTACTGGTTTGCT------------------------------------------------TTTGATTATACCACAGAGAGA------------------ATT------CTATCAGTTGTTGGA---GAAAAACTTTCGGTGGTATTACAGCTTAAGGATGCACCAAGAAGAGAGATATGGATAACAAATAAGATG------TCGTGGAGAAAGCTTTTCGAAGTGGAAGTC---------------CCTTTCTTGGTC---GACGAGGAAAAGAAGATTGTCGTG---------AAATGCCAA---------------------------------------------------GTATCCATGGTTGAGGCG---------------------------------GTTGAT---TATGTTCCAAGT---------------------------------------------------------------ATTCAA------------------ATC------------------------------------------------------------------------------------------------
>AT4G09870.1
------------------------------------------------------------------------------------------------------------------------GAG---CTTTCACAAGACTTGTTAGAGGAGATACTCTGTCGCGTTCCTGCCATATCCCTAAAAAAGTTACGATCTACTTGCAAGCTATGGAACAGTTTATTC---AAGAGG------------------------------------------GTATCTCAAGTCTTTCACTGTGATGGCTTATTGTTATAC------------------ATAATGGTTGTTTGGAACCCATTTATGGGACAAACGAGGTGGGTCCAAATAGCT---------------AAATATGTTCTTGGA---TATAAAATACTG---TAC------------------------------------------------------------------------------------------------------------------------------------------------GTGTCTTTGAAGGGTAAGACTTACTGGCTCACT------------------------------------------------TTTGATTATGCAACAGAGAGTGGA---------AGATGT---------CTATCCGTTGTTCGA---GAGAAACTATCCGTATTATTACAGCTCAGAGGTACATCAAGGAAAGAAATATGGGTAACAAATAAGATT------TCGTGGAGCAAGGTGTTAACGCTGGAT------------TGCCCTAGTTTTTTTGTC---GACGAGGAGAAGAAACAAGTCTTG---------------------------------------------------------------------GTATATACTGTTGGGGAG---------------------TTCTGTCCTAAATTTGGT---TATGTTCCAAGT---------------------------------------------------------------GTTCAA------------------ATC------------------------------------------------------------------------------------------------
>AT3G25460.1
------------------------------------------------------------------------------------------------------------------------GAA---CTTCCAGAGGATTTGTTAGTGGAGATACTCTGCCGCGTTCCGGCTACATCTTTGAAACGATTACGATCTACTTGCAAACTATGGAACCATTTATAC---AAGAGACACTGCCATAAAGCCCCAAGGCAATCTATCAAT---------AACTCTCCATTATGTCAAACTTCTGGCTTATTGTTATGC------------AAAATTAGGCTCGTGGTATGGAACCCGTGTACTGGTAAAACCAAGTGGATTCAA---------ATCTGC------AACTATGCTCTTGGA---TACAAAATATTG------------------------------------------------------------------------------------------------------------------------------------------------------GTTTCTTTGAAGGGTAAGACTTACTGGTTTGCT------------------------------------------------TTTGATTATACGACAGAAAGA---------------------------CTATCAGTTGTTAAA---GAGAAACTTTCCGTGTTATTACAACCTTCCCTTACATCGAAGACACAGATATGGGTGACAAATAAGATT------TCGTGGATCAAGTTTTTAACGGTGGATTTG---------------AAATTCTTGGTC---GATGAGGAGAACAAAGTCCTTGTG---------------------------------------------------------------------ATATACGTCGTTGGAGAG---------------------------------TTTTAT---TATGTTCCAAGT---------------------------------------------------------------ACTCAA------------------ATC------------------------------------------------------------------------------------------------
>AT5G47300.1
ATGACTAGAAAATATATATATATATATATATATATAATAGCAAACAATAAAACCCTAATTAACAATCAAAGCCACCTGATAGAGATGAGAAACACA------------------------GAC---CTTCCAGGAGATTTGTTAGAGGAGATACTTTGTCGCGTTCCTGCCACATCTCTGAAGCAGTTACGATCTACTTGCAAACAATGGAACAATTTATTC---GGGAGACACTTGGATAAAGCCCCAAAGGATTTTGTCAGT---------ATTTCTCAAGTCTTTCACTGTGACGGCTTATTGTTATGC------------------AGAATCGTGGTTTGGAACCCGTGTACTGGTAAAACTAGGTGGATTGAA---------------------TACTATGCTTTTGGA---TACAAAATATTG------------------------------------------------------------------------------------------------------------------------------------------------------GTGTCTTTGAAGGGACATACTTACTGGTTTGCG------------------------------------------------TTTGATTATACAACTGAAAGA---------------------------TTATCCGTTGTTAGA---GAGAAACTTGCGGTGTTGTTACAACGCGAAAATACATCAAGGACAGAGATATGGGTGACAAGTAGGATT------TCGTGGAGCATGGTCTTAGCAGTGGATTTC---------------AGTTTCTTGGTC---GATGCGGAGAAAAAATTCGTCGTA---------------------------------------------------------------------GTTCACATTGTTGGAGAG---------------------------------TTTAAT---TATGTTCCAAGT---------------------------------------------------------------ATTCAA------------------ATC------------------------------------------------------------------------------------------------
>AT1G25141.1
------------------------------------------------------------------------------------------------------------------------------------------------------------------------------------------------------------------------------------------------------------------------------------------------------------------------------------------------------------------------------------------------------------------TATACTCTCGGA---TACAATATATTG------------------------------------------------------------------------------------------------------------------------------------------------------GTGTCTTTGAAGGGAAAGACTTACTGGATTGCT------------------------------------------------TTTGATTATACGACAGAAAGA---------------------------CTATCCGTTGTTAGA---GAGAAACTTTCCATGTTATCGCAACGCGGAATTAAATCAAAGGCAGAAATATGGGTGACAAATAAGATT------TCGTGGAGCATGGTCTTAGCTTTGGATTTG---------------AGTTTCTTGGTC---GACGAGAAGAAGAGAGTGGTCGTG---------------------------------------------------------------------GTACACATTTTTGGAGAG------------------------------------------------------------------------------------------------------------------------------------------------------------------------------------------------------------------------------------------------
