# Supplementary material for: Impact of recurrent gene duplication on adaptation of plant genomes
Source: BMC Plant Biol. 2014 May 31;14:151. doi: 10.1186/1471-2229-14-151 (PMC4049390; doi:10.1186/1471-2229-14-151)
Supplement: Additional file 4 — Contains the cleaned alignments of the clusters with codons under selection. [file 1471-2229-14-151-S4.zip › 4437544801233534_add4/Additional_file_4/Arathcluster82_large_aligned.fasta]

>AT5G02920.1
CACGCCACCTTT---------------------------------------------------------------GATTCAATCAGCAATCTACCCGACGAAATTCTTCACCATATCCTCTCCTTTATTCCCGAGACCAATTTAGTGATCAGAACCTCGGTCTTGTCGAAACGATGGAGACATGTATGGTCCAAGACACCTCATCTCTCCTTT------------ATAAACAAAACCCTAGCCAGCTACACGGCTTCCAAAATCACGAGTTTCCATCTC---------------------ACCAGT---TACGAGGCTGGC------CATGTTCATAGCTCGATCGAGTTTGCAATGTCTCACAACGTGGATAATCTTTCTCCTGATTTCTTCTACACCAGCTCTTCTCTAAAGCGA------------------TCTGCTAGTTTGACTCCCAGTTGCATTGTGTCTTGGACCTCACTAAGGGACTTGTCTTTGACCCGGTGTAATCTCTCGGATAAATCCTTTCTTAAGATTCTGTCTGGTTGTCCAATCCTCGAAAGCTTGAGTTTGAAGTTTTGTGAGTCACTCAAGTATCTTGATCTGAGTAAATCACTGCGCTTGACAAGATTGGAGATA---------CGAGAACCAATGCAGATCGTGGCGCCACATATTCATTATTTGAGATTGAGAGACTCTGAGGCACACTGCACTTTC---------------------------------------------------------------------------------------------------------------------------------------------------------------------------------------------------------------------------------------------------------------------------------------------------------------------------------------------------------------------------------------------------------------------------
>AT5G02930.1
------------------GTT------------------------------------------------------GACTCAATCAGCGATCTACCCGACGCTGTTCTCCAACATATCTTCTCCTATATTCCG---ACAGAGTTGGCGATCAGAACCTCTGTCTTGTCCAAACGATGGAGACATGTATGGTCCGAGACACCTCATCTCTCCTTT------------ATAAACAAAACCCTAGCCAGCTACACGGCTTCCAAGATCAAGAGTTTTCATCTC---------------------ACCCGT---TACGAGGCAGACACTCACCATGTTAACAGCTCGATCGAGTTTGCAATGTCTCACAACGTGGATGATCTTTCTGATGATTGCTTCTACACCAACTCCTCTCTAAAGCGA------------------TATGTTGATTTGATGCCCAGGTGCATGGTGTCTTGGACATCACTAAAGAACCTGTCTTTGACCGATTGTACAATGTCTGATGAATCCTTTCTTGAGATTCTGTCTGGTTGTCCAATCCTGGAAAGCTTGAGTTTGAAGTTTTGTATGTCACTCAAGTATCTTAATCTGAGTAAATCGCTGCGCTTGACAAGATTGGAGATA---------CGAGCACCAATGCAGATCGTGGCGCCATATATCCATTATTTGAGATTGAGAGACTCTGAGGCACACTGCACTTTCGTTGATGTCTCTTCTTTAACAGAA---------------GACCCCTTAGACCCTCATGATCTTCTAGTCATGGTGCAAACAATGCTAAAAACGTTTCAGAAAGTAGAGAAGCTTACTTTGGGGGTTAATTTACTTCAGTTATCACTTTCCAAGATCCCTAGTCTTCCATTGCCGAAGGTCAAAACTTTGACTCTTGAAATTATCCGATCTGTGGTTGGTATTGCAAGACTGCTACCTGGATTAAAGAAGATAACAGTTTAC------TACTTGTGG---------GAAATTATGGCATCGTTCATGGAACTGGAGACAGTAGAGTTG------------ACGCTTTCTCACGACAAAAAAGTCTCAATTATGCTC------------------------------------
>AT5G02910.1
---------------------------------------------------------------------------GATTTCATCAGCTCTCTACCTGACGAGATTCTCCACCATATCCTCTCCTCTGTTCCG---ACCAAATCCGCGATCAGAACCTCTCTCTTGTCCAAACGGTGGAGATATGTTTGGTCCGAGACACCTTCTCTCTCCATT------------ATCGATAAAACTCTATCTTTCTTCTCCGCTCCCAAAATCACAAGCTTTCATCTT---------------------ACAACC---AACAGGATTGAT------TCTGTTAATGGCTGCATCGAATTCGCCATTTCTCACAACGCAGAGAAGCTTTCACCTGATTTCTTCTACACCAATTCATCTGTGAAGCAACTCTTT------------TCTGTTCATTTGATTCCCAGATGCACTGTCTCTTGGACTTCTCTAAAGAACTTGTCTTTGAGCAATTGCACACTTTCTGATGAATCATTTCTTAAGATTCTTTCTGGTTCTCCACTTCTGGAAAGCTTGGAGTTGTTGTATTGTGCTGAATATATGTGTCTTGATCTGAGTCAATCACAGCATCTAAGAAGATTGGAGATT------------------ACGAAGATTGTGGCACCGCATCTCCATTGTTTGAGATTGAGACACTCGAGATTACCATGTAGTTTAGTTGATGTCTCTTCTTTAACCGAA------------------------------------CTTCAACACAATGTGGTCAAGATGCTACAAATGTTGCAGAATGTAGAGAAGCTTACTATTGGGGGTACCTTTCTTCAGTTATCTCTTGCCGCGCTCTGTGGTGTACCTTTTCCGAAGGTCAAAACTTTGACTCTCGAAATTATTCGGTCTGTTATTGGTATAACAAAGCTACTACCTGGATTACGGAAGCTAACAATTCAC------TACTTGTGG---------AATCTCGTGGCTTTGTTCATGGAACGTGAAACCGTACTCTTG------------ACACTTTCTCACAACAATGATGTCTCTGTTTTGATC------TATATAAAGTATGTATCCAACACTTTCCCT
>AT3G28410.1
------------CGAATA---------------------------------------------------------GATTTCATCAACTATATGCCAGATGATATCCTTCACCATATTCTCTCCTTTATTCCC---ACCGATTTGGCCATGAGAACTTCCGTCTTATCACGACGATGGAGGCATGTATGGTGCGAGACACCTTGTCTCGACATT------------ACGAACCAAACCCTAACTTCCTACACGGCTCCCATAATAACTAGTTTCAAACTT---------------------ATGGACAACAACACTGTACCC------CAGGTTGATAGCTGGATCGAGTTTGCTCTCTCCCGCAATGTGCAAAATCTGTCTCCAGATATCTTCTATATCAGTTCCTCCTTAAAGCAACTCGAC------------TTTTTTGATATGATTCCCACATGCGCAGTGTCTTGGAAATCCCTAAGGAACTTAACACTGCGTTTTTGTCAAATTCCAGACGAATCCATGCATAATATTCTCTCTGGCTGTCCAATTCTCGAAAGCTTGACACTGGATACATGCAGATTACTTGAGCGTCTTGATCTGAGTAAATCACCGAATCTGAGGAGATTGGATATA------------------ATTGCGATTGTTGCGCCACACATCTATTATTTGAGACTGACATACTCTAGTACACCATCTACTATAGTGGATGTCTCCTCTTTGAGCGAA------------------------------------TATCAAACCATGGCGCTGGAGATGCTATCAAAATTTCACAACGTAAAGAGGCTTACTGTTGGGGAAACCATTCTTCAGCTATCTCTCGCCGAGCTCCGCGGTGTTCCTTTCCCAAAGGTCCAAACTTTGACTGTTAAATTCGTTCGATCTGTAATCGGTATATCAAGGTTACTACCTGGATTAAAGAAGCTAACATTACAC------------TGG---------AAACTCGTGGCTTCGTTTATGAATTTGGAGAGGGTTTGGTTGTTTAATGGTGAGACACTTTCTCACAACAATAATGTCTCCATTTTGCTC------------------------------------
>AT5G02700.1
------------CGAATA---------------------------------------------------------GATTTCATCAACTATATGCCAGATGATATCCTTCACCATATTCTCTCCTTTATTCCC---ACCGATTTGGCCATGAGAACTTCCGTCTTATCCCGACGATGGAGGCATGTATGGTGCGAGACACCTTGTCTCGACATT------------ATGAACCAAACCCTAACTTCCTACACGGCTCCCATAATCACTAGTTTCAAACTT---------------------ATGGACAACAACACTGTACCC------CAGGTTGATAGCTGGATCGAGTTTGCTCTCTCCCGCAATGTGCAAAATCTGTCTCCAGATATCTTCTATCTCAGTTCCTCCTTAAAGCTACTCGAC------------TTTTTTGATATGATTCCCACATGCACAGTGTCTTGGAAATCCCTAAGGAACTTAACACTGCGTTTTTGTCAAATTCCAGACGAATCCATTCATAATATTCTCTCTGGCTGTCCAATTCTCGAAAGCTTGACACTGGATACATGCAGATTACTTGAGCGTCTTGATCTGAGTAAATCACCGAATCTGAGGAGATTGGATATA------------------GTTGCGATTGTTGCGCCACACATCTATTATTTGAGACTGACATACTCTAGCACACCATCTACTATAGTGGATGTCTCCTCTTTGAGCGAA------------------------------------TATCAAACCATGGCGCTGGAGATGCTATCAAAATTTCACAACGTTAAGAGGCTTACTGTTGGGGAAACCCTTCTTCAGCTATCTCTCGCCGAGCTCCGCGGTGTTCCTTTCCCAAAGGTCCAAACTTTGACTGTTAAATTCGTTCGATCTGTAATCGGTATATCAAGGTTACTACCTGGATTAAAGAAGCTAAGACCATCT------------TGG---------AAACTCGTGGCTTCGTTTATGGATTTGGAGAGGGTTTGGTTGTTTAATGGTGAGACACTTTCTCGCAACAATAATGTCTCCATTTTGCTC------------------------------------
>AT3G03360.1
---------------------------------------------------AGTACATGCGCAAGCCCTAGCTATGACTTGATCAGTAGGTTGCCTGATGATATTCTCCAACTAATTCTCTCCTATCTTCCA---ACCAGATTGGCGATCAAAACTTCCGTTTTATCCAGGCGATGGAGGCATGTATGGTCTGATACATGGTCCCTCTCCTTC------------ATTAACAGAATCCTAGATCGCTACAGGGCTCCCAAGATGATGAGTTTTCGTATCTGTTCTTGTTGCAGGGCAGCCATCAGC---GACACGCATGCT------GACATCGACAGTTGGATCAACTTCGCCATGTCCCGAAACGTGGAGAATCTGTCCCCTGAATTCCTTTACATCAATTCCTCTCTCAAGCAACTCTACGATTTCGGCTGCTTTATATCTCTGAATCCCAAATGTTCTGTGTCTTGGACATCCCTGAAGAACCTGTCATTGTATCATTGCAACATCTCTGATGAATCCATTGCTATTATTCTATCTGGTTGTCCCATTCTCGAAAGCTTATTGTTGTTTTTCTGCAAGAAACTGAAGGTCCTTGATCTCAGCAAATCACCGCGTCTGATAACATTAGAAATC------------------ACACAGCTCGTTGCACCACATATCCGTTGTCTCAGATTGATAAACTCTGAGAAACCATGTGCTTTAGTTGATGTCTCCTCTTTATCCCAA---ATA------------------------------CATCAGACCATGGTGGTAAAGATGTTAGAAAAGTGTCAGAATGTGGAGAAGCTTACTTTGGGGGCAAACTTTCTTAAGTTATCTCTTGCCGAGCTCCGTGGTGTTTCTTTTCCAAAGGCTAAAGCTCTGATACTTGAGATCTCTCGATATGTTATTGGTATAGTAAAGGTGCTACCTGACTTGAAGAAGCTAACCATACAC---CCCTACTTGTGG---------AAGCAAGTGGCTTCGTTTCTGCAACTTGAGTTGGCAAGGTTG------------ATGCTTCCTCGCAACAACGATGTCTCCATTGTGCTCTTCAGA------------------------------
>AT2G39415.1
---------------------GACTGCTACGCTCATCATCACTACAGAGAT------------------------GACTCAATCAGCTCGCTTCCTGATGTGATCCTCCAACAAATCCTCTCCTCTCTTCCG---ACCAATTTAGCTATCAGAACTTCAGTCTTGTCCACACGATGGAGGCATGTATGGTCTGACACACCTTACATATACTTTCCAGGAACTGGAATAAACAAAACCCTAGCTCGATACAAGCTTCCCAAGATTATGAGTTTTCACCTC------------------------------------------------------------------------------------------------------------------------------------------------------------------------------------------------------------------------------------------------------------------------------------------------------------------------------------------------------------------------------------------------------------------------------------------------------------------------------------------------------------------------------------------------------------------------------------------------------------------------------------------------------------------------------------------------------------------------------------------------------------------------------------------------------------------------------------------------------------------------------------
>AT1G49610.1
---------------------------------------------------------------------------GACTCAATAAGCTCTTTGCCTGATGTGATCCTCCAAGAAAACCTCTCCTTAATTCCG---ACCAAATTCGCCATAAGAACATCGGTCTTGTCCAAACGATGGAGGCATGTTTGGTCCGAAACACCTTCCCTCGACTTC------------ATAGACAAAACCCTAGCTCTCTACAGGGCTCGCAAGATTATGACTTTTGACCTC---------------------ATCACC---ATCAATCTTCCT------TACATTGATGGATGGATCAAGTTCGCCATGTCCCGAAACGTGGAGAATCTGTTTCCTGATTACTTGTACATCAATTCCTCTGTCAAGCAACTC---------------------------------------------------------------------------------------------------TCCATTGCTAAGATTCTTTCTGGTTGTCCGATTATCGAAAGCTTAACATTGCATTTTTGTGATCAACTGATGGTTCTTGATCTCACCAAATCACCGAGTTTGAAAATATTGGAAATCATTTGG------------------------------------------------------------------------------------------------------------------------------------------CTTCTCGACACGGTGCTCAAGTGTCTTTACAAGTTGCAGAATGTAGACAAGCTTACCTTTGGGGCAAACTTTCTTAAG------------------CGCGGTCTTCCTTTTCCGAAGGCTAAAGCTTTGACTCTCGAGATCTCTAAATACGTTATT---------------------------------------------------------------------AAGCATGTGGCTTCGTTCATGGAACTTGAGAAGGTAAGGTTG------------ATGCTTTCTCAAAACAACAATGTCTCCATTGTGCTT------------------------------------
>AT3G18150.1
---------------------------------------------------------------------------GACTCAATAAGCTCTTTACCTGATGTGATCCTCCAACATATCCTCTCCTTTATTCCG---ACCAAACTCGCCATCACAACTTCCCTCTTGTCAAAACGATGGAGACATGTATGGTGTGATACACCTTCTCTTTCATTT------------ATAGACGAAACCCTAACTCGCTATACAGCTTCCAAGATGATGCGTTTTCACCTC---------------------ACCAGC---AACAATGTTCCC------CACTTAGAAAGTTGGATCAAGTTCGCCATGTCCCGTAACGTGGATCATCTGTCCCCTGATTTCTTCCACATCAATTCATCTCTCAAGCAACTCACT------------TTTTCTGATACGATGATTGCC---------------ATATGCCTGAAGAAGTTGTACTTGAGTACTTGTCTTCTCTCTGATGAATCCATGGCTAACATTCTATTTGGTTGTCCAATTCTCGAGAGCTTAACACTAGATCACTGCGGTGGACTAAGGGTTCTTGATCTCAGCAAATCACTGCGCCTGAGAACATTAGAAATAATTTGGGTT---------ATGCAGATTGTGGCTCCACATACCCATTGTCTCAGATTGAGAAACTCTAAATTACCATGTAGTCTTGTTGATGTCTCATCACTGAAGGAA------------------------------------CTTCAAGTCACGCTGTTAAAGATGTTGGAAAAGTTGCACAACGTGGAGAAGCTTACTTTGGGTGGAAACTTTCTTCAGTTATCCGTTGCCGAGCTTCGTGGTGTCCCTTTCCCGAAGGTGAAAGATTTGACTCTCGAGATCTTTCAGTATGTTATTGGTATAGAAAGAGTGTTACCTGATTTAAAGAAGCTAACATTACTCGGC---------TGGTGGAACAAGGAGCACGTTGTTTCATTCGTGGAACTTGACAAGGTACTGTTG------------AGACTTTCTCACAACTATAATATCTCCATTGCCCTC------------------------------------
>AT1G57690.1
---------------------------------------------------------------------------GACATAATTAGCTCTTTACCCGATGTGATCCTTCAACATATTCTCTTCTCTTTTCAG---ACGAAATACGCCATCAGAACTTCCGTCTTGTCAAAACGATGGAGGCAT------------------------------------------ATAAACAAAGCCCTAAGTCAATACACAGCTCCCAAGATGATGAATTTTCATCTC---------------------ATCAAC---AACAGTCTTCAT------CACATCAAGAAGTGGACCGAATTTGCCATGTCCCGCAACGTAGAGAATATGTCCCCTCGTTTCTACGAGATCAATTCCTCTGTCAAGTCACTCAGC------------TTGCATGATGTGATTCCCCGACACGGTGTGTCTTGGACATCCTTGAAGAAGTTTTCCTTGAGTTATTGTGGGTTACCTGATGAATCT---GCTAAGATTTTATCTGGTTGTCCGATTCTCGAATGG---------------------------------------------------------------------------------------------ATGCAGATTGTGGCACCACAGATCCATTGTCTCAAATTGAGAAACACTCAATTACCATGTACTTTAGTTGATGTCTCATCCTTAACCGAAGTA---------------------------------CTTCATGCCACGATGCTAGAGATGCTAAAAAAGTTAAAGAATGTAGAGAAGCTTACTTTTAGTGGAAGCTATCTTCAGTTGTCTGTTGCCGAGAAACGTGGTGTTCCTTTTCCAAAGGTCAAAGCTTTGACTCTTGAG------CACTTTGTAATTGATATAGAAAGAATGTTACCTAATTTAAAGAAGCTAACAGTACGC------------------------------------------------------------------------------------------------------------------------------------------------------
>AT5G03100.1
---------------------------------------------------------------------------GACTTCATCAGCTCTCTACCCGACGAAATCCTCCACCATATCCTCGCCAATACACCT---ACCAAGCTCGCGATCAGAACCTCCGTCTTATCCAAACGATGGAAGCATGTATGGTACGAGACACCTTCTATCTCAATT------------CTAAACAAAACCCTAAGTAGCTACTCGACTCCCAAAATCAAGAGTTTCGATGTT---------------------ATAAGC---GTCACCGTACCT------GAGATTGATACCTGGATTAATCTCGCTCTGTCACGCAAGGCTGAGAATGTATCTCGAGATACATTCTTCATCAATTCCTCTCTGAAGCAGCTTAGT------------TATTGCATTCTGAATCCCAAGTGCGTTGTCTCTTGGTCATCGTTAAGGAACTTGTCGTTGAATCGTTGCAAGGTGTCTGATGATTCAATTGCCAAAATTCTCACTGGTTGTTCATTGCTCGAAAGCTTGACATTGAATCTCTGTGATAGACTCAATGATCTTGATCTGAGCAAGTCACTAAGTTTGAGAAGACTGGAGATA------------------GAGAGGATTGTAGCGCCACACATTCGTTATTTGAGATTGGAAAACTATCAGCGACCATCTACTTTAGTGGATGTCTCATCTTTAACCGAA------TTCACATGT---------------------CTTCAATACATGGTGCGACAGACGGTGGTTAAGTTGCAAAACATAAAGAAGCTTACTATTGGGGGAATTTTTCTTCAGCTATCTCTTGCCGAGCTCTGTGGTGTTACTCTTCCA---------------------------------------------------------------------------------------------------------------------------------------------------------------------------------------------------------------------------------------------
