# Supplementary material for: Impact of recurrent gene duplication on adaptation of plant genomes
Source: BMC Plant Biol. 2014 May 31;14:151. doi: 10.1186/1471-2229-14-151 (PMC4049390; doi:10.1186/1471-2229-14-151)
Supplement: Additional file 4 — Contains the cleaned alignments of the clusters with codons under selection. [file 1471-2229-14-151-S4.zip › 4437544801233534_add4/Additional_file_4/Arathcluster83_aligned.fasta]

>AT3G27425.1
ATGAAACTAAAACAAACCAAAGTGATGTTTTTCTTGTTAGTCCTAATCTCTGCATTAATATTGCAACAATCGAAAGCTCAG---------------------------TGT---------ACCAACATAGACTATATACCGGGATGTTTCCATGCGTTGCAATTAGCG---------TATAGTCTCCTAACAAGAAATTGTTGCAGAGCAGTG---TCACTTCCTACTACTTGTGCCTTGCTTGTCTATCCTGGCAAAACTTACCCTATTACTACCTTTAGATTAATTTGTATTTAT---
>AT3G01331.1
------ATGAAACAA---GAAGTGATATTTTTCTTGTTAGCCATAACCTTGGCATCGATTCTCCGACCATCGGAAGCAGCTCCGCCG---------------------TGT---------TACAGGATAAGCAGAGTACCAGGATGTTACGATGCGCTGAGATTAGCT---------TATAGATGGCTATCAGTAGACTGTTGCAGAGCAGTAGCAACACTTCCTGATACTTGCTTCTTGACACTTAAGCCTGACTTGGCGTTACCAATTAATGTCTTCAGAGTCATTTGT---------
>AT3G01325.1
ATGGAACTAAAACAAACCAAAGTGATGTTTTTCTTGGTAGCCCTAATCTTGGCATTGAATTTCCGACCATCGGAAGCAGCTCCGCCG---------------------TGT---------TTATTCATAGAAAGAGCGCCAAGATGTTACGAAGCGTTGAGAAGAGCG---------GTTAGTTTGTTAACAGGAAAATGCTGCAGAGCAGTAGCAACACTTCCAGTTACTTGCTTCTTGAAACTTACTTCTGAACTTGAATTGCCAATGACTAACTTCAGAAATATTTGT---------
>AT3G01324.1
ATGAAAATGCAACAAACCAAAGTGATGTTTTTCTTGTTAGCGCTAATCTCAACATTGATGTTCCAACCATCGGAAGCTCGG---------------------------TGT---------ACAGCGATAGAGAAGGAGCCTGGATGTTTCGATGCATTGAGATTAGCGGAC------TTCCGATGGCTAAATAGAGATTGTTGCAGGGCAGTG---ACACTTAATGATACGTGCCTCTTGCTTATTTATCCTGGCAGAGCTTACCCTATTAGAATCTTCAAAAGCATTTGT---------
>AT3G01329.1
ATGAAACTACAGCAAACCAAAGTAATGTTTTTCTTGTTAGCACTAATCTCAACATTGATGTTCCAACCATCGGAAGCTCAT---------------------------TGT---------ACAGCGATCGATAACGTGCCTGGATGTTTCGATGCGGTGAGAAAAGCG---------TTCCGATGGTTCACAGAAGTTTGTTGCAAGGCAGTA---ACACTTCCTGATACTTGCTTGTTGCTTGTTAATCCTGGCCAAGCTTACCCTACTAATATCTTCAGAAGCATTTGT---------
>AT3G01327.1
ATGAAAACAAAGCAACTGAAAATGATGTTCTTCTTATTAATTCTAGTTTCGGCTTTGATTAACCGACCATCCGAAGCTCAG---------------------------TGTAGTACACAGAGGCCGATAGAGAACGTGGCTGGATGTTTAGATTCGTTGAGATTAGCG---------TTCAGATTGCTATCAAGAGACTGTTGCAAAGCAGTG---ACACTTCCTGAT---TGCCTTTTCGTTCTTTATCCCAACATAGTTTACAATACTTATATCTTCAAAAACTTTTGT------AAA
>AT3G01326.1
ATGAAAACAAAGCAAATCAAAATGATGTTCTTCGTACTAATAGTAGTTTCAGCTTTGATTTTCCGACCATCCGAAGCTCAG------TCGTGG---------------TGTAGTGAACAGGCACCGATAGTAAACGTGAGTGGATGTTTCGATGCGTTGAAATTAGCG---AAATTTGTCAGATTGCTATCAAAAGACTGTTGCAATGCAGTG---ATACTTCCTCAC---TGCCTTTTGATTGTATCTCCCGGCGTAGAGTACAATACTATTGTATTGAGAGACTTATGT---------
>AT3G01328.1
ATGAAACCAAAGCAAATCAAAATGATGTTCTTTTTATTAATTGTAGTTGCAGCTATGATTTTCCGACCATCCGAAGCTCAG---------------------------TGTAGTAAACAGACGCCAATTACACAGGTGGCTGGATGTTTCAATGCGGTGAGATTAGCT---------TCCAAATTGCTAACAAGAGTATGTTGCAGAGCAGTG---ACACTTGATGAT---TGCCTTTTGCTTGTATATCCCGACAGGGCTTACAATACTTATATCTTCAAAGGCATTTGT---------
>AT3G01322.1
ATGAAATCAAAGCAAATCAAAATGATGTTCTTTTTATTAATTGTAGTTTCAGCTTTGATTTTGCGACCGTCCAAAGCTCAG---------------------------TGTAGAACACAGAGGCCGATAGATAACGTGGATGGATGTTTCGATGCGGTGAGATTAGCT---------ATCAAATGGCTATCAAGAGACTGTTGCAAAGCAGTG---ACACTTGATGAT---TGCCTTTTGCTTGTATTTCCCAACAGAGCTTACAATACTAATCTCTTCAAAGAAATTTGT---------
>AT3G01323.1
------------------------ATGTTGTTCTTGTTAACCCTAGTCTTCACATTGATTTTCCGACCATCAGAAGCTCGT------------GATCCAAACCACTTATGTGATGATGAGACGCCGGTAGCTAACTTACCAGGATGTTTTTATGCGGTGAGATTAGCG---------ATCAGATGGCTATCAAGAGACTGTTGCGAGGCAGTG---ACACTTCCTGAT---TGCCTATTGCTTGTCTTTCCTTACAAAGCTTTAAATACTATCATCTTGAAAAGAATTTGT---------
