# Supplementary material for: Impact of recurrent gene duplication on adaptation of plant genomes
Source: BMC Plant Biol. 2014 May 31;14:151. doi: 10.1186/1471-2229-14-151 (PMC4049390; doi:10.1186/1471-2229-14-151)
Supplement: Additional file 4 — Contains the cleaned alignments of the clusters with codons under selection. [file 1471-2229-14-151-S4.zip › 4437544801233534_add4/Additional_file_4/Arathcluster87_large_aligned.fasta]

>AT1G19460.1
ATGGCTAATATCTCTGAAATTTCCGACTCTAATGACGGCGGAGATCCAAAC---------GTTTTGAGAAGAAGTAGAAGAATCGCGACAAGAAAC------------------------AAAGATAATCGCTCG------------ATTCCAAACGAGCTCACGGAAGCTTGCGTCGCACTCATCCGGAAATGTGATTACCCTAGTCTATCTTCCGTCTCAAGTTACTTTTTCAATCTCATCGCTTCGTCAGAACTCTACGAAACGCGTTCGCGCCTCGGTCTTTCCGAAACCTTTCTTTACGCCGCCATCCGATTC------AATCCCCCAAACTGGTACATTCTC---------------------------TCTTCTTTACGTTTGAGCAAACTCGAATCACTTCCACCTGTGCCTTATGGATGTTCTGTCGTCACAATCGGTCAAGAGATGTATGTAATCGGTGGA------------------CTC---------------------------------------------------------------------------------TTACAGTTG---ATGACTCTCATCGACTGCAGAACTCACAAATGTCGCTCGCTTCCGAAAATGAAAAGGGGTCGTTACCATGCAGCCGCCGGAGTATTCGACGGAAAGATTTACGTAATCGGAGGTTTCAGGATGAGAAAACCGGATGCTGAATGGATTGAAGTGTTTGATCTAAAGAAACAGATTTGGGAATCTTTGCCT---TTTTTTGCACATGCGGTGATGGAAGACAAGTTATACATTTTGGGC---TCACGT---TGCTTGATTTACGAACCAAAAAGAAACGGTGAATGGGACGCAACCGTCAATGCAAATCCAATATGGAATCTG---TGGAAAACTATGCAATGTGTGATAGATGATATGTTGTATACGATTGATCCTCAGTGTACT---CTTGGACATCCAATAGTCGTTTATAATCCAAAGGACAAAACGTGGAGACCTGTGAAAGGTAGGACATTGCCTAGT---TCTGAAATGGCGAATTTTGGTGGAAAGTTGGTGATTTTGTATATTTGGTGCGTAATGATCGAGTTGGAAAAACGTGAAGGAGGTGAGATTTGGGGGAAGGTTGAATCACTCGACTGTGTGTTTCTGTCGGTTTGGCTTTGTCAAACTCTGACCCTT
>AT1G19470.1
ATGGTCAATATCTCTGAAATTCCCGACTCTAATGACGGCTGCGATCCAAAC---------GTTTTGAGAAGAAGTAGAAGAATCGCGACAAGAAAC------------------------GAAGATAATCGCTCG------------ATTCCAAACGAGCTCACCGAAGCTTGCGTCGCACTCATCCGGAAATGTGATTACCCTAGTCTATCTTCCGTCTCAAGTTACTTTTTCAATCTCATCGCTTCGTCAGGACTCTACGAAACGCGTTCGCGCCTCGGTCTTTCCGAAACCTTTCTTTACGCCGCCATCAAATTC------AATCCCGCAAACTGGTACATTCTC---------------------------TCTTCTTTACGTCTGACGGAAGTCGGTTCACTTCCACCTGTGCCGTGGGGATGTTCTGTCGTCACAGTCGGTCAAGAGATGTATGTAATTGGTGGA------------------CTC---------------------------------------------------------------------------------TTACAGTTG---ATGACTCTCATCGATTGCAGAACTCACAAATGTCGCTCGCTTCCGAGTATGAAAAGAGGTCGTTACAAAGCAGCCGCCGGAGTTGTCGACGGAAAGATTTACGTAATCGGAGGTTTCAGGATGAGAAAACCGGATGCTGAATGGATTGAAGTGTTTGATCTAAAGACACAGATTTGGGAATCTTTGCCT---TTTTCTGCACATGCGGTGATGGAAGACAAGTTATACATGTTGGGT---TCTAAATTTTGTTTGGTTTACGAACCAAAAAGAAACGGTGAATGGGACGCATCCGTCGGAGCAACCCCATTAAAAGATTTG---TGGGAC---------TGTGTGGTAGATGATATGTTGTATACGACTGATCCTCGGCGTACT---CTTGGACATCCAATAGTCGTGTATCATCCAAAGGACAAGACTTGGAGACCTGTGAAAGGTTGGAGTTTGCCTAGT---TCTGAAATGGCGAATTTTGGTGGAAAGTTGGTGATTTTGTATATTTGGTGCGTAATGATCGAGTTGGAAAAACGTGAAGGAGGTGAGATTTGGGGGAAGGTTGAATCACTCGACTGTGTGTTTCTGTCGGTTCGGCTTTGTCAAACTCTGACCATT
>AT2G21680.1
ATGGTTTTAATCTCTGAAACTTCCGACGGCTCTACTGGCGGCGATCATCAAATC---------------------------------------------------------------------------------------------ATTCCAGAAGAACTCATCTTACGTTGCTTCCTACTCGTTCGGAGATGTCACCACCCGTCGCTTTCCCTCGTCTGCAGATCCTTCCATAGTCTCATG------TCGAAGCTCTACGATGATCGCTTGCGTCTCGGCTACACCGAAAACGTTCTTTACGCCTACGTTGGATTC------GAAAACCCTAGCTGGTACATTCTCCCCTATCGAAACTTGCCT---------ATTTCGTTGAAATTGTGCAAAATCGATTCCCTCCCTCCCATGCCTTGGGGATCTACTGTCGTCACTATCGGATCGGATATCTATGTCATTGGTGGACGCGTCGGCGAGAAACTTTTA------GGCGTAGGCTATAATAAACCCATAAGCGGTGGACGCCGCGGCGAGACATCCATAAGAGGTGGACACGCAGGCGAAATCTCGGAT---GTGACTCACATAAACTGCAGATTTCACGAGTATCGCTCCCTCCCGAGTATGAAGATGGCTCGCTGTCGCGCAGCCGCGGGTGTAATTGACGGAAAGATTTATGTGATCGGAGGTCGTAAGGTACGAACATCTGAT------TGGGTTGAAGTGTTCGATTTAAAGAAACAGAGTTGGAGTTCTGTGCCA---TTTCTGACATATGCGGTGATGAAGGAGAAGATTTACTGTTTGGATCTTACTCGCAATATTCATATTTATGATCCTAAGGAAAGT---AAATGGGAGTCTTGGACTCATGGA---CCGTTGAGTGCTTCT---TGGAAT---------TGTGTGGTTGATAATTTGCTGTTTTGCATCAATACATCAGTGTATTTCCTTGGATGGCCAATAAAAATATATGATCCAGAGAAGAAGACTTGGTTTTACTTGCAAGGTCAAGGTTTTCCAGCTGGTTATAAAATGGCTAATTTTGGCGGGAAGTTGGTGATTTTGCTTATTTGGTGCATAGAGATTGCTTGGGAAAGAAAGGAAGATGGTACATTTTGGGGGAAGGTCGAATCAGTGGCGGTTGTGACGACTTCTGTTGACATTTGTGGAACTGTTACGGTT
>AT2G29810.1
ATGGCTGTAATCTCTGAAACTTCCGAGGGCTCTAATGGCGGCGCTGCAAAC------------------------------------------------------------------------------------ATTCCTAAAGAACTTCCAGAAGAACTCATCGTAATCATCGTCGCACTCGTCCGGAGATATCACTACCCGAAGCTATCTCTCATCTCCAAAGCCTATCGTGACCTAATCTCTTCACCGGAACTCTTCCAAACACGCTCGCGCCTAGGCTTCACCGAACCGGTTCTTTATACCTCAATCGGATTC------GATCTCCCAAGCTGGTACATTCTC---------------------------ATCTCATTACAGTTCAAACAAATCACTTCACTTCCTTCAATGCTTCCTGGATCTGCTGTTGTCACAATCGATTACAAGATGTATGTACTCGGTGGA------------------TTCATC------------------------------------------------------------------------------GTATCGACT---ATGATTGTCATCGATTGTAGATTCCATACGTATCGTGAGCTCCCTAGTATGCAAAGGGATCGCGGTGGCGCAGCCGCGGGAGTGATTGATGGAAAGATTTACGTAATCGGAGGTTGCAAGAAACGATATAATGAT------TGGGTTGAAGTGTTCGATGTAGAGAATGAGAGTTGGGAAACTGTGCCT---TTTAGTCAATATGCGGTAATGGAACAGAAGATTTACATTTTGGAT---CCTCTGTTTTGTTTGACTTACGAACCAAGAAAACGT---AGATTTGAGGCATGGGGACGTAGAAGTCAACAGAGGAGGTAC------------------TGTGTGGTTAATGATATGTTGTGTACCGTTGATTCTACGTGTTCT---CATGGATATCCGATTGTCGTGTATGATCCAAAGGGTATGGTTTGGAGACCTGTGAAGGGT------TTGCCT------TCTAGAATGGCGAATTTTGGTGGTAAGTTGGTGATTTTG---ATTTGGTGCATAGAGATTGCACTGGAAAAACGTGAAGATGGTGATATTTGGGGTCATGTCGAATCAAGATCGGTTGTGTGGCCTTTGATTGCGCTTAGTCGATCTGTTACGGTT
>AT2G29830.1
ATGGTTGTACTCTCTGAAATTCCC---GATCCTAAT---------------------------------------------------------------------------------------------------ATTCTTCTACAACTTCCAGAAGAACTCATCGCAAGCATCGTCGCACTCATCCCAAGATGTCATTACCCATCGCTATCCCTCGTCTCCAGAGCCTTTCGTCACTTAATCACTTCGCAGGAGCTCTACGTAGCACGCTCGAACCTCGGCTTCACCGAACCGGTTCTTTATGCCTTAATCGGATTC------ACTCGCCCAAGCTGGTTCTTTCTT---------------------------TTCCCATTACAATTACACAGAATCCGTTCACTTCCTCCAATGTTATCTGGTGCAGCTGTGGTCACAATAGACTACAAGATGTATGTAATGGGTGGT------------------TGCATC------------------------------------------------------------------------------GCATCATCGAATGTAATTGTCATCGACTGCAGATTCCATACTTGGAAGTATCTCCCGGATATGAAAAGGGCTCGTTGCCGTGCAGCCACCGGAATAATTGACGGAAGGATTTATGTGATCGGAGGCTGCAAGAAACAAGATGCTGAT------TGGGTTGAAGTGTTTGATGTGACGACTCAGAGTTGGGAAACTGTGCCT---TTTATTACGTATGTGGTGATGCAGGGGAGGCTTTTCATTTTGGAT---CTTGAGTGTTGTTTTTCTTACGAACCAGTACAAGGT---TTATGGGAGTCATGGGATGATGGAAGTGAGTTGATGAGATTT---TGGCAC---------TGTGTGGTTGGAGATTTGTTGTATGCACTTGATCTTACGTGTGCT---CTTGAACATCCAATAGTGGTATATTATCCGAATGAATTGGTTTGGAGACCTGTGATGGGT------TTGCCT------TCTACGTTGGCGAATTTTGATGGGAAGTTGGTGATTTTG---ATTTGGTGCGTAGAGATTGCGTTGGAAACACGTCAAGGAGATCAGATTTGGGGGGTGGTTAAATCAGTCTCGATTGTGAGGCATGTCATTGAGCTTTGTCGAACTGTTATGGTT
>AT2G29820.1
ATGGTTGTACTCCATGAAATTCTC---GGCCCTAACGGCGACGATCCAAAC------------------------------------------------------------------------------------AATCTTCTAGAACTTCCAGAAGAACTCATCGAAAGACTCATCGCACACATCCCAAGATGTTATTACCCGTATATATCTCTCGTCTCCAGAGACTTTCGTCAAGTAATCACTTCGGATAAACTATTCCGAACGCGCTCGCTCCTCGGCTTCAACGAACCGGTTCTTTATGCCTTAATCGGA---------ACTCCCCTAAGCTGGTTCTTTCTT---------------------------TTCCCATTAGAATTACACAGAATCCGTTCACTTCCTACAGTGTTACTTGGAGCAGCTGTGGTCACAATCGGATACAAGATGTATGTAATGGGAGGT------------------ACCATC------------------------------------------------------------------------------GTATCGACT---GTGATTGTCATCGACTGCAGAAACCATACGTGGAACTATCTCCCGGATATGAAAAGGGCTCGTTACCGTGCAGCCGCCGGAGAAATTGGCGGAAGGATTTATGTGATCGGAGGACGCAAGAAACAAGATGCTGAT------TGGGTTGAAGTGTTCAATGCGACGACTGAGAGTTGGGAAACTGTGTCT---TTTTCTACATATGTGGTGATGCAGGGGAGGATTTTCGCTTTGGAT---CGTTGGGGTTGTTTTGCTTACAAACCAGTACAAGGT---TTATGGCAGTCATGGGGTGTTGCAAGTGAGTTGACGAGATTT---TGGCAC---------ACTGTGATTGGAGAGTTGTTGTATACAGTTGATCTTACGTGTTCT---CTTGGACATCCGATAGTGGTATATTATCCGAATGAATCGGTTTGGAGACCTGTGATGGGT------TTGCCT------TCCAAGATAGCGAATTTTGGTGGGAAGTTGGTGATTTTC---ATTTTGTGCATAGTGATTGCGTTGGAAGCACGTCAAGGAGGTCATATTTGGGGGGTGGTTGAATCAAACTCGCGCGTGTTGCCTTACATTCGGCTTTGTCAAACTGTTACTTTT
>AT2G29860.1
ATGGTTCTACTCTCTGAAATTCCC---GGCTCTAATGGCGACGATCCAAAC------------------------------------------------------------------------------------------------CTTCCAGAAGAACTCATCGAAAGCATTGTTGCACCCATCCCAAGATGTTATTACCCGTCGCTATCTCTCCTCTCCAGAGCCTTTCGTCACGTAATCACTTCGCAGCAACTCTTCGTAACTCGCTCGGGCCTCGGTTTTAAGGAACCGGTTCTTTATGCCTTCATCGGATGC------ACTACCCCAAGGTGGTTCATTCTT---------------------------ATCCCATTACAATTACGCAGACTCAATTCACTTCCTCATATGTTTCCTGGAGCAGCTGTTGTCACAATCGGATACAAGATCTACGTAATGGGT---------------------------------------------------------------------------------------------------------GTATCTACT---GTGATTATCATCGACTGCAGATTCCATACGTGGCACTATCTCCAGGATATGCAAAGAGCTCGTTACCATGCAACCCCCGGAGTAATTGACGGAAGGATTTATGTGATCGGAGGACGCAAGAAACAAGATGCTGAT------TGGGTTGAAGTGTTTGATGTGACAACTGAGAGCTGGGAAACTGTGCCT---TTTGTTACATATGCGGTGATGCAGGGCAGGATC------------------------------------------------------------------------------------------------------------------------------------------------------------------------------------------------------------------------TTGGGC------TTG---------------CTTACGAACCAAGAC---------------------TTATAT---------------------------------------------------------------------GTC------------------------------------
>AT2G29800.1
ATGGCTAGTATCTCTGAAACTTCCGACGGCTCTAACGGCGGCGTTCCAAAC---------------------------------------------GCAGATGAAGAAGACGATCATCAA---------------ATTCCTCGAAAAATCCCACCAGTACTAATCGAAAACACTATCGCACCCCTCCGGAGATGTCATTACCCGAAGCTATCTCTCCTCTCTAACGCCTTTCGTCAAGTAATCTCTTCAGAGGATCTCTTCCAAGTTCGCTCGCTCATCGGCTCAACGGAACCGGTTCTTTATACCTTGATCACGTTCAAGTACGAAGAAGGAAGATGGTTCATTCTC---------------------------ACCTCTTTAAAATTGAACTGTGTAACATCTCTTCCTCCCATGTTTCTTGGATGCACTGCCGTCACAATAGGTCACAAGATTTATGTAGTGGGTGGT------------------TATAACTTC---------------------------------------------------------------------------ATAAGTACT---GTGCTTGAGATAGATTGTAGATTCAATACGTGTCGACATCTCCGGAATATGAAGAGGGATCGTTGCTCCGCAGTCGCTGGAGTGATCGACGGAAGGATTTACGTAGTCGCCGGACGCCAGAGACGATTTGATGAT------TGGGTCGAAGTGTTCGATGTAGAGACTGAGAGATGGGAACTTGTGCCT---TTTATTGTACATGTGGTTTTGGATAATAAGATTTACATTATGGAT---GGTGACTATTGTTTTGCGTACGATCCAAGGCGACGT---AGATGGGAGACTTGGGGACCTGAAAGTGCACAGAGGAGTTAT---TGGCAC---------TGTGTGGTTGATGATTTGTTGTACGCGATTGTTCCTCGGGAGATT---TTTGGAGCTTCGATTGTCGTTTATGATCCAAGGGGAATAGCTTGGAGACCTGTCATGGGT------TGGCCT------TCTAAAATGGCGAATTTTGGTGGGAAGTTGGTGATTTTG---GTTTGGTGCGTTGAGGTGGCTTTGGAGAAACATGAAGATGGTCAAATTTGGGGGAAGGTCGAATCACTCTCGCTTGTGTCGCCTTTCTTTGAGCTTTCTCGAACTGTTACGATT
>AT2G29600.1
ATGGCTTCTATCTCTGAAACTTCCGACGGCTCTAACGGCGGCGATCCAAAC---GGTAAA------------------------------------------------GACGATCATCAA---------------ATTCCTCCACAAATGCCACTAGAACTAATCGTAAGCACCATCGCGACTCTCCGGAGATGTCATTACCCGACGCTATCTCTCCTCTCTGACTCCTTTCGTCAAGTAATCTCTTCGGTGGATCTCTTCCAAACTCGCTCGCTCATCGGCTCGACGGAACCGGTTCTTTATACCTTGATCACGTTCACGTCCGAAGAACCAAGATGGTTTATTCTC---------------------------ACCTCTTTACAATTGAGCTTAGTCACATCTCTTCCTCCCATGTTTCCTGGATGCACTACCGTCACAATCGGACACAAGATTTACGTTATGGGTGGA------------------CTCAGA------------------------------------------------------------------------------GCAAAGACT---GTGTTTGTCATCGACTGCAGATTCCATACGTGGCGCTATCTCCAGGAGATGCAAGTGGCTCGTTCCTACGCAGCTTCTGCAGTGATTGACGGAATGATTTACGTGGTGGGAGGTTCCACTAAACGAAGTGATGAT------TGGGTCGAAGTGTTCAATGTAGAGACTAATACTTGGGAAAATGTGCCT---TTTAATGTTCATTTCGTTTTGGATAATAAGATTTACATTTTGGAT---GGTAACAATCGTGTGGCTTACGATCTAAGAGGACGT---AGATGGGAAGATTGGGGACCTGCAGGAAATCAATTGGGGTATTTCTGGCAG---------TGTGTGGTTGATAATTTGTTGTATGCCGTTGTTCCGGATCACCTT---CATGTAACTCCCATTGTCGTGTATGATCCAAGAGAAATGGGTTGGAGACCTGTCATGGGT------TTGCCT------TCTAGAATGACGAATTTTGGTGGGAAGTTGATGATTTTG---GTTTGGTGCGTAGAGGTGGCGTTGGAGAGACGTGAAGATGGTGAAATTTGGGGGAAGGTCCAATCACTCTCGCTTGTGTCGCCTGTCTTTGTGCTTTCTCGAACTGTTACGGTT
>AT2G29780.1
ATGGCTATAATCTCTGAAACTTCCGACGGCTCTCACGGTGGCGTACCAAAC---------------------------------------------------------GACGATCATCAA---------------ATTCCTCGACAAATCCCACAAGCACTCATCAGAAGAACCGTCGCACTCATCAAGAGATGTCATTACCCGTCGCTATCTCTCCTCTCTAAAGCCTTTCGTATCGTAATCTCTTCGCCGGAACTCCACCAAACACGCTCGAGCCTAAACCTAACCGAACCGGTTCTTTACGCTTTGATCGGATTC------AGTTTCCCGAACTGGTTCATTCTC------------------ATTACAAGAATCCCATTACGATTGAGCGCTATCGGTTCACTTCCTCCTATGAATCCTGGCTCTGCTGTGGTCACAATCGGCTACAAGATGTATGTGATCGGTGGA------------------CTGATA------------------------------------------------------------------------------GTAAAGACT---GTGTTTGTCATCGACTGTAGAGTCCATACGTGTAACTATCTCCCAACTATGCATAGGGCTCGTTACCGTGCAGTCGCAGAAGTAATCAACGGAAAGATTTATGTCATCGGAGGTTGCGAGAAGCGGTACGACGAT------TGGATCGAAGTGTTCGATGTAGTGACTGGAATTTGGAGTACTGTCCCTGGGTTTGTGACATCTGTGGTGATGCAAAACAAGATTTACATTTTGGAT---GCTACGTGTGGTTTGGTTTATGATCCCATTGATGGT---ACATGGGAGTCAGGGGAGCTTGGAACTACGTTGAAGTCTTAC---TGGTAC---------TGTGTGATTGAGGATTTGTTGTATAGTTTTGATCCATACTGTCTT---CAAGGTTCTCCGATAAATGTGTATGATCCAAATGTCATGGTTTGGACTCCTATGATGGGTCGTGCTTTTCCT------TGTAAAATGGCGAATTTTGGTGGGAAGTTGATGGTTTTT---ACTTGGTGCATAGAGATGGCGTTGATAAAAGGTGAAACAGGTCCGATTTTGGGGATGATCGATTCAATGGTGCCTGTGTCGCCTTACATTGATCTTTGTCGCTCTGTTACATTT
>AT2G29770.1
ATGGTTTTCATCTCTGAAACTTCCGACGGCTCCAATGGCGGCGATCCAACC------------------------------------------------------------------CAA---------------ATTCCTCAAGGAATCCCAGACGAACTCATCGAAAGTACCGTCTTACTAATCCGGAGATGTCATTACCCGACGCTATCTCTCCTCTCCAAAACCTTTCGTCGCGTTATCTCTTCTTCGGAACTCTACAAAAGCCGCTTCATCCTCAACCTCACCGACTCAGTTCTTTACGCCTTGATCGGATTC------AATACCACAAACTTGTACATTCTC------------------ATTCCAAGAATCTCTTTACACTTGAGAGAAATCAAATCACTTCCTCCTCTGAATCATGGATCTGCGGTGGTCACAATCGGATACCATATGTATGTAATCGGTGGA------------------CACAAC------------------------------------------------------------------------------ACATCGAAT---GTGTCTATCATCGATTTGAGATTTCATACGTCTTGCTCGCTCCCGAGAATGCAGAGAACTCGCGTCTACGCAGCTGCAGGAGTAATTGACGGAAGGATTTATGTGATCGGAGGTTGCGTGAAGCGAAATGATCAT------TGGATCGAAGTGTTCGATATAGAGAATCGGATTTGGAGTAGTGTGCCTGGGTTTGTGACATCAGTGGTGATGCAAAACAAGATTTACATTTTGGAT---TCTCTGTTTGGTTTTGCTTACGAACCAAGACACGGT---ACATTGCAGTCATTAGGATTTGAAACTCAGTTCATGTTTCTT---TGGCGC---------TGTGTGATTGAGGGTTTGTTGTATTGTATTGATCCTATGTGTGTT---CTTGGACATGCAATAGTTGTTTATGATCCGAATGAGTTGATTTGGAGACGTGTGAAGGGG------TTGCCT------TGTAAAATGGCGAATTTTGGTGGGAAGTTGGCAATTTTG---GTTTGGTTCGTAGAGATTGAGTTGGAAAATCGTCAAAGTGGTGAGATTTGGGGGAAGGTCGATTCATTGGCGATTGTGTCGCCTTCCATTGATCTGTTTCGCTCTGTTACGTTT
