# Supplementary material for: Impact of recurrent gene duplication on adaptation of plant genomes
Source: BMC Plant Biol. 2014 May 31;14:151. doi: 10.1186/1471-2229-14-151 (PMC4049390; doi:10.1186/1471-2229-14-151)
Supplement: Additional file 4 — Contains the cleaned alignments of the clusters with codons under selection. [file 1471-2229-14-151-S4.zip › 4437544801233534_add4/Additional_file_4/Arathcluster9_aligned.fasta]

>AT1G13550.1
ATGTATGTAACAAGGCGTTTATCAGAGTATCGGAAAAACCCGTCGGAACTTAAGAAGCCTCCACCGGAAGGTCCAAACTCCGGCGTACTTGTGATTCAAGACGAAGAATCG------ACCACT------TGTTGCTTTGGTTTGTGCAAC------TTCCTAAGAGGATTACCGTTTCCACAGAACGCAGCGTTGACAGTTAGACATCGTGATCCGGTTGTGTTCATACCTGTTCTTGGTCAACCTCTATCTTCTAACCGTTATTACACATATGAACGATGCGGGTATTATTCAAGAGAATCATCTACTAGTACTGAAAAAGAGGTGGAGAGAGTTACATGCTGCTTCTGCATTAGATTTAACCATGTTCATATGTATAAGAAGCCACAACCAGATCCTTATGACATTCACCAACAAGTAGTGATCACAACAACCTCTTCGCCTTCCCGTTGTTACTACTTTGCGAAGCCTGTTGCTCCTAATGCTCTACTACCTGCATTTCTTATGAGACAAGGCTGGACAGACTTTGGTCTCATAGATGACGCAAAAGGTCTT---AACTTAGAGCTTCGT------TCTAAGCTTCCC---CTTGATATAAGCGTTGTTGTAGGGAAATGGTATGTTCCTTTCATATTTGTGAAGGAA---GACATAATAGATCAAGTGAAAATATCAATGTATTACAACATGACGCTTCATCAAAGATGGGAAGAAGTTTTCTTCTATGAGAAT------GAGGTCGTTGTTGATGTTGATCTTGAACTCCAAGTGATTAACATTGAAGGAGTTAGTATAGAGACA---------GATGCTAAAGGGATTGTTTGGTTCCAAGTT------------AAGATAGGTTTAAGGTCAGTGGTTGTGGAGAGGATGGAAAGTGAAGAGGAGAGTTTCGGGTGG------CGAGTG---ACGGTTAAGAGATTGGATCGGTTCGAATCATCGCATTGGAAGAGTTATAAATGTTATGTATTGGTAGAGAGATTTGAATTGAAAAGAATGGATGAGAGTTTGGTGTTGACATATGAGTTTAGACATGCTGATAAGTTGAGGACTATCCAATAT---
>AT1G13490.1
ATGTATGTAACAAAGCGTTTGTCTGAATATCAGAAAAACCCATCGGAGCTAACATCGCTTCCGACAGAAGGTCCAAACTCCGGAGTATTGGTGATTCAAGACGAAGAATCA------ACTCCA------TGCTGCTTTGGAAAATGCTTT------AAACTCCATGGTTTGCCGTTTCCTCAGAACACAAAAGTCACCGTCAGATATCTTGACCCGGTCGCTTTCATCCCCGTTCTTCATCAGCCACTTTCCTCCAATCTTTACTACGTTATAAGACAAAGCGGGAAACAAACTGGT------------------------------------------------------------------TTTATCCCTGATGCTGATCCAAGGCCTCTGGATCCTTTTGACATATACCAACAATTTGAGATCCATCAAAGAGGATCATCAAACCAG---AAGTTTTTTGCTACATCTGTTGCTTCAGAAGGGATACCACCTCAGTTCCTGACGAGAAAAGGTTGG---GAATATGGTTTGATTGATGATGCAAAGGGTGTAGTTGATGCAAAGCTTCGC------TATGAGCTTCCT---TTAGATAAGAGCGTTGTAGTTGGGAAATGGTATGTTCCGTTCTTGTTTGTTAAGGAAGGTGATGCAAACGATCAGATGAATAAATCAATGTATTATAGTATGACGCTTCAGCAAAGATTTGAAGAGGTTTTCTTCTGTGAAAAC---GGCGAGGTTGTAGTTGATGTGGAGGTAGAAACAGAAGTGGTTAAGCTTGAAGGAATTGCAAGAGAGACA---------AACTCAGATGGAGTTGTGTGGTTTAGTGTC------------AAGATTGGTCTTGGGTCTGTGGTCTTGGAGAGGATGAAATGGGAAGAGGAGAGGTTTGGATGG---CTAAGGTCT---AGCATTAAGAGAACTGAGAAATTTGAAGGACCACATTGGAAGAGTTATAGATGCTATGTACTGGTAGAGACCTTTGAACTGAAGAGAACTGATGGGAGTTTGGTATTGACATATGAGTTTAAACATGTTGATAAGTTGAAGAGCAAGTGGGAT---
>AT1G13500.1
ATGTATGTGACAAAGCGTTTGTCTGAATACAAGAGAAACCCATCGGAGCTAACATTGCTTCCGACAGAAGGTCCGAACTCCGGAGTATTGGTCATTCAAGACGAAGAATCA------CCTACATTGAAATGCTGCTTTGTCAATTCCTTT------GAACTCAATGGTTTGCCGTTTCCTCAGAACACAAGAGTCATCGTCAAATATCTTGACCCGGTCGCGTTCATCCCCGTTCTTCATCAGCCACCTTCCTCCAATCTTTACTATGTTATAAGGGGAAGCGGGAAACACACAGGTGAAGCATGTGTTAGTGCA---AAAGAAGGGGACAGAGCTTCTTGTTGCTTTTGC------TTTACTTATATCCCTGAGGCTGTTCCAAGGCCTCTGGATCCTTTTGACATAAACCAACAATTTGAGATCCATCAAGGAAGATCATCAACCAAG---AAGTTCTTTGCTACATCTGTTGCTTCAGATGGGATACCACCTCAGTTCCTGACGAGAAAAGGTTGGTCGGACTATGGTTTGATTGATGATGCAAAAGGCATAGTTGACGCAAAGCTGCGC------TATGAGCTTCCT---TTAGATAACAGCGTTGTAGTTGGGAAATGGTATGTTCCGTTCTTGTTTGTTAAGGAA---GATGCAAAAGATCAGATGTATAAGTCAATGTATTATAGTATGACGCTTCAGCAAAGATTTGAAGAGGTTTTCTTCTGTGAAAAC---GGCGAGGTTGTAGTTGATGTGGAGGTAGAAACAGAAGTGGTCAAGCTTGAAGGAATTGCAAGAGAGACA---------AACTCAGATGGAGTTGTGTGGTTTAATGCC------------AAGATAGGTCTTGGGTCTGTTGTCTTAGAGAGGATGAAATGGGAAGAGGAGAGGTTTGGGTGG---CAAAGGTCT---AGCATTAAGAGAACTGAAAGATTTGAAGGACCATATTGGAAGAGTTATAGATGCTATGTATTGGTAGAGACCTTTGAATTGAAGAGAACTGATGGGAGTTTGGTATTGACATATGAGTTTAAACATGTTGATAAGTTGAAGAGCAAGTGGGAT---
>AT1G13530.1
ATGTATGTAACAAAGCGTTTGTCCGAGTACCAGAGAAACCCATCGGAGCTTACTTTCCTTCCAACGGAAGGTCCAAACTCCGGCGTATTGGTGATTCAAGACGAAGAATCA------CCTACA------TGCTGTTTTGGCAAATGCTTT------GATCTCAATGGTTTGCCGTTTCCTCAGAACACAAGAGTCACCGTTAAATTGCTTGACTCGGTCGCGTTCATCCCCGTTCTTCACCAGCCTCCTTCTTCCAATCTTTACTACGTTATAAGGCGAAGAGGGAAACATGCAGGAGAAGCATGTGTTAGTGCA---AAAGAAGAGGACAAAGTTTCTTGTTGCCTTTGT------TTTACTTATGTCTCTAATGCTACGCCAAGGCTTCTTGATCCTTTTGACATATACCAACAATTTGAGATACATCAAAGAGGCTCATCAACTCGC---AAGTTTTTCGCTACATCTGTTGCTTCAGATGGAATACCACCTCGGTTCCTGAGGAGAAAAGGCTGGACCGACTATGGTTTGATTGATGATGCAAAGGGTGTAGTTGATGCAAAGCTGCGC------TATGAGCTTCCC---TTCGGTAAGAGTGTAGTAGTTGGAAAATGGTATGTTCCGTTTTTGTTTGTAAAGGAA---GATGCTAAAGATCAGATGAAGAAATCGATGTATTATAGTATGACACTTCACCAAAGATTTGAAGAGGTTTTCTTCTGCGAAAAC------GAGGTTATAGTTGATGTGGAGGTAGAAACAGAAGTGGTTAAGCTTGAAGGAATTGGAAGAGAGACA---------AATTCAGATGGAGTTGTCTGGTTTGGTGTC------------AAGATAGGTATTGGGTCTGTGGTCTTGGAGAGGATGAAATGGGAAGAAGAGAGGTTTGGGTGG---CTAAAGTCT---AGCATTAAGAGAACTGAGAAATTTGAAGGACCACAATGGAAGAGTTATAGATGCTATGTACTGGTAGAGACCTTTGAACTGAAGAAAACTGATGGGAGTTTGGTATTGACGTATGAGTTTAGACATGTTGATAAGTTGAAGAGTAAGTGGGAT---
>AT1G13480.1
ATGTATGTTACAAGGCGTTTATCGGAATACCAGAAAAAGCCATCGGAGCTGAAACTGCTTCCACCGGAAGGTCCAAACTCCGGCATAATGGTGATTCAAGACGAAGAATCA------GCCACT------TGCTGCTTTGGTTCTTGCTAT------AGACTTAAGGGCTTGCCGTTTCCACAAAACGTGAAGCTGAATGCAGCGCATCTTACTCCAGTTGTGTTCATTCCTGTTCTTGATCAGCCATTGTCTTCAAACCTTTACTATGTTTTACAAAGGCGTGGGAAGCATACTGGCAAAGCATCTGCAAGTGCA---ACAGAGGAGGAGAGGGTTTCAAGCTGCTTTTGC------TTTAGCTATATTCCTGACGCTAAGCCACAAGAAGCAGATCCTTATGACATATACCAACAATTCGAGATCCATCAACGCCGATCATCATCTCGC---TATTACTCTGCCACTTCTGTTGCTTCTGATGGTGTACCACCAAATTACCTTAAGAGGAAAGATTGGTGGGACTTTGGTCTAAGAGATGATGCAAAAGGGATT---AACACAAAGCTTCGCTTAGACTCAGAACTTACT---TTAGGTAAGAGTATTGAGATAGGGAAATGGTATGTTCCTTTCATATTTGTGATGGAA---GATGTAAAAGATCAGATGAACAAATCGACGTTTTACAGCGTGACACTTCAACAAAGATGGGAAGAAGTTTTCTTCTGCGAAAAC------GAGGTTGTAGTTGATGTTGATGTAGAAACAGAATCGGTGAAGCTTGAGGGAAATTTGAGAGAGGAT---------------GATGGAGTTGTTTGGTTTAGTGTCTTAAGGGATGAGAAGATAGGTCTTGGATCTGTGGTCGTAGAGAGGATGAAATGGGAAGAGGAAAGGTTTGGATGG------AGATCT---AACATTAAGAGATCAGAGAGATTTGAATCATCGCATTGGAAGAGTTATCGATGTTATGTATTGATAGAGAGCTTTGAATTGACGAGAATGGATGGGAGTTTGGTGTTGACATATGAGTTTAGGCATGTTGATAAGCTAAAGAGCAAGTGGGAT---
>AT1G13520.1
ATGTATGTTACAAGGCATCTCTCCGAATACCAGAGAAACTCGTCGGACTTGACACGATCGTTGCCGGAAGGTCCAAACTCCGGCGTACTTGTGATTCAAGACGAAGAGTCA------CCGACT------TGTTGCTTTGGAAATTGCTAC------GAACTCAAAGGCTTACCGTTCCCACAGAACGCAAAGCTGACTGTGACTTACCATGACCAGGTTCTGTTCATTCCGGTTCTTGATCAGCCTTATTATTCGAACCGTTATTATGTCATTAAACGACGTGGGAAGCAATCAGGAGGAGCTTCGGCGAGTGCA---AAGGAAGAAGACAGAGTCCCCTGCTGCTTTTGC------TTCAGCTATGTTCCTGAAGTTAAGCCACAAGAAGCAGATCCTTATGATATATATCAACAGTTCGAGGTCCATCAACGTAAACCATCATCAGGC---TATTACACTGCCACTTCAGTTGCTCCTAATGGGATACCACCAGAGTTCCTTAAGAGAAAGTACTGGACCGACTTTGGTTTGACAGATGATGCAAAAGGGATC---AACACTACGCTTCGT------TCCAAGCTTCCCAACATGAATACAAGTGTTGTGGTAGGGAAATGGTATGTTCCTTTCATATTTGTGAAAGAA---GATGCAAAAGATCAGATTAAGAGCTCACCTTATTACAGCATGACGCTTAAACAAAGATGGGAAGAGGTTTACTCATGCGTAAACAAC---GAGGTTGTAGTTGATGTTGACGTAGAAACACAAGTGGTAAAGCTTGAGGGAATTTCTAGAGAGACA---------------GGTGGATTTGTTTGGTTTAGTGTTTTAGGGGATGAGAAGATAGGTCTTGGGTCTGTTGTCGTGGAGAGGATGAAATGGGAAGAGGAAAGGTTCGGATGG------AGATCT---AACATTAAGAGATCAGAGAGATTTGAATCATCGCATTGGAAGAGTTATCGATGTTTGGTATTGATAGAGAGCTTCGAATTGAAGAGAATGGATGGGAGTTTGGTGTTGACATATGAGTTTACGCATGTTGATAAGTTAAAGAGCAAGTGGGAT---
>AT1G13470.1
ATGTATGTTACGAGGCGTTTGTCGGAATACCAAAGAAACAGATCGGAGTTG------------CCGGAAAGTCCAAACTCCGGCGTACTTATAATTCAAGATGAAGAGTCA------CCAACT------TGTTGCTTCGGATCTTGCTAC------ACACTCAAAGGCTTACCTTTCCCACAGAACGCGAACCTGATTGTATCTTATATAGATCCTGTCGTTTTCATTCCTGTTCTTGATCAACCCTTATCTTCAAACCGTTACTATGTCATTAAACGAGGCGGGAAACACTCAGGAAAAGCTTCGGCTAATGCG---AAAGAGGAAGACAGAGTCCCCTGCTGTTTTTGT------TTCAGCTATGTTCCTGAAGCTAAGCCACAAGAAGCAGATCCTAATGACATATATCAGCAATTCCAGATCCATCAAAAACGATCATCATCTCGC---TATTACACTGCCACTTCTGTTGCTCCTAACGGGAAACCACCAGAGTTTCTTAAGAGAAAGTATTGGAACGACTTTGGTCTAAAAGATGATGCAAAAGGTATT---TACACTGAGATTCGT------TCTGAGCTTCCTAGTTTTAATACAAGCGTTGTGGTAGGAAAATGGTATGTCCCTTTCATATTTGTGAAGGAA---AATGCAAAGGATCAGCTTAAGAGCTCAGCTTATTACAGCATGATTCTTCTACAAAGATGGGAGGAGGTTTACTCTTGTGAAAAC------GAGGTTGTAGTTGATGTTGAAGTGGAACCAGAAGTTGTGAAGCTTGAGGGAATTGGGAAAAATACAAAAAGGGTG------AATGGGGTTTTTTGGTTTGCGGTT------------AGGATAGGTTTGAGATCTGTGGTCATGGAGAGGATGAAATGGGAAGAGGAGAGATTCGGGTGG------AGAGCA---GTGGTTAAGAAATCTGAGAGATTTAATGGTTCGAATTGGAAGAGTTATAGATGTTATGTGTTGGTGGAGAGCTTTGAATTGAGGAGAAAGGATAAGAGTTTAGTGTTGACATTTGAGTTTAAGCATGTTGATAAGTTGAGAACCAAGTGGGAATCA
>AT1G13540.1
ATGTACATCACAAGGAGTTTCTCAGAGTACCGGAGGAATCCAGCAGAGCTAACACAGCCTCCTCCTGAGGGTCCAAATTCTGGAATTTTGGTAATCCAAGACCAACACTCACGGACAGCTACA------TCTTGCTTCGGCTCGTGGTTGGTTGTGTCTCTAAGTGGTTTGCCATTGCCCCAAAATCTTAAGCTAGCAGTCACA------GACCCAGTTGTGTTCATTCCTGTTCTTGATAAGCCTCTATCTTCAAACTGTTATTACGCTATTAAACGGCATGGGAAGCATTCAGGGGAAGCGTCTGGAAGTGCA---AAAGAGGACGATATAGTCTCCTGCTGCTTTTGC------TCTAGTTTTGTTCCTGAAGCCAAACCAAAACAGTTAGATCCTTTTGACATGTACCAACAATTCAAGATCCATCAAAAGGAGCCTTCCTCGCGT---TGTTACTACGCAACATCTGTCGCTCCTGACGGGGTCCCACCATGGTTTCTGAGGAAAAAAGAGTGGACGGACTTTGAACTGAGAGATGATGCAAAAGGACTC---ATCACAGAGCTTCGT------ACTGAGCTTCCT---CTTGGTATGAGCACTGTGGTTGGGAAGTGGTATGTCCCTTTCATATTCGTGAAAGAA---GAGGTAAAGGATCAGATCAAGAATTCGATGTATTACAGCATGACTCTTGAACAAAGATGGAAAGAGCTTTTTTCTGATGAGAAC------GATGTTGTCGTTGATGTAGAAGTAGAAACAGAAGTTGTTAAGCTTGAGGGAATTGAAAGA---------------GAAGCAAATGGGTTTGTCTGGTTTGGGGTT------------AAGATCGGTTTAGGATCAGTTGTTGTTGAGAGGATGAAATGGGAAGAAGAGAGATTCGGGTGGGAC---CGATCAATGACAGTTAAGAGATTGGAGAAATCAACA---AGCCTTTGGAAGCATTATCATTGTTATGTTCTGATAGAGAGCTTTGTCTTGAAGAGAATGGATGAGAGTTTGGTCTTAACATATGAGTTTACACATGTAGATAAGCTCAAAACCAAATGGGAT---
>AT1G13510.1
ATGTATGTTACGAGGTGTTTGTCAGAGTACCAGAGAAATCCAGCAGAGCTAAGACAGCCTCCTCCTGAGGGTCCAAACTCTGGAATTTTGGTAATACAAGACCAACACTCACAGACACCA---------TGTTGCTTCGGCTTGTGTTTGGTTGTGTATCTAAGTGGTTTGCCCTTGCCGCAAAATCTTAAGCTAGCAGCCAGA------GACCCAGTTGTCTTCATTCCTGTTCTCAATAAGCCTCTATCTTCAAACTGTTACTACGCTATCAAACGAGTGGGGAAGCATTCAGGAGAAGCGCCTGCTAGTGGG---AAAGAGGAAGACAGAGTCCCGTGCTGCTTTTGC------TCTAGTTATGTTCCTGAAGCCAAACCAAAACAGCTAGATCCTTATGACATGTATCAACAATTCATGATCCACCAAAAGAAACCATCCTCGCGC---TACTACTACGCGACATCTGTTGCGCCTGACGGAGTCTCACCATGGTTCCTTAAGAAAAATAAGTGGACAGACTTTGAACTGAAAGATGATGCAAAAGGACTA---AACACAGAGCTTCGT------ACCGAGCTTCCC---CTTGGTATGAGTGTTGTGGTTGGGAAGTGGTACGTCCCTTTTATATTTGTGAAGGAA---GACGTAGAGGATCAGATCAAGAGATCGATGTACTACAGCATGACTCTTGAACAAAGATGGGAAGAAGTTTTCTCTTATGAGAAG------GATGTTTTAGTTGATGTAGAGTTAGATACTGAAGTTGTTAAGGTTGATGGAATTTCAAGA---------------GAAGCAAATGGGTTTGTCTGGTTTGCGGTT------------AAGATTGGTTTAGGATCAGTTGTTGTTGAGAGGATGAAATGGGAAGAAGAGAGATTCGGGTGGGAC---CGATCAATGGTAGCTAAGAGATTGGAGAAATCAACA---AGCTTGTTGAAGAATCGTCATTGTTATGTTCTGGTAGAGTGCTTTGTCTTGAAGAGAATGGATGAGAGTTTGGTCTTAACATATGAGTTTACACACGTCGATAAGCTCAAAACCAAATGGGAT---
