# Supplementary material for: Impact of recurrent gene duplication on adaptation of plant genomes
Source: BMC Plant Biol. 2014 May 31;14:151. doi: 10.1186/1471-2229-14-151 (PMC4049390; doi:10.1186/1471-2229-14-151)
Supplement: Additional file 4 — Contains the cleaned alignments of the clusters with codons under selection. [file 1471-2229-14-151-S4.zip › 4437544801233534_add4/Additional_file_4/Arathcluster95_aligned.fasta]

>AT4G24640.1
ATGGCAACGTCCTCTGTTCTGTCCACCTTCGCTGCGGCGGCAATTACGTTGCAACTACTCTTA------TCTCCTGCTTCATCCCCTCACATGAAATACATTGACGCCATCTGC------TCCCATGACCAAGCTTTCTGCGTTAAAACTTTGACTACCAATCCCCCTACAGCTGCTCCCATTGGCCTGCTTCCA---AACTTGGCCATATCCCACGCGGAGAAGACAGCGATTTTCGTAGATGAGACTGCGAAGAAAGATCCAACGGTGAAGGTTGCATTTACAGAGTGCCACAAGGCCTACTTGGCCGTGGCAGCTGATCTCAAGAGTGCAAATGTGAAGCTCAAGGCATCCCCCGACACGGCTAACTACGACGTCAGGGCTTCCAGTGACAGCATGAGGCGCGTGAATGAATTGGTTGGGAAAAACACTGACAAGGCTTCAACCACGCTCAAGGAAATGACAGTGCAGATGGAGAAACTACTTGATCTTGCAGCTGGAGCC------GATGCCGACGATGAGAACATGCGCCTTCGCGTC
>AT5G50030.1
ATGGCTTCTTACTCCGGTTGTTTCTTCGTCGTTACTTTGGCAGTTCTGTCACAATTTCTCTTA------GCCCCAGCTTCATTGGTCAACAGGGAATACATCGATTCCAATTGC------GTCAAAAACAAAGCCTTCTGCATCCAAACTTTGACCACCTATCCTCCTGCCGCTGCTGCCACCGGCCTGTTACCA---GGCCTTGCAATATCCCACTGCGAGAAGACAGCTGGTTTCGCAGCAGAGACAGCCAAAAAGGACGCAACATTGAAGACTCAGTTCAACGAGTGCCACGACGCCTATGTTGGTATTTTGGCGTCTCTAAAGAGCGCTCTACTGGAACTCAAGGACTCACCAGACACTGCCAACTACGACGTCATGGTTTCTGGCGATGATACAAGGCGTGTGAAGGGTTTGGTCGAGAAAAACACTGACACTGCTTCCAAGACGCTTATGGAGATGACACTGCAGATGGAGCAGCTTCTTGATCTCGCTGCTGGAGCC------GATGCTGACGATGAGAACTTACATCGTCGTGCT
>AT5G50070.1
ATGACTTCTTCTTCTCATTGTTTCTTGATCGTTTCAGTGGCACTTCTATTGCAAGTTCTCTTATCCCCTGTTTCGGCCTTATTAACCTCCACAAAATACATTAATAAATTATGCATGTCAGTCGACAATAAACCCTTCTGTTTGCAAACATTGAGTGCCTATCCTCCTGCGGCTTCTGCCACTGGCTTGCTCCCACGCGGCATTGTCCTACCCCAAGCCAAGAAGTCTGCGAGTTTTGCAAATGGAGCAGCGAAAAAGGAGCCGAGCTTGAAGACACAGTTCCAGACGTGCCAAGAGGCCTTTGTAAGTATTGGAGATTCTCTCATGAGCGCTTTTGAAGAACTCAAGCGCGATCCACATATCGCAACCTATGATGTTATGACTTGTACCGACCATACAACCCAAGTGAAGAATTTGGTCGGAAAAAACACAGATGTGGCTTCGAAGACTCTCATAGAGATGACAATGCAAATGGAGAAGCTCATTCCTCTTGCTCTTGCATCC------CAAGTT---------------------------
>AT1G54980.1
---ATGAAGAAAAAGATTCTGCCGATCACTTTACAAGTGGCAGTTTTGTTACAATTTCTCATA------GTGTCTGCTTCGTTGACCTCCACAAAATACATAGATAAATTATGTATGCAAGTTGAAGACAAAACCTTTTGTTTGCAAACGTTGAGCGCCAATCCTCTTGCGGCTTCCGCCACTGGCTTGCTCCCAAGGGGCATTGACTTACCCTATGCCAAGTTGTTGGTGAAATCTGCAGATAGAGCAATAGAAAAGATACCGGCTCTGAAGGAACAGTTCAAGGAGTGCCAAGATTCCTTCCTTCGCATAGTAATGTCTCTCAAGAGTGCTGCTTCAGAGCTCAAGGTATCTCCAGACACCGCCAACTATGATGCTATGATTTGTTTCGACGAAACAAAGCGAGTGAAGGAGGTGATCGGGAAAAACGAAGACGTGACTTCGAAGAGTCTCATAGAGATGACATTGCGTATGGAGAAGCTCATTTTTCTTGCTCTTGGAGCC------GAAGTT---------------------------
>AT5G50060.1
------------------------------------ATGGCAGTTCTATCCGAAATTCTCTTT------ATCTCTTCTTCGTTAACCTCCACAAAATATATTGATGCGCTATGC------GTGGAAAACGGTACCTTCTGCATGCACATGTTGAGAGCCTATCCTCCCGCGGTTACTGCCACCGATTTGTTTTCC---AACCTCGGCATATCCTACGCCAACAACACGGGGGCTTTTGCCGCCGAAGCGGCTAAGAAAGAGCCAACGTTGAAGGTGCAGTTCAAGTCATTCCAGCATGAATATGACGGTATTCAGTTGTATCTAAGAATGGCAAGGGGGGAGCTCAAGGAATCTCCAATGAGTGCAAACTATGACATTTTTCGTTGTACGGATATCACTATGTACCTGAAGGATGTGGTCGGAGGAAACAGAGACAACACCTCTAAAACGTTCATGGATATGACATTGCAAATGGAGAACATTATCGATGTTGCCCTTGGAGCC------GTAGCT---------------------------
>AT5G50040.1
ATGGCTTCTCCCTCCAACTATTTTTTCCTAGTTTCTCTTGCAGTTCTGTTACCATTTCTCATA------ATCTTTGCTTCG---------ACAACTTACATTGACGCCATATGT------GTTACCGACAAAGCCTTCTGCGCCAAAACTTTGAACGCATACCCTGCCGCGGGCTCTGCCACCAGCCAGTTTCAA---AACCTAGCCATTTCTTATGCCGATAAGTCTGCGGGTTTCACCGGAAATGCGGCAAAGGAGAATCCAACCTTGAAGACGCAATTTGCAGCGAGTCAAGATGCCTTTGTGACCATTAGCAAGTCTCTCAAGAGTGCTGCTTCGGAACTCAAGATATCGCCAGACACTGCCAACTATGATGTCATGGTTTGTAGTGACAGCATAGCGACGGTGAAGAATTTGGTAGAGAAAAATACAGACAATTCGTCAAAGACTGTTATGACGATGACATTGATGATGGAGAAACTTCTTACAATCGCCGTTGGAGCC------GTCGCT---------------------------
>AT5G50050.1
ATGGCTTCTTCATCCTACGGCTTTGGTGTCGTGTATCTGGCGGTTCTGTTACCATGTCTCTTA------GTCCCTGCTTCG---------ACAAAGTATATCGACGCCATATGC------GTTTCCGACAAAGCCTTCTGCACCAAAACCTTGAATGCTTACCCTCCCGCGACTTCTGCCACCAGCACGTTCGAA---CACCTAGGAGTGTCTTATGCCAATAACGCTGCGGGTTTCGCCGGAGAAGCGGCAAAGGAAAATCCGCAGTTGAAGGAGAAGTTTGATGCATGTCAACTTGAACTTGCGCTCATTAGCAGGGGTCTCAAGAACGCTTCGGAGGAACTC------TATGATGACACTGCGTACTTTGACGTCACGGATTGTCTCGACAACATAGCGACGATGAAGAATTTGGTCGGGAAAAATACAGACAAGGCTTCGAAAACTATCATAACGATGACATTGATGTTGGAGAATTTTATCTTTCTCGCCATTGGAGCCTCAACTATTGAT---------------------------
