# Supplementary material for: Impact of recurrent gene duplication on adaptation of plant genomes
Source: BMC Plant Biol. 2014 May 31;14:151. doi: 10.1186/1471-2229-14-151 (PMC4049390; doi:10.1186/1471-2229-14-151)
Supplement: Additional file 4 — Contains the cleaned alignments of the clusters with codons under selection. [file 1471-2229-14-151-S4.zip › 4437544801233534_add4/Additional_file_4/Bradicluster49_aligned.fasta]

>Bradi1g02840.1
ATGGCGGAGCGCATGGCCGCCGACGGGGAGTCG------------TCTGTGGCGGAG---------------------------TGCTTCGATTTCGCGTTCAACTCAGAGAGATTCTCTGACAGGCTGCTGCGGATAGAGGTTGTCGCCAGTGACGACATCGCTGAA---------------------CTCCCCGACTGC---ACGCGCCACCGCAAG------------------------------------------------------------------------------------------------------------------------------------------------------------------GACAAAGATACAAAGCTTTATGTGACTAAGTTGAAAGTAAAAAGATCAACTCATGGGGTTCCTTATTATCCTAGCCATCCATACTTCTCCAGCTCCTATAGTGATAAAAGACAGCGTATTGCCTCTTCCCCAACCATGGCAGATACACCAGTTTTACGAGTAAAGACCCTTCATATCAATTCTGCGATACTTGCTGCAAGAAGTTCTTTCTTTCTAAAGCTTTTCTCAAATGGCATGAAAGAATCTTCAGAGGAAAATGCTTTCATGGAGCTTTTAAGCTTTATGTACAGCGGAAAGTTGATGACAACTGAGCCCAGTCTTCTGCTCGAC------ATCTTGATGTCTGCTGACAAATTTGAGGTT---------CCTTCTTGCATGAGGCATTGCAGTCAGTTGCTCATAAGCTTGCCAATGACCACAGAATCTGCACTGCTCTACCTAGAGCATCGATGCTCCATTTCAATGACAGCTGAAGTTCAGCTTGTGATAGGTGCTGCCAAGCAATTCCTTGCCAATAAATTCAGGGATTTCGATGAGTTCTATGATGAAGCGATGAAAATCCCTCTTGCTGGGATCGAAGTCATCTTTTCAAATAATGACCTCCATGTGCACAGCGAAGTATATAACTTCTTGCTCAGGTGGGCCCGTGCACAATACCCAGAATCGGAAGAGAGACGCAAGATCTTGAGTTCCCGTTTACTTCCGCTTGTGCGCTTTAGCCATATGCCTGGTCTGGCGCTGCAAGAGATCCTTTGCACTGATACT------GACATCGACCATGATCAAATAACTAAGCTGGTTACTGAGGTACTTCTACAGAAAGGTTACCCAGCACAGCTGGAAGGTGCTCTTGGCGCACCCGCAATGGTT------------GCAGAGCGAGCTTATGCGTCCAAACCCATGAAAATGGTTGCGTTTGATCAACCCTGCCGACAGGTTATAGTTTACTGGGATCTAGAGTGCTCCCGACTCTTCCCG---------------TCAGGAGAAATATACGCAGGGCAG---------------------GCAGCGTGTGAAAGTGATGAGGAGAATGAGTCACACGGCTTTTGCATCTATTTAGGGATCTCCAACAAGCCGGAAGGCTCCCCGGACATGACAGTAGACTTTGAGTTTTCTGCAAGCAAAAGATCACCAAGG------GATCCAGAGTGTGCATTCAAGGGTCTCTTTTGTACTCCATGGTTGGCGTTCATTGCTGATGACAGCCTC---TTCATCGACGGGGTGCTGCATATGAGATCTGATTTAGCGGTG---TTACAGACT
>Bradi1g02880.1
---------------------------------------------------------------------------------------------------------------------------------------------------------------------------------------------------------------------------------------------------------------------------------------------------------------------------------------------------------------------------------------------------------------------------------------------------------------------------------------------------------------------------------------------------------------------------------------------------------------------------------------------------TCAGAGGAAAATGCCCTTATGGAGCTTTTAAGTTTTATGTACAGCGGAAAGTTGACAACAACTGAGCCCAGTCTTCTGCTCGAC------ATCTTGATGTCTGCTGACAAATTTGAGGTT---------CCTTCTTGCATGAGGCATTGCAGTCAGTTGCTCACAAGCTTGCCAATGACCACAGAATCTGCACTTCTCTACCTAGACCATGGATGCTCCAGTTTACTGGCAGCTGAAGCTCATAGTGTGATAGGTGCAGCCAAGCAATTCCTTGCTGAGAAATTCAGGGATTTTGATAAGTTCTGTGATGAAGCGATGGACATCTCTCTTGCTGGGGTCGAAGCCATCTTTTCAAGTACTGACATTCATGTGGAAAGTGAAATATATAACTTCTTGCTCAGGTGGGCTCGTGCACGGTACCTAGAATCGAATGAGAGACGCAAGATCTTGAGTTCTCGTTTACTTCCGCTTGTGCGGTTTAATCATATGACTGGTTCGGCACTGCAAGAGATCCTATCCACTGATACT------GACATAGACCATGAGCTAGTAACTAAGCGTGTTACTGAGGTACTTCTACAAAAAGGTTACGCAGCACAGCTTGAAGGTGCTCTTGCAGCAGACGCAACAACT------------GCTGAGCGAGCTTACATCCGCAAACCTATGAAAGTGGTTGCGTTTGATCAACCCTGCCGACAGGTTATAGTTTACTGGGATCTAGAGTGCTCTCGACTCTTCCCG---------------TCAGGAGAAATATTGGCGGGCCAT---------------------ACAATATGTGAAATGGTCGAGCAGAATAAGTTACACCGCTTTGGCCTCATCTTGGGGATCCTCGGGGAC---------TCGACATGC---------------------------------------------------AGGGTTGTCAGGGAA---------------------------------------------------------------------------------------------------------------
>Bradi1g02900.1
------------ATGGCCGGCGGCGGAGAGTCG---------------------GAG---------------------------TGCTTCGATTTCGCGTTCAACTCGGAGAAATTCTCCGACAGGATGCTGCGGATAGAGGTCGTCGCCAGTGACGACGTCGCTGAA---------------------CTGCCGGACCGCAAG------------------------------------------------------------------------------------------------------------------------------------------------------------------------------------------------------------------------------------------------------------------------------------------------------------------------------------------------------------------------------------------------------------------------------------------ATTGACTCT------------------TCACCAACCATGATAGGTACACCAGTTTTACGAGTAAAGACCCTTCATATCAATTCCGCGATTCTTGCTGCAAGAAGTGCTTTCTTTCTAAAGCTTTTCTCAAATGGCATGAAAGAATCTGATCAGATGCATCCAACAATT---------------------------------------------AGGATTGCTGATTCAGCTGAAGTTCAGCGTGTGATAGGTACAGCCAAGCAATTCATTGCCAAGACATACAGGGATTTTGATAAGTTCCGTGATGAAGCAATGAACTTCTCTCTTGCTGCGATCGAAGCCATCTTTTCAAGTACTGACATTCATGTGAGATGCGAAGTGTTTCATTTCTTGCTCCGTTGGGCCCGTACACGGTACTTAGAATCAGAGGAAAGACGCGAGATCTTGAATTCCCGTTTGCTTCCGCTTGTGCGCTTCAGTCACATGGCTGGTACGTCACTGCAGTGGATCCTATTGACTGATACT------GACATAGACCATGAGGAGGTAACTAAGCGTATTACTGAGGTACTTCTACGCAAAGGTTACCCAGCACAGCTTGAAGGGGCTCTTGCAGCA---------GAC------------GCAGAGCGAGCTTACACAATGAAACCTATGAAAGTGGTTGCGTTTGATCAACCCTGCCGACAGGTTATAGTTTACTGGGATCTAGAGTGCTCCCGACTCCCCCGGTCAGGAAGGAAACTGTCTGGGGAGATATTTGCGGGGCAG---------------------GCACTAACTGGAATGGACGAGCAGAATAAGTTACAACGCATTGGC---CTTGTATGGATCCACAGGGAACCGAAGGGATCGACATGCATAACAGTAGATTATGAGTTTGCTGTGAGGACAGAATTGACAGGG------GATCCGGCACGTGAAGGCAAGGGTCCCTCGAGGACTGAAGGGTCGTGGTTCATTTGTGATGATAGACAC---TTCATCAACGATGTGCTGCATCTGAGAGCTGATATAACGGTG---CTACAGACT
>Bradi1g02890.1
------------ATGGCCGGCCGCGGTGAGTCGGCGATGCCGGAG---------GAG---------------------------TGCTTCGATTTGGCGTTCAACTCGGAG---TTCTCCGACAGGCTGCTGCGGATAGAGGTCGTTCCCGGTGACGACGTCGCTGAA---------------------CTCACCGACTGC---------------------------------------------------------------------------------------------------------------------------------------------------------------------------------------------------------------------------------------------------------------------------------------------------------------------------------------------------------------------------------------------------------------------------------------------GAGGAAAATGCTTTTATGGAGCTTTTAAGCTTTATGTACATTGGAAAGTTGACAACAACTGAGTCCACTCTTCTGCTTGAC------ATCTTGATGGCTGCTGACAAATTTGAGGTT---------CCTTCTTGCATGAGGCATTGCAGTCAGTTGCTCATAAGCTTGCCAATGACCATAGAATCTGCACTGCTCTACCTAGAACATGGATGCTCCATTTCACAGGCAGCTGAAGTTCAGTGTGTGATAGGTGCAGCCAAGCAATTCCTTGCCAAGGAATACACGGATTTTGATAAGTTCTGTGATGAAGCAATGAACATCTCTCTTGCTGGGATCGAAGCCATCTTTTCAAGTACTGACATTCATGTGATAAGTGAGGTGTTTAAATTCTTGCTCCATTGGGCCCGTACGCGATACTTAGAACCAGAGGAAAGACGCAAGATCTGGAGTTCTCATTTGCTTCCGCTTGTGCGCTTTAGTCATATGACTGGTACGACACTGCAGGCGATCCTATGCACTGATACTGTCATAGACCTAGACCATGAGGAGCTAACTAAGCGTGTTACTGAGGTACTTCTACGCAAAGGTTACCGAGCGCAGCTTGAAGGTTCTCTTGCAGCAGTCACAACAACT------------GCAGAGCGAGCTTACGTGATCAAACCTATGAAAGTGGTTGCGTTTGATCAACCCTGCCAGCAGGTTGTAGTTTACTGGGATCTAGAGTGCTCTCGAATCTTCCCG---------------TCAGGAGAGATAATTGCGGGGCAG---------------------GTAGTATGTAAAATGGAAGAGCAGGATGAGATCCACAGCTTTGCCGTCCTCTTAGGGATCCATGGGAACCCAAAGGGCTCGACGTGCATGACAGTAGATCATGAGTTTGCTGCAAGGACAGGATTGTCAGGA------GATCCGGCTAGCGAATGTGAGGTTCTCTTCAGGGCTCCATGGTCGTCTTTCATTGCTGACAACAGCCAC---TTCATCGACGGTGTGCTGCATCTGAGAGCTGATATAACGGTG---GTACAGTCT
>Bradi4g33580.1
---------------------------------------------------------TTGATCCGGCGTGGAGGCGTGGTGCCCAGCTTCGCTTTTGCCTTCAACTCGCCGAGCTTCTCTGACAGATTTCTGCGGTTAGAGATTACCGCCATCGATTCATTGCCGGGCTCTAGCGGCGTCGACGATGCCCTAGCCGACTCG---GCGCGCCACCGCAAGCGTAGCCGTTTGGAGCTCCGCGAGGACAAAGATTCTGCAAGGCACCTGTTGGACACACCTAATCCTAATGGCAATGAAGTTGAGACAAAAGACTGTCATTTATCTGAAGAAGATCAAAATGAGCTTGGGTCATTGACTGAAGAACATCTGCCTAGCATTGGTGAAGAT---------------------------------------------------------------------------------------------GGTGATGAAGGACAC---CTTGACACTTCCCCGAGCATGATGGGCACACCAGCTTTACGAGTAAAAAGCATTCCTGTAAGTTCGGTGATACTTGCTGCAAGTAGTCCTTTCTTCCGAAAGCTCTTCACAAATGGAATGCAAGAATCCACTGAAGAAGAAGCCATGCTGGAGCTTTTAAGCTTTATGTACAGTGGAGAACTGAAAACAAATGATCCTATTCTTCTTCTTGAT------ATTTTAATGGTTGCTGACAAATTTGAGGTC---------ACCACTTGCATTACTCATTGCACGGAGCTGCTCTCAAGATTGCCTATGTCAAAAGATTATGCTCTCCTATACCTAGATCACCCGTGCTCCCATTCAGTGGCAGTTGCGCTTGAGCCTGTAAAAGCTGCAGCCAAGGAATTCCTTGCCAACAAGTACAAGCATTTCTTGAGGTTCCAAGATGAGGTGATGAGGCTCCCTCTTTCTGGCATTGAAGCTATTTTTTCAAGCAGTGATCTGCAAGTTCCTTCGGAGGTCTATAACTTCTTGTTGAGGTGGGCTATCGCGCAATACCCTGATGCAAAGGAGTGCCGTAAGATCTTAAACACTTCGTTGTTTCCACTGCTGCGCTTCAGTCATCTGTCCTACTTGAAGCTGCAGAAAGTCCTA------------TTCATGGGTCTAGACCGCAATGAACAAGCCTCAAATGTCATCTCTTCACTTCTATACAAAGCTGATGCATCATACCGGCAGAATTGTCTTGCAGCAGATGGAGTGGCCCCTCGGAAATATGAGGAACGGTCATACTCGTGTAGGCCTCTGAAAGTGATTGTTTTTGATCGACCCTTTCTGCAGTGCATGGCCTATTTGGATCTGGAGTGTTTCCAGTTATTCCCC---------------TCTGGATGTGCATTGGCAGCACAT---------------------GCATGCTGTATGATGGAACAGCAGAGTATGACACACAGGTTTGGTCTTTACTTGGGACTGCTGAAT------AGAGGCCCAATGCCAGTTACATTAGACTGTGAGTTTGCTGCTAGAGAAAGACCCTCAGGA---------------TGCGGTCAC---------------------------TCATTCGGGTCCAGAGATCTCCTCAACTCCTTGGATGGAGTT---------------------------------GATTGC
>Bradi1g02830.1
------------ATGGACGCCGGCGAACAGTCG------------------------TTC---TCGCACAGCAGCGTGGTGCCCAGCTTCGAGTTCCCGTTCAACTCGGCCAACTTCTCCGACAGGTTGCTGCGGATAGAGATCGTCGCCAGCGACGATGCCGGCGGA---------------------GCCGCCGACTGC---GCGCGCCACAGAGAG------------------------------------------------------------------------------------------------------------------------------------------------------------------GAGAAA---------------------------------------------------------------------------------------------GGTGATAAAGGACAGAGTATCGACTCTTCCCCAACCACTGTGTGTACAGCAGTTTTACGAGAAAAGACCATCTATATCAATTCTGCAATTCTTGCTGCAAGAAGTCCTTTCTTTCTGAAGCTTTTCTCAAACGGCATGAAAGAATCTTTAGAGGAAAATGCGCTCATGGAGCTTTTAAGTTTTATGTACAGTGGAAAGGTGACTGCAACCGTGCCCACTCTTTTGCTCGGC------ATCTTGATGGCTGCGGACAAATTTCAGGTT---------GTTTCTTGCATGAGGCAATGCAGTCAGTTGCTTACAAGCTTGCCTATGACCACAGAGTCTGCACTGCTCTATCTAGATTTCCCATGCTCTATTTCAATGGCTGGTGAAGTTCAGGCTTTGAGAGATGCAGCCAAGGAATTCCTTGCCAATAAATACAAGGATTTGGCTAAGTTCCAAGATGAAGTGATGAACCTCCCTCTTGCTGGTATTGAAGCCATCTTTGCAAGTAGTGACCTGCAGGCAACCTGTGAA---------------------------------------------------------------------------------------------------------------------------------------------------------------------------------------------------------------------------------------------------------------------------------------------------------------------------------------------------------------------------------------------------------------------------GTTGTTCAAAAGAAGCCAAGGGCAAGGTGTTTGATG------------------------------------------------------------------------------GTAGATCTCGAGTTTGCTGCAAGGATAAGTTGGTCAGGAAAATTT---------GTTGGATACAATAATTTTTTTGATACTCTATGGCCGTCATTCCTTGCTGATGATAGCCTC---TTCATCAACGGCGTGCTGCATCTGAGAGCTGACTTGAGGGTGGAGTTAGAGACT
