# Supplementary material for: Impact of recurrent gene duplication on adaptation of plant genomes
Source: BMC Plant Biol. 2014 May 31;14:151. doi: 10.1186/1471-2229-14-151 (PMC4049390; doi:10.1186/1471-2229-14-151)
Supplement: Additional file 4 — Contains the cleaned alignments of the clusters with codons under selection. [file 1471-2229-14-151-S4.zip › 4437544801233534_add4/Additional_file_4/Bradicluster58_large_aligned.fasta]

>Bradi2g39580.1
------------------------------------------------------------------------------------------------------------------------------------------------------------------------------------------------------------------------------------------------------------------------------------------------------------------------------------------------------------------------------------------------------------------------------------------------------GTCAAGGAGATCGGCGATAGCTATACA------------------------------AGAGAGGTTGACAAAGCAAGTTGC---AAGAGAGAAAAGCTAGTGTCAACTCTCTGTAAACTGGATGCCTGCAAGCTTGGTAACCTCGAACTTATATTCCATCTG------AGAGAAGACGGTGGCTTCATAGGA------CCTGCTCTCCGTAGCATCCGAGCTATTAAAATCGAGCATGGCCAAGTCCGCTGGTTTACCAAATGGCTGCTTTCACTTGTTAACCAAGAAGAATTAGTAAAGATAGAGCAACAGGATGTTGAGCTGGTTGGAAGCATACCTACTCTCCTCGAATTCTATGTGAATAACCCCTCCGCAGGGCCCATCAGCAGCAGCGTAGGATTTCAACAGCTACAGTGGCTTGGATTGTGCTTGGACGTTACGGGGTTGGCGTTTGAAGTGGGGACTATGCCGAATCTCAAGGAGCTTTTCCTCCGTATTCATGGGCGTCATTACAGGTCTGCTGCT------GGCTTGGATGATTTCCGCCTCCAACACCTCTCCAACCTTTCTTATATCTATGTACACATAGATTGCTCTGGCGCGAGGGCTGCGGATGTGAAGACCGCGGAGGTTTCTGTCGAGCAT---------------------------------------------------------------------------------------------------------------------------------------------------------------------------------------------------------------------------------------------------------------------------------------------------------------------------------------------------------------------------------------------------------------------------------------------------------------------------------------------------------------------------------------------------------------------------------
>Bradi2g39670.1
---------------------------------------------------------------------------------------------------------------------------------------------------------------------------------------------------------------------------------------------------------------------------------------------------------------------------------CGAATGGCACAGCTGTTTGTTTCAGCAAGTACTAGATTGCCTGATTGTATTGGAAACATGGAGAAGTTGCAAGAGCTCGGGCATCTTATAGACATCTTCAAGCAATCAGTGAAGTTTTTGGAAGAGCTTGGCAAACTAATAAATTTGAGGAAACTGAGTGTTCATTTGGACTATGATGAACCTGACAAAGCAAGCTACGAGAAAAAAGAAATGCTAGTGTCCTCCCTCTGTAAACTGGACACGTGCAAGCTTCACACCCTCTCTATTGTGTTTTCATTTGGAGGAAAGGATGCCGAAACCTTGATAGAGTTTATCCCTGCTCTCAAAAGCATCCGAGAGATTAGTCTAATTGGTGGGCAACTCTGTTGGATCACAAAATGGATGCTTTCACTCGCCAACCTAGAAAAATTA---CGGACAGGGCAGCAGGATGTTGAGATGGTTGGAAGCATACCTAGTCTGCTCGAATTCACTGGGTCATCTTTCTCAGAACCTGTCAGCATCAGCAGCGGTGGGTTTCAACAGTTGCAGGTGTTCGGGTTCAGCTTGTGTGTGAGAGAGTTTATGTTTGAAGCAGGGGCTATGCCAAATGTCAGGAGGCTTTACGTCAAGATTTGGCCAAAGGATATCAATTCTGCAAGTGGTTGTGGTTTTGATGATATTGGCATCCAGCACCTCTCCAGCCTTGCTGAGCTCTGTGTAAGCATATATTGCCAAGGCACGAGGGCTGCCGATGTGGAGGCAGTGGAGGTTGCTTTCAAGAGC---------------------------------------------------------------------------------------------------------------------------------------------------------------------------------------------------------------------------------------------------------------------------------------------------------------------------------------------------------------------------------------------------------------------------------------------------------------------------------------------------------------------------------------------------------------------------------
>Bradi2g39630.1
ATGCTGGAGAGGCCCTTTCTGAGCGCTTTCGCCATGGCTTGCTTATCTGTTCTCCACCAGACAACTATGTCCTCACCGGTGGCTGGCGACGCGACACTCAAGGCCATGGCGTTCTCGGTGCATTTTCATAATTTAGGAACCCATAGAACAGATCGTCATATCAAAGATATTGGAAGACTTTTTCAGCTAAGGTACTTGAACATCAAGTGGACATGTATAACTGAGCTTCCTAAACAGATTGGAGACTTGGTGTATCTGGACACGCTAGACGTGTCCAACTCAAGTTTAGTTGAGCTGCCTGAGTCGGCCACTCGTCTAAAACGACTGGCACGGCTGTTTGTTCCAAGAAGAACTAAATTGCCTGATTGTATTGGAGACATGGAGAAGTTGCAAGAGCTTGGGAATTCTATAGACATTTTTGAGCAATCAGTGAAGTTTGTGGAAGAGCTTGGCAAACTAATAAATCTGAGGAAACTGAGTGTTCGTTTGGACTATCGTGACTCTGACAAAGCAAGCTATGAGAAAAAAGAAATGCTAGTGTCTTCTCTCCGTAAACTGGACACGAGGAAGCTTCACACCCTCTCTACTGTGTTTTCATTTGGAGGAAAGCATGCTGAAACCTTGATAGAGTTTATCCCTGCTCTCAAAAGTATTCGAGAGATTGACCTCCGGAATGGGCAACTCTGTTGGATTAACAAATGGATGCTTTCACTCGCCAACCTAGAAAAATTA---CGGATAAGGCAGCAGGATGTTGATATGGTTGGAGGCATACCTAGTCTTGTCAAATTCAGTGGGTCATCTTTCTCAGAACCAGTCACCATCAGCAGCGGGGGGTTTCAACACTTGCAGGTGTTGGAGTTCAACTTGTGTGTTAGAGAATTTATGTTTGAAGCAGGGGCTATGCCAAATGTCAGGAGGCTTTACGTCAAGATTTGGCCAAAGGATATCAATTCTGCAAGTGGTTGTGGTTTTGATGATATTGGCATCCAGCACCTCTCCAGCCTTGCTGAGCTCTGTGTAAGCATATATTGCCAAGGCACGAGGGCTGCCGATGTGGAGGCAGTGGAGGTTGCTTTCAAGAGC---------------------------------------------------------------------------------------------------------------------------------------------------------------------------------------------------------------------------------------------------------------------------------------------------------------------------------------------------------------------------------------------------------------------------------------------------------------------------------------------------------------------------------------------------------------------------------
>Bradi2g39650.1
ATGCTGGAGAAGCCCTTTCTGAGCACTTTTGCCATGGCTGGCTTAGCTGTTCTCCACCAGACAACTAGGTCCTCATCGGCGGCTGGCGGCGCCGCACTCAAGGCCATGGCGTTCTCGGCGCATTTTCATATTTTAGGTAGCCATAAAACG---------------------------------------------------------------------------------------------------------------------------------------------------------------------------------------------------------------------------------------------------------------------------------------------TTTGTTGAAGAGCTTGGCAAACTAATAAATCTGAGGAAACTGAGTGTTTATTTGGAC------------GACAAAGCAAGCTACAAGAAAAAAGAAATGATAGTGTCCTCCCTCTGTAAACTGGACACATGCAAGCTTCACACCCTCTCTATTCAGTTTTCAATTGAAGGAAAGGATGCTGGAACCTTGATAGAGTTTATCCCTGCTCTCAAATGCATTCGAGAGATTTACCTCGCCAATAAGCAACTCTGTTGGATTACCAAATGGATTATTTCACTCGCCAACCTAGAGAAATTA---TGGGTAGTGCAGCAGGATGTTGAGATGGTTGGAAGCATACCTAGTCTGCTCGAATTTTTTGGGCCAAAGTTCGCAAAACCTGTCATCATTCGCAGCGGGGGGTTTCAACGGTTGCAGGCGTTCACGTTCTGGTTGCATGATAGAGAGTTTATGTTTGAAGCGGGGGCTATGCCGAATGTCAGGAAGCTCTTCATCAACATTTGTCTAATAGATATCAAATGTGCAAGTGGTGGTGGTTTTGATGATATTGGCATCCACCACCTCTCCAGCCTTGCTGAGCTCTATGTACAGATATTTTGTCATGGCGTGAAAGTTGCAGATGTGGAGGCTGTGGAGGTTGCTTTCAAGAGC---------------------------------------------------------------------------------------------------------------------------------------------------------------------------------------------------------------------------------------------------------------------------------------------------------------------------------------------------------------------------------------------------------------------------------------------------------------------------------------------------------------------------------------------------------------------------------
>Bradi5g03990.1
------------------------------------------------------------------------------------------------------------------------------------------------------------------------------------------------------------------------------------------------------------------------------------------------------------------------------------------------------------------------------------------------------------------------------------------------------------------------------------------------------------------------------------------------------------------------------------------------------------------------------------------------------------------------------------------------------------------------------------TCACTTGCCAACCTAGAAAAGTTG---TCAGTAGGGCAACATGTTGTTGAGATGGTTGGAAGAATACCTAATCTGCTCGAATTCACTGTGCCATCTGTCTTAGAACCCGTCGTCATCAGTAGCGGAGGATTTCAACAGTTACAGATGTTCAAGTTCATCTTGTGTGCTAGAGAGTTTATGTTTGAAGCGGGGGCTATGTCGAATGTCAGGAAGCTTTACATTGACATTAGGCTGAAGGAGATCAAATCAGCAAGTGGCGGTGGTTTCGATGATATTGGCATCCAGCATCTCTCCTGCCTTGCTGAGCTCGAGGTCGCTATAGATTGCAGGAGCTCGAGGGCTGCAGATGTGCAGGTTGTGGAGGTCTCTTTTGAAAGCGAGCGTCTAAAAATTTGCGCAAGAAATCAGGGCGACGGTGCCGTCCAATGTAAGTTTGAGGAGATGGTGTCAACTCTAGGTAGTTTCTTCCACATCAACTCTAGCAGCTTGGGTTCTCTGTCATATATGTCCTACTTGAAGCTTACTGGGCCCCTGATTGTCCATTTATGTGATTTGAATATGCTGAAAGGAATGATGTTTGACAAAACCCTATTTCCTGGAGAACTGGCAATTGCTCACATCCCTGAATTTCTTCTTCCTCCAGAGCTGTCAGTTCTGCAGACACTGGATGGGCCTGGACTAACGGTTGCTCGTTCAAGGATATTTTTCTCAGATGAAGTATCTGCATTCGCCTGGAACATATCCATAATTCTAGTATTCGGAAGAAACAGGGCTATCACCATTGGAGTTGCATGGATACTTATTCCCCTTTCAATCATTGTCCTTCCTGAATTTTTCATTACAAGCCTCAGCATAATTGGCTTTGGGGCCTCAAGCGCTGCTTTTCACATTTCTCCCAAGGCCGGCAATAAGATCGTGAAGGCATGTGCTGAGCTTATT
