# Supplementary material for: Impact of recurrent gene duplication on adaptation of plant genomes
Source: BMC Plant Biol. 2014 May 31;14:151. doi: 10.1186/1471-2229-14-151 (PMC4049390; doi:10.1186/1471-2229-14-151)
Supplement: Additional file 4 — Contains the cleaned alignments of the clusters with codons under selection. [file 1471-2229-14-151-S4.zip › 4437544801233534_add4/Additional_file_4/Bradicluster9_large_aligned.fasta]

>Bradi3g00840.1
------------------------------------------------------------------------------------------------------------------------------------------------------------------------------------------------------------------------------------------------------------------------------------------------------------------------------------------------------------------------------------------------------------------------------------------------------------------------------------------------------------------------------------------------------------------------------------------------------------------------------------------------------------------------------------------------------------------------------ATGGTGGAACGGGCCGAAGGTCTCGGCGTGCCGCGTGGCTCTAGGATGTTCAAGCACGCGCTGGCCACCGCCGCGTCCCTCAGCAAGGAGAAAATCGCTTGCAAGTTGGAATACTTGAAGAAGACGTTCAGGTGGTCGGATGCCGAGGCAGGCATTGCTTTGTCGAAGTCTCCATATGCGCTGAGGGGCTCCAAGGACATGCTGCGCCGCAGGTCAGAGTTCCTGATCTCAGAGTTGGGGTTGGAACCAGCATACATTGATCGTCGGCCAGGAATACTCACTTACAGCCTGGAGGGCCGGCTCAGACCCCGTTACTATGGTGTAAAGTTCCTTAAGGAAAATGGATTGCTAGGATCCAACCGGGACTACTATAATGCAGTTGCGACTAGCGAGAAGGTATTCCCAGAGAAGTACATATGGCCTCACAAGGAAGCTGCACCATTCCTCGCTGCAGACTATGCAGCCGCTTGTAGAGGCGAAGTGCCTACTAGATTCAGA---------------------------------------TTTACA
>Bradi1g45320.1
ATGCTTCTTCTCCAGAAACGCATCCTC------CTTCTCTCTTCCCGCCCCCGTGCCACAACTGCCCTCCTCTCGTTCCGCCACCAATGCCTCTCCTCCGTTACCCGATTCGCCACCAACGCCTACGCCGCCGCCGCCGCCACCGCCGTCGCAGCGGCGGCTAACTCTGCACCCTTCGCCGTGGAGGACTATCTCGTCTCATCCTGCCACCTCACCCGGTCGCAGGCCATCAAGGCCTCCAAGGTCCTCTCTCACCTCAAATCCCCATCCAAGCCTGAAGCCGTCCTTGGTTTCCTCTCCGACCTCGGCATCTCCGACGCCGACGTCGCGGCCGTCGTCGCGTACGACCCTCTCTTCCTCTGCGCCGAGGTTGACAAGACCCTCAATCTGCGCCTGGCGGAGCTCCGGGACCTCGGGCTCTCCCCGTCCCAGATCGCCCGGCTCGTCCTCGTCGACCCCGCCCGCTTCCGCCGCCCCACCATCATCTCCAAGCTGAAGTACTACGTCCCCCTCTTCGGCTCATTCGAGAACCTCCTCCAGGCGCTCAGGCCGAACTCCTACCTCCTCAGCTCCGACCTGGAGAACGTCGTGAAGCCAAACGTGGCGCTCCTGCGGGAGTGCGGGCTAGGTGACTGTGATATTGCCAAGCTGTGCGTCCCTGTCCCGAGGCTGCTCACCACCAACCCAGAGCGCGTCCAGGCGATGGTGGCGCAGGCCGAAGGTGTCGGCGTGCCCCGTGGCTCCAGGATGTTCAGGCACGCGCTGCTGGCCGTCGCGTTCCTCAGTGAGGAGAAGATTGCTGACAAGGTGGAGTTCCTGAAGAAGACGTTCAGGTGGTCGGAAGATGAGGTGGCCATTGCTGTCTCCAGGCTTCCGGTGGTGCTGAGGAACTCCAACGACAAGCTGCAGCGCATGTCGGAGTTCCTGATGTCCGAGGTTGGGTTAGAGCCGGGGTACATTGCTCACAGGCCGGCGATGATCACTTACAGCCTGGAGACCCGGCTCAGGCCCCGGTATTATGTTGTCAAGTATCTCAAGGCAAATGGATTGCTACAGCGGAACCGGAGCTACTATACTGCAGCCCAGGTGAGCGAGAAGGTTTTCATGGAGAAGTTCATACATCCTCACAAGGAAGCTGCGCCGCTCCTCGCTCAAGACTATGCTGCCAGTCTAAGAGGGAAAGTGCCCACTAGATTCAGACCGGAGGAACCAAGAACAGACTCCGAAAGTACTCTCTCCATCCCA
>Bradi3g00830.1
ATGCTCGGCCTCCGAACCTGCATCCTCACTCGCCTCCTCTCTTCC---TCGCGCCCCGCCTCTTCTGGCTCCTCTAGTCTACACCGCCTCCTCTCC------------------------------GCGGCCGCGGTCGCCCCTGCCGTTTCCCCA---------AACCCTAGCTTCGCCGTGGAGGACTACCTGGTGGAGACCTGCGGCCTCACCCGTGCCCAGGCGCTCAAGGCCTCCGCCAAGCTCTCCCACCTCAAGTCCCCCACCAATCCCGACGCCGTCGTCGCCTTCTTCTCCGGCCTCGGTCTCTCCAGCGCCGACATCGCCGCCGTCGTCGTCAGGGACCCGCGGTTCCTCTGCGCCGGCGTGGACAAAACCCTGGGCGCTATCGTCGCCGACCTCACCAGCCTCGGCCTGTCGCGTTCTGAGATCGCGCGCATCTTCTTGCTCGGCGGTTGCCATTCCCGCTCCAGATCCATCGTCTCCAAGCTGCAGTACTACCTGCCCTTGTTCGGCTCATTCGAGAGGCTCCAGAAGGTGTTCTATCATGCCAGCTACCTCCTCGGCGCTGACCCTGAGAAGACGGTCAAGCCCAACGTCGCCTTCCTGCGGGAGTGTGGGCTACGTCCTTCTGACATTGTCAACCTATCCACCCCTGTGCCAATGATGCTCAGCACCAACCCGTCGCGTGTTCGGGCGATGGCGGCACTGGCCGAAGGTCTTGGTGTGCCGCGTTGCACTGGGATGTTCAAATACGCGCTGTATGCCGTCGCTTTCCTGAGCAAGGAGAAAATAGCTTGCAAAGTGGAATACTTGAAGAAGACGTTCAGGTGGTCGGATGCCGAGACACGCATTGCTATTTCTAAGGCCCCAACGTTGCTGAGGAGGTCTAAGGACGTACTGCAGAGTAGGTCTGAGTTCTTCATCTCTGAGGCGGGGCTCGAACCGGCATACATTGCTCATCGGCCGTGTTTGGTCACTTATAGCCTGGAGGGCCGGAGCAGACCCAGGTACTATGCTGTAAAGTTTCTCAAGGCAAATGGACTGCTAGATCACAACCGGGACTACTGTAAAACAGTCTTGATCAGCGAGAAGGTATTCCTGGAGAAGTACATATGCCCTCACAAGGAAGCTGCACCGCACCTCGCTGAAGACTATGCAGCTGCTTGCAGAGGGGAAATGCCTACTAGATTCAGA---------------------------------------TTTACA
>Bradi3g00780.1
ATGCTGCGCCTCCGGAGCTGCATCGTCACACATCTCCTCTCTTCT---------CCCACTGCCTCTCCCATCTCCTCCCTGCGCCGCCTCCTCTCA------------------------------GCCGCG---------CCTGCCGTTTCCACG---------AGCCCTAGCTTCGCCGTGGAGGACTACCTCGTCGGCACCTGCGGCCTGACCCGGGCCCAGGCGCTCAAGGCGTCCACGAAGCTCTCCCACCTCAAGTCTCCCTCCAAGCCCGACGCCGTCGTCGCCTTCCTCGCCGGCCTTGGCTTCTCCAGCGCCGATGTCGCCGCCGCCGTCGCCAAGAACCCCAAGTTACTCTGCATGGGCGTGGAGAGGACTCTGGCCCCCATGGTCGCCGAGCTCACTGGCCTCGGTCTATCGCGCTCCGAGATTGCCAGCCTCTTCTTGCTCTCCAGCGTCAAAATACGCCTTAGATCTATTGTCTCCAAGGTGCAGTACTACCTGACCCTCCTCGGCTCCTCCGAGAACCTCCTTCGGGCGATCAAACGCAGCTACTACCTCCTCACGTCCGATCTCGAAAGGGTGACCAAGCTCAATGTGGCGTTCCTGCAGGAGTGCGGGCTAGGTGCTTGCGATATTGCCAAGCTGTGCATCAGAGCACCGTGTATTCTCAGCATCAACCCGCAGCGTTTCCGGAAGGGGGTGGAATTGGCCAAAGGTCTAGATGTGCCCTGCAGCTCCGGGGCGTTCATCGACGCGCTGGAGTCTGTCACATACCTCAGCGAAGAGAAGATGGCCACACAAGCAGAGTACTTGAAGAAGGCGTTCAGGTGGTCAGATGCCGAGACACGCATTGCTATTTCTAAGGCTCCATCGTTGCTGAGGAGGTCTAAGGACATGCTGCAGAGTAGGTCCGAGTTCCTCATCTCCGAGGTGGGGCTCGAACCGGCGTACATTGCTCATCGGCCGAGTTTGGTCAATTACAGCCCGGAGGGCCGGACCAGACCCAGGTACTATGCTGTAAAGTTTCTCAAGGCAAATGGATTGCTAGATCTCGACCGAGACTACTTTAGTACAGTCACGATCAGTGAGAAGGTATTCCTGGAGAAGTACATATGCCCTCACAAGGAAGCTGCACCACACCTCGCTGAAGACTATGCCGCCGCTTGCAAAGGGGAAGTGCCATCTAGATTAAAA---------------------------------------TTTCCA
>Bradi4g02280.1
ATGCTGCGCCTCCGGAGCTGCATCCTCACCAACCTCCTCTCTTCT---------CCCACTGCCTCTCCCATCTCCTCTCTCCGCCGCCTCCTCTCA------------------------------GCCGCCGCGGCCGCGCCTGCCGTTTCCACG---------AGCCCTAGCTTCGCCGTGGAGGACTACCTCGTCGACACCTGCGGCCTCACCCGAGCCCAGGCGCTCAAGGCCTCCACGAAGCTCTCCCACCTCAAGTCTCCCTCCAAGCCCGACGCCGTCGTCGCCTTCCTCGCCGGCCTTGGCTTCTCCAGCGCCGATCTCGCCGCCGCCGTCGCCAAGAACCCAAAGTTGCTCTGCGCCAGCGTGGACAGAACCCTGGCCCCCATGGTCGCCGAGCTCACTGCCCTCGGTCTATCCCGTTCTGAGATTGCCCGCCTCTTCTTGCTCGCCAGCGTCAACTTGTACCTTAAATCCATCGTCTCCAAGCTGCAGTACTACCTGCCCCTCCTCGGCTCCCCCGAGAACCTTCTCCGGGCGATCAAACGCCGCGCCTACCTTCTCTTGTCTGATCTCGAAAGGGTGATCAAGCCCAATGTGGCGTTCCTGCGGGAGCGTGGGGTGGTTGATTCTGATATTGCCAAGCTGTGCATCAGAGCACCGTGGATTCTCAGCATCAACCCACAGCATTTCCGGGACATGGTGGAATGGGCCGAAGGTATAGGTGTGCCCCGCAGCTCTGGGATGTTCTTGGAAGCGCTGGAGTCTGTTGCATTCCTCAGCGAAGAGAAGATCGCCGCACAAGTAGAGTACTTGAAGAAGGCGTTCAGGTGGTCGGATGCCGAGGCACGCATTGCTATTTCTAAGGCTCCAATCTTGCTGAGGAGGTCTAAGGACATGCTGCAGAGTAGGGCTGAGTTCCTCATCTCCGAGGCGGGGCTGGAACCGTCCTACATTGCTCATCGGCCGACTTTGCTCGGTTACAGCCTGGGGGGCAGGAGCAGACCCAGGTACTATGTTGTAAAGTTTCTCAAGGCAAATGGATTGCTAGATCTCGACCGAGACTACTATAGTACAGTCATGATCAGCGAGAAGATATTCCTGGAGAAGTACATATGCCCTCACAAGGAAGCTGCACCACACCTCGCCGAAGACTATGCTGCCGCTTGCAAAGGGGAAGTGCCGACTAGATTAAAA---------------------------------------TTTACA
