# Supplementary material for: Impact of recurrent gene duplication on adaptation of plant genomes
Source: BMC Plant Biol. 2014 May 31;14:151. doi: 10.1186/1471-2229-14-151 (PMC4049390; doi:10.1186/1471-2229-14-151)
Supplement: Additional file 4 — Contains the cleaned alignments of the clusters with codons under selection. [file 1471-2229-14-151-S4.zip › 4437544801233534_add4/Additional_file_4/Glymacluster10_aligned.fasta]

>Glyma06g06280.1
------------------------------------------------------------------------------------------------------------------------------------------------------------------------------------------------------------------------GCGATTGCTGTGTTGGGAGGCAATGGGTTTGTT---------------TCACACATTTGTAGAGAAGCCCTAGATCGTGGCTTGTCTGCTGGGAGTCCTACCAGG---GGTAGGCCATCCCTGCATGATTCCTGGGCTATGGAATTTGCTTGGCATTTGGGGAATCTCTTTTCAACTGCTTCATTGAGAAAACATCTGAATGGGGCCACTGCTGTTATCTCATGTGTTGGTGGTTTTGGCTCCTCGTACATGTACAAAATTAATGGGACGGCTATCAAAGCTATTAGAGCAGCTTCAGATCAAGGTGTTAAAAGATTTGTCTATATCTCTACTGCTGACTTTGGTGTAGTTAATTACTTACTGCAGGGCTGTAATATAGGAAAGAGAGCTGCTGAAACAGAGCTTCTGACCAGATTTCCATTTGGAGGAGTAATTCTGAGG---------------------------------------------------CCATTGGAAATGGTTCTCCGA---------------------------GTTGCTAAACCATCGAACCATATCCCATTTGTTGGGCCTCTGTTG---CCTCCT---------GATGCGGTGGCAAAAGTTGCTGTTACAGCTGCTACTGATCCTGTATTTCCCCCGGGGATCATTGACGCCAATGGAATACAACGTTTACTGTCAGAA---------------
>Glyma0404s00200.1
ATGAGGACAGTGCTTTCGCGCTTGATCCATTCCACGCCTTCCATTTCCAGGATCAATGCCACGGTAGTGTCAATCAGCGGGAGAAATCTC---------------ACAGATTCTAACAAAGTTCATGAACCCAAAGTTGAAGAAGCAGAGACTGTAAATGTG------------------------------------CCGCCACCCCCAACGGAAAAGTTGGTTGTGCTTGGAGGCAATCCGTTTGTTGGACTTGGATCACTTTCACACATTTTGTTAGAAGCCCTACATCGTGGC---------------------AAG---GGTAGGCCATCCCTGCATGATTCCTGGGCTATGGAATTTGCTTGGCATTTGGGGAATCTCTTTTCAACTGCTTCATTGAGAAAACATCTGAATGGGGCCACTGCTGTTATCTCATTTATGGGTGGTTTTGGCTCC------------------------------ATCAAAGCTATTAGAGCAGCTTCAGATCAAGGTGTTAAAAGATTTGTCTATATCTCTACTGCTGACTTTGGTGTAGTTAATTACTTACTGCAGGGCTGTAATATAGGAAAGAGAGCTGCGGAAACAGAGCTTCTGACCAGATTTCCATTTGGAGGAGTAATTCTGAGG---------------------------------------------------CCATTGCAAATG------AGGGGATTAGGGATTTTCCTGTTCAATTATGTTGCTAAACAATCGAACCATATCCCACTTGTTGGGCCTCCGTTG---CCTCCT---------GATGCGGTGGCAAAAGTTGCTGTTACAGCTGCTACTGATCCTGTATTTCCCCCGGGGATCATTGACGCCAATGGAATACAACGTTTACTGTCAGAA---------------
>Glyma06g06200.1
ATGAGGACAGTGCTTTCGCGCTTGATCCATTCCACGCCTTCCATTTCCAGGATCAATGCA------GTGTCAATCCGCGGGAGAGATCTCTTTCCAAATGTCTGC---------------------------AAAGTTGAAGAAGCA------GTTAATGTG------------------------------------CCTCCACCCCCAACGGAAAAGGTTGTTCTGTTTGGAGGCGATTGGTTTGTT---------------TCACACTTTTTTAGAGAAGCCCTAGAACGTGGCATGTCTGCTGGGAGTCCTAGCAGG---GGTAGGTCATCCCTGCATGATTCCTGGGCTAGGAATTTTGCTTGGTATCAAGGGAATCTCTTTTCAACTGCTTCATTGAGAAAACATCTGAATGGGGCCACTGCTGTTATCTCATTTATGGGTGGTTTTGGCTCC------------------------------ATCAAAGCTATTAGAGCAGCTTCAGATCAAGGTGTTAAAAGATTTGTCTATATCTCTGCTGCTGAATGTGGTGTAGTAAATGACTTACTGCAGGGCTATAATATAGGAAAGAGAGCTGCTGAAACAGAGCTTCTGAACAGATTTCCATTTGGAGGAGTAATTCTGAGGCCAGGATTTTTATATGGG---------------------------------CCATTGGAAATGGTTCTCCAA---------------------------GTTGCTAAACCATCGAACCAGATCCCACTTGTTGGGCCTTTGTTG---CCTCCTGTCAGTGTTACTGCGGTGGCAAAAGTTGCTGTTACAGCTGCTACTGATCCTGTATTTCCCCCGGGGATCATTGATGCCTATGGAATACGACGTTTACTGTCAGAA---------------
>Glyma06g06230.1
ATGAGGACAGTGCTTTCGCGCTTGATCCATTCCACGCCTTCCATTTCCAGGATCAATGCCACGGTAGTGTCAATCAGCGGGAGAAATCTC------------------------------------------AAAGTTGAAGAAGCAGAGACTGTAAATGTGGCTCCACATCTCTTCTTTACATTTGAAGAAAATGGGCCTCCACCCCCAACGGAAAAGTTGGTTGTGTTTGGAGGCAATCGGTTTGTT---------------AAACACATTTTTAGAGAAGCCCTAGATCGTGGCGAGTCTGCTGGGTGTCCTACCAGG---GGTAGGTCATCCCTGCATGATTCCTGGGCTAGGAATTTTTATTGGTATAAAGGGAATCTCTTTTCAACTGATTCATTGACAGAAGCTCTGAATGGGGCCACTGCTGTTATCTCATTTATGGGTGGTTTTGGCTCC------------------------------ATCAAAGCTATTAGAGCAGCTTCAGATCAAGGTGTTAAAAGATTTGTCTATATCTCTACTGCTGACTTTGGTGTAGTAAATGACTTACTGCAGGGCTATAATATAGGAAAGAGAGCTGCTGAAACAGAGCTTCTGAACAGATTTCCATTTGGAGGAGTAATTCTGAGG---------------------------------------------------CCATTGGAAATGGTTCTCCCA---------------------------------------------------CCACTTGTTGGGCCTCTGATGACAGCTCCTGTCAATGTTACTGCGGTGGCAAAAGTTGCTGTTACAGCTGCTACTGATCCTGTATTTCCCCCGGGGATCATTGATGCCTATGGAATACAACGTTTACTGTCAGAA---------------
>Glyma04g06210.1
ATGAGGACAGTGATTTCGCGCTTGATCCATTCCACGCCTTCCATTTCCAGGCTCAATGCCACGGTAGTGTCAATCAGCGGGAGAAATCTC---------------ACAGATTCTAACAAAGTTGATGGGCCAAAAGTTGAAGAAGCAGAGACTGTAAATGTG------------------------------------CCTCCACTCCCAACAGAAAAGTTGCTTGTGTTGGGAGGGAATGGGTTTGTT---------------TCACACATTTGTAGAGAAGCCTTAGACCGTGATTTGTCTGTTGCGAGTCTTAGCAGG---GGTAGGTCATCCCTGCATGATTCCTGGGCTACCAATGTTGCTTGGTATAAAGGGAATCTCCTTTCAACTGATTCATTGAAAGAAGCTCTGAATGGGGTCACTGCTGTTATCTCATGTGTTGGTGGTTTTGGCTCCTCTTACATGTACAAAATTAATGGGACTGCTATCAATGCAATTAGAGCAGCTTCAGATCAAGGTGTTAAAAGATTTGTCTATATCTCTGCAGCTGACTTTGGTGTAGTAAATTACTTACTGCGGGGGTATTATGAAGGAAAGAGAGCTTCTGAAACAGAGCTCCTGACCAGATTCCCATATGGAGGAGTAATTCTGAGG------------------AGTGTTGGGAGTATGAAGATACCCCTTGGTGTACCATTGGAAATGGTTCTCCAA---------------------------GTTGCTAAACCATTGAACCAGATCCCACTTGTTGGGCCTCTATTG---CCTCCTGTCAATGTTACTGCGGTGGCAAAAGTTGCTGTTAGAGCT------GATCCTGTTTTTCCCCCGGGGATCATTGATGCTTATGGAATACAACGT------------CAGCATAAATCAAAC
>Glyma06g06250.1
ATGAGGACAGTGCTTTCGCGCTTGATCCATTCCACGCCTTCCATTTTCAGGATCAATGCCACGGTAGTGTCAATCAGCGGGAGAAATCTC---------------ACAGATTCTAACAAAGTTCATGAACCCAAAGTTGAAGAAGCAGAGACTGTAAATGTG------------------------------------CCTCCACCCCCAACGGAAAAGTTGGTTGTGTTTGGAGGCAATTTTTTTGTT---------------ATCAACATTCTTATGGAAGCCCAAAATCGTGGCATGTGTGCTGGGAGTCCTACCAGGGATGGTAGGTCATCCCTGCATGATTCCTGGGCTAGGAATTTTGCTTGGTATCAAGGGAATCTCTTTTCAACTGCTACATTGAGAAAACATCTGAATGGGGCCACTGCTGTTATCTCATTTATGAGTGGTTTTGGCTCC------------------------------ATCAATGCTATTAGAGCAGCTTCAGATCAAGGTGTTAAAAGATTTGTCTATATCTCTACTGCTGACTTTGGTGTAGTTAATTACTTACTGCAGGGCTGTAATATAGGAAAGAGAGCTGCGGAAACAGAGCTTCTGACCAGATTTCCATTTGGAGGAGTAATTCTGAGG---------------------------------------------------CCATTGGAAATGGTTCTCCAA---------------------------GTTGCTAAACCATTGAACCAGATCCCGCTTGTTGGGCCTCTGTTG---CCTCCTGTCAATGTTACTGCGGTGGCAAAAGTTGCTGTTAGAGCT------GATCCTGTATTTCCCCCGGGGATCATTGACGCCTATGGAATACAACGT------------CAGAATAAATCAAAC
