# Supplementary material for: Impact of recurrent gene duplication on adaptation of plant genomes
Source: BMC Plant Biol. 2014 May 31;14:151. doi: 10.1186/1471-2229-14-151 (PMC4049390; doi:10.1186/1471-2229-14-151)
Supplement: Additional file 4 — Contains the cleaned alignments of the clusters with codons under selection. [file 1471-2229-14-151-S4.zip › 4437544801233534_add4/Additional_file_4/Glymacluster104_aligned.fasta]

>Glyma03g39000.1
------------------------------------------------------------------------------------------ATGTCTCTGCGACCTGGTTCT------GGAATTGACCCCCGAGAGATTCGGAGAAGGAGAGAAGAGGACCTCTTCGGCATCTTGGAAGCTATTAGTGCCATGGTAGACCACATATGTTCTGAGTTCCCTCCCGCAGAATTGGAGAAAACACGTCACGCTGAAATTCTGTCATCA------TCAATTGATGATGTCATTGAGCAAGGTATTGTCCCTCGCTTTGCGACGTTCTTGTCAAGGGACGATGCACCCCAATTGCAGTTAGGAGCTATATTGATTCTAACCAGTATTGCTTGTGGATCATCCCAACACAAAAGAGTTATCGTTGAACTCGGTCTTGTTCCCTCCTTTGTGAATCTTCTC------GATGATATCAAAGAAGAGATAGTATGCGCTTTAGGGTTCATTGCCATTGATTCCCCGAGCTATAGGGATCTTGTTCTTAACCACGGTGTTCTTCTACCGTTATTATCTCTGTTGAAC---CTTCCAAGATTG------------------------TCTATGGTGAGGGTTACTACATGGACTTTATATAGTTTGGTCCGTGGAAAGCCTCCGGTGAATTTTGAACAGGTAAAGCCTGTCTTGCCTGTCCTTCATCAACTCATCCACCAGACCGATGAAGAAGTTGTAGCAGATGCATGCTTGGCTCTCTCTTACCTTTCAGAAGTCTCAATTGACAAAATTCAAGATATTATTGATGCAGGAGTTTGCCCAAAACTTGTGGAGCTTCTGCAGTGTCAATCAGATAAAGTTGTTTTACCAGCGCTTCGGACTCTAGGAAATATTGTTACTGGTGATGATGCTCAGACACAGGGAGTGCTCCCG------------------------------------------ATGATCCATAAAGAAGCTTGTTGGACAATCTCAAATATCGCAGGTGGGAATAGAGCTCAAATACAGGCTGTCATTAAGGCCAATATTATTCCTCCTCTTATTCAAATTCTT------GCTGAGTTCGACGTCAAGAAGGAGTCTGCCTGGGCGATCTTGAGTATCACTGTTGGATCTCGTGACCATATCAGGTTC---------------------------------------------------------------------------------------------------------------------------------------------------------------------GGACTGCATTATGCTCAAAGAGTTGAGGAATGTGAAGGATTGGATGACAACGAT---------------------------------------------------------------------------------------------------------------------GAGATTTTTGAGATGGCATTGAGGATTTTGAAGAAATTTTGGCCAGTCCGGATGGTGAGGAATATATTTTGGATATTCAGATTG---------------------------------------------------------------------------------------------------CAAGATAGTAGTCAGCAAGATTTTTCTTTCATGGTTAACCAACCTCACCCTGTGCCCAAGTGGTTT------------
>Glyma19g41490.1
------------------------------------------------------------------------------------------ATGTCTCTTGGACCTGGTTCT------GCAATTGTGGCGGAAGAGGGTAGGAGAAGGAGGGAAGAGGACCTCATCGGCATCTTGGAAGCTATTCCCGTGATGTTACAACGTCTATGTTCTCAGTACCCTGACTCACAATTGGAGATAACTTCTCACTTAAATACTCTGTTAGCA------CCTATTGATAAGATCCTTACGGAAGGTATTCTCCCTCTCTTTGTGGAGTTATTGTCAAGGCACGATGCACCCCAATTGCAGTTTGAAGCTCTATCGGTTCTAACAAATTTAGCTTCCGGAACATCTGAATACAAAAGAGTTATTGTTGAACTTGGTGTTGTTCCCACCTTGGTGAATCTTCTCAGT---AATGATATCAGAGAAGAGACAATATGCGCTTTAGGGAACATTGCTGGTGATTCCCCAAGCTATAGGGATTTTGTTCTTAGCCATGGCGCTCTATCGCCATTATTATCTCAGTTGGAA---GAGTCATTACTTCAGTTGGAACCACATTCAGCATGGGCTATGTTGAGGCTTGCTACGTGGTGTTTATCTATCTTGGTCTGTGGATACCCTCCGGTAAATTTTGAACAGGTGAAGTCTGCCTTGCCTGTCCTTCGGCGACTCATCCACTCGACCGATGAAGAGGTTGTAGCAGATGCATGCTGGGCTCTCTCTTACCTTTCAGATGTCCCAATTAACAATATTCAAGATATTATTGAAGCAGGAGTTTGCCCAAAACTCGTGGAGCTTCTGCTGTATCCATCAGATGCAGTTATTGAACCTGCACTTAGGACTCTAAGAAATATTGTTTATGGTGATGATGCTCAGACTCAGCAACTGCTCCCG------------------------------------------AACATCATTAAAGAAGCTTGTTGGACAATCTCAAATATCGCAGCTGGGAATAGAGCTCAGATACAGGCCGTCATTGATGCCAATATTATTCCTCCTCTTGTTGGTTTTCTT------GCTGAGTTTGACATCAAGGAGGACGTTGCCTGGGCGATCTTCAATGTCACTTCTGGATCTCATGACAATATCAGGTAC---------------------------------------------------------------------------------------------------------------------------------------------------------------------GGACTGCATTTTGCTCTAAGGGTTGATGAATGTGAAGGATGGGATCAGAACAATCAGATTTCTGAGAGAGCTGCGATGATTGTGGATAAATTTTGGCGAGAGAATGATTTGGAAGATATGAATGTTGACAAGAATGATGGGGATGATGAGAACGAGCACGAAGAGAAGCTAGAGGTTTTTGAGATAGCACATAGGATTTTGAAGACGTTTTGGCCAGAG---------------------------CTTGGTTTG---------------------------------------------------------------------------------------------------GAAGAAAATGAACTCGAGAAT---------------------CCTGACAACCCCCCAAGTGGTTTTAATTTGGGATCA
>Glyma18g38950.1
------------------------------------------------------------------------------------------ATGTCTCTGCAACCT------------------------------------------------------------------TTGGAAGATATTCCTGTGATGAAGCAACGACTATGGTCTGAGTCCGCTGCCGAACAATTCGAGGGAACTATTCACTTCAGAAAACTG------------CCAATTGATGAGGTGATTAAAGCAGACGTTGTCCCTCGCATTGTGGAGTTCTTGGAAAGCGATGGTTTACACCAGTTGCAGTTTGAGGCTTTATGGGTGTTAACCAATATTGCTAGTGGAACATCCCAACACAAAAGAGCTGTTGTTGACCACGGAGCTGTTCCCAAGTTGGTGAAACTTCTG---TATGACGATGTCAGAGAGCAGGCAGTATGGGTTTTAGGGAACATTGCTTTTGATTCCCCATGCTATAGTGATCTTATTCTTAACGAACATGCTCTTCTACCATTATTATCTCTGTTGAACCCATCTCCAATATTG------------------------TCTATGTTGAGGATTACTACATGGACTTTATCCAACTTGGTCCGTGGAAAGCCTCCGGTAACTTTGGAACAGGTAAAGACTTTGATGCCTGTCCTTAAGACACTCATCCACAACAGCGACGAAGAAGTTGTATCAGATGCATGCTGGGCTCTCTTTTACATTTCAGATGTCTCAAGTGACACAACAAAGACTATTGTTGAAGCAGAATTTTGCGTAAAACTTGTGGATCTTCTGACGAATTCATCACTTACAGTTATTGTACCTGTACTTCGGACTCTGGGAAACATTGTTGCTGGTGATGATGCTCAGACTCAG------------CCTAATTATTTATATGTACTATGTCACATTATAGAAAATATTCAGATCTACAAAGAAACTTGTTGGACAATCTCAAATATCACAGCTGGGAATGGAGCTCAAATACAGGCTATCATCGATGCCCATATTATTCCTGTTCTTGTTGCTATTGTA---GACTGTGAGATTGACCTAAAGAAGGAGGTGGCCTGGGCCATCTCCAATGCCACT---GGATCTCATGACCAAATCAGGTACCTCGAGGGGCTAGAGAACATTTTGGTGGTTGGAGAAGTTGACAAGGATATTGATAGAGGCAATAGCTTTGCTGAAAGGGTTGATAAGTACCTGGTGGATCAACGTTGCATTCAGGCACTATGTGATCTCTTGGCTTATCCAAACTCAGAGATTGTGTCAAACTGT---------TTTGCTGAAAGGGTTGATAAGTGTGATGGATGGGGTGACAAGAAG---------------------------------------------------------------------------------------------------------------------GAGATTAAAGAGAGAGCTGCGAGGATTTTCAAGACATTTTGGGCAGAG---------------------------GATGATTTG------------------------------------------------------------------ATCTTCTTCGAATTCTTACGGATGTCAATTTCA------------------------------------------------------------------------------
>Glyma18g38920.1
---------------------------------------------------------------------------------------------------------------------------------------------------------------------------TTGGAAGCTATTCCTGTGATGAAGCAACGACTATGGTCTGAGTCCGCTGCCGAACAATTCGAGGGAACTATTCACTTCAGAAAACTG------------CCAATTGATGAGGTGATTAAAGCAGACGTTGTCCCTCGCATTGTGGAGTTCTTGGAAAGCGATGGTTTACACCAGTTGCAGTTTGAGGCTTTATGGGTGTTAACCAATATTGCTAGTGGAACATCCCAACACAAAAGAGCTGTTATTGACCACGGAGCTGTTCCCAAGTTGGTGAAACTTCTC---TATGACGATGTCAGAGAGCAGGCAGTATGGGTTTTAGGGAACATTGCTTTTGATTCCCCATGCTATAGTGATCTTATTCTTAACGAACATGCTCTTCTACCATTATTATCTCTGTTGAACCCATCTCCAATATTG------------------------TCTATGTTGAGGATTACTACATGGACTTTATCCAACTTGGTCCGTGGAAAGCCTCCGGTAACTTTGGAACAGGTAAAGACTTTGATGCCTGTCCTTAAGACACTCATCCACAACAGCGACGAAGAAGTTGTATCAGATGCATGCTGGGCTCTCTTTTACATTTCAGATGTCTCAAGTGACACAACAAAGACTATTGTTGAAGCAGAATTTTGCGTAAAACTTGTGGATCTTCTGACGAATTCATCACTTACAGTTATTGTACCTGTACTTCGGACTCTGGGAAACATTGTTGCTGGTGATGATGCTCAGACTCAGGGATTGATCCCG------------------------------------------CAGATCTACAAAGAAACTTGTTGGACAATCTCAAATATCACAGCTGGGAATGGAGCTCAAATACAGGCTATCATCGATGCCCATATTATTCCTGTTCTTGTTGCTATTGTA---GACTGTGAGATTGACCTAAAGAAGGAGGTGGCCTGGGCCATCTCCAATGCCACT---GGATCTCATGACCAAATCAGGTAC------------------------------------------------------------------------------------------------------------------------------------------------------------------------------TTTGCTGAAAGGGTTGATAAGTGTGATGGATGGGGTGACAAGAAG---------------------------------------------------------------------------------------------------------------------GAGATTAAAGAGAGAGCTGCGAGGATTTTCAAGACATTTTGGGCAGAG---------------------------GATGATTTGCTCAAAAAGTTCAACATACAAGGCAGATTGGAGCCCAATATAGGAGGAAAACATGGTGCTCATGGG---------------------------------------------------------------------------------------------------------------
>Glyma18g39160.1
------------------------------------------------------------------------------------------ATGTCTCTGCAACCT------------------------------------------------------------------TTGGAAGATATTCCTGTGATGAAGCAACGACTATGGTCTGAGTCCGCTGCCGAACAATTCGAGGGAACTATTCACTTCAGAAAACTG------------CCAATTGATGAGGTGATTAAAGCAGACGTTGTCCCTCGCATTGTGGAGTTCTTGGAAAGCGATGGTTTACACCAGTTGCAGTTTGAGGCTTTATGGGTGTTAACCAATATTGCTAGTGGAACATCCCAACACAAAAGAGCTGTTGTTGACCACGGAGCTGTTCCCAAGTTGGTGAAACTTCTG---TATGACGATGTCAGAGAGCAGGCAGTATGGGTTTTAGGGAACATTGCTTTTGATTCCCCATGCTATAGTGATCTTATTCTTAACGAACATGCTCTTCTACCATTATTATCTCTGTTGAACCCATCTCCAATATTG------------------------TCTATGTTGAGGATTACTACATGGACTTTATCCAACTTGGTCCGTGGAAAGCCTCCGGTAACTTTGGAACAGGTAAAGACTTTGATGCCTGTCCTTAAGACACTCATCCACAACAGCGACGAAGAAGTTGTATCAGATGCATGCTGGGCTCTCTTTTACATTTCAGATGTCTCAAGTGACACAACAAAGACTATTGTTGAAGCAGAATTTTGCGTAAAACTTGTGGATCTTCTGACGAATTCATCACTTACAGTTATTGTACCTGTACTTCGGACTCTGGGAAACATTGTTGCTGGTGATGATGCTCAGACTCAG------------CCTAATTATTTATATGTACTATGTCACATTATAGAAAATATTCAGATCTACAAAGAAACTTGTTGGACAATCTCAAATATCACAGCTGGGAATGGAGCTCAAATACAGGCTATCATCGATGCCCATATTATTCCTGTTCTTGTTGCTATTGTA---GACTGTGAGATTGACCTAAAGAAGGAGGTGGCCTGGGCCATCTCCAATGCCACT---GGATCTCATGACCAAATCAGGTAC------------------------------------------------------------------------------------------------------------------------------------------------------------------------------TTTGCTGAAAGGGTTGATAAGTGTGATGGATGGGGTGACAAGAAG---------------------------------------------------------------------------------------------------------------------GAGATTAAAGAGAGAGCTGCGAGGATTTTCAAGACATTTTGGGCAGAG---------------------------GATGATTTG---------------------------------------------------------------------------------------------------------------------------------------------------------------------------------
>Glyma18g39200.1
------------------------------------------------------------------------------------------ATGTCTCTGCAACCT------------------------------------------------------------------TTGGAAGATATTCCTGTGATGAAGCAACGACTATGGTCTGAGTCCGCTGCCGAACAATTCGAGGGAACTATTCACTTCAGAAAACTG------------CCAATTGATGAGGTGATTAAAGCAGACGTTGTCCCTCGCATTGTGGAGTTCTTGGAAAGCGATGGTTTACACCAGTTGCAGTTTGAGGCTTTATGGGTGTTAACCAATATTGCTAGTGGAACATCCCAACACAAAAGAGCTGTTGTTGACCACGGAGCTGTTCCCAAGTTGGTGAAACTTCTG---TATGACGATGTCAGAGAGCAGGCAGTATGGGTTTTAGGGAACATTGCTTTTGATTCCCCATGCTATAGTGATCTTATTCTTAACGAACATGCTCTTCTACCATTATTATCTCTGTTGAACCCATCTCCAATATTG------------------------TCTATGTTGAGGATTACTACATGGACTTTATCCAACTTGGTCCGTGGAAAGCCTCCGGTAACTTTGGAACAGGTAAAGACTTTGATGCCTGTCCTTAAGACACTCATCCACAACAGCGACGAAGAAGTTGTATCAGATGCATGCTGGGCTCTCTTTTACATTTCAGATGTCTCAAGTGACACAACAAAGACTATTGTTGAAGCAGAATTTTGCGTAAAACTTGTGGATCTTCTGACGAATTCATCACTTACAGTTATTGTACCTGTACTTCGGACTCTGGGAAACATTGTTGCTGGTGATGATGCTCAGACTCAG------------CCTAATTATTTATATGTACTATGTCACATTATAGAAAATATTCAGATCTACAAAGAAACTTGTTGGACAATCTCAAATATCACAGCTGGGAATGGAGCTCAAATACAGGCTATCATCGATGCCCATATTATTCCTGTTCTTGTTGCTATTGTA---GACTGTGAGATTGACCTAAAGAAGGAGGTGGCCTGGGCCATCTCCAATGCCACT---GGATCTCATGACCAAATCAGGTAC------------------------------------------------------------------------------------------------------------------------------------------------------------------------------TTTGCTGAAAGGGTTGATAAGTGTGATGGATGGGGTGACAAGAAG---------------------------------------------------------------------------------------------------------------------GAGATTAAAGAGAGAGCTGCGAGGATTTTCAAGACATTTTGGGCAGAG---------------------------GATGATTTG---------------------------------------------------------------------------------------------------------------------------------------------------------------------------------
>Glyma18g15130.1
TTCTTCAAAGAAAAAGCTGTCAAAACAAGAAGTGAAGAAGAATGTCACTGCAACCTGGTTCTGGTTCTGGTTCTGGTTCTGATTCTGGTTCTGGTTCTGAGAAGA------ACACCC------------------------------------------------------------------------ATGAAGCAACGTATATGGTCTGAGTGCCCTGACGAACAAATGGACGCAATGATGCACTTTACAAATCTG------CCTCGTCCAATTGATGAGGTGATTGAGGCAGAAGTTGTCCCTCGCTTTGTGCAATTCTTGGATATGTATGATAAACCCGACTTGCAGTTTGAAGCTGTATGGTCGTTAACCAATATTGCTAGCGGAAAATCCCATCACACAAGAGTTGTCGTTGAACATGGCGCAGTTCCCTTGTTGGTGAAACTTCTC------GAGGACGTCATAGAACAGGTAGTATGGGCTATAAGTAACATTGCTGGTGAATCCCCAAAATATAGGGATCTTGTTCTTGAGGAAGGTGTTCTTCTACCGTTAATATCTCTGTTGGGTCCACTTCCAACAATG------------------------TCTATGTTGTTGACTACTACATGGACTTTATCTAATTTGGTCCGTGGAAAGCCTCACGTACAATTTAAACAGGTAGAGCCTCTCATGCCTGTCCTTAAGACACTCATCGACATGGACAACGAAGAAGTTTTATTAAATGCATGCAGTGCTCTTTATTTCCTTTCAAATGTCTCAGCTGGCGCAACTCAGGCTATTATCGAAGCAGAAGTTTGCCCAAAACTAGTGGAGCTTTTGCTGTATTCATCAGATTCAGTTAGTTTACTTGCACTTCAGACTTTGGGAAACATCGCTGCTGGTAATGATGCTCAGACTCAGCAATTTCTCCCA------------------------------------------ATCATCTTCAGAAAAGCTTGTTGGGCAATCTCAAATATCACAGCTGGTAATAGAACTCAAATACAGGCAGTGATTGATGCCGAAATTTTTCCTATTCTTGTTGGGTTTTTTGCTGACTCTGATTTTGATATCAAGAAAGAGGTGGTCTGGGCCATCACCAATGCCACTAGAGGATCTGCTGACCAAATCATGTAT---------------------------------------------------------------------------------------------------------------------------------------------------------------------------------------------------------------------------------------------------------------------------------------------------------------------------------------------------------------------------------------------------------------------------------------------------------------------------------------------------------------------------------------------------------------------------------------------------------------------
