# Supplementary material for: Impact of recurrent gene duplication on adaptation of plant genomes
Source: BMC Plant Biol. 2014 May 31;14:151. doi: 10.1186/1471-2229-14-151 (PMC4049390; doi:10.1186/1471-2229-14-151)
Supplement: Additional file 4 — Contains the cleaned alignments of the clusters with codons under selection. [file 1471-2229-14-151-S4.zip › 4437544801233534_add4/Additional_file_4/Glymacluster122_large_aligned.fasta]

>Glyma03g01260.1
------ACTTCATTTTCTGTGAAG---------------------------------------------------------------------------------------------------------------------------------------------------------------------------------------------AGTGGTTTGTGCAGGGACAAATCAAATGAGATTTTCTGTTATGTTTTGGATCCAACCTCCTCAATGAGATATTGGAAGCTTGTTGATGATCTTCCACCTCACATCTTGAAAAGAGAAGGCATGGGCATGGGTTTTGAAGCTTTGGGAAATAAGCTATTCTTATTGGGTGGTTGTAGTGGGTTTCTAGATTTTACTGATGAGGCTTATTCATATGATGCTTCCTCAAACTGTTGGGCTGTAGCTGCTTCCTTGTCAAATGCTAGGTGCTACTTGACTTGTGAAGTTTTGGATGAAAAACTATATGCTATTGGGGGATTAGTTTCAAATTCAAGTAATCATTCTTGGAATACTTTTGACCCTTTGACAAATTGCTGGACATTCCATATAGATCCTAATATTGGTTCTGATATCAAAGATTCAGTGGTTCTTGATGGGAGGATATATGTCCGATGTGCC---------------------------------------------------------------AGACAT------------------CCGGATGTAACTCGTCGTGTTTTT---------------------------------------------------------------------------------------GTTGTTGTACATGAACCATCAAGT---------------------------------------------------------------------------------------------------------GGCACGTGGCAGTATGCAGATGCTGACATGGTTTCAGGATGGACAGGTCCTGCAGTTGTTGTCGATGGTACCCTTTATGTCTTGGATAAGAGTTTGGGA---ACTAGTTTAATGATGTGGCATAAAGACCAA---------------GTTGGAAAGCTTTCACCATGGCTTACTAGACCA------------------------------------------------------------------------------------------------------------------------------------------------------AGTTTTCGATGCATG------
>Glyma07g07790.1
AAAGAATCATCAAATAGTATAAATGAAGTAGAAGTCACTAATTCTCCAATTATTTGTGGCCTTCCAGATGATATTTCTCTTATGTGCCTCGCAAGAATTCCAAGAAAATATCATTCTGTCATGAAGTGTGTCTCAAAGAGATGGAGGAACTTGATTTGCAGTGAAGAATGGTTCTGTTATCGCCGAAAGCACAAACTTGATGAAACCTGGATTTATGCTTTGTGCAGGGACAAATCAAATGAGATTTTCTGTTATGTATTGGATCCAACCTTGTCAAGAAGATACTGGAAGCTCATTGATAACCTTCCACCTCAAATCTCGAAAAGAAAAGGC------ATAGGTTTTGAAGCTTTGGGAAATAAGCTATTCTTATTGGGTGGTTGTAGCGAGTTTCTAGATTCTACTGATGAGGTTTATTCATATGATGCTTCCTCAAACTGTTGGGCTCAAGCTACTTCCTTGTCAACTGCTAGGTACAACTTTGGTTGTGAAGTTTTGGATAAAAAACTATATGCTATCGGGGGAGGAGGTTCAAAGTCAAGTTATCATTCTTGGGAGACTTTTGACCCTTTGACAAATTGTTGGACATCTCAGACAGATCCTAAAATTGTTAATGAAATTAAAGATTCAGTGGTTCTTGACGGGAAGATATACGTCCGATGT------------------------------------------------------------------AGCAGA------------------TATCCTGTAACTCCTCATGTATTT---------------------------------------------------------------------------------------GCTGTTGTATATGAACCATCAAGT---------------------------------------------------------------------------------------------------------GGCACATGGGAGTATGCAGATGATGACATGGTTTCAGGATGGACTGGTCCTGCAGTTGCTGTTGATGGTACCCTTTATGTCTTGGATCAGAGTGCAGGA---ACTAAGTTAATGATGTGGCATAAAGAGAGACGCGAGTGGATACTCGTTGGAAAGCTATCACCATTGCCTATTAGACAACCCTGCCAGCTTGTTGCAGTTGGTAAAAGCATTTTCGTTGTTGGGAGAGTGCTTAGCACTGTGGTTGTTGATGTTGATAATTTGGGGAATGAGGATCAGGTGATTGTGGGTTCTGCTATACCTGGATTATTATTTGATGTCAATGTAACAAGTGTTAAATGCTTGTCAAAC
>Glyma03g01230.1
------------------GACAATGAAGTAGAAGCCACAAATTATCAAATTATTTGTGGCCTTCAAGATGATATTTCTCTTATGTGCCTGGCAAGAATTCCTAGAAAATATCATTCTGTCCTC------------------------------------AATGAAGAGTGGTTATGTTATCGCCGAAAGCACAAACTCGATGAAACCTGGATTTATGCTTTGTGGAACGACAAATCAAAGGAGATTTTGTGTTATGTTTTGGATCCAACCGACTCCAGAAGATATAGGAAACTACTA------------------------------GCTAGC------ATGGGTTTTGAAGCTTTGGGAAATAAGCTATTCTTATTGGGTGGTTGTAGTGAGTTTCTAGATTCTACTGACGAGGTTTATTCATATGATGCCTCCTCAAAATGTTGGGCTCAAGCTACTTCCTTGTCAACTGCTAGGTACAACTTTGCTTGTGAAGTTTCAGATGAAAAACTGTATGTTATCGGGGGAGGAGGTTCAAATTCAAGTGATCATTCTTGGGAGACTTTTGACCCTTTGACAAATTGTTGGACATCTCAGACAGATCCTAAAATTGTTTCTGAAATTAAACATTCAGTGGTTCTTGATCGGAATATATACGTCCGATGTACC---------------------------------------------------------------AGCAAA------------------TATCCTGTAACTCCTCATGTATCT---------------------------------------------------------------------------------------GCTGTTGTATATAAGCCATCTAGT---------------------------------------------------------------------------------------------------------GGGACATGGCAGTATGCAGATGATGACATGGTTTCAGGATGGAGAGGTCCTGTAGTTGTTGTTGATGGTACCCTTTATGTCTTGGATCAGAGTTTGGGAAGAACTAGGTTAATGATGTCGCTTAAAGAGAGACGCGAGTGGATACCCGTTGGAAGGCTATTACCTTCGAATGCTAGACCACCCTTTCAACTTGTTGCAGTTGGTAAAAGCATTTTTATTGTTGGGAGAGTGCTTAGCACTGTGGTTGTTGATGTTGGTGATTTGGGGAATGAGGATCAAATGATTGTGGGTTCTGCTCTACCCGGATTATTATTTGATGTCAATGTGATAAGTGTTAAATGTTTGTCAATC
>Glyma07g07800.1
AAAGAATCATCAAATAGTGACAATGAAGTAGAAGCCACAAATTCTCCAATTATTTGTGGCCTTCCAGATGATATTTCTCTTATGTGCCTGGCAAGAATTCCTAGAAAATATCATTCTGTCCTGAAGTGTGTCTCAAAGAGATGGAGGGACTTAATTTGCAGTGAAGAGTGGATCTGTTATCGCCGAAAGCACAAACTCGATGAAACCTGGATTTATGCTTTGTGCAAGGACAAATCAAAGGAGATTTTCTGTTATGTTTTGGATCCAACTGACCCCATAAGATATTGGAAGCTCGTTGGTGGTCTTCCACCTCACATCTCAAAAAGAGAAGGC------ATGGGTTTTGAAGTGTTGGGAAATAAGCTATTCTTATTGGGTGGTTGTAGAGAGTTTCTAGGTTCTACAAACGAGGTTTATTCATATGATGCCTCCTCAAACTGTTGGGCTCAAGCTACTTCCTTGTCAACAGCTAGGTACAACTTTGCTTGTGAAGTTTTGGATGAAAAACTATATGTTATCGGGGGAAGTGGTTCAAATTCAAGTGATCATTCTTGGGAGACTTTTGACCCTTTGACAAATTGTTGGACATCTCAGACAGATCCTAAAATTGTTTCTGAAATTAAACATTCAGTGGTTCTTGATGGGAATATATACGTTCGATGT------------------------------------------------------------------GCCAGA------------------TTTTGTGCAAATCCTCGTGTATTT---------------------------------------------------------------------------------------TCTGTTGTCTATAAACCATCTAGT---------------------------------------------------------------------------------------------------------GGCACATGGCAGTATGCAGATGATGACATGGTTTCAGGATGGACAGGTCCTGTAGTTGTTGTTGATGGTACCCTTTATGTCTTGGATCATAGTTTGGGAAGAACTAGGTTAATGATATCACTTAAAGAAGGACGCGAGTGGATACCCGTTGGAAGGCTATTACCTTTGCATACTAGACCACCCTTTCAACTTGTTGCAGTTGGTAAAAGCATTTTTGTTGTTGGGAGAGTGCTTAGCACTGTGGTTGTTGATGTTGGTGATTTGGGGAATGAGGATCAGGTGATTGTGGGTTCTGCTATACCCGGATTATTATTTGATGTCAATGTATTAAGTGTTAAATGCTTGTCAATC
>Glyma03g01220.1
AAAGAATCATCAAATAGTGACAATGAAGTAGAAGCCACAAATTCTCCAATTATTTGTGGCCTTCCAGATGATATTTTTCTTATGTGCCTGGCAAGAATTCCTAGAAAATATCATTCTGTCCTGAAGCTG------------------------------------------------------------------------------------------------------------------------------------------------------------------CTTGTTGATGATCTTCCACCTCACATCTCGAAAAGAGAAGGC------ATGGGTTTTGAAGCTGTGGGAAATAAGCTATTCTTATTGGGTGGTTGTAGTGAGTTTCTAGATTCTACTGATGAGCTT---------------------------------------------------------------------------------TTGGATGAAAAACTATATGCTATAGGGGGAGGAGGTTCAAATTCAAGCTATCATTCTTGGGAGACTTTTGACCCTTTGACAAATTGTTGGACATCTCAGACAGATCCTAAAATTGTTAATGAAATTAAAGATTCAGTCATTCTTGACGGGAAGATATACATCCGATATACACAAAATTGCACTATTCATGATTTTTATTATGAGAATTTTTGTTGTGTTTTGAATGCAACCGCTTCAAGAAGATATTGGAAGCACCTTTATGGTCTTCCACCTCAAATCTCAGATAGAAAAGGCATGGGTTTTGAAGCTTTGGGAAGTAAGCTATTCTTATTGGGTGGTTGTAGTGGGTTTCTAGATTTTACTGATGAGGCTTATTCATATGATGCTTCCTCAAACTGTTGGGCTGTAGCTGCTTCCTTGTCAAATGCTAGGTATATATCCTTGTCTATTATTCTTTTGGAAAGCCAAGTCAGTAAGTGTTGGAGGAGATTATATTATGGCACGTGGCAGTATGCAGATGCTGACATGGTTTCAGGATGGACAGGTCCTGCAGTTGTTGTCGATGGTACCCTTTATGTCTTGGATAAGAGTTTGGGA---ACTAGTTTAATGATGTGGCATAAAGACCAA---------------GTTGGAAAGCTTTCACCATGGCTTACTAGACCAAGCTGTCAGCTTGTTGCAGTTGGTAAAAGCATTTTTATTGTTGGAATAAATCTTAGCACTGTGGTTGTCGATGTTGGTGATTTGGGAAATGAAGGTCAGGTGATGATGGGTTCTTCTATACCTGGATTATTATCTGATTTCAATGTAATTAGTTGTAAATGCTTGTCAATC
>Glyma07g07780.1
AAAGAATCATCAAATAGTGTCAATGAAATAGAAGCCACTAATTCCCTACTTATCTGTGGCCTTCCAGATGATCTTTCTCTTATGTGCCTAGCAAGAGTTCCTAGAAAATATCATTCTGTTCTGAAGTGTGTCTCAAAGAGATGGAGGGACTTAATTTGCAGTGAAGAGTGGTATCATTATCGCCGAAAGCACAAACTTGATGAGACCTGGATCTATGCTTTGTGCAGGGACAAATCAAATGAGATTTTCTGTTATGTTTTGGATCCAACCACCTCAAGAAGATATTGGAAGCTCCTTGATGGTCTTCCACCTCACATCTCAAATAGAAAAGGC------ATGGGCTTTGAAGCTTTGGGAAATAAGCTATTCTTATTGGGTGGTTGTAGTGGGTTTCTAGATTCTACGGATGAGGCTTATTCATATGATGCATCCTCAAATTGTTGGGTTGAAGCTGCTTCCTTGTCAAATGCTAGGTGCTACTTTGCTTGTGAAGTTTTGGATGAAAAACTATATGCTATTGGGGGATTAGTTTCAAATTCAAGTGATAATTCTTGGGATACTTTTGACCCTTTGACAAAGTGTTGGACATTCCATATAGATCCTAATATTGCTTCTGATATTGAAGATTCAGTGGTTCTTGATGGGAAGATATACACCCGATGTGCC---------------------------------------------------------------AGACAT------------------ACGGATGTAGCTCCTCATGCTTTT---------------------------------------------------------------------------------------GCTGTTGTATATGAACCATCAAGT---------------------------------------------------------------------------------------------------------GGCACGTGGCAGTATGCAGATGCTGACATGGTTTCAGGATGGACAGGTCCTGCAGTTGTTGTTTATGGTACCCTTTATGTGTTGGATCAGAGTTTGGGA---ACTAGGTTAATGATGTGGCATAAAGAGAGACGCGAGTGGATACCTGTTGGAAAGCTTTCACCTTTGCTTACTAGACCACCTTGTCAGCTTGTTGCAGTTGGTAAAAGCATTTTTATTGTTGGGAAAACGCTTAGCACTGTGGTTGTCGATGTTGGTGATTTGGGGAATGAGGGTCAGGTGATGATGGGTTCTTCTATACCTGGATTATTATCGGATTTCAATGTAATAAGTTGTAAATGCTTGTCAATC
