# Supplementary material for: Impact of recurrent gene duplication on adaptation of plant genomes
Source: BMC Plant Biol. 2014 May 31;14:151. doi: 10.1186/1471-2229-14-151 (PMC4049390; doi:10.1186/1471-2229-14-151)
Supplement: Additional file 4 — Contains the cleaned alignments of the clusters with codons under selection. [file 1471-2229-14-151-S4.zip › 4437544801233534_add4/Additional_file_4/Glymacluster159_large_aligned.fasta]

>Glyma08g08380.1
ATGTCAAAGTTAAGCATTCTCTTC------GTCTTATCCTTCAGTTCT---GTACTCTCAGAACTATGCAACCCACAAGACAAACAAGCCCTACTCCAAATCAAGAAAGATCTTGGAAACCCAACCACTCTCTCCTCATGGCTTCTAACCACTGATTGCTGCAACAGAACATGGCTAGGTGTTTCATGC------CAAACATACCGCGTCAACGACCTCGACCTCTCCGATCTTAACCTCCCCAAACCCTACTCTATTCCTCCCTCCATAGCCAACCTTCCCTACTTGAATTTTCTTTCCATTAGCAGGACCCCAACCCTAATCGGTCAAATCCCCTCAGCCATCGCTAAACTCACCCAACTCCGTTATCTTTATATCACCCACACCAATGTCTCCGGCCCTATACCAGATTTCTTGTCTCAAATCAAAACCTTAGTCACCCTCGATTTCTCCTACAACACCCTCTCCGGCAAACTCCCCGCCTCGCTCTCTTCGCTGCCCAATCTCGTCGGAATCACCTTCGACGGCAACCAAATCTCCGGCGCCATCCCGGACTCGTACGGCTCATTCTCGAAGCTTTTCACGTCGATGACGATCTCCCGCAACCGCCTCACAGGGAAGATTCCGGCGACGTTCGCGAATCTGAACCTGGCGTTCGTGGACTTGTCTCGGAACATGCTGGAGGGTGATGCGTCGGTGTTGTTTGGGACGGAGAAAAACACGCAGAAGATACTTCTGGCGAAGAACATGCTTGCTTTTGATCTGGGGAAAGTAGGCTTGTCTAAGAACTTGAACGGCTTGGATCTTAGGAACAACCGTATTTATGGGACGCTACCTCAGGGACTTACGGCGCTTAAGTTTCTGCACAGTTTTAATGTGAGCTTCAATGATCTTTGTGGTGAGATTCCGCAGGGTGGGAACATGCAACGTTTTGACGTATCTTCTTATGCCAATAACAAGTGTTTGTGTGGCTCTCCTCTTCCACCATGCACT---------------
>Glyma08g08390.1
---------ATGATCATGGTCTTG------GTCCTATACCTTTCTGCACCAGCACTCTCAAAACTGTGCAAC---CAAGACAAGCAAGTCCTCCTCCAAATCAAGAAAGAGCTTGGCAACCCAACCAAACTCTCTTCATGGCTCCCAACCACTGACTATTGCGACACCATTTGGGAAGGTGTCGCTTGTAACAACCAGACATGCCGCGTCGACATCCTCTACCTCTCCCACCTTAACCTCCCCAAACCCTACCCTATTCCCCCCTCCATAGGCAACCTTCCCTACTTGAATTATCTTTACCTCATTGACACA---AACTTCTTCGGCGCAATCCCCTCTTCCATCGCTAATCTCACCAACCTCAATTATCTCAACATCACATACACCAATGTCTCTGGCACAATACCAGATTTCTTGTCCCATATCAAAACCCTAGTCAGCATTGACTTCTCTTACAACAACCTCTCCGGCAACCTCCCTGCCTCGCTCTCCTCGCTCCCCAACCTCGGCGAAATGATCTTCACCGGCAACCGAATCTCCGGCGCCATCCCCGACTCCTTCGGCTCCTTCTCCGAGGAGCTCATATTGATGAGGCTCTCCCGCAACCGCCTCACCGGGAAGATTCCGGCGACGCTGGCGAAGCTGAATCTGCGGTTCTTGGACTTGTCTCGGAACATGCTGGAGGGTGACGCGTCGGTGCTGTTTGGGTCGGAGAAAGACACGGTGCAGATAAATCTGGGGAAGAACAATCTTGCTTTTGACCTGGGGAAAGTGGAGTTTTCAGAGATATTGGCCATCTTGGATCTTAGGCATAACCGTATCTATGGAACGTTACCTCAGGGACTTACGGCGCTTAAGCATCTGACTAAGCTGAACGTGAGTAACAACAATCTGTGTGGTGAGATTCCGCAAGGTGGCAACTTGCAGAGAATTAAGGTGAATTCCTATGCTCACAACAAGTGCTTGTGTGGCTCTCCTCTTCCCGCTTGCACTTTGGTTAAT------
>Glyma05g25340.1
ATGTCACGCTTAAGCATTCTGATTCTCCTAGTCCTATCCTTCAGTTCC---GCACTTTCAGAACTATGCAACCCACGAGACAAACAAGTCCTTCTTAAAATCAAGAAAGAGCTTGGCAACCCAACCACTCTTTCTTCATGGCTCCCAACCACTGACTGTTGCAACAAT---TGGGTAGGTGTCTCATGT------CAAACATACCGCGTCCACAACCTCGACCTCTCCGACCTTAACCTCCCCAAACCCTACTCTATTCCTTTCTCCATAGGTAACATTCCCTACCTGGAGTTTCTTTCCATCACCGGAACCCCCAACATCATTGGCACAATACCCCCGACAATCACCAAACTCACCAAGCTTCGTAATCTCTATATCAAATACACCAATGTCTCTGGCCAGATACCTCGTTTCTTGTCCCAAATCAAAACCCTAGAATTCCTCGACCTCTCCTACAACAAACTCTCTGGCAACCTCCCTGCCTGGCTCCCTTCTCTCCCCAACCTCGTAGGAATCTCCTTCGACGGCAACCGCATCTCCGGCGCCATACCGGACTCCTTCGGCTACTTCCCGAAGTCGTTCGTGATGTTGTCGCTCTCCCGCAACCGCCTCACCGGGAAGATTCCGGCGACGTTGGCGAAGCTGGACGTGAAGTTTGTGTACTTGTCTAAGAACATGCTGGAGGGTGACGCGTCATTGTTGTTCGGGTCGGAGAAACACACGCGGCACATGTATCTGGGAAACAATTCGTTTGCTTTTGATTTGGGAAAACTAGGGTTGTCGAAGACCTTGGAGGGCTTGGATCTTAGCCATAATCGTTTATATGGGACGCTACCTAAGGGACTTACGTCGCTTAAGGATCTGTATTATTTGGATGTGAGCTACAATAATCTATGTGGAAAGATTCCACGGGGTGGTAAATTGCAAGAATTTGATGCATCTACCTATGCTCATAACAAGTGCTTGTGTGGCTCTCCTCTTCCAAGCTGCAAA---------CGGTTC
>Glyma05g25360.1
ATGTCACACTTAAGCATTCTCTTTCTCTTGGCCCTATCCTTCACTCCC---GCACTGTCAGAACTATGCAACCCACTAGATAAACAAGCCCTCCTTCAAATCAAGAGAGAGCTTGGCAACCCAACCAATCTCTCCTCATGGAACCCAAAGACAGACTGCTGCAACAACAACTGGGTAGGTGTCTCATGC------CCAACATACCGCGTCGACAACCTCGACCTCTCCGAAATTTACCTCACCAAACCCTACCCTATTCCCCCCTCCATAGGCAACCTTCCCTACCTCAAATTTCTTTTCATCACCAACTCCCCCAACATCGTTGGCACAATACCCACCACCATCACCAAACTCACCAAGCTTCGTGAACTCTATATCAGATACACTAGTGTCTCCGGCCAGATACCCCATTTCTTGTCCCAAATGAAAACCCTCCAATTCCTCGAATTCTCCAACTGCAAACTCTCCGGCAACCTCCCTACCTGGCTTCCTTCTCTCCCTGACCTCTACGGAGTCGCCTTCGACAACAATCGCATCTCCGGCGCCATCCCGGACTCGTTTGGCTTCGTCTCGAAGCGGTTCGGGTACATGACACTCTCCGGAAACCGCCTCTCCGGGAAGATTCCGTCGTCGCTGGGGAAGCTGGACCTGAAGACTGTGGATTTGTCTCGTAACAAGCTTGAGGGTGATGCGTCTGTGTTGTTTGGGTCGGAGAAACGCACGGAGATGATATATCTGGCACACAACTTGTTTGCTTTTGATTTTGGAAAAGTAAGGGTGCCAAAGGTCTTGGACTCGTTGGATGTTGGGCACAATCGTTTATATGGGACACTACCTAAGGGACTTACGTCGCTTAAGAATCTGTACCGGTTCGATGTGAGCTACAATAAACTTTGTGGTGAGATTCCACGGGGTGGTAAGTTGCAAGAAATTGATGAGTCTTTCTATGCTAATAACAAGTGCTTGTGTGGCTCTCCTCTTCCAAGCTGCAAA---------CGATTC
>Glyma05g25370.1
ATGTCTCTCTTAAGCATT------CTTCTAGTCATGTCCTTCTCTCTC---GCACTCTCAGAACTATGCAACCCACAAGACAAACAAACGCTACTCCAAATCAAGAAAGAGCTTGGCAACCCAACCACTCTTTCCTCATGGCACCCAAAGACCGACTGTTGCAACAACAGCTGGGTAGGTGTCTCATGC------CCAACATACCGCGTCGACAACCTCGACCTCTCCGAACTTAACCTCCGCAAACCCTACCCTATTCCCCCCTCCGTAGGTAGCCTTCCCTGCCTCAAATTTCTTTACATCACCAACAACCCCAACATCGTTGGCACAATACCCACCACCATCACCAAACTCACCAAGCTTCGTGAGCTCAACATCAGATACACCAATATCTCCGGCCAGATACCCCATTTCTTGTCCCAAATCAAAGCCCTCGGATTCCTCGACCTCTCCAACAACAAACTCTCCGGCAACCTCCCTTCCTGGCTTCCTTCTCTCCCCGACCTTTACGGAATCTCCTTCGACAACAACTACATCTCCGGCCCCATCCCAGACTTGTTCGCTTCCGTCTCGGAGAGGTTCGGGTTTATCTCACTCTCCGGCAACCGCCTCATCGGGAAGATTCCGGCGTCGCTGGGGAAGCCGGACATGAAGATTGTGGACTTGTCCCGGAACATGCTGGAGGGTGATGCGTCGGTGTTGTTTGGGTCGGAGAAACACACAGAGAGGATATATCTGGCAAACAACTTGTTTGCTTTTGATTTGGGAAAAGTAAGGTTGTCGAAGACCTTGGGGTTGTTGGATGTTGGCCATAATCTTATATATGGGACGCTTCCTAAGGGACTTACGTCGCTTAAGGATCTGTATTATTTGGATGTGAGCTACAATAATCTCTGTGGTGAGATTCCACGGGGTGGTAAATTGCAAGAATTTGATGCGTCTTTGTATGCTAATAACAAGTGCTTGTGTGGCTCCCCTCTTCCTAGCTGCAAA---------CGGTTC
>Glyma08g08360.1
ATGTCACACTCAAGCACTCTCTTTCTCTTCGTTCTATTCTTCACTCCA---GCACTCTCAGAACTATGCAACCCACAAGACAAAGAAGCCCTCCTTCAAATCAAGAAAGAGTTCGGTAACCCTACCACTCTCTCTTCCTGGCTCCCAACCTCTGATTGCTGCAACAACAACTGGGTAGGTGTCTCATGC------CAATCTTACCGCGTCAACCACCTCGACCTCAACGACCTTAACCTCCCCAAACCCTACCCTATCCCCCCCTCCGTAGGTAACCTTCCCTACCTCAATTTTCTTTCCATCACCAACACCAACAACCTCGTTGGCACAATACCCCCTACCATCACCAAACTCACCATGCTCCGTGAACTCCAAATCAGATTCACCAACGTGTCCGGCGAGATACCCCATTTTTTGTCCCAAATCAAAACCCTAGAATCAATCATCTTCCACTACAACAACTTCTCCGGCAACCTCCCTCCCTGGCTCCCTTCTCTCCCCAACCTCTACAGAGTCTCCTTAGACGGAAACCGCATCTCCGGCACCATCCCGGACTCCTTCGGCTCCTTCTCGGATTCACTGAAGTTGATGACCTTCTCCGACAACCGCCTCACCGGGGAGATTCCGGCGACGTTGGCGAAGCTGGACTTTGATTTCGTGGACTTGTCTCAGAACATGCTGGAGGGTGATGCGTCGGTGCTGTTCGGGTCGGAGAAACACACGCTGCAGATAAATCTGGCGAACAACTCGTTTGCTTTTGATTTCGGAAAAGTAAGGGTGTCAAAGACCTTGTTGATTTTGTATCTTAGTCACAATCGTTTATATGGGGCGCTGCCTGAGGGACTTACGTCGCTTAAGAATCTGGGCACGTTTGATGTGAGCTACAATGAATTGTGTGGTAAGATTCCACGGGGTGGTAGGTTGCAAAAAATTGATGTTTCTTCCTATTCTCATAACAAGTGCTTGTGCGGATCTCCGCTTCCAAAGTGCAAG---------CACTTA
