# Supplementary material for: Impact of recurrent gene duplication on adaptation of plant genomes
Source: BMC Plant Biol. 2014 May 31;14:151. doi: 10.1186/1471-2229-14-151 (PMC4049390; doi:10.1186/1471-2229-14-151)
Supplement: Additional file 4 — Contains the cleaned alignments of the clusters with codons under selection. [file 1471-2229-14-151-S4.zip › 4437544801233534_add4/Additional_file_4/Glymacluster215_large_aligned.fasta]

>Glyma10g15120.1
---------------------------------------------------------------------------ATGGCAGGA------------------------------------------------------------------------------------------------------------------------------------------------------------------------------------------------------------------------------------------------------------------------------------------------------------------------------------------------------------------------------------------------------------------------------------------------------------------------------------------------------------------------------------------------------------------------------------------------------------------------------------------------------------------------------------------------------------------------------------------------------------------------------------------------------------------------------------------------------------------------------------------------------------------------------------------------------------------------------------------------------------------------------------------------------GATGACAATGGTGGTGTATATCATCAACTGGACGGATCTCAGCGCTTATTACTGGACGCGATGACTACACAAATGCAACGTTTGTTGAACCGTAACAATGAAGAGCTCTACAGGCGAATAGAAGGACTAGAGCACCAAATGAATCCAAATGTTGGGAGACCTTATGGTGGCAACAGAAGGGTCAATGATGGATCGAACCGAATAGAGAGGCAAGACATAATTGAGGGAGACCATGCATTCTCCTACAATATATTCTCAGACTATGCCCTTGTTTGGTGGAAGAAAAAT------------------------------------------------------------------------------------------------------------------------------------------------------------------------AGGGAATTTAAAGATGTCTTTCCCAAGGAGATTCCTCATGGACTGCCACCTTCAAGAAGCATAGAACATCAAGTTGATCTCCTTCCAGAAGCTTCATTGCCTAACAAGCCAACTTACAACAACAAGCCCCAAGAGACTCAGCATAAGGATGCACAAGCCAAAGTTGAG------------------------------------------------------------------------------------AAGGAAGTGGTACTTGAACCCGGTGATGATCCTGGACATTTGAGGGCAAATGTT------------------------------------------------------------------------------------------------------------------------------------------------------------------------------------------------------------------------------------------------------------------------------------------------------------------------------------------------------------------------------ATCCTCGTGGCGTCTATCCTGACTTATCTTCCTTCACTGGAA---------------------ATCAGCGTCCATTGTAGCTTGGAATGTGGAGGGTGCATTGCAGAGGCCGAAGGGCATAACAACGTACTCGTAGTGACCTTGATAAAGCACGGTAATCTACGCAAAGTACCGGAGAAGAATAGGGATTGTGTTGGGAGTATTTGGCAAGGAGGCAACATAGTGGTGGTGGAAAAATGGGGTTGCTGGAAATGGGCCTGGTGTGATGCTGCCTTGGATAGTGATGGCATGTCCGTGGAGGTTAAATTCGTGGCCCTGAATCAAAATGGCAATGTCACGACACACCATGTCATAGTCGTTGCCAACCATGACGGCCAATCAGGGAATAAGTTGGGTAGCAAGGAGAGGGCTGGGTTTCCTTCAGAGAAGCAAGAGGGTCTGAGTTCAAGGGCTCATCATCCTCGGAAGCAACGAGGAGGAAGAACATGGCACGACAATTGTGGTTTGGATCGTAACGCTCATCATAGTTGTAGCATAGGCCGCGCTCGCGGCGAGAGGCCATCTCCGCTTGGCTGGGCTAGAGCTACCGCCTGGACTAGGGACAAAGGTTGCAAGGCAAGCACCTCACAACATATGTCAAATTCTGCAAGGTATAAATTTACTGACCCGTGTTGTGATAAGTTGAACAAGGCTCCTCGAGGATCATCGTGCAGGGATGGAGTGAAACACAATTCCAAAGCTTGGAGGAAGGCAACTGATCATTGCGATACATCCACTGAAACCAACTTAGAGCATTGGTGTTGTCGAATCGAGGAACATCAAGATTCATGCGAGGAGGAGGTGGTCTGGGTGAATGGGTGGGAGAGGCGGTTTCCAGTGCTTGAAGGCGAGATACAATCTCATCGAGCC
>Glyma20g10290.1
TCGTGGCTCCCCCTCCGATTCCGTTTCCGGCTCCTCCTCTGGTTCCTCTTCCCCCCTCCGACTCCCGTTCCTCGTGTCGCTCGCGCTCCTTTTCTCGGTCCTGTTCTCCCTCATGCTCCAAATCCTCTTCCCCCTCCTGCTCCTCTTCCTCTCCAAGCTCCCGCAACCTCAGCTGTCCCCCGTAGAGGACCCACTGTAAGGGGGTTTTGGAGCGCCGCCAGAACCACCGCGTTCTTAATCTTGTTACATACAACTAGAAGAAAGAAAGTCTTAATACTAGGAAGCTTTTCCCACAAAATTATGTTACCATTTGGTATCACAGAAAAGGAGGTTGTATGCAATTCTTTAGTGGCTACACACCGTCTTCAATTTTATGAAATATACCTGTTTATTTATTACTATATTCCACACCTTCTAGAGCTTGGTATCAATGCAGTAGAGTTGCTGCCTGTCTTTGAGTTTGATGAGTTGGATTTCCAGAGGCGTCCAAATCCCAGAGCTTGGAGAATTCTAGTTATATTCCGTTCAATTGATTCAAATTCTGTCAAGGGGTTTCCAAAGGAGCCAAAAGATGCATCTAGCATGAATCTTGTATGTGGGAAGAATGTGCTGATTGACATGAGCATACATACAGCATATGTAAAGGCCATTCGTGCTGCACAACATTACATTTATATAGAGAATCAATATTTCATTGGGTCTTCATATAATTGGAGTCAACATAAAGACCTTGGTGCTAATAATTTAATTCCTATGGAAATTGCACTGAAGATTGCTGCAAAGATAAGGGCAAACGAGAGACTTGCAGTGTACATTGTCATTCCAATGTGGCGCCAGAGGGTGTTCCAACTGGTGCTGCCACTCAAAGAATTCTATTTTGGCAGTTTACCTGTTGATTTGTCTACTCATCAGAATATAAGAAATTACTTAAACTTGTGTGAAGCTGGAACAACTTATGAGTGGGTTCTACATAAAACAATGCAAATGATGTATGAGACAATTTACAAGGCTTTGGTTGAAGTTGGTCTCGAAGCAGCATTCTCTCCACAAGACTATTTGATCTTTTTCTGTCTTGGCAATAGGGAGGCCATAGATATAGGTGACAATGGTGGTGTATATCATCAACTGGACGAATCTCAACGCTTATTTCTGGACGCGTGGACTACACAAATGCAACGTTTGTTGAACCGTAACAAAGAAGAGCCCTACAAACGAATA------------------------------------------------------------------------------------------------------------------------------------------------------------------------AGTGATACACCCGAGGAAAAG------CATGAGAGAAAATTTAATTATTTTGCAGAGGCGAGTGAAGTGAGGAAAGTGTTACCTGCTCATGAACCACTCAATCTACAGTATTGCAAAGACAGTAAAATTTCTACTATTTCTATTTCTCCTAGTGTTCAACCATTATTGCAGGAATTTAAAAATGTCTTTCCTAAGGAGATTCCTCATGGACTACCACCTTCAAGAAGCATAGAACATCAAGTTAATCTCCTTCTAGAAGCTTCATTGCCTAACAAGCCAACTTACAACAGCAAGCCCCAAGAGACTCAGCATAAGGATGCACAGGTCAAAGTTGAGTATGAGCAAAGATTGTATGACCAAGTGAAGGAGCAAATTGCAAAGAAGAATGAAAGCTATGCCAAGCAAGCTAACAAGAAAAGGAAGGAAGTGGTACTTGAACCCGGTGATGATCTTGGACATTTGAGGACAAATGCCAGAACCAATCGACGTTTCATGGTTTATGTTCGTTCAAAAGGCATGATAGTTGATGATGAATATGTTATATTGGGGTCTGCAAACATCAACCAGCGCTCTATGGAAGGAACAAGGGACATCGAGATTGCAATGGGTGCCTACCAACCTCATCATACCAGTATTATCCTAGTGGGCAGAGGAGTTAAATACAAGCAACCAGCCTTTATGATCATCAGGCCATTGGTTTCTCTAATCCATGGATATAGGATGTCACTTTGGGCTGAACATACGAGCCTTGAATGCATTAGAAGGGTTAGAACAATGGGTGAGCTGAACTGGAATCAATTTGCATCAAATGATTACCCGGTAGAAGTCGATCGAAAGGGT---------------------------------------------------------------------------------------------------------------------------------------------------------------------------------------------------------------------------------------------------------------------------------------------------------------------------------------------------------------------------------------------------------------------------------------------------------------------------------------------------------------------------------------------------------------------------------------------------------------------------------------------------------------------------------------------------------------------------------------------------------------------------------------------------------------------------------------------------------------------------------------------------------------------------------------------
>Glyma0025s00200.1
---------------------------------------------------------------------------ATGGCAAGA------------------------------------------------------------------------------------------------------------------------------------------------------------------------------------------------------------------------------------------------------------------------------------------------------------------------------------------------------------------------------------------------------------------------------------------------------------------------------------------------------------------------------------------------------------------------------------------------------------------------------------------------------------------------------------------------------------------------------------------------------------------------------------------------------------------------------------------------------------------------------------------------------------------------------------------------------------------------------------------------------------------------------------------------------GGTGACAATGGTGGTGTATATCATCAACTGGACGAATCTCAACGCTTATTTCTGGACGCGTGGACTACACAAATGCAACGTTTGTTGAACCGTAACAAAGAAGAGCCCTACAAACGAATA------------------------------------------------------------------------------------------------------------------------------------------------------------------------AGTGATACACCCGAGGAAAAGACAGATCATGAGAGAAAATTTAATTATTTTGCAGAGGCGAGTGAAGTGAGGAAAGTGTTACCTGCTCATGAACCACTCAATCTACAGTATTGCAAAGACAGTAAAATTTCTACTAGTTCTATTTCTCCTAGTGTTCAACCATTATTGCAGGAATTTAAAAATGTCTTTCCTAAGGAGATTCCTCATGGACTACCACCTTCAAGAGGCATAGAACATCAAGTTGATCTCCTCCCCGGAGCTTCATTGCCTAACAGGCCAACTTACAAAAGCAATCCCCAAGACACTCAACGTAAGGATGCACATGCCAAAGTTGAGTATGTGAAAAGATTGTATGACCAAGTAAAGGTGCAAATTGCAAAGAAGAACGAAAGCTATGTCAAGCAAGCCCACAAGGAAAGGAAGGAAGTGGTACTTGAACACGGTGATGATCCTGAACATTTGAGGACAAATGTT------------------------------------------------------------------------------------------------------------------------------------------------------------------------------------------------------------------------------------------------------------------------------------------------------------------------------------------------------------------------------------------------------------------------TTGGGTGAGAGTTTCTCTCTG------------------------------------------------------------------------------------------------------------------------------------------------------------------------------------------------------------------------------------------------------------------------------------------------------------------------------------------------------------------------------------------------------------------------------------------------------------------------------------------------------------------------------------------------------------------------------------------------------------------------------------------------------------------------------GGCGTCATCCAAAACCTCCGTAGCCTGTATCAAACGATCCGCTCCTACTCAGGTTCGCATCAGAATAGGATAAACAATGGCCGGTGTCGG---------------------------------------------------------------------TCGTTATATGGCCCC---------------GAC
>Glyma17g25640.1
---------------------------------------------------------------------------ATGGCAAGA------------------------------------------------------------------------------------------------------------------------------------------------------------------------------------------------------------------------------------------------------------------------------------------------------------------------------------------------------------------------------------------------------------------------------------------------------------------------------------------------------------------------------------------------------------------------------------------------------------------------------------------------------------------------------------------------------------------------------------------------------------------------------------------------------------------------------------------------------------------------------------------------------------------------------------------------------------------------------------------------------------------------------------------------------GGTGACAATGGTGGTGTATATCATCAACTGGATGAATCTCAACGCTTATTTCTGGACGCGTGGACTACACAAATGCAACGTTTGTTG---------------------------------------------------------------------------------------------------------------------------------------------------------------------------------------------------------AGTGATACACCCGAGGAAAAG------CATGAGAGAAAATTTAATTATTTTGCAGAGGCGAGTGAAGCGAGGAAAGTGTTACCTGCTCATGAACCACTCAATCTACAGTATTGCAAAGACAGAAAAATTTCTACTATTTCTATTTCTCCTAGTGTTCAACCATTATTGCAGGAATTTAAAAATGTCTTTCCTAAGGAGATTCCTCATGGACTACCACCTTCAAGAGGAATAGAACATCAAGTTGATCTCCTCCCCGGAGCTTCATTGCCTAACAGGCCAACTTACAAAAGCAATCCCCAAGACACTCAACGTAAGGATGCACATGCAAAAGTTGAGTATGTGAAAAGATTGTATGACCAAGTAAAGGTGCAAATTGCAAAGAAGAACGAAAGCTATGTCAAGCAAGCCCACAAGGAAAGGAAGGAAGTGGTACTTGAACACGGTGATGATCCTGAACATTTGAGGACAAATGTT---------------------------------------------------------------------------------------------------------------------------------------------------------------------------------------------------------------------------------------------------------------------------------------------------------------------------------------------------------------------------------------------------------------------------------------------------------------------------------------------------------------------------------------------------------------------------------------------------------------------------------------------------------------------------------------------------------------------------------------------------------------------------------------------------------------------------------------------------------------------------------------------------------------------------------------------------------------------------------------------------------------------------------------------------------------------------------------------------------------------------------------------------------------------------------------------------------------------------------------------------------------------------------------------------GGAGAA---------------GGA
>Glyma15g34400.1
---------------------------------------------------------------------------ATGGCAAGA------------------------------------------------------------------------------------------------------------------------------------------------------------------------------------------------------------------------------------------------------------------------------------------------------------------------------------------------------------------------------------------------------------------------------------------------------------------------------------------------------------------------------------------------------------------------------------------------------------------------------------------------------------------------------------------------------------------------------------------------------------------------------------------------------------------------------------------------------------------------------------------------------------------------------------------------------------------------------------------------------------------------------------------------------GGTGACAATGGTGGTGTATATCATCAACTGGATGAATCTCAACGCTTATTTCTGGACGCGTGGACTACACAAATGCAACGTTTGTTG---------------------------------------------------------------------------------------------------------------------------------------------------------------------------------------------------------AGTGATACACCCGAGGAAAAGACA---------------------------------------------------------------------------------------------------------------ATTTATGTTTCTCCTAGTGTTCAACCCTTATTGCAGGAATTTAAAGATGTCTTTTCCAAGGAGATTCCTCATGGACTGCCACCTTCAAGAAGCATAGAACATCAAGTTGATCTCCTTCTAGAAGCTTCATTGCCTAACAAGCCAACTTACAACAGCAAGCCCCAAGAGACTCAGCATAAGGATGCACAGACCAAAGTTGCGTATGTAAAAAAATTGTATGACCAAGTGAAGGTGCAAATTGCAAAGAAGAATGAAAGCTATGCCAAGCAAGCCCAAAAGAAAAGGAAGGAAGTGGTACTTGAACCCGGTGATGATCTTGGACATTTGAGGACAAATGTT---------------------------------------------------------------------------------------------------------------------------------------------------------------------------------------------------------------------------------------------------------------------------------------------------------------------------------------------------------------------------------------------------------------------------------------------------------------------------------------------------------------------------------------------------------------------------------------------------------------------------------------------------------------------------------------------------------------------------------------------------------------------------------------------------------------------------------------------------------------------------------------------------------------------------------------------------------------------------------------------------------------------------------------------------------------------------------------------------------------------------------------------------------------------------------------------------------------------------------------------------------------------------------------------------GGAGAA---------------GGA
>Glyma0403s00200.1
---------------------------------------------------------------------------ATGGCAAGA------------------------------------------------------------------------------------------------------------------------------------------------------------------------------------------------------------------------------------------------------------------------------------------------------------------------------------------------------------------------------------------------------------------------------------------------------------------------------------------------------------------------------------------------------------------------------------------------------------------------------------------------------------------------------------------------------------------------------------------------------------------------------------------------------------------------------------------------------------------------------------------------------------------------------------------------------------------------------------------------------------------------------------------------------GGTGACAATGGTGGTGTATATCATCAACTGGACGAATCTCAGCGCTTATTTCTGGACGCGTGGACTACACAAATGCAACGTTTGTTGAACCGTAACAAAGAAGAGCCCTACAGACGAATA------------------------------------------------------------------------------------------------------------------------------------------------------------------------AGTGATACACCCGAGGAAAAGACA---------------------------------------------------------------------------------------------------------------ATTTATGTTTCTCCTAGTGTTCAACCCTTATTGCAGGAATTTAAAGATGTCTTTTCCAAGGAGATTCCTCATGGACTGCCACCTTCAAGAAGCATAGAACATCAAGTTGATCTCCTTCTAGAAGCTTCATTGCCTAACAAGCCAACTTACAACAGCAAGCCCCAAGAGACTCAGCATAAGGATGCACAGGTCAAAGTTGAGTATGTGAAAAGATTGTATGACCAAGTGAAGGTGCAAATTGCAAAGAAGAATGAAAGTTATACTAAGCAAGACAACAAGAAAAGGAAGGAAGTGGTACTTGAACCTGGTGATAATCTTGGACATTTGAGGACAAATGTT---------------------------------------------------------------------------------------------------------------------------------------------------------------------------------------------------------------------------------------------------------------------------------------------------------------------------------------------------------------------------------------------------------------------------------------------------------------------------------------------------------------------------------------------------------------------------------------------------------------------------------------------------------------------------------------------------------------------------------------------------------------------------------------------------------------------------------------------------------------------------------------------------------------------------------------------------------------------------------------------------------------------------------------------------------------------------------------------------------------------------------------------------------------------------------------------------------------------------------------------------------------------------------------------------GGAGAA---------------GGA
