# Supplementary material for: Impact of recurrent gene duplication on adaptation of plant genomes
Source: BMC Plant Biol. 2014 May 31;14:151. doi: 10.1186/1471-2229-14-151 (PMC4049390; doi:10.1186/1471-2229-14-151)
Supplement: Additional file 4 — Contains the cleaned alignments of the clusters with codons under selection. [file 1471-2229-14-151-S4.zip › 4437544801233534_add4/Additional_file_4/Glymacluster31_large_aligned.fasta]

>Glyma10g06870.1
ATGATAACCATTGTTGCTTCTTACAATGTCACTCCAAATCAGCCAACTCCCAGTGATCCTATTTGGCTATCCGATAGTGATCAAATTGGGCACCTACGTCATGTAAACACTATCTATGCCTACAAATCA------------GATATTGAGAGGATGAAGAACTCTCTTAGCAAGATTTTGGTGCCATACTATCCAATAGCTGGCAGATTGAAGCTGACAAAAAATGGTAGAATGGAA---------------------GTGGATTGCAATGCAAAAGGAGTGACATTGATTGAAGCTGAAAGCACAGCCACATTTGGTGATTATGGA---TTT---CCTTCCTCCACCATGGAACTTGTTCCAAAAGTT---CCCTCAGAGGACATGCCGCTA---CAGTTA---AGGTTCTGT---GGTGGT------GAAGGTCTTGCCATTGGAGTTGCTTTCTCTCATCCTTTGGTTGATGGTACTGCCGCTATTTTCTTCATC------AACCGATGGGCAAAGCTGGTTCGAGGCGAAGAACTGGATCCCAATGAAGTTCCTTTTCTTGATCGAACACTACTCAAA---------------------------------------------------------------------------------------------AAGCCTGTA---------AACATT------------------------ATAAGTGCTATATTGTTGAAACTCTCATCAAGCCAAGTGAAGAAGAAGGCT------------AGACCT---TATAGCAGATTTGAAGCTATTTCTTCTCATATATGGAGATGTGCATCTAAGCAC------GTTACGTTTAGTGTTGATATTCGCAATAGA---AATCCACCTCTCCCTCAGAATTATTTTGGGAATGCTTTGGCAAAAACACTGACTCCTAAGTGTAGTGGAGATATCTTATTAAACCCATTAAGCTATGGGGCTCAAAAGATAAGGGATGCGGTTTATGCGGTTACATATGAGTATATATCACACATAAGTTATGTT---TTAGGGCAAGAGCAATTGGATAACATAAGGGCTTTTTTCTCGGGACAAGGAGACCTTATTAATGAACCCTAT---TCTGGGAATCCT---------CTCATCACAAGCTGGATGAGCTTGCCAGTGTATGATGCAGATTTTGGTTGGGGAAAGCCTGTGCACTTTGGTTTAGCAAAAGTATTTCGAGAA---GTTAGGGCACATATTATTATAAGCCCTGATGGAGATGGTGTTCTTATTTCCATGAATTTCCTGACAGCACTTATGGATCTTTTTAAAAAATTCTTCTACGAGGAT---------------
>Glyma10g06990.1
ATGATAACCATTGTTGCTTCTTACAATGTCACTCCAAATCAGCCAACTCCCAGTGATCCTATTTGGCTATCCGATAGTGATCAAATTGGGAACCTACGTCATGTAAACACTATCTATGCCTACAAATCA------------GATATTGAGAGGATGAAGAACTCTCTTAGCAAGATTTTGGTGCCATACTATCCAATAGCTGGCAGATTAAAGCTGACAAAAAATGGTAGAATGGAACTGAAAGCACAGCCACATTTGGTT---------------------------------------------------------------------------------TATACCATGGAACTTGTTCCAAAAGTT---CCCTCAGAGGACATGCCGCTA---CAGTTA---AGGTTCTGT---GGTGGT------GAAGGTCTTGCCATTGGAGTTGCTTTCTCTCATCCTTTGGTTGATGGTGCTGCCGCTACTTTCTTCATC------AACCGATGGGCAAAGCTGGTTCGAGGCGAAGAACTGAAGCCCGATGAAGTTCCTTTTCTTGATCGAACACTACTCAAA---------------------------------------------------------------------------------------------AAGCCTGTA---------AACATT------------------------ATAAGTGCTATATTGTTGAAACTCTCATCAAGCCAAGTGAAGAAGAAGGCT------------AGACCT---TATAGCAGATTTGAAGCTATTTCTTCTCATATATGGAGATGTGCATCTAAGCAC------GTTATGTTTAGTGTTGATATTCGCAGTAGA---AATCCACCTCTCCCTCATAATTATTTTGGGAATGCTTTGGCAAAAACAGTGACACCTAAGTGTAGTGGAGATATCTTATCAAACCCATTAAGCTATGGGGCTCAAAAGATAAGGGATGCGGTTTATGCGGTTACATATGAGTTTATATCACACTTAAGTGTTGTT---TTAGGGCAAGAGCAATTGGATAACATAAGGGCTTTTTTCTCGGGACAAGGAGACATTATTGGTGTACCCTAT---TCTGGGAATCCT---------CTCCTCACAAGCTGGATGAGCTTGCCAGTGTATGATGCAGATTTTGGTTGGGGAAAGCCTGTGCACTTTGGTTTAGCAAAAGTATTTCGAGAA---GTTAGGGCACATATTATTATAAGCCCTGATGGAGATGGTGTTCTTATTTCCATGAATTTCCTGACAGCACTTATGGATCTTTTTAAAAAATTCTTCTACGAGGAT---------------
>Glyma18g06660.1
ATGAAAACCATTGTGGCTTCTTATAACATCACTCCAAATCAACCAACTCCAAAGGAGCCTTTATGGCTATCCGATAGTGATCAAATCGGGGTCCTAGGTCATGTATCCCTTCTCTACATTTACAAATCAGCAAAA---------GTTGAGAGAATGAACAACTCTCTTAGCAAGCTTTTATCTTACTACTATCCAGTAGCTGGCAGGTTGAGCTTGTCAAAAAGTGGTCGAATGCAA---------------------TTGGATTGCAGCGCAAAGGGA------------------------------------------------------------------------------------------------------GAGATTCCTCTA---CAATTA---AGGTTCCAT---GGTGGTGAT---CAAGGACTTGCCATTGGAGTTCTTCTATCTCATCCTTTGACCGATGCCACCGGCATCGTGGACTTCATG------AACAGATGGGCAAAGTTGGCTCGAGGAGAAGAACTAGACCCTAATGAAATCCCATTTCTTGACCGAACACTACTCAAA------------------------------------------------------------------------------------------TGGAAGCCTGTGCAAGTA---------GATGGAATAGATAAG---------AGAAGT---------------------------------------------------------------------------------------------------------------------------------------------------------------------------------------------------------------------------------------------------------------------CTTAAAATCAAGCAA---------------------------------------------------------------------------------------------------------------------------------------------------------------------------------------------------------------------------CTAAAGAGCAGAGCT---------------------------------------------------------------------------------------------AAAAAAAGCTTT------------------------
>Glyma11g29070.1
ATGAAAACCATTGTGGCTTCTTACAACATCACTCCAAATCAACCAACTCCAAAGGACCCTTTATGGCTATCCGATAGTGACCAAATCGGGGTCCTAGGTCATGTATCCATTCTCTACATTTACAGATCAGCAAAA---------GTTGAGAGGATGAAGAACTCTCTTAGCAAGCTTCTATCGTACTACTATCCAGTAGCTGGCAGGTTAAGGTTGTCAAAAAGTGGTCGAATGGAA---------------------TTGGATTGCAACGCAAAGGGAGTGACATTGCTTGAAGCCGAAACCACAAACACATTTGTTGATTATGGAGACTTT---CCGTCCTTCACCGATGAACTCATTCCAAAACTTCAACCTATAGAGGAGATTCCCCTA---CAATTA---AGGTTCCATAGTGGTGGTGATTGTGAAGGCCTTGCCATTGGAGTTCTTCTATCTCATCCTTTGACCGATGCCACCGGCATCATTGACTTCATG------AACAGATGGGCAAAGCTGTCTCGGGGAGAAGAACTAGACCCTAATGAAATCCCGTTTCTTGATCGAACACTACTCAAA---TTGGAGAAACCGAGGGAATACACTTCAACATATTCCAACATCAAAACTGTTAGA------------------------------------------------------------GAAGCCTGTGATAAG---------AGAAGTGGTGCAATGCTAAAACTCACATCAAGCCAGGTGAAGAATAAGGCTATGGCTAAT---AGACCTAATTATAGCAGATTTGAAGTTGTTGCTGCTCATATATGGAGGTGTGCATCTAAG---------GTTCGGTTCAGTGTTAATTTTCGCAATAGA---AACCCACCTCTCCCTCATAACTATTTTGGCAATGCTGTGGCAAACGTAGCCACACCT---------GGAGATATCATATCAAACCCATTAGGTTTTGCTGCTCATAAGATAAGGGAAGCATCTCATGCAGTCACGGACGAGTTTGTATCACAATTAAACGTTAGTCGTTTAGGCCAAGTGCAATTGGATAACATAAGGGCTTTCTTCATGCGACAAGGACACCGTGTGAATATCCCTTAT---GCTTTGAAT---------TTGTTCCTCACAAGCTTCACTAACATGCCAGTGTATGAATCAGATTTTGGTTGGGGAAAGCCAGTGCATTTTGGCTTAGCAAGTAGATCTCCAGCA---GATAGGGCTGCAATTCTTCCAAGCCCAGATGGAGATGGTGTTATTGTAGCCTTATTTTTTCAGACAGCACTTATGCAGCTTTTCAAAAATTACTTTTATGAGGATTATTTATCCTTGTTA
>Glyma11g29060.1
ATGAAAACCATTGTGGCTTCTTACAACATCACTCCAAATCAACCAACTCCAAAGGACCCTTTATGGCTATCCGATAGTGACCAAATCGGGGTCCTAGGTCATGTATCCATTCTCTACATTTACAGATCAGCAAAA---------GTTGAGAGGATGAAGAACTCTCTTAGCAAGCTTCTATCGTACTACTATCCAGTAGCTGGCAGGTTAAGGTTGTCAAAAAGTGGTCGAATGGAA---------------------TTGGATTGCAACGCAAAGGGAGTGACATTGCTTGAAGCCGAAACCACAAACACATTTGTTGATTATGGAGACTTT---CCGTCCTTCACCGATGAACTCATTCCAAAACTTCAACCTATAGAGGAGATTCCCCTA---CAATTA---AGGTTCCATAGTGGTGGTGATTGTGAAGGCCTTGCCATTGGAGTTCTTCTATCTCATCCTTTGACCGATGCCACCGGCATCATTGACTTCATG------AACAGATGGGCAAAGCTGTCTCGGGGAGAAGAACTAGACCCTAATGAAATCCCGTTTCTTGATCGAACACTACTCAAA---------------------------------------------------------------------------------------------------------------------GAAGCCTGTGATAAG---------AGAAGTGGTGCAATGCTAAAACTCACATCAAGCCAGGTGAAGAATAAGGCTATGGCTAAT---AGACCTAATTATAGCAGATTTGAAGTTGTTGCTGCTCATATATGGAGGTGTGCATCTAAG---------GTTCGGTTCAGTGTTAATTTTCGCAATAGA---AACCCACCTCTCCCTCATAACTATTTTGGCAATGCTGTGGCAAACGTAGCCACACCT---------GGAGATATCATATCAAACCCATTAGGTTTTGCTGCTCATAAGATAAGGGAAGCATCTCATGCAGTCACGGACGAGTTTGTATCACAATTAAACGTTAGTCGTTTAGGCCAAGTGCAATTGGATAACATAAGGGCTTTCTTCATGCGACAAGGACACCGTGTGAATATCCCTTAT---GCTTTGAAT---------TTGTTCCTCACAAGCTTCACTAACATGCCAGTGTATGAATCAGATTTTGGTTGGGGAAAGCCAGTGCATTTTGGCTTAGCAAGTAGATCTCCAGCA---GATAGGGCTGCAATTCTTCCAAGCCCAGATGGAGATGGTGTTATTGTAGCCTTATTTTTTCAGACAGCACTTATGCAGCTTTTCAAAAATTACTTTTATGAGGATTATTTATCCTTGTTA
>Glyma09g06560.1
---------------------------------------------------------------------------------------------------------------ATGTACATTTACAAAGCA---------------ATTGAGAGGATGAGAAACTCTTATAGAAAGCTTTCGGTATGCTACTATCATGTAGCTGGCAGGCTGAGCTTCACAAAAAGTGGTCGAATGGAA---------------------GTGGATTGTAACGCAAAGGGAGTAACATTGCTTGAAGCCAAAACTACAAAAACATTTGGTGATTATGGA---TTT---CCCTCCTCCACCGAGGAACTTGTTCCAAAAGTT---CCTATAGAGGAGATTCCCCTACTACAATTAACAAGGTTCCAT---GGAGGT------GAATGTCTTGCCATTGGAGTTGTTATCTCTCATTCATTGACTAATGCAACCGGCATCATTCACTTCATGATCGATCACAGATGGGCAAAGCTGACT---------------------------------------------------------------------------------------------------------------------------------------------------------------------------------------------------------------------------------------------------------------------------------------------------------------------------------------------------------------------------------------------------------------------------------------------------------------------------------------------------------------------------------------------------------------------------------------------------------------------------------------------------------------------------------------------------------------------------------------------------------------------------------------------------------------------------------------------------------------------------
>Glyma15g38670.1
ATGGTAACCATTGTGGCTTCTTACAATGTCACTCCAAATCAACCAACTCCCAAGGATCCTTTATGGCTATCCGATAGTGACCTAATCGGCAACCTAGGTCACATATCCGTCATCTATATTTACAAAGCT---------------ATTGAGAGGTTGAGGAATTCGCTTAGCAAGATTTTGGTCTACTTCTATCCCGTAGCTGGCAGGTTGAACTTGACAAAAAGTGGTCGAATAGAA---------------------GTGGATTGTAATGCAAAAGGGGTGAGATTGCTTGAAGCTGAAACCACAAAAACATTTGGTGATTATGGA---TTT---CCCTCCTCCACCGAGGAACTTGTTCCAAAAGTT---CCCAGAGAGGAAATTCCCCTG---CAATTA---AGGTTCCTT---GGTGGTGAT---GAAGGCCTTGCCATTGGAGTTACTTTCGCTCATCCTTTGATTGATGCCACCGGCCTCATTCACTTCATC------AATAGTTGGGCAAAGCTGGCTCGAGGAGAAGCACTAGAGCCTAATGAAATGCCTTTTCTCAATCGAACAATACTCAAA---------------------------------------------------------CTTGGTTCGAGTGAAACCGAGTTCGATCCACAT---AAGCCTATA------TTG------------------------------GTAAGTGCTTCAATCTTGAAACTCACATCAAGCCACCTGAAGAAGAAGGCT------------AGACCT---TATACCAGATTTGAAGTTGTTGCTGCTCATATATGGAGATGTGCATCCAAG---------GTTACTTTTAGTGTTAATTTTCGCAATAGA---AATCCTCCTCTCCCTCAGAATTATTTTGGGAATGCTCTGGCAAAAGTAGTGACACCCGAATGTTATGGAGATATCATATCAAACCCATTAGGTTTTGCTGCTCAAAAGATAAGGGAAGCAGCTCAAATGGTTACGGATGAGTCTATATCACAACTACATGCTAGT---TTAGGCCAAGGGCAACTGAATCACATAAGGGCTTTTTTCACGGGACATGCACACAGTATTAATATTCCTTTT---GATGTGAAT------------TTCCTCACAAGCTGGATGAACATGCCAGTGTATGAATCAGATTTTGGTTGGGAAAAGCCTTTGCATTTTGGTATAGTAAGTCGGGCTCAAGTA---GATAGGGCAACCATTCTTCCAAGCCCTGATGGGGATGGTGTTGTTATCACTATATTTTTCCAGACAGCACTTATGGAGCTTTTCTTAAAGTTCTTCTTCGAGGATGATAATATGGAGATA
>Glyma18g12180.1
ATGGTAACCACTGTGGCTTCTTACAACGTCACTCCATATCAACCAACTCCCAATGATCCTTTATGGCTATCAGATAGCGACCAACTTGGGGCCCTAGGCCATGTAGCCACCATCTACATTTACAAAGCA---------------ATTGAGAGGTTGAGAAACTCTCTTAGAAAGCTTTTAGTGTACTACTACCCAGTAGCTGGCAGGTTGAGCTTGACAAAAAGTGGTCGAATGGAA---------------------GTGAATTGCAACGCAAAGGGAGTGACGTTGATTGAAGCTGAAACAACAAAAACATTTGGTGATTATGGA---TTT---GCATCCTCGACCGATGAACTTATTCCAAAAGTT---CCTACAGAAGAGATTCCCTTA---CAAATA---AGGTTCCAT---GGTGGT------GAAGGCCTTTCCATTGGAGTTCTTTTCTCTCATCCTTTGACTGATGCGACTGGCCAGATTCACTTCATG------AACAAATGGGCAAAGCTGACTCGAGGAGAAGAACTAAACCCTGATGAAATGCCATTTCTCGATCGAACACTACTCAAATTA------------------------------------------------------------------------------------------AAGCCTGCA---------------------------------------AGAAGTGCTGCATTGCTAAAACTCACATCAAGCCAGATAAAGAAGAAGGCT------------AAACCT---TATAGCAGATTTGAAGTTGTTGCTGCTCATATATGGAGATGTGCAACTATG---------GTTCGGTTTAGTGTTAATTTTCGCAATAGA---AAACCACCTCTCCCTCAGAATTATTTTGGGAATGCTTTGGCAAAAGTAGCGACACCTGAATGTTATGGAGATATCATATCAAACCCATTAGGATTCGCTGCTCAAAAGATAAGGGAAGCATCTCATGCAATTACTGAAGACTTTTTATCACAATTAAATGTTGGT---TTAGGCAAATGGCAATTGGACAACATTAGGGCTTTTTTCATGAGTCAACGACACCTTATAAATACGCCCTCT---GCTGGGGAT------------TTTCTCACAAGCTTGATGACCATGCCAGTGTATGAATCAGATTTTGGCTGGGGAAAGCCTGTGCATTATGGTTTAGCAAGTCTGTTTCAGGTA---AATAGGGCAGGAATTCTTCCAAGCCCAGATGGAGATGGTGTTATTGTTAACATATTTTTCCAGGAAGCACTTATGCAGCTTTTCAAAAAGTTGTTCTACGAGGATTATGTATCCTCATTA
>Glyma18g12230.1
ATGGTAACCACTGTGGCTTCTTACAACGTCACTCCATATCAACCAACTCCCAATGATCCTTTATGGCTATCAGATAGCGACCAACTTGGGGTCCTAGGCCATGTAGCCACCATCTACATTTACAAAGCA---------------ATTGAGAGGTTGAGAAACTCTCTTAGCAAGCTTTTAGTGTACTACTACCCAGTAGCTGACAGGTTGAGCTTGACAGAAAGTGGTCGAATGGAA---------------------GTGAATTGCAACACAAAGGGAGTGACGTTGATTGAAGCTGAAACAACAAAAACATTTGGTGATTATGGA---TTT---GCGTCA------------------------------CCTACTGCT---------------GAATTA---AGGTTCCTT---GGTGGT------GAAGGCCTTGCCATTGGAGTTCTTATCTCTCATCCTTTGACTGATGCGACTGGCCTGATTCACTTCATG------AACAGATGGGCAAAGCTGACTCGAGGAGAAGAACTAAACCCTGATGAAATGCCATTTCTCGATCGAACACTACTCAAATTA------------------------------------------------------------------------------------------AAGCCTGCA---------------------------------------AGAAGTGTTGCATTGCTAAAACTCACATCAAGCCAGATAAAGAAGAAGGCT------------AGACCT---TATAGCAGATTTGAAGTTGTTGTTGCTCATATATGGAGATGTGCATCTATG---------GTTCGGTTTAGTGTTAATTTTCGCAATAGA---AAACCGCCCCTACCTCAGAATTATTTTGGGAATGCTTTGGCAAAAGTAGCGACACCTGAATGTTATGGAGATATCATATCAAACCCATTAGGATTCACTGCTCAAAAGATAAGGGAAACATCTCATGCAATTACTGAAGACTTTTTG---------------------------------------------------GCTTTTGTCGTGGGACAACAACACCTTATAAATACGCCCTCT---GTTGGGGAT------------TTTCTCACAAGCTTGATGACCATGGCAGTGTATGAATCAAATTTTGGTTGGGGAAAGCCTGTGCATTATGGTTTAGCAAGTCTGTTTCAGGTA---AATAGGGCAGGAATTCTTCCAAGCCCTGATGGAGATGGTGTTATTGTTAACATATTTTTCCAAGAAGCACTTATGAAGCTTTTCAGAAAGTTTTTCTACGAGGATTATGTATCCTCATTA
>Glyma08g42490.1
ATGGTAACCATTGTGGGTTCTTACAATGTCACTCCAAATCAACCAACTCCAAAGGATCCTTTATGGCTATCCAATAGTGACCTAATCGGGTTCCAAGGTTATGTACCCACTCTTTACGTTTACAAAGCA------TATAGC---ATTGAGAGGTTGAGAAACTCTCTTAGCAAGCTTTTGGTGTACTACTATCCTGTTGCTGGCAGATTGAGCTTGACAAAAAGTGGTCGAATGGAA---------------------GTGGATTGTAACGCTAAGGGAGTGACATTGATTGAAGCAGAAACCACAAACACATTTGCTGATTATGGA---TTTACACCTTCATCCACAGATGAACTTGTTCCAAAAATT---CCTATAGAGGAGACTCCAATA---CAATTA---AGGTTCCGT---GGTGGTGAT---GAAGGCCTTGCCGTTGGATTTGGTATGTTTCATTCTTTGACTGATGCAACCGGCATCATTCACTTCATG------AACAGATGGGCAAAGCTGGCTAGAGGGGAAGAACTAAACCCTAATGAAATTCCGTTTCTCGATCGAACAATACTCCAA---------------------------------------------------------------------------------------------AAGCCTATA---------------------------------------AGAAGTTGTTCTTTGTTAAAACTCACATCAAGCCAAGTGAAGAAGAAGACT---------TTAAGACCT---TATAGCAGATTTGAAGCTATTGCTGCTCATATATGGAGATGTGCATCTAAG---TATTCAGTTCGGTTTAGTGTTAATATTCGTAATAGGTTAACTCCACCTATCCCTGAGAGTTATTTTGGGAATGCTTTGGCAAGAACAACGACACCTAAATGCTATGGAGATATCATATCGAACCCTTTAAGTTTTGCTGCTCAAAAGTTAAGGGAAGCAGTAAATCCGATTACGGGTGAGTATATATCACAATTAAGTGTTGGT---TTAGGGCAAGAGCAATTGGATCACATAAGGGCTTTTTTCATGAGACAAGAACACGGTATGAAAACACCCTATATTGCTGGGGAA---AACGTT---CTCCTTACAAGCTTGATGACCATGCCAGTGTATGAAGCAGATTTTGGTTGGGGAAAGCCTATGCAATTTGGTTTACCACGTGGGTCTCTAGAT---GATAGGGTAGGAATTCTTCCAAGCCCAGATGGAGATGGTGTTGTTGTCAACGTGTTTTTCCAGGAAGCAATTCTGCAGCGTTTCAAAAAGTTGTTCTACGAGGATTATATATCCTCATTG
>Glyma18g12210.1
ATGGTAACCATTGTGGGTTCTTACAATGTCACTCCTAATCAACCAACTCCAAAGGATCCTTCATGGCTATCCGATAGTGACCAAATCGGTGTCCTAGGTCATGTAGCCATTGTCTACATATACGAAGCA---------------ATTGAGAGATTGAGGAACTCTCTTAGCAAGCTTTTGGTGTACTACTATCCATTCGCTGGCAGATTCAGCTTGACAAAAAGTGGTCGCATAGAA---------------------GTGGATTGTAACGCAAAGGGAGTGACATTGATTGAAGCTAAAACCTCACACACACTTGATGATTATGGA---TTT---CCTTCATTGACCGAGGAACTTGTTCCAGATATT---CCCATAGAGGAGATTCCCCTA---CAATTC---AGGTTCCAT---TGTGGT------AAAGGCCTTGCCATTGGAGTTGTTATCTCTCACCCTATGACTGATGCAACCGGCCTCACTCAGTTCATG------AATAGATGGGCAAAGCTGGCTCGAGGAGAAGAACTAAACCCTAATGAAATTCCTTTTCTCGATCGAACACTACTCAAA---------------------------------------------------------------------------------------------AAGCCTGTA------------------------------AATGCAAGATGGAGCGGTGCATTGTTAAAACTCAAGTCAAGCCAAGTGAAGAAGAAGGCT------------AGACCT---TATAGCAGATTTGAATCTATTGCTGCTCATATATGGAGATGTGCATCTAAG---AATTCCGTTCGGTTTAGTGTTAATTTTCGCAATAGGTTAACTCCACCAATCCCTGAGAATTATCTTGGGAATGCTTTGGCAAGAACAATGACACCTAAATGTTATGGAGATATCATATCAAAGCCATTAGGTTATGCTGCTCAAAAGATAAGGGAAGCAGTTAACGCGGTTACGGGTGAGTATGTATCACAATTAAGTGTTGGT---TTAGGGCAAGAGCAAGTGGATCACATTAGGGCTTTTTTCATGGGACAAGGACACGGTACAAAACCGGCGTAT---GCTAGGGAT------------CTCCTCACAAGCTGGATGAACATGCCAGTGTATGAAGCTGATTTTGGTTGGGGAAAGCCTATGCAATTCACTTTAGCACATGTGTTTCAACAAGTTGATAGGGTAGGGATTTTTCCAAGCCCAGATGGAGACGGTGTTGTTGTCTACCTTAATTTCGAGACAGCACAATTGCAACTTTTGAAGAAGTTGTTCTACGCGGATTATGTATCCTCATTA
