# Supplementary material for: Impact of recurrent gene duplication on adaptation of plant genomes
Source: BMC Plant Biol. 2014 May 31;14:151. doi: 10.1186/1471-2229-14-151 (PMC4049390; doi:10.1186/1471-2229-14-151)
Supplement: Additional file 4 — Contains the cleaned alignments of the clusters with codons under selection. [file 1471-2229-14-151-S4.zip › 4437544801233534_add4/Additional_file_4/Glymacluster65_aligned.fasta]

>Glyma14g03660.1
ATGAAGAAAGTGTTTGTAGCATTCTTAACACTGCAAGTTGTATTAGTCCTTACAATTATAGCTGCAGAG------------GGGAAGGGCTACAATTGTGAAAAGGCA---AAAAGCTCAGTGACACCATGCATAAAATACCTCACTAGTAAA---GTTGATACCCCTTCAGCTGCATGTTGCAATGGTGTCAAGGAAGTGAAATCATCAGCACCAACCAAAGATGAAAAAATTGCTGCATGTCAGTGCCTTAAAGAAGTAACAACTCACATTCCTAACTTAAAGGAAGACAGAGCCACTGCACTTCCTAAACAATGTGGTGTTGATGTGGGTTTTCTCATCACC---AAG---AACTGTATTGCT------------------------
>Glyma09g06100.1
ATGAAAAAAGTTTTCGTAGCATTCTTAGCTCTGCAAGTTGTGTTAGTCCTTACAATTATGGCTGCAGAT------------GGGAAGGGCTACGATTGTGAAAAGGCA---AAAAGGTCACTAAAGTCTTGCATGGAATACCTCACTGGTAAT---GTTGATAGCCCTTCAGCTGCATGTTGCAATGGTGTCAAGGAATTGAAAGCATCAGCACCAACAAAAGATGAAAAAATTGCTGAATGTCAGTGCATTGAAGAAGCACTAACTCCCATTCCTAACTTCAAGCAAGACAGAGCCATTGCACTTCCTAAGGAATGTGGTGTTGATGCGGGCTTTCCCATCCCC---AACTTCACTTGTATATCT------------------------
>Glyma09g06130.1
ATGAAACAAGTTTTCGTAGCATTCTTAGCTCTGCAAGTTGTGTTAGTCCTTACAATTATGGCTGCAGAT------------GGGAAGGGCTACGATTGTGAAAAGGCA---AAAAGGTCACTAAAGTCTTGCATGGAATACCTCACTGGTAAT---GTTGATAGCCCTTCAGCTGCATGTTGCAATGGTGTCAAGGAATTGAAAGCATCAGCACCAACAAAAGATGAAAAAATTGCTGAATGTCAGTGCATTGAAGAAGCACTAACTCCCATTCCTAACTTCAAGCAAGACAGAGCCATTGCACTTCCTAAGGAATGTGGTGTTGATGTGGGCTTTCCCATCCCC---AACTTCACTTGTATATCT------------------------
>Glyma14g03730.1
---------------------------------------------------------------------CACCAGTGTTATCCAAATGACTACAATTGTTCACAAGTG---AATAACTTGTTAATTTCGTGCGTGGATTACCTCATTGGTGGA---GATGGTATCCCTTCAGGTGTTTGTTGCCAAAGTGTTAATGCAGTGAAAGCATCAGCACCAACACAAATTCAACAAATGGCTGCATGTAAGTGCTTTTTCGACGTAGCAATTCGCCTTCCTTCCTTGCTAGAAAACAAGGCAGGTTCACTTCCTAAATTATGTGGTGTTAATTTGGGTTTTATCATGAGCAAGAACACCAATTGT------------------------------
>Glyma02g45050.1
ATGAAGAAAGTGTTTGTCACATTTTTAGCTGTGCTAGTTGTATTTGTTCTTACAGCGAAAGCTTCAGAG------------TCAAATGACTACAATTGTTCACAAGTC---TATAACCTGTTAGTTTCGTGCGTAGATTACATGATTGGTGGAGATGATGGTGCCCCTTCAGGTGTTTGTTGCCAAAGTGTTAATGCAGTGAAAGCATCAGCACCAACACAAATTCAACGAATGGCTGCATGTAAGTGCTTTTTCGACGTAGCAACTCGCCTTCCTTCCTTGCTCGAAAACAAGGCCAATTCACTTCCTAAATTATGTGGTGTTGATTTGGGTTTTATCATGAGCAAGAACACCAATTGTGTTCCTGTAAGCTCAAGGCAAGGGAGAGAT
>Glyma02g45070.1
ATGAAGAAAGTGTTTGTCACATTTGTAGCTCTGCTAGTTGTATTTGTTCTTACAGTGACAGCTTCAGAG------------CCAAATGACTACAATTGTTCACAAGTGATGAATAACTTGTTTGTTTCGTGCGTAGATTACCTCATTGGTGGA---GATGCTGTTCCTTCAGGTGTTTGTTGCCAAAGTGTTAATGCAGTGAAAGCATCAACACAAACACAAATTCAACGAGTGGCTGCATGTATGTGCTATTACAACGTAGCAACTAAACTTCCTTTCTTGCTCGAAGACAGGGCCGGTTCACTTTCTATATCGTGTGCTGTTGATTTGGGTTTTATCATGAGC---AACACCGATTGTGTTCCTGTGAGCTCAAGGCAAGGGAGAGAA
