# Supplementary material for: Impact of recurrent gene duplication on adaptation of plant genomes
Source: BMC Plant Biol. 2014 May 31;14:151. doi: 10.1186/1471-2229-14-151 (PMC4049390; doi:10.1186/1471-2229-14-151)
Supplement: Additional file 4 — Contains the cleaned alignments of the clusters with codons under selection. [file 1471-2229-14-151-S4.zip › 4437544801233534_add4/Additional_file_4/Glymacluster89_aligned.fasta]

>Glyma20g03690.1
------GTTTTGCAACCAAATGATTTGAAACTCATTGAG---------------------------------------------------------------------------------GAAACTTGCAAGAGAACCCCAAATCCTAATCTTTGTCTTCAACTCCTAAAAGCTGACCCCCGTGCCCCTAGCGCTGATATTGCAGGCCTTGCATTGATTTTGGTCGATGTGATCAAAGCCAAAGCAACCGAAGCCGAGAAAACAATCAAGCAACTTCTTAAGCAGGGTGGGAATAAGAAAGCCTTAAGTGAATGTGCTGACGATTACGATGGGATTTTGAAGCTTGATGTGCCAACTGCCACTAGGGCTGTGAGGGGAAACCCCAAATTTGCAGAAAATGCGGTAAGTGACTGTGCTGTTGAGGCTGATTCTTGTGAGAATGGCTTCCATGGGAAATCACCACTCACCCATGTGAATAAT---------GATTTAGCT------------------------------------------------------ATGAAAAAGAACTCATTGAACGGAGTGGCGGACTATGCAGTTGATGGGGTGTATTTGACTCCTTTTCAATCGTTTTCAAATTTTATCTTGTGTTCG
>Glyma20g03590.1
------GTTTTGCAACCAAATGATTTGAAACTCATTGAG---------------------------------------------------------------------------------GAAACTTGCAAGAGAACCCCAAATCCTAATCTTTGTCTTCAACTCCTAAAAGCTGACCCCCGTGCCCCTAGCGCTGATATTGCAGGCCTTGCATTGATTTTGGTCGATATGATCAAAGCCAAAGCAACCGAAGCCGAGAAAACAATCAAGCAACTTCTTAAGCAGGGTGGGAACAAGAAAGCCTTAAGTGAATGTGCTGATGATTACGATGGGATTTTGATGCTTGATGTGCCAACTGCCACTAGGGCTGTGAGGGGAGACCCCAAATTTGCAGAAAATACGGTAAGTGACTGTGCTGTTGAGGCTGATTCTTGTGAGAATGGCTTCCATGGGAAATCACCACTCACCCATGTGAATAATGGTATGCGTGATGTGGCGAATGCATTTTCTGTGTTAGTTGGTCATCAAGGAATCATACACACATTTGGTTGTATGACTGGGGCAACAAGGAACGGAGTGGCGGAC---------------------------------------------------------TGCAGT
>Glyma20g03570.1
------------------------------CTCATTGAG---------------------------------------------------------------------------------GAAACTTGCAAGAGAACCCCAAAACCTAATCTTTGTCTTCAACTCCTAAAAGGTGACCCCCGTGCCCCTAGCGCTGATATTGCAGGCCTTGCATTGATTTTGGTCGATGTGATCCAAGCCAAAGCAAATGAAGCCGAGAAAACAATCAAGCAACTTCTAAAGCAGGGTGGTAATAAGAAAGCCTTAAGTGAATGTGCTGTCGATTACAAAAGGATTTTGATACTTGATATACCAGAAGCCACTAGGGCTGTGAGGGGAGACCCCAAATTTGCAGATGATGCGGTTAGTGATTGTGCTGTTGAGGCTGATATTTGCGAGAATCGCTTCAATGGGAAATCACCACTCACCCATGTGAATAATGGTATGCGTGATGTGGCG------------------------------------------------------------------------------------------------------------------------------------------------------
>Glyma20g03660.1
ATGTTAGTTTTGCAACCAAATGATTTGAAACTCATTGAG---------------------------------------------------------------------------------GAAACTTGCAAGAGAACCCCAAAACCTAATCTTTGTCTTCAACTCCTAAAAGGTGACCCCCGTGCCCCTAGCGCTGATACTGCAAGCCTTGCATTGATTTTGGTCGATGTGATCAAAGCCAAAGCAAATGAAGCCGAGAAAACAATCAAGCAACTTCTTAAGCAGGGTGGGAATAAGAAAGCCTTAAGTGAATGTGCTGTCGATTACAAAGGGATTTTGATACTTGATATACCACAAGCCACTAGGGCTGTGAGGGGAGACCCCAAATTTGCAGATGATGCGGTAAGTGATTGTGCTGTTGAGGCTGATATTTGTGAGAATCGCTTCAATGGGAAATCACCACTCACCCATGTGAATAATGGTATGCGTGATGTGGCG------------------------------------------------------------------------------------------------------------------------------------------------------
>Glyma20g03630.1
------------------------------CTCATTGAG---------------------------------------------------------------------------------GAAACTTGCAAGAGAACCCCAAAACCTAATCTTTGTCTTCAACTCCTAAAAGGTGACCCCCGTGCCCCTAGCGCTGATACTGCAGGCCTTGCATTGATTTTGGTCGATGTGATCAAAGCCAAAGCAAATGAAGCCGAGAAAACAATCAAGCAACTTCTTAAGCAGGGTGGGAATAAGAAAGCCTTAAGTGAATGTGCTGTCGATTACAAAGGGATTTTGATACTTGATATACCACAAGCCACTAGGGCTGTGAGGGGAGACCCCAAATTTGCAGATGATGCGGTAAGTGATTGTGCTGTTGAGGCTGATATTTGTGAGAATCGCTTCAATGGGAAATCACCACTCACCCATGTGAATAATGGTATGCGTGATGTGGCG------------------------------------------------------------------------------------------------------------------------------------------------------
>Glyma20g03610.1
---------------------------------------ATGCTGAACTTGAAGCACCTCTCTATAATTTGCAGCATTCTTGTTGTGGCTATCATTTCAATGTCAGCATGTCATTGCAGAGAAACTTGCAAGAGAACCCCAGAACCTAATCTTTGTCTTCAACTCCTAAAAGGTGACCCCCGTGCCCCTAGCGCTGATATTGCAGGCCTTGCATTGATTTTGGTCGAGGTGATCAAAGCCAAAGCAAAGGAAGTCGAGAAAACAATCAAGCAACTTCTTAAGCAGGGTGGGAATAAGAAAGCCTTAAGTAAATGTGCTGTCGATTACAAAGGGATTTTGATACTTGATATACCACAAGCCACTAGGGCTGTGAGGGGGGACCCCAAATTTGCAGATGATGCGGTAAGTGATTGTGCTGTTGAGGCTGATATTTGTGAGAATCGCTTCAATGGGAAATCACCACTCACCCATGTGAATAATGGTATGCGTGATGTGGCG------------------------------------------------------------------------------------------------------------------------------------------------------
