# Supplementary material for: Impact of recurrent gene duplication on adaptation of plant genomes
Source: BMC Plant Biol. 2014 May 31;14:151. doi: 10.1186/1471-2229-14-151 (PMC4049390; doi:10.1186/1471-2229-14-151)
Supplement: Additional file 4 — Contains the cleaned alignments of the clusters with codons under selection. [file 1471-2229-14-151-S4.zip › 4437544801233534_add4/Additional_file_4/Medtrcluster10_large_aligned.fasta]

>Medtr7g047030.1
---------------------------------------------ATGGCAAAAACAAGTCACATAGCTGTTATTTCAAGCCCTGGTTTCAGCCACATAGCCCCAATAGTAGAATTCTCCAAAAGATTAGTCACAAATCATCCAAATTTTCATGTCACTTGCATCATTCCCTCACTTGGTTCACTGCAAGATTCATCAAAATCATACCTTGAAACAGTTCCACCAAACATAAACTTAGTTTTTCTTCCACCAATCAATAAACAAGACTTACCTCAAGGAGTATACCCAGGAATCCTAATTCAACTCACAGTTACACGCTCTCTACCATCAATTCATCAAGCTCTCAAATCAATAAATTCAAAAGCACCTTTAGTTGCTATAATTGCTGATAATTTTGCATGGGAAGCACTAGATTTTGCTAAAGAGTTCAATTCTTTGTCTTATGTTTACTTCCCTTGTTCAGCTTTTGTACTTTCTTTTTATTTACATTGGCCAAAACTTGATGAAGAGGTTTCATGTAAATACAAAGATTTACAAGAACCTATAAAGTTACAAGGATGTGTACCAATTAATGGTATTGATCTTCCTACAGTAACAAAAGATAGATCAGGTCAAGCTTACAAAATGTATCTTCAACGTGCTAAAGATATGTGTTTTGTTGATGGAATCTTGTTTAACAGTTTCTTTGCATTGGAATCAAGTGCTATAAAAGCTTTGGAGCAAAATGGTGATGGAAAAATCGGGTTTTTTCCGGTCGGACCCATTACACAAATAGGGTCAAGTAACAATGATGTTGGCGATGAACTTGAATGTTTGAAATGGTTGAAAAACCAACCACAAAATTCTGTTTTGTATGTTTCTTTTGGAAGTGTTGGAACACTTTCTCAAAGACAGATTAATGAACTAGCCTTTGGTTTGGAATTGAGTAGCCAAAGATTCATTTGGGTTGTGAGACAACCAAGTGATTCAGTTAGTGTTGTTTATCTTAAAGATGCAAATGAAGATCCACTGAAATTTTTACCTAAAGGGTTTTTGGAAAGAACCAAAGAAAAAGGTTTTATTTTGCCATCATGGGCACCTCAAGTTGAAATACTAAAGCAAAATTCAGTTGGTGGATTTTTAAGTCATTGTGGTTGGAATTCGACTTTGGAAAGTATACAAGAGGGGGTGCCAATAGTAGCTTGGCCATTGTTTGCCGAACAAGCAATGAATGCTGTTATGTTATGTGATGGTCTTAAAGTGGCTTTAAGGTTGAAATTTGAAGATGATGACATTGTGGAAAAGGAGAAAATTGCAAAGATGATTAAGTCTGTTATGGAAGGGGAAGAAGGCATGGCAATGCGTGATAGAATGAAGAGTTTAAGAGAAGCTGCTGCTATGGCAAATGCCGGTTCTTCAATACAAACTATTTCACACTTGGCTACTCAATTGGAGAAGGAGAGA---------GAAAGTGGGAGCAAGAGGAAAAGGGTTAGAGAGAAGAGGAACTTGAAGAATCAAGGATTG---
>Medtr7g047060.1
---------------------------------------------ATGGCAAAAGCAACTCACATTGCTGTTATTTCAAGCCCTGGTTTCAGCCACATAGCCCCAATAGTAGAATTCTCCAAAAGATTAGTCACAAATCATCAAAATTTTCATGTTACTTGCATCATTCCCACACTTGGTTCACTACCAGATTCATCAAAATCATACCTTGAAACAATTCCACCAAACATAAACTTAGTTTTTCTTCCACCAATCAATAAACAAGACTTACCTCAAGGAGTATACCCAGGAATCCTAATTCAACTCACAGTTACACTCTCTCTACCATCAATTCATCAAGCTCTCAAATCAATAAATTCAAAAGCACCTTTAGTTGCTATAATTGCTGATAAATTTGCATTGGAAGCACTAGATTTTGCTAAAGAGTTCAATTCTTCGTCTTACGTTTACTTCCCTTGTTCAGCTTTTGTACTTTCTTTTTATTTACATTGGCCAAAACTTGATGAAGAGGTTTCATGTAAATACAAAGATTTACAAGAACCTATAAAGTTACAAGGATGTGTACCAATTAATGGTATTGATCTTCATACAGTAACAAAAGATAGATCAGGTCAAGCTTACAAAATGTATCTTCAACGTGCTAAAGGTATGTATTCTGTTGATGGAATCTTGTTTAACAGTTTCTTTGCATTGGAATCAAGTGCTATAAAAGCATTGGAGCAAAAGGGTGATGGAAAAATCGGGTTTTTTCCCGTCGGACCTATTACACAAATAGGGTCAAGTAACAATGATGTTGGTGATGAACATGAATGTTTGAAATGGTTGAAAAACCAACCACAAAATTCTGTTTTGTATGTTTCTTTTGGAAGTGGTGGAACACTTTCACAAAGACAGATGAATGAACTAGCTTTTGGTTTGGAATTGAGTGGTCAAAGATTCATTTGGGTTGTGAGAGCACCAAGTGATTCAGTTAGTGCTGCTTATCTTGAAGATGCAAATGAAGATCCACTGAAATTTTTACCTAAAGGGTTTTTGGAAAGAACCAAAGAAAAAGGTTTTATTTTGCCATCATGGGCACCTCAAGTTGAAATACTAAAGCAAAATTCAGTTGGTGGATTTTTAAGTCATTGTGGTTGGAATTCGACTTTGGAAAGTATACAAGAGGGGGTGCCAATAGTAGCTTGGCCATTGTTTGCCGAACAAGCAATGAATGCTGTTATGTTATGTGATGGTCTTAAAGTGGCTTTAAGGTTGAAATTTGAAGATGATGAGATTGTGGAAAAGGAGAAAATTGCAAAGATGATTAAGTGTGTTATGGAAGGGGAAGAAGGTATTGCAATGCGTGATAGAATGAAGAGTTTAAGAGAATCTGCTGCTATGGCAAAAGCCGGTTCTTCAATTCAAACTATGTCACACTTGGCTACTCAATTGGAAAACGACAAGTTCCATGTTCCATGTGCAAAGAAGGACAAAATGGTTCTC---AAAAGAATATGGAAA---------------
>Medtr7g046720.1
---------------------------------------------------------------------------------------------------------------------------------------------------------------------------------------------------------------------------------------------------------------------------------------------------------------------------------------------------------------------------------------------------------------------------------------------------------------------------------------------------------------------------------------------------------------------------------------------------------------------------------------------------------------------------------------------------------------------------------------------------------------------------------------------------------------------------------------------------------------------------------------------------------------------------------------------------------------------------------------------------------------------------------------------------------------------------------------------------------------------------------------------------------------------------------------------------ATGCAAGAGGGGGTGCCAATAGTAGCTTGGCCTTTATTTGCAGAACAAGCAATGAATGCTGTTATGTTATGTGATGGTCTTAAAGTGGCAATAAGGTTGAAATTTGAAGATGATGAGATTGTGGAAAAGGATAAAACTGCAAATGTGATTAAGTGTTTGATGGAAGGGGAAGAAGGTAAAACAATGCGTGATAGAATGAAGAGTTTAAAAGATTATGCTGTTAATGCA------GGTTCTTCAATACAGAATCTGTCTCAGTTGGCTAGTCAATGGGAAAGT------------------------------------------------------------------------------
>Medtr7g047230.1
ATGACTGATGGCATATGCTCTTACATCACAAACCATTCCATTCCAATGGCAAAAACAATTCACATAGCTGTTATTCCAAGTCCTGGTTTCAGCCACTTAGTCCCAATAGTTGAATTCTCCAAAAGATTAGTTACAAACCATCCAAATTTTCATGTCACTTGCATCATTCCTTCACTTGGTTCACCACCAGATTCATCAAAATCATATCTTGAAACAATTCCACCAAACATAAACTCAATTTTTCTTCCACCAATCAACAAACAAGACTTACCTCAAGGAGTATATCCAGCAATTCTGATTCAACAAACTGTTACACTCTCTCTACCATCAATTCATCAAGCTCTTAAATCATTGAATTCAAAAGCACCTTTAGTTGCTATAATTGCTGATATTTTTGCTCAAGAAACACTAGATTTTGCAAAAGAGTTCAACTCTTTGTTTTATCTTTACTTCCCTTCTTCAGCTTTTGTACTTTCACTTGTTTTACATATTCCCAATCTTGATGAAGAGGTTTCATGTGAATACAAAGATTTAAAAGAACCTATAAAGTTACAAGGATGTTTGCCAATCAATGGTATTGATCTTCCAACACCAACAAAAGATAGATCAAATGAAGCTTACAAAATGCTTCTTCAACGTGCAAAAAATATGCATTTGGTTGATGGAATCTTGTTTAATAGCTTCTTAGAATTAGAATCAAGTGCTACAAAAGCATTGGAACAAAAGGGTTATGGAAAAATCGGGTTTTTTCCCGTCGGACCCATTACACAAATAGGGTCAAGTAACAATGATGTTGGTGATGAACATGAATGTTTGAAATGGTTGAAAAACCAACCACAAAATTCTGTTTTGTATGTTTCTTTTGGAAGTGGTGGAACACTTTCTCAAACACAAATAAATGAACTAGCTTTTGGTTTGGAATTGAGTGGTCAAAGATTCATTTGGGTTGTGAGAGCACCAAGTGATTCAGTTAGTGCAGCTTATCTTGAATCTACAAATGAAGATCCTTTGAAATTTTTACCTATAGGGTTTTTGGAAAGAACCAAAGAAAAAGGTTTTATTTTGGCATCATGGGCACCTCAAGTTGAAATACTTAAACATAGTTCAGTTGGTGGATTTTTAAGTCATTGTGGTTGGAATTCAGTTTTGGAGAGTATGCAAGAGGGGGTGCCAATAGTAGCTTGGCCTTTATTTGCAGAACAAGCAATGAATGCTGTTTTGTTAAGTGATGGTCTTAAAGTGGCAATAAGGTTGAAATTTGAAGATGATGAGATTGTAGAAAAGGATGAAATTGCAAATGTGATTAAGTGTTTGATGGAAGGGGAAGAAGGTAAGAGAATGCGTGAAAGAATGAAGAGTTTAAAAGATTATGCTGCTAATGCA------GGTTCTTCAATACAGACTTTGTCACACTTGGCTAGTCAATGGGAAAAT------------------------------------------------------------------------------
>Medtr7g047110.1
---------------------------------------------ATGGCAAAAACAATTCACATAGCTGTTATTCCAAGTCCTGGTTTTAGCCACTTAGTCCCAATAGTTGAATTCACCAAAAGATTAGTCACAAACCACCCAAATTTTCATGTCACTTGCATCATTCCTTCACTTGGTTCACCACCAGATTCATCAAAATCATACCTTGAAACAATTCCACCAAACATAAACTCAATTTTTCTTCCACCAATCAACAAACAAGACTTACCTCAAGGAGTACACCCAGGAGTTCTAATTCAACTCACAGTTACACACTCTCTACCATCAATTCATCAAGCCTTAGAATCCTTAACTTCAAAAACACCATTAGTTGCTATAATTGCTGATACTTTTGCATTTGAAGCACTAGATTTTGCAAAAGAGTTCAATTCTTTGTCTTACCTTTACTTTCCTTGTTCATCTTTTGTACTTTCACTTCTTTTACATTTGCCAAAACTTGATGAAGAGTTTTCATGTGAATACAAAGATTTACAAGAACCTATAAAGTTACAAGGGTGTGTACCAATCAATGGTATTGATCTTCCAGCAGCAACTAAAGATAGATCAAATGAAGGTTACAAAATGTATATTCAACGTGCAAAAAGTATGTATTTTGTTGATGGAATCTTGATCAATAGCTTCATTGAATTGGAATCAAGTGCTATAAAAGCATTGGAACTAAAGGGTTATGGAAAAATTGATTTTTTTCCTGTTGGACCCATTACACAAACAGGGTTAAGTAACAATGAT---GGTGATGAACTTGAATGTTTGAAATGGTTGAAAAACCAACCACAAAATTCAGTTTTGTATGTTTCTTTTGGAAGTGGTGGAACACTTTCTCAAACACAAATCAATGAGCTAGCTTTTGGTTTGGAATTGAGTGGTCAAAGATTCATTTGGGTATTGAGAGCACCAAGTGATTCAGTTAGTGCTGCTTATCTTGAAGCTACAAATGAAGATCCACTGAAATTTTTACCTAAAGGGTTTTTGGAAAGAACAAAAGAAAAAGGTTTGATTTTACCATCATGGGCACCACAAGTTCAAATACTTAAGGAAAAGTCAGTTGGTGGATTTTTAAGTCATTGTGGATGGAATTCAGTTTTGGAGAGTATGCAAGAGGGGGTGCCAATAGTAGCTTGGCCTTTATTTGCAGAACAAGCAATGAATGCAGTTATGTTAAGTAATGATCTTAAAGTGGCCATAAGGTTGAAATTTGAAGATGATGAGATTGTAGAAAAGGATAAAATTGCAAATGTGATTAAGTGTTTGATGGAAGGGGAAGAAGGTAAGGCAATGCGTGATAGAATGAAGAGTTTAAGAGATTATGCTACTAAGGCAAATGTCGGTTCTTCAATTCAAACTCTCTCACACTTGGCTAGTCAAATGGAAATG---------------------------------------------------------------------------CTT
