# Supplementary material for: Impact of recurrent gene duplication on adaptation of plant genomes
Source: BMC Plant Biol. 2014 May 31;14:151. doi: 10.1186/1471-2229-14-151 (PMC4049390; doi:10.1186/1471-2229-14-151)
Supplement: Additional file 4 — Contains the cleaned alignments of the clusters with codons under selection. [file 1471-2229-14-151-S4.zip › 4437544801233534_add4/Additional_file_4/Medtrcluster102_large_aligned.fasta]

>Medtr4g016660.1
---------------------------------------------------------------------------------------------------------------------------------------------------------------------------------------------------------------------------------------------------------------------------------------------------------------------------------------------------------------------------------------------------------------------------------------------------------------------------------------------------------------------------------------------------------------------------------------------------------------------------------------------------------------------------------------------------------------------------------------------------------------------------------------------------------------------------------------------------------------------------------------------------------------------------------------------------------------------------------------------------------------------------------------------------------------------------------------------------------------------------------------------------------------------------------------ATCCGTGCAGATGGGATGCTAGCTTATAACCTCTCCTTCCTCTCTCTTCGAGATAGT------------------------------------------------------------------------------------------------------------------------------------------------------------------------------------------------------------------------------------------------------------------------------CTC------------------------------------------------------------------------------------------------------------------------------------------------------------------------------------------------------------------------------------------------------------------TGG------ATGCTTACG---------------------------------------------------------------------------------------------------TTGGCACTTCCCAAA---------------------------------------------------------------------------------------------------------------------------------------------------------------------------------------------------------------------------------------------------------------------------------------------------------------------------------------------------------------------------------------------------------------------------------------------------------------------------------------------------------------------------------------------------------------------------------------------------------------------------------------------------------------------------------------------------------------------------------------------------------------------------------------------------------------------------------------------------------------------------------------------------------------------------------------------------------------------------------------------------------------------------------------------------------------TGTCGTCTTACACATCAGCCACGACGTCTTCCA---------------------------------------------------------------------------------CCGTCACTGATAGCCATGCCAATTGGTTATATACAGCCGTCAGCGATTGGTTATCCTGGAGCA------------------------------------------------------------------------------------------------------------------------------------------------------------------------------------------------------------------------------------------------------------------------------------------------------------------------------------------------------------------------------------------------------------------------------------------------------------------------------------------------------------------------------------------------------------------------------------------------------------------------------------------------------------------------------------------------------------------------------------------------------------------------------------------------------------------------------------------------------------------------------------------------------------------------------------------------------------------------------------------------------------------------------------------------------------------------------------------------------------------------------------------------------------------------------------------------------------------------------------------------------------------------------------------------------------------------------------------------------------------------------------------------------------------------------------------------------------------------------------------------------------------------------------------------------------------------------------------------------------------------------------------------------------------------------------------------------------------------------------------------------------------------------------------------------------------------------------------------------------------------------------------------------------------------------------------------------------------------------------------------------------------------------------------------------------------------------------------------------------------------------------------------------------------------------------------------------------------------------------------------------------------------------------------------------
>Medtr4g010710.1
------------------------------------------------------------------------------------------------------------------------------------------------------------------------------------------------------------------------------------------------------------------------------------------------------------------------------------------------------------------------------------------------------------------------------------------------------------------------------------------------------------------------------------------------------------------------------------------------------------------------------------------------------------------------------------------------------------------------------------------------------------------------------------------------------------------------------------------------------------------------------------------------------------------------------------------------------------------------------------------------------------------------------------------------------------------------------------------------------------------------------------------------------------------------------------AGCATGGATGAATATGGGATGCTAGATTCTAACCTTTCCGCTATCTCTCTCCGTAACAGT------------------------------------------------------------------------------------------------------------------------------------------------------------------------------------------------------------------------------------------------------------------------------CTT------------------------------------------------------------------------------------------------------------------------------------------------------------------------------------------------------------------------------------------------------------------TGT------ATCCTCACG---------------------------------------------------------------------TTT---------------------------TTGGCGCTTCCCAAA---------------------------------------------------------------------------------------------------------------------------------------------------------------------------------------------------------------------------------------------------------------------------------------------------------------------------------------------------------------------------------------------------------------------------------------------------------------------------------------------------------------------------------------------------------------------------------------------------------------------------------------------------------------------------------------------------------------------------------------------------------------------------------------------------------------------------------------------------------------------------------------------------------------------------------------------------------------------------------------------------------GATCTTCCATCACCTCTCCTTGATATCGACGACGACGACAAGTATTGTGAGTGT---------------------------------ATCTACTTTGATTTTATACCGGATGAAGATGATGATGCTCAATTGTTTGGACTTCCCAAACTCCACAAGATTTATTTATTT------------------------------------------------------------------------------------------------------------------------------------------------------------------AACTTTGACCTTGTTCAGACTTCAGGAGGTCATATGGTGGTTGGC---------------------------------------------------------------------------------------------------------------------------------------------------------------------------------------------------------------------------------------------------------------------------------------------------------AAGAAAATGTATTATTATGAAGAAAGAGGTACTGTGGTTATTGCCATAGCTCAATCCAAC---------------------------------------------------------------------------------------------------------------------------------------------------------------------------------------------------------------------------------------------------------------------------------------------------------------------------------------------------------------------------------------------------------------------------------------------------------------------------------------------------------------------------------------------------------------------------------------------------------------------------------------------------------------------------------------------------------------------------------------------------------------------------------------------------------------------------------------------------------------------------------------------------------------------------------------------------------------------------------------------------------------------------------------------------------------------------------------------------------------------------------------------------------------------------------------------------------------------------------------------------------------------------------------------------------------------------------------------------------------------------------------------------------------------------------------------------------------------------------------------------------------------------------------------------------------------------------------------------------------------------------------------------------------------------------------------------------------------------------------------------------------------------------
>Medtr4g010750.1
---------------------------------------------------------------------------------------------------------------------------------------------------------------------------------------------------------------------------------------------------------------AAA------------------------------------------------------------------------------------------------------------------------------------------------------------------------------------------------------------------------------------------------------------------------------------------------------------------------------------------------------------------------------------------------------------------------------------------------------------------------------------------------------------------------------------------------------------------------------------------------------------------------------------------------------------------------------------------------------------------------------------------------------------------------------------------------------------------------------------------------------------------------------------------------------------------AACTTTCATAGAAATGGG------------ACGCTACGTGTCACCCATCACCACCGCAGT------------------------------------------------------------------------------------------------------------------------------------------------------------------------------------------------------------------------------------------------------------------------------CTC------------------------------------------------------------------------------------------------------------------------------------------------------------------------------------------------------------------------------------------------------------------TGT------ATCCTAACC---------------------------------------------------------------------------------------------------TTGGTGCTTCCCAAA------------------------------------------------------------------------------------------------------------------------------------------------------------------------------------------------------------------------------------------------------------------------------------------------------------------------------------------------------------------------------------------------------------------------------------------------------------------------------------------------------------------------------------------------------------------------------------------------------------------------------------------------------------------------------------------------------------------------------------------------------------------------------------------------------------------------------------------------------------------------------------------------------------------------------------------------------------------------------------------------------------------------------------------------------------------------------------------------------------------------------------------------------------------------------------------------------------------------------------------------------------------------------------------------------------------------------------------------------------------------------------------------------------------------------------------------------------------------------------------------------------------------------------------------------------------------------------------------------------------------------------------------------------------------------------------------------------------------------------------------------------------------------------------------------------------------------------------------------------------------------------------------------------------------------------------------------------------------------------------------------------------------------------------------------------------------------------------------------------------------------------------------------------------------------------------------------------------------------------------------------------------------------------------------------------------------------------------------------------------------------------------------------------------------------------------------------------------------------------------------------------------------------------------------------------------------------------------------------------------------------------------------------------------------------------------------------------------------------------------------------------------------------------------------------------------------------------------------------------------------------------------------------------------------------------------------------------------------------------------------------------------------------------------------------------------------------------------------------------------------------------------------------------------------------------------------------------------------------------------------------------------------------------------------------------------------------------------------------------------------------------------------------------------------------------------------------------------------------------------------------------------------------------------------------
>Medtr4g010410.1
---------------------------------------------------------------------------GGT---------------------------------------------------------TTGAAACCACAGCTTTCCGACTGGTTACACAATTTGTTTCCTCACAATCAGTGT------------------------------------TGTAATGCAGAGAAAAACCCTAAGAAACAA---------------------------------------------------------------------------------------------------------------------------------------------------------------------------------------------------------------------------------------------------------------------------------------------------------------------------------------------------------------------------------------------------------------------------------------------------------------------------------------------------------------------------------------------------------------------------------------------------------------------------------------------------------------------------------------------------------------------------------------------------------------------------------------------------------------------------------------------------------------------------------------------------------------------------------------------------------------------------------------------------------------------------------------------------------------------------------------------------------------------------------------------------------------------------------------------------------------------------------------------------------------CTT------------------------------------------------------------------------------------------------------------------------------------------------------------------------------------------------------------------------------------------------------------------TGT---------------------------------------------------------------------------------------AGTAAATATGAT---------------TTGGCACTTCCCAAA------------------------------------------------------------------------------------------------------------------------------------------------------------------------------------------------------------------------------------------------------------------------------------------------------------------------------------------------------------------------------------------------------------------------------------------------------------------------------------------------------------------------------------------------------------------------------------------------------------------------------------------------------------------------------------------------------------------------------------------------------------------------------------------------------------------------------------------------------------------------------------------------------------------------------------------------------------------------------------------------------------------------------------------------------------------------------------------------------------------------------------------------------------------------------------------------------------------------------------------------------------------------------------------------------------------------------------------------------------------------------------------------------------------------------------------------------------------------------------------------------------------------------------------------------------------------------------------------------------------------------------------------------------------------------------------------------------------------------------------------------------------------------------------------------------------------------------------------------------------------------------------------------------------------------------------------------------------------------------------------------------------------------------------------------------------------------------------------------------------------------------------------------------------------------------------------------------------------------------------------------------------------------------------------------------------------------------------------------------------------------------------------------------------------------------------------------------------------------------------------------------------------------------------------------------------------------------------------------------------------------------------------------------------------------------------------------------------------------------------------------------------------------------------------------------------------------------------------------------------------------------------------------------------------------------------------------------------------------------------------------------------------------------------------------------------------------------------------------------------------------------------------------------------------------------------------------------------------------------------------------------------------------------------------------------------------------------------------------------------------------------------------------------------------------------------------------------------------------------------------------------------------------------------------------
>Medtr4g035290.1
---------------------------------------------------------------------------------------------------------------------------------------------------------------------------------------------------------------------------------TCCAATGCAGAAAAAAACCCTAAAAAACGA---------------------------------------------------------------------------------------------------------------------------------------------------------------------------------------------------------------------------------------------------------------------------------------------------------------------------------------------------------------------------------------------------------------------------------------------------------------------------------------------------------------------------------------------------------------------------------------------------------------------------------------------------------------------------------------------------------------------------------------------------------------------------------------------------------------------------------------------------------------------------------------------------------------------------------------------------------------------------------------------------------------------------------------------------------------------------------------------------------------------------------------------------------------------------------------------------------------------------------------------------------------CTA------------------------------------------------------------------------------------------------------------------------------------------------------------------------------------------------------------------------------------------------------------------TGT---------------------------------------------------------------------------------------ACTAAATACGAT---------------TTGGCACTTCCCAAA---------------------------------------------------------------------------------------------------------------------------------------------------------------------------------------------------------------------------------------------------------------------------------------------------------------------------------------------------------------------------------------------------------------------------------------------------------------------------------------------------------------------------------------------------------------------------------------------------------------------------------------------------------------------------------------------------------------------------------------------------------------------------------------------------------------------------------------------------------------------------------------------------------------------------------------------------------------------------------------------------TAT------------------------------------------------------------------------------------------------------------------------------------------------------------------------------------------------------------------------------------------------------------------------------------------------------------------------------------------------------------------------------------------TTCATGGATGAGGCAGATAGCGACGGCAGCAGTGACATATCACCAAAGGTTTACACCCGCAGGCAGCGAGTGAACCGCCACCAACAGGGCACTCAACACCCAAGGGGTGCAAGTCATCCAACAGTCACGACCCACCCAAGTGGGGCAGGGTTAAGAGATGTGAATCAAAGAGGCATGACCCTTGGTGTAGAGACGCATCCAGCGGGGCCAAGAAGGGCGACCCAGGAAGGTACAACTGGTGGAGAAAGGACACAACCCTTAAAGCCAAACAACATCAGTTCTGTCTGCGGTTACCAA---------------------------------------------------------------------------------------------------------------------------------------------------------------------------------------------------------------------------------------------------------------------------------------------------------------------------------------------------------------------------------------------------------------------------------------------------------------------------------------------------------------------------------------------------------------------------------------------------------------------------------------------------------------------------------------------------------------------------------------------------------------------------------------------------------------------------------------------------------------------------------------------------------------------------------------------------------------------------------------------------------------------------------------------------------------------------------------------------------------------------------------------------------------------------------------------------------------------------------------------------------------------------------------------------------------------------------------------------------------------------------------------------------------------------------------------------------------------------------------------------------------------------------------------------------------------------------------------------------------------------------------------------------------------------------------------------------------------------------------------------------------------------------------------------------------------------------------------
>Medtr4g035280.1
---------------------------------------------------------------------------------------------------------------------------------------------------------------------------------------------------------------------------------TCCAATGCAGAAAAAAACCCTAAAGAACGA---------------------------------------------------------------------------------------------------------------------------------------------------------------------------------------------------------------------------------------------------------------------------------------------------------------------------------------------------------------------------------------------------------------------------------------------------------------------------------------------------------------------------------------------------------------------------------------------------------------------------------------------------------------------------------------------------------------------------------------------------------------------------------------------------------------------------------------------------------------------------------------------------------------------------------------------------------------------------------------------------------------------------------------------------------------------------------------------------------------------------------------------------------------------------------------------------------------------------------------------------------------GTA------------------------------------------------------------------------------------------------------------------------------------------------------------------------------------------------------------------------------------------------------------------TGT---------------------------------------------------------------------------------------AGTCAATACGAT---------------CTGGCACTTCCCAAA---------------------------------------------------------------------------------------------------------------------------------------------------------------------------------------------------------------------------------------------------------------------------------------------------------------------------------------------------------------------------------------------------------------------------------------------------------------------------------------------------------------------------------------------------------------------------------------------------------------------------------------------------------------------------------------------------------------------------------------------------------------------------------------------------------------------------------------------------------------------------------------------------------------------------------------------------------------------------------------------------TATCTC---------------------------------------------------------------------------------------------------------------------------------------------------------------------------------------------------------------------------------------------------------------------------------------------------------------------------------------------------------------------------------------------------------------------------------------------------------------------------------------------------------------------------------------------------------------------------------------------------------------------------------------------------------------------------------------------------------------------------------------------------------------------------------------------------------------------------------------------------------------------------------------------------------------------------------------------------------------------------------------------------------------------------------------------------------------------------------------------------------------------------------------------------------------------------------------------------------------------------------------------------------------------------------------------------------------------------------------------------------------------------------------------------------------------------------------------------------------------------------------------------------------------------------------------------------------------------------------------------------------------------------------------------------------------------------------------------------------------------------------------------------------------------------------------------------------------------------------------------------------------------------------------------------------------------------------------------------------------------------------------------------------------------------------------------------------------------------------------------------------------------------------------------------------------------------------------------------------------------------------------------------------------------------------------------------------------------------------------------------------------------------------------------------------------------------------------------------------------------------------------------------------------------------------------
>Medtr4g010420.1
------------------------------------------------------------------------------GATTTCTATCAAATCTTTTCAATCAATGCTCCGAGACTTCCTTCAAACAGCAGCTTT------------------------------------------------------------------------------------------TGTAATGCAGAAAAAAACCCTAAGAAGCAA---------------------------------------------------------------------------------------------------------------------------------------------------------------------------------------------------------------------------------------------------------------------------------------------------------------------------------------------------------------------------------------------------------------------------------------------------------------------------------------------------------------------------------------------------------------------------------------------------------------------------------------------------------------------------------------------------------------------------------------------------------------------------------------------------------------------------------------------------------------------------------------------------------------------------------------------------------------------------------------------------------------------------------------------------------------------------------------------------------------------------------------------------------------------------------------------------------------------------------------------------------------------------------------------------------------------------------------------------------------CAATTCCTT---------------------------------------------------------------------------------GTAGAAACCTCAACTTGCTTC------------------------------------------------------TGT---------------------------------------------------------------------------------------AGTAAGTATGAT---------------TTGGCACTTCCCAAA------------------------------------------------------------------------------------------------------------------------------------------------------------------------------------------------------------------------------------------------------------------------------------------------------------------------------------------------------------------------------------------------------------------------------------------------------------------------------------------------------------------------------------------------------------------------------------------------------------------------------------------------------------------------------------------------------------------------------------------------------------------------------------------------------------------------------------------------------------------------------------------------------------------------------------------------------------------------------------------------------------------------------------------------------------------------------------------------------------------------------------------------------------------------------------------------------------------------------------------------------------------------------------------------------------------------------------------------------------------------------------------------------------------------------------------------------------------------------------------------------------------------------------------------------------------------------------------------------------------------------------------------------------------------------------------------------------------------------------------------------------------------------------------------------------------------------------------------AGTGACAGTGGGAGTGGGAGTGGGAGTGGGAGTGATAGTGATAGTGATAGTGATAGTGATAGTGATAGTGACAGTACAAGCGATGATGATGATGCA------------------------------------------------------------------------------------------------------------------------------------------------------------------------------------------------------------------------------------------------------------------------------------------------------------------------------------------------------------------------------------------------------------------------------------------------------------------------------------------------------------------------------------------------------------------------------------------------------------------------------------------------------------------------------------------------------------------------------------------------------------------------------------------------------------------------------------------------------------------------------------------------------------------------------------------------------------------------------------------------------------------------------------------------------------------------------------------------------------------------------------------------------------------------------------------------------------------------------------------------------------------------------------------------------------------------------------------------------------------------------------------------------------------------------------------------------------------------------------------------------------------------------------------------------------------------------------------------------
>Medtr4g010630.1
------------------------------------------------------------------------------------------------------------------------------------------------------------------------------------------------------------------------------------------------------------------------------------------------------------------------------------------------------------------------------------------------------------------------------------------------------------------------------------------------------------------------------------------------------------------------------------------------------------------------------------------------------------------------------------------------------------------------------------------------------------------------------------------------------------------------------------------------------------------------------------------------------------------------------------------------------------------------------------------------------------------------------------------------------------------------------------------------------------------------------------------------------------------------------------------------------------------------------------------------------------------------------------------------------------------------------------------------------------------------------------------------------------------------------------------------------------------------------------------------------------------------------CTT------------------------------------------------------------------------------------------------------TAC---------------------------------------------------------------------------------------------------------------------------------------------------------TGC---------------------------------------------------------------------------------------------------ACTCTAGTAAAAGGATTGGCACTTCCCAAA------------------------------------------------------------------------------------------------------------------------------------------------------------------------------------------------------------------------------------------------------------------------------------------------------------------------------------------------------------------------------------------------------------------------------------------------------------------------------------------------------------------------------------------------------------------------------------------------------------------------------------------------------------------------------------------------------------------------------------------------------------------------------------------------------------------------------------------------------------------------------------------------------------------------------------------------------------------------------------------------------------------------------------------------------------------------------------------------------------------------------------------------------------------------------------------------------------------------------------------------------------------------------------------------------------------------------------------------------------------------------------------------------------------------------------------------------------------------------------------------------------------------------------------------------------------------------------------------------------------------------------------------------------------------------------------------------------------------------------------------------------------------------------------------------------------------------------------------------------------------------------------------------------------------------------------------ATATCTACTAAACATTGGATAGCTTGTCAT------------------------------------------------------------------------------------------------------------------------------------------------------------------------------------------------------------------------------------------------------------------------------------------------------------------------------------------------------------------------------------------------------------------------------------------------------------------------------------------------------------------------------------------------------------------------------------------------------------------------------------------------------------------------------------------------------------------------------------------------------------------------------------------------------------------------------------------------------------------------------------------------------------------------------------------------------------------------------------------------------------------------------------------------------------------------------------------------------------------------------------------------------------------------------------------------------------------------------------------------------------------------------------------------------------------------------------------------------------------------------------------------------------------------------------------------------------------------------------------------------------------------------------------------------------------------
>Medtr4g009060.1
---------------------------------------------------------------------------------------------------------------------------------------------------------------------------------------------ATGGACGCACTTCTCTGCCAAATCTCTCGTTTCCCA---------------------------------------------------------------------------------------------------------------------------------------------------------------------------------------------------------------------------------------------------------------------------------------------------------------------------------------------------------------------------------------------------------------------------------------------------------------------------------------------------------------------------------------------------------------------------CACGCCATTCCCACCAAAGGGTTGCAAGCTTTCTCTCAAAAGATTACAACTTTGACCTCTCTCACAACCAATGACTTCTTCCTCATTGCTGACTGTTTCCCTTTGCTTGAAGAAATCGAG------------------------------------------------------------------------------------------------------------------------------------------------------------------------------------------------------------------------------------------------------------------------------------------------------------------------------------------------------AATCTCCGCAAGATTAATCTCTCTTTTCATCGCTTCAGGAACTGTAAACTTCTCGAAGAGGTC---------------------------TATTCGATAACCTACGCAAGCATTGCTTTTGCTATTTGCGAGAGACCAACATTGAGGTATTTATCCTTTTCTATGACTCCCACAATGGAATAC------------------------------------------------------------------------------------------------------------------------------------------------------------TTATCCAAGTTGCATTTGGATATTCAAAATGCTAAGGTTGTGAATAATTACAATATTGACTACCTT------------------------------------TCTATAAACCTTAGTCATGGTAGGAATCTCAGTGAATTA---------------------------------------------------------------------------------------------------------------------------------------------------------------------------------------------------------------------------------------------------------------------------------------------------------------------------------------------------------------------------------------------------------------------------------------------------------------------------------------------------------------------------------------AAATTGTTTCCAAATCTTGATCTTGGAGATTGTCGTTGCATAGGTATCGTTGAA---TGT------------------ATGTACATGATCTCAAAGAGTTGCCTACTGCAATTG------------------GATTTAGAAAAAAAGCAAGTAGTAGAAAAA---------------------------------------------------------------------------------------------------------GTTGATTTATGGAATGTGATGGTATTGTCA---------------------------------------------------------------------------------------------------------------------------------------------------------------------------------------------------------------------------------------------------------------------------------------------AAT------------------------------------------------------------------------------------------------------------------------------------------------------------------------------------------------------------------------------------------------------------------------------------------------------------------------------------------------------------------------------------------------------------------------------------------------------------------------------------------------------------------------------------------------------------------------------------------------------------------------------------------------------------------------------------------------------------------------------------------------------------------GTCCCTGATGCGGGCCGGTACTGTTCGGAATTTTTGCACAAACTAGTCAACATTTTCCCATTCTTTTTGCAATTA------------------------------------------------------------------------------------------------------------------------------------------------------------------------------------------------------------------------------------------------------------------------------------------------------------------------------------------------------------------------------------------------------------------------------------------------------------------------------------------------------------------------------------------------------------------------------------------------------------------------------------------------------------------------------------------------------------------------------------------------------------------------------------------------------------------------------------------------------------------------------------------------------------------------------------------------------------------------------------------------------------------------------------------------------------------------------------------------------------------------------------------------------------------------------------------------------------------------------------------------------------------------------------------------------------------------------------------------------------------------------------------------------------------------------------------------------------------------------------------------------------------------------------------------------------------------------------------------------------------------------------------------------------------------------------------------------
>Medtr4g006520.1
------------------------------------------------------------------------------------------------------------------------------------------------------------------------------------------------------------------------------------------------------------------------------------------------------------------------------------------------------------------------------------------------------------------------------------------------------------------------------------------------------------------------------------------------------------------------------------------------------------------------------------------------------------------------------------------------------------------------------------------------------------------------------------------------------------------------------------------------------------------------------------------------------------------------------------------------------------------------------------------------------------------------------------------------------------------------------------------------------------------------------------------------------------------------------------------------------------------------------------------------------------------------------------------------------------------------------------------------------------------------------------------------------------------------------------------------------------------------------------------------------------------------------ATT------------------------------------------------------------------------------------------------------------------------------------------------------------------------------------------------------------------------------------------------------------------------------------------------------------------------------------------------------------------------------------------------------------------------------------------------------------------------------------------------------------------------------------------------------------------------------------------------------------------------------------------------------------------------------------------------------------------------------------------------------------------------------------------------------------------------------------------------------------------------------------------------------------------------------------------------------------------------------------------------------------------------------------------------------------------------------------------------------------------------------------------------------------------------------------------------------------------------------------------------------------------------------------------------------------------------------------------------------------------------------------------------------------------------------------------------------------------------------------------------------------------------------------------------------------------------------------------------------------------------------------------------------------------------------------------------------------------------------------------------------------------------------------------------------------------------------------------------------------------------------------------------------------------------------------------------------------------------------------------------------------------------------------------------------------------------------------------------------------------------------------------------------------------------------------------------------------------------------------------------------------------------------------------------------------------------------------------------------------------------------------------------------------------------------------------------------------------------------------------------------------------------------------------------------------------------------------------------------------------------------------------------------------------------------------------------------------------------------------------------------------------------------------------------------------------------------------------------------------------------------------------------------------------------------------------------------------------------------------------------------------------------------------------------------------------------------------------------------------------------------------------------------------------------------------------------------------------------------------------------------------------------------------------------------------------------------------------------------------------------------------------------------------------------------------------------------------------------------------------------------------------------------------------------------------------------------------------------------------------------------------------------------------------------------------------------------------------------------------------------------------------------------------------------------------------------------------------------------------------------------------------------------------------------------------------------------------
>Medtr5g067810.1
------------------------------------------------------------------------------------------------------------------------------------------------------------------------------------------------------------------------------------------------------------------------------------------------------------------------------------------------------------------------------------------------------------------------------------------------------------------------------------------------------------------------------------------------------------------------------------------------------------------------------------------------------------------------------------------------------------------------------------------------------------------------------------------------------------------------------------------------------------------------------------------------------------------------------------------------------------------------------------------------------------------------------------------------------------------------------------------------------------------------------------------------------------------------------------------------------------------------------------------------------------------------------------------------------------------------------------------------------------------------------------------------------------------------------------------------------------------------------------------------------------------------------CTT------------------------------------------------------------------------------------------------------------------------------------------------------------------------------------------------------------------------------------------------------------------------------------------------------------------------------------------------------------------------------------------------------------------------------------------------------------------------------------------------------------------------------------------------------------------------------------------------------------------------------------------------------------------------------------------------------------------------------------------------------------------------------------------------------------------------------------------------------------------------------------------------------------------------------------------------------------------------------------------------------------------------------------------------------------------------------------------------------------------------------------------------------------------------------------------------------------------------------------------------------------------------------------------------------------------------------------------------------------------------------------------------------------------------------------------------------------------------------------------------------------------------------------------------------------------------------------------------------------------------------------------------------------------------------------------------------------------------------------------------------------------------------------------------------------------------------------------------------------------------------------------------------------------------------------------------------------------------------------------------------------------------------------------------------------------------------------------------------------------------------------------------------------------------------------------------------------------------------------------------------------------------------------------------------------------------------------------------------------------------------------------------------------------------------------------------------------------------------------------------------------------------------------------------------------------------------------------------------------------------------------------------------------------------------------------------------------------------------------------------------------------------------------------------------------------------------------------------------------------------------------------------------------------------------------------------------------------------------------------------------------------------------------------------------------------------------------------------------------------------------------------------------------------------------------------------------------------------------------------------------------------------------------------------------------------------------------------------------------------------------------------------------------------------------------------------------------------------------------------------------------------------------------------------------------------------------------------------------------------------------------------------------------------------------------------------------------------------------------------------------------------------------------------------------------------------------------------------------------------------------------------------------------------------------------------------------------
>Medtr5g068550.1
------------------------------------------------------------------------------------------------------------------------------------------------------------------------------------------------------------------------------------------------------------------------------------------------------------------------------------------------------------------------------------------------------------------------------------------------------------------------------------------------------------------------------------------------------------------------------------------------------------------------------------------------------------------------------------------------------------------------------------------------------------------------------------------------------------------------------------------------------------------------------------------------------------------------------------------------------------------------------------------------------------------------------------------------------------------------------------------------------------------------------------------------------------------------------------------------------------------------------------------------------------------------------------------------------------------------------------------------------------------------------------------------------------------------------------------------------------------------------------------------------------------------------CTC------------------------------------------------------------------------------------------------------------------------------------------------------------------------------------------------------------------------------------------------------------------TGC---------------------------------------------------------------------------------------------------------------------------------------------------------------------------------------------------------------------------------------------------------------------------------------------------------------------------------------------------------------------------------------------------------------------------------------------------------------------------------------------------------------------------------------------------------------------------------------------------------------------------------------------------------------------------------------------------------------------------------------------------------------------------------------------------------------------------------------------------------------------------------------------------------------------------------------------------------------------------------------------------------------------------------------------------------------------------------------------------------------------------------------------------------------------------------------------------------------------------------------------------------------------------------------------------------------------------------------------------------------------------------ACCATTGCCTGCATTGCTTCTGCTTACCGCAAGAGACCAATAGTGACGGTATCATATTCCATTACCTCCGAACCAGACGACTATGCAATTGCAATCTAT---------------------------------------------------------------------------------------------------------------------------------------------------------------------------------------------------------------------------------------------------------------------------------------------------------------------------------------------------------------------------------------------------------------------------------------------------------------------------------------------------------------------------------------------------------------------------------------------------------------------------ACTTTGGTGTTTGGAGAATACAAAGAGTATCCCCTTGGTATTTCCGGATTGGTGTGTCGACCCAATGGGCTGTGTAGGTTTTCAGTAGGATTGAATTTAGCTGCTGTGGTTGATCAAGAATCAAAATGGCATTCTCGAGTTGGGGAGGAGTTGGAGGTGGAAGATCAAGAGTTTGAATCAAGTGACGAGGAAGAT---------------------------------------------------------------------------------------------------------------------------------------------------------------------------------------------------------------------------------------------------------------------------------------------------------------------------------------------------------------------------------------------------------------------------------------------------------------------------------------------------------------------------------------------------------------------------------------------------------------------------------------------------------------------------------------------------------------------------------------------------------------------------------------------------------------------------------------------------------------------------------------------------------------------------------------------------------------------------------------------------------------------------------------------------------------------------------------------------------------------------------------------------------------------------------------------------------------------------------------------------------------------------------------------------------------------------------------------------------------------
>Medtr3g073390.1
---------------------------------------------------------------------------------------------------------------------------------------------------------------------------------------------------------------------------------------------------------------------------------------------------------------------------------------------------------------------------------------------------------------------------------------------------------------------------------------------------------------------------------------------------------------------------------------------------------------------------------------------------------------------------------------------------------------CAAAAAAGAAAGGCAGAAGACTTTGATGATTTA---------------------------------------------------------------------------------------------------------------------------------------------------------------------------------------------------------------------------------------------------------------------------------------------------------------------------------------------------------------------------------------------------------------------------------------------------------------------------------------------------------------------------------------------------------------------------------------------------------------------------------------------------------------------------------------------------------------------------------------------------------------------------GACCTC------------------------------------------------------------------------------------------------------------------------------------------------------------------------------------------------------------------------------------------------------------------TCTCTCGAA------------------------------------------------------------------------------------------------------------------------------AAGGTTAATCTCTCA------------------------------------------GATGAGGTG---------------GCTGGTATTGCTGAGAGACCAAGTTTGTCT------------------------------------------------ATTGATTCGTTGGTGAGTTTGAAACACACCCATCTTGATTTGTCACTTTCATGTGTTACTGATGATATGCTTATCTCTGTAGCAAATGAAGATCTTCCTTTAAGGAACCTTGTCCTTCAAGATTGCTGC---TATACATATTTCGGGATCTCTTATTTCTTGTCAAAGGTGCAGCATCTAAAT---GATCGCTGTAACATGCTCACCAAT------GATATTTTTCCCAATCTTGATTTGAACTCTTGCCCCGGCATAGATATTGGTAATAGATGG------------------------------------------CTTCAACAACTT------------------GATGTGGAAAATAGGCTAGTGGTAGTAAAC---------------------------------------------------------------------------------------------------------ATT------GTCGACAGGATGATACTTTTG---------------------------------------------------------------------------------------------------------------------------------------------------------------------------------------------------------------------------------------------------------------------------------------------------------------------------------------------------------------------------------------------------------------------------------------------------------------------------------------------------------------------------------------------------------------------------------------------------------------------------------------------------------------------------------------------------------------------------------------------------------------------------------------------------------------------------------------------------------------------------------------------------------------------------------------------------------------------------------------------------------------------------------------------------------------------------------------------------------------------------------------------------------------------------------------------------------------------------------------------------------------------------------------------------------------------------------------------------------------------------------------------------------------------------------------------------------------------------------------------------------------------------------------------------------------------------------------------------------------------------------------------------------------------------------------------------------------------------------------------------------------------------------------------------------------------------------------------------------------------------------------------------------------------------------------------------------------------------------------------------------------------------------------------------------------------------------------------------------------------------------------------------------------------------------------------------------------------------------------------------------------------------------------------------------------------------------------------------------------------------------------------------------------------------------------------------------------------------------------------------------------------------------------------------------------------------------------------------------------------------------------------------------------------------------------------------------------------------------------------------------------------------------------------------------------------------------------------------
>Medtr3g083280.1
---------------------------------------------------------------------------------------------------------------------------------------------------------------------------------------------------------------------------------------------------------------------------------------------------------------------------------------------------------------------------------------------------------------------------------------------------------------------------------------------------------------------------------------------------------------------------------------------------------------------------------------------------------------------------------------------------------------------------------------------------------------------------------------------------------------------------------------------------------------------------------------------------------------------------------------------------------------------------------------------------------------------------------------------------------------------------------------------------------------------------------------------------------------------------------------------------------------------------------------------------------------------------------------------------------------------------------------------------------TTA------------------------------------------------------------------------------------------------------------------------------------------------------------------CTA------------------------------------------------------------------------------------------------------------------------------------------------------------------------------------------------------------TCAACC------------------------------------------------TCT------------------------------------------------------------------------------------------------------------------------------------AAGGTTAATCTCAGTGATTCATCCCTCCTTCAACTGTGTTTGAACTGTGAGTTTCTAGAAGAGGTG---------------GATGGTATGGCTCACAGACCGACTTTGTCT------------------------------------------------ATTAATTCATTGGCCAATTTGAAGACA------------------------------------------------------------GACCCTCCTCCTTTGAGGAAACTTGTCCTCAAAGATTGCTCC---TACACATATTCTGGGATATATTATTTATTGTCAAAGCTGAAGCATCTAGAT------GGTTGTGAATTGCTCACCAAT------CACATGTTTCCTAATCTTGATTTGAGCTCTTGCTTTTACATTGGTATTGATATAAAATGTAACTTGGATGATAAAGTATTGTATGTGATCTCAATGATTTGCCTTCTGCAACTG------------------GACTTACAATTTAGACTAGTAGTAGAAAAATCTGGTAATATTGTTTCCTGGATAACATTTTCAAGGCCTTCATTGCTAGTGGTAGAAAACTGCATACGCTTGAGAGAGATTAATTTGCAATGTTGTTATAAAGTGATT------GTTGCCAAGATGATACTTTTG------------------------------------------------------------------------------------------------------------------------------------------------------------------------------------------------GAAGTGCTTTGTTCGATCGAAGTATCTAGAAACATAAACCAAAACAAAACAAGAGCATCAAATTTGAAGATGGAGGGTGCTACAACTGCAACT------------------------------------------------------------------------------------------------------------------------------------------------------------------------------------------------------------------------------------------------------------------------------------------------------------------------------------------------------------------------------------------------------------------------------------------------------------------------------------------------------------------------------------------------------------------------------------------------------------------------------------------------------------------------------------------------------------------------------------------------------------------------------------------------------------------------------------------------------------------------------------------------------------------------------------------------------------------------------------------------------------------------------------------------------------------------------------------------------------------------------------------------------------------------------------------------------------------GGAAGGATTATCTGTGATCGTCCGATTCCAAAGCGCGGTCAGGTGATGGTTGGAATTGTGTTGGGATTGGCCAACTCGGTTGTTTGCATCTTCATACGTTCCATATCATGTGCTGCTCCTTCT---------------------------------------------------------------------------------------------------------------------------------------------------------------------------------------------------------------------------------------------------------------------------------------------------------------------------------------------------------------------------------------------------------------------------------------------------------------------------------------------------------------------------------------------------------------------------------------------------------------------------------------------------------------------------------------------------------------------------------------------------------------------------------------------------------------------------------------------------------------------------------------------------------------------------------------------------------------------------------------------------------------------------------------------------------------------------------------------------------------------------------------------------------------------------------------------------------
>Medtr4g019320.1
------------------------------------------------------------------------------------------------------------------------------------------------------------------------------------------------------------------------------------------------------------------------------------------------------------------------------------------------------------------------------------------------------------------------------------------------------------------------------------------------------------------------------------------------------------------------------------------------------------------------------------------------------------------------------------------------------------------------------------------------------------------------------------------------------------------------------------------------------------------------------------------------------------------------------------------------------------------------------------------------------------------------------------------------------------------------------------------------------------------------------------------------------------------------------------------------------------------------------------------------------------------------------------------------------------------------------------------------------------------------------------------------------------------------------------------------------------------------------------ACGCGCTGCTTCTCCCAA------------------------CTT------------------------------------------------------------------------------------------------------------------------------------------------------------------------------------------------------------------------------------------------------------------TGT------------------------------------------------------------------------------------------------------------------------------------AAGGTTAATCTTTCTGACTCAATGCTTTTGAACATGTGTAAGAGGTGTGAGTTTCTAGAAGAGATT---------------TATGGGGTTGCTGAGAGGCCGGGTTTGTCT------------------------------------------------ATTGACTCGTTGGTGAAATTGAAAGGCACTTGTCTTGATTTGTCGTATTCATATATCTCGGATCGATTGCTTTCATCTATTGCAGAGAAAGGTTTTCCTTTAAGGAAGCTTGTGCTTCAAGGTTGCCTT---TATTCCTATGTTGGACTCTATAACTTGTTGTCTAATTTTCAATATTTGGAT------GCTTGTGATAGCCTCACAAAT------AATATGTTTCCCAATTTGGATTTGAGCTCTTGCGAGTACATAGGTGTTGCTCAAAAATGTAACTTGGATGATAGATCACTCTACGTGATCTCAATGAGTTGCCTACTGCAACTT------------------GATTTGGGACGTATGCAAGTCGTAGAAAAC---------------------------------------------------------------------------------------------------------GTT------GTTGACTTGATGGTATTTACA---------------------------------------------------------------------------------------------------------------------------------------------------------------------------------------------------------------------------------------------------------------------------------------------------------------------------------------------------------------------------------------------------------------------------------------------------------------------------------------------------------------------------------------------------------------------------------------------------------------------------------------------------------------------------------------------------------------------------------------------------------------------------------------------------------------------------------------------------------------------------------------------------------------------------------------------------------------------------------------------------------------------------------------------------------------------------------------------------------------------------------------------------------------------------------------------------------------------------------------------------------------------------------------------------------------------------------------------------------------------------------------------------------------------------------------------------------------------------------------------------------------------------------------------------------------------------------------------------------------------------------------------------------------------------------------------------------------------------------------------------------------------------------------------------------------------------------------------------------------------------------------------------------------------------------------------------------------------------------------------------------------------------------------------------------------------------------------------------------------------------------------------------------------------------------------------------------------------------------------------------------------------------------------------------------------------------------------------------------------------------------------------------------------------------------------------------------------------------------------------------------------------------------------------------------------------------------------------------------------------------------------------------------------------------------------------------------------------------------------------------------------------------------------------------------------------------------------------------
>Medtr4g133640.1
---------------------------------------------------------------------------------------------------------------------------------------------------------------------------------------------------------------------------------------------------------------------------------------ATGAGGTTGAGTAAACTGGTTGCTTTCAGAAACACAGAAAGAAAAGGAAGAAGAAGAAGACGAAGAAACACAACT------------------------------------------------------------------------------------------------------------------------------------------------------------------------------------------------------------------------------------------------------------------------------------------------------------------------------------------------------------------------------------------------------------------------------------------------------------------------------------------------------------------------------------------------------------------------------------------------------------------------------------------------------------------------------------------------------------------------------------------------------------------------------------------------------------------------------------------------------------------------------------------------------------------------------------------------------------------------------------------------------------------------------------------------------------------------------------------------------------------------------------------------------------CTC------------------------------------------------------------------------------------------------------------------------------------------------------------------------------------------------------------------------------------------------------------------TGC---------------AGTAGT---------------------------------------------------GAT---------------------------------------------------------AAGGTTAATCTCTCGGACTCGTCACTTTTGCATTTATGTAAGAATTGTGAGTTTCTTGAAGAGGTT---------------GATGGTGTCGCTGAGAGACCTACTTTGTCT------------------------------------------------ATTGGCTCGTTGGTGAGTTTGAATGGCACTTGTCTTAATTTGTCGTCTTTGCGCATCTCGGATGAATTGCTTTTTTCTATTGCAATGGGAGGTCTTCCTTTGAGAAGACTTGTCCTCCAAAATTGCACC---TATAATTATGTTGGAATATACTCTTTGTTATCCAAGATACAACATTTGGAT------GGTTGTAGCATGCTCACAGAC------ATATTGTTTCCCAATCTTGATTTGAGCTCCTGCCATAACATAGGTATTTGTGAAAGATGTAACTTGGATGATGAAACACTCTATATGATCTCAAAGAATTGTCTTTTACAACTG------------------TTTCTGGAAAATAAACATGTAGTCGAAAAC---------------------------------------------------------------------------------------------------------GTT------ACTGCATCGGTGGTGTTTTCA---------------------------------------------------------------------------------------------------------------------------------------------------------------------------------------------------------------------------------------------------------------------------------------------------------------------------------------------------------------------------------------------------------------------------------------------------------------------------------------------------------------------------------------------------------------------------------------------------------------------------------------------------------------------------------------------------------------------------------------------------------------------------------------------------------------------------------------------------------------------------------------------------------------------------------------------------------------------------------------------------------------------------------------------------------------------------------------------------------------------------------------------------------------------------------------------------------------------------------------------------------------------------------------------------------------------------------------------------------------------------------------------------------------------------------------------------------------------------------GCGTCAAGGATGTCTTGTTTTCCAACATTT------------------------------------------------------------------------------------------------------------------------------------------------------------------------------------------------------------------------------------------------------------------------------------------------------------------------------------------------------------------------------------------------------------------------------------------------------------------------------------------------------------------------------------------------------------------------------------------------------------------------------------------------------------------------------------------------------------------------------------------------------------------------------------------------------------------------------------------------------------------------------------------------------------------------------------------------------------------------------------------------------------------------------------------------------------------------------------------------------------------------------------------------------------------------------------------------------------------------------------------------------------------------------------------------------------------------------------
>Medtr2g007590.1
---------------------------------------------------------------------------------------------------------------------------------------------------------------------------------------------------------------------------------------------------------------------------------------ATGAGGTTGAATAAACTGGTTGCTTTCAGAAACACAGAAAGAAAAAGAAGAAGAATAAGACGAAGAAACACAACT------------------------------------------------------------------------------------------------------------------------------------------------------------------------------------------------------------------------------------------------------------------------------------------------------------------------------------------------------------------------------------------------------------------------------------------------------------------------------------------------------------------------------------------------------------------------------------------------------------------------------------------------------------------------------------------------------------------------------------------------------------------------------------------------------------------------------------------------------------------------------------------------------------------------------------------------------------------------------------------------------------------------------------------------------------------------------------------------------------------------------------------------------------CTCTCGTTCACCAACATTACCTACCTTGATCTTAGTTCCTACAACGGTGACCTCAACGCGCTTCTCTACCAAATACCTTTTCCATTAAATATCACT---------------------------------------------------------------------------------------------------------------------------------------------------------------------TGC---------------AATAGT---------------------------------------------------GAT---------------------------------------------------------AAGGTTAATCTCTCGGACTCGTCACTTTTGCATTTATGTAAGAATTGTGAGTTTCTTGAAGAGGTT---------------GATGATGTCGCTGAGAGACCTACTTTGTCT------------------------------------------------ATTGGCTCGTTGGTGAGTTTGAATGGCACTTGTCTTAATTTGTCATCTTTGCGCATTTCGGATGAATTGCTTTTTTCTATTGCAATGGGAGGTCTTCCTTTGAGAAGACTTGTCCTCCAAAATTGCACC---TATAATTATGTTGGAATATACTCTTTGTTATCCAAGATACAACATTTGGAT------GGTTGTAGCATGCTCACAGAC------ATATTGTTTCCCAATCTTGATTTGAGCTCCTGCCATAACATAGGTATTTGTGAAAGATGTAACTTGGATGATGAAACACTCTATATGATCTCAAAGAATTGTCTTTTACAACTG------------------TTTCTGGAAAATAAACATGTAGTCGAAAAC---------------------------------------------------------------------------------------------------------GTT------ACTGCATCGGTGGTGTTTTCA---------------------------------------------------------------------------------------------------------------------------------------------------------------------------------------------------------------------------------------------------------------------------------------------------------------------------------------------------------------------------------------------------------------------------------------------------------------------------------------------------------------------------------------------------------------------------------------------------------------------------------------------------------------------------------------------------------------------------------------------------------------------------------------------------------------------------------------------------------------------------------------------------------------------------------------------------------------------------------------------------------------------------------------------------------------------------------------------------------------------------------------------------------------------------------------------------------------------------------------------------------------------------------------------------------------------------------------------------------------------------------------------------------------------------------------------------------------------------------------------------------------------------------------------------------------------------------------------------------------------------------------------------------------------------------------------------------------------------------------------------------------------------------------------------------------------------------------------------------------------------------------------------------------------------------------------------------------------------------------------------------------------------------------------------------------------------------------------------------------------------------------------------------------------------------------------------------------------------------------------------------------------------------------------------------------------------------------------------------------------------------------------------------------------------------------------------------------------------------------------------------------------------------------------------------------------------------------------------------------------------------------------------------------------------------------------------------------------------------------------------------------------------------------------------------------------------------------------------
>Medtr8g045150.1
------------------------------------------------------------------------------------------------------------------------------------------------------------------------------------------------------------------------------------------------------------------------------------------------------------------------------------------------------------------------------------------------------------------------------------------------------------------------------------------------------------------------------------------------------------------------------------------------------------------------------------------------------------------------------------------------------------------------------------------------------------------------------------------------------------------------------------------------------------------------------------------------------------------------------------------------------------------------------------------------------------------------------------------------------------------------------------------------------------------------------------------------------------------------------------------------------------------------------------------------------------------------------------------------------------------------------------------------------------------------------------------------------------------------------------------------------------------------------------------------------------------------------CTC---------------------------------------------------------------------------------------------------------------------------------------------------------------------------------------------------------------------------------------------------------------------------------------------------------------------------------------------------------------------------------------------------------AAGATAAATTTATCTGACTCATTACTTTTGCACTTGTGTAAAAATTGTGAGTTTCTCGAAGAGGTT---------------GATGGCATTGCTGAGAGACCATCTTTGTCT------------------------CGGCAGTCAAATGAATGTGGT---ACTGACTCGCTGGTGAGTTTGAAAGGGACAAATCTTGATTTGCCGTTTTTGCGCATCTCAGATATGTTCCTCTCTTCTATTGCAATTGAAGTTATTTCTTTGAGAAGGCTTGTCCTCAGAGATTGCATT---TATAGTTATTCTGGAATATTTTCTTTGTTATCCATGATCCAACATTTGGAT------GGTTGTCGGATGCTCGACGAA------AAAATGTTTCCCAATCTTGAT---------------------------------AGATGTAACTTGGATGATAAAGCACTCCGTGTGATCTCAAAGAATTGTCTCTTGAAACTA------------------TTACTAGAATTTAAGCATGTGTTGAAAAAC---------------------------------------------------------------------------------------------------------ATT------GTTGACATGATGGTATTTGCA---------------------------------------------------------------------------------------------------------------------------------------------------------------------------------------------------------------------------------------------------------------------------------------------------------------------------------------------------------------------------------------------------------------------------------------------------------------------------------------------------------------------------------------------------------------------------------------------------------------------------------------------------------------------------------------------------------------------------------------------------------------------------------------------------------------------------------------------------------------------------------------------------------------------------------------------------------------------------------------------------------------------------------------------------------------------------------------------------------------------------------------------------------------------------------------------------------------------------------------------------------------------------------------------------------------------------------------------------------------------------------------------------------------------------------------------------------------------------------------------------------------------------------------------------------------------------------------------------------------------------------------------------------------------------------------------------------------------------------------------------------------------------------------------------------------------------------------------------------------------------------------------------------------------------------------------------------------------------------------------------------------------------------------------------------------------------------------------------------------------------------------------------------------------------------------------------------------------------------------------------------------------------------------------------------------------------------------------------------------------------------------------------------------------------------------------------------------------------------------------------------------------------------------------------------------------------------------------------------------------------------------------------------------------------------------------------------------------------------------------------------------------------------------------------------------------------------------------------
>Medtr4g006240.1
------------------------------------------------------------------------------------------------------------------------------------------------------------------------------------------------------------------------------------------------------------------------------------------------------------------------------------------------------------------------------------------------------------------------------------------------------------------------------------------------------------------------------------------------------------------------------------------------------------------------------------------------------------------------------------------------------------------------------------------------------------------------------------------------------------------------------------------------------------------------------------------------------------------------------------------------------------------------------------------------------------------------------------------------------------------------------------------------------------------------------------------------------------------------------------------------------------------------------------------------------------------------------------------------------------------------------------------------------------------------------------------------------------------------------------------------------------------------------------------------------------------------------CTC------------------------------------------------------------------------------------------------------------------------------------------------------------------------------------------------------------------------------------------------------------------TGC------------------------------------------------------------------------------------------------------------------------------------AAGGTTAATTTATCTGACTCATTGCTTTTTCACTTGTGTCAAAGTTGTGAGTTTCTCGAAGAGTTTCGTTGGAGTCCATCCGATGGCATAGCTGTGAGACCATCTTTGTCT------------------------------------------------ATTGACTCGTTGATGTGTTTGAAGGGCACTTGTCTTGATTTTCGGTCTTCACGTATCTCGGATATGTTGCTCTCCTCTATTGCAATGGAAGCTATTCCTTTGAGAAAGCTTGTCCTCCAAAATTGTTTC---TATAGTTATGCTGGAATATCTTGTTTTTTGTCCAAGATCCAACATTTAGAT------GGTTGTGGGCAACTCACAAAT------AAAATGTTTCCCAATCTTGATTTAAGTTATTGTCGTAACATAAGTATTTGTGATAGATGTAACTTGAATGATGAAACACTCTATGTGATCTCAAAGAGTTGTCTTTTGGAATTG------------------TTACTGGAAGAAAAACATGTGCTAGAAAAC---------------------------------------------------------------------------------------------------------GCC------GTTGCTTCAATGTTATTTTTA---------------------------------------------------------------------------------------------------------------------------------------------------------------------------------------------------------------------------------------------------------------------------------------------------------------------------------------------------------------------------------------------------------------------------------------------------------------------------------------------------------------------------------------------------------------------------------------------------------------------------------------------------------------------------------------------------------------------------------------------------------------------------------------------------------------------------------------------------------------------------------------------------------------------------------------------------------------------------------------------------------------------------------------------------------------------------------------------------------------------------------------------------------------------------------------------------------------------------------------------------------------------------------------------------------------------------------------------------------------------------------------------------------------------------------------------------------------------------------------------------------------------------------------------------------------------------------------------------------------------------------------------------------------------------------------------------------------------------------------------------------------------------------------------------------------------------------------------------------------------------------------------------------------------------------------------------------------------------------------------------------------------------------------------------------------------------------------------------------------------------------------------------------------------------------------------------------------------------------------------------------------------------------------------------------------------------------------------------------------------------------------------------------------------------------------------------------------------------------------------------------------------------------------------------------------------------------------------------------------------------------------------------------------------------------------------------------------------------------------------------------------------------------------------------------------------------------------------------
>Medtr5g088250.1
------------------------------------------------------------------------------------------------------------------------------------------------------------------------------------------------------------------------------------------------------------------------------------------------------------------------------------------------------------------------------------------------------------------------------------------------------------------------------------------------------------------------------------------------------------------------------------------------------------------------------------------------------------------------------------------------------------------------------------------------------------------------------------------------------------------------------------------------------------------------------------------------------------------------------------------------------------------------------------------------------------------------------------------------------------------------------------------------------------------------------------------------------------------------------------------------------------------------------------------------------------------------------------------------------------------------------------------------------------------------------------------------------------------------------------------------------------------------------------------------------------------------------CTC------------------------------------------------------------------------------------------------------------------------------------------------------------------------------TCTTTTTCC---------------------------------------------------------------------------TGT------------------------------------------------------------------------------GTCGCA---------------------------------------------CTCAAGGTTAATCTCTCTGACGAATTCATTTTCCAGCTGTTTACCAACTGTAAGTTTCTCAAAGAAGCC---------------CACTGTATTGCCCTGAGACCTGACTTGTCT------------------------------------------------ATCGACTCCTTGACCAGTTTAAAGGCTACTTGTCTTGATTTGTCCTGCTGGCACATCTCCGATCACTTCCTTTCCTCTATTGCAATGCAAAGTCTTCCTTTGACGAGCCTTGGCCTCGGATATTGCACC------------------------------------------------------------CCTTGTACTAACCTCTCATATAACGCAATACTATATCCCAGTCTTAATTTGAATCGTTGCTCTCGCATATCTGTTGCTCAGAGATGCGACTTGGATGATGACACACTCTATGTAATCTCAAAGACGTGCCTTTTGAAACTG------------------TCGCTGCAACTTATGCATGTGGTCAAAAAC---------------------------------------------------------------------------------------------------------GTT------GTTGCATCCATGGTGTTCTTA---------------------------------------------------------------------------------------------------------------------------------------------------------------------------------------------------------------------------------------------------------------------------------------------------------------------------------------------------------------------------------------------------------------------------------------------------------------------------------------------------------------------------------------------------------------------------------------------------------------------------------------------------------------------------------------------------------------------------------------------------------------------------------------------------------------------------------------------------------------------------------------------------------------------------------------------------------------------------------------------------------------------------------------------------------------------------------------------------------------------------------------------------------------------------------------------------------------------------------------------------------------------------------------------------------------------------------------------------------------------------------------------------------------------------------------------------------------------------------------------------------------------------------------------------------------------------------------------------------------------------------------------------------------------------------------------------------------------------------------------------------------------------------------------------------------------------------------------------------------------------------------------------------------------------------------------------------------------------------------------------------------------------------------------------------------------------------------------------------------------------------------------------------------------------------------------------------------------------------------------------------------------------------------------------------------------------------------------------------------------------------------------------------------------------------------------------------------------------------------------------------------------------------------------------------------------------------------------------------------------------------------------------------------------------------------------------------------------------------------------------------------------------------------------------------------------------------------------------
>Medtr8g017160.1
---------------------------------------------------------------------------------------------------------------------------------------------------------------------------------------------------------------------------------------------------------------------------------ATGAAA---------------------------------------------------------------------------TGTTCACAGCAATTGAATTCTTCT------------------------------------------------------------------------------------------------------------------------------------------------------------------------------------------------------------------------------------------------------------------------------------------------------------------------------------------------------------------------------------------------------------------------------------------------------------------------------------------------------------------------------------------------------------------------------------------------------------------------------------------------------------------------------------------------------CGTAAG------------------------------------------------------------------------------------------------------------------------------------------------------------------------------------------------------------------------------------------------------------------------------------------------------------------------------------------------------------------------------------------------------------------------CTA------------------------------------------------------------------------------------------------------------------------------------------------------------------------------------------------------------------------------------------------------------------ACT---------------------------------------------------------ATTAATCACACACAT------------------------------------------------------------AAGGTTAATCTCTCTGGCACTTTGCTTTCTCACTTGTTCAAGAACTGCAAGTTTCTCCAAGAGGTC---------------GCAGGCGTTGATCAGAAACCAACATTGTCT------------------------------------------------ATCGACTCCTTGTTGAGTTTGAAGGGAACTTCTCTTCTTTTGACGGGATTTCGTATCTCAGATCAATTTCTCTCCTCCATTGCAATGGAAAGTCTTCCTTTGAGGAGGCTTGTACTCAGCTATTGCCCC---TATACTTATTCTGGAATCTCATTTTTGTTATCTAAGATCCAACATTTGGAT------GGTTGTCGCTTGCTCACAGTT------ATCATGTTTCCCAATCTTCATCTCAGTTGCTCCTATAACATAGGTATTCGTCCGAGTTGTAACTTGGATGATGAAGCACTCTATATAATCTCAAATAGGTGCCTTTTGCAACTG------------------GTACTGCTAAGAATGCACGTGGTAAACAAC---------------------------------------------------------------------------------------------------------GTT------GTTGCCTCCATGGTAGTTTCA---------------------------------------------------------------------------------------------------------------------------------------------------------------------------------------------------------------------------------------------------------------------------------------------------------------------------------------------------------------------------------------------------------------------------------------------------------------------------------------------------------------------------------------------------------------------------------------------------------------------------------------------------------------------------------------------------------------------------------------------------------------------------------------------------------------------------------------------------------------------------------------------------------------------------------------------------------------------------------------------------------------------------------------------------------------------------------------------------------------------------------------------------------------------------------------------------------------------------------------------------------------------------------------------------------------------------------------------------------------------------------------------------------------------------------------------------------------------------------------------------------------------------------------------------------------------------------------------------------------------------------------------------------------------------------------------------------------------------------------------------------------------------------------------------------------------------------------------------------------------------------------------------------------------------------------------------------------------------------------------------------------------------------------------------------------------------------------------------------------------------------------------------------------------------------------------------------------------------------------------------------------------------------------------------------------------------------------------------------------------------------------------------------------------------------------------------------------------------------------------------------------------------------------------------------------------------------------------------------------------------------------------------------------------------------------------------------------------------------------------------------------------------------------------------------------------------------------------------
>Medtr8g037780.1
------------------------------------------------------------------------------------------------------------------------------------------------------------------------------------------------------------------------------------------------------------------ATGGCACCACCACCAATGAAA---------------------------------------------------------------------------------------------------------------------------------------------------------------------------------------------------------------------------------------------------------------------------------------------------------------------------------------------------------------------------------------------------------------------------------------------------------------------------------------------------------------------------------------------------------------------------------------------------------------------------------------------------------------------------------------------------------------------------------------------------------------------------------------------------------------------------------------------------------------------------------------------------------------------------------------------------------------------------------------------------------------------------------------------------------------------------------------------------------------------------------------------------------------------------------------------------------------------------------------CTC------------------------------------------------------------------------------------------------------------------------------------------------------------------------------------------------------------------------------------------------------------------TGT---------------------------------------------------------ATTAATCACACACAT------------------------------------------------------------AAGGTTAATCTCTCTGGCACTTTGCTTTCTCACTTGTTCAAGAACTGCAAGTTTCTCCAAGATGTC---------------GCAGGCGTTGATCAGAGACCAACATTGTCT------------------------------------------------ATCGACTCCTTGTTGAGTTTGAAGGGAACTTCTCTTCTTTTGACGGGATTTCATATCTCAGATCAATTCCTCTCCTCCATTGCAATGGAAAGTCTTCCTTTGAGGAGGCTTGTACTCAGCTATTGCCCC---TATACTTATTCTGGAATCTCATTTTTGTTATCTAAGATCCAACATTTGGAT------GGTTGTCGCTTGCTCACAGTT------ATCATGTTTCCCAATCTTCATCTCAGTCGTTCCTTTAACATAGGTATTCGTCCGAGTTGTAACTTGGATGATGAAGCACTCTATATAATCTCAAATAGGTGCCTTTGGCAACTG------------------GTACTGCTAAGAATGCACGTGGTAAACAAC---------------------------------------------------------------------------------------------------------GTT------GTTGCCTCCATGGTAGTTTCA---------------------------------------------------------------------------------------------------------------------------------------------------------------------------------------------------------------------------------------------------------------------------------------------------------------------------------------------------------------------------------------------------------------------------------------------------------------------------------------------------------------------------------------------------------------------------------------------------------------------------------------------------------------------------------------------------------------------------------------------------------------------------------------------------------------------------------------------------------------------------------------------------------------------------------------------------------------------------------------------------------------------------------------------------------------------------------------------------------------------------------------------------------------------------------------------------------------------------------------------------------------------------------------------------------------------------------------------------------------------------------------------------------------------------------------------------------------------------------------------------------------------------------------------------------------------------------------------------------------------------------------------------------------------------------------------------------------------------------------------------------------------------------------------------------------------------------------------------------------------------------------------------------------------------------------------------------------------------------------------------------------------------------------------------------------------------------------------------------------------------------------------------------------------------------------------------------------------------------------------------------------------------------------------------------------------------------------------------------------------------------------------------------------------------------------------------------------------------------------------------------------------------------------------------------------------------------------------------------------------------------------------------------------------------------------------------------------------------------------------------------------------------------------------------------------------------------------------------
>Medtr3g006050.1
------------------------------------------------------------------------------------------------------------------------------------------------------------------------------------------------------------------------------------------------------------------------------------------------------------------------------------------------------------------------------------------AGTTCTGCCGGTGGTTCTTCATCGAATATGGATATAGATACTCCTGCTTATGAAATCAAAGGAAGAACTATGTCTATTGAGGAATGGGAGCTAATCATTCAAGCGGAAAATCCTGAAGGAAGCAGGAGTACTTTTTCGACGCACATCAAACACCTAACCCTTACCCTTGAAGTCTGCCTTTTACCAATCATTCACCGGCGGATGGCT---------------------------------------------------------------------------------------------------------------------------------------------------------------------------------------------------------------------------------------------------------------------------------------------------------------------------------------------------------------------------------------------------------------------------------------------------------------------------------------------ATCAAATTCTTCGATTTTGATGATGAAAATGATTATACTGATGTATCAGTCGAAGGCAACTACAAGAACAACAACTGC------------------------------------------------------------------------------------------------------------------------------------------------------------------------------------------------------------------------------------------------------------------------------------------------------------------------------------------CTT------------------------------------------------------------------------------------------------------------------------------------------------------------------------------------------------------------------------------------------------------------------TGT------------------------------------------------------------------------------------------------------------------------------------AAGATTGATCTCTCTGACCAATCGCTTTTCCACTTGTTCAAAAACTGTAAGCTTCTTCAAGAGGTT---------------CAAGGTATTGCTGAGAGACCAACATTGTCT------------------------------------------------ATTGACTCGTTGTTGTGTTTGATGAGTACATGCCTCGAGCTGTCACGTTTTAATGTCTCTGATAACTTGTTGTCCTCTGTTGCAATTCAAGGTCTTCCTTTAAGGAGACTTGTGCTCCGTAGTTGTACC---TACGGCTATGATGGAATCTTTTCTTTGTTATCCAAAATACAACATTTGAAT------GGTTGTTCAATGCTCACACAT------ATAATGTTTCCGAATATTGATTTGAGCTATTGTGATAACATAAGTATCTGTCAAAGATGGAGCTTAGACGATGAAGCACTTCATGTGATCTCGAAGAGTTGCCTTTTGCAACTA------------------TTACTGCAAAATAAGCATGTGGTGAAAAAC---------------------------------------------------------------------------------------------------------GTT------GTTGCCCCAATGGTATTTTCA------------------------------------------------------------------------------------------------------------------------------------------------------ATAGTTGCTCCA------------------------------------------------------------------------------------------------------------------------------------------------------------------------------------------------------------------------------------------------------------------------------------------------------------------------------------------------------------------------------------------------------------------------------------------------------------------------------------------------------------------------------------------------------------------------------------------------------------------------------------------------------------------------------------------------------------------------------------------------------------------------------------------------------------------------------------------------------------------------------------------------------------------------------------------------------------------------------------------------------------------------------------------------------------------------------------------------------------------------------------------------------------------------------------------------------------------------------------------------------------------------------------------------------------------------------------------------------------------------------------------------------------------------------------------------------------------------ATTCCTCAACAAATTTTACAGATGAAGAATGGAGAATCAATTATCGACTATTTTGCTCGAACTGTCACAATTGTAAACAAGATAAGAATGCATGGTGAACAAATGTCGAATCTTACTGTTATCGAAAAGATTCTTCTCCGGCTTGTTTCTTTGTGGAAGAAGAGGTTTACGTATATTATAGCTGTAGATAGGGTGCTGCATTTGGATGACTTCCAGTCCAGGAGGTGGGGACTTGACCCGGTTGAGAACCTTGCAAACTACAAAAATGCTCAACCTGACCCCCTTCGAGAGTTTGCGGAGAATTTACTCGCTGAAATTAACACCAATAATATGAAAGACATTACTCGCTTTTGTAATGTCTTTGTTGATTTGAATTTCCAGGACTCAGAAGCTAAGATGATATGGGTGGATCGCCTGGGCTTGGATATGCGAGTGTTTTCTCCTAACTACGAAAGAAACTTCCATCCTCAGTATTTTGAGAAGGTTACAGAATTGAAACACATAAAG------------------------------------------------------------------------------------------------------------------------------------------------------------------------------------------------------------------------------------------------------------------------------------------------------------------------------------------------------------------------------------------------------------------------------------------------------------------------------------------------------------------------------------------------------------------------------------------------------------------------------------------------------------------------------
>Medtr4g129140.1
------------------------------------------------------------------------------------------------------------------------------------------------------------------------------------------------------------------------------------------------------------------------------------------------------------------------------------------------------------------------------------------------------------------------------------------------------------------------------------------------------------------------------------------------------------------------------------------------------------------------------------------------------------------------------------------------------------------------------------------------------------------------------------------------------------------------------------------------------------------------------------------------------------------------------------------------------------------------------------------------------------------------------------------------------------------------------------------------------------------------------------------------------------------------------------------------------------------------------------------------------------------------TGTTCCTATCCATTACCT---------------------------------------------------------------------GTCGCCTCCTCGAAAGAT------------------------------------------------------------------------------------------------------------------------------------------------------------------------------------------------------------------------------------------------------------------------------------------------------------------------------------------------------------------------------------------------------------------TGT------------------------------------------------------------------------------------------------------------------------------------AAGGTTAATCTTTCTGAACAATCACTTTTCCACTTGTTGAAGAATTGTAATCTTCTTCAAGAGGTC---------------GTAGGAATTGCTGAAAGACCAACATTGTCT------------------------------------------------ATTAAGTCGTTGGTGAGTTTGAAGGGTACTTCTCTTAATTTGCAGCATTTAGGAATTTCAGATAAGTTGCTCTACTCTATTGCAAAGGAATGTCTTCCTTTGACAAGTCTTGTC---------------------------------------------------------------------------GGTTGTTATAAGATCACAAAA------------------------------------------------------------------AACTTGAACGATAAAACACTC---------------------CTCGAAGAATTGTCGTGGGCTTTTGCAATATTACTGAAACATAAACATGTGGAAGAAAAC------------------------------------------------------------------------------------------------------------------------------------------------------------------------------------------------------------------------------------------------------------------------------------------------------------------------------------------------------------------------------------------------------------------------------------------------------------------------------------------------------------------------------------------------------------------------------------------------------------------------------------------------------------------------------------------------------------------------------------------------------------------------------------------------------------------------------------------------------------------------------------------------------------------------------------------------------------------------------------------------------------------------------------------------------------------------------------------------------------------------------------------------------------------------------------------------------------------------------------------------------------------------------------------------------------------------------------------------------------------------------------------------------------------------------------------------------------------------------------------------------------------------------------------------------------------------------------------------------------------------------------------------------------------------------------------------------------------------------------------------------------------------------------------------------------------------------------------------------------------------------------------------------------------------------------------------------------------------------------------------------------------------------------------------------------------------------------------------------------------------------------------------------------------------------------------------------------------------------------------------------------------------------------------------------------------------------------------------------------------------------------------------------------------------------------------------------------------------------------------------------------------------------------------------------------------------------------------------------------------------------------------------------------------------------------------------------------------------------------------------------------------------------------------------------------------------------------------------------------------------------------------------------------------------------------------------------------------------------------------
>Medtr3g110740.1
---------------------------------------------------------------------------------------------------------------------------------------------------------------------------------------------------------------------------------------------------------------------------------------------------------------------------------------------------------------------------------------------------------------------------------------------------------------------------------------------------------------------------------------------------------------------------------------------------------CGCATCTTAAGAGAGGGAAACCAAGTAGCTAACCTTTTGTTTCACCCTAATCTCATCGCTGATTTGAATTTAAACCATTCACTCCACAAT---------------------------------------------ATCTGCACAACAAACGGTTTCAGATTCAACATCAACCATGATGATGACGAAGAGAATTCA------------------------------------------------------------------------------------------------------------------------------------------------------------------------------------------------------------------------------------------------------------------------------------------------------------------------------------------------------------------------------------------------------------------------------------------------------------------------------------------------------------------------------------------------------------------------------------------------------------------------------------------------------------------------------------------AATTAC------------------ATT---------------------------------------------------------------------------------------------------------------------------------------------------------------------------------------------------------------------------------------------------------GATGCTTATTGT------------------------------------------------------------------------------------------------------------------------------------AAGGTTAATTTTTCTAATCAATCGCTTTTCCACCTTCTATGCAACTGTAAGCTTCTCCAAGATGTC---------------GCAGGAGTCACTGAAAGACCAACATTGTCT------------------------------------------------ATTGATTCGTTGGTGAGTTTGAAGGGTACTTCTCTTGATTTGAAGCGTTTGAAAATCTCTGATGAGTTGCTCTACTCGATTGCAAGGGAAGGTCTTCTTTTGAAAAGGCTTGTCCTTCAAATTTGCACG---TATAGTTATGCTGGAATCATTTGTTTGGTATCCAACTTGAAACATTTGGAT------AGTTGTCCTAAGCTCACCAAA------ATAATGTTTCCCAATCTTGATTTTAATTCTTGCAATCGCATAGGTGTCTGTGAAAGATGTGACTTGGATGATAAAACACTCTATGCGATCTCAAAGAATTGTCTTTTGCAACTA------------------TTACTGGAACATAAACATGTGGTTGAAAAC------------------------------------------------------------------------------------------------------------------------------------------------------------------------------------------------------------------------------------------------------------------------------------------------------------------------------------------------------------------------------------------------------------------------------------------------------------------------------------------------------------------------------------------------------------------------------------------------------------------------------------------------------------------------------------------------------------------------------------------------------------------------------------------------------------------------------------------------------------------------------------------------------------------------------------------------------------------------------------------------------------------------------------------------------------------------------------------------------------------------------------------------------------------------------------------------------------------------------------------------------------------------------------------------------------------------------------------------------------------------------------------------------------------------------------------------------------------------------------------------------------------------------------------------------------------------------------------------------------------------------------------------------------------------------------------------------------------------------------------------------------------------------------------------------------------------------------------------------------------------------------------------------------------------------------------------------------------------------------------------------------------------------------------------------------------------------------------------------------------------------------------------------------------------------------------------------------------------------------------------------------------------------------------------------------------------------------------------------------------------------------------------------------------------------------------------------------------------------------------------------------------------------------------------------------------------------------------------------------------------------------------------------------------------------------------------------------------------------------------------------------------------------------------------------------------------------------------------------------------------------------------------------------------------------------------------------------------------------------------
>Medtr5g067490.1
------------------------------------------------------------------------------------------------------------------------------------------------------------------------------------------------------------------------------------------------------------------------------------------------------------------------------------------------------------------------------------------------------------------------------------------------------------------------------------------------------------------------------------------------------------------------------------------------------------------------------------------------------------------------------------------------------------------------------------------------------------------------------------------------------------------------------------------------------------------------------------------------------------------------------------------------------------------------------------------------------------------------------------------------------------------------------------------------------------------------------------------------------------------------------------------------------------------------------------------------------------------------------------------------------------------------------------------------------------------------------------------------------------------------------------------------------------------------------------------------------------------------AAC---CTC---------------------------------------------------------------------------------------------------------CGC------------------------------------------------------------------------------------------------------------------------------------------------------TGT------------------------------------------------------------------------------------------------------------------------------------AAGGTTAATCTTTCTAACCAATCACTTTTCCACTTGTTCAGCAACTGTAAGCTTCTCCAAGAAGTC---------------GCAGGCATTGCTGAGAGACCGACATTGTCT------------------------------------------------ATTGACTCATTGGTGAGTTTCAAGGGTACTTGTCTTGGTTTGTATTATTTTAATATTTCTGATGAGTTGCTCTACACTATTGCAAGGGGAGGTCTTCCTTTGATAAAGCTTGTCCTAAAAAATCGCTGG---TATAGTTATGACGGACTCTTTTGTTTGTTATCCAAGTTCCGACATTTGTAT------GGTTGTGATAAGCTAACAGAA---------------CCACCGTTG------------------------------------------------------------------------------------------------------------------------------------------------------------------------------------------------------------------------------------------------------------------------------------------------------------------------------------------------------------------------------------------------------------------------------------------------------------------------------------------------------------------------------------------------------------------------------------------------------------------------------------------------------------------------------------------------------------------------------------------------------------------------------------------------------------------------------------------------------------------------------------------------------------------------------------------------------------------------------------------------------------------------------------------------------------------------------------------------------------------------------------------------------------------------------------------------------------------------------------------------------------------------------------------------------------------------------------------------------------------------------------------------------------------------------------------------------------------------------------------------------------------------------------------------------------------------------------------------------------------------------------------------------------------------------------------------------------------------------------------------------------------------------------------------------------------------------------------------------------------------------------------------------------------------------------------------------------------------------------------------------------------------------------------------------------------------------------------------------------------------------------------------------------------------------------------------------------------------------------------------------------------------------------------------------------------------------------------------------------------------------------------------------------------------------------------------------------GCAACTTAT---------------------------------------------------------------------------------------------------------------------------------------------------------------------------------------------------------------------------------------------------------------------------------------------------------------------------------------------------------------------------------------------------------------------------------------------------------------------------------------------------------------------------------------------------------------------------------------------------------------------------------------------------------------------
>Medtr4g059340.1
------------------------------------------------------------------------------------------------------------------------------------------------------------------------------------------------------------------------------------------------------------------------------------------------------------------------------------------------------------------------------------------------------------------------------------------------------------------------------------------------------------------------------------------------------------------------------------------------------------------------------------------------------------------------------------------------------------------------------------------------------------------------------------------------------------------------------------------------------------------------------------------------------------------------------------------------------------------------------------------------------------------------------------------------------------------------------------------------------------------------------------------------------------------------------------------------------------------------------------------------------------------------------------------------------------------------------------------------------------------------------------------------------------------------------------------------------------------------------------------------------------------------------CTC------------------------------------------------------------------------------------------------------------------------------------------------------------------------------------------------------------------------------------------------------------------TGT------------------------------------------TACATTTATGGTGAA---------------------------------------------------------------------------AAGGTTAATCTTTCTAATCAATCTCTTTTCCACTTGCTAAAGAATTGTAAGCTTCTTGAAGAGGTC---------------GAAGGCATTGCTGAGAGACCAACATTGTCT------------------------------------------------ATTGGCTCATTAGTGAGTTTGAAGGGTACTTGTCTTAGTTTGCGTTCTTTGTATATCTTGGATGAGTTACTCTACTCTATTGCAAGGGAAGGTCTTCCTTTAACGAGGCTTGTCCTTCGAAAATGCACC---TATAGTTATGATGGAATCTTTTGTTTGTTATCCAAAGTCCAACATTTGGAT------GGTTGTGATAAGCTCACTGAA------ATAATGTTTCCCAATCTTGATTTGACTTCTTCCACACAGATAGGTATTTGCGAAAAATGTGACTTG------------------------------------------------------------------------------AAACATATGGTAGAAAGA---------------------------------------------------------------------------------------------------------------------------------------------------------------------------------------------------------------------------------------------------------------------------------------------------------------------------------------------------------------------------------------------------------------------------------------------------------------------------------------------------------------------------------------------------------------------------------------------------------------------------------------------------------------------------------------------------------------------------------------------------------------------------------------------------------------------------------------------------------------------------------------------------------------------------------------------------------------------------------------------------------------------------------------------------------------------------------------------------------------------------------------------------------------------------------------------------------------------------------------------------------------------------------------------------------------------------------------------------------------------------------------------------------------------------------------------------------------------------------------------------------------------------------------------------------------------------------------------------------------------------------------------------------------------------------------------------------------------------------------------------------------------------------------------------------------------------------------------------------------------------------------------------------------------------------------------------------------------------------------------------------------------------------------------------------------------------------------------------------------------------------------------------------------------------------------------------------------------------------------------------------------------------------------------------------------------CTAAGTTTTCGGAGACTCGGTTCTGAAAGTGAAAAGAGACCCGTAATAAAAGGATCTAGAGGAGATCCAGGAAAGATGGTTGCAGTTCAAAGAAATTTAAGCAAGTTTGGAATTAAAGAAATAGCTAGAACTGGAAAGATTCCAAAGCTC---------------------------------------------------------------------------------------------------------------------------------------------------------------------------------------------------------------------------------------------------------------------------------------------------------------------------------------------------------------------------------------------------------------------------------------------------------------------------------------------------------------
>Medtr3g036270.1
------------------------------------------------------------------------------------------------------------------------------------------------------------------------------------------------------------------------------------------------------------------------------------------------------------------------------------------------------------------------------------------------------------------------------------------------------------------------------------------------------------------------------------------------------------------------------------------------------------------------------------------------------------------------------------------------------------------------------------------------------------------------------------------------------------------------------------------------------------------------------------------------------------------------------------CACTACTTTTATCCGCTCAATTCTTCTGAAAGAATCAAAAGGAAGGGGAAGGGAACTTCTGTTTACAAATCTTCACGACTATCTATTTCATCAACATATTCAGATATACCCGAAGATATATTCAACGACGATGACCCCAACAACCGCAACATATGT------------------------------------------------------------------------------------------------------------------------------------------------------------------------------------------------------------------------------------------------------------------------------------------------------------------------------------------------------------------------------------------------------------------------------CTT------------------------------------------------------------------------------------------------------------------------------------------------------------------------------------------------------------------------------------------------------------------TGT------------------------------------------------------------------------------------------------------------------------------------AAGGTTAATCTTTCTAACCTATCACTTTTCCACTTATTCCACAACTGTAAGCTTCTCGAAGAAGTC---------------GTTGGAATTACTGAGAGACCAACATTATCT------------------------------------------------ATTGACTCTATCATGAGTTTGAAGGGCACTTGTCTTGATTTTCAGTTTATGAATATCTCAAATAACTTGTTCTACTGTATTGCAAGGGAAGGTCTTCCTTTGACGAGGTTTGCCCTCCGACATTGTTTTCCCCATAGTTATGCTGGAATATTTCGTTTGTTATCCAAGATCCAACATTTAGAT------AGTTGTCTTAAGCTCACAAAA------ATAATGTTTCCCAATCTTGATTTGAATTGTTGCAATCTCTTAGGTATTTGTCAAATATGTAACTTGAATGATAAAACACTCTATATGATCTCAAAGAATTGTCTTTTGCAACTA------------------TTACTTGAACTTAAACATGTGGTAGAGAAC------------------------------------------------------------------------------------------------------------------------------------------------------------------------------------------------------------------------------------------------------------------------------------------------------------------------------------------------------------------------------------------------------------------------------------------------------------------------------------------------------------------------------------------------------------------------------------------------------------------------------------------------------------------------------------------------------------------------------------------------------------------------------------------------------------------------------------------------------------------------------------------------------------------------------------------------------------------------------------------------------------------------------------------------------------------------------------------------------------------------------------------------------------------------------------------------------------------------------------------------------------------------------------------------------------------------------------------------------------------------------------------------------------------------------------------------------------------------------------------------------------------------------------------------------------------------------------------------------------------------------------------------------------------------------------------------------------------------------------------------------------------------------------------------------------------------------------------------------------------------------------------------------------------------------------------------------------------------------------------------------------------------------------------------------------------------------------------------------------------------------------------------------------------------------------------------------------------------------------------------------------------------------------------------------------------------------------------------------------------------------------------------------------------------------------------------------------------------------------------------------------------------------------------------------------------------------------------------------------------------------------------------------------------------------------------------------------------------------------------------------------------------------------------------------------------------------------------------------------------------------------------------------------------------------------------------------------------------------------------
>Medtr5g067910.1
---------------------------------------------------------------------------------------------------------------------------------------------------------------------------------------------------------------------------------------------------------------------------------------------------------------------------------------------------------------------------------------------------------------------------------------------------------------------------------------------------------------------------------------------------------------------------------------------------------------------------------------------------------------------------------------------------------------------------------------------------------------------------------------------------------------------------------------------------------------------------------------------------------------------------------------------------------------------------------------------------------------------------------------------------------------------------------------------------------------------------------------------------------------------------------------------------------------------------------------------------------------------------------------------------------------------------------------------------------------------------------------------------------------------------------------------------------------------------------------------------------------------------------------------------------------------------------------------------------------------------------------------------------------------------------------------------------------------------------------------------------------------------------------------------TGC------------------------------------------------------------------------------------------------------------------------------------AAGGTTAATCTCTCTGGCCAACCACTTTTCCACTTGATAAACAACTGCAAGCTTCTCGAAGAGGTT---------------TCCTGCATTGCTAAGAGACCAACATTG---------------------------------------------------------------------------------------------------------------------------------------------------------------------------------------------------------------------------------------------------------------------------------------------------------------------------------------------------------------------------------------------------------------------------------------------------------------------------------------------------------------------------------------------------------------------------------------------------------------------------------------------------------------------------------------------------------------------------------------------------------------------------------------------------------------------------------------------------------------------------------------------------------------------------------------------------------------------------------------------------------------------------------------------------------------------------------------------------------------------------------------------------------------------------------------------------------------------------------------------------------------------------------------------------------------------------------------------------------------------------------------------------------------------------------------------------------------------------------------------------------------------------------------------------------------------------------------------------------------------------------------------------------------------------------------------------------------------------------------------------------------------------------------------------------------------------------------------------------------------------------------------------------------------------------------------------------------------------------------------------------------------------------------------------------------------------------------------------------------------------------------------------------------------------------------------------------------------------------------------------------------------------------------------------------------------------------------------------------------------------------------------------------------------------------------------------------------------------------------------------------------------------------------------------------------------------------------------------------------------------------------------------------------------------------------------------------------------------------------------------------------------------------------------------------------------------------------------------------------------------------------------------------------------------------------------------------------------------------------------------------------------------------------------------------------------------------------------------------------------------------------------------------------------------------------------------------------------------------------------------------------------------------------------------------------------------------------------------------------------------------------------------------------------------------------
>Medtr4g024200.1
---------------------------------------------------------------------------------------------------------------------------------------------------------------------------------------------------------------------------------------------------------------------------------------------------------------------------------------------------------------------------------------------------------------------------------------------------------------------------------------------------------------------------------------------------------------------------------------------------------------------------------------------------------------------------------------------------------------------------------------------------------------------------------------------------------------------------------------------------------------------------------------------------------------------------------------------------------------------------------------------------------------------------------------------------------------------------------------------------------------------------------------------------------------------------------------------------------------------------------------------------------------------------------------------------------------------------------------------------------------------------------AAA------------------------------------------------------------------------------------------------------------------------------------------CTC------------------------------------------------------------------------------------------------------------------------------------------------------------------------------------------------------------------------------------------------------------------TGT------------------------------------------------------------------------------------------------------------------------------------AAGGTTAATCTATCTGACAAATTGCTTTTTCACTTGTTAAAGAATTGTAAGCATCTCGAAGAGGTT---------------GCAGGCATTGCTGAGAGACCAACGTTGTCT------------------------------------------------------------------------------------------------------------------------------------------------------------------------------------------------------------------------------------------------------------------------GAAATGTTACCCAATCTTGATTTGAGTCATTGCTATGACATAGGTATTTGTCAAAGATGTAACTTGGATGATAAAACACTTTATGCAATTTCAAAGAGTTGTCTTTTGCAGTTG------------------TTACTGGAAAATATGGATGTGGTAAAAAAC---------------------------------------------------------------------------------------------------------GTT------GTTGACTCGATGATATTTTCA---------------------------------------------------------------------------------------------------------------------------------------------------------------------------------------------------------------------------------------------------------------------------------------------------------------------------------------------------------------------------------------------------------------------------------------------------------------------------------------------------------------------------------------------------------------------------------------------------------------------------------------------------------------------------------------------------------------------------------------------------------------------------------------------------------------------------------------------------------------------------------------------------------------------------------------------------------------------------------------------------------------------------------------------------------------------------------------------------------------------------------------------------------------------------------------------------------------------------------------------------------------------------------------------------------------------------------------------------------------------------------------------------------------------------------------------------------------------------------------------------------------------------------------------------------------------------------------------------------------------------------------------------------------------------------------------------------------------------------------------------------------------------------------------------------------------------------------------------------------------------------------------------------------------------------------------------------------------------------------------------------------------------------------------------------------------------------------------------------------------------------------------------------------------------------------------------------------------------------------------------------------------------------------------------------------------------------------------------------------------------------------------------------------------------------------------------------------------------------------------------------------------------------------------------------------------------------------------------------------------------------------------------------------------------------------------------------------------------------------------------------------------------------------------------------------------------------------------------
>Medtr3g044510.1
---------------------------------------------------------------------------------------------------------------------------------------------------------------------------------------------------------------------------------------------------------------------------------------------------------------------------------------------------------------------------------------------------------------------------------------------------------------------------------------------------------------------------------------------------------------------------------------------------------------------------------------------------------------------------------------------------------------------------------------------------------------------------------------------------------------------------------------------------------------------------------------------------------------------------------------------------------------------------------------------------------------------------------------------------------------------------------------------------------------------------------------------------------------------------------------------------------------------------------------------------------------------------------------------------------------------------------------------------------------------------------AAA------------------------------------------------------------------------------------------------------------------------------------------CTC------------------------------------------------------------------------------------------------------------------------------------------------------------------------------------------------------------------------------------------------------------------TGT------------------------------------------------------------------------------------------------------------------------------------AAGGTTAATCTATCTGACAAATTGCTTTTTCACTTGTTAAAGAATTGTAAGCATCTCGAAGAGGTT---------------GCAGGCATTGCTGAGAGACCAACGTTGTCT------------------------------------------------------------------------------------------------------------------------------------------------------------------------------------------------------------------------------------------------------------------------GAAATGTTACCCAATCTTGATTTGAGTCATTGCTATGACATAGGTATTTGTCAAAGATGTAACTTGGATGATAAAACACTTTATGCAATTTCAAAGAGTTGTCTTTTGCAGTTG------------------TTACTGGAAAATATGGATGTGGTAAAAAAC---------------------------------------------------------------------------------------------------------GTT------GTTGACTCGATGATATTTTCA---------------------------------------------------------------------------------------------------------------------------------------------------------------------------------------------------------------------------------------------------------------------------------------------------------------------------------------------------------------------------------------------------------------------------------------------------------------------------------------------------------------------------------------------------------------------------------------------------------------------------------------------------------------------------------------------------------------------------------------------------------------------------------------------------------------------------------------------------------------------------------------------------------------------------------------------------------------------------------------------------------------------------------------------------------------------------------------------------------------------------------------------------------------------------------------------------------------------------------------------------------------------------------------------------------------------------------------------------------------------------------------------------------------------------------------------------------------------------------------------------------------------------------------------------------------------------------------------------------------------------------------------------------------------------------------------------------------------------------------------------------------------------------------------------------------------------------------------------------------------------------------------------------------------------------------------------------------------------------------------------------------------------------------------------------------------------------------------------------------------------------------------------------------------------------------------------------------------------------------------------------------------------------------------------------------------------------------------------------------------------------------------------------------------------------------------------------------------------------------------------------------------------------------------------------------------------------------------------------------------------------------------------------------------------------------------------------------------------------------------------------------------------------------------------------------------------------------------------
>Medtr8g076010.1
---------------------------------------------------------------------------------------------------------------------------------------------------------------------------------------------------------------------------------------------------------------------------------------------------------------------------------------------------------------------------------------------------------------------------------------------------------------------------------------------------------------------------------------------------------------------------------------------------------------------------------------------------------------------------------------------------------------------------------------------------------------------------------------------------------------------------------------------------------------------------------------------------------------------------------------------------------------------------------------------------------------------------------------------------------------------------------------------------------------------------------------------------------------------------------------------------------------------------------------------------------------------------------------------------------------------------------------------------------------------------------------------------------------------------------------------------------------------------------ATC------------------------------------------ATA------------------------------------------------------------------------------------------------------------------------------------------------------------------------------------------------------------------------------------------------------------------TGT------------------------------------------------------------------------------------------------------------------------------------AAGGTTAATCTCACAGATCAATCGCTTTTCCACTTGTTCAACAACTGGAAGCTTCTCGAAGAGGTC---------------CCTGGTATTGCTGATAGATCAACTTTGTCT------------------------------------------------------------------------------------------------------------------------------------------------------------------------------------------------------------------------------------------------------------------------AAAATGTTTCCTAATCTTGATTTGAGGTGTTGCCATAACATAGGAATTTGTCAA---TGCAACTTGGATGATGAAACACTCTATGTGATCTCAAAGAGTTGTCTTTTGCAACTG------------------TTATTGGTGTCTAAGCATGTGAGGAAAAAC---------------------------------------------------------------------------------------------------------ATT------GTTGATAAAATGGTATTTTCA---------------------------------------------------------------------------------------------------------------------------------------------------------------------------------------------------------------------------------------------------------------------------------------------------------------------------------------------------------------------------------------------------------------------------------------------------------------------------------------------------------------------------------------------------------------------------------------------------------------------------------------------------------------------------------------------------------------------------------------------------------------------------------------------------------------------------------------------------------------------------------------------------------------------------------------------------------------------------------------------------------------------------------------------------------------------------------------------------------------------------------------------------------------------------------------------------------------------------------------------------------------------------------------------------------------------------------------------------------------------------------------------------------------------------------------------------------------------------------------------------------------------------------------------------------------------------------------------------------------------------------------------------------------------------------------------------------------------------------------------------------------------------------------------------------------------------------------------------------------------------------------------------------------------------------------------------------------------------------------------------------------------------------------------------------------------------------------------------------------------------------------------------------------------------------------------------------------------------------------------------------------------------------------------------------------------------------------------------------------------------------------------------------------------------------------------------------------------------------------------------------------------------------------------------------------------------------------------------------------------------------------------------------------------------------------------------------------------------------------------------------------------------------------------------------------------------------------------------
>Medtr8g060730.1
------------------------------------------------------------------------------------------------------------------------------------------------------------------------------------------------------------------------------------------------------------------------------------------------------------------------------------------------------------------------------------------------------------------------------------------------------------------------------------------------------------------------------------------------------------------------------------------------------------------------------------------------------------------------------------------------------------------------------------------------------------------------------------------------------------------------------------------------------------------------------------------------------------------------------------------------------------------------------------------------------------------------------------------------------------------------------------------------------------------------------------------------------------------------------------------------------------------------------------------------------------------------------------------------------------------------------------------------------------------------------------------------------------------------------------------------------------------------------------------------------------AACTACAGGGTT------CGC------------------------------------------------------------------------------------------------------------------------------------------------------------------------------------------------------------------------------------------------------------------TGT------------------------------------------------------------------------------------------------------------------------------------AAGGTTAATCTATCTGACCAATTGCTTTTTCAACTGTTCAACAACTGGAAGCTTCTCGAAGAGGTC---------------GTCGGTATTGCTGTGAGGCCAACATTGTCT------------------------------------------------------------------------------------------------------------------------------------------------------------------------------------------------------------------------------------------------------------------------------------------------------------------------------------AACTTGGATAACGAAGAACTCTATTTGATTTCAAAGAGCTGTCTTTTGCAACTG------------------TTACTTGAGCATAATCATGTGGTAGAAAAC------------------------------------------------------------------------------------------------------------------------------------------------------------------------------------------------------------------------------------------------------------------------------------------------------------------------------------------------------------------------------------------------------------------------------------------------------------------------------------------------------------------------------------------------------------------------------------------------------------------------------------------------------------------------------------------------------------------------------------------------------------------------------------------------------------------------------------------------------------------------------------------------------------------------------------------------------------------------------------------------------------------------------------------------------------------------------------------------------------------------------------------------------------------------------------------------------------------------------------------------------------------------------------------------------------------------------------------------------------------------------------------------------------------------------------------------------------------------------------------------------------------------------------------------------------------------------------------------------------------------------------------------------------------------------------------------------------------------------------------------------------------------------------------------------------------------------------------------------------------------------------------------------------------------------------------------------------------------------------------------------------------------------------------------------------------------------------------------------------------------------------------------------------------------------------------------------------------------------------------------------------------------------------------------------------------------------------------------------------------------------------------------------------------------------------------------------------------------------------------------------------------------------------------------------------------------------------------------------------------------------------------------------------------------------------------------------------------------------------------------------------------------------------------------------------------------------------------------------------------------------------------------------------------------------------------------------------------------------------------
>Medtr4g006450.1
------------------------------------------------------------------------------------------------------------------------------------------------------------------------------------------------------------------------------------------------------------------------------------------------------------------------------------------------------------------------------------------------------------------------------------------------------------------------------------------------------------------------------------------------------------------------------------------------------------------------------------------------------------------------------------------------------------------------------------------------------------------------------------------------------------------------------------------------------------------------------------------------------------------------------------------------------------------------------------------------------------------------------------------------------------------------------------------------------------------------------------------------------------------------------------------------------------------------------------------------------------------------------------------------------------------------------------------------------------GTC---------------------------------------------------------------------------------------------------------------------------------------------------------------CTT------------------------------------------------------------------------------------------------------------------------------------------------------------------------------------------------------------------------------------------------------------------TGT------------------------------------------------------------------------------------------------------------------------------------AAGATAAATCTGTCTGATCAATTACTTTTCGTGTTGTTCAAGAACTGTAAACTTCTCAGAGAGGCT---------------AAAGGCATTGCTGAGAGACCAACATTGTCTGAACTGGACAGATATGCAGTTGTA------------------------ATTGACTCATTGGTGAGT---------ACTTCTCTCGATTTGACTTCTTCAAATATATCCAATGAGTTTCTCTCCTCTATTGCAATGAAAGGCCTTCCTTTGACGAGACTTGTCCTCTGCAATTGCACC---TATACTTATGATGGAATCTTGTGTTTGTTATCCAAGTTACAACATCTGGATTAT---AGCTGTGGTAAGCTCACAAAA------ATAATGTTTCCAAATCTTGATTTGAGTGATTGTGATCACGTAGGAATTTTTCAAATATGTAACTTGGATGATGAAACACTCTACGTGACCTCAAAGAATTGCCTTTTGCATCTG------------------TTACTGGAAGATAATCATGTGGTAGAAAAC---------------------------------------------------------------------------------------------------------GTC------GTTGACTCAATGGTATTTTCA------------------------------------------------------------------------------------------------------------------------------------------------------------------------------------------------------------------------------------------------------------------------------------------------------------------------------------------------------------------------------------------------------------------------------------------------------------------------------------------------------------------------------------------------------------------------------------------------------------------------------------------------------------------------------------------------------------------------------------------------------------------------------------------------------------------------------------------------------------------------------------------------------------------------------------------------------------------------------------------------------------------------------------------------------------------------------------------------------------------------------------------------------------------------------------------------------------------------------------------------------------------------------------------------------------------------------------------------------------------------------------------------------------------------------------------------------------------------------CTT------------------------------------------------------------------------------------------------------------------------------------------------------------------------------------------------------------------------------------------------------------------------------------------------------------------------------------------------------------------------------------------------------------------------------------------------------------------------------------------------------------------------------------------------------------------------------------------------------------------------------------------------------------------------------------------------------------------------------------------------------------------------------------------------------------------------------------------------------------------------------------------------------------------------------------------------------------------------------------------------------------------------------------------------------------------------------------------------------------------------------------------------------------------------------------------------------------------------------------------------------------------------------------------------------------------------------------------------------------------
>Medtr8g045190.1
ATGACTGGCGGCGCTATTGAC---------------------------------------------------------------------------------------------------------------------------------------------------------------------------------------------------------------------------------------------------------------------------------------------------------------------------------------------------------------------------------------------------------------------------------------------------------------------------------------------------------------------------------------------------------------------------------------------------------------------------------------------------------------------------------------------------------------------------------------------------------------------------------------------------------------------------------------------------------------------------------------------------------------------------------------------------------------------------------------------------------------------------------------------------------------------------------------------------------------------------------------------------------------------------------------------------------------------------------------------------------------------------------------------------------------------------------------------------------------------------------------------------------------------------------------------------------------------------------------------------------CTA------------------------------------------------------------------------------------------------------------------------------------------------------------------------------------------------------------------------------------------------------------------TGT------------------------------------------------------------------------------------------------------------------------------------AAGGTTAACCTCACTGATCAATCGCTTCTCAACTTGTTCAAG---------------------------------------------------------------------------------------------------------------------------------------------------------------------------------------------------------------------------------------------------------------------------------------------------------------------------------------------------------------------------------------------------------------------------------------------------------------------------------------------------------------------------------------------------------------------------------------------------------------------------------------------------------------------------------------------------------------------------------------------------------------------------------------------------------------------------------------------------------------------------------------------------------------------------------------------------------------------------------------------------------------------------------------------------------------------------------------------------------------------------------------------------------------------------------------------------------------------------------------------------------------------------------------------------------------------------------------------------------------------------------------------------------------------------------------------------------------------------------------------------------------------------------------------------------------------------------------------------------------------------------------------------------------------------------------------------------------------------------------------------------------------------------------------------------------------------------------------------------------------------------------------------------------------------------------------------------------------------------------------------------------------------------------------------------------------------------------------------------------------------------------------------------------------------------------------------------------------------------------------------------------------------------------------------------------------------------------------------------------------------------------------------------------------------------------------------------------------------------------------------------------------------------------------------------------------------------------------------------------------------------------------------------------------------------------------------------------------------------------------------------------------------------------------------------------------------------------------------------------------------------------------------------------------------------------------------------------------------------------------------------------------------------------------------------------------------------------------------------------------------------------------------------------------------------------------------------------------------------------------------------------------------------------------------------------------------------------------------------------------------------------------------------------------------------------------------------------------------------------------------------
>Medtr1g023530.1
---------------------------------------------------------------------------------------------------------------------------------------------------------------------------------------------------------------------------------------------------------------------------------------------------------------------------------------------------------------------------------------------------------------------------------------------------------------------------------------------------------------------------------------------------------------------------------------------------------------------------------------------------------------------------------------------------TTCAGTTCTCAA---------------------------------------------------------------------------------------------------------------------------------------------------------------------------------------------------------------------------------------------------------------------------------------------------------------------------------------------------------------------------------------------------------------------------------------------------------------------------------------------------------------------------------------------------------------------------------------------------------------------------------------------------------------------------------------------------------------------------------------------------------------------------------------------------------------ATC------------------------------------------------------------------------------------------------------------------------------------------------------------------------------------------------------------------------------------------------------------------TGT---------------------CGTAATAAATTTAAGGATCAT------------------------------------------------------------------------------------------AGGATTAATCTCTCTGACATATCACTTGTTCACTTGTTTAAG---------------------------------------------------GAGAGACCAACATTGTCT------------------------------------------------------------------------------------------------------------------------------------------------------------------------------------------------------------------------------------------------------------------------AAAGTCTTACCCAATCTTGATTTGAAAAATTGCTATGACATAGGTATTTTTCACAGATGT------GATGATGAAGCACTCTATATGATCTCAAAGAGTTGTCTTTTACAACTG------------------TTACTGAAAGGAAAGCATGTGGTAGAAAAC---------------------------------------------------------------------------------------------------------ATT------GTTGACGAGATGGTAGTTTCAGAAGCTCCGCCTGCATGGGATTGGAGTTACGAAAAGAAGGAACTCTACTCGCAGGATGATGGTGATGATTCAGATGATAGCAACAAAGAGCATTATCCACCATTTGTCATGGCTAAAAAGATGACTAATTTTAAGTGGGTGTTAGGAGCC---------------------------TTCAAGGAAGCAATT------------------------------------------------------------------------------------------------------------------------------------------------------------------------------------------------------------------------------------------------------------------------------------------------------------------------------------------------------------------------------------------------------------------------------------------------------------------------------------------------------------------------------------------------------------------------------------------------------------------------------------------------------------------------------------------------------------------------------------------------------------------------------------------------------------------------------------------------------------------------------------------------------------------------------------------------------------------------------------------------------------------------------------------------------------------------------------------------------------------------------------------------------------------------------------------------------------------------------------------------------------------------------------------------------------------------------------------------------------------------------------------------------------------------------------------------------------------------------------------------------------------------------------------------------------------------------------------------------------------------------------------------------------------------------------------------------------------------------------------------------------------------------------------------------------------------------------------------------------------------------------------------------------------------------------------------------------------------------------------------------------------------------------------------------------------------------------------------------------------------------------------------------------------------------------------------------------------------------------------------------------------------------------------------------------------------------------------------------ACTTGTTTGAAACGATTCAAAAAC---------------------------------------------------------------------------------------------------------------------------------------------------------------------------------------------------------------------------------------------------------------------
>Medtr5g095830.1
---------------------ATGAAAAGGAAGAGAGCCTCTCTCAGACAATTAGCTGCTTCTCTAAAAACAACT---------------------------------------------------------------------------------------------------------------------------------------------------------------------------------------------------------------------------------------------------------------------------------------------------------------------------------------------------------------------------------------------------------------------------------------------------------------------------------------------------------------------------------------------------------------------------------------------------------------------------------------------------------------------------------------------------------------------------------------------------------------------------------------------------------------------------------------------------------------------------------------------------------------------------------------------------------------------------------------------------------------------------------------------------------------------------------------------------------------------------------------------------------------------------------------------------------------------------------------------------------------------------------------------------------------------------------------------------------------------------------------------------------------------------------------------------CTC------------------------------------------------------------------------------------------------------------------------------------------------------------------------------------------------------------------------------------------------------------------TGT---------------------------------------------------------------------------AAT------------------------------------------------------AAGGTTAATCTCTCT---AAATTAATTTTCCAGTTGTTCAAAAATTGTAAGTTTCTTGAAGAGGCC---------------GATGGTCTTGCTCAGAGACCAACATTGTCT------------------------------------------------AGATCCACCTTGGCGAGTTTCAAGTATACTTCTCTTGATTTATTGTCTTCCAATATCTCAGATGTGTTTCTCATCTCTATTGCAATCCAAGGTCTACCTTTGACTAGGCTTGTTCTCCAAAATTGCACC---TATAGTTATTCTGGAATTATTTGTTTACTGTCCAAGTTAAAACATTTGGAT------GGTTGCCCGATGGTCACGGTA------ACAATGTTCCCCAATCTTGATTTGAGCAATTGTTGTCGCATAGGTATTGTTCAAATGTGTAACTTGGATGATGAAGCACTTTATATGATCTCAAAGAGTTGTCTTTTGAAATTG------------------TCACTTCAAGATAAGCATGTGGTAGAAAAC---------------------------------------------------------------------------------------------------------GTT------GTTTCTTTGATGGTATTTTCA------------------------------------------------------------------------------------------------------------------------------------------------------------------GCTCCTATGGGTGCC------------------------------------------------------------------------------------------------------------------------------------------------------------------------------------------------------------------------------------------------------------------------------------------------------------------------------------------------------------------------------------------------------------------------------------------------------------------------------------------------------------------------------------------------------------------------------------------------------------------------------------------------------------------------------------------------------------------------------------------------------------------------------------------------------------------------------------------------------------------------------------------------------------------------------------------------------------------------------------------------------------------------------------------------------------------------------------------------------------------------------------------------------------------------------------------------------------------------------------------------------------------------------------------------------------------------------------------------------------------------------------------------------------------------------------------------------------------------------------------------------------------------------------------------------------------------------------------------------------------------------------------------------------------------------------------------------------------------------------------------------------------------------------------------------------------------------------------------------------------------------------------------------------------------------------------------------------------------------------------------------------------------------------------------------------------------------------------------------------------------------------------------------ATCAGAGTGTTGTTTTTTGAGGACACTGAAGATCTTGAGCACTTGCTCTTGGATAACAAGTTGGTTTGGTTTTCTTGGCCATCCGGCTATTATAGGAAGTTTATGAAAGGTTATAGCAAGTTAGCCAAGACTTTAACAGACCTCACAAAAAGGAAATTTAAGTGGGGAGCTCAAGAATTGGTGCTGGCTGCAAATTCTAATAAGTGG------------------------CTACATGGTGGTCACTCGGGGTTTTATTGCACATATCAGCGGGTTGCATATGATATATGTCAAAGGCATAAATATGTGGCTGTTGGCTATGAGGCAGTGATGGCGGTGGTGGATAGACTTTCCAAGTATGCACACTTTGTGCCTCTGAAGCATCCTTATACGGCCAAATCGAACAGGACAATGCCATTTGAGGCCGTCCAAGCTGACCATCATAGGACTGACCGGGAGTTTGCTGTTGGAGAATGGGTGTTTTTGAAAGTC
>Medtr5g075860.1
------------------------------------------------------------------------------------------------------------------------------------------------------------------------------------------------------------------------------------------------------------------------------------------------------------------------------------------------------------------------------------------------------------------------------------------------------------------------------------------------------------------------------------------------------------------------------------------------------------------------------------------------------------------------------------------------------------------------------------------------------------------------------------------------------------------------------------------------------------------------------------------------------------------------------------------------------------------------------------------------------------------------------------------------------------------------------------------------------------------------------------------------------------------------------------------------------------------------------------------------TCCAAACAGTTACTCTCCATCGTC------------------------------------------------------------------------------------------------------------------------------------------------------------------------------------------------------------------------------------------------------CTC------------------------------------------------------------------------------------------------------------------------------------------------------------------------------------------------------------------------------------------------------------------TGT------------------------------------------------------------------------------------------------------------------------------------AAGATTAATCTCTCTGACGAATTTATTCTCCACTTGTTTGAAAGCTGTAAGCTGCTCGAAGAGGCC---------------GTTGGTATTGCTGAGAGACCAACATTGTCT---------------------------------------------TGG---------------------------TCCTCTTTTGATTTGTTATCTTTGAATATCTCAGATGAGTTGCTCTCCTCTATTGCATACCAATGTCTTCCTTTGACGAGGCTTGTTCTCCAAGATTGCACC---TATAGCTATTCTGGAATCCTTTCTTTACTATCCAAGTTCCAACACTTGGAT------GTTTGTTCAATGCTTACAGAA------ACCATGCTTTCCAATCTTGATTTGAGCAATTGTTGTCGCATAGGTATCGTTCAAATATGTAACTTGGATGATGAAGCACTTTATATGATCTCAAAGAGTTGTCTTTTGAAATTG------------------TCACTTAAAAATAAGCATGTAGTAGAAAAC---------------------------------------------------------------------------------------------------------TTT------GTTTCTTCGATGGTATCTTCA------------------------------------------------------------------------------------------------------------------------------------------------------------------GCTCGTAATGGG------------------------------------------------------------------------------------------------------------------------------------------------------------------------------------------------------------------------------------------------------------------------------------------------------------------------------------------------------------------------------------------------------------------------------------------------------------------------------------------------------------------------------------------------------------------------------------------------------------------------------------------------------------------------------------------------------------------------------------------------------------------------------------------------------------------------------------------------------------------------------------------------------------------------------------------------------------------------------------------------------------------------------------------------------------------------------------------------------------------------------------------------------------------------------------------------------------------------------------------------------------------------------------------------------------------------------------------------------------------------------------------------------------------------------------------------------------------------------------------------------------------------------------------------------------------------------------------------------------------------------------------------------------------------------------------------------------------------------------------------------------------------------------------------------------------------------------------------------------------------------------------------------------------------------------------------------------------------------------------------------------------------------------------------------------------------------------------------------------------------------------------------------TCC------------------------------------------------------------------------------------------------------------------------------------------------------------------------------------------------------------------------------------------------------------------------------------------------------------------------------------------------------------------------------------------------------------------------------------------------------------------------------------------------------------
