# Supplementary material for: Impact of recurrent gene duplication on adaptation of plant genomes
Source: BMC Plant Biol. 2014 May 31;14:151. doi: 10.1186/1471-2229-14-151 (PMC4049390; doi:10.1186/1471-2229-14-151)
Supplement: Additional file 4 — Contains the cleaned alignments of the clusters with codons under selection. [file 1471-2229-14-151-S4.zip › 4437544801233534_add4/Additional_file_4/Medtrcluster113_large_aligned.fasta]

>Medtr1g017970.1
------------------------------------------------------------------------------------------------------------------------------------------------------------------------------------------------------------------------------------------------------------------------------------------------------------------------------------------------------------------------------------------------------------------------------------------------------------------------------------------------------------------------------------------------------------------------------------------------------------------------------AAAAGAAAAAAGGGTTCT------------AGG------------------------------------------------------------------------------AAAGATGAA---TGCCCTTATTTTGATAATCTTCCATCACACCTCACTGCCCACATTTTGCTTAAACTTCCCATTAAG---------------------CTG------------------------------------------------------------TTT---------------------------------------------------------------------------------------------------------------------------------------------------------------------------------------------------------------------------------------------------------------------------------------------------------------------------------------------------------------------------------------------------------------------------------------------------------------------------------------------------------------------------------------------------------------------------------------------------------------------------------------------------------------------------------------------------------------------------------------------------------------------------------------------------------------------------------------------------------------------------------------------------------------------------------------------------------------------------------------------------------------------------------------------------------------------------------------------------------------------------------------------------------------------------------------------------------------------------------------------------------------------------------------------------------------------------------------------------------------------------------------------------------------------------------------------------------------------------------------------------------------------------------------------------------------------------------------------------------------------------------------------------------------------------------------------------------------------------------------------------------------------------------------------------------------------------------------------------------------------------------------------------------------------------------------------------------------------------------------------------------------------------------------------------------------------------------------------------------------------------------------------------------AAGAAAGTAATGGTG---------------------------GATAGTTTTCAAGTTGTGAAT------------------------------------------------------------------------------------------------------------------------------------------------------------GTGGATCTTCAGATT---------CTTGAGTGTCCTACTTGTGTGAATGACACACTTCATTGGATC---------------AAAAGGTCA------------TTCAGTTTTGAAAGTGAGAGATTGCAATCATTCCCTTCTCCTCCACACGTGTTT------------------------------------------------------ATCGGCATGGGAGAATTAAAGGGATTTCTTTACATTTCTGATCATAATGTTGCATTG---------------------------------------------------------------------------------------------------------------------------------------------------------------------------------------------------------------------------------------------------------------------------------------------------------------------------------------------------------------------------------------------------------------------------------------------------------------------------------------------------------------------------------------------------------------------------------------------------------------------------------------------------------------------------------------------------------------------------------------------------------------------------------------------GAAAGTACACATTCTTCATCATCTTAT---------------------
>Medtr5g022750.1
------------------------------------------------------------------------------------------------------------------------------------------------------------------------------------------------------------------------------------------------------------------------------------------------------------------------------------------------------------------------------------------------------------------------------------------------------------------------------------------------------------------------------------------------------------------------------------------------------------------------------AGAAGAAGAAAGGGCTCAGTTGCCCCTCCAAGG------------------------------------------------------------------------------AAAGTTGAT---TGCCCTTACTTTGCTAATCTTCCATCTCACCTCACTAACCACATTCTGCTTCATCTTCCCATTAAGTCTCTTCTTATTTGTAGATGTGTG---------------------------------------------------------------------TTG---------------------------------------------------------------------------------------------------------------------------------------------------------------------------------------------------------------------------------------------------------------------------------------------------------------------------------------------------------------------------------------------------------------------------------------------------------------------------------------------------------------------------------------------------------------------------------------------------------------------------------------------------------------------------------------------------------------------------------------------------------------------------------------------------------------------------------------------------------------------------------------------------------------------------------------------------------------------------------------------------------------------------------------------------------------------------------------------------------------------------------------------------------------------------------------------------------------------------------------------------------------------------------------------------------------------------------------------------------------------------------------------------------------------------------------------------------------------------------------------------------------------------------------------------------------------------------------------------------------------------------------------------------------------------------------------------------------------------------------------------------------------------------------------------------------------------------------------------------------------------------------------------------------------------------------------------------------------------------------------------------------------------------------------------------------------------------------------------TCCCTTCTCGAGTGC------------------------------------------------------------------------GCCAACTTAGATGTTGTGAATTTGCTTTGTTTATGTGACCCATTTAATGGCTTCCCTTTAGTGATAAGACTTCCTAACGCTACCATG------------------GGTTTTGGTTATCAACCTAAAACTAATGATTATAAGGTGATAAAA---------------------------GTGGATCCTCAACTG---------CTTAATTATCCGACTTGTGTGAATGGCGCACTTCATTGGATC---------------CAAATGTCA------------TTCAATTTGGAAAATGAGAGGTTCCAATCTTTTCCTTCCCCTCCACATGTTTTT------------------------------------------------GACAGGATCAACATGGGAGAATTAAGGGGATTTCTTTACATTTGTGACTTTGATGTTGCAACTGTTATGAAGTACCTGAAT------------------------------------------------------------------------------------CGAGTTTTTCAAATCTCATTGAAGGAGGCTGTAAATGGAGAC------------------------------------------------------------------------------------------------------------------------------------------------------------------------------------------------------------------------------------------------------------------------------------------------------------------------------------------------------------------------------------------------------------------------------------------------------------------------------------------------------------------------------------------------------------------------------------------------------------------------------------------------------------------------TTCGGTGACGACCTTCTCATC
>Medtr5g022900.1
------------------------------------------------------------------------------------------------------------------------------------------------------------------------------------------------------------------------------------------------------------------------------------------------------------------------------------------------------------------------------------------------------------------------------------------------------------------------------------------------------------------------------------------------------------------------------------------------------------------------------AAAAGAAAAAAGGTTTCAATTGATGCTGCAAGA------------------------------------------------------------------------------AAAGTTGATAATTTCCCTTTTTTTGACAATCTTCCATCTCACCTCACTGCCAATATTCTGCTTCGACTTCCCGTCAAGCCTCTTCTCATTTGTAAATGTGTGTGCAAAATTTGGAAAAGACTTATTTCAGAACCACATTTTGCTAAATTGCAATTTGAGCGA---------ATG---------------------------------------------------------------------------------------------------------------------------------------------------------------------------------------------------------------------------------------------------------------------------------------------------------------------------------------------------------------------------------------------------------------------------------------------------------------------------------------------------------------------------------------------------------------------------------------------------------------------------------------------------------------------------------------------------------------------------------------------------------------------------------------------------------------------------------------------------------------------------------------------------------------------------------------------------------------------------------------------------------------------------------------------------------------------------------------------------------------------------------------------------------------------------------------------------------------------------------------------------------------------------------------------------------------------------------------------------------------------------------------------------------------------------------------------------------------------------------------------------------------------------------------------------------------------------------------------------------------------------------------------------------------------------------------------------------------------------------------------------------------------------------------------------------------------------------------------------------------------------------------------------------------------------------------------------------------------------------------------------------------------------------------------------------------------------------------------------TACCTTCTTGAGTGT---AAGCTTCCTCTC---------------------------------GTTCGTGCTGCAAGA---AGTTATGATAAGTTTGATATTGTGAATTTACTTTGTTTGTCTGAACCA---ACCGGAAACCCTTCAGTGATAAGACTTCCTGAAGCTACC---------------GTAGGAGGTTTTGGATTCCAACCTAATACTAATGAATATAAGGTAATAAGACGTCAGATAAACACACTTGGAACAACAGTGGATCCTCAAATT---------CTCGAGTATCCCACTTGTGTGAATGGTGCACTTCATTGGATA---------------CAAAGGTCA------------TTCTGTTTTGAAAGTGAGAGGTTGCAGTCATTTCCTTCTCCTCCGCATGTGTTT------------------------------------------------------ATC---ATGGGAGAATTAAAGGGATTTCTTTACATTTGTGACTCTGATGTTTCAGTGGTTATGAAT---------TGGACTAAAGTTTACAACATTGAT------------------------------------------------------------AAAGTTTTTCGAATTTCATTGAAGGATGTCTTGAAAGGAGAC---------------------------------------------------------------------------------------------------------------------------------------------------------------------------------------------------------------------------------------------------------------------------------------------------------------------------------------------------------------------------------------------------------------------------------------------------------------------------------------------------------------------------------------------------------------------------------------------------------------------------------------------------------------------------------------------
>Medtr7g117100.1
---------------------------------------------------------------------------------------------------------------------------------------------------------------------------------------------------------------------------------------------------------------------------------------------------------------------------------------------------------------------------------------------------------------------------------------------------------------------------------------------------------------------------------------------------------------------------------ATAAGAAGTGAAAAAAATAAACTCATACCACTGAATCAATTCATGAAAAGTAAAAAGATTTCAATTGCCGGTGCAAGA------------------------------------------------------------------------------AAAGTTGAT---TGCCCTTATTTTGATAATCTTCCATATCACCTCACTGCCCACATTCTCCTTCAACTTCCCATTAAGTCTCTTCTTATTTGTAAATCTGTGTGCAAAATTTGGAAAACACTGATTTCAGAATCACAATTTGCTAAATCGCACTTTGAA------------ATG---------------------------------------------------------------------------------------------------------------------------------------------------------------------------------------------------------------------------------------------------------------------------------------------------------------------------------------------------------------------------------------------------------------------------------------------------------------------------------------------------------------------------------------------------------------------------------------------------------------------------------------------------------------------------------------------------------------------------------------------------------------------------------------------------------------------------------------------------------------------------------------------------------------------------------------------------------------------------------------------------------------------------------------------------------------------------------------------------------------------------------------------------------------------------------------------------------------------------------------------------------------------------------------------------------------------------------------------------------------------------------------------------------------------------------------------------------------------------------------------------------------------------------------------------------------------------------------------------------------------------------------------------------------------------------------------------------------------------------------------------------------------------------------------------------------------------------------------------------------------------------------------------------------------------------------------------------------------------------------------------------------------------------------------------------------------------------------------------TACCTTCTTGAGTGT---AAGCTTCCTCTC---------------------------------TTTCGTGCTGCAAGA---------GATAAGTTTGATATTGTGAATTTACTTTGTTTGTCTGATCCA---TTGGGAAACCCGTTAGTGATAAGACTTCCTGAATCTACT---------------CAAGGAGGTTTTGGTTTCCAACCTAAAACTAATGAATATAAGGTGATAAACCGTGAGATAAACACACTTGGAACACCAGTGGATCCTCACATT---------CTCGAGTATCCCACTTGTGTGAATGGTGCACTTCATTGGATA---------------CAAAGGTCA------------TTCTGTTTTGAAAGTGAGAGGGTGCAGTCATTTCCTTCTCCTCCACATGTGTTT------------------------------------------------------ATTAGCATGGGAGAATTAAAGGGATTTCTTTACATTTGTGAC------------------------------------ACTAAGGTTTACAACATCAAT------------------------------------------------------------AAAGCTTTTCAT------------GATGTCTTGAAAGGAGAT------------------------------------------------------------------------------------------------------------------------------------------------------------------------------------------------------------------ATGAAGAAAATGAAGATCTCGAATGATGGTTTGACAAATACCTTCTTCCTCCGGTGG------------------------------------------------------------------------------------------------------------------------------------------------------------------------------------------------------------------------------------------------------------------------------------------------------------------------------------------------------------------------------------------------------------------
>Medtr5g007940.1
------------------------------------------------------------------------------------------------------------------------------------------------------------------------------------------------------------------------------------------------------------------------------------------------------------------------------------------------------------------------------------------------------------ATGGGAAGAAAAAGTGTGGAGAGAGTGCGGAAGTTAGGAAAGTCAATTGGGTTAAGTGAGATAAGGTGTGTCATGGTCGATATAGTTGTTGCTTCAGGTGTGCATAAGCCCTTCGCCATTCTTTCAAGTTTCAACGCTTTTCCATCGAAATTAGGGTTCCGAACT---------------------------------------------TCAAGAAAAAAGATTTCAATTGCTGCTGCAAGA------------------------------------------------------------------------------------------TTCCCTTTTTTTGATAATCTTTCATCTCACGTCACTGCCCGCATTCTGCTTCAACTTCCTATTAAGTCGCTTCTCATTTGTAAATCTGTGTGCAAAATTTGGAAAACATTGATTTCAGAATCACATTTTGCTAAATCGCACTTTGAGCGA---------TTG---------------------------------------------------------------------------------------------------------------------------------------------------------------------------------------------------------------------------------------------------------------------------------------------------------------------------------------------------------------------------------------------------------------------------------------------------------------------------------------------------------------------------------------------------------------------------------------------------------------------------------------------------------------------------------------------------------------------------------------------------------------------------------------------------------------------------------------------------------------------------------------------------------------------------------------------------------------------------------------------------------------------------------------------------------------------------------------------------------------------------------------------------------------------------------------------------------------------------------------------------------------------------------------------------------------------------------------------------------------------------------------------------------------------------------------------------------------------------------------------------------------------------------------------------------------------------------------------------------------------------------------------------------------------------------------------------------------------------------------------------------------------------------------------------------------------------------------------------------------------------------------------------------------------------------------------------------------------------------------------------------------------------------------------------------------------------------------------------TACCTTCTTGAGTGT---AAGCTTCCTCTC---------------------------------TTTCGTGCTGCGAGA---------GATAAGTTTAATATTGTGAATTTACTTTGTTTGTCTGACCCA---TTCGGAAACCCATTAGTGATAAGACTTCCTGAATCTACC---------------CAAGGAGCTTTTGGTTTCCAACCTAAAACTAATGAATATAAGGTGATAAACATTGAGATAAACACACTTGGAACACCAGTGGATCCTCAAATT---------CTTAAGAATCCCACTTGTGTGAATGGTGCACTTCATTGGATA---------------CAAATGTCA------------TTCTGTTTTGAAAGTGAGAGGTTGCAGTCATTTCCTTCTCCTCCACATGAGTTT---------------------------------------------------------------------------------------------------------------------------------TGGACTAAGGTTTACAAGTACGAT------------------------------------------------------------AAAGCTTTTGAAATTTCATTGAAGGATGTCTTGAAAGGGGAC---------------------------------------------------------------------------------------------------------------------------------------------------------------------------------------------------------------------------------------------------------------------------------------------------------------------------------------------------------------------------------------------------------------------------------------------------------------------------------------------------------------------------------------------------------------------------------------------------------------------------------------------------------------------------------------------
>Medtr5g021880.1
------------------------------------------------------------------------------------------------------------------------------------------------------------------------------------------------------------------------------------------------------------------------------------------------------------------------------------------------------------------------------------------------------------------------------------------------------------------------------------------------------------------------------------------------------------------------------------------------------------------------------AAAAGAAAAAAAGGTTCAATTGCCCCTGCTAGG------------------------------------------------------------------------------AAAGTTGAT---TGCCCTTATTTTGATAATCTTCCGTCTCACGTTATTGCTCACATTCTGCTTCAACTTCCATTTAAGTCGCTTCTCATTTGTAAATCTGTGTGCAAAATTTGGAAAACATTGATTTCAGAATCACATTTTGCTAAATCCCACTTTGAGCAA---------ATG---------------------------------------------------------------------------------------------------------------------------------------------------------------------------------------------------------------------------------------------------------------------------------------------------------------------------------------------------------------------------------------------------------------------------------------------------------------------------------------------------------------------------------------------------------------------------------------------------------------------------------------------------------------------------------------------------------------------------------------------------------------------------------------------------------------------------------------------------------------------------------------------------------------------------------------------------------------------------------------------------------------------------------------------------------------------------------------------------------------------------------------------------------------------------------------------------------------------------------------------------------------------------------------------------------------------------------------------------------------------------------------------------------------------------------------------------------------------------------------------------------------------------------------------------------------------------------------------------------------------------------------------------------------------------------------------------------------------------------------------------------------------------------------------------------------------------------------------------------------------------------------------------------------------------------------------------------------------------------------------------------------------------------------------------------------------------------------------------TACCTTCTTGAGTCT---AAGCTTCCTCTC---------------------------------TTTCGTGCTGCGAGA---------GATAAGTTTGATATTGTGAATTTACTTTGTTTGTCTGACCCA---TTTGGAAACCCATTAGTGATAAGACTTCCTGAATCTATT---------------CTAGGAGGTTTTGGTTTCCAACCTAAAACTAATGAATATAAGGTGATAAACCGTGAGATAAACACACTTGGAACCCCAGTGGATCCTCAAATT---------CTAAAGTATCCCACTTGTGTGAATGGTGCACTACATTGGCTA---------------CAAAGGTCA------------TTCTGCTTTGAAAGTGAGACGCTGAAGTCATTTCCTTCTCCTCCACAGATGTTT------------------------------------------------------ATTAGCATGGGAGAATTAAAGGGATTTCTTTACATTTGTGATTCTGATGTTTCAATGGTTATGAAT---------TGGACTAAGATTTACAACATTGAT------------------------------------------------------------GAAGTTTTTCGAATTTCATTGAAGGATGTTTTGAAAGGTGACTTCAAA---------------------------------------------------------------------------------------------------------------------------------------------------------------------------------------------------------------------------------------------------------------------------------------------------------------------------------------------------------------------------------------------------------------------------------------------------------------------------------------------------------------------------------------------------------------------------------------------------------------------------------------------------------------------------------------
>Medtr5g021860.1
------------------------------------------------------------------------------------------------------------------------------------------------------------------------------------------------------------------------------------------------------------------------------------------------------------------------------------------------------------------------------------------------------------------------------------------------------------------------------------------------------------------------------------------------------------------------------------------------------------------------------AAAAGAAAAAAGATTTCAATTGCCGCTGCAAGA------------------------------------------------------------------------------AAAGTTGAT---TGCCCTTATTTTGATAAACTTCCGTCTCACCTCACTGCCCACATTCTCCTTCGACTTCCATTTAAGTCTGTTCTCATTTGTAAATGTGTGTGCAAAGTTTGGAAAACAATTATTTCAGAATCACAATTTGCTAAATCGCACTTTGAGCGA---------CTG---------------------------------------------------------------------------------------------------------------------------------------------------------------------------------------------------------------------------------------------------------------------------------------------------------------------------------------------------------------------------------------------------------------------------------------------------------------------------------------------------------------------------------------------------------------------------------------------------------------------------------------------------------------------------------------------------------------------------------------------------------------------------------------------------------------------------------------------------------------------------------------------------------------------------------------------------------------------------------------------------------------------------------------------------------------------------------------------------------------------------------------------------------------------------------------------------------------------------------------------------------------------------------------------------------------------------------------------------------------------------------------------------------------------------------------------------------------------------------------------------------------------------------------------------------------------------------------------------------------------------------------------------------------------------------------------------------------------------------------------------------------------------------------------------------------------------------------------------------------------------------------------------------------------------------------------------------------------------------------------------------------------------------------------------------------------------------------------------TACCTTCTTGAGTGC---AAGCTTCCTCTC---------------------------------TTTCGTGCTGCCAGA---------GATAAGTTTGATATTGTGAATTTACTTTGTTTGTCTGACCCA---TTTGGAAACCCAATAGTGATAAGACTTCCTGAATCTACT---------------CAAGGTGGTTTTGGATTCCAACCTAAAACTAATGAATATAAGGTAATAAGCCGTGAGATAAACACACTTGGAACAACAGTGGATCCTCAAATT---------CTAAAGTATCCCACTTGTGTGAATGGTGCACTTCATTGGATA---------------CAAAGGTCA------------TTCTGCTTTGAAAATGAGAGGTTGCAGTCGTTTCCTTCTCCTCCACATGTGTTT------------------------------------------------------ATTAGCATGGGAGAATTAAAGGGATTTCTATACATTTGTGATTCTAATGTTTCAATGGTTATGAAT---------TGGACTAAGATTTACAACATCGAT------------------------------------------------------------AAAGTTTTTCGAATTTCATTGAAGGATGTTTTGAAAGGAGTC------------------------------------------------------------------------------------------------------------------------------------------------------------------------------------------------------TTATCTGATCCT---------------------------------------------------------------------------------------------------------------------------------------------------------------------------------------------------------------------------------------------------------------------------------------------------------------------------------------------------------------------------------------------------------------------------------------------------------------------------
>Medtr7g090810.1
------------------------------------------------------------------------------------------------------------------------------------------------------------------------------------------------------------------------------------------------------------------------------------------------------------------------------------------------------------------------------------------------------------------------------------------------------------------------------------------------------------------------------------------------------------------------------------------------------------------------------CAAAGAAAAAGGGATTCAATTGTATCTGCAAGG------------------------------------------------------------------------------AAAGTTGAA---TACCCTTATTTTGATAATCTTCCATCCCACCTCACCGCCCACATTTTGCTTCAACTTCCCATAAAATCTCTTCTCATTTGTAGATGTCTA---------------------------------------------------------------GATCATCTG---------------------------------------------------------------------------------------------------------------------------------------------------------------------------------------------------------------------------------------------------------------------------------------------------------------------------------------------------------------------------------------------------------------------------------------------------------------------------------------------------------------------------------------------------------------------------------------------------------------------------------------------------------------------------------------------------------------------------------------------------------------------------------------------------------------------------------------------------------------------------------------------------------------------------------------------------------------------------------------------------------------------------------------------------------------------------------------------------------------------------------------------------------------------------------------------------------------------------------------------------------------------------------------------------------------------------------------------------------------------------------------------------------------------------------------------------------------------------------------------------------------------------------------------------------------------------------------------------------------------------------------------------------------------------------------------------------------------------------------------------------------------------------------------------------------------------------------------------------------------------------------------------------------------------------------------------------------------------------------------------------------------------------------------------------------------------------------------------CACCTTCTTGAGTGT---AAGCTTCCTCTT---------------------------------TTTCGTGCTCCTAAAAAA---------------------------------------------------------------ATAGTGATAAGACTTCCTGAAGCTACTACG------------CAAGGAGGTTTTGGTTTCCAACCTAAAACTAATGAATATAAGGTGATAAAACGTGAAATAAACACACTTGGAGCACCAGTGGATCCTCGTATT---------CTTAAGTATCCCACTTGTGTGAATGGTGTGCTTCACTGGATC---------------CAAAAGTCA------------TTTTGTTTTGAAGGTGAGAGGTTGCAGCCATTTCCTTCTCCTCCACATGTGTTT------------------------------------------------------ATTAGCATGGGAGAATTAAAGGGATTTCTTTACATTTGTGACGTTGATGTTACAATGGTTATGAAT---------TGGACTAAGGTTTACAACATTGAG------------------------------------------------------------AAAGTTTTTCGAATATCATTGAAGGATGTTGTAAAAGGAGAC---------------------------------------------------------------------------------------------------------------------------------------------------------------------------------------------------------------------------------------------------------------------------------------------------------------------------------------------------------------------------------------------------------------------------------------------------------------------------------------------------------------------------------------------------------------------------------------------------------------------------------------------------------------------------------------------
>Medtr5g022090.1
------------------------------------------------------------------------------------------------------------------------------------------------------------------------------------------------------------------------------------------------------------------------------------------------------------------------------------------------------------------------------------------------------------------------------------------------------------------------------------------------------------------------------------------------------------------------------------------------------------------------------AAAAGGAAAAAGGGTTCAATAACTCCTACCAGG------------------------------------------------------------------------------AGAGTT------TATCCTTACTTTGATAATCTTCCATCACACATCATTGCCCACATTTTGCTTCATCTTCCCATTAAATCTCTTCTCATTTGTAAATGTGTGTGCAAGATTTGGAAAACACTTATTTCAGAACCACATTTTGCTAAATTGAACTTTGAGCGA---------ATG------------------------------------------------------------------------------------------------------------------------------------------------------------------------------------------------------------------------------------------------------------------------------------------------------------------------------------------------------------------------------------------------------------------------------------------------------------------------------------------------------------------------------------------------------------------------------------------------------------------------------------------------------------------------------------------------------------------------------------------------------------------------------------------------------------------------------------------------------------------------------------------------------------------------------------------------------------------------------------------------------------------------------------------------------------------------------------------------------------------------------------------------------------------------------------------------------------------------------------------------------------------------------------------------------------------------------------------------------------------------------------------------------------------------------------------------------------------------------------------------------------------------------------------------------------------------------------------------------------------------------------------------------------------------------------------------------------------------------------------------------------------------------------------------------------------------------------------------------------------------------------------------------------------------------------------------------------------------------------------------------------------------------------------------------------------------------------------------------------------------------------------------------------------------------------------GATAAGTTTGGTGTTGCGAATATGCTTTGTTTGTGTTGCCCA---GAGGGACACCCTTTATTGATAAGACTTCATGAAGCTACT---AGTGTGCCAAATCTAGGAGGCTTAGGTTTCCAACCTAAAACTAATGAATACAAGGTGATAAGAGAC------------------------GTGGATCCTCAAATTGATTTGAGGCTCCGTTATCCCACTTGTATTAATGGTGCGCTTCATTGGATC---------------GAAATGTCT------------TTCTGTTTAGAAACTGAGAAGTTGCAATCATTTCCTTCTCCTCCA---GTATTT------------------------------------------------------ATTCACATGGGAAAATTAAGAGGATTACTTTACATTTGCGATCGTGATGTTGCAATGGATATGAAT---------TGGACTAAGGTTTACAACATTGAT---------------CGTCCTGTC------------------------------------AAAGTTTTTCGAATCTCATTGAAGGATGTTGTGAAAGGAGAC---------------------------------------------------------------------------------------------------------------------------------------------------------------------------------------------------------------------------------------------------------------------------------------------------------------------------------------------------------------------------------------------------------------------------------------------------------------------------------------------------------------------------------------------------------------------------------------------------------------------------------------------------------------------------------------------
>Medtr5g022040.1
---------------------------------------------------------------------------------------------------------------------------------ATGACAGTTTTAGGTTTATTCAACTTCTCTGATCCAAGTGTAGCC------------------------------------------------------------------------------------------------------------------------------------------------------------------------------------------------------------------------------------------------------------------------------------------------------------------------------------------------------------------------------------------------------------------------------------------------AAAAGAAAAAACGGTTCAATAACTCCTGCTAGG------------------------------------------------------------------------------AGAGTT------TATCCTTACTTTGATAATCTTCCATCACACATCATTGCCCACATGTTGCTTCATCTTCCCATTAAATCTCTTCTCATTTGTGAATGTGTGTGCAAGATTTGGAAAACACTTATTTCAGAACCACATTTTGCTAAATTGAACTTTGAGCGA---------ATGTACCTTCTTGAGTGTGATCCTGAAAAGTTTCAAATTGGAAGCAACAGTCGTGTCAAGCTTGCACCTATATTTAAGCTTCCTCTTCGTAATGCCAACTCATATAAGGAGAAAATCGAGAATAAACCCAAGTGCCCTATTCGCCCATATTATGATAAGTTTGGTGTTGTGAATTCTTGCAATGGCTTGCTTTGTTTGCGTCATCCATTTGAAGGAAGACCATTAGTAATTTGCAATCCAGTCACTGGGGAGTTTATAAGACTTCCTAAAGCTACTGCGAATCTTATCCACAATGACATAGTGGATAAGGTATCAGGTATTGCTGCTTTTGGCTTCCAACCTAAAACTAATGAATATAAGGTGATGTATATTTGGGACAAATATGTTAGACGAGGCAATGGCTGGGTGTTTGATCATATTGTCCTTGAGATAAACACACTTGGAACACCATCATGGAGAAATGCTGAAGTAGATCCTCAAATTTCTATTGGATCAGGTTTGAGTCTTCATTATCCCACTTATGTTAATGGTGCGCTTCATTGGATCAGATTTGAGGATGAAGAAAGGTCTATATTGTGTTTCTGTTTTGAAAGTGAGAGGTTGCAATCATTTCCTTCTCCTCCAGTGTTTCAAAATCAAAATAATGGATTTCGTCGTAACGAGCGTATTCGCATGGGAGAATTAAGGGGATTACTTTACATTTGCGATACATATTCTTTTCGTGATGTTGCAATGTGGGTTATGAATGAATATGACATTGGAGAATCATGGACTAAGGTTTACAACATTGATACTTTGATCAGTCCTTTGGGCAGACCTGATTCGCAGCGTTATGGTTTATGTTGGCCGGTAAAAAACTTTGAAGAGGGGGCTGCCATATTGTTATATCATTCCTGCAATTGTCTTATCTACTATGAACCCAAGAAACATGCTTTCAAAGTTTTTCGAATTCACGGCATTTCTTCCGAATTTGTTGAAATAATTCCACATGTTCCAAGTCTAATCTCATTGAAGGATGTTGTGAAAGGAGACAATACTGAGATGCTGAATATCCACTCAAGGTGTCCTGATGGTGAAGAATTCGATGATGAGCCTGTATATTATGAAAAGCACAAGTTCCTTCTATTCCATTTTTGTTCATGCTGGAAGGCTACACTGAATGAGAGGGATCCTAAGGCCGTGCAGGGGGAGCAAAGGTCAATATTATGTTTCTGTTTGGAAAGTGAGAGATTGAAGTTATTTCCTTCTCCTCCACATGTGTTTGGAAATCATAATAATAATGGAATTCATGGTAACAGGCTTATTAGCATGGGAGAGTTAAAGGGATTTCCTTACATTTGTGATCGTGACTCGACCTTTTTCTTTGATGTCACAGTGTGGGTTATGAATGAATATGGCATTGGAGAATCATGGACTAAGGCTTACAACATTGATAATACTTCAGTCAATTCTTTGGGCTATCCTGGTCTCTTTTGGGGTTATGGTGTATGTTGGCCGGTAATACACTTTGAAGATGGTGCTGCGTTATGGTTATATCATTCCTGCAATTGTTTATCTACTATGAACCCGGGATGCAAAGTTTTCAAAATTCATGGGACTTGTTCAGAAAGAGTTGAAGTAATTCCACATATTCCAAGTCTAATCTCATTGAAGGATGTCGTGAAAGGAATATTGAATGTAGCCATGAAAAGAAAAAAGGGTTCAATAACTCTTGCTAGGGCTAGCCTAAGATGCAATAAAGCAAAAGGGAGAGTTGATGAATCAGAAAGTCATGATGGACTTTTTCCATACTTTGATAATCTTCCATCCCACATCACCACCCAAATTCTGCTTCAACTTTCCATTAAGTCTCTTCTCATTTGTAAATGTGTGTGCAAGATTTGGAAAACAATGATTTCGGAACCACATTTTGCTAAATTGCAATTTGAGCGAGCGCCCCTTAGTCTCATGATTCGGACAAATGATGGTAGACTAGTGTCAAGAACCATGTACCTTCTTGAGTGTGATCATGAAAAGTTTGAG------------------AAGCTTCCTCTT---------------------------------ATTCGTGCTGCGAGA---------GATAAGTTTGGTGTTGCGAATTTGCTTTGTTTGTGTTGCCCA---GACGAACACCCTTTATCGATTAAACTTCCTGAAGCTACC---AGTCCGCTAAATCGAGGAGGTTTTGGTTTCCAACCTAAAACTAATGAATATAAGGTGATAAGACGTGAGATATATACACTTGGAACACCAGTGGATCCCCAAATTAATATATGGCTTCGTTATCCCACTTGTGTGAATGGTACGATTCATTGGATC---------------GAAAGGTCT------------TTCTGTTTAGAAAATGAGAGGTTGCAATCATTTCCTTCTCCTCCA---GTGTTA------------------------------------------------------ATTCGCATTGGAGAATTAAGGGGATTACTTTATATTTGTGATCGTGATGTTGCAATGGTTATGAAT---------TGGACTAAGGTTTACAACATCGAT------------------------------------------------------------AAAGTTTTTAGAATCTCATTGAAGGATGTCGTGAAAGGAGAC---------------------------------------------------------------------------------------------------------------------------------------------------------------------------------------------------------------------------------------------------------------------------------------------------------------------------------------------------------------------------------------------------------------------------------------------------------------------------------------------------------------------------------------------------------------------------------------------------------------------------------------------------------------------------------------------
>Medtr5g010660.1
------------------------------------------------------------------------------------------------------------------------------------------------------------------------------------------------------------------------------------------------------------------------------------------------------------------------------------------------------------------------------------------------------------------------------------------------------------------------------------------------------------------------------------------------------------------------------------------------------------------------------AAAAGAAAAAAGGGTTCAATTACCCCACCAAGGTGC---------------------------------------------------------------------------------------TGTCCTTACTTTGATAATCTTCCATTTCACTTAACTACCGAAATTCTCCTAAAGCTTCCCATTAAGTCTCTTCTCATATGTAGATGTGTGTGCAAAATTTGGAATACACTTATTTCAGAACCTAAATTCGCTAAATTGCAATTTGAGCGA---------------------------------------------------------------------------------------------------------------------------------------------------------------------------------------------------------------------------------------------------------------------------------------------------------------------------------------------------------------------------------------------------------------------------------------------------------------------------------------------------------------------------------------------------------------------------------------------------------------------------------------------------------------------------------------------------------------------------------------------------------------------------------------------------------------------------------------------------------------------------------------------------------------------------------------------------------------------------------------------------------------------------------------------------------------------------------------------------------------------------------------------------------------------------------------------------------------------------------------------------------------------------------------------------------------------------------------------------------------------------------------------------------------------------------------------------------------------------------------------------------------------------------------------------------------------------------------------------------------------------------------------------------------------------------------------------------------------------------------------------------------------------------------------------------------------------------------------------------------------------------------------------------------------------------------------------------------------------------------------------------------------------------------------------------------------------------------------------------------------------------GAACTTCCTCTTAAATTATATAAGGTG------------------------------------------GACAAGTTTGGCATTGTGAATTTGCTTTGTTTATCTGAAACA---ACCGGAAGCCCTTTAGCGACAATACTTCCTGAACTTACTACG------------------GGTTTTGGTTTCCAACCCAAAACTAATGAATATAAGGTGATAATACGTGAGATACACACGCTCGGAACAACAGTGGATCCTCAAATT---------CTTTTGAATCCCACATGTGTGAAT------------------------------------------AAAGTGAGAGGA------------------------------------------------------TTCCTTCTCCTCCACATATGTTTG------------------------------ACATGCTTGGGAGAATTGAAGGGATTTCTTTACATTTGTGATGAGAATGTAACAATGGTTATGAAT---------TGGACTAAGATTTACAACATTGAT------------------------------------------------------------AAAGCTTTTCGAATATCATTGAAAGATGTCGTGAATGGAGAC------------------------------------------------------------------------------------------------------------------------------------------------------------------------------------------------------------------------------------------------------------------------------------------------------------------------------------------------------------------------------------------------------------------TCTGTGAGTAAAAATAGAGTGTGTCATCCATATATTTTGTGCACAGATTTGAGCAATGAGTTGTACCAGAGGACGTATCGTTTTGAAGAACCCAAGTTCATTTTTTGGATGGAACAACTCTACTTTTTCATGGCGTTCAGTAAAAAGTATGGTATCAAGAGATTGTCTTTTATTGCGAAATCCATGCCAGGTCGTATTGGAAAGCAATGTCGAGAGAGA------------------------------------------------
>Medtr5g010610.1
------------------------------------------------------------------------------------------------------------------------------------------------------------------------------------------------------------------------------------------------------------------------------------------------------------------------------------------------------------------------------------------------------------------------------------------------------------------------------------------------------------------------------------------------------------------------------------------------------------------------------AAAAGAAAAAAGGGTTCAATTACCCCACCAAGGTGC---------------------------------------------------------------------------------------TGCCCTTACTTTGATAATCTTCCATCTCACTTAACTACCCACATTCTTCTTCAACTTCCCATTAAGTCTCTTCTCATGTGTAGATGTGTGTGCAAAACTTGGAATACACTTATTTCAGAACCACATTTTGCTAAATTGCAATTTGAGCGA---------CTA---------------------------------------------------------------------------------------------------------------------------------------------------------------------------------------------------------------------------------------------------------------------------------------------------------------------------------------------------------------------------------------------------------------------------------------------------------------------------------------------------------------------------------------------------------------------------------------------------------------------------------------------------------------------------------------------------------------------------------------------------------------------------------------------------------------------------------------------------------------------------------------------------------------------------------------------------------------------------------------------------------------------------------------------------------------------------------------------------------------------------------------------------------------------------------------------------------------------------------------------------------------------------------------------------------------------------------------------------------------------------------------------------------------------------------------------------------------------------------------------------------------------------------------------------------------------------------------------------------------------------------------------------------------------------------------------------------------------------------------------------------------------------------------------------------------------------------------------------------------------------------------------------------------------------------------------------------------------------------------------------------------------------------------------------------------------------------------------------TACCTTCTTGAGTGC---GAGCTTCCTCTTAAATTATATAAGGTG------------------------------------------GACAAGTTTGGCATTGTGAATTTGCTTTGTTTATCTGAAACA---ATCGGAAGCCCTTTAGTGACAATACTTCCTGAACTTACTACG------------------GGTTTTAGTTTCCAACCCAAAACTAATGAATATAAGGTGATCATACGTGAGATACACACGCTCGGAACACCAGTGGATCCTCAAATT---------CTTTTGAATCCAACATGTGTGAATGGCGCACTTCATTGGATTTGG------------CAAAAGTCA------------TTCAATTTTGAAAGTGAGAGGTTGCAGTCGTTTCCTTCTCCTCCACATGTGTTT------------------------------------------------------ATTAGATTGGGAGAATTGAAGGGATTTCTTTACATTTGTCATGAGAATGTTACAATGGTTATGAAT---------TGGACTATTGTTTACAACATTGATTTGTACATTCCGGGC---------------------------------------------AAAGTTTTTCGAATATCATTGAACGATGTCGTGAAAGGAGAC------ATATTACATGTGGAGAAAATGAAGTTCTTTCCATATATCAACATATTGTTTGAGACTTGGAAAGTACACGTTCTTCACCTGCACTTGATGGTGAAGAATTTGGTGAAGAGCCTGCTTCCTAATAAGAGTATGTTTGTTTTCACATTGGAAGCCTTTGATGAAGAATATATGAATTTCTATACAACAGGCAGG------------------------------------------------------------------------------------------------------------------GCTGAAGTCAATCAATATGCTGGAGAATTTTTTGAGCAGGAAACATCTGCTAAGTTTCGTAGCCGTGGAGTTGCACCAAAGAATTTTTTT---------------------------------------------------------------------------------------------------------------------------------------------------------------------------------------------------------------------------------------------------------------------------
>Medtr5g010560.1
------------------------------------------------------------------------------------------------------------------------------------------------------------------------------ATGGTGGTTGGATATGGGTTGGGCACCAACGAGCCACCGAATGAAACCAAAGGGCCACAATCGTCTCCCCGTTCCCGACCGTTTCGAGCCTTGGTTTCGGCGGATGTCGATTCCAGCGGGTGTTTTATATTGAATCTGAATCAACAATCAACAAGGCTTGAAACAACCATTGACAAACAGATATACATGACAAGAAGCATCCAGATCTTTAATAGTGTGGCT------------------------------------------------------------------------------------------------------------------------------------------------------------------------------------------------------------------AATAGAAATAAGGATTCAATTACCCCCGCAAGTTGCGGAGAGGGAAAAGTTGCATGGCCTACTATCCGAAGCTGCAATAAAGTAAAAGGGAAAGGAAAATTTGATGATGCA------------TGCCCTTACTTTGATAATTTTCCATCTCAATTAACTACCCACATTCTCCTAAAGCTTCCCATTAAGTCTCTTCTCATATGTAGATGTGTGTGCAAAATTTGGAATACACTTATATCAGAACCACATTTTGCTAAATTGCAATTTGAGCGA---------CTA---------------------------------------------------------------------------------------------------------------------------------------------------------------------------------------------------------------------------------------------------------------------------------------------------------------------------------------------------------------------------------------------------------------------------------------------------------------------------------------------------------------------------------------------------------------------------------------------------------------------------------------------------------------------------------------------------------------------------------------------------------------------------------------------------------------------------------------------------------------------------------------------------------------------------------------------------------------------------------------------------------------------------------------------------------------------------------------------------------------------------------------------------------------------------------------------------------------------------------------------------------------------------------------------------------------------------------------------------------------------------------------------------------------------------------------------------------------------------------------------------------------------------------------------------------------------------------------------------------------------------------------------------------------------------------------------------------------------------------------------------------------------------------------------------------------------------------------------------------------------------------------------------------------------------------------------------------------------------------------------------------------------------------------------------------------------------------------------------TACCTTCTTGAGTGT---GAGCTTCCTCTTAAATTTTATAAGGTG---------------AAA------------------------GACAAGTTTGGCATTGTGAATTTGCTTTGTTTATCTGAAACA---ATCGGAAGCCCTTTAGTGACAATACTTCCTGAACTTACTACG------------------GGTTTTGGTTTCCAACCCAAAACTAATGAATATAAGGTGATCATACGTGAGATACACACGCTCGGAACATCAGTGGATCCTCAAATT---------CTTTTGAATCCAACATGTGTGAATGGCGCACTTCATTGGATTTGG------------CAAAAGTCA------------TTCAATTTTGAAAGTGAGAGGTTGCAGTCGTTTCCTTCTCCTCCACATGTGTTT------------------------------------------------------ATTAGATTGGGAGAATTGAAGGGATTTCTTTACATTTGTCATGAGAATGTTACAATGGTTATGAAT---------TGGACTATTGTTTACAACATTGATTTGTACATTCCGGGC---------------------------------------------AAAGTTTTTCGAATATCATTGAACGATGTCGTGAAAGGAGAC---------------------------------------------------------------------------------------------------------------------------------------------------------------------------------------------------------------------------------------------------------------------------------------------------------------------------------------------------------------------------------------------------------------------------------------------------------------------------------------------------------------------------------------------------------------------------------------------------------------------------------------------------------------------------------------------
>Medtr5g010550.2
------------------------------------------------------------------------------------------------------------------------------------------------------------------------------------------------------------------------------------------------------------------------------------------------------------------------------------------------------------------------------------------------------------------------------------------------------------------------------------------------------------------------------------------------------------------------------------------------------------------------------AATAGAAATAAGGATTCAATTACCCCCGCAAGTTGCGGAGAGGGAAAAGTTGCATGGCCTACTATCCGAAGCTGCAATAAAGTAAAAGGGAATGGAAAATTTGATGATGCA------------TGCCCTTACTTTGATAATCTTCCATCTCAATTAACTACCCACATTCTCCTAAAGCTTCCCATTAAGTCTCTTCTCATATGTAGATGTGTGTGCAAAATTTGGAATACACTTATATCAGAACCACATTTTGCTAAATTGCAATTTGAGCGA---------CTA---------------------------------------------------------------------------------------------------------------------------------------------------------------------------------------------------------------------------------------------------------------------------------------------------------------------------------------------------------------------------------------------------------------------------------------------------------------------------------------------------------------------------------------------------------------------------------------------------------------------------------------------------------------------------------------------------------------------------------------------------------------------------------------------------------------------------------------------------------------------------------------------------------------------------------------------------------------------------------------------------------------------------------------------------------------------------------------------------------------------------------------------------------------------------------------------------------------------------------------------------------------------------------------------------------------------------------------------------------------------------------------------------------------------------------------------------------------------------------------------------------------------------------------------------------------------------------------------------------------------------------------------------------------------------------------------------------------------------------------------------------------------------------------------------------------------------------------------------------------------------------------------------------------------------------------------------------------------------------------------------------------------------------------------------------------------------------------------------TACCTTCTTGAGTGT---GAGCTTCCTCTTAAATTTTATAAGGTG---------------AAA------------------------GACAAGTTTGGCATTGTGAATTTGCTTTGTTTATCTGAAACA---ATCGGAAGCCCTTTAGTGACAATACTTCCTGAACTTACTACG------------------GGTTTTGGTTTCCAACCCAAAACTAATGAATATAAGGTGATCATACGTGAGATACACACGCTTGGAACACCAGTGGATCCTCAAATT---------CTTTTGAATCCAACATGTGTGAATGGCGCACTTCATTGGATTGGG------------CAAAAGTCA------------TTCAATTTTGAAAGTGAGAGGTTGCAGTCGTTTCCTTCTCCTCCACATGTGTTT------------------------------------------------------ATTAGATTGGGAGAATTGAAGGGATTTCTTTACATTTGTCATGAGAATGTTACAATGGTTATGAAT---------TGGACTATTGTTTACAGCATTGATTTGCTCATGCCGGGC---------------------------------------------AAAGTTTTTCGAATATCATTGAACGATGTCGTGAAAGGAGAC---------------------------------------------------------------------------------------------------------------------------------------------------------------------------------------------------------------------------------------------------------------------------------------------------------------------------------------------------------------------------------------------------------------------------------------------------------------------------------------------------------------------------------------------------------------------------------------------------------------------------------------------------------------------------------------------
>Medtr5g074870.1
ATGTGTACACGTGGACAGGTTTTGGGCAGTATCACCTTTTTTCCTTCATTTCAACCCTCCCTCACAAGTCACAACACTGATTGCTCTCACTGCCGCCAAACTTCATCACTGAGCTGGTACTGTGTGGCT---------------------------------------------------------------------------------------------------------------------------------------------------------------------------------------------------------------------------------------------------------------------------------------------------------------------------------------------------------------------------------------------------------------------------------------------------------------------------------------------GAAAGGAAAAGTGGCTTAATCCCTTCTCCCAGG------------------------------------------------------------------------------AAAGTTGAT---AGCCCTTCTTTTGCTGATCTTCCATTTCCAATCGCCACCGACATTCTACTTCGACTTCCCATCAAGTCTGTTATCATATGTAAATGTGTTTGTAGAACATGGAACACAGTGATTTCTGACCCACATTTTGCCAAAGTGCACTTTGAGCGA------------------------------------------------------------------------------------------------------------------------------------------------------------------------------------------------------------------------------------------------------------------------------------------------------------------------------------------------------------------------------------------------------------------------------------------------------------------------------------------------------------------------------------------------------------------------------------------------------------------------------------------------------------------------------------------------------------------------------------------------------------------------------------------------------------------------------------------------------------------------------------------------------------------------------------------------------------------------------------------------------------------------------------------------------------------------------------------------------------------------------------------------------------------------------------------------------------------------------------------------------------------------------------------------------------------------------------------------------------------------------------------------------------------------------------------------------------------------------------------------------------------------------------------------------------------------------------------------------------------------------------------------------------------------------------------------------------------------------------------------------------------------------------------------------------------------------------------------------------------------------------------------------------------------------------------------------------------------------------------------------------------------------------------------------------------------------------------------------------------------------------------------------------------------------------------------------------------------------------------------------------------------------------------------------------------------------------------------------------------------------------------------------------------------------------------------------------------------------------------------------------------------------------------------------------------------------------------------------------------------------------------------AGTAATGCAACGACAGTT---------------------------------------------------------------------------------------------------------------------------------------------------------------------------------------------------------------------------------------------------------------------------------------------------------------------------------------------------------------------------------------------------------------------------------------------------------------------------------------------------------------------------------------------------------------------------------------------------------------------------------------------------------------------------------------------------------------------------------------------------------------------------------------------------------------------------------------------
>Medtr5g027370.1
------------------------------------------------------------------------------------------------------------------------------------------------------------------------------------------------------------------------------------------------------------------------------------------------------------------------------------------------------------------------------------------------------------------------------------------------------------------------------------------------------------------------------------------------------------------------------------------------------------------------------AAAAGAACAAGGGAGTCAATTGCCTCTTCCACG------------------------------------------------------------------------------------------CTTGGATCGTTTGCAGATCTTTCATCCTTAATCATAACCAACATTCTGCTTCAACTCCCTATCAAAGATGTTTCCATTTGTAAATGTGTTTGCAAAACATGGAATGCACTGATTTCAGAACCATATTTTGCCACATTATACTCTCAACAT---------CTG---------------------------------------------------------------------------------------------------------------------------------------------------------------------------------------------------------------------------------------------------------------------------------------------------------------------------------------------------------------------------------------------------------------------------------------------------------------------------------------------------------------------------------------------------------------------------------------------------------------------------------------------------------------------------------------------------------------------------------------------------------------------------------------------------------------------------------------------------------------------------------------------------------------------------------------------------------------------------------------------------------------------------------------------------------------------------------------------------------------------------------------------------------------------------------------------------------------------------------------------------------------------------------------------------------------------------------------------------------------------------------------------------------------------------------------------------------------------------------------------------------------------------------------------------------------------------------------------------------------------------------------------------------------------------------------------------------------------------------------------------------------------------------------------------------------------------------------------------------------------------------------------------------------------------------------------------------------------------------------------------------------------------------------------------------------------------------------------------CACCTTTTGGAGTATATTAAGCTTCCTCTT---------------------------------------------------------GACAAATTTAGTGTGGTGAATTTGCTTTGTTTATCTGAGCCA---ACTGTAAACCATTTAGTTATAAGACTACCAGAAGCT------------------------GCTCTTGGCTTCCAACCTAAAACTAATGAATATAAGGTGATAAGA---GAAATGCACACACTGGGAACGGCAGTTGACCCCATGTTT---------CTTGGATCTCCAACTTGTGTGAATGGAGCACTTCATTGGATC---AAGAATAAGACA------TCA------------TTCAACTTTGAAAGTGAGAAGTTTCAATCCTTCCCTTCTCCCCCG---------------------------------------------------------------ATCACCATGGTAGAATTAAAGGGCTTTCTTTACATATGTGAAAATTCTTGTGTAGTGCTTATGAAA---------TGGACTAGGGTTTTCTGCTCCGAT---------------------------------------------------ATACAAAATAAAGTTTATTCCATCTCATTGAAGGATGTTGTTAAAGGAGGC---------------------------------------------------------------------------------------------------------------------------------------------------------------------------------------------------------------------------------------------------------------------------AAAATAAGAAGA------------------------------------------------------------------------------------------------------------------------------------------------------------------------------------------------------------------------------------------------------------------------------------------------------------------------------------------------------------------------------------------------------
>Medtr5g027330.1
------------------------------------------------------------------------------------------------------------------------------------------------------------------------------------------------------------------------------------------------------------------------------------------------------------------------------------------------------------------------------------------------------------------------------------------------------------------------------------------------------------------------------------------------------------------------------------------------------------------------------AAAAGAACAAGGGAGTCAATTGCCTCTTCCACG------------------------------------------------------------------------------------------CTTGGATCGTTTGCAGATCTTTCATCCTTAATCATAACCAACATTCTGCTTCAACTCCCTATCAAAGATGTTTCCATTTGTAAATGTGTTTGCAAAACATGGAATGCACTGATTTCAGAACCATATTTTGCCACATTATACTCTCAGCAT---------CTG---------------------------------------------------------------------------------------------------------------------------------------------------------------------------------------------------------------------------------------------------------------------------------------------------------------------------------------------------------------------------------------------------------------------------------------------------------------------------------------------------------------------------------------------------------------------------------------------------------------------------------------------------------------------------------------------------------------------------------------------------------------------------------------------------------------------------------------------------------------------------------------------------------------------------------------------------------------------------------------------------------------------------------------------------------------------------------------------------------------------------------------------------------------------------------------------------------------------------------------------------------------------------------------------------------------------------------------------------------------------------------------------------------------------------------------------------------------------------------------------------------------------------------------------------------------------------------------------------------------------------------------------------------------------------------------------------------------------------------------------------------------------------------------------------------------------------------------------------------------------------------------------------------------------------------------------------------------------------------------------------------------------------------------------------------------------------------------------------CACCTTTTGGAGTATATTAAGCTTCCTCTT---------------------------------------------------------GACAAATTTGGTGTGGTGAATTTGCTTTGTTTATCTGAGCCA---ACTGTAAACCATTTAGTTATAAGACTACCAGAAGCT------------------------GCTCTTGGCTTCCAACCTAAAACTAATGAATATAAGGTGATAAGA---GAAATGCACACACTGGGAACGACAGTTGACCCCATGTTT---------CTTGGATCTCCAACTTGTGTGAATGGGGCACTTCATTGGATC---AAGAATAAGACA------TCA------------TTCAACTTTGAAAGTGAGAAGTTTCAATCCTTCCCTTCTCCCCCG---------------------------------------------------------------ATCACCATGGTAGAATTAAAGGGCTTTCTTTACATATGTGAAAATTCTTGTGTAGTGCTTATGAAA---------TGGACTAGGGTTTTCTGCTCCGAT---------------------------------------------------ATACAAAATAAAGTTTATTCCATCTCATTGAAGGATGTTGTTAAAGGAGGC---------------------------------------------------------------------------------------------------------------------------------------------------------------------------------------------------------------------------------------------------------------------------AAAATAAGAAGA------------------------------------------------------------------------------------------------------------------------------------------------------------------------------------------------------------------------------------------------------------------------------------------------------------------------------------------------------------------------------------------------------
>Medtr5g021920.1
------------------------------------------------------------------------------------------------------------------------------------------------------------------------------------------------------------------------------------------------------------------------------------------------------------------------------------------------------------------------------------------------------------------------------------------------------------------------------------------------------------------------------------------------------------------------------------------------------------------------------AAAAGAAAAAAGGATTCAATTGCCCCTGTTAGG------------------------------------------------------------------------------AAAGTTGAT---TGCCCTTATTTTGATAATCTTCCATCTCACCTCACTGCCCACATTCTGCTTAAACTTCACATCAAGTCTCTTCTCATTTGTAAATGTGTTTGCAAGATTTGGAAAACAATTATTTCAGAACAACATTTTGCTAAATTGCACTTTGAGAGA---------ATG---------------------------------------------------------------------------------------------------------------------------------------------------------------------------------------------------------------------------------------------------------------------------------------------------------------------------------------------------------------------------------------------------------------------------------------------------------------------------------------------------------------------------------------------------------------------------------------------------------------------------------------------------------------------------------------------------------------------------------------------------------------------------------------------------------------------------------------------------------------------------------------------------------------------------------------------------------------------------------------------------------------------------------------------------------------------------------------------------------------------------------------------------------------------------------------------------------------------------------------------------------------------------------------------------------------------------------------------------------------------------------------------------------------------------------------------------------------------------------------------------------------------------------------------------------------------------------------------------------------------------------------------------------------------------------------------------------------------------------------------------------------------------------------------------------------------------------------------------------------------------------------------------------------------------------------------------------------------------------------------------------------------------------------------------------------------------------------------------TACCATCTTGAGTGT---AAGCTTCCTCTT---------------------------------------------------------GATCATTTTGATATTGTGAATTTGCTTTGTTTGTCTGAACCA---ACCGGAAACCCTTTAGTGATAAGACTTCTTGAAGCTACTACG------------------GGTTGTGGTTTCTATCCTAAAACTAATGAATATAAAGTGATAAAT------------------------------------------------------------------------------------------------------------------TCT------------TTTTGTTTTGAAAGAGAGAGGTTTCAATCATTTCCTTCTCCTTCATCTGTGTTT---------------------------------------------AGA------ATTAGCTTGGGAGAATTAAAGGGATGTCTTTACATTTGTGACTCTTATGTTACAATGGTTATGAAC---------TGGACTAAGATTTACCACATTGAT------------------------------------------------------------AAAGATTTTCGAATCTCATTGAAGGATGTCATGAAAGGAGAC---------------------------------------------------------------------------------------------------------------------------------------------------------------------------------------------------------------------------------------------------------------------------------------GTGGCGTGCAAGAAGGCAGCAGGGTGGGAAAAG---------------------------------------------------------------------------------------------------------------------------------------------------------------------------------------------------------------------------------------------------------------------------------------------------------------------------------------------------------------------
>Medtr6g046320.1
------------------------------------------------------------------------------------------------------------------------------------------------------------------------------------------------------------------------------------------------------------------------------------------------------------------------------------------------------------------------------------------------------------------------------------------------------------------------------------------------------------------------------------------------------------------------------------------------------------------------------AAAAGAAAAAAGGGTTCAATCACCCCCGTAAGG------------------------------------------------------------------------------AGAGTTGAG---CGCCACTATTTTGATATTCTTCCATCCCACCTCACCGCCCACATTTTGCTTCAACTTCCCATCAAGTCTCTTCTCATTTGTAAATGTGTGTGCAAAATTTGGAAAAGAATGATTTCAGAATCGCATTTTGCTAAATTACACTTTGAGCAA---------CTC---------------------------------------------------------------------------------------------------------------------------------------------------------------------------------------------------------------------------------------------------------------------------------------------------------------------------------------------------------------------------------------------------------------------------------------------------------------------------------------------------------------------------------------------------------------------------------------------------------------------------------------------------------------------------------------------------------------------------------------------------------------------------------------------------------------------------------------------------------------------------------------------------------------------------------------------------------------------------------------------------------------------------------------------------------------------------------------------------------------------------------------------------------------------------------------------------------------------------------------------------------------------------------------------------------------------------------------------------------------------------------------------------------------------------------------------------------------------------------------------------------------------------------------------------------------------------------------------------------------------------------------------------------------------------------------------------------------------------------------------------------------------------------------------------------------------------------------------------------------------------------------------------------------------------------------------------------------------------------------------------------------------------------------------------------------------------------------------------TACCTTCTAGAGTGC---AGACTTCCTCTT---------------------------------------------------------GATAAGTTTAATATTGTGAATTTGCTATGTTTGTCTGAACCA---ACTGGAAACCCTATAGTGATAAGACTTCCTGAAACTACTACA------------------GGTTTTGGTTTCTATCCTAAAACTAATGAATATAAAGTGATACATCATGAGATACACACACTCGGAACACCAGTGGATCCTCAAATT---------CTTATGAATCCCACTTGTGTGAATGGTGCACTTCATTGGTTC---------------GAAATGTCT------------TTTTGTTTTGAAAGTGAGAAGTTGCATTCATTTCCTTCTCCCCCAGTTGTGATT------------------------CAAATTGATAAATATGGCTAT---------ATTAGCATGGGAGAATTAAAGGGATTTCTATACATTTCTGACGAATATGTTACAATGGTTATGAAT---------TGGACTAAGGTTTACCACATTGAT------------------------GGGGGATATTCTTCTAGAATATACTAC------------------------------------------------------------------------------------------------------------------------------------------------------------------------------------------------------------------------------------------------------------------------------------------------------------------------------------------------------------------------------------------------------------------------------------------------------------------------------------------------------------------------------------------------------------------------------------------------------------------------------------------------------------------------------------------------------------------------------------------------
