# Supplementary material for: Impact of recurrent gene duplication on adaptation of plant genomes
Source: BMC Plant Biol. 2014 May 31;14:151. doi: 10.1186/1471-2229-14-151 (PMC4049390; doi:10.1186/1471-2229-14-151)
Supplement: Additional file 4 — Contains the cleaned alignments of the clusters with codons under selection. [file 1471-2229-14-151-S4.zip › 4437544801233534_add4/Additional_file_4/Medtrcluster118_aligned.fasta]

>Medtr1g106980.1
------------------------------------------------------------------------------------------------------------------------------------------------------------------------------------------------------------------------------------------------------------ATGTTTCTTCTACGG---------------------------------TTG------------------------------GACTTTAAAGTG---AAGTATTTTTCAAATGGGAATGTCTACGTCGGTTTTTACAAGGGAAAATATAAGCATGGCAAAGGAATGTACAGATGGTCAGATGGACAGATATATGAGGGTGACTGGGTTGACGGAGAAAGGACTGGGAAAGGGCGGATGATATATCCATCAGGA------------------------------------GCAAGTTTTGAGGGTGAATTCTTT------------------------------------------------------------------------------------------------------------------------------------------AGGAATTCCCGTCATGGTCAAGGCACCCTTACAAAATCCAACGGGAATCTCTACATTGGTAACTTCAAGAGTGGTTCTTTCCATGGCAAGGGAAAGTACACATGGTCAGATGGAGAGATATATGAGGGTGACTGGGTTGACGGA------------------------------------------------------------------------------------------------------AATGGTCTTTTCCATGGCAAGGGAAAGTACACATGGTCAGGTGGACAAATATATGAGGGTGACTGGGTTGATGGAAAAAAGACAGGGAAAGGGCGGATGATATTTCCATCAGGAGAAAGTTTTGAGGGTGAATTCTTTAAAGATTCTCGTCATGGTCACGACACCCTTATAAAATCCAACGGGGATGTCTACATTGGTAACTTCAAGAATGATCTTTTCCATGGCAAAGGAAAATACACATGGTCGAATGGAAAAATATATGAGGGTGATTGGGTTGATGGA---AGAAGGACA---------------------GGGAAA------------------------------------------------------------------------------------------------------------------------------------------------------------------------------------------------------------------------------------------------------------------------------------------------------------------------------------------------------------------------------------------------------------------------------------------------------------------------------------------
>Medtr5g010840.1
ATGAACAAAGGTCCTGATAGGGTGACAATGTTAGTTGATGGTGAAAACCATGACAAATTTAATGTTTCACCTAGTGAGGTTGTTTGGAGAATATTTGTTTTTAATATGCACCAAAAATGTATGCAACAGAGCATCAATTGTCAGATGAAATTCTATATGAACAAAGGAAGCAATTGCGAATTAAAGGTTATTTCCATCTCAAACTGGTGTGACTCAGAAGTGACAAGCAGCATGAAAAAAAAAATTAATGAAATTTTTTTTCCGTTT---ACGAAGGAATTAATTTTTTTGGGCTCAATTCTT------------------------------------------------TATCTTCCAAATGGGCATGTCTACATTGGTAATTTTAAGGGAAAATTTTTTCATGGCAAGGGAAAGTACACATGGTCAAGTGGAACAATCTATGAGGGTGATTGGGTTAATGAAAAAAGGACTGGGAAAGGACCGGTCATAAATCCGTCAAGA------------------------------------GCAAGTTTTGAGGGTGAATTCTTT------------------------------------------------------------------------------------------------------------------------------------------AGGAATTCTCGTCATGGTCATGGCACTCTTACAAAATCCAATGGGGATGTCTTCATTGGTAACTTTGAAAATGATCTTTTCCATGGCAAGGGAAAGTACACATGGTCAAGTGGAACAATATATGAGGGTGATTGG---------------------------------------------------------------------------------------------------------------AACGATCTTTTCCATGGCAACGGAAAGTACATGTGGTCAAATGGAACAATATACAAGGGTGGTTGGTTTGATGGAAGAAGGACAGGGAAAGGTCGGATCATATATTCATCAGGATCAATTTTTGAGGGTGAATTCTCCAAGAACTCCCGTCATGGTCGCGGCACCCTTACAAAATCCAATGGGGATATCTACGTTGGTAACTTCGAGAATGATATTTTTCATGGCAAGGGAAAGTACACATGTTTAAATAGAACAATATATGAGGGTAAATTATCTGACCCA---AAGTATATTACTTTATCCTTTTTAGTATATGGAAAA---CTGATCTTAGATCATGATGACGTGAAAGGG---------------------------------------------------------------------------------------------------------------------------------------------------------------------------------------------------------------------------------------------------------------------------------------------------------------------------------------------------------------------------------------------------------------------------------------------------------
>Medtr8g092090.1
------------------------------------------------------------------------------------------------------------------------------------------------------------------------------------------------------------------------------------------------------------------------------------------------------------ATC---------GAAGAACAAGAGGAGGGTGAA---TTTAATCAG---ATATTCTATTCAAATGGGGATGTCTACGTTGGTAACTTCAAGGATGAACTTTTTCATGGCAACGGAAAGTTCACATTGTCATGTGGATCAGTATATGAGGGTGATTGGATTGATGGAGATATG---------------------------------------------------------------------------------GGTGAGTTCTCT------------------------------------------------------------------------------------------------------------------------------------------GGAGATTGCCGTCATGGTAATGGCACCCAAACTTGGAAGGATGGAGGTATCTACACTGGAAATTGGAAAAAAGAT---------------------------------------------------------------------------------------------------TGGAAAGCAGGGAGATTGGAT---GGAAGAGGGATTTTGAATTGGACTAACGGTGATCAAGGTTGTCTGTCGCATGGACTTAGACATGGACTTGGAGTTTATAGATTTGTAAATGGGGATGTCTACACCGGAAATTGGAAAGAAGACGAAATGGATGGAACAGGGATCATGAGTTGGGCTAATGGTGATGTTTTTGATGGTTGTTGGTCAAATGGACTTATACATGGATCTGGAGTTTTTAGATTTGCAAATGGGGATGTCGACATTGGTAACTTCAGGAGTAAACAACTTCATGGCAACGGAAAATACACATTTTCAAATGGAACAATGTACGAGGGTTGCATATGCTCAAATGGAAAAGTGATA---------------------GAGAAA---------------------------------CTGATGATA------------------------------------------------------------------------------------------------------------------------------------------------------------------------------------------------------------------------------------------------------------------------------------------------------------------------------------------------------------------------------------------------------------------------------------------------
>Medtr8g095240.1
------------------------------------------------------------------------------------------------------------------------------------------------------------------------------------------------------------------------------------------------------------------------------------------------------------TTG---------------------------------TTTAAAGAG---ATGTTGTATTCAGATGAGGGTGTTTACATTGGTAACATCAAGGATGGACTTGCTCATGGCAAAAGAAAGTACACATGGTCAGATGGATCAATATATGTGGGTGATTGGGTTGATGGAGATAAGACAGGGAAAGGATTGTTCATACAGCCATCAGGA------------------------------------GACAAGTATGAGGGTGAATTCTTT------------------------------------------------------------------------------------------------------------------------------------------GGGAATCGCCGTCATGGCAATGGCACCCAAACTTATAAGAATGGAGGTAGCTACGTTGGAAATTGGAAAAATGAT---------------------------------------------------------------------TGTAGTGATGTTTTTGATGGTTGTCGATCATGGAAAACATGGAAAATGGATGATGGGAGAGCGATTTTCGATTGGGCTAATGGTGATGTTGGTTGTATGTCAAATGGACTTAGACATGGATTTGGAGTTTATAGATTTGCAAATGGGGATGTCTACATCGGAAATTGGAAAAAAGACAAAATGGATGGAACAGGGATTATGAGTTGGGTTGTTGGTGATGTCTTCGATGGTTGTTGGTCAAATGGACTTATACATGGATATGGAGTTTATAGATATGCTAACGGGGATGTCGATATTGGTAACTTCAGGAGTAAACTTCTCCATGACAATGGAAAATACACACACTCAAATGGAACAATATACGAGGGTGATTGGGTTGATAAA---AAAGTGACA---------------------GAGAAA---------------------------------CTGAAGATATGGACCCTTCAAAATTCTCATGGTTCCACTTCATTGCAGATTTCAAATAAAGGTCAGTCTGAGGTATCTAGTCTGAGCCCTTTGGTTATCAAAAGGGAATATATGCAAGGAGTTTTAATTGTGGAGAAAATCAGACCGTATTCAGAAGTAACACATAATAATAATAATAATAATAACAAAAAACAGGGTGCATTTAGTGCGAAGAAAGCAAAGAAGAGTTCGTGCATATGGGCAATTTTGAAGACCATCAAAGAAAGGGATAATCTGAAACTCAAAGTTGTCAATTATATTCTTTATGGAAATGGAAAATACATTCGGGGAATTTCCGACACAAGGATTCAATTAGTTCGGCTATTTAGTATT---------------------------------------------------------------------
>Medtr8g092410.1
------------------------------------------------------------------------------------------------------------------------------------------------------------------------------------------------------------------------------------------------------------------------------------------------------------CTCTGTTTTGTT------------------------TTAAAGAGATGTTTTCTTCAAACGCGCGCGGGTGTCTACATTGGTAACTTCAAGGGTGAACTTCGTCATGGCAGCGGAAAGTGCAAATGGTCAGATGGATCAACATATGAGGGTGATTGGGTTGACGGAGAGATG------------------------------------------------------------------------------------------------------------------------------------------------------------------------------------------------------------------------------------------------------------------------------AAGGACTGTTCATATATTCATCAGGAGACAAGTATG---------------------------------------------------------------------GATGGTGATGCTTTTGATGGTTGTCTATCATGGAAAATAGACAAAATGGATTATGGGAGATGGATTTTGGATTCAGCTAACGGTGATGTTGGTTATTTG---------------------------------------------------------------AAATTGGAAAAAGACAAAATGGATGGAATAGGGATTATGACTTGGGCTACTGGTGATGTCTTCGATGGTTGTTGGTCAAATGGGCTTATACATGGATCTGGAGTTTATAGATATGCTAATGGGGATGTCGATATTGGTAACTTCAGGAGTAAACTTCTCCATGTCAATGGAAAATACACATGCTCAGATGGAACAAATTGCGAGGGCGATTTGGTTGATAAA---AAAGTGACA---------------------GAGAAAGAA------------------------------CTGATGATATGGGCCCTTCAAAATCCCGATGGATCCACTTCATTGCAGATTTCAAATAAAGGTCAGTCTAAGGCATCTGGTGCCAGCCCTCTGCTTATCGAAAGGGAATGTATGCAAGGAGTTCTAATTGTGGAGAAAATTAGACAGTATTCAGAAGTAACACATAAT---------------AACAAAAAACAGGATGCATTTAGTGCAAAGAAACTAAAGAAGAGATCGTGTATATGGGCCTTTTTGAAGACCATCAAAGCT------------------------------------------------------------------------------------------------------AGTATC---------------------------------------------------------------------
>Medtr3g023310.1
---------------------------------------------------------------------------------------------------------------------------------------------------------------------------------------------------------------------------------------------------------------------------ATT------------------------------------------------------------------TTTAAAGAG---ATGATCTATTCAAATGGGAGTGTCTACATTGATAACTTTAAGGGGCAACTTCATCATGGCAACGGAAACTACACATGGTCAGATGGATCAATATATGAGGGAGATTGGATTGATGGGGAGATGACAGGGAAAGGATGGTTCATACAGCCATTGAGAGTAGGGGTGGGAATAGGTCAGGCCAGGCTAGACTTTGATAGGCCAGAGTCTGACTTTCTAAAAAGCCTAAGCCTAGACCTATCTACTAAACAGTCCAGGCCAGGCCAGGCCAAAACAGGTCAGGCTGTAGGCCCCTGTAGGCCGGCCTGGCCTATTCCCAACCCTAATCGGGAGCAAAATATGAGGGTGAATTCTCTAGGAATTTACCGTCATGGTAAGGGCACCCAGACTTGGAAAGATGGAAATGACTACGTTGGAAATTGGAAAAAAGAT---------------------------------------------------------------------------------------------------TGGAAAAATGAGAAAATGGAT---GGAGAAGGGATTTTATATTGGGTTAATGGTGATAGTGGTTGCCTGTCAAATGGACTCAGAGATGGATTTGGAGTTTATAAATTTAGAAATGGTGATGTCTACGGAGGAAATTGGAAAGAAGAGAAAATGGATGGAAGAGGGATCATGAGTTGGGTTAATGTTGATGTTTTTGAT------------------------------------------------------------GTCAACATTGGTAACTTTAAGAGTCAACTTCTCTATGACAACGGAAAGTGCACATGGTCAAATGGAACAATGTACGAAGGCCATTGTGTTGATGAA---AAAGTGATA---------------------GAGAAA---------------------------------CTAATGATA---------------------------------------------------------------------------------------------------------------------------------------------------------------------------------------------------------------------------------------------------------------------------------------------------------------------------------------------------------------------------TGGAGCCCTCAAAATCCTGATGGGCTACACTGTCAATTTCAAATAAAGGTCAGTCGAAGGTATCTGGTG
