# Supplementary material for: Impact of recurrent gene duplication on adaptation of plant genomes
Source: BMC Plant Biol. 2014 May 31;14:151. doi: 10.1186/1471-2229-14-151 (PMC4049390; doi:10.1186/1471-2229-14-151)
Supplement: Additional file 4 — Contains the cleaned alignments of the clusters with codons under selection. [file 1471-2229-14-151-S4.zip › 4437544801233534_add4/Additional_file_4/Medtrcluster123_large_aligned.fasta]

>Medtr4g104300.1
GACACCGAGATTCAAATCCAA---------GACATTGAGATAAGCACA------GGTTGCAAGAAGAGAAGCACAATCGAAGGTCGCAACTCGCAAGACTACTACACTAAGTGG------------------GCCTCCCAAGACAAACTATTAGTCGAGTTCGGTGACTTGGATGTGAAGAAGCCAATAGTTGTCCATCTTCACCAACTCCGACCAGTGCCTACACCGGAGAGCGATTGGCATTTGAGGACCGGCGACAAGGTAGAAGCCTTCTGGAAACAGCGGTGGTGGGAGGGAGATTCGAAGGAGATGGTATTCTCAAAGAGGAAGTTAAGGGTTCGTCGCCAATGGATCAATGACAAGTGGGTTCCCCCACTC---GAATTGAAGATGAGAAGAAATTGGATTAGTGAGTTGCCCGACTGCATACTGCTCCATATAATGAGTTTTCTTGAAGCACGAGACGTTGTTCGAACTTGCATCTTGTCTAAGCGATGGAAGGATCTTTGCAAACGTGTCACT------------------GATCACTCTTGTTCCCTATTTAATCTTACTATTGCCCTATACCCACTCATAGAATATGCTCTTTTTCACAATGTTCAGCACTTGAAAATTAATATAAACCCAAGCTTTAGA---------------------------CCCAAATCTGAT---CCTTTAATCTCAGTCTCTCACTCTTTGACATTTCTCAAGCTT------TATGGTAAATCTCTACGCTTGCCTGCATTAAGAACTTTGTATCTCAAATATGTCAACTTTGTTGCAACACACCATCACTATGCTGACCCTTTTTCAAACTGTCATGAGTTAAATAATTTGGTACTTAGGGATTGTTCTTTGATTCAGGATGCA---------------------------------------------------------------------------------------------------------------------------------CTCTTATCCTCAACATGCAATCTTTCTTTTCTTCAACAAGTAAAT---------ATTGAT---------------------------GAAGCTTCAACCTTCTTAAGATGGCTGCAAGTGCTTGCCAACGTAAAGATTTTGAAAATTGGTTATTCTCTCATTCAAACAATACAA------------------------------------------------------------------------------------------------------------------------------------------------------------------------------------------------------------------------------------------------------------------------------------------------------------------------------------------------------------------------------------------------------------------------------------------------------------------------------------------------------------------------------------------------------------------------------------------------------------------------------------------------------------------------------------------------------------------------------------------------------------------------------------------------------------------------------------------------------------------------------------------------------------------------------------------------------------------------------------------------------------------------------------------------------------------------ATCCGT------------------ATAATCAAATCGCTTCAAAACACTACTCCAATG---------------------------------------CCTAAA------------------------------------------------------------------------------------------------------------------------------------------------------------------------------------------------------------------------------------------------------------------------------------------------------------------------------------------------------------------------------------------------------------------------------------------------------------------------------------------------------------------------------------------------------------------------------------------------------------------------------------------------------------------------------------------------------------TATAATAAATTTATGGAAAATCTTAAC
>Medtr4g024840.1
------------------------------------------------------------------------------------------------------------------------------------------------------------------------------------------------------------------------------------------------------------------------------------------------------------------------------------------------------------------------------------------------------------------------------------------------------------------------------------------------------------------------------------------------------------------------------------------------------------------------------------------------------------------------------------------------------------------------------------------------------------------------------------------------------------------------------------------------------------------------------------------------------------------------------------------------------------------------------------------------------------------------------------------------------------------------------------------------------------------------------------------------------------------------------------ATGGCTGCCAACGTAAAGATTTTGGAATTTGGTTATGGTATCATTCAAACAATAAAA------------------------------------------------------------------------------------------------------------------------------------------------------------------------------------------------------------------------------------------------------------------------------------------------------------------------------------------------------------------------------------------------------------------------------------------------------------------------------------------------------------------------------------------------------------------------------------------------------------------------------------------------------------------------------------------------------------------------------------------------------------------------------------------------------------------------------------------------------------------------------------------------------------------------------------------------------------------------------------------------------------------------------------------------------------------------TTCCGA---------------------------TTGCTTCAAAACGCTACTCCAATG---------------------------------------CCTAAA---------------------------------------------------------------------------------------------------------------------------------------------------------------------------------------------------------------------------------------------------------------------------------------------------------------------------------------------------------------------------------------------------------------------------------------------------------------------------------------------------------------------------------------------------------------------------------------------------------------------------------------------------------------------------------------------------------------------------------------
>Medtr7g017280.1
---------TTCAAGTTCGACCCGGGCTGCCCTGTGGAAATTAGCAAC------GGC---------------------------------------AGCATATATGAACCATGGTTCACCGGCACCATCTGCGTCTCCTCCAACGAATTCTTGGTTGATTACAATGATTTGGAACTGGAACAA---ACTGTTGTCAGAATTCACCAGATCCGACCAGTGCCGTTGCCTGTGGGT---TTTGAATTAAAGATCGGCGACGATGTGGATGTGTTCTGGAAACAAGGGTGGTGGAAGGGCGATACTAATACGAAAGTGTTTTCAAAGGAGAAGCTGAGGGTTCATCGTAAATGGATTGTTGATAATTGGGTTCCCCCACTC---------------------AATAGGATTAGTGAGTTACCTGACTGCATACTCCTCCACATAATGAGTTTTCTTGAAGCACGAGATGCTGTTCGGACTTGCATCTTGTCTAAACGATGGAAGGATCTTTGCAAACGTCTCACT------------TGGGATGATCAATCATGTTCACTGTGGAATCTTACTATTGACCTACATACACTCATACAATATGCTCTTTTTCACAATCTTCAGAACTTGAATATTAAGATAAATCCAAGCTTGACT---------------------------CCCAAATCTGAT---CCTTTAATTTTAGCCTCTAACTCCTTGACATTCCTTGAGCTT------TATCGTAAATCTCTACATTTGCCTGCATTAAGAACTTTACATCTTGAATACGTCAACTTTGTTGCAACTCGCGATCACTATGTTGATCCCTTTTCAAACCTTCATGCGTTGAATACTTTGGTGCTCAGGTGTTGTTATTTGATTGAGGATGCACTAGTCCTCTGCATATCTAATCAGACACTGTCCAATTTGACTATATTTCATATATTCGCTGATGAATTTTTTAATGAAATTGTGCTTTCTACTCCAAATCTTTGTTCGTTTACTATCTTGTTTGAACAAGTCTTGTCCTCAACATGCAATCTTTCCTTTCTTCAACAAGTAAAT---------ATTGATAAGAATTCAACATGGAATCTT------GAAGCTTCAGTCTTCTTAAGTTGGCTTCAAGTGCTTGCGAACGTAAAGATTTTGAAAATTGGTTACTCTATCATTCAAGCAATAGAC---------------------------------------------------------------------------------------------------------------------------------------------------------------------------------------------------------------------------------------------------------------------------------------------------------------------------------------------------------------------------------------------------------------------------------------------------------------------------------------------------------------------------------------------------------------------------------------------------------------------------------------------------------------------------------------------------------------------------------------------------------------------------------------------------------------------------------------------------------------------------------------------------------------------------------------------------------------------------------------------------------------------------------------------------------------------------GAG------------------ATAATCGAATTGCTTCAAAACACTACTCCAATG---------------------------------------CCTAGA---------------------------------------------------------------------------------------------------------------------------------------------------------------------------------------------------------------------------------------------------------------------ACTGAAATTTATGAAAATTATGACCAATATTAT---------------------------------------------------------------------------------------------------------------------------------------------------------------------------------------------------------------------------------------------------------------------------------------------------------------------------------------------------------------------------------------------------------------------------------
>Medtr4g024780.1
---------TTCAAATTCGACCCAGGCTGCGCGGTGGAAGTTAACAAC------GGC---------------------------------------GGCATATACACCCCATGGTTCAACGGCACCATCCGCGTCTCCTCCAACGAATTCTTGGTTGATTACAATGATTTGGAACTGGAACAA---ACTGTTGTCGGAATTCACCAGATCCGACCAGTGCCATCGCCGGTGAGT---TTTGAATTAAAGATCGGCGATGATGTGGATGTGTTCTGGAAACAAGGATGGTGGAAGGGCGATACTCCTACGAAAGTGTTTTCAAAGGAAAAGCTTAGGATTCATCGTAATTGGATCATTGACAATTGGGTTCCCCCA------------------AGAAGAAATAGGATTGGTGAGTTACCTGACTGCATACTCCTCCACATAATGAGTTTTCTTGAAGCACGAGACGCTGTTCGGACTTGCATCTTGTCTAAACGATGGAAGGATCTTTGCAAACGTCTCACT------------TGGGATGATCAATCATGTTCCCTGCGTAATCTGACTGTTGACCTACATACACTCGTACAATATGCTCTTTTTCACAATCTTCAGCACTTGAATATTAAGATAAATCAAAGCTTGACT---------------------------CCCAAACCTGAG---CCTTTAATCTTAACCTCTCACTCTTTGACATTTCTTGAGCTT------TATCGTAAATCTTTTCATTTGCCTGTATTAAGAACTTTACATCTTGAATACGTCAACTTTGTTGCAACTCACGATCACTATGTTGATCCCTTTTCAAACCTTCATGCGTTGAATACTTTGGTGCTCAGGTTTTGTGATTTGATTGAGGATGCACAAGTCCTCTGCATATCTAATCAGACACTGTCCAGTTTGACTATATTTCACATATCAGCTGATGAATTTTCG------------CTTTCTACTCCAAATCTTAGTTCTTTTACTATCTGGTTTAAGAAACTCTTATCCTCCACAAGCAATCTTTCTTTTCTTCAACAAGTAAAT---------ATTGAT---------------------CGATGCGATGCTTCAGTCTTCTTAAGTTGGCTTCAAGTGCTTGCCAACGTAAAGATTTTGAAAATTGGTTACTCTGTCATTCAAGCAATAGAC------------------------------------------------------------------------------------------------------------------------------------------------------------------------------------------------------------------------------------------------------------------------------------------------------------------------------------------------------------------------------------------------------------------------------------------------------------------------------------------------------------------------------------------------------------------------------------------------------------------------------------------------------------------------------------------------------------------------------------------------------------------------------------------------------------------------------------------------------------------------------------------------------------------------------------------------------------------------------------------------------------------------------------------------------------------------TTCCGT------------------ATAATCAAATTGCTTCAAAACACTACTCCAATG---------------------------------------CCTAGA---------------------------------------------------------------------------------------------------------------------------------------------------------------------------------------------------------------------------------------------------------------------ACGGAAATTTATGAAGATTATGACCAATATTAT---------------------------------------------------------------------------------------------------------------------------------------------------------------------------------------------------------------------------------------------------------------------------------------------------------------------------------------------------------------------------------------------------------------------------------
>Medtr4g023670.1
---------TTTAAGTTTGATCCGGGAAACAAAGTGGAAGTGAAC---CGTGGTGGC---------------------------------------GGCATATACTGCTCATGGTTCACCGCCACCATCTGGGTTTCCTCCGACAAATTACTGGTCGAATACGATGACATGGACGTGAAGCCA---ACAGATGTTGGTCTTCATCAGCTCCGACCAGTACCTACACCAGAGAGCGATTGGGAAGTGAAGATCAGGGACAAAGTGGAGGCGTTCCGGAAACACAGGTGGTGGGAAGGA------------------------------------------------------------------------------------GAACTGAAGCGA---------AGGATTAGTGAGTTGCCTGACTGCATATTGCTCCACATACTGAGGTTTCTTGAAGCACAAGATGCTGTTCAGACTTGTATCTTGTCTAAACGGTGGAAGGATCTTTGCAAACGCGTCACTTCTGGAGTTACA------GATCACTCATATTCACTGCTTAATCTTACTATTGAGCTATATAAACTC---------------------------------------ATTAATATAAATCCACTACTCTCTTTGAAAATTAATGGGTATGGGAAGTGTCCAAAATCTGAG---CCTTTAATCTTTGGCTCTCATTCTTTGACATTTCTTGATCTTTGT---------AAATCTCTTCACTTGCCTGCATTAAGAACCTTGCATCTTAAATATTTCAAGTTTGTTGCAACTCACAATCATTGTGCTGACCCCTTTCAAAACTGTCATGTGTTGAATATTTTGGTTCTCGATAGCTGTTCTTTGATTGAGGATGCACAAGTCCTCTGCATATCTAATCAGACACTATCCAATTTGACTATATCATCTGTA---GCTGAACAATATTCG------------CTTTCTACTCCAAGGCTTAGTTCTTTTACTATCGGGTTTCAGAAACTCTTATCCTCCACATGCAATCTTTCTTTTCTTCAACAAGTAAAT---------ATGTAT---------------------------GAAGCTTTGATCTTCTTAAATTGGCTGCAAGTGCTTGCCAATGTAAAGATTTTGAAATTTGGCTATTCTGTCATTGATACAATCCAA---------------------------------------------------------------------------------------------------------------------------------------------------------------------------------------------------------------------------------------------------------------------------------------------------------------------------------------------------------------------------------------------------------------------------------------------------------------------------------------------------------------------------------------------------------------------------------------------------------------------------------------------------------------------------------------------------------------------------------------------------------------------------------------------------------------------------------------------------------------------------------------------------------------------------------------------------------------------------------------------------------------------------------------------------------------------------------------------GAAATAATGGAATTGCTTCAAAACACTACTTTAATG---------------------------------------CCTAGA---------------------------------------------------------------------------------------------------------------------------------------------------------------------------------------------------------------------------------------------------------------------------------------------------------------------------------------------------------------------------------------------------------------------------------------------------------------------------------------------------------------------------------------------------------------------------------------------------------------------------------------------------------------------------------------------------------------------------------------
>Medtr4g026550.1
---------------------CCGGGCAACAAAGTGGAAGTGAGC---CGCGGCAGC---------------------------------------GGCATATCCTGCTCATGGTTCCCCGCCACCATCTGGTTCTCCTCCGACATATTACTGGTCCAATACGATGACATGGATGTGAAGCCA---ACAGTTGTCGGTCTTCATCAGCTCCGACCAGTGCCCACGCCGGTGAGCTATTGGGAAGTGAAGATCGGCGACAAGGTGGAGGCATTCCGAAAACACCGGTGGTGGGAAGGCGATTCGGAAGAGATGGTGTTTCCAAAAGACCTTCTTAGGATTCATCGCCAGTGGATTAATCACAATTGGGTTCCCCCA------GAACAGAAGAGAAAAAGAAATAGGATTTGTGAGTTGCCTGACTGCATATTGCTCCACATATTGAGTTTTCTTGAAGCACAAGATGCTGTTCGGACTTGCATCTTGTCTAAACGGTGGAAGGATCTTTGCAAATGCCTCACTGTTTTACTTACA------GATCACTCATCTTCACTACTTAATCTTACTATCGACCTATATAAACTC---------------------------------------ATTAAAATAAATCCACTTCTCTCTTTGAAAATTTTTGGGTATGCAAAGTGTCCAAAATCTGAGTTACCTTTACTCTTTGGCTCTCGCTCTTTGACATTTCTTGACCTTTCT---------AAATCTCTTCACATACCAGCATTAAGAACCTTGCATCTTCAATGGTTCCACTTTGTTGCAACTCACGATCACTGTGCTGACCCCTTTCCAAACTGTCACGTGTTGAATACTTTGGTTCTCATTGCTTGTTCTTTGATTGAGGATGCACAAGTCCTCTGCATATCTAATCAGACACTATCCAATTTGACTATAAGAAAAGTA---GCTGACCAATATTCA------------CTTTCTGCTCCAAATCTTAGTTCTTTTACTATCGATTTTCAGAAATCCTTATCCTCCACATGCAATCTTTCTTTTCTTCAACAAGTAAAT---------ATGTAT---------------------------GAAGCTTCAATCTTCTTAAGATGGCTGCAAGTGCTTGCCAATGTCAAGATTTTGGAATTTGGTTATGCTGTCTTTGAGAAAATACAA---------------------------------------------------------------------------------------------------------------------------------------------------------------------------------------------------------------------------------------------------------------------------------------------------------------------------------------------------------------------------------------------------------------------------------------------------------------------------------------------------------------------------------------------------------------------------------------------------------------------------------------------------------------------------------------------------------------------------------------------------------------------------------------------------------------------------------------------------------------------------------------------------------------------------------------------------------------------------------------------------------------------------------------------------------------------------------------------GAAATAATGGAATTGCTTCAAAACACTACTTCAATG---------------------------------------ACTAGAGTTCAAGTTGGACGTAGGTTTTGTTTT------------------------------------------------------------------------------------------------------------------------------------------------------------------------------------------------------------------------------------------------------------------------------------------------------------------------------------------------------------------------------------------------------------------------------------------------------------------------------------------------------------------------------------------------------------------------------------------------------------------------------------------------------------------------------------------------------------
>Medtr4g024810.1
---------TTCAAGTTCGATCCGGGCAACAAAGTGGAAGTGAGC---TGCAGTGGT---------------------------------------GGCATATACCGCTCATGGTTCACAGCCACAATCTGGTTCTCCTCCGACAAATTACTGGTCGAATTCGATGACGAGGACGTGAAGCCA---ACAGTTGTCGGTCTTCATCAGCTCCGACCAGTGCCCACGCTGGAGATTGATTGGGAAGTGAAGATCGGCGACAAAGTGGAGGCGTTCCGGAAACACAGGTGGTGGGAAGGCGATTCAGGAGAGATTGTGTTTCCAAAAGACCTTCTTAGGGTTCATCGCAAGTGGATTAATCACAATTGGGTTCCCCCA---------------------------------------------------------------ATATTGAGTTTTCTTGAAGCACGAGATGCTGTTCGGACTTGCATCTTGTCTAAACGGTGGAAGGATCTTTGCAAACGCCTCACTTCTATACATACA------GATCACTCATATTCACTGCTTAATCTTACTATTGAGCTATGCAAACTC---------------------------------------ATTAATATAAATCCACTACTCTCTTTGAAAATTAATGGGTATGGAAAGTGTCCAAAATCTGAG---CCTTTAATCTTTGGCTCTCACTCTTTGACATTTCTTGAGCTTTGTTAT------AAATCTCTTCACTTACCTGCATTAAGAACCTTGCATCTTAAATTTTTCAACTTTGTTGCAACTCACAATCATTGTGCTGACCCTTTTCCAAAATGTCATGTGCTGAAGACTTTGGTGCTCAGGTATTGTTCTTTGATTGAAGATGCACAAGTCCTCTGCATATCTAATCAGACATTATCCAGTTTGACTATAAGTAATGTA---GCTGACCAATTTTCG------------CTTTCTACTCCATATCTTAGTTCTTTTACTATCGATTTTCATCAACTCTTGGCCTCCACATGCAATCTTTCTTTTCTTCAACAAGTAAAT---------ATGTAT---------------------------GAAGCTTCAATCTTCGTAAGATGGCTGCAAGTGCTTGCCAATGTAAAGATTTTGAAATTTGGCGGTTCTGTCCTTCAAACAATACAA---------------------------------------------------------------------------------------------------------------------------------------------------------------------------------------------------------------------------------------------------------------------------------------------------------------------------------------------------------------------------------------------------------------------------------------------------------------------------------------------------------------------------------------------------------------------------------------------------------------------------------------------------------------------------------------------------------------------------------------------------------------------------------------------------------------------------------------------------------------------------------------------------------------------------------------------------------------------------------------------------------------------------------------------------------------------------------------------GAAATAATGGAATTGCTTCAAAACACTACTTCAATCACAGAGTTATTTGTTGCTGAACATCCAGTCGGTGTAGAATCTCGT---------------------------AAATCTGTGACTGAGCTACTAAACATTAGAATAATCATCACAACAAGAGAGATGCATCTTCTTACATCATGTAGAGTTGATTATACAATAAAAGAAATGGACGAAAGTGAATCTCTCAAGCTTTTCAGTTGGCATGCATTCAAGCAACCAAGTCCGACAAAAGATTTAACTACACATCTTCTTACAGATGTGATTAATTATTCTGGAAGATTGCCACTAGCACTTGAAGTACTT---------------------------------GACTGTAAAAAAATATTAGAGTGGCATAAAGTT------------------------------------------------------------------------------------------------------------------------------------------------------------------------------------------------------------------------------------------------------------------------------------------------------------------------------------------------------------------------------------------------
>Medtr4g023710.1
---------TTCAAGTTCCATCCCGGCAACAAAGTGGAAGTGAGC---CATGGCATC---------------------------------------GGCATATACTGCTCATGGTTCACCGCCACCATCTGGGTCTCCTCCGACAAATTACTGGTCGAATACGATGACGTGGACGTGAAGCCA---ACAACTGTCGGTCTTCATCAGCTCCGACCAGTACCTACGCCAGAGAGCGATTGGGAAGTGAAGATCGGCGACAAGGTGGAGGCTTTCCGGAAACAACGGTGGTGGGAAGGCGATTCGGAAGAGATTGTGTTTCCAAAAGACCTTCTTAGGGTTCATCGCCAGTGGATAAATCACAATTGGGTTCCGCCAATC---GAACTGAAGCGA---------AGGATTAGTGATTTGCCTGACTGCATATTGCTCCACACATTGGGTTTTCTTGAAGCACGAGATGCTGTTCGGACTTGTATCTTGTCTAAACGGTGGAAGGATCTTTGCAAACGCGTCACTTCTCCACTTACA------GATCACTCATATTCCCTACTTAATCTTACTATT---CTATGTAAACTC---------------------------------------ATTAATATAAATCCGCTACTCTCTTTGAAAATTAATGGGTATGGAAGGTGTCCAAAATCTGAG---CCTTTAATCTTTGGCTCTCACTCTTTGACATTTCTTGAGCTTTGTTAT------AAATCTCTTCACTTACCTGCATTAAGAACCTTGCATCTTAATTTTTTCAGATTTGTTGCAACTCACAATCATTGTGCTGACCCTTTTCCAAACTGTCACGTGTTGAATATTTTGGTTCTCGATAGCTGTTCTTTGATTGAGGATGCACAAGTCCTCTGCATATCTAATCAGACATTATCCAATTTGACTATAACCTATGTA---GCTGTCCAATTTTCG------------CTTTCTACTCCAAATCTTAGTTCTTTTACTATCCATTTTCGTCAACTCTTGGCCTCCACATGCAATCTTTCTTTTCTTCAACAAGTAAAT---------ATGTAT---------------------------GAAGCTTCAATCTTCTTAAGATGGCTGCAAGTGCTGGCCAATGTAAAGATTTTGAGATTTGACTATTCTGTCATTGAAACAATACAA---------------------------------------------------------------------------------------------------------------------------------------------------------------------------------------------------------------------------------------------------------------------------------------------------------------------------------------------------------------------------------------------------------------------------------------------------------------------------------------------------------------------------------------------------------------------------------------------------------------------------------------------------------------------------------------------------------------------------------------------------------------------------------------------------------------------------------------------------------------------------------------------------------------------------------------------------------------------------------------------------------------------------------------------------------------------------------------------GAAATAATGGAATTGCTTCAAAACACTACTTCAGTG---------------------------------------CCTAGA---------------------------------------------------------------------------------------------------------------------------------------------------------------------------------------------------------------------------------------------------------------------------------------------------------------------------------------------------------------------------------------------------------------------------------------------------------------------------------------------------------------------------------------------------------------------------------------------------------------------------------------------------------------------------------------------------------------------------------------
>Medtr4g024830.1
---------TTCAAGTTCAATCCAGGCAACAAAGTGGAAGTGAGC---AGAGGCGGC---------------------------------------GGCATATACTGCTCATGGTCCACCGCCACCATC------------------------------------------------------------------------------------------------------------------------------------------------------------------------------------------------------------------------------------------------------------GAACTGAAGCGA---------AGGATTAGTGAGTTGCCTGACTGCTTATTGCTCCATATATTGAGTTTTCTTGAAGCACGAGATGCTGTTCGGACTTGTATCTTGTCTAAACGGTGGAAGGATCTTTGCAAACGCCTCACTTCTCTATTTACA---------------------------------------------------------------------------------------------------------------------------------------------------------------------------------------------------------------------AAATCTCTTCACTTACCTGCATTAAGAACCTTGCATCTTAAATTTTTTAACTTTGTTGCAACTCACGATCATTGTGCTGAGCCCTTTTCAAACTGTCATGTGCTGAATACTTTGGTTATCAGTGGTTGTTCTTTGATTGAGGATGCACAAGTCCTCTGCATATCTAATCAGACATTATCCAATTTGACTATATCCTACGTA---GCTGACCAATTTTCG------------CTTTCTACTCCAAATCTTAGTTCTTTTACTATCAAATTTCATCAACCCTTGGCCTCCACATGCAATCTTTCTTTTCTTCAACAAGTAACTTTTACTGGTATGGAT---------------------------GAAGCTTCAATCTTCTTAAGATGGCTGCAAGTGTTTGCCAATGTAAAGATTTTGAAAGTTGGCTCTGCTGTTCTTGAAACGATACAC------------------------------------------------------------------------------------------------------------------------------------------------------------------------------------------------------------------------------------------------------------------------------------------------------------------------------------------------------------------------------------------------------------------------------------------------------------------------------------------------------------------------------------------------------------------------------------------------------------------------------------------------------------------------------------------------------------------------------------------------------------------------------------------------------------------------------------------------------------------------------------------------------------------------------------------------------------------------------------------------------------------------------------------------------------------------------ACACTTGCTTCAAAAGAAATAATGGAATTGCTTCAAAACACGACTTCAATG---------------------------------------CCTAGA---------------------------------------------------------------------------------------------------------------------------------------------------------------------------------------------------------------------------------------------------------------------------------------------------------------------------------------------------------------------------------------------------------------------------------------------------------------------------------------------------------------------------------------------------------------------------------------------------------------------------------------------------------------------------------------------------------------------------------------
>Medtr4g024680.1
---------TTCGAATTCCACCCGCGCTACAAGGTTGAAGTGAGC------------------------------------------------------ATGTACGGTTCATGGTTCCCTGCCACCATCCGTGTCTCCTCCAACAAATTCTTTGTCAAGTACGATCACTTAAACGTGAGACCA---GCGGTTGTCGGAGTTCACCAGCTCCGACCAGTGCCCCGGACGGTGAGG---TGGGAAGTAAAGATTGGCGACAAGGTGGAGGCATTTGGGAAACAACGGTGGCGGGAGGGC---TGGAAGGAGATGATCGTTTCAAAGGAGAAGCTTAGGGTTCATCGTAAATGGATTAATCACAATTGGGTTCCCCGACTCAGTGAATTGAAGAGAAAAAGAAATATGATCAGTAAGTTACCTGACTGCATACTGCTCCACATAATGAGTTTTTTGAAAGCTCGAGACGCTGTTCGAACTTGCATCTTGTCTAAACGATGGAAGGATCTTTGCAAACGTCTCCCT------------------GATCACTCATGTTCCCTACTTAATCTTACTATTGACCTATATACCCTCCTACAATATGTTCTTTCTCACAATCTTCAGCACTTGAATATTATGATAAATCCAAGCATTACT---------------------------CCCAAATATGAG---CCTTTAATCTTTGGCTCTCACTCTTTGACATTTCTTGAGCTT------------AAATCTCTTCACCTGCCTGCATTAAGAACCTTGCATCTTAAATGCTTCAACTTTGTTACAACTCACTATCACTGTGCTGACCCCTTTTCAAACTGTCATGTGTTGAACACTTTGCAGCTCAAGTATTGTTCTTTGATTGATGATGCACAAATCCTCTGCATATCTAATCAGACATTATCCAATTTGACTATATCCTACGTA---GCTGACCAATTTTCG------------CTTTCTACTCCAAATCTTAGTTTTTTTACTATCTCGTTTCGGCAACTCTTATCCTCCACATGTAATCTTTCTTTTCTTCAACAAGTAAAT---------ATTGAT---------------------------AAAGCTTCAATCTTCTTAAAATGGCTGCAAGTGCTTGCCAATGTCGAGATTTTGAAAGTTGATAATGGTGTCATTCAAGAAATACTACGTGAGTGGCGTTCTAATCCCATTTCAAAGAAAGCTCAACCTCCATGCTTTTCTAGACTGAAGTCGTTCATAGTGCACAGGTCTTTAAATGCCAGTGTTCCAGTACGTCAGTCTTGCCACAAACTTCCTTATGCTGCTATCGGTTCGGCTGCAAGTTCATGCCCTCTATTAGTGAAGATGGACATGTGTAACATCGATTTCGAACTTCGTAGGGAATTGAAGAGACAGTTGCGGGAAAATAAAAGAAATAGGATTAGTGAGTTGCCAGACTGCTTATTGGTCCACATATTGAGTTTTCTTGAAGCAGAAGATGTTGTTCGGACTTGCATCTTGTCTAAACGATGGAAGGATCTTTGCAAACGCCTCCCTATTCTCACATATATTCCGTCTTCAGCTCAAAGTTTTAAGAACTTTTATTCTTGGGAAGGTGAAGAAGACCTGTATAAACTCGTACAATACGCTCTTTCTCACAATCTCCAACACTTGAAAATTTATATCAATCGAAGCATTAAACCCAAATCTGAGTTACTCCCTTTAATCTCGACCTCTCACTCTTTGACATTTCTCAAGCTTTCATATAGTAGGCATGGCTGGGTTGTAGTGTGTCCAAAATCTCTTCAATTTCCTGCATTAAGAACTTTGCATCTCGAATGTGTCAACTTTGTTGCAACTCACCATCACTATGCCGACCCTTTTTCAAACTGTCATGAGTTAAATACTTTGGTACTTGATGATTGTAAATTGATTGAGGACGCACAAGTCCTTTGCATATCTAGTTATGCACTTTCAAATCTAACTATATCTTACGTAGCACTAGCAGCTCACCAATTTTCACTTTCTACTCCAAATCTTAGTCATTTTACCATGTCGGGTAGGTCTATTTTTCATCAACTCCTGTTCTCCACTTGCAATCTTTCTTTTCTTCAACAAGTTAAAATGCATGGCTTGTCATATGATGGCAAAACATCAATCTTCTTAACATGGCTCCAAGTGTTTTGTCATTTGATTTTCTTTTTTCTTCTTCTAATTGTG------------------------ATAATGGAGCTGCTTCAA---------------------------------------------------------------------------------------------------------------------------------------------------------------------------------------------------------------------------------------------------------------------------------------------------------------------------------------------------------------------------------------------------CTAGAGTGTGCATCAAAAAATAAAATGCAGAACAACTCTTTAGAACATCATGTGAATAACACGGAGACAAAGTGTCCAAAATCTCTTCACTTGCCTGCAGTAAGAACCTTGCATCTCAAATGTGTCAACTTTGTTGCAACTCACCATCACTATGTCCAAGACCTTCATTTGATTATCCGAATAACCGGTTATCTGTTTCTTTTTGGTTTTTTGCTGCACTACTTGATCACAAATTTCAGTGACTTTCAATTGGCATGTTTGGGGAGTTTCTTTCTGCATAAAAGTGTTTTCTTTTTATTTGGGCTTCCATTTATTTGGTTTGAGAGGGCAGAATGGCTCTCAAAGTACAAAATTCGG---------------------------
>Medtr4g028540.1
---------------------------------------------------------------------------------------------------------------------------------------------------------------------------------------------------------------------------------------------------------------------------------------CACCGTTGTCGGGTGGGT---------------------------------------------------------------------------------------------------------------------------------------------------------------------------------------------------------------------------------------------------------------------------TTGGGAGTT------------------------------------------------------------------------------------------------------------------------------------------------------------CAATTA------------AAATACTTCTACTTGCCTGCATTAAGAACCTTGCATCTTGAATACTTCTACTTTGCTGCAACTAACAGTCACTGTGCTGATCCCTTTTCGAACTGTCTCGTGTTGAATACATTGGTGCTCGGTTATTGTTGTTTGATTAAGGAAACACAAGTCCTCTGCATATCTAATTATACACTTTCACATTTGACTTTAACTTGCATA---TCTTGCCGATTATCA------------CTTTCTACTCCAAATCTTAGTTATTTTACCGTCTCG------------------------------------------------------------------------------------------------------------------------CTGCAAGTGCTTGCCAATGTCAAGATTTTGAAACTTAATAATTCTGTCATTCGAAAAATACTA---------------------------------------------------------------------------------------------------------------------------------------------------------------------------------------------------------------------------------------------------------------------------------------------------------------------------------------------------------------------------------------------------------------------------------------------------------------------------------------------------------------------------------------------------------------------------------------------------------------------------------------------------------------------------------------------------------------------------------------------------------------------------------------------------------------------------------------------------------------------------------------------------------------------------------------------------------------------------------------------------------------------------------------------------------------------------------------------------------CTTCTACAA---------------------------------------------------------------------------------------------------------------------------------------------------------------------------------------------------------------------------------------------------------------------------------------------------------------------------------------------------------------------------------------------------------------------------------------------------------------------------------------------------------------------------------------------------------------------------------------------------------------------------------------------------------------------------------------------------------------------------------------------------------------------------------------------------
