# Supplementary material for: Impact of recurrent gene duplication on adaptation of plant genomes
Source: BMC Plant Biol. 2014 May 31;14:151. doi: 10.1186/1471-2229-14-151 (PMC4049390; doi:10.1186/1471-2229-14-151)
Supplement: Additional file 4 — Contains the cleaned alignments of the clusters with codons under selection. [file 1471-2229-14-151-S4.zip › 4437544801233534_add4/Additional_file_4/Medtrcluster132_large_aligned.fasta]

>Medtr5g092030.1
------ATGCAGATGTGGGTGTCGTTTGCAAGATATGGCAGGAACTACATCACTTCTTCTTCTTCTTCTTCCTCCTTATCATCATCCACACGAAGAATTCCTAACCCTAACAAGGTCATTTTCTCCAACTTT---------------------CTAAGTCAATCATCATCATCATCCACTTCATGTAATCCCTCGTTTACATATCGTGACAACGACGACAACGTCATCACCGCCTCCAAAGATTTACAGAAAGTGATGAGTCTTCTTAGTAATGCTTCTACACGTGGGCGCAGGTAC---------------------AACAAAGACTTGACCAATCTAGTTCAACATCATCAACAACACTTTCTAATCAGTGTTATTGAAACCTCTTGTCAAACTAAATTAGCTGAAACCCTAGAAGTTCCACCTCAGAATCTTATATACTTCATAAAGATGCTTTGGAAGGATAATAAGGATCTCATCGATACCCATGTTTTGGAATATCTTGTTGAATCAATAAGCACTACTGTTCACTATGAT------------------------------------------------TTCAATTATATTGGC---------CGCTATGAAACTGACTTTCTTAATGCAAGGATTCTCAATAAACTCATAGAATCCTTCTCAGTTATGGGGCAGCAAGGAAAGGCAGCACTTGATGTTTTTCATAATTTTGACGTATTTCAATGTGTGCCAAATCAAGATACATATTACTATACACTGCAAGCTCTTTTGAGGTGTAGTGCTGATATGATCCACCAAGCAGAGTCTATCTATCAAAAGTTGCTGCTACTC---------CATGATGATGATCAA------------GAAGAATACAACCAC---CTTCTT---CCTTGTTATGAC------GACAAGGTCACCACATCTGAAAGTTTCCAGAGAGTACTGACA------------------------------------------------CCTATTGAATTCATGGACTTTGCCACTCCTCGTCACCATCAACAACATTTTTTACTCAAAGTTATTAAAACCTCTTGTCAAACTAAATTTGTTGAAACACCA---------CCTTATAATCTTATCCACTTTGTAGAATTGGTTTGG---AAGAATAATAAGAAT------CTCATCACTACCCCTGTTCTGGAATCCCTTGTATTGTCAATATGCCCCACTGCTCCCACTGAATACGATGTTGCACTAAAGAAGAAGGATATACTTTATCTGTGGAACTTGCTGAAGCATATTGGCCACTATCAGACCGGTATTCTTAACACTCGGATTCTCAATCAACTCATAGGTTTCTTTAGATATATGGGGAAAGGTAGGATGATAGTAGGAGGTTACAGTTTCTATGGATATATTTGGGACAAAGGGAAGGCTGCACTTGATGTTTTTCATAAATTTGAGGTCTTTCAATGTGTGCCAAATCAAGATACATATATCTTTACACTGCAAGCT---ATTTGTGGCATAGATTACAGTACTGATGTACTCCAGCAAGCCGCTTCCATATGTCAAAAGATGGTGCTTCAACCAGATACTCTCCTTCCTGATGATGGTAAGATACTTGGTCGCTTGTTAACTTGGTTTTCTAAAAATAATATGATTAAAGAAGCCTATGCTCTCTATCGGGCAGCAAATGAGAAACGGAAAAGAAACCCAAACTGGGGGCTAGAGTTAGATAGGCTGTTACCCCATAGAATATTTGACACACTTTGTTCAAGAAAAGAAACTGTATATTTGGCTTTGGATTTGTTGACTGTTATTATCCATAAGGAGGTGGAGCACAAGGAAGAGGGGACTAAACTATCGCACTGTCGGAAGGTTATTACAGCCTTGTGTCAGTTTAAAGATTTTGATGCAGCCAAGCAGTTGATCTTTAAAATGATTGCAGACGGTCCGCTACAGCGTCCTTCAAAAGAAGTTTTCAAT------ATTATTAAGACCTATGTTGATGCTAGGGAAATCGGACAAGCTTTGGAGATGGTGATGCTATTGGAAAGTATAGGCTTACACACTTATGATGCTCTTACGTGTGGCAATGGCAGTTATTATAGTTATATGACACAAGCTAAGGAGATCTTGGAAGAAGCCAAAAAGAAGGACTCTAAGTTAATCGTTGCTTTGCTCTACCATATGCTCATTGTAGATTGTGATTTTAAACAGAATTATGATAAGGCTCTCAAGTTATTGACTGAGATGAAGGATTTTGGT---------------------------------------------------------------------------------------------------------------------------------------------------------------------------------TTACAATCAATCTGGATGAATATC------------------------------------------------------------------------------------------------------------------------------------------------------------------------------------------------------------------------------------------------------------------------------------------------------------------------------------------------------------------------------------------------------------------------------------------------------------------------------------------------------------------------------------------------------------------------------------------------------------------------------------------------------------------------------------------------------------------------------------------------------------------------------------------------------------------------------------------------------------------------------------------------------------------------------------------------------------------------------------------------------------------------------------------------------------------------------------------------------------------------------------------------------------------------------------------------------------------------------------------------------------
>Medtr8g105360.1
------------------ATGGCGTTT---AGACATGGCAGGAATTGCATGATTAGATCTTCTTCTTCTTCCTCAGGA------------------------------ATAAAGGTTTTTTTCTCTAACTTATCTAACTTGCGAATAGGTCAATTA------------TCTTCATCCACTTATTGTAATTCGAAT------------------------------------TCCGAAGATGATTTCCAGAAAGTGATGAGTCTTCTTAGTAACGCTGCTCCTAACGAGCGTGGCCACCAAATTTATTCAGATCTTAATTCAATTCAATTCACTACTCTACAA---CATCAACAACAACACTTTGCACTTAAAGTTATTGAAACCTCTTGTCAAACTAAATTTGTTGAAGCCCCAAAGGTTCAACCTCATAATCTTATCAACTTTATAAAGTTGGTTTGGAAGAATAACAAGGACCTCATCACTACCCCTGTTCTGGAATCCCTTGTTTCATCAATATGCTCTACTGTTCCTACACCACCT------------AGAAAGAACGACATACTTTTTCTGTGGGACTTGCTTAAGCGTATTGGCCGCCATCATCACCATACCGGCGGCGTTCTTAATGCCCGTATTCTCAATTCACTCATACAATCCTTCTCAATTATGGGGCGAGAAGGTAAATCTGCACTTGAAGTTTTTCATATGTTTGAGGCCTTTCAGTGTGTGCCAAATCACGATACATATTACTTTACTCTGCAAGCTCTTTTG---TGTAGTACTCATATGATCCATCAAGCAGCTTCTATCTGTCAGAAGATGCTTCTGTTCCTCCCTCATCATCACGATGAAGCAGCTTCTATCTGTCAGAACTACACCCAC---CTTCTTACTCCTAGTCCTGAAGACATAGACGATTTCACCTCACCCAAAGATTTCCAGACTCAGCTTACATTTCTTGGTGGTATTCCTCGTCCGCATTACTATGGTTGTGTGTGCGCAAATGTTAATTTGACGGACTTTAACACTATGCGTCAGCAACTGCACCATTTTGTACTCAAAGTTATTGAAACCTCCTCACAAACTAAATTAATTGAAACCCCAAAGGTTTCGCCTCATAATCTTATCCACTTTATAAAGTGGGCTTGGATGAGGAGGAACACTTATCAAGATCTCATCACTACCCCTGTTCTGGAATCCCTTGTTTCAGAAATATGT---CGTGGTTCCACCGATGATAATATTCATCTAAGGAAGAACGACATATTTTTTCTGTGGGAATTGCTTAAGCATATTGGCCACTATCAGACTGACCTTCTTAGCACCAGGATTCTCAATCAACTCCTACACTCCTTT------------------------------------------------GGATTGATGTTGTGCCAAGGAAAGACCGGACTCGAAGTTTTTCATAAATTTGAGGCATTTCAATGCGTGCCGAATCAAGATACATATATCCATACGCTGCAAGCT---TTTTTGACCACAAAGTGTACCACTGATATGATCCACCAAGCCGCTTCTATGTGTCAAAAGATGCTGCTTCATCCAGAAACCATCCTTCCTGATGACGGCGAGATACTTGGGGACGTGTTGTATTGCTTTTTTAAAAGAAATATGATTAAAGAAGCCTATGCTCTCTTTCTGGCTGCAAATGAGAGACGCAAAACAAACCCAAACTGGCCGCTGAAGTTAAGAATGTTGTTACCACTTAATATG------ATGCTATGTTTAAAAAAAGAAACTGTACATTTGGCTTTCAAGATGTTGAAT------ATCCCCGAGGAGGTGGACGACCGGGAAAAATTGTTTAAACTCATGCTCTTTACACATGTTTTCGGAGCCTTGTGTGGGTTTAAAGATTTCGAAACAGCCAAGCAGTTGATCCTTAAAATGATTGCAGACAGTCTACATCCT------------TCAATATATGATATCAGTATTATTACTGCCTATGTTAAAGCTGGGGAAATCGGACAGGTTTTGGAGATGGTGATGCTATTGGAAAGTATGGGTTTTTACATTTGTAATCCTCTTATGTTTGGTTTCCCACGTTCAAAAGGT---ATGCTACATATCAAGAAGATCTTGGAAAAAGCCAAAAAGCAGGATTGTAAGTTAATCATTACTTTGCTGTACCATACACTCATTGTTGGATATTGCAAGCTAGAGAAATTTGATGGTGCTCTCGAGTTATTGACTCAGATGAAGGATTTTGGTGTCTCCCACACCAATCTTGATGAATATCACAAGTTGATCCACTATCTTCGCTTGATGGATATGGATTGCAAAATGGCAAGGGAGCAGCTAGAGGAAATGGAGCCCATGGATAGGGAAGTGGCAATAACGCAGATAAACGAAATGGACAGTATAGCTTCCAATGTGGCATACCAGCAGCTAGGTGAAATGTATCTTAATATTGGGTACACCCCTGGCAAAATGTTTGCGTACTTCCGCCCCTGGCAAATTCCCTCACAAATGTCCCTTTTCCCAGGGATTCTGTCCTTTTCCCAGGGATTTTGCCCCTGGCAAAAGTTTGTAGTGGACGGAAAGCTGAAGTTCACAGAAAATCTTCTAGAAATCGAAGTATTTCTTGGATATTTCTCACCGAATCTTGAAATAAAGAAAATCAATGATGAAAAGAAAGTGTTGATGGCAGCTCAATTTGCAGCTGAAGCTACTCTTCGAAGGGTCCATGCTGCTCAAAAGGATGATGACATGCCTCCTATAGAGGCCATTCTAGCTCCTTGCTCTGCAAGAGGCATGTATTGCCTTGTTTTTTTTACTTTGAATGGTAGTTCCTGTGTTAAAATACCGGAT---------------------------------------------------------------------------------------------------------------------------------------------------------------------------------------------------------------------------------------------------------------------------------------------------------------------------------------------------------------------------------------------------------------------------------------------------------------------------------------------------------------------------------------------------------------------------------------------------------------------------------------------------------------------------------------------------------------------------------------------------------------------------------------------------------AAA---------------------------------
>Medtr8g105370.1
------------------ATGGCGTTT---AGACATGGCAGGAATTGCATGATTAGATCTTCTTCTTCTTCCTCAGGA------------------------------ATAAAGGTTTTTTTCTCTAACTTATCTAACTTGCGAATAGGTCAATTA------------TCTTCATCCACTTATTGTAATTCGAAT------------------------------------TCCGAAGATGATTTCCAGAAAGTGATGAGTCTTCTTAGTAACGCTGCTCCTAACGAGCGTGGCCACCAAATTTATTCAGATCTTAATTCAATTCAATTCACTACTCTACAA---CATCAACAACAACACTTTGCACTTAAAGTTATTGAAACCTCTTGTCAAACTAAATTTGTTGAAGCCCCAAAGGTTCAACCTCATAATCTTATCAACTTTATAAAGTTGGTTTGGAAGAATAACAAGGACCTCATCACTACCCCTGTTCTGGAATCCCTTGTTTCATCAATATGCTCTACTGTTCCTACACCACCT------------AGAAAGAACGACATACTTTTTCTGTGGGACTTGCTTAAGCGTATTGGCCGCCATCATCACCATACCGGCGGCGTTCTTAATGCCCGTATTCTCAATTCACTCATACAATCCTTCTCAATTATGGGGCGAGAAGGTAAATCTGCACTTGAAGTTTTTCATATGTTTGAGGCCTTTCAGTGTGTGCCAAATCACGATACATATTACTTTACTCTGCAAGCTCTTTTG---TGTAGTACTCATATGATCCATCAAGCAGCTTCTATCTGTCAGAAGATGCTTCTGTTCCTCCCTCATCATCACGATGAAGCAGCTTCTATCTGTCAGAACTACACCCAC---CTTCTTACTCCTAGTCCTGAAGACATAGACGATTTCACCTCACCCAAAGATTTCCAGACTCAGCTTACATTTCTTGGTGGTATTCCTCGTCCGCATTACTATGGTTGTGTGTGCGCAAATGTTAATTTGACGGACTTTAACACTATGCGTCAGCAACTGCACCATTTTGTACTCAAAGTTATTGAAACCTCCTCACAAACTAAATTAATTGAAACCCCAAAGGTTTCGCCTCATAATCTTATCCACTTTATAAAGTGGGCTTGGATGAGGAGGAACACTTATCAAGATCTCATCACTACCCCTGTTCTGGAATCCCTTGTTTCAGAAATATGT---CGTGGTTCCACCGATGATAATATTCATCTAAGGAAGAACGACATATTTTTTCTGTGGGAATTGCTTAAGCATATTGGCCACTATCAGACTGACCTTCTTAGCACCAGGATTCTCAATCAACTCCTACACTCCTTT------------------------------------------------GGATTGATGTTGTGCCAAGGAAAGACCGGACTCGAAGTTTTTCATAAATTTGAGGCATTTCAATGCGTGCCGAATCAAGATACATATATCCATACGCTGCAAGCT---TTTTTGACCACAAAGTGTACCACTGATATGATCCACCAAGCCGCTTCTATGTGTCAAAAGATGCTGCTTCATCCAGAAACCATCCTTCCTGATGACGGCGAGATACTTGGGGACGTGTTGTATTGCTTTTTTAAAAGAAATATGATTAAAGAAGCCTATGCTCTCTTTCTGGCTGCAAATGAGAGACGCAAAACAAACCCAAACTGGCCGCTGAAGTTAAGAATGTTGTTACCACTTAATATG------ATGCTATGTTTAAAAAAAGAAACTGTACATTTGGCTTTCAAGATGTTGAAT------ATCCCCGAGGAGGTGGACGACCGGGAAAAATTGTTTAAACTCATGCTCTTTACACATGTTTTCGGAGCCTTGTGTGGGTTTAAAGATTTCGAAACAGCCAAGCAGTTGATCCTTAAAATGATTGCAGACAGTCTACATCCT------------TCAATATATGATATCAGTATTATTACTGCCTATGTTAAAGCTGGGGAAATCGGACAGGTTTTGGAGATGGTGATGCTATTGGAAAGTATGGGTTTTTACATTTGTAATCCTCTTATGTTTGGTTTCCCACGTTCAAAAGGT---ATGCTACATATCAAGAAGATCTTGGAAAAAGCCAAAAAGCAGGATTGTAAGTTAATCATTACTTTGCTGTACCATACACTCATTGTTGGATATTGCAAGCTAGAGAAATTTGATGGTGCTCTCGAGTTATTGACTCAGATGAAGGATTTTGGTGTCTCCCACACCAATCTTGATGAATATCACAAGTTGATCCACTATCTTCGCTTGATGGATATGGATTGCAAAATGGCAAGGGAGCAGCTAGAGGAAATGGAGCCCATGGATAGGGAAGTGGCAATAACGCAGATAAACGAAATGGACAGTATAGCTTCCAATGTGGCATACCAGCAGCTAGGTGAAATGTATCTTAATATTGGGTACACCCCTGGCAAAATGTTTGCGTACTTCCGCCCCTGGCAAATTCCCTCACAAATGTCCCTTTTCCCAGGGATTCTGTCCTTTTCCCAGGGATTTTGCCCCTGGCAAAAGTTTGTAGTGGACGGAAAGCTGAAGTTCACAGAAAATCTTCTAGAAATCGAAGTATTTCTTGGATATTTCTCACCGAATCTTGAAATAAAGAAAATCAATGATGAAAAGAAAGTGTTGATGGCAGCTCAATTTGCAGCTGAAGCTACTCTTCGAAGGGTCCATGCTGCTCAAAAGGATGATGACATGCCTCCTATAGAGTCCATTCTAGCTCCTTGCTCT------------------------------------------------------------------AGCTTTGGATCATCTAGAACTGTTCAGGTTGCCTTGGCCAAGGCCTCCATGGTGGTTGATCTCCAAAATAATAATCAAGAGCATAGACTGAAGGTGGCAGAGGTTGAAAAGCTCACCCAAACTGCGAGGGAACTAGAGGAGGCTGTTCTTGCAGGGGGTGCAGCTGCAAATGCTGTGAGAGATTATCATCAAAAATTTGAAGAAATGTTGTGGGAGAATGGCCGGTGGCATTGGAATCTTAAATGGCGGATGAATTTCTTTGAGTGGGAAAATCAAATTCACCAAGATCTTTGGGAAACTATAGGCCGAATTATGGTTGGGAGAATGGGGATAAATAGAACTGAAATATTGAACCATCCGATTTCCTCCTTCTTGTTCCTTTTATCCTTTAATGGGGCTACGCGTAGGGCCTTTTGTGGTAATTGGACTAGTTTCGCTCCTCCTAAGGTCCAACGCTTTGGTCGGCAACTTCTTCTTAGTAGGCTTTCAACCCGGGGGAATCTTGCCAAGAGAGTAATTGTGAATGTTGGAAGATTCGGCTTGTGTGTGGTGTCTGGGAAGTGTGGAGGGGTTACTTTGGCCGGAAATATTGTATCGCTCCTTGATTGGTTCTCTTCCTCATCTCCAAACAAACACCAGAAGGGTCTAGCGAAAGAAAGAAAAGCTCTCGATCGGGAGTTGGGTCGTGCCAAGGTAACAGCAAACAGAGTAGTTGTAGTAGTGGCTAATGGAATTGACATTTCAATTTTATCTAGCCTTGGAAATGGAGAGGAAATAAAA---------------------------------
>Medtr8g105450.1
------------------ATGGCGTTT---AGACATGGCAGGAATTGCATGATTAGATCTTCTTCTTCTTCCTCAGGA------------------------------ATAAAGGTTTTTTTCTCTAACTTATCTAACTTGCGAATAGGTCAATTA------------TCTTCATCCACTTATTGTAATTCGAAT------------------------------------TCCGAAGATGATTTCCAGAAAGTGATGAGTCTTCTTAGTAACGCTGCTCCTAACGAGCGTGGCCACCAAATTTATTCAGATCTTAATTCAATTCAATTCACTACTCTACAA---CATCAACAACAACACTTTGCACTTAAAGTTATTGAAACCTCTTGTCAAACTAAATTTGTTGAAGCCCCAAAGGTTCAACCTCATAATCTTATCAACTTTATAAAGTTGGTTTGGAAGAATAACAAGGACCTCATCACTACCCCTGTTCTGGAATCCCTTGTTTCATCAATATGCTCTACTGTTCCTACACCACCT------------AGAAAGAACGACATACTTTTTCTGTGGGACTTGCTTAAGCGTATTGGCCGCCATCATCACCATACCGGCGGCGTTCTTAATGCCCGTATTCTCAATTCACTCATACAATCCTTCTCAATTATGGGGCGAGAAGGTAAATCTGCACTTGAAGTTTTTCATATGTTTGAGGCCTTTCAGTGTGTGCCAAATCACGATACATATTACTTTACTCTGCAAGCTCTTTTG---TGTAGTACTCATATGATCCATCAAGCAGCTTCTATCTGTCAGAAGATGCTTCTGTTCCTCCCTCATCATCACGATGAAGCAGCTTCTATCTGTCAGAACTACACCCAC---CTTCTTACTCCTAGTCCTGAAGACATAGACGATTTCACCTCACCCAAAGATTTCCAGACTCAGCTTACATTTCTTGGTGGTATTCCTCGTCCGCATTACTATGGTTGTGTGTGCGCAAATGTTAATTTGACGGACTTTAACACTATGCGTCAGCAACTGCACCATTTTGTACTCAAAGTTATTGAAACCTCCTCACAAACTAAATTAATTGAAACCCCAAAGGTTTCGCCTCATAATCTTATCCACTTTATAAAGTGGGCTTGGATGAGGAGGAACACTTATCAAGATCTCATCACTACCCCTGTTCTGGAATCCCTTGTTTCAGAAATATGT---CGTGGTTCCACCGATGATAATATTCATCTAAGGAAGAACGACATATTTTTTCTGTGGGAATTGCTTAAGCATATTGGCCACTATCAGACTGACCTTCTTAGCACCAGGATTCTCAATCAACTCCTACACTCCTTT------------------------------------------------GGATTGATGTTGTGCCAAGGAAAGACCGGACTCGAAGTTTTTCATAAATTTGAGGCATTTCAATGCGTGCCGAATCAAGATACATATATCCATACGCTGCAAGCT---TTTTTGACCACAAAGTGTACCACTGATATGATCCACCAAGCCGCTTCTATGTGTCAAAAGATGCTGCTTCATCCAGAAACCATCCTTCCTGATGACGGCGAGATACTTGGGGACGTGTTGTATTGCTTTTTTAAAAGAAATATGATTAAAGAAGCCTATGCTCTCTTTCTGGCTGCAAATGAGAGACGCAAAACAAACCCAAACTGGCCGCTGAAGTTAAGAATGTTGTTACCACTTAATATG------ATGCTATGTTTAAAAAAAGAAACTGTACATTTGGCTTTCAAGATGTTGAAT------ATCCCCGAGGAGGTGGACGACCGGGAAAAATTGTTTAAACTCATGCTCTTTACACATGTTTTCGGAGCCTTGTGTGGGTTTAAAGATTTCGAAACAGCCAAGCAGTTGATCCTTAAAATGATTGCAGACAGTCTACATCCT------------TCAATATATGATATCAGTATTATTACTGCCTATGTTAAAGCTGGGGAAATCGGACAGGTTTTGGAGATGGTGATGCTATTGGAAAGTATGGGTTTTTACATTTGTAATCCTCTTATGTTTGGTTTCCCACGTTCAAAAGGT---ATGCTACATATCAAGAAGATCTTGGAAAAAGCCAAAAAGCAGGATTGTAAGTTAATCATTACTTTGCTGTACCATACACTCATTGTTGGATATTGCAAGCTAGAGAAATTTGATGGTGCTCTCGAGTTATTGACTCAGATGAAGGATTTTGGTGTCTCCCACACCAATCTTGATGAATATCACAAGTTGATCCACTATCTTCGCTTGATGGATATGGATTGCAAAATGGCAAGGGAGCAGCTAGAGGAAATGGAGCCCATGGATAGGGAAGTGGCAATAACGCAGATAAACGAAATGGACAGTATAGCTTCCAATGTGGCATACCAGCAGCTAGGTGAAATGTATCTTAATATT------------------------------------------------------------------------------------------------------------------------------------------------------------------------------------------------------------------------------------------------------------------------------------------------------------------------------------------------------------------------------------------------------------------------------------------------------------------------------------------------------------------------------------------------------------------------------------------------------------------------------------------------------------------------------------------------------------------------------------------------------------------------------------------------------------------------------------------------------------------------------------------------------------------------------------------------------------------------------------------------------------------------------------------------------------------------------------------------------------------------------------------------------------------------------------------------------------------------------------------------------------
>Medtr5g088900.1
ATGATACAGCAGAGGTTGATGTCATTTGCGAGACAGGGGAGGGTCTACATCAATTCTTTCAATTCTTGTTCATCCTTA------------------------------CACAGAATTCTTCATCCCAGGTTG---------------------TTT------------TCATATGTTTCTCCTTGTGACCACGAC------------------------------GTCACTGCTTCCAGTGATTTCCATAAAGTGATGAGTCTTCTTAGTAATGCTCCTCCCCATGGCCATGGCTACCAAATTCATTCAGATCTTAATTCCCTTGACCTAACCAATCTCACACTTGAACAACAGCAACAATTTGCACTCAAAGTTATTCAAACCTCTTGTCAAACCAAATTAGTTCAAACCCCAAAGGTATCACCTCACAACCTTATCTTGTTCATAAGGTGGGTTTGGAAAAATTATAAGTGCCTAATCACTACCCCTGTTCTCGAATCCCTTGTCTCATCAATGTGCTCTTCTGAATCTGAATCATCTCATCTTAAACTAAGGAAGAATGACATACTTTTTCTGTGGGATTTGCTTAAGAATATTGGC---------CATTATCAAACCGGCCTTCTTAACCCACCCATTCTCAATCACCTCATACAATTCTTCTCAATTATAGGTCGAGAAGGCAAGTCTGCACTTGAAGTTTTTCATATGTTTGAGGTCTTTCAATGTGTGCCAAATCAAGACACATATTACTTTACACTTCAAGCTCTTTTG---TGTAGTGCTGATATCATCCACCAAGCCTCTTCTATCTGTCAAAACTTGCTGCTGCTGCTGCACTCCAAAGATGATAATCGTCACTCTTCTTCTCAAGGCTACACTTACACTTACCTTCCTCCTTGTCCA------------GATGTCACTGCATCTGAAGATTTCCGGATAGTGATGACATTTCTT------------------------------AGTGTTTCACATGCTTGGAAACTCTGC---------ATCAGCCATCAGCATCAACCACATTTTCTACTCAAAATTATTGAAACCTCCTGTCAAACTATACCAGTTGAAACCCCAAAGGTTTCTCCTCATATTCTTATTCACTTTATCAAGTGGGCTTTT---AGGAGTAATTCACAT------CTCATCACTACCCCTGTTTTGGAATCTCTTGTTTCAGCAATATGC---GATGTTCCAACTAAATTTGATGTTGAACTAAGGCAGAATGACATACTTTTTCTGTGGGACTTGCTTAAACATATTGGCCATTCCGAGACTGGTCTTCTTAACACCCAGATTCTCAATCAACTCCTAGATTCATTT------------------------------------------------GGATATGTGTGGGACCAAGGTAAGACTGCACTCCAAGTTTTTCATAAATTTGAGGTCTTTCAGTGTGTGCCTAATCAAGATTCATATATCTTTACACTGGAAGCTCTTTTTAAGACAACAAGTTGCAGTGCTGATATGCTCCAGCAAGCCGCTTCTATCTGTCAAAAGATTGTGCTTCATCCAGAAACCCTCCTTCCTGATGATGGTGAAATAATTGGTGTCTTGTTAGTTTGGTCTTCTAAAAATAATATGATTAAAGAAGCATATGCTATCTATCTGGCTGCAAAGGAGAAACGGAAAACAAATCCAAACTGGTCGTTAGATTTAGATATGTTGTTATCTCGTACAATG------ATACTTTGTTCAAAAAAAGAAACTGTATATTTGGCATTGCAGATGCTGATTGATTTTATCCTTGAGGAGGTCGAGCACTGGGAAGAAGGATGGAAAAGCAGGATGTGTAATATAGTTGTTAATGCCTTGTGTCGGTTTGAAGATTTCGATGCAGCCAAGCAATTGATCTTTAAAATGATAGAAGATGGTCCGCTACCATATCCTTCACAATCTGTTTTCGAT------ATTATTAGTGCCTGTGTTAAAGCTAGGGAAACCGGACGGGCTTTGGAGATGGTGTTGCTATTGGAAAGTATAGGTTTATACACTAGTAATTTTCTTAGGATTCATTCTTCAGATTCATTTGGG---ATGAAAGAGGCTGGAAAGATCTTGGAAGAAGCCAGAAAGAAGGATTCTAAGTTAATCATTGCTCTGCTGTACCATTCACTCATTGTTGGATATTGCAAGCTACATAATTTTGATAAGGCTCTCAAGTTATTGACTCAGATGAAGAATTTTGGTGTCTCCTGCACCAATCTTGATGAACTTCACAAGTTAATCCACTCTCTTTGCTTGAAGGCTATGGATAGGAAAATGACAATAGTGCAGCTAGAGGAAATGGAGCCTATGGATAGGGAAATGGCAGAAAATCAGCTAGCTGAAATGAATGATATGGATATGAAAATGGCATGGGAACATCTAGAGGAAATGTATCTTAATATT---------------------------------------------------------------------------------------------------------------------------------------------------------------------------------------------------------------------------------------------------------------------------------------------------------------------------------------------------------------------------------------------------------------------------------------------------------------------------------------------------------------------------------------------------------------------------------------------------------------------------------------------------------------------------------------------------------------------------------------------------------------------------------------------------------------------------------------------------------------------------------------------------------------------------------------------------------------------------------------------------------------------------------------------------------------------------------------------------------------------------------------------------------------------------------------------------------------------------GATAGGAGAATAGAATATCAATGTAAAAGTTAT
