# Supplementary material for: Impact of recurrent gene duplication on adaptation of plant genomes
Source: BMC Plant Biol. 2014 May 31;14:151. doi: 10.1186/1471-2229-14-151 (PMC4049390; doi:10.1186/1471-2229-14-151)
Supplement: Additional file 4 — Contains the cleaned alignments of the clusters with codons under selection. [file 1471-2229-14-151-S4.zip › 4437544801233534_add4/Additional_file_4/Medtrcluster137_large_aligned.fasta]

>Medtr7g078910.1
---------------------------------------------------------------------------------------------------------------------------------------------------------------------------------------------------------------------------------------------------------------------------------------------------------------------------------------------------------------------------------------------------------------------------------------------------------------------------------------------------------------------------------------------------------------------------------------------------------------------------------------------------------------------------------------------------------------------------------------------------------------------------------------------------------------------------------------------------------------------------------------------------------------------------------------------------------------------------------------------------------------------------------------------------------------------------------------------------------------------------GATGAAGTGCCGTCTGTGGAGCCAACATTTGAT---------------------------------------------------------------------------------GAAGAGTCTTGGACTCAATTTTTAAAATTTAATTGCGAAGAAGGGTTT---GCAATAAAT---------------------------------------------------------------------------------------------------------------------------------------------------------------------------------------CTTGCTGAGGATGGCCGTGTGTTGAAG------------------------TATAATTGGAGAGATGATAAGGAAGAGAAAATAGAATTTACT------------------------------------------------------------------------------------------------------------------------------------------------------------------------------------------------------------------------------------------------------------------------------------------------------------------------------------------------------------------------GAAAATTGCATCAATTCCAAAGGCATAAAAGGACTGCAGAGAGCTGATACATCAACCGGGGGGGTGCCCCTGTTACTCATATCAGAAGGA------------------------------------------------------------------------------------------------------------------------------
>Medtr7g078960.1
---------------------------------------------------------------------------------------------------------------------------------------------------------------------------------------------------------------------------------------------------------------------------------------------------------------------------------------------------------------------------------------------------------------------------------------------------------------------------------------------------------------------------------------------------------------------------------------------------------------------------------------------------------------------------------------------------------------------------------ATGATATGT---AACTCC------------------------------TACTATCTCCGTTTATGGAACCCAGCCACCGGCGACTTTTAC------------------------TTTGGTTTTGACAATTCAAACAGAACTTATAAGGTGGTGGCA------------AAAATTCTCAGTTTTGGTGATAAT---TGGAGAGATATTGAAAGTTTCCCAGTTGTT------------------------------------------TATTTGAGTGGCACTCTTAATTGGCAC------------AAAGATATCACAGTTGGGCAATTT------------------------------------------------GATGAAGTGCCGTCTGTGGAGCCAACATTTGGTGTGTTGGGGGGCTGCCTTTGTTTTTCTTGTTTTTACAATAATACCGATTTTGTTATATGGCAGATGAAGAAATTTGGGGTTGAAGAGTCCTGGACTCAATTTTTAAAAATTAGTTGCGACAAAGGGTTT---GGAATGCAT---------------------------------------------------------------------------------------------------------------------------------------------------------------------------------------CTTGCTGAGGATGGTGATACGTTG---------------------------TATTATTGGAAAGATAATAGAAAAGAGCAAATAAAATTTACT------------------------------------------------------------------------------------------------------------------------------------------------------------------------------------------------------------------------------------------------------------------------------------------------------------------------------------------------------------------------------------------------------------------------------------------------------------------------------------------------------------------------------------------------------------------------------------------------
>Medtr7g077070.1
---------------------------------------------------------------------------------------------------------------------------------------------------------------------CTCCCCGATGATCTCATCGCAGAA------CGATTTAGGTCTGTCAGCAAGTCTTGGAAAACT------------------------------------------------------------------------------------------------------------------------------------------------------------------------------------------------------------------------------------------------------------------------------------CTTATTTCCAATCCTGCCTTCGTGAAATTGCATCTC------AAGACACAAAATCCA------TTCATAGTA---------------------------------------------------------------------------------------------AAGAACCCGGAAACT------GGTACCTGCAATGGATTGATCTGT---AATCCC------------------------------TACTGGCTCCGTTTATGGAACCCAGCCACCGGCGAATTTGGA------------------------TTTGGTTGTGACGATTCAAGCGGCACTTACAAGGTTGTGGCT------------AAAATTATCAGTTTTGGTGATAAT---TGGAGAGATGTTGAAAGTTTCCCGGTTGAT------------------------------------------TATTTGAGTGGCACTCTTAACTGGCAC------------GAGGATATTACAGTTGGTCAATTTGTTATTGTTTCACTTGATTGGAGGATGGAGTACAAT------------GATGAAGTGCCGTCAAAACGGCCAACAGTTGGTGTGTTGGGGGGCTGCCTTTGTTTTTCTTATTTATACGTAAAAACAGATTTTGTTGTATGGCAGATGAAGAAATTTGGGGTTGAAGAGTCTTGGACTCAACTTTTTAAAATTAGTTACGAA---TGGTTT---GCAATAAAG---------------------------------------------------------------------------------------------------------------------------------------------------------------------------------------CTTACGGAGAATGGTCATGTGTTGAAG------------------------TATAATTGGAGTGAAAATAGAGAAGATAAAATACAATTTACT------------------------------------------------------------------------------------------------------------------------------------------------------------------------------------------------------------------------------------------------------------------------------------------------------------------------------------------------------------------------------------------------------------------------------------------------------------------------------------------------------------------------------------------------------------------------------------------------
>Medtr7g079160.1
---------------------------------------------------------------------------------------------------------------------------------------------------------------------CTCCTCGACGATCTCATCGCTGAA------CGATTCAAGAGTGTTAGTAAGTCTTGGAAAATA------------------------------------------------------------------------------------------------------------------------------------------------------------------------------------------------------------------------------------------------------------------------------------CTCATCTCCGATCCCACATTCGTGAAATTGCACCTC------AAGGTACAAAATCCT------TTCACCCTA---------------------------------------------------------------------------------------TTC---GATAACCCG------------GGTTCATGCAATGGATTGATTTGT---------------------CAAGAGAATTGGCGTAGATATTGGTTCCGTGTTTGGAACCCATCCATC------------------------------TAT---TTTGGTTTTGACAATTCAACTGATACTTATAAGGTGTTGGCG------------AAGATTCTAGGTTCGGGTGATCAT---TGGAGAGATATTGCATTTTTCCCGGTGGTT------------------------------------------TACGTAAGTGGCACTTTTAACTGGCAC------------AAGAATATTACAGTTGAACATTTTGTTATCGTTTCTCTTGATTTAGGGACGGAGTACAAT------------GATGAAGTGCCATCTGCAGAACCAACCGTTGGTGTGTTGGGGGGCTGCCTTTGTTTTTCTTATGCTTACAAAGAAACT------GTTATATGGCAGATGAAGAAATTTGGGGATGAAGATTCTTGGTCTCAATTCCTTAGAATTAGTTAT---------------------------------------------------------------------------------------------------------------------------------------------------------------------------------------------------------------CTTTCTAAAGATGGTGATACATTG---------------------------TATCATTGGAAAGATAATAGAGTGCAGAGAACAAAAATTACT------------------------------------------------------------------------------AGAATC------------------------------------------------------------------------------------------------------------------------------------------CAGTACAGAAGTCACGTGGCGTTTGTTTACGTTTCAGTTTTGTTTTACAACAATTTGGAAATGCCGGAATGGAACAGTTCCCGACATATTGGCGAGGTTCTTGGAAGTTCCCGGCTCTGCGTGAAGTCTTTTGGGCAC------------------------------------------------------------------------------------------------------------------------------------------------------------------------------------------------------------------------
>Medtr1g058870.1
------------------------------------------------------------------------------------------------------------------------------------------------------------------------------------------------------------------------------------------------------------------------------------------------------------------------------------------------------------------------------------------------------------------------------------------------------------------------------------------------------------------------------------------------------------------------------------------------CCGTGTTTG------------------------------------------------------------------------------------------------------------------------------------------------------------------------------------------------------------------------------------------TTTGGATGTGATAATTCAACCGGAACTTATAAAGTGGTGGCGAGGTCC------AGAGTTATCAACATGGGTGATGAT---TGGAGAAACATCGAAAGTTTTCCTGTTATT------------------------------------------TATTTGAGTGGCGCTCTTAATTGGCAC---------------GATATTACTGTTGACCAGTTTGTGATTGTTTCTCTTGATTTGGAGACGGAGTACAAT------------GATGAAGTTCCGCCGAAAGAGCCAACTATTGGTGTATTGAGGGGCTGTCTTTGTTTTTCATATTCGTACAAGGAAACC------GTTATATGGGAGATGAAGGAATTTGGGGTTGAAGATTCTTGGACTCAACTCCTTAAAGTTAGTTAC---------------------------------------------------------------------------------------------------------------------------------------------------------------------------------------------------------------CTTTCTGAAGATGGTGATACCCTA------------------------ATTTATAATAGAAGAGATAATAGAGCAGAGCGAGCAAGAATTACT------------------------------------------------------------------------------------------------GAT---------------------------------------------------------------------------------------------------------------------------------------------------------------------------------------------------------------------------------------------------------------------------------------------------------------------------------------------------------------------------------------------------------------------------------------------------------------------------------------------
>Medtr5g058620.1
------------------------------------------------------------------------------------------------------------------------------------------------------------------------------------------------------------------------------------------------------------------------------------------------------------------------------------------------------------------------------------------------------------------------------------------------------------------------------------------------------------------------------------------------------------------------------------------------CCGTGTTTG------------------------------------------------------------------------------------------------------------------------------------------------------------------------------------------------------------------------------------------TTTGGATGTGATAATTCAACCGGAACTTATAAAGTGGTGGCGAGGTCC------AGAGTTATCAACATGGGTGATGAT---TGGAGAAACATCGAAAGTTTTCCTGTTATT------------------------------------------TATTTGAGTGGCGCTCTTAATTGGCAC---------------GATATTACTGTTGACCAGTTTGTGATTGTTTCTCTTGATTTGGAGACGGAGTACAAT------------GATGAAGTTCCGCCGAAAGAGCCAACTATTGGTGTATTGAGGGGCTGTCTTTGTTTTTCATATTCGTACAAGGAAACC------GTTATATGGGAGATGAAGGAATTTGGGGTTGAAGATTCTTGGACTCAACTCCTTAAAGTTAGTTAC---------------------------------------------------------------------------------------------------------------------------------------------------------------------------------------------------------------CTTTCTGAAGATGGTGATACCCTA------------------------ATTTATAATAGAAGAGATAATAGAGCAGAGCGAGCAAGAATTACT------------------------------------------------------------------------------------------------GAT---------------------------------------------------------------------------------------------------------------------------------------------------------------------------------------------------------------------------------------------------------------------------------------------------------------------------------------------------------------------------------------------------------------------------------------------------------------------------------------------
>Medtr1g015740.1
---------------------------------------------------------------------------------------------------------------------------------------------------------------------CTCTCCGAGGATCTCATCGTCGAG------CAATTTAGGTGTGTGAGTAAATCTTGGAAAACC------------------------------------------------------------------------------------------------------------------------------------------------------------------------------------------------------------------------------------------------------------------------------------CTAATTTCTGATCCCACTTTTGTGAAATTGCACCTT------GAATCACGAAACCTTAAG---TTCACAATT---------------------------------------------------------------------------------------------GAAAACCCT------------GGTTCCTGTAATGGATTGATTCTT---------------------------------------------------------------------------------------------------------TTTGGATGTGATAATTCAACTGCAACTTATAAAGTGGTGGCAGGTGAT------AAAGTTCTCAATTTGGGTGATGAT---TGGAGAAATATTGACAGTTTTGATGGTCTTTCTTATCGTGGCGAA---------------------------AATTTGAGTGGCACTCTGAACTGG---------------------------------------------------------------------TACAAT------------GATAAAGGGCCGCTTTACATGCCAACTATTAGTGTGTTGGGGGGCTGCCTTTGTTTTTCTTATTCCTATAGGCAAACC------TGTATCTGGCAGATGAAGAAATTTGGAGTTGAAGATTCCTGGACTCAGTTGTTTAAATTTAGTTAC------------GAT------------------------------------------------------------------------------------------------------------------------------------------------------------------------------------------------CTTTCTGAGGATGGTGATTCACTG---------------------------TATAATAGGAGAGATAATAGAGCAAAGCGAACAGAAATTATT------------------------------------------------------------------------------------------------TAT---------------------------------------------------------------------------------------------------------------------------------------------------------------------------------------------------------------------------------------------------------------------------------------------------------------------------------------------------------------------------------------------------------------------------------------------------------------------------------------------
>Medtr1g015730.1
---------------------------------------------------------------------------------------------------------------------------------------------------------------------CTCCCCGACGAACTCATCTTTGAG------CGATTCAGGTGTGTGAGTAAGTCTTGGAAAACC------------------------------------------------------------------------------------------------------------------------------------------------------------------------------------------------------------------------------------------------------------------------------------CTAATTTCCGATTCCACCTTTGTGAAATTGCACCTTCATAATTCAACACGAAACTCTTCG---TTAAAAATA---------------------------------------------------------------------------------------------CAAAACCAT------------GATTCCTGTAATGGATTGCTTCTT---------------------------------------TACTGGCTCTGTGTTTGGAAT---------------------------------------------TTTGGATGTGATAATTCAACTGGAGCTTATAAAGTGGTGGCGTGTAAA------AAAGTTCTCAACTTGGGTGTTGAT---TGGAGAAACATTGAAAGTTTTCCTGTTGTT------------------------------------------TGTTTGAGTGGTACTATAAACTGGCCT---------------------ACTGTGGAACACTCTGTTATTGTTTCACTTGATTTGGAGACAGAGTACAAG------------GATGAAGTGCTGCCTGACTCGCCAACTATTGGTGTGCTGGGAGGCTGCCTTTGTTTTTCTTATTTGCACAGGGAAACTGATATTGTTATATGGCAGATGAAGAAATTTGGGGTTGAAGATTCTTGGACTCAATTCCTTAAAGTTAGTTAC------------GGC------------------------------------------------------------------------------------------------------------------------------------------------------------------------------------------------CTTTCCGAGGATGGTGATTCACTG------------------------CTCTATGACAGGAGACATAATAGAGCAAAGCGAACAGAAATTATT------------------------------------------------------------------------------------------------TAC---------------------------------------------------------------------------------------------------------------------------------------------------------------------------------------------------------------------------------------------------------------------------------------------------------------------------------------------------------------------------------------------------------------------------------------------------------------------------------------------
>Medtr7g078900.1
---------------------------------------------------------------------------------------------TACAATTGCGCTGTGTTCATATTGGAATATACAATCACGACTCCATTGTCTCCGGTG---------------TTCCATGACGATCTCATCAGCGAG------CGATTTAGGTGCGTTAGCAAGTCTTGCAACGTTTGTGGCAGTAACGATGAATACGAGATGGATTGTGGTGCAATTCCCTACTCCATACACAGTTTAATTGATAACCCGACAATGACCCTTGATGTCGATCCTTACTACATGGTTAAAGACAAAGAATACTCCCGTATACTTGGTTCGTGCAATGGCTTGATCTGTTTGGGAGCTACCTTGCCGAAGTTCTTCCACAATGATCTCATCGGAGAGATTTTCTCCGCTCTTCCCTCGAAATCTGTTCTTCGATTCAGGTGCGTTAGCAAGTCTTGTGACACTCTCATTTCTGATTCAACCTTTGTGAAATTGCATCTC------AAGGCACGAGATCCC------TTCACACTA---------------------------------------------------------------------------------------CCT---GAGAACACA------------GGTACCTGCAATGGTTTGATCTGT---------------------------------------TACTGCTTCTGTTTATGGAACCCATCCACT------------------------------------TTTGGTTGTGATGATTCAACGGACATTTATAAAGTGGTAGCG------------AGAGTTCTCAATCTTGGTGATGAT---TGGAGAAATATTGAAAGTTTTCCTTTAACT------------------------------------------TATTTGAGTGGCACTATTAATTGGCAT------AATGTTAAGGATATTACTGTTGACCAATTTGTTATTGTTTCACTTGATTTGGGGACTGAGTACAAT------------GATGAGGTGCCACCTGCACGACCAATTGTTGGTGTGTTGGAGGACTGCCTTTGCTTTTGTTATTGTTACAAGGAAACT------ATTGTTTGGCAAATGAAGAAATTTGGGGTTGAAGATTCTTGGACTCAATTCCTTAGAATTAGTTAC---------------------------------------------------------------------------------------------------------------------------------------------------------------------------------------------------------------CTTTCTGAGGATGGCGATACATTG---------------------------TATAATCGGAGATGTAATACAGTAGAGCGAACAAACATTACT---AGA------------------------------------------------------------------------------------------AAC---------------------------------------------------------------------------------------------------------------------------------------------------------------------------------------------------------------------------------------------------------------------------------------------------------------------------------------------------------------------------------------------------------------------------------------------------------------------------------------------
>Medtr7g078860.1
---------------------------------------------------------------------------------------------------------------------------------------------------------------------TTCCCCAATGATCTCATCACTGAG------CGATTCAGATGCGTTAGCAATTCTTGGAACATT------------------------------------------------------------------------------------------------------------------------------------------------------------------------------------------------------------------------------------------------------------------------------------CTCATTTCTGATTCCACCTTTGTGAAATTTCATCTC------AAGGCTCGAAATCCA------TTCACACTG---------------------------------------------------------------------------------------CCT---GAGAACCCA------------GGTACCTGCAATGGA---ATCTGT------------------------------------------GGATTCTTGTTATGGAATCCATCCACT------------------------------------TTTGGTTGTGATGATTCAACCGACATTTATAAAGTGGTAGCA------------AGAGTTCTCAATTTCGGTGATGAT---TGGAGAAATATTGAAAGTTTTCCTGCGGTT------------------------------------------TATTTGAGTGGCACTATTAACTGGCAT------AATATTAAGGATATTACTGTTGACCAGTTTGTTATTGTTTCACTTGATTTGGGGACTGAGTACAAT------------GATGAGGTGCCGTCTGCATATCCTATTGTTGGTGTGTTGGGGGACTGCCTTTGTTTTTCTTATTCT---AAGGAAACT------ATTATATGGCAAATGAAGAAATTCGGGGTTGAAGATTCTTGGACTCAATTCCTTAGAATTAGTTAC---------------------------------------------------------------------------------------------------------------------------------------------------------------------------------------------------------------CTTTCTGAGGATGGTGATACATTG---------------------TTC---TATAATTGGAGATCTAATACAGTAGAGCGGACAAACATTATG------------------------------------------------------------------------------------------------------------------------------------------------------------------------------------------------------------------------------------------------------------------------------------------------------------------------------------------------------------------------------------------------------------------------------------------------------------------AGTTGTGACTGCCAGCTGCAC---------------------------------------------------------------------------------------------------------
>Medtr3g013470.1
---------------------------------------------------------------------------------------------------------------------------------------------------------------------------------------------GAAGGCCAAGTTAAGTGTGTGAGTAAATCTTGGAAAACA------------------------------------------------------------------------------------------------------------------------------------------------------------------------------------------------------------------------------------------------------------------------------------CTCATCTCTGATCCCGCTTTCGTGAAATTGCACCTC------AAGTCACGAAATCCA------TTCACACTA---------------------------------------------------------------------------------------CCC---GAGAACCCG------------GGTTCCTGCAATGGATTGATATGT---------------------------------------------------------------------------------------------------------TTTGGTTGTGGTAATACCAGTGACACTTATAAAGTGGTGGTG------------AAAGTTCTCAGTTTTGGTGATAAT---TGGAGAAATATTGAAAGTTTCCGGACAATT------------------------------------------TTTTTTAGTGGCAGTCTTAAC---------------------GACTTTACTGTTGAGCAATTTGTTATTGTTTCACTTGATTTGGGGACTGAGTACAAT------------GATAAGGTGCCTCCTATAGAACCAAATGTTGGTGTGTTGGGGGACTGCCTTTGTTTTTCTTATTCTTACAAGGTAACC------ATTATATGGCAAATGAAGAAATTTGGGGTTGAAGAGTCTTGGACTCAATTTCTTAAAATTAGTTAT---------------------------------------------------------------------------------------------------------------------------------------------------------------------------------------------------------------CTTTATGAGGAAGGAGATACATTG---------------------------TATAATTGGAAAGATAATAGAGTGGTGCGAACAGGAGTTACG------------------------------------------------------------------------------------------------TGT---------------------------------------------------------------------------------------------------------------------------------------------------------------------------------------------------------------------------------------------------------------------------------------------------------------------------------------------------------------------------------------------------------------------------------------------------------------------------------------------
>Medtr1g088120.1
---------------------------------------------------------------------------------------------------------------------------------------------------------------------TTCTCCGACGATCTTCTCACCGAG------CGATTCAAATGTGTAAGCAATCCTTGGAAAACT------------------------------------------------------------------------------------------------------------------------------------------------------------------------------------------------------------------------------------------------------------------------------------CTCATTTCCGATCCCAATTTTGTCAAATTTCACTTC------AAGTCACGAAATCCA---CACTTCACACTC---------------------------------------------------------------------------------------------GATAACCCT------------GGTTCCTGTAATGGATTGGTCTGT---------GGTTTAGCC---------------------TACTGGTTCCGTTTATGGAACCCAGCCACT------------------------------------TTTGGTTGTGATAATTCCACTGAAACTTTTAAAGTGGTTGCG------CTTGGCAGAGTTTTCAGTTTGGGTGATAAT---TGGAGAAATATTGAAAGTTTCCCGGTTGTT------------------------------------------TTTCTTAATGGCACTCTTAATTGGCAAACTCAT---------AATATTAAGGTCGAGCAGATTGTTATTGTTTCACTTGATTTGGGGACTGAATACAAC------------GATGAGGTTCCGTCTGCAGAGCCAAGTTTTGGTGTGTTGGGTGACTGTCTTTGTTTTTCTTATTGTTACAGAAAAACT------ATTATATGGCAGATGAAGGAATTTGGGGTTGAAGAGTCTTGGACTCAATTTCTTAAAATCAGTTAT---------------------------------------------------------------------------------------------------------------------------------------------------------------------------------------------------------------CTTTCGAATGATGGTGATACATTG---------------------------TATAATTGGAGGGATCATAGAGTGGAGCGAACAGGAGTTACC------------------------------------------------------------------------------------------------TGG---------------------------------------------------------------------------------------------------------------------------------------------------------------------------------------------------------------------------------------------------------------------------------------------------------------------------------------------------------------------------------------------------------------------------------------------------------------------------------------------
>Medtr7g078880.1
------------------------------------------------------------------------------------------GCT------------------------------------------------------------------------TTCTCCGACGGTCTCATTGGCGAG------CGATTCAGGTGCCTCAGCAAGTCTTGCGACACT------------------------------------------------------------------------------------------------------------------------------------------------------------------------------------------------------------------------------------------------------------------------------------CTCATTTCGGATCCCACCTTTGTGAAATTACAGCTC------AAAACACCAAATCCA------TTCCTACTA---------------------------------------------------------------------------------------------GACAGTCTG---------------------------------------------------------------------------------------------------AAAACA---------------------------------------------------------------GTTCCTGTTTTGGCT------------AGAATTCTAGGTTTTGGCAATAAC---TGGAGACATATTGAAAGTTTCCCTGTTGAT---------------TATGATGGCCCA---------------TATTTCAGGAGTACTCTTAACTGGCAA------ACTATTAAAGATATCACTGTTGAGAATTTTGTTATTGTTTCATTTGATTTGAGAACTGAGTACAAT------------GATGAGGTGCCACCT---------------------------------------------------------GAAACT------ATTATATGGCAAATGAAGAAATTTGGGGTTGAAGATTCTTGGACTCCATTACTTAAAATTAGTTAT---------------------------------------------------------------------------------------------------------------------------------------------------------------------------------------------------------------CTTTCTGAGGATGGTGATACACTG---------------------------TATAATTTGAGAGATAATACAGTAAGGCGAACAGAAGCTTCT------------------------------------------------------------------------------------AGCACTAGTATATCTACGTCCTGGGTTGCTGAAGGAAGAAATCATGCAAAACCACTTCAGATGCTTTTTGAGGATCTCAAGGCCAACTCAAAGATGATGTTGTTGAACCAAGTTGAAGGGTCATCC---------------------------------------------------------------------------------------------------------------------------------------------------------------------------------------------------------------------------------------------------------------------TTGGGTTGGGTGAGAATGAGAGAACCATATGTCTTTAACCTTTATGCAAAAAATTACATTGAACTTGGTAATGAAGCAGCACAACATAATGAAATTCAGCATACT
>Medtr7g078840.1
---------------------------------------------------------------------------------------------------------------------------------------------------------------------TTCCCCAACGATCTCATCACTGAA------CGATTCAGGTGCGTTAGTAATTCTTGCAACACT------------------------------------------------------------------------------------------------------------------------------------------------------------------------------------------------------------------------------------------------------------------------------------CTCATTTCTGATCCCACATTTGTTAAATTGCATCTC------AAGACACGAAACCCA------TTCTTACTA---------------------------------------------------------------------------------------CCA---CACAACCTG------------GGTTCCTGCAATGGGTTGATTTGT---------------------------------------TACTGGTTCCGTTTATGGAACCCAGCCACA------------GAAAAACCTGATTGGTTT------TTTGGATGTGATAATTCTACCAGCACTTATAAGGTCGTGGCC------------AGAATTCTAAGTTTGGGTGATAAC---TGGAGAGATATTGAAAGTTTCCCGGTTGAT---------------------------CTTGGTGAGTATGCTTATTTCAGTAGTACTCTTAATTGGCAA------AATATTAAGGATATTACTGTCGAACAATTTGTTATTGTTTCACTTGATTTGGGGAGTGAATACAAT------------GATGAGGTGCCGCCTGTGATACCAACTATTGGTGTGTTGGGGGACCATCTTTGTTTTTCTTATTGTTACAAGGAAATT------GTTATATGGGAGATGAAGAAATTTGGAGTTGAAGATTCTTGGACCCCATTTCTTAAAATTAGTTAT---------------------------------------------------------------------------------------------------------------------------------------------------------------------------------------------------------------CTTTATGAGGATGCGGATACATTG---------------------------TATAATTGGAGAAATAATCGTGTAGAGCGAACAGGAGCTACCTAT---------------------------------------------------------------------------------GCTAGTTGTATATCT---------------------------------------------------------------------------------------------------------------------------------------------------------------------------------------------------------------------------------------------------------------------------------------------------------------------------------------------------------------------------------------------------------------------------------------------------------------------------------------------
>Medtr7g077970.1
------------------------------GTTCGGCAATTTTGTTTTCCGTCCGCCCCTAACTTCATCCCCACTCGTAAAAGAGAAAGA------------------------------------------------------------TTTGGATTACCATCCCTTTCAGATGATCTCATCGCCGAG------CGATTCAAGTGTGTCAATAAGTATTGGAAAACC------------------------------------------------------------------------------------------------------------------------------------------------------------------------------------------------------------------------------------------------------------------------------------CGAATTTCCGATAACACCTTCGTCAAATTACACCTC------AACACTCGGAATCCT------TTTACACTA---------------------------------------------------------------------------------------------CAGAATTCA------------GGTAACTGCAATGGTTTGATTCTT---------------------------------------------TTTTGTTTATGGAATCCAGCCACA---------------------------------GACTTCGGTTGTGATATTTCTACCGGCACTTATAAGATTGTGGCG------------CGAATTCTAAGTATAGGTGATAAT---TGGAGACAGATTCAAAGTTTCCCCGTTGTT------------------------------------------TATTTGAGTGGAACTCTTAATTGGCGC------------AAAAATCTTAGAGTTGAGCAGTTTGTTATTGTTTCATTCGATTTGGGGACTGAGTTTAGT------------GATGAAATGCCACCTATGATGCCAATTGTTAGTGTGTTGGGGGGCTTCCTTTGTTGTTCTTATTTTTACAAGGAAACC------CTTATATGGCAGATGAAGGAATTAGGGGTTGAAGACTCTTGGACTCAATTTCTAAAAATCAATCTA---------------------------AGTGAT------------------------------------------------------------------------------------------------------------------------------------------------------------------------------CTTTATGAGGATGACGATACACTG---------------------------TATAATTGGAGAGAAAATAGAGCAGAGCGAACAAAATTGACT------AGTACTATTATCAATGATAATGGAACAAGTAATTCTATACTGTGGAATGCTACAAGCTTTGGGGGACTAGCT------------------------------------------------------------------------------------------------------------------------------------------------------------------------------------------------------------------------------------------------------------------------------------------------------------------------------------------------------------------------------------------------------------------------------------------------------------------------------------------------------------------
>Medtr7g078040.1
---------------------------------------------------------------------------------------------------------------------------------------------------------------------CTTCCTGACGATCTCATCGCAGAG------CGACTCAAATGTGTTAGCAAGTCTTGGAAATCC------------------------------------------------------------------------------------------------------------------------------------------------------------------------------------------------------------------------------------------------------------------------------------CTAATCTCTGATCCCAGCTTTGTGAAATTACACCTC------AATACAAGAAATCCA------TTCACAATA------------------------------GCAGCTATCCCCATCGCAGCTATCCCCATCGATGATGTTGACGACCGTGGATTGGAG------CAAAACCCG------------GGTAGCTGCAATGGATTGATTCTT---------------------------------------------TTTCGTCTATGGAACCCAGCCACA------------------------------------TTTGGATGTGATAATTCTACTGGCACTTATAAGATAGTGGCA------------AGAATTCTCAGTTTTGGAGATAAT---TGGAGAGAGATTCAAAGTTTCCCCGTTGTT------------------------------------------TATTTGAGTAGCACTCTTAATTGGCAC------------AAGAATCTTAGAGTTGAGCAGTTTGTTATTGTTTCACTCGATTTAGGAACTGAGTACAAT------------GATGAAATGCCATCTGCCCTGCCAATTGTTGCTGTGTTGGGGGGCTTCCTTTGTTGTTCCTATTTTTACAAGGAAACC------CTTATATGGCAGATGAAGGAATTAGGGAATGACAACTCTTGGACTCAATTTCTTAAAATAAGTTAT---------------------------AATCAT------------------------------------------------------------------------------------------------------------------------------------------------------------------------------CTTTCTGAGGATGCTGATACACTG---------------------------TATAATTGGAGAGAAAATAGAGTAGAGCAAACAAAGGTTACT------AGTACTATTATCAATGATAATGGAAGTAGCAATTCTACATTTTGGAATGATACAAGCTTTGGCGGCACAGCT------------------------------------------------------------------------------------------------------------------------------------------------------------------------------------------------------------------------------------------------------------------------------------------------------------------------------------------------------------------------------------------------------------------------------------------------------------------------------------------------------------------
>Medtr7g078050.1
---------------------------------------------------------------------------------------------------------------------------------------------------------------------CTTCCTGATGATCTCATCACAGAG------CGATTCAAGTGTGTCTGTAAGTCTTGGAAAACC------------------------------------------------------------------------------------------------------------------------------------------------------------------------------------------------------------------------------------------------------------------------------------CTAATTTCCAATCCCAACTTTGTAAAATTACACCTC------AATACACGAAATCCC------TTCACACTA---------------------------------------------------------------------------------------------GAGAACCCG------------GATACCTGCAATGGATTGATTCTT---------------------------------------------TTTCATCTATGGAACCCAGCAACA---------------------------------------------------------------------------------------------------------------------------------------------------------------------------------------------------------------------CAT------------------------GTGTTAAAGTTAGTTGCCACCCCTTTAATTATTGACACCGCT------GGTCATTATGCG---------------------------------------------------------------------------------------------------------------------------------------------------------------------------------------TCTCGATGCTTGTTTCATGAAATTATGGTTGAAAAAGAGGGGTTCGCTTTCAGATTTCGGTCTAATGTGTCTTCTAATTCGACTCTTGTTTCGGAAATTGTTGAAGTACCTACTGTCACAACAAATGAACTGGTTGCGGTACCTGCTGTGGCAGCACCTAATGTAGCTGTTCAA---------------------------------------------------------------------------------------------------------------------------------------------------------------------------------------------------------------------------------------------------------------------------------------------------------------------------------------------------------------------------------------------------------------------------------------------------------------------------------------------------------------------------------------------------------------------------------------------------------------------------------------------------------------------------------------------
>Medtr7g077930.1
---------------------------------------------------------------------------------------------------------------------------------------------------------------------CTCCCTGACGATCTCATCACCGAG------CAATTTAGATGTGTCAGTGAGTCTTGGAAATCC------------------------------------------------------------------------------------------------------------------------------------------------------------------------------------------------------------------------------------------------------------------------------------CTAACTTCCAATCCCTCTTTTGTGAAATTACACCTC------AATTCACGAAATCCG------TTCACAATA---------------------------------------------------------------------------------------------------------------------------------------------------------------------------------------------------------------------------------------------------------------------------------------------------------------------------------------------------------------------------------------------------------------------------------------------------------------------------------------------------------------------------------------------------------------------------------------------------------------------------------------------------------------------------------------------------------------------------------------------------------------------------------------------------------------------------------------------------------------------------------------------------------------------------------------------------------------------------------------------------------------------------------------------------------------------------------------------------------------------------------------------------------------------------------------------------------------------------------------------------------------------------------------------------------------------------------------------------------------------------------------------------------------------------------------------------------------------------------------------------------------------------------------------------------------------------------------------
>Medtr4g128320.1
---------------------------------------------------------------------------------------------------------------------------------------------------------------------GTCCCAGACGATCTCATCGCCGAA------CAATTCAGATGCGTCAGTAAGTCTTGGAAAACC------------------------------------------------------------------------------------------------------------------------------------------------------------------------------------------------------------------------------------------------------------------------------------CTCATCTCCGACTCCGCTTTTGTGAAATTGCACCTC------AGTACTCGAAATCCT------TTCACACTA------------------------------------------------------------------------------------------------------------------GGTACCTGCACTGGATTGATCTGT---------------------------------------TACTGGTTCCGTTTATGGAACTTAGCCTCC------------------------------------TTTGGTTGTGACAATTCATCAGACACTTATAAAGTGCTGGCG------------AGAATTCTAAGTTTGAGTGATGATGTTTGGAGAGGTATTGAAAGTTTCCCGCTCTTC------------------------------------------TTTGCCTCGCCAACGGTGGATGCT---------------------------------------------------------------------TACCGC------------GATGAATTGCCACCTGCAGCTCCAATTGTTGGT---------------------------------------------------------------ATGAAGAAATATGGGGCCGAAGATTCTTGGACTCAATTCCTTAAAATTAGTTAC---------------------------------------------------------------------------------------------------------------------------------------------------------------------------------------------------------------CTTTTTGAGGATGCTGATACACTG---------------------------TATAATTGGAGCGATAATAAAGTCAGGAGAACAAACATTACT------------------------------------------------------------------------------------------------------------------------------------------------------------------------------------------------------------------------------------------------------------------------------------------------------------------------------------------------------------------------------------------------------------------------------------------------------------------------------------------------------------------------------------------------------------------------------------------------
>Medtr7g077910.1
---------------------------------------------------------------------------------------------------------------------------------------------------------------------------------------------------------------------------------------------------------------------------------------------------------------------------------------------------------------------------------------------------------------------------------------------------------------------------------------------------------------------------------------------------------------------------------------------------------------------------------------------------------------------------------------------GAGAACCCT------ATTAATGGTTCTTGCAACGGATTGATCTGT---------------------------------------------CTCCGTTTATGGAACCCAGCCACC------------------------------------TTTGGTTTTGACAATGCAACCGACACTTATAAGGTGGTGGCG------------AAAATTTTAAGTTTGAGTGATAAT---TGGAGAGATATTGAAAGTTTCCCTGTTGTT------------------------------------------TATCTGAGCAGAACACTTAATTGGCAC------------AAGGATATTACAATTGAGCAGTTTGTTATTCTTTCGCTTGATTTGGGGACTGAGTATAAT------------GATGAGGTGCCATTTATGGCTCCAATGGTTCATGTTTTGGGGGGATGCCTTTGTTTTTCTTATTCT---AAGGACACC------GTTATATGGCGGATGATGAAATTTGGGGCTAAAGATTCTTGGACCCAATTCCTTAAAATTAGTTAT------------------------TTG------------------------------------------------------------------------------------------------------------------------------------------------------------------------------------CTTTACGAGGATGGTCATACACTA---GAAAGTGATTATTATGGA------TATAATTGCAGAGATAATAAACTAAGGCGGACAAAAATTACT------------------------------------------------------------------------------------------------------------------------------------------------------------------------------------------------------------------------------------------------------------------------------------------------------------------------------------------------------------------------------------------------------------------------------------------------------------------------------------------------------------------------------------------------------------------------------------------------
>Medtr7g077990.1
---------------------------------------------------------------------------------------------------------------------------------------------------------------------CTTCCCGACGATCTCATCGCTGAG------CAATTCAGGTGCGTGAATAAGTATTGGAAAGCC------------------------------------------------------------------------------------------------------------------------------------------------------------------------------------------------------------------------------------------------------------------------------------CTAATTTTCGACACCGTCTTCATCAAATTACATCTC------AATTCACGAGATCCG------TTTACATTA---------------------------------------------------------------------------------------------GAGAACCCT------ATCGATGGTTCCTGCAATGGATTGATCTGT---------------------------------------------TTCCGATTATGGAACCCAGCCACC---------------------------------------------------TGTGGCAGCAGCTCTCTAGCGGTGGCG------------AAAATTCTAAGTTTGCATGATAAT---TGGAGAGATATTGAAAGTTTCCCTGTTGCT------------------------------------------TATTTGAGCAGCACTCTTAATTGGCAC------------AAGAATATCACAGTTGAGCAGTTTGTTATTATTTCACTTGATTTGGGGACTGAGTACAAT------------GATGAGGTGCCACCTGAAGCTCCAACGGTTGGTGTTTTGGGGGGAAGCCTTTGTTTTTCTTATTCTTACAAGGAACCC------GTTATATGGCGGATGATGAAATTTGGAGTTGAAGATTCTTGGACTCAATTCTTTAAAATTAGTTAT---------------------------------------------------------------------------------------------------------------------------------------------------------------------------------------------------------------CCATATGAGGATGGTCATACACTA---------------------------TATAACTGGAGAGATAATAAAGTAGAGCGAACAAAAATTATT------------------------------------------------------------------------------------------------------------------------------------------------------------------------------------------------------------------GGACAACAAAAT------------------------------------------------------------------------------------------------------------------------------------------------------------------------------------------------------------------------------------------------------------------------------------------------------------------------------------------------------------------
>Medtr7g078940.1
ATGACAAGGAGACGTGGTAAAGGGTCTATC---------------------------------------------------------------------------------------------------------------------------------------CTCCCTGACGATCTCATCTTCAAG------CGATTCACTTGTGTTAGCAAGTCTTGGAAAACC------------------------------------------------------------------------------------------------------------------------------------------------------------------------------------------------------------------------------------------------------------------------------------CTAATCTTTGATCCCACCTTCGTCAAATTACACCTC------AATACGCGAAATCCG------TGCACGCTA---------AGTTACTACAAAATCCATACC------------------------------------------------------------GTGGAAAACCCG------------GGTACCTGCAATGGACTCATTCTTCAT---------------CCT------------------TACTGGTTTCGTTTATCGAACCCAGCCACC------------------------------------TTTGGTTATGACAATTCAACCGGCACTTATAAGGTGGTGGCG------------AGAATTCTAACTGTGGGT---AAC---TGGAGAGATATTGAAAGTTTCCCTGCTGTC------------------------------------------TATTTCAGTGACACTCTTAACTGGCAC------------AAGAATCTTAGAGTTGAGCAATTTGTTATTGTTTCGCTTGAGCTGGGAACGGAGTACAAT------------GATGAGGTGCCCCCTACACAACCAACG------------------------------------------------------------------------------------------------------------------------------------------------------------------------------------------------------------------------------------------------------------------------------------------------------------------------------------------CTTTTTGAGGAAGATCATACAATG---------------------------TATAATTGGAGAGATAATAAAGTAGAGCTAATACAAACTACT------------------------------------------------------------------------------------------------------------------------------------------------------------------------------------------------------------------------------------------------------------------------------------------------------------------------------------------------------------------------------------------------------------------------------------------------------------------------------------------------------------------------------------------------------------------------------------------------
