# Supplementary material for: Impact of recurrent gene duplication on adaptation of plant genomes
Source: BMC Plant Biol. 2014 May 31;14:151. doi: 10.1186/1471-2229-14-151 (PMC4049390; doi:10.1186/1471-2229-14-151)
Supplement: Additional file 4 — Contains the cleaned alignments of the clusters with codons under selection. [file 1471-2229-14-151-S4.zip › 4437544801233534_add4/Additional_file_4/Medtrcluster138_large_aligned.fasta]

>Medtr5g031970.1
---------------------------------------------------------------------------------------------------------------------------------------------------------------------------------------------------------------------------------------------------------------------------------------------------------------------------------------------------------------------------------------------------------------------------------------------------------------------------------------------------------------------------------------------------------------------------------------------------------------------------------------------------------------AATATCCCCGGTGAGATACTAACCCACCTTCTCTCTTTTCTTCCTACCCGTGAAGCTTTCAGAATCACCGTTCTTTCCAAGAGA---------------------------------------CACCTAACCCTAAAATCTTTTCATCTCCTCTGGGAGAAT---------------------AGATGGGTTGAAGCGGCAAAACACCGCCACATTGAGGTTCTCCGTCTGTTTTCATAT------------GCGCCTACAATCTTCTGCTGCAAAACCCTTGTGAACCTGACATTG------------CTTATTCGTGTTGCCACTATGTTTCATTGTTCTATTAATCTTCCTTTGCTCAAAACCCGTTATCTATCTTCAGTTCAATTTGAAGATATGAAAGATTTCATGAACCTTCTCTCTGGG---TGTCCCATATTGGAGTTTTTACATACC------------------------------------------------------------------------------------------------------------------------------------------------------------TACCGTGGGAGG------------------------CAACGTGTATATGAGTTGGAAAGG------------------AATGAAGAAATCAATTCATATTACAAATTTCCTGTGTTTGAAAACTTAACCAACCTTCATCTAAAGTTGTTTCAA------CATGTGTGGTACGAGGTGAAAATGCTACAAAGCTGTCCCAAACTTCAAACTCTTCGAATT------AATATTGAATACCCTGATCATGTTCCTAAAGGTGTTTCCTCTCATTTAACAACTTGTCGAATTATAAACTATGAAGTTGTGGAAGCTGATTTCCGATTTGCAGCATATATTTTGCAGAATGAGAGACTTTTACGGATTATGACCATTTTTTATACTCTTCGCCCAAAACCAATGGAGAGAACCCAATTTTTAGATGATTTATCCTCCTGTCCAACAATC---------------------------------------------------------------------------------------------------------------------------------------------------------------------------------------------------------------------------------------------------------------------------------------------------------------------------------------------------------------------------------------------------------------------------------------------------------------------------------------------------------------------------------------------------------------------------------------------------------------------------------------------------------------------------------------------------------------------------------------------------------------------------------------------------------------------------------------------------------------------------------------------------------------------------------------------------------------------------------------------------------------------------------------------------------------------------------------------------------------------------------------------------------------------------------------------------------------------------------------------------------------------------------------------------------------------------------------------------------------------------------------------------------------------------------------------------------------------------------------------------------------------------------------------------------------------------------------------------------------------------------------------------------------------------------------------------------------------------------------------------------------------------------------------------------------------------------------------------------------------------------------------------------------------------------------------------------------------------------------------------------------------------------
>Medtr2g036470.1
------------------------------------------------------------------------------------------------------------------------------------------------------------------------------------------------------------------------------------------------------------------------------------------------------------------------------------------------------------------------------------------------------------------------------------------------------------------------------------------------------------------------------------------------------------------------------------------------------------------------------------------------------AAGAATACTACCATCCACGACGATATACTAACTCATATAATCTCTTTTCTACCGATCAAAGATGCTTTCAGGACAACCCTTCTTTCAAAGAGAGTTCTATTGTGCCGCTCACTCCCCGTTCTCCAC------GACAGTACCCACAAATCTTTTAAACTCCTCTGGGATGCT------------------GACAAATGGATTGAAGCTGCAACAGGACTCCGCGTCGAGTATCTTTATCTA---------------------ACACTTACCATTTTCTGCTGCAAAACACTTGTGGTTCTACATTTG------------GATATTCATGTGCCCAATATGTTTGATTGTTCTCTTCATCTTCCGCTTCTGAAAATCCTATATCTGTTTTCTGTTCGTTTCCAAGATTCGGTAGATTTCACGAAACTCCTTTATGGA---TGTCCCAAATTGGATTGTTTGAGTACACTTTTT---------------------CCTGCTGTTACAACTTTTGAA------------------------------------------------ATTACAGCGGAAGGGTACTTTAACCCGTTATCCAACTTGATCAGTGCCGTT---------------------------------------------------------------------ATT---------CTTGACACCGAAGAAATCAATTCATATAACAACTTTCCTGTGTTTGGAAACTTAATCGAACTTCAACTATGTTGGATTCAT------CATGACTATGTTGAGGTGAAAATGCTACAGAATTGTCCAAAACTTCAAGCTCTTAGAATT------AATTGGGAATACCCGGATCATGTTCCTAAATGCGTCTCCTCTCATCTAACAACGTGTAGAATTGAACTCTATGAAGCTATGGAGGCTGATTTTCGATTCGCATCTTACATTTTAAAGAATGCAAGACTTTTACAGGTTATGACCATTTGCCGTACTCTTACCCCAAAACCAATTGAGAGCCCAAAAAATTTAGAAGACTTATCCTCCTGTCCAAAAATC---------------------------------------------------------------------------------------------------------------------------------------------------------------------------------------------------------------------------------------------------------------------------------------------------------------------------------------------------------------------------------------------------------------------------------------------------------------------------------------------------------------------------------------------------------------------------------------------------------------------------------------------------------------------------------------------------------------------------------------------------------------------------------------------------------------------------------------------------------------------------------------------------------------------------------------------------------------------------------------------------------------------------------------------------------------------------------------------------------------------------------------------------------------------------------------------------------------------------------------------------------------------------------------------------------------------------------------------------------------------------------------------------------------------------------------------------------------------------------------------------------------------------------------------------------------------------------------------------------------------------------------------------------------------------------------------------------------------------------------------------------------------------------------------------------------------------------------------------------------------------------------------------------------------------------------------------------------------------------------------------------------------------------
>Medtr5g045170.1
---------ATGGGATTTTTGGGAAAAACTTGCATTCTGCCCGTACAGAAGTTCATCACTCGCCTCGCGAGTAGCCTTGTTCGCCAAGGCGACATAATTGTGATTAATTGTGCATATTCATGGATTGTTGGATTACTGATTGATGATATTGCTGATGGCTGTAATCGGGATGACTCATGTCCTGGAGCACTAGTTGTTCACAGCGGTGAGGACTTATGTCCTGATGAATGCTTTAACCATTCAAAAGCGGTGAGGGTCATGTTTGGAACTCCCTTCAACACCAAAGAAGGAAGTGCAACTTGTCCAACCGAAAATCACAAACTTCATTGGTCACATACAACAATGAAGTATCAAGGACCCACCATCGTCACCACCGCGGAAACCCCGGGATCGAAGTGTTTTCTCTACTGCTCTGTCGGCAACACCAACCATTATTCATGTCATCAAGCTTCAGGTACCGACTATCAAACACCCTTCACTGTACCACCATCGTCAATCTCTGATTTCCTTCTGGTACCTCCGTTCCTTTCCTCGAAACCACCAGATCCACGTTTTTTGAAGTCAACGAATCCATTCATTCAATCAATGGAAAACGAAATAAGTAATAAGAGGAGGAAAATA---ACGATG---------AGTATCCCTGACGAGATACTAACTCACATACTCTCCTTTCTTCCGTTCAAACAAGCTTTCAAAACCAGTGTTCTTTCCAAGAGGCGCCCGTTATGCTACTCACTCCCCGATCTTCAC------AACCTAACTCTCAACTCTTTTTATCTCTTCTTGGAGACT---------------------AAATGGGTCGAAGCAGCAAAACAACGTCGTGTCAAGGATCTCCAGCTA------------CCTTCGATAGCACCTACTGTCTTCTGCTGCAAAACACTTGTGGTTCTAGGTTTG------------GGAATACATATAGGCACTTTGTTTCATGGTTCTGTTGATCTTCCTTTGCTGAAAACCCTAACTATGTTTAATATTCATTTGGAAAATATCGAGGATTTCATGAAACTTCTTTCTGGG---TGTCCCATATTGGAGAATTTGAAAACTAGATAT------------------------------------------------------------------------------------------GTTACAACGGGAGGGAACTTTAAATCCTTATCCAAGTTGAACAATGCTGATAGATTATTC------------------------------------------------------------ATGGAGACAAATCTTGCCAATGAAGAAATCAATTTATATTACAAATTTTCCGTGTTTGAAAACTTAACTGACCTTCAACTATCTTGGTGCAAT------CATGATTGGGATGAGGTGAAAATGCTCCAAAATTGTCCCAAACTCCAAACTCTTGCAATT------GATTGGAAACACCCATATCATGTTCCTGAATGTGTTACCTCTAATCTAACAACATGTGAAATCGAAGACTATCAAGCTATGGAAGCTGACTTTCAATTTGCAACATATATTTTGCAAAATGCAAGGGTTTTACAGGTTATGGCAATCCATAGTCCAGATTTCCAAAATCCAATGGCGAGCCCCCGACTTTTAGAAGATTTGATATCCTTCCCAAGGATCGATGAATACTCTAATCATGAAACAAAACAAAGGATCCTTATCCTAACTCAAAGCCTCGGTGGAGTTGAA---------------------------------------------------------------------------------------------------------------------------------------------------------------------------------------------------------------------------------------------------------------------------------------------------------------------------------------------------------------------------------------TGGGAAGCCTTTGGTCGCGGAACCTCCTTTAAGCTA------------------------------------------------------------------------------------------------------------------------------------------------------------------------------------------------------------------------------------------------------------------------------------------------------------------------------------------------------------------------------------------------------------------------------------------------------------------------------------------------------------------------------------CGAGAGAATGTAAGGCTACAAGGATTTCCAGATTGTTATAAACTTTGCAGCCCTATCAAA---------------------------------------------------------------------------------------------------------------------------------------------------------------------------------------------------------------------------------------------------------------------------------------------------------------------------------------------------------------------------------------------------------------------------------------------------------------------------------------------------------------------------------------------------------------------------------------------------------------------------------------------------------------------------------------------------------------------------------------------------------------------------------------------------------------------------------------------------------------------------------------------------------------------------------
>Medtr3g071850.1
---------------------------------------------------------------------------------------------------------------------------------------------------------------------------------------------------------------------------------------------------------------------------------------------------------------------------------------------------------------------------------------------------------------------------------------------------------------------------------------------------------------------------------------------------------------------------------------------------------------------------------------------------------------TCTCTCCAAGACGACAAACTAAGTCTCATTCTCTTTTTTCTTCCAGTCAAAGACGCTTTCAGAACTACCATTCTTTCGAAGAGGGTCCCATTACGCCACTCACGTGTTGTTCACCAC------CGACATACACTCAAATCATTTCATCTC---------------CATTCCAACATCAAT---CAATGGGTCGAAGCAGCAATACGTCGACACGTGCAGGATCTCTCCCTA---------TCA---------ACGTCTGCCATCTTCTACTCCAAAACACTCGTGGTTCTGAAATTA------------AACCTACTTGTCGAAACTATGTCTCATTATTCTGTTCATCTTCCTTCACTTAAAACACTACATATGATTGATGTTCATTTGGATGATATGGAAGATTTAAAGAAACTTATATCTGGG---TGTCCCATGTTAGAGGATTTGAAAATTGCATAT------------------------------------------------------------------------------GTCGAG------GTTACAGCTGGAGGATACTCTAAACCTTTATCCAAGTTGATTAAAGCCAATCGTTTATTC------------------------------------------------------------ATGGGGAAAAGTCTCCCCAATCAAGAAATCAATTCATATTACCAATATCATGTGTTTGAAAACTTAACTGAACTTCGACTATTTTGGTTTGAT------CATAATTGGTATGAGCTGCAAATGCTCCATTATTGTCCCAACCTTCAAACTCTTTCAATT------GATTGGAAACACCCATATACGGTTCCTGATTGTGTTTCATCCCATTTAACAACATGCAAAATTTTAGGCTATCATGCCTTAGAAAATGATTTTCGATTTGTAACATATATTTTGCAGAATGCAAGATTTTTAAAGGTTATGGAAATCCGCTATAGTAGTAATTCACATAGAATGGAGAGTCCCCGGTTTCTAGAAGATTTATCATCCTGTCCAAGGATC---------------------------------------------------------------------TATAAGGACTTTCCGAAGCAGACTAAACTTGCGGCTCCGGTTACTATTTCACCATATATTGTCACGGAACCTCACAAGTCCTTTGCGGCGGCTTTAGGGGGC---------------------------------------------------------------------------------------------------------------------------------------------------------------------------------------------------------------------------------------------------------------------------------------------------------------------CCCTCAAATGAGGCTCCTTTTTCAGTTCCTTGCATCAAGGGTGATGCTCTTTGTATTCGAAATGGACAGGAAGAATATTCTAAAGGATTGTTTGAATGTCAGAATGCCCTGTGGGGAAGACTGACTTTGAATAAAGGCGACAAACCTTACACGGCGAGAGGTTTAGCTGCTAAGTTAGGCAAGTTATGGAGGATGATTAAGAAATGGAAAATGGTTTCACCTGGCAGAGGCTATTATGATTTCCTTTTTGAACAGGCTGATGACTTACGCAGAGTTTGGGAGGCTGGTAACATTATGCACCCGGAGGCAACTAAGGTGACTGACCATGGCAAGAAACCCATCGCGGCGGAACCACTTGCTAAAAAAGCTCCTCCTCGACAGCACTGTAGTGATAGAAGTGCTTCTACTTCAGGTACCATGCAATATGTTGCTGTTGCAGCCCCTTCAACTTCAGGTACTATCATAGATACACAAGAATGGTCAACAACTCAAAACATTGCTCCTCCTAAGGATGTT------------------------------------------------------------AGCTTTGCTTTACAAAATGTTTCACATTCAATTCCTAATGTCGTGTTACCTCAATCAGCTATCCCTGTTTTGGAATTGGTTATTGATGTTGCACACGATGACGTGCACCTACTTGAAGTGGAGAGAACGCATCAGGAATCTCAGGACAACAAGAATGTTGACGTGCATGAGAATTTTGATGGCGCTACCTTGGATTCGGTTAGGGAGGTGAGCTTTTTGCCGGTTCTGAACATTGGAGTGAACAAGGAAGTCACTGCCTATTCTAAAGACATGGCCTCAGCAACAGCTGTGCATCCACACCATATTGCGGTGCACAAAGTCCGTACAACTTTGGTTGATGGTTCAATCACACCAGCCTATGCCATTAATTCGGTTTCAGACCCCGTCCCAGTAGTCCCTGCCTTTGTTGCAGACTCGGTTCTCGTAGACAGCAACATAGGCACGCAAATCCTGCTGACTGATGATGCATTTCCAACAGTTGCGACCATTGTGTCTAGCTCGTCTCCCATTTCAAGTTCATTGGTCTCGCATGAAGTTGGTATTGTGCAACACAGTAATCCAAGGATTCAACATGATATGGAGCTTTCGCAGTTACTTATTGCCAACTTATCAGCTGCAAATTTCTACAAGGTCGAGCATATGAAGCAACCCAAAAATTGGGCATTAGGGTGCATAAGGAAA------------------------------------------------------------------------------------------------------------------------------------------------------------------------------------------------------------------------
>Medtr5g045510.1
---------------------------------------------------------------------------------------------------------------------------------------------------------------------------------------------------------------------------------------------------------------------------------------------------------------------------------------------------------------------------------------------------------------------------------------------------------------------------------------------------------------------------------------------------------------------------------------------------------------------------------------------------------------TCGATCCCAGACGATATACTAACTCACATTCTCTCTTTTCTTCCAATCAGAGACGCTTTCAGAACCACCGTGCTTTCCAAGACGGTCTCATTGTGCTACTCACTCCCGATTCTCCAC------CACGTAACCCTCAAATCTTTTCATCTC---------------------------------AAATGGATTGAAGCTGCAAAACAACGCTGCGTTGAAAAACTCTACCTA---------AAA---------GCGCCTACCATTTTCTGCTGTGAAACACTTGTGGTTCTGAAATTG------------AGCATACATGTAACAACTATGTTTCGTTCTTCTGTTGATCTTCCTTCGCTCAAAACCCTTTATATGTGTTTTGTAAGTTTTGAAGATATGAAGGATCTCATGAAACTTTTTTCGGGG---TGTCCCATGTTGGAGAATTTGAAAACTATATGT------------------------------------------------------------------------------------------GTTACAGCGGGAGGGTATTTTAAACCCTTATCCAAATTGATCAATGCAGATAATTTATTC------------------------------------------------------------ATGGGGCATAGTCTTCCTAATGCAGAAATCAATTCATATTACAAATTTCCAGTGTTTGGAAACTTAACCAAACTGCTACTATGTTGGGGGAAT------CATGAGTGGGACGAG---------------------------------------------------GATTGGAAATACCCATATCATGTTCCCGAATGTGTTTTGTCTCATCTTACAACATGTAATATTACACACTATCAAGCTGTGGAAGCTGATTTTCGATTTGCAACGTATATTTTGCAGAACGCTAGACATTTAAAGGTTATGAAAATCCTCCATACTAGTTTCTCAAATCCATTGGAGAGTCCCCAATTTTTAGAAGACTTATCTTCCTGTTCAAGTATC---------------------------------------------------------------------------------------------------------------------------------------------------------------------------------------------------------------------------------------------------------------------------------------------------------------------------------------------------------------------------------------------------------------------------------------------------------------------------------------------------------------------------------------------------------------------------------------------------------------------------------------------------------------------------------------------------------------------------------------------------------------------------------------------------------------------------------------------------------------------------------------------------------------------------------------------------------------------------------------------------------------------------------------------------------------------------------------------------------------------------------------------------------------------------------------------------------------------------------------------------------------------------------------------------------------------------------------------------------------------------------------------------------------------------------------------------------------------------------------------------------------------------------------------------------------------------------------------------------------------------------------------------------------------------------------------------------------------------------------------------------------------------------------------------------------------------------------------------------------------------------------------------------------------------------------------------------------------------------------------------------------------------------
>Medtr5g007410.1
---------------------------------------------------------------------------------------------------------------------------------------------------------------------------------------------------------------------------------------------------------------------------------------------------------------------------------------------------------------------------------------------------------------------------------------------------------------------------------------------------------------------------------------------------------------------------------------------------------------------------------------------------------------------CCAGACGAGATACTAACTCACATTATCTCTTTTCTCACATTCAAAGACGCTTTCAGAACTACCATTCTTTCTAAGAGATTCCCATTATTCCACACACTTCCGATTCCCCAC------CTACAAACCCTCAAATCTTTTCATCTACTCTGGGGGACT---------------------GACTGGATAAAAGCAGCAAAACATCGTGGTGTTGTGGATCTCTATCTA---------------------GCCCCAACCATTTTCCATTGCAAAACACTTGTGGTTCTAAAATTA------------AATTTACGTGTAAACACCATGTTTCGTAGTTCGGTTCATCTTCCTATGCTCAAAATCCTTTGCATGTGTTCTGTTCGGTTTGAAGATAAGAAGGATCTCATGAAACTTCTGTCTGGG---TGTCCTCAATTGGAGAATTTGAAAACTAGATAT------------------------------------------TTGACAAACTCCATGTTGAAAAAGGCCAAAACTATA------------------------------TTTAAACCCTTATCCAAGTTGATCAAGGCCAAACATTTATTT------------------------------------------------------------ATGGGGAAATTTGTTTCTTTTGATTTACTCAATTCATATTACAAATTTCCCGTGTTTGAAAACTTAATTCAACTTCAGCTAGTTTGGTTTTAT------TATGATTGGGGTGAGGTGAAAATGCTCGAGAATTGTCCTAAACTTCAAACTCTCTCCATT------GATTGGATATACCCATATCATGTTCCTCAATGTGTTTCCTCTCATCTTACAACATGTAATATCATACACTATCAAGCTGTGGAAGCTGATTTCCGATTTGCAACCTATATATTGAAGAATGCAAAACTGTTACAGGTTATGAATATTTCCCATACTAGTTACTCAGCTTCAACGGAGAGCTCCCATTTTTTAGAAGATTTATCTTCCTGTCCTAGGATC---------------------------------------------------------------------------------------------------------------------------------------------------------------------------------------------------------------------------------------------------------------------------------------------------------------------------------------------------------------------------------------------------------------------------------------------------------------------------------------------------------------------------------------------------------------------------------------------------------------------------------------------------------------------------------------------------------------------------------------------------------------------------------------------------------------------------------------------------------------------------------------------------------------------------------------------------------------------------------------------------------------------------------------------------------------------------------------------------------------------------------------------------------------------------------------------------------------------------------------------------------------------------------------------------------------------------------------------------------------------------------------------------------------------------------------------------------------------------------------------------------------------------------------------------------------------------------------------------------------------------------------------------------------------------------------------------------------------------------------------------------------------------------------------------------GTTCTTTTCTGTGTTGTTGATTTTGATTTGGATTTG------------------------------------------------------------------------------------------------------------------------------------------------------------------------------------
>Medtr5g039490.1
---------------------------------------------------------------------------------------------------------------------------------------------------------------------------------------------------------------------------------------------------------------------------------------------------------------------------------------------------------------------------------------------------------------------------------------------------------------------------------------------------------------------------------------------------------------------------------------------------------------------------------------------------------------ACTCTCCCTGATGAGATACTAACTCACATTCTCTCTTTGCTTCCATGCAAAGACGCTTTTAGAACCACCGTTCTTTCGAAAAGAGTCTCATTATGCCACTCACTCTCCACTCTCAAC------CGCCTTACCCTCAAATCTCTTTCTCTTCTCTGGGAGGAAGGC---------------GACAATTGGCTTGAAGCAGCAAAACTACGTGGCATGGAGCGTCTCTATCTA---------------------GCACCTACCATTTTCTGCTGTAAAACACTTCTGCGTCTGTATTTGACAAATTTGACAAGCATAAGTGTAGGCTCTATGGTTCACTGTTCCGTTGATCTTCCTTTGCTCGAAACGTTGTTTGTGTTTAACATTTTTTTCGAAGATACAAAGGATTTCACGAAACTTCTTTTAGGG---TGTCCCAAATTGGAATATTTGGCTATAGATCGT------------------------------------------------------------------------------------------GTTCCAGAGGGAGGGTACTTTAAACACTTGTCCAAGTTGATATTGGCTTGTAGTTTGTTC------------------------------------------------------------ATTGGGAAAAGTCTTCCCAATAAAGAAATCAATTCATTTGACACG------GTGTTTGAAAACTTAACC---------------------------------------------------------------------AAACTTCAAACTCTTAACATT------CATTGGGAATATCCAGATCATGTTCCAGAATGTGTTTCGTCTCATCTAACAAAATTTGAAGTTATAGACTATGAAGCTTGCGAAGCTGATTTTCGATTCGCAACATATATTTTGCAGAATGCGAGACTTTTACAAGTTATGACCATTCATCATACTCTTCACCCAAATCCAATGGAGAGCCCTCAATTTTTAGAAAATTTATCCTCCTGTCCAAGAATG---------------------------------------------------------------------------------------------------------------------------------------------------------------------------------------------------------------------------------------------------------------------------------------------------------------------------------------------------------------------------------------------------------------------------------------------------------------------------------------------------------------------------------------------------------------------------------------------------------------------------------------------------------------------------------------------------------------------------------------------------------------------------------------------------------------------------------------------------------------------------------------------------------------------------------------------------------------------------------------------------------------------------------------------------------------------------------------------------------------------------------------------------------------------------------------------------------------------------------------------------------------------------------------------------------------------------------------------------------------------------------------------------------------------------------------------------------------------------------------------------------------------------------------------------------------------------------------------------------------------------------------------------------------------------------------------------------------------------------------------------------------------------------------------------------------------------------------------------------------------------------------------------------------------------------------------------------------------------------------------------------------------------AGTTCC
>Medtr5g039470.1
---------------------------------------------------------------------------------------------------------------------------------------------------------------------------------------------------------------------------------------------------------------------------------------------------------------------------------------------------------------------------------------------------------------------------------------------------------------------------------------------------------------------------------------------------------------------------------------------------------------------------------------------GTT---------------ACTCTCCCCGATGATATACTAACTCACATTCTCTCTTTTCTTCCATGCAAACACGCTTTTAGA---ACCATGTTCTTTCGA------------------------------------------TCTCCAGTCTCAAAACCGATGATAAAGCTCTGGGAGGAT---------------------GACTGGCTCGAAGCAGCAAAACGACGTGGCGTGGAGAATCTCACTCTA---------------------GCACCTAGCATTTTCTGCTGTAAAACACTTATGCATCTGCATTTG------------AGGATACGTGTAGGCTCTATGCTTCACTGTTCCGTTGATCTTCCTTTGCTCGAAACCTTGATTATGTCTCAAATTTCTTTCAAAGATACTGAGGATTTCATGAAACTTCTTTTCGGG---TGTCCAAAATTGGAATATTTGAATATACATGGAATCAAAGCAAATGGTACAATT---------------------------------------------------------------------GTTCCAGATGGAGGGTACTTTAAACACTTATCCAAATTGACTCGGGCTCGTTCTTTATTT------------------------------------------------------------ATAGAACAAAATCTTTCCAATAAACAAATCAATACATTTGAGAAACTTCCCGTGCTTGAAAACTTAAGGGAACTTCAACTAACTTGGTTC---------CATAACTGGGAGGTGGTGAAAATGCTACAGAATTGTCCCATACTTCAAACTCTTACCATT------CATTGGGAATATCCAGATCATGTTCCAGAATGTGTTTCGTCTAATCTAACAAAATTTGAAGTTATGCACTATGAAGCTTGGGAAGCTGATTTTCGATTCGCAACATATATTTTGCAGAATGCGAGACTTTTGCAGATA------------------------------------------------------------------------------------------------------------------------------------------------------------------------------------------------------------------------------------------------------------------------------------------------------------------------------------------------------------------------------------------------------------------------------------------------------------------------------------------------------------------------------------------------------------------------------------------------------------------------------------------------------------------------------------------------------------------------------------------------------------------------------------------------------------------------------------------------------------------------------------------------------------------------------------------------------------------------------------------------------------------------------------------------------------------------------------------------------------------------------------------------------------------------------------------------------------------------------------------------------------------------------------------------------------------------------------------------------------------------------------------------------------------------------------------------------------------------------------------------------------------------------------------------------------------------------------------------------------------------------------------------------------------------------------------------------------------------------------------------------------------------------------------------------------------------------------------------------------------------------------------------------------------------------------------------------------------------------------------------------------------------------------------------------------------------------------------------------------------
>Medtr5g039450.1
---------------------------------------------------------------------------------------------------------------------------------------------------------------------------------------------------------------------------------------------------------------------------------------------------------------------------------------------------------------------------------------------------------------------------------------------------------------------------------------------------------------------------------------------------------------------------------------------------------------------------------------------------------------ACTCTCCCCGACGAGATACTAACTCATATTCTCTCTTTACTTCCATGTAAAGACGCTTTTAGATTTACAGTTCTTTCGAAAAGAATCTCATTATGCCACTCACTCTCCAGTCTTGAA------AGCCTTACTCTCAAATCTCTTGATCTCCTCTGGGAGGAT---------------------GACTGGCTCGAAGCAGCAAAACGACGTGGCCTTGAGAAACTCACTCTA---------------------GCACCTAGC---------------------------------------------------------------TCTATGCTTCACTGTTCCGTTGATCTTCCTTTCCTCAAATCGTTGATCATGAATCAAATTTTTTTCGAAGATAAGGAGGATTTCATGAAACTTTTTTTCGGG---TGTCCAAAATTGGAATATTTGAGTATACATGGAATCAAAGCTAATGGTACAATT---------------------------------------------------------------------GTTCCAGTGGGAGGCTACTTTAAACACTTATCCAAGTTGACTCGGGCTCGTTCTTTAATT------------------------------------------------------------ATAGAACGAAGTCTTTCCGATAAAGAAATCAATTCATTTGACAAACTTCCCATGTTTGAAAACATAACCAGACTTCAACTATCTTGGTCT---AGCGTTCATGACTGGGAGGTGTTGAAAATGCTACAGAATTGTCCCAAACTTCAAACTCTTACCATT---------TGGGAATATCCAGATCATGTTCCAGAATGTGTTTCGTCTCATCTAACAAACTTTAAAGTTATAGGCTCTGAAGCTTGCGAAGCTGATTTTCGATTCGCAACATATATTTTGCGAAATGCGAGACTTTTACAAGTTATGTCCATTCACCATAGTCTTCAC------------------------------GCAAATTTATCCTCCTGTCCAAGGATC---------------------------------------------------------------------------------------------------------------------------------------------------------------------------------------------------------------------------------------------------------------------------------------------------------------------------------------------------------------------------------------------------------------------------------------------------------------------------------------------------------------------------------------------------------------------------------------------------------------------------------------------------------------------------------------------------------------------------------------------------------------------------------------------------------------------------------------------------------------------------------------------------------------------------------------------------------------------------------------------------------------------------------------------------------------------------------------------------------------------------------------------------------------------------------------------------------------------------------------------------------------------------------------------------------------------------------------------------------------------------------------------------------------------------------------------------------------------------------------------------------------------------------------------------------------------------------------------------------------------------------------------------------------------------------------------------------------------------------------------------------------------------------------------------------------------------------------------GTTTTCTTACCAACCTTTGATTTTCTTCTTCTTAGGGTTTGCCAAAACCTTTCTCTAGAATCTCTTATAACCATTGGATTTAAAAGTCATTCCATCAAACAGAAATGGGTTACTCATGTGCTTGAATTTGCTGCCTCCTTGAGTGACCTATTGCAATATGAATTTAAAACTGAGAAGAAT
>Medtr5g065100.1
---------------------------------------------------------------------------------------------------------------------------------------------------------------------------------------------------------------------------------------------------------------------------------------------------------------------------------------------------------------------------------------------------------------------------------------------------------------------------------------------------------------------------------------------------------------------------------------------------------------------------------------------------------------------CCAGATGATATACTGAAACACATACTCTCTCTACTCCCAACCAAAGATGCTTTCAGAACAAAGTTTGTTTCCAATTCGGTCCCACTATGTGAATCGCTCAATGTCCTCAGC------------CCCCTCAAAGCCGTTACTCTTGTC---------------------------AACCGATTTGTCGAAGCAGCAAAACGCCGCGGCGTCGAGGATTTGGATATA---------------------TCCCCAAGTATTTTCTGCAGCAAAACACTTGTGGTCCTGAAATTG------------GGTATTTCTGTACTCAGTATGGTTGGTTTTTCTATTGATCTTCCCTCGCTCAAAACCCTTGTTCTCTGTGACATTCGTTTCTATGATTTGGATGATTTAATGAAAGTTCTTTATGGG---TGTCCCAAATTGGAGGATTTGACTACTAATGGT------------------------------------------------------------------------------------------TTCATGTCTACAAGATACTTTGAACCTTTATCCAACTTGATCAAAGCCACTTGGTTATTT------------CGT------------------------------------------------------------------------------------------TTC---------------------------------------------------TTTGACGGGAGTGAGGTGAAAATACTCTTCAATTTTCCCAGACTTGAAGCTCTTTACATTATGATGGATAGGAAATACCCAGATCATGTTCCTGAGTGTGTTAGGTCTCAT---------------GTTATAAACTATCAAGCTGCAGAAGCTGATTTTCTATTTGCAATATATATCTTGAAGAATGCAAGACTTTTACAGGATATGACAATACACATTCATAGTTCCTCAAATACAATGCAGAGGTCGCAATTTGTTGAAAACTTATCCTCTTTTCCAAGGACT---------------------------------------------------------------------------------------------------------------------------------------------------------------------------GTCTCCTTTATATATAGTCTATATAAGTCAATCACCAGCAAATTCTATGGTGCATTTGATAACTTTGCAAAAATCAGTACTACTCAAACCTTATTTCCAAGACATTATCTTGATTTCATCAACCACCTCTTTGGTATCTCTATTCCCTTTCTCGAAATTAATCCCATTCCCCGTATTCCAAATAAACCAAAGAGTTGTATACCAAATCAACCAATACCCCTTATGATTATGAAGTCTCTTTTTTCTAGCTGCCAACAAAAAAGTTTGGAGGGG---------------------------------------------------------------------------------------------------------------------------------------------------------------------------------------------------------------------------------------------------------------------------------------------------------------------------------------------------------------------------------------------------------------------------------------------------------------------------------------------------------------------------------------------------------------------------------------------------------------------------------------------------------------------------------------------------------------------------------------------------------------------------------------------------------------------------------------------------------------------------------------------------------------------------------------------------------------------------------------------------------------------------------------------------------------------------------------------------------------------------------------------------------------------------------------------------------------------------------------------------------------------------------------------------------------------------------------------------------------------------------------------------------------------------------------------------------------------------------------------------------------------------------------------------------------------
>Medtr5g063980.1
------------------------------------------------------------------------------------------------------------------------------------------------------------------------------------------------------------------------------------------------------------------------------------------------------------------------------------------------------------------------------------------------------------------------------------------------------------------------------------------------------------------------------------------------------------------------------------------------------------------------------------------------------------------------------------------------------------------------------------------------------------------------------------------------------------------------------------------------------------------------------------------------------------------------------------------------------------------------------------------------------ATGGTTGGTTTTTCTATTGATCTTCCCTTGCTCAAAACCCTTTTTCTCTATGGCATTATTTTTGATACTTTAGATGATTTAATGAAACTTCTTTATGGGTGGTGTCCCAAATTGGAGGATTTGACTACTAAAAAT---------------------------------------------------------------------------------------------------------------------------------------------------------------------------------------------------------------------------------------------------------------TTACGTCTC---------------------------------------------------------------------------------------------------------------------------------------------------------------------------------------------------------------------------------------------------------------------------------------------------------------------------------------------------------------------------------------------------------------------------------------------------------------------------------------------------------------------------------------------------------------------------------------------------------------------------------------------------------------------------------------------------------------------------------------------------------------------------------------------------------------------------------------------------------------------------------------------------------------------------------------------------------------------------------------------------------------------------------------------------------------------------------------------------------------------------------------------------------------------------------------------------------------------------------------------------------------------------------------------------------------------------------------------------------------------------------------------------------------------------------------------------------------------------------------------------------------------------------------------------------------------------------------------------------------------------------------------------------------------------------------------------------------------------------------------------------------------------------------------------------------------------------------------------------------------------------------------------------------------------------------------------------------------------------------------------------------------------------------------------------------------------------------------------------------------------------------------------------------------------------------------------------------------------------------------------------------------------------------------------------------------------------------------------------------------------
>Medtr5g061410.1
---------------------------------------------------------------------------------------------------------------------------------------------------------------------------------------------------------------------------------------------------------------------------------------------------------------------------------------------------------------------------------------------------------------------------------------------------------------------------------------------------------------------------------------------------------------------------------------------------------------------------------------------------------------------CCAGAAGAAATACAGAGACATATACTCTCTCTACTCCCAACCAAAGATGCTTTCAAAACAAAGTTTGTTTCCAAGTCGGTCCCACAACCGGAATCGCTCAATGTCCTCCGCACA------------------------------------------------------------AACCAATGTGTCGAAGCAGCGAAACACCGTGGCGTTGAGGATTTGGATATA---------------------TCCCCAACTATTTTTTGCTGCAAAACACTTGTGGTCCTCAAATTG------------GGTATTTCCATACTCAGTATGGTTGGTTTTTCAATTGATCTTCCCTTGCTCAAAACCCTTTTTCTCTTTGGCATTATTTTCGATACTTTGGATGATTTAATGAAACTTCTTTATGGG---TGTTCCAAATTGGAGGATTTGACTACTAAAAAT------------------------------------------------------------------------------------------ATTACGTCTCTGAGATACTTTGAACCCTTATCCAACTTGATCAAGGCCACTTGGTTTTTC------------------------------------------------------------ATGGGGTGTAGCCTTCTCAACAAACAAATCAATTCTGATTACAAATTTCATCTGTTTGAAAACTTAATTGAACTTCGGATATCTTGGTTTAAT------TATGACTGGAGTGAGCTGAAAATGCTCATCAATAGTCCCAAACTTGAAGCTCTTTACATT------------------------------------------------------------------------------------------------------------------------------------------------------------------------------------------------------------------------------------------------------------------------------------------------------------------------------------------------------------------------------------------------------------------------------------------------------------------------------------------------------------------------------------------------------------------------------------------------------------------------------------------------------------------------------------------------------------------------------------------------------------------------------------------------------------------------------------------------------------------------------------------------------------------------------------------------------------------------------------------------------------------------------------------------------------------------------------------------------------------------------------------------------------------------------------------------------------------------------------------------------------------------------------------------------------------------------------------------------------------------------------------------------------------------------------------------------------------------------------------------------------------------------------------------------------------------------------------------------------------------------------------------------------------------------------------------------------------------------------------------------------------------------------------------------------------------------------------------------------------------------------------------------------------------------------------------------------------------------------------------------------------------------------------------------------------------------------------------------------------------------------------------------------------------------------------------------------------------------------------------------------------
>Medtr5g063950.1
ATGTCGTCG------------------------------------------------------------------------------------------------------------------------------------------------------------------------------------------------------------------------------------------------------------------------------------------------------------------------------------------------------------------------------------------------------------------------------------------------------------------------------------------------------------------------------------------------------------------------------------------------------------------------------------------------------------CCAGATGATATACTGAAACACATACTCTCTCTACTCTCAACCAGAGATGCTTTCAGAACAAAGTTTGTTTGCAAGTCGGTCCCACTATCGGAATTGCTCGATGTCCTT------ATCCACATTCCCCTCAAAACCTTATATCTTGTC---------------------------AACCAATGTGTCGAAGCAGCAAAACGGCGTGGTATCGAGGATTTGAGTATA---------------------TCCCCAAGTATTTTCTACTGCAAAACACTTGTGGTCCTTAGATTG------------AGTATTACCATACTCAGTATGGTTGGTTTTTCTATTGATCTTCCATTGCTCAAAACCCTTGTTCTCTGTAATATTATGTTCTCTACTTTGGGTGATTTCATGAAACTTGTTTATGGG---TGTCCCAAATTGGAGGATTTGAGTACTATATAT------------------------------------------------------------------------------------GGTAGTATTAAGTCTACAACATACTTTGAACCCTCATCCAACTTGATCAAAGCCACTAGCATT------------------TTTCCACGATATTATTGGCAC------------------------TTGGGGCGTAGCCTTCCCAACAAACAAATC------------AAATTTCGTCTGTTTGAAAACTTAATTGAACTTCGGATGTATTGGTATTAT------TGTGACTGGAGTGAGGTGAAAATGCTCTTCATTTGTCCCAAACTTAAAGTTCTTTACATTATGATTGATTGGAAATACCCAGATCATGTTCCTGAGAGTGTTAGGTCTCATCTTACAACATGTAGCATTATAAACTATGAAGCTGCAGAAGCGGATTTTCGATTTGCAATATATATCTTGAAGAATGCTAGACTTGTACAGGATATGACGATACACGTTCATAGTTCCTCAAATACAATGCAGAGGGCCCAATTTGTTGAAAATTTATCCTCTTTTCCAAGGACC---------------------------------------------------------------------------------------------------------------------------------------------------------------------------------------------------------------------------------------------------------------------------------------------------------------------------------------------------------------------------------------------------------------------------------------------------------------------------------------------------------------------------------------------------------------------------------------------------------------------------------------------------------------------------------------------------------------------------------------------------------------------------------------------------------------------------------------------------------------------------------------------------------------------------------------------------------------------------------------------------------------------------------------------------------------------------------------------------------------------------------------------------------------------------------------------------------------------------------------------------------------------------------------------------------------------------------------------------------------------------------------------------------------------------------------------------------------------------------------------------------------------------------------------------------------------------------------------------------------------------------------------------------------------------------------------------------------------------------------------------------------------------------------------------------------------------------------------------------------------------------------------------------------------------------------------------------------------------------------------------------------------------------
