# Supplementary material for: Impact of recurrent gene duplication on adaptation of plant genomes
Source: BMC Plant Biol. 2014 May 31;14:151. doi: 10.1186/1471-2229-14-151 (PMC4049390; doi:10.1186/1471-2229-14-151)
Supplement: Additional file 4 — Contains the cleaned alignments of the clusters with codons under selection. [file 1471-2229-14-151-S4.zip › 4437544801233534_add4/Additional_file_4/Medtrcluster147_large_aligned.fasta]

>Medtr2g049960.1
------------------------------------------------------------------------------------------------------------------------------------------------------------------------------------------------------------------------------------------------------------------------------------------------------------------------------------------------------------------------------------------------------------------------------------------------------------------------------------------------------------------------------------------------------------------------------------------------------------------------------------------------------------------------------------------------------------------------------------------------------------------------------------------------------------------------------------------------------------------------------------------------------------------------------------------------------------------------------------------------------------------------------------------------------------------------------------------------------------------------------------------------------------------------------------------------------------------------------------------------------------------------------------------------------------------------------------------------------------------------------------------------------------------------------------------------------------------------------------------------------------------------------------------------------------------------------------------------------------------------------------------------------------------------------------------------------------------------------------------------------------------------------------------------------------------------------------------------------------------------------------------------------------------------------------------------------------------------------------------------------------------------------------------------------------------------------------------------------------------------------------------------------------------------------------------------------------------------------------------------------------------------------------------------------------------------------------------------------------------------------------------------------------------------------------------------------------------------------------------------------------------------------------------------------------------------------------------------------------------------------------------------------------------------------------------------------------------------------------------------------------------------------------------------------------------------------------------------------------------------------------------------------------------------------------------------------------------------------------------------------------------------------------------------------------------------------------------------------------------------------------------------------------------------------------------------------------------------------------------------------------------------------------------------------------------------------------------------------------------------------------------------------------------------------------------------------------------------------------------------------------------------------------------------------------------------------------------------------------------------------------------------------------------------------------------------------------------------------------------------------------------------------------------------------------------------------------------------------------------------------------------------------------------------------------------------------------------------------------------------------------------------------------------------------------------------------------------------------------------------------------------------------------------------------------------------------------------------------------------------------------------------------------------------------------------------------------------------------------------------------------------------------------------------------------------------------------------------------------ACCAACAACATTCCTTTGCCT---------------------------------------------------------------------------------------------------------------------------------------------------------------------------------------------------------------------------------------------------------------------------------------------------------------------------------------------------------------------------------------------------------------------GTTAATGTATTAAACTTGGATTCGGATATAAAAGTCTCTCAAGATGCATTGCAAAAACTGTTGGATTCCAAGCAA------------------------------------------------------GAAGATCTTAAGCAT------------------------------------------------------------------------------------------------------------------------------------------------------------------------------------------------------------------------------------------------------------------------------------------------------------------------------------------------------------------------------------------------------------------------------------------------------------------------------------------------------------------------------------------------------------------------------------------------------------------------------------------------------------------------------------------------------------------------------------------------------------------------------------------------------------------------------------------------------------------------------------------------------------------------------------------------------------------------------------------------------------------------------------------------------------------------------------------------------------------------------------------------------
>Medtr3g062130.1
TGGCACCCAAAA---------------------------------------------------------------------------------------------------------------------------------------------------------------------------------------------------------------------------------------------------------------------------------------------------------------------------------------------------------------------------------------------------------------------------------------------------------------------------------------------------------------------------------------------------------------------------------------------------------------------------------------------------------------------------------------------------------------------------------------------------------------------------------------------------------------------------------------------------------------------------------------------------------------------------------------------------------------------------------------------------------------------------------------------------------------------------------------------------------------------------------------------------------------------------------------------------------------------------------------------------------------------------------------------------------------------------------------------------------------------------------------------------------------------------------------------------------------------------------------------------------------------------------------------------------------------------------------------------------------------------------------------------------------------------------------------------------------------------------------------------------------------------------------------------------------------------------------------------------------------------------------------------------------------------------------------------------------------------------------------------------------------------------------------------------------------------------------------------------------------------------------------------------------------------------------------------------------------------------------------------------------------------------------------------------------------------------------------------------------------------------------------------------------------------------------------------------------------------------------------------------------------------------------------------------------------------------------------------------------------------------------------------------------------------------------------------------------------------------------------------------------------------------------------------------------------------------------------------------------------------------------------------------------------------------------------------------------------------------------------------------------------------------------------------------------------------------------------------------------------------------------------------------------------------------------------------------------------------------------------------------------------------------------------------------------------------------------------------------------------------------------------------------------------------------------------------------------------------------------------------------------------------------------------------------------------------------------------------------------------------------------------------------------------------------------------------------------------------------------------------------------------------------------------------------------------------------------------------AAGCTACAAACACTTGCTTGCAATCAGTTAAAATATGTCTTTCCAATCCTTCCCAAGTTAGAAGCTCTAATGATAAGAGAAGCAGATAAGATGGAAGAAATATTTGCACTAAAATTTGTAGTGTTTGAAAATCTACCAAGACTCAGTCATGTCCAGAGAATTCATTTTATGCAG------------------------------------------------------------------------------------------------------------------------------------------------CACGATACTTGTAAT------------------------------------------------------------------------------------------------------------------------------------------------------------------------------------------------------------------------------------GGCCAAAGAGCCATACCTATTACCATAACAAAGCCT---------------------------------------------------------------------------------------------------------------------------------------------------------------------------------------------------------------------------------------------------------------------------------------------------------------------------------------------------------------------------------------------------------------------------------------------------------TTTGATCCTGATTTAAAATTCTCTCAAAATGCATTGCAAAAGCTATTGGATTCCCAGCAG------------------------------------------------------GAAGATCTTATGCAT------------------------------------------------------------------------------------------------------------------------------------------------------------------------------------------------------------------------------------------------------------------------------------------------------------------------------------------------------------------------------------------------------------------------------------------------------------------------------------------------------------------------------------------------------------------------------------------------------------------------------------------------------------------------------------------------------------------------------------------------------------------------------------------------------------------------------------------------------------------------------------------------------------------------------------------------------------------------------------------------------------------------------------------------------------------------------------------------------------------------------------------------------
>Medtr3g027360.1
------------------------------------------------------------------------------------------------------------------------------------------------------------------------------------------------------------------------------------------------------------------------------------------------------------------------------------------------------------------------------------------------------------------------------------------------------------------------------------------------------------------------------------------------------------------------------------------------------------------------------------------------------------------------------------------------------------------------------------------------------------------------------------------------------------------------------------------------------------------------------------------------------------------------------------------------------------------------------------------------------------------------------------------------------------------------------------------------------------------------------------------------------------------------------------------------------------------------------------------------------------------------------------------------------------------------------------------------------------------------------------------------------------------------------------------------------------------------------------------------------------------------------------------------------------------------------------------------------------------------------------------------------------------------------------------------------------------------------------------------------------------------------------------------------------------------------------------------------------------------------------------------------------------------------------------------------------------------------------------------------------------------------------------------------------------------------------------------------------------------------------------------------------------------------------------------------------------------------------------------------------------------------------------------------------------------------------------------------------------------------------------------------------------------------------------------------------------------------------------------------------------------------------------------------------------------------------------------------------------------------------------------------------------------------------------------------------------------------------------------------------------------------------------------------------------------------------------------------------------------------------------------------------------------------------------------------------------------------------------------------------------------------------------------------------------------------------------------------------------------------------------------------------------------------------------------------------------------------------------------------------------------------------------------------------------------------------------------------------------------------------------------------------------------------------------------------------------------------------------------------------------------------------------------------------------------------------------------------------------------------------------------------------------------------------------------------------------------------------------------------------------------------------------------------------------------------------------------------------------------------------------------------------------------------------------------------------------------------------------------------------------------------------------------------------------------------------------------------------------------------------------------------------------------------------------------------------------------------------------------------------------------------------------------------------------------------------------------------------------------------------------------------------------------------------------TCAAAA---------------------------------------------------------------------------------------------------------------------------------------------------------------------------------------------------------------------------------------------------------------------------------------------------------------------------------------------------------------------------------------------------------------------------------------------------------------------------------------------TTGGATCCTGATTTACAATTCTCTCAAAATGCATTGCAAAAGATATTGGATTCCCAGCAAGAAAGAGAGCTTGGACTGGAAATATGTGCTGACACTAAGGTAGGAAATGGAATG---------------------------------------------------------------------------------------------------------------------------------------------------------------------------------------------------------------------------------TTGTTCATGGATGAAATATCAACTGGCTTGGACAGTTTAAAAACTTCAATCCATATTCTAAATGGAATTGCACTCTTAGCAATGTTCAATGGAATATCAGAATTGAATACGACACTTATGAAACTTTCTGTCTTTTACAAGCAAAGAGATCTTCTCTTCTATCCTTCACGGGCTTCATCAGCTTATGTAAATTCAAATGTTGTGGTTGATAATCAAGAAGATGTGTTTCCT---------------------------------------------------------------------------------------------------------------------------------------------------------------------------------------------------------------------------------------------------------------------------------------------------------------------------------------------------------------------------------------------------------------------------------------------------------------------------------------------------------------------------------------------------------------------------------------------------------------------------------------------------------------------------------------------
>Medtr3g069220.1
------------------------------------------------------------------------------------------------------------------------------------------------------------------------------------------------------------------------------------------------------------------------------------------------------------------------------------------------------------------------------------------------------------------------------------------------------------------------------------------------------------------------------------------------------------------------------------------------------------------------------------------------------------------------------------------------------------------------------------------------------------------------------------------------------------------------------------------------------------------------------------------------------------------------------------------------------------------------------------------------------------------------------------------------------------------------------------------------------------------------------------------------------------------------------------------------------------------------------------------------------------------------------------------------------------------------------------------------------------------------------------------------------------------------------------------------------------------------------------------------------------------------------------------------------------------------------------------------------------------------------------------------------------------------------------------------------------------------------------------------------------------------------------------------------------------------------------------------------------------------------------------------------------------------------------------------------------------------------------------------------------------------------------------------------------------------------------------------------------------------------------------------------------------------------------------------------------------------------------------------------------------------------------------------------------------------------------------------------------------------------------------------------------------------------------------------------------------------------------------------------------------------------------------------------------------------------------------------------------------------------------------------------------------------------------------------------------------------------------------------------------------------------------------------------------------------------------------------------------------------------------------------------------------------------------------------------------------------------------------------------------------------------------------------------------------------------------------------------------------------------------------------------------------------------------------------------------------------------------------------------------------------------------------------------------------------------------------------------------------------------------------------------------------------------------------------------------------------------------------------------------------------------------------------------------------------------------------------------------------------------------------------------------------------------------------------------------------------------------------------------------------------------------------------------------------------------------------------------------------------------------------------------------------------------------------------------------------------------------------------------------------------------------------------------------------------------------------------------------------------------------------------------------------------------------------------------------------------------------------------------------------------------------------------------------------------------------------------------------------------------------------------------------------------------------------------------------------------------------------------------------------------------------------------------------------------------------------------------------------------------------------------------------------------------------------------------------------------------------------------------------------------------------------------------------------------------------------------------------------------------------------------------------------------------------------------------------------------------------------------------------------------------------------------------------------------------------------------------------------------------------------------------------------------------------------------------------------------------------------------------------------------------------------------------------------------------------------------------------------------------------------------------------------------------------------------------------------------------------------------------------------------------------------------------------------------------------------------------------------------------------------------------------------------------------------------------------------------------------------------------------------------------------------------------------------------------------------------------------------------------------------------------------------------------------------------------------------------------------------------------------------------------------------------------------------------------------------------------------------------------------------------------------------------------------------------------------------------------------
>Medtr3g062400.1
---------------------------------------------------------------------------------------------------------------------------------------------------------------------------------------------------------------------------------------------------------------------------------------------------------------------------------------------------------------------------------------------------------------------------------------------------------------------------------------------------------------------------------------------------------------------------------------------------------------------------------------------------------------------------------------------------------------------------------------------------------------------------------------------------------------------------------------------------------------------------------------------------------------------------------------------------------------------------------------------------------------------------------------------------------------------------------------------------------------------------------------------------------------------------------------------------------------------------------------------------------------------------------------------------------------------------------------------------------------------------------------------------------------------------------------------------------------------------------------------------------------------------------------------------------------------------------------------------------------------------------------------------------------------------------------------------------------------------------------------------------------------------------------------------------------------------------------------------------------------------------------------------------------------------------------------------------------------------------------------------------------------------------------------------------------------------------------------------------------------------------------------------------------------------------------------------------------------------------------------------------------------------------------------------------------------------------------------------------------------------------------------------------------------------------------------------------------------------------------------------------------------------------------------------------------------------------------------------------------------------------------------------------------------------------------------------------------------------------------------------------------------------------------------------------------------------------------------------------------------------------------------------------------------------------------------------------------------------------------------------------------------------------------------------------------------------------------------------------------------------------------------------------------------------------------------------------------------------------------------------------------------------------------------------------------------------------------------------------------------------------------------------------------------------------------------------------------------------------------------------------------------------------------------------------------------------------------------------------------------------------------------------------------------------------------------------------------------------------------------------------------------------------------------------------------------------------------------------------------------------------------------------------------------------------------------------------------------------------------------------------------------------------------------------------------------------------------------------------------------------------------------------------------------------------------------------------------------------------------------------------------------------------------------------------------------------------------------------------------------------------------------------------------------------------------------------------------------------------------------------------------------------------------------------------------------------------------------------------------------------------------------------------------------------------------------------------------------------------------------------------------------------------------------------------------------------------------------------------------------------------------------------------------------------------------------TTGGATCCTGGTTTACAAGTCTCTCAAGATGCATTGCAAAAATTGTTGGACTCAAAACAC------------------------------------------------------GCGGATCTTAAGCAT------------------------------------------------------------------------------------------------------------------------------------------------------------------------------------------------------------------------------------------------------------------------------------------------------------------------------------------------------------------------------------------------------------------------------------------------------------------------------------------------------------------------------------------------------------------------------------------------------------------------------------------------------------------------------------------------------------------------------------------------------------------------------------------------------------------------------------------------------------------------------------------------------------------------------------------------------------------------------------------------------------------------------------------------------------------------------------------------------------------------------------------------------
>Medtr3g062180.1
---------------------------------------------------------------------------------------------------------------------------------------------------------------------------------------------------------------------------------------------------------------------------------------------------------------------------------------------------------------------------------------------------------------------------------------------------------------------------------------------------------------------------------------------------------------------------------------------------------------------------------------------------------------------------------------------------------------------------------------------------------------------------------------------------------------------------------------------------------------------------------------------------------------------------------------------------------------------------------------------------------------------------------------------------------------------------------------------------------------------------------------------------------------------------------------------------------AGT---------------------------------------------------------------------------------------------------------------------------------------------------------------------------------------------------------------------------------------------------------------------------------------------------------------------------------------------------------------------------------------------------------------------------------------------------------------------------------------------------------------------------------------------------------------------------------------------------------------------------------------------------------------------------------------------------------CTGGAGAAATTGACATTGTTA------------------------------------------------------------------------------------------------------------------------------------------------------------------------------------------------------------------------------------------------------------------------------------------------------------------------------------------------------------------------------------------------------------------------------------------------------------------------------------------------------------------------------------------------------------------------------------------------------------------------------------------------------------------------------------------------------------------------------------------------------------------------------------------------------------------------------------------------------------------------------------------------------------------------------------------------------------------------------------------------------------------------------------------------------------------------------------------------------------------------------------------------------------------------------------------------------------------------------------------------------------------------------------------------------------------------------------------------------------------------------------------------------------------------------------------------------------------------------------------TTCTCATTTCACATTCATTTATTGCAGGTA---------TGTCTGAATGAA---------------------------------------------------------------------------------ATGACATGCCTTTTTGTGGGTCCCCAAAACCTTACACAATGTGAAAAATTGAAAATTTCCACTTCTATAATAAGGGAAGAATGC---------------------------------------------------------------------------------------------------------------------------------------------------------------------------------------------ACAAAGAAGTTAAATACAATTTTTTGTAACAAGTTGAAATATGTGTTTCCAATCCTTCCCCATTTAGTGGCTCTAGTGATAAGAGAAGCAGATGAGCTAGAGGAAATATTTGTACTAAAACTTGTAGTATTTGAAAATCTACCAAGCCTCAGTCATGACCAGGGAATTCAATTTATACTG---------------------------------------------------------------------------------------GGCTATGGTTGG------------------------------------------------------------------------------------------------------------------------------------------------------------------------------------------------------------------------------------------------------------------------------------------------GGCGAAATGGCCATACCTATTTCCATAACAAGGCCT------------------------------------------------------------------------------------------------------------------------------------------------------------------------------------------------------------------------------------------------------------------------------------------------------------GTTTCTCGGAATGATGATGCTTTCAAGAAAGTATGCTCAAATATTGAGGAACAATTTCCTAAGGTTAAATCTAAGCCCTCTCCTTCGATCACGTCTGTTGCATCTCAATTTCCTCCGGTGCCTTCT---------------TTGGATCCTGGTTTACAAGTCTCTCAAGATGCATTGCAAAAATTGTTGGACTCAAAACAC------------------------------------------------------GAGGATCTTAAGCAT------------------------------------------------------------------------------------------------------------------------------------------------------------------------------------------------------------------------------------------------------------------------------------------------------------------------------------------------------------------------------------------------------------------------------------------------------------------------------------------------------------------------------------------------------------------------------------------------------------------------------------------------------------------------------------------------------------------------------------------------------------------------------------------------------------------------------------------------------------------------------------------------------------------------------------------------------------------------------------------------------------------------------------------------------------------------------------------------------------------------------------------------------
>Medtr3g062140.1
------------AGTTTTCTGACTGATTTGGCGAAACCTTATGTGGAGAAATTGATAAATAGGGCAATTGCAGAGTCAAGTTATATGTGTTGCTTCACGTGCATTGCTAATGATTTTGAAGAAGAAAGAGTTGGGTTTGACAGAGATAGGACAACTGTCAAGGAACTTGTTGATCAGGCAATCAGAAGAGGAGACAGTGTTCAAGATAATGTTCGTTCATGGGAAAAAGAAGCTGATGAGCTCATTCAAGAAGACACA---------------------------------------------------------------GATCTGGCAAATAAGAAGGAGAAAATTAAAAAATTAATTGAAACTAGAAAGGATCTTGTAATTGGACTCCCTGGTCATCTTCCAGATGTTGAACGTTATTCATCCAAACACTATATTTCTTTTGAAAGTAGGGAATTCAAATACAAAGAGCTTTTAGATGCTCTGAAAGATGACAACAATTATATAACCAGGTTGCAAGGGATGGGGGGCACAGGAAAAACTACATTGGCCAAAGAAGTGGGTAAGGAACTTAAGCACTCCAAACAATTTACTTACGTCATCGATACAACATTGTCATTGTCTCCTGATATCAGAAAGATTCAAGATGATATTGCTGTACCCTTGGAATTGAAATTTGACGACTGTAATGAATCAGACAGACCCAAAAAACTATGGAGTAGATTAACCGATGAAGGTAAGATTGATCAAACCAAGGAAGAGAAAATTCTTCTGATATTGGATGATGTGTGGGATGTTATCAATTTTGATAAAATAGGGATTCCTGACAATCACAAAGACTCTAGAATTCTTATAACCACACGCAAACTCTCTGTCTGCAACAGATTAGGATGCAATAAGACAATCCAACTGAAGGTCTTATATGATGAAGAAGCATGGACCATGTTCCAAAGGTATGCTGGTCTAAAAGAAATGTCACCTAAAATTTTGCTCGACAAGGGCTGTAAAATTGCAAATGAATGCAAAGGGTTACCAATTGCAATTGCTGTTATCGCCAGTAGTTTGAAGGGCATACAACATCCGGAAGAGTGGGATGGGGCCTTAAAATCTTTGCAGAAACCCATGCACGGTGTTGATGATGAACTTGTTAAAATTTATAAACAAGTGAGCTATGATAATATGAAGAATGAGAAGGCCAAGAGACTATTGCTTTTGTGTTCTGTATTTCGAGAAGATGAAAAAATTCCTACCGAAAGCTTAACCAGACCTGGCATCGGAGGAGGCCTTTTTGGGGAAGATTATGTCAGCTACGAATATGCTCGAACTCAAGTTGTTATATCCAAAAATAAACTCCTAGATTCTTGTTTGTTGTTGGAGGCC------CAAAACAGAGTGAAAATGCATGACTTGGTTCATGATGCAGCCCAATGGATAGCGAACAAAGAGATTCAAACAGTGAAGTTGTATGATAAAGATCAAAAGGCAATGGTTGAAAGGGAGAAGTATTTGTTATGTGAATCATTTAAGTTTGATGGTTCCAAGCTTGAGATTCTAATTGTAGCTATGCATACGTATGAAGATTGCCACAATGTGAAAATTGAAGTCCCTAACTCATTTTTTAAAAATATTACGGGCCTTCGAGTTTTTCATTTAATGGATGATCGTTATACTCAACTAGCTCTATCATTACCTCATTCAATTCAGTCGTTGAAGAATATTCGATCGCTTCTCTTTACAGGTGTCAATTTGGGTGACATCTCTATTTTGGGAAACCTTCAAAGTCTTGAGACGCTTGATTTGGATTATTGTCGCATTGATGAATTGCCTCATGAAATCACTAAACTAGAGAAACTGAAATTATTGAATTTGGATTATTGTAAAATTGCATGGAAAAATCCTTTTGAAGTGATTGAAGGATGCTCATCACTTGAAGAGTTGTATTTCATACACAGTTTCAAAGCTTTTTGCGGAGAAATAACTTTCCCTAAATTGCAAAGGTTTTATATCAATCAATCTGTCAGATATGAGAATTCGAAGTTTGTATCTTTGGTAGATAAAGATGCGCCTTTCCTATCCAAAACAACATTCGAGTACTGTTTGCAAGAAGCAGAGGTTCTTAGACTTAGAGGAATTGAAAGGTGGTGGAGAAATATCATA---------------------------------------------------------------------------GTATCAACGGTCTTCTCCAAGTTGGTTGAACTTCATCTTTGGAACCTAGAAAATTTGGAAGAATTGTGCAATGGTCCTCTTTCCTTTGACTCTCTGAACAGTTTAGAGGAGCTGTCCATCAAGGATTGTAAACATTTGAAAAGCTTATTTAAGTGCAACCTAAACCTATTCAATCTAAAGAGTGTATCGTTGGAAGGATGCCCGATGTTGATCTCCCTATTTCAACTGTCAACTGCTGTTAGCCTAGTGGAAAGAAAAGAGCAGGAATCGAGAGGTGAAATA---CAGAAATTGAATGTTCTTAGTATTAAGAAGTGTCCAAGAATTGAAATAATACTTCCGTTTCAATCTGCTCATGATCTTAAAGATGTCAAATTTGGTTCTTTAAAAGAAATGAGGCTTGATGGTTTACCAAATTTCATTGACATTTTCCAAGAATGTAATCCTACAATGTCTTTGTCCATTAAGAGGTCATCTTCCATTTCTGGAGATACTAAGCCACAAGCACAATCAGAGTCAATTAAATGCAATATGTTTTCATGGACTGATATATATTGTTGTGGTAAAAAAGATGGGCACAAATTGAGGAGTACCTTGGTT------GATCAACCGCAAGACAACTTAAAATCAAAGTCATATCCCCTTAACATATCACATATCTTGTGCAATATTAAAGAGATTACACTGAAGAATATTTCGAAGATGAAATCAGTATTCATCCTATCTATTGCTTCTAGAATGTTGTTGGAGACCTTGAGAATTAGCAAGTGTGATGAATTGAAGCACATAATAATAGACATTGATGATCATGACAACACTGGTGCCATTAACTCGGGCACTGTCTTCCCAAATTTAAGAAATGTCACAGTTGAAGATTGTGAGAAATTGGAATACATAATTGGACAC---------------------------------------------------------GTCATCGTGAGCTTAGCTCAAATGGTTGGAACAATGCATAAAATACGTAAAGTCTGGGGTTTGATTCCCGGCCACCACCTAAAAAATAACGGTCTTAGGTTT------------------------GTA---------TGTCTGAATGAA---------------------------------------------------------------------------------ATGACATGCCTTTTTGTGGGTCCCCAAAACCTTACACAATGTGAAAAATTGAAAATTTCCACTTCTATAATAAGGGAAGAATGC---------------------------------------------------------------------------------------------------------------------------------------------------------------------------------------------ACAAAGAAGTTAAATACAATTTTTTGTAACAAGTTGAAATATGTGTTTCCAATCCTTCCCCATTTAGTGGCTCTAGTGATAAGAGAAGCAGATGAGCTAGAGGAAATATTTGTACTAAAACTTGTAGTATTTGAAAATCTACCAAGCCTCAGTCATGACCAGGGAATTCAATTTATACTG---------------------------------------------------------------------------------------GGCTATGGTTGG------------------------------------------------------------------------------------------------------------------------------------------------------------------------------------------------------------------------------------------------------------------------------------------------GGCGAAATGGCCATACCTATTTCCATAACAAGGCCT------------------------------------------------------------------------------------------------------------------------------------------------------------------------------------------------------------------------------------------------------------------------------------------------------------GTTTCTCGGAATGATGATGCTTTCAAGAAAGTATGCTCAAATATTGAGGAACAATTTCCTAAGGTTAAATCTAAGCCCTCTCCTTCGATCACGTCTGTTGCATCTCAATTTCCTCCGGTGCCTTCT---------------TTGGATCCTGGTTTACAAGTCTCTCAAGATGCATTGCAAAAATTGTTGGACTCAAAACAC------------------------------------------------------GAGGATCTTAAGCAT------------------------------------------------------------------------------------------------------------------------------------------------------------------------------------------------------------------------------------------------------------------------------------------------------------------------------------------------------------------------------------------------------------------------------------------------------------------------------------------------------------------------------------------------------------------------------------------------------------------------------------------------------------------------------------------------------------------------------------------------------------------------------------------------------------------------------------------------------------------------------------------------------------------------------------------------------------------------------------------------------------------------------------------------------------------------------------------------------------------------------------------------------
>Medtr3g062050.1
---------------------------------------------------------------------------------------------------------------------------------------------------------------------------------------------------------------------------------------------------------------------------------------------------------------------------------------------------------------------------------------------------------------------------------------------------------------------------------------------------------------------------------------------------------------------------------------------------------------------------------------------------------------------------------------------------------------------------------------------------------------------------------------------------------------------------------------------------------------------------------------------------------------------------------------------------------------------------------------------------------------------------------------------------------------------------------------------------------------------------------------------------------------------------------------------------------------------------------------------------------------------------------------------------------------------------------------------------------------------------------------------------------------------------------------------------------------------------------------------------------------------------------------------------------------------------------------------------------------------------------------------------------------------------------------------------------------------------------------------------------------------------------------------------------------------------------------------------------------------------------------------------------------------------------------------------------------------------------------------------------------------------------------------------------------------------------------------------------------------------------------------------------------------------------------------------------------------------------------------------------------------------------------------------------------------------------------------------------------------------------------------------------------------------------------------------------------------------------------------------------------------------------------------------------------------------------------------------------------------AAC------------------------------------------------------------------------------------------------------------------------------------------------------------------------------------------------------------------------------------------------------------------------------------------------------------------------------------------------------------------------------------------------------------------------------------------------------------------------------------------------------------------------------------------------------------------------------------------------------------------------------------------------AAAGAACTG------------------------------------------------------------------------------------------------------------------------------------------------------------------------------------------------------TTGTTGCTTGGAGATTATCACTTCCTTTACTCCACATATCTTTGTTTTAATCTTTGGTGTGATTATCAAACGAAACTCACAACAACATGCCTCTTTGTGGGTCCCCAAAACCTGATACAATGTGAAAAATTGAAAATTCCCACTTCTATAGTATGGGAAGAGTGC------------------------------------------------------------------------------------------------------------------------------------------------------------------------AGA---TCCTCAAATTTTATGACAAAGAAGTTAAAAACACTTGTTTGCAACAAGTTGAAATATGTGTTTCCAATCCTTCTTGAGCTAGAGGTTCTCTTGATAAGAGAAGCAGCTGAGCTAGAGGAAATATTTGTACTGATAGTTGTAATATTTGAAAATCTACCAAGCCTCCATCATGACCAAGGAATTCAATTTATACAG---------------------------------------------------------------------------------------------------------------------------------------------------------------------------------------------------------------------------------------------------------------------------------------------------------------------------------------------------------------------------------------------------------------------------------------------------------------------------------------------------------------------------------------------------------------------------------------------------------------------------------------------------------------------------------------------------------------------------------------------------------------------------------------------------------------------------------------------------------------------------------------------------------------------------------------------------------------------------------------------------------------------------------------------------------------------------------------------------------------------------------------------------------------------------------------------------------------------------------------------------------------------------------------------------------------------------------------------------------------------------------------------------------------------------------------------------------------------------------------------------------------------------------------------------------------------------------------------------------------------------------------------------------------------------------------------------------------------------------------------------------------------------------------------------------------------------------------------------------------------------------------------------------------------------------------------------------------------------------------------------------------------------------------------------------------------------------------------------------------------------------------------------------------------------------------
>Medtr3g062230.1
---------------------------------------------------------------------------------------------------------------------------------------------------------------------------------------------------------------------------------------------------------------------------------------------------------------------------------------------------------------------------------------------------------------------------------------------------------------------------------------------------------------------------------------------------------------------------------------------------------------------------------------------------------------------------------------------------------------------------------------------------------------------------------------------------------------------------------------------------------------------------------------------------------------------------------------------------------------------------------------------------------------------------------------------------------------------------------------------------------------------------------------------------------------------------------------------------------------------------------------------------------------------------------------------------------------------------------------------------------------------------------------------------------------------------------------------------------------------------------------------------------------------------------------------------------------------------------------------------------------------------------------------------------------------------------------------------------------------------------------------------------------------------------------------------------------------------------------------------------------------------------------------------------------------------------------------------------------------------------------------------------------------------------------------------------------------------------------------------------------------------------------------------------------------------------------------------------------------------------------------------------------------------------------------------------------------------------------------------------------------------------------------------------------------------------------------------------------------------------------------------------------------------------------------------------------------------------------------------------------------AAC------------------------------------------------------------------------------------------------------------------------------------------------------------------------------------------------------------------------------------------------------------------------------------------------------------------------------------------------------------------------------------------------------------------------------------------------------------------------------------------------------------------------------------------------------------------------------------------------------------------------------------------------GAAGAACTTATAGAATGCACTCATCATTCAGTAAGA---------------------------------------------------------------------------------------------------------------------------------------------------GTAGAAAGTATCTGTCTCAATGAA---------------------------------------------------------------------------------ATGACATGCCTTTTTGTGGGTCCTCAAAACCTTAAACGATGTGAAAAATTGAAAATTTCCACTTGTATAATAAGGGAAGAATGC------------------------------------------------------------------------------------------------------------------------------------------------------------------------AAA---TCCTCAAATTTTATG---AAGAAGCTGAAAACACTTGTTTGTAACAAGTTGAAATATGTCTTTCCAATCCTTCCTGAGCTAAATTATCTGATCATAAGAGAAGCAGATGAGTTAGAGGAAATATTTGTACTACGATTTGTAGTATTTGAAAATCTTCCAAGCCTCTGTCATGCCCAAGGAATTCAATTTATACAG------------------------------------------------------------------------------------------------------------------------------------------------CACAATAATGGTAATTCCAAAGGTTTTGCCGCTGGGGTTGAAGTTAAAACTTCTGAGCATGAACTTGTGGAAAATGTTCCTGATTTAGAAATACCAACAGTGATTTCCAGGCCATGTCGA------------------------------------------------------------------------------------------------------------------------------------------------------------------------------------------------------------------------------------------------------------------------------------------------------------------------------------------------------------------------------------------------------------------------------------------------------------------------------------------------------------------------------------------------------------------------------------------------------------------------------------------------------------------------------------------------------------------------------------------------------------------------------------------------------------------------------------------------------------------------------------------------------------------------------------------------------------------------------------------------------------------------------------------------------------------------------------------------------------------------------------------------------------------------------------------------------------------GAAACGGAGAATCAAAGTATTCAAGGGGGTCCTACGTCCGAAACAAGGAATGAGCCATCTATACAATTAGTTTCTGATCTTGATGGTTCACAAGAAACAACTCAGACTAATGATAATCAAGATTTTGATTTGTATTTACATATGGAGAGTGTATATCGACAATTTCAAGCAAAGTCTAAAGGTCACGAAAATGGTAATGAAAATCCAAATGCACAAACCACTAAAGAATTTGCAGCTTGGGTTGAAGCTGAAGCAGCATCAAGGCACGCGTTCACTTCTTTAAAGTTGGAAGGTTCAACGTCAGAAAACACAGCAGCAGCAACATTGTCCACCATTTCAGGAACAAAGAATGAGCTACCTATACAATTAGACGTTGCTCCTAAACAAAAGGGTATGAAGATAAGTTTTGAAGAAGGAACTACATCAACTTATGACAAAACAATAACATCATCAACTCATTCAGTAAGACTATCGCCAACTTATAGCATTCAACAAGGCTCATCACAATACATATTTATT------------------------------------------------------------------------------------------------------------------------------------------------------
>Medtr3g062390.1
---------------------------------------------------------------------------------------------------------------------------------------------------------------------------------------------------------------------------------------------------------------------------------------------------------------------------------------------------------------------------------------------------------------------------------------------------------------------------------------------------------------------------------------------------------------------------------------------------------------------------------------------------------------------------------------------------------------------------------------------------------------------------------------------------------------------------------------------------------------------------------------------------------------------------------------------------------------------------------------------------------------------------------------------------------------------------------------------------------------------------------------------------------------------------------------------------------------------------------------------------------------------------------------------------------------------------------------------------------------------------------------------------------------------------------------------------------------------------------------------------------------------------------------------------------------------------------------------------------------------------------------------------------------------------------------------------------------------------------------------------------------------------------------------------------------------------------------------------------------------------------------------------------------------------------------------------------------------------------------------------------------------------------------------------------------------------------------------------------------------------------------------------------------------------------------------------------------------------------------------------------------------------------------------------------------------------------------------------------------------------------------------------------------------------------------------------------------------------------------------------------------------------------------------------------------------------------------------------------------------------------------------------------------------------------------------------------------------------------------------------------------------------------------------------------------------------------------------------------------------------------------------------------------------------------------------------------------------------------------------------------------------------------------------------------------------------------------------------------------------------------------------------------------------------------------------------------------------------------------------------------------------------------------------------------------------------------------------------------------------------------------------------------------------------------------------------------------------------------------------------------------------------------------------------------------------------------------------------------------------------------------------------------------------------------------------------------------------------------------------------------------------------------------------------------------------------------------------------------------------------------TGCAACAAGTTGAAATATGTATTTCCAATCCTTCCTGAGCTAAATGTTCTGATGATAAGAGAATCAGATGAGCTAGAGGAAATATTTGTACTAGAATGTGTAGTATTTGAAAATCTACCAATCCTCAGTCATGCCCAGAGAATTCAATTTATACGG------------------------------------------------------------------------------------------------------------------------------------------------AACAATAGTGGTAATTCTAAAAAAATTGCCGTTGGGGTTGAAGTTAAAACTTCTGAGCATGAACTTGTGGAAAATGTTCCCGATTTAGAAATACCAACAGTGATTTCCAGGCCATGTCAA---------------------------------------------------------------------------------------------------------------------------------------------------------------------------------------------------------------------------------------------------------------------------------------------------------------------------------------------------------------------------------------------------------------------------------------------------------------------------------------------------------------------------------------------------------------------------------------------------------------------------------------------------------------------------------------------------------------------------------------------------------------------------------------------------------------------------------------------------------------------------------------------------------------------------------------------------------------------------------------------------------------------------------------------------------------------------------------------------------------------------------------------------------------------------------------------------------------------------------------------------------------------------------------------------------------------------------------------------------------------------------------------------------------------------------------------------------------------------------------------------------------------------------------------------------------------------------------------------------------------------------------------------------------------------------------------------------------------------------------------------------------------------------------------------------------------------------------------------------------------------------------------------------------
>Medtr3g062430.1
---------------------------------------------------------------------------------------------------------------------------------------------------------------------------------------------------------------------------------------------------------------------------------------------------------------------------------------------------------------------------------------------------------------------------------------------------------------------------------------------------------------------------------------------------------------------------------------------------------------------------------------------------------------------------------------------------------------------------------------------------------------------------------------------------------------------------------------------------------------------------------------------------------------------------------------------------------------------------------------------------------------------------------------------------------------------------------------------------------------------------------------------------------------------------------------------------------------------------------------------------------------------------------------------------------------------------------------------------------------------------------------------------------------------------------------------------------------------------------------------------------------------------------------------------------------------------------------------------------------------------------------------------------------------------------------------------------------------------------------------------------------------------------------------------------------------------------------------------------------------------------------------------------------------------------------------------------------------------------------------------------------------------------------------------------------------------------------------------------------------------------------------------------------------------------------------------------------------------------------------------------------------------------------------------------------------------------------------------------------------------------------------------------------------------------------------------------------------------------------------------------------------------------------------------------------------------------------------------------------------------------------------------------------------------------------------------------------------------------------------------------------------------------------------------------------------------------------------------------------------------------------------------------------------------------------------------------------------------------------------------------------------------------------------------------------------------------------------------------------------------------------------------------------------------------------------------------------------------------------------------------------------------------------------------------------------------------------------------------------------------------------------------------------------------------------------------------------GTAGAAAGTATCCGTGTCGATGAA---------------------------------------------------------------------------------ATGACATGCCTTTTTGTGGGTCCCCAAAACCTTACAGGATGTGAAAAGTTGAAAATTACCACTTCTGTAATAAGGGAAGAGTGC------------------------------------------------------------------------------------------------------------------------------------------------------------------------AAA---TCCTCAAATTTTATGACAAAGAAGCTAGAAAAAGTTGTTTGCAACAAGTTGAAATATGTGTTTCCAATCCTTCCTGAGCTAAATGTTCTGATGATAAGAGAAGCAGATGAGCTGGAGGAAATATTTGTACTAGAATGTGTAGTATTTGAAAATCTACCAAGCCTCAGTCATGCCCAGAGAATTCAATTTATACGG------------------------------------------------------------------------------------------------------------------------------------------------AACAATAGTGGTAATTCTAAAAAAATTGCTGTTGGGGTTGAAGTTAAAACTTCTGAGCATGAACTTGTGGAAAATGTTCCTGATTTAGAAATACCAACAGTGATTTCCAGGCCATGTCAATCTCAGGTGTCTACCATTTCAGAAACAAAGAATGTAGCAGAAACGTGTTCCACCAATTCACCAACAAAGAATGAGTCACCT------------------------------------------GGCGAAATGGCCATACCTATTTCCATGACAAGGCAT------------------------------------------------------------------------------------------------------------------------------------------------------------------------------------------------------------------------------------------------------------------------------------------------------------GTTTCTCGGAATGATGATGCTTTCAAGAAAGTAAGCTCAAATATTGAGGAACAATTTCCTAAGATTAAATCTAAACCCTCTCCTTGGATCACGTCTGTTGCATCTCAGAAACCTCCGGTGCCTTCT---------------TTGGATCCTGGTTTACAAGTCTCTCAAGATGCATTGCAAAAATTGTTGGACTCAAAACAC------------------------------------------------------GAGGATCTTAAGCATGTACCCTCAAGCACCAAATATCAATCCATCATGCAATTGTATCTACATGAACATGATCATCCAGTAATTCATAGGGACCTCAAGTGTGATAACATACTTGTCAATGGACATCTTGGACAAACAAAAATTGGTGACTTGGGTCTAACAGCGATTCTTCGTGTTTCGCAACCAACGCACAGTGTTATAAGTACTTATTTTTTTCTAGACAAA------------------------------------------------------------------------------------------------------------------------------------------------------------------------------------------------------------------------------------------------------------------------------------------------------------------------------------------------------------------------------------------------------------------------------------------------------------------------------------------------------------------------------------------------------------------------------------------------------------------------------------------------------------------------------------------------------------------------------------------------------------------------------TCGTACCACTGGACTTCTTCTACTGTGGGAGAATCACCAGAACTGTATGATGAAGAATACAATGAACTTGTTGATGTGTACTCATTTGGCATGTGTGCTTTGGAAATTATTACATATTATTGTCCTTATAGTGAGTGTGCTAACACGGCG
>Medtr3g062320.1
------------AGTTTTCTAACTGATTTGGCGAAGACCTATGTGGAGAAATTGATAAATGGGGTGATCGCAGAGTCAAGTTATATATGTTGCTTCACGTGCATTGCTAATGATTTTGAAGAAGAAAGATCTAGATTGGAAATAGAAAGCACAACAGTTAAGCAACGTGTTCATGTGGCAACCAGTAGAGGAGAAGTTATTCAAGCTAATGCTCTTTTTTGGGAAAAAGAAGCTGATGAGCTCATTCAAGAAGACACCACAAAACAAAAATGTCTTTTTGGATTTTGTCCTCATATCATATGGCGATATAAAAAGGGAAAGGAACTGACAAATAAGAAGGAGCAAATTAAAAGATTGATTGAAAATGGAAAGGATCTTGTAATTGGACTCCCTGCTCCTCTTCCAGATGTTGAACGTTATTCATCCAGAGACTATATTTCTTTTGAAAGTAGAAAATCCAAATACAAAGAGCTTTTTGATGCTCTGAAAGATGACAACAGTTATATAACCGGGTTGCAAGGGATGGGGGGCACAGGAAAAACTACAATGGCCAAAGAAGTGGGGAAGGAACTTAAGCAATTCAAACAATTTACTTACGTCATCGATACAACAGTGTCATTGTCTCCTGATATCAGAAAGATTCAAGATGATATCGCTGGACCCTTGGGATTGAAATTTGACGACTGTGGTGAATCAGACCGACCCAAAAAACTATGGAGCAGATTAACCAATAGAGGTAAGATTGATCAGAACGAGGAAAAGAAGATTCTTCTAATATTGGATGATGTGTGGGATGTTATCGATTTTGATAAAATAGGGATTCCTGACAATCACAAAGACTGTAGAATTCTTGTAACCACGCGCAATCTCTATGTCTGCAACAGATTAGGATGCAATAAGACAATCCAACTGGAGGTCTTATCTGATGAAGAAGCATGGACCATGTTCCAAAGGCATGCTGGTCTAAAAGAAATGTCACCTGCAAGTTTGCTCGACAAGGGCCGCAAAATTGCAAATGAATGCAAAGGATTACCGGTTGCAATTGTTGTTATCGCCAGTAGTTTGAAGGGCATACAAAATCCGAAAGTGTGGGATGGAGCCTTAAAATCCTTGCAAAAACCCATGCACGGTGTTGATGAGGAAGTTGTTAAAATTTATAAACATGTTAGCTATGATAATATGAAGAATGAGAATGCCATGAGACTATTCCTCTTGTGTTCTGTATTTCGAGAAGATGAAAAAATTTATACCAAAAGGTTAACCAGACTTGGCATCGGAGGAGGCCTTTTTGGGGACGATTTTGACAGCTATGATGATGCTCGAAACCAAGTTGTTATATCCACAAATAAACTCCTAGAATTTTGTTTATTGTTGGAGGCCGGTCGACAAAGCATCCTGAGAATGCATGACTTGGTTCGTGATGCTGCCCAATGG---ACGAGCAGAGAGTTTCAAAGAGTAAAGTTATATGATAAATATCAAAAAGCAAGGGTTGAAAGGGAGAAATATTTATTATGTGAATCCTTTAAGCTTGATGGTTCCAAGCTTGAGATTCTAATTGTCATTATGCATAAGGATGAAGATTGTCAGAATGTGAAAATCGAAGTCCCGAACTCATTCTTTGAAAATATTACGGGCCTTCGAGTTTTTCATCTAATATATGACCATTATCCTAATATATCTCTATCATTACCTCACTCAGTTCAGTCGATGAAAAATATTCGATCTCTTCTCTTTGAGCGTGTCAATTTGGGTGACATCTCTATTTTGGGAAACCTGCAAAGCCTTGAGACTCTTGATTTGGATGATTGTAAAATTGATGAATTA---------------------------------------------------------ATTGCAAGGAATAATCCTTTTGAAGTGATTGAAGGATGCTCATCACTTGAAGAGTTGTATTTCACAGGTAGCTTTAATGATTTTTGCAAAGAAATAACTTTCCCTAAACTACGAAGGTTTAATATTGATGAATATTCAAGTTCAGTGGACTCAAAGTGTGTGTCTGTTTTATTCAAAGATAAGTTTTTCCTAACTGAAAGAACACTCAAGTATTGTATGCAAGAAGCAGAGGTTCTTGCACTAAGAAGAATCGAGGGGGAATGGAAAAACATCATAAATGATATAGTTGAGCTTCGTTTGGGATCCATTTCACAATTACAGTGCCTCATTGACACTAAGCACACTGAATCTGTGTCAAAAGTCTTCTCCAAGTTGGTTGTACTAGAACTTTGGAACCAAGATAATTTGGAAGAATTGTTCAATGGTCCTCTTTCCTTTGACTCTCTGAAAAGTTTAAAGGAGTTGTCCATCAGTGATTGTAAACATTTGAAAAGCTTATTTAAGTGCAACCTAAACCTATTCAATCTAAAGAGTGTGTTATTGAAAGGATGCCCGATGTTGATCTCCCTATTACAACTGTCAACTGCTGTTAGCCTAGTGGAAAGAAAAGGGCAGGAATCGAGAGGTGAAATA---CAGAAATTGAAAGTTCTTAGTATTAAGAAGTGTCCAAGAATCGAATTAATACTTCCGTTTCACTCTCCTCATGATCTTAAAGATGTCAAACTTGGTTCCCTCAAAAAAATGATGCTTGATGGCATACCGAATTTGATCCATATTTTCCCAGAATGTAACCGTACCATGGCTTCGCCCATTAAGAAGACATCT------------------AAGCCAGAAGATCAATCAAAGTCAATCAAATGCAATATGTTTTCATGGACTGATATATATTGTTGTGGTAAAAAATATGGTAAC---------------TTGGTTTCTGAGGATCAACAACAGGACAACTTA---------------------------------------------------------------------------------------------------------------------------------------------------------------------------------------------------------------------------------------------------------------------------------------------------------------------------------------------------------------------------------------------------------------------------------------------------------------------------------GTAGAAAGTATCTGTATAAATGAA---------------------------------------------------------------------------------ATGACATGCCTTTTTGTGGGTCCACAAAACCTTACCCGATGTGAAAAATTGAAAATTTCCACTTCTATAATAAGGGAAGAATGC------------------------------------------------------------------------------------------------------------------------------------------------------------------------AAA---TCCTCAAATTTTATGACAAAGAAGTTAAAAATGGTTGTTTGCAACAAGTTGAAATATGTCTTTCCAATCCTTCCTGAGCTATATTATCTGATCATAAGAGAAGCAGACGAGTTAGAGGAAATATTTGTACTGAAAGTTGTAATATTTGAAAATCTACCAAGCCTCAATCATGCCCAGGGAATTCAATTTATACAGGCAGACTTTAAAAAGGATCTTTCCGGTTTATATATTAACATCTACGGTAACATCTACGGTACACACTTCTTCAAAAAAAACATCTAC------------GCTTCTGTGGATTGTCGTGGTGCTAATGGTGGTGGTGATGGTGATAACAATAGTCGTAATTCAAAAAAAATTGCCGTTGGGGTTGAAGTTAAAACTTCT---------------------------------------------------------------------------------------------------------------------------------------------------------------------------------------------TGCCAAATAGTCATA------------------------------------------------------------------------------------------------------------------------------------------------------------------------------------------------------------------------------------------------------------------------------------------------------------------------------------------------------------------------------------------------------------------------------------------------------------------------------TTGGATCCTGATATACAAATATCTCAAGACGCCATGCAAAAATTATTGGATTCCAAGCAA------------------------------------------------------GAAGATCTTAAGCAT------------------------------------------------------------------------------------------------------------------------------------------------------------------------------------------------------------------------------------------------------------------------------------------------------------------------------------------------------------------------------------------------------------------------------------------------------------------------------------------------------------------------------------------------------------------------------------------------------------------------------------------------------------------------------------------------------------------------------------------------------------------------------------------------------------------------------------------------------------------------------------------------------------------------------------------------------------------------------------------------------------------------------------------------------------------------------------------------------------------------------------------------------
>Medtr7g026240.1
------------------------------------------------------------------------------------------------------------------------------------------------------------------------------------------------------------------------------------------------------------------------------------------------------------------------------------------------------------------------------------------------------------------------------------------------------------------------------------------------------------------------------------------------------------------------------------------------------------------------------------------------------------------------------------------------------------------------------------------------------------------------------------------------------------------------------------------------------------------------------------------------------------------------------------------------------------------------------------------------------------------------------------------------------------------------------------------------------------------------------------------------------------------------------------------------------------------------------------------------------------------------------------------------------------------------------------------------------------------------------------------------------------------------------------------------------------------------------------------------------------------------------------------------------------------------------------------------------------------------------------------------------------------------------------------------------------------------------------------------------------------------------------------------------------------------------------------------------------------------------------------------------------------------------------------------------------------------------------------------------------------------------------------------------------------------------------------------------------------------------------------------------------------------------------------------------------------------------------------------------------------------------------------------------------------------------------------------------------------------------------------------------------------------------------------------------------------------------------------------------------------------------------------------------------------------------------------------------------------------------------------------------------------------------------------------------------------------------------------------------------------------------------------------------------------------------------------------------------------------------------------------------------------------------------------------------------------------------------------------------------------------------------------------------------------------------------------------------------------------------------------------------------------------------------------------------------------------------------------------------------------------------------------------------------------------------------------------------------------------------------------------------------------------------------------------------------------------------------------------------------------------------------------------------------------------ATGACATGCCTTTTTGTGGCTCCCCAAAACCTTACACGATGTGAAAAATTGAAAATTTCTACTTCTATAATAAGGGAAGAATGC------------------------------------------------------------------------------------------------------------------------------------------------------------------------AAAAATTCCTCAAATTTTATGACAAAGAAGCTAGAACGGCTTGTATGCGACATGTTGAAATATGTCTTTCCAGTCCTTCCTGAGCTAAATGTTCTGATCATAAGAGAAGCAGATGAGCTGGATGAAATATTTGCACTAGAATATGTAGTATTTGAAAATCTTCCAAGCCTCTGTCATGCCCAAGGAATTCACTTG------------------------------------------------------------------------------------------------------------------------------------------------------------------------------------------------------------------------------------------------------------------------------------------------------------------------------------------------------------------------------------------------------------------------------------------------------------------------------------------------------------------------------------------------------------------------------------------------------------------------------------------------------------------------------------------------------------------------------------------------------------------------------------------------------------------------------------------------------------------------------------------------------TTGGATCCTGATATACAAATATCGCAAGACGCCATGCAAACATTATTGGATTCCAAGCAA------------------------------------------------------GAGGATCTTAAGCAT------------------------------------------------------------------------------------------------------------------------------------------------------------------------------------------------------------------------------------------------------------------------------------------------------------------------------------------------------------------------------------------------------------------------------------------------------------------------------------------------------------------------------------------------------------------------------------------------------------------------------------------------------------------------------------------------------------------------------------------------------------------------------------------------------------------------------------------------------------------------------------------------------------------------------------------------------------------------------------------------------------------------------------------------------------------------------------------------------------------------------------------------------
>Medtr3g062340.1
------------AGTTTTCTAACTGATTTGGCGAAGACCTATGTGGAGAAATTGATAAATGGGGTGATCGCAGAGTCAAGTTATATATGTTGCTTCACGTGCATTGCTAATGATTTTGAAGAAGAAAGATCTAGATTGGAAACAGAAAACACAACTGTCAAGCAACGTGTTGATGTGGCAACCAGTAGAGGAGAAGTTATTCAAGCTAATGCTCTTTTTTGGGAAAAAGAAGCTGATGAGCTCATTCAAGAAGACACCACAAAACAAAAATGTCTTTTTGGATTTTGTCCTCATATCATATGGCGATATAAAAAGGGAAAGGAACTGACAAATAAGAAGGAGCAAATTAAAAGATTGATTGAAAATGGAAAGGATCTTGTAATTGGACTCCCTGCTCCTCTTCCAGATGTTGAACGTTATTCATCCAGAGACTATATTTCTTTTGAAAGTAGAAAATCCAAATACAAAGAGCTTTTTGATGCTCTGAAAGATGACAACAGTTATATAACCGGGTTGCAAGGGATGGGGGGCACAGGAAAAACTACATTGGCCAAAAAAGTGGGGAAGGAACTTAAGCAATGCAAACAATTTACTAACGTCATCGATACAACAGTGTCATTGTCTCCTGATATCAGAAAGATTCAAGATGATATCGCTGGACCCTTGGGATTGAAATTTGACGACTGTAGTGAATCAGACCGACCCAAAAAACTATGGAGCAGATTAACCAATGAAGGTAAGATTGATCAGAACGAGGAAAAGAAGATTCTTCTAATATTTGATGATGTGTGGGATGATATCGATTTTGATAAAATAGGGATTCCTGACAATCACAAAGACTGTAGAATTCTTGTAACCACACGCAGTCTCTCTGTCTGCCACAGATTAGGATGCAATAAGAAAATCCAACTGGAGGTCTTATCTGATGAAGAAGCATGGACCATGTTCCAAACGCATGCTGGTCTAAAAGAAATGTCACCTACAAGTTTGCTCGACAAGGGCCGTAAAATTGCAAATGAATGCAAAGGATTACCAGTTGCAATTGCTGTTATCGCCAGTAGTTTGAAGGGCATACAAAATCCGAAAGTGTGGGATGGGGCCTTAAAATCCTTGCAGAAACCCATGCCCGGT---GATGAGGAAGTTGTTAAAATTTATAAAGATGTTAGCTATGATAATATGAAGAATGAGAATGCCATGAGACTATTCCTCTTGTGTTCTGTATTTCGAGAAGATGAAAAAATTTCTATCGAAAGGTTAACCAGACTTGGCATCGGAGGAGGCCTTTTTGGGGACGATTTTGACAGCTATGATGATGCTCGAAACCAAGTTGTTATATCCACAACTAAACTCGTAGAATTTTCTTTATTGTTGGAGGCCGATCGACAAAGCATCCTGATAATGCATGACTTGGTTCGTGATGCAGCCCAATGG---ACGAGCAGAGAGTTTCAAAGAGTAAAGTTATATCATAAATATCAAAAAGCAAGTGTTGAAAAGAAGAAATATTTGTTATGTGAATCATTTAAGCTTGATGGTTCCAAGCTTGAGATTCTAATTGTCATTATGCATAAGGATGAAGATTGTCAGAATGTGAAAATCGAAGTCCCGAACTCATTTTTTGAAAATATTACGGGCCTTCGAGTTTTTCATCTAATATATGACCAGTATCCTACTATACCTCTATCATTACCTCACTCAGTTCAATCGATGAAAAATATTCGATCTCTTCTCTTTGAGCGTGTCAATTTGGGTGACATCTCTATTTTGGGAAACCTGCAAAGCCTTGAGACTCTTGATTTGGATGATTGTAAAATTGATGAATTGCCTCATGGAATTGCAAAACTAGAGAAATTTCGATTGTTGAAATTGGAAAGTTGTGAAATTGCAAGGAATAATCCTTTTGAAGTGATTGAAGGATGCTCATCACTTGAAGAGTTGTATTTCACAGATAGCTTTAATGATTGTTGCAAAGAAATAACTTTCCCTAAACTACGAAGGTTTAATATTGATGAATATTCGAGTTCAGAGGACTCAAAGTGTGTGTCTATTGTATTCGAAGATAAGTTTTTCCTAACTGAAACAACACTCAAGTATTGCATGCAAGAAGCAGAGGTTCTTAGACTAAGAAGAATCGAGGGGGAATGGAAAAACATCATAAATGATATAGTTGAGCTTCGTTTGGGATCCATTTCACAATTACAGTGCCTCATTGATACTAAGCACACTGAATCTGTGTCAAAAGTCTTCTCCAAGTTGGTTGTACTAAAACTTTGGAACCAACATAATTTGGAAGAATTGTTCAATGGTCCTCTTTCCTTTGACTCTCTGAACTTTTTAGAGAAGTTGTCCATCCAAGATTGTAAACATTTGAAAAGCTTATTTAAGTGCAAACTAAACCTATTCAATCTAAAGAGATTGTCATTGAAAGGATGCCCGATGTTGATCTCCCTATTTCAACTGTCAACTGTTGTTAGCCTAGTGGAAAGAAAAGGGAAGGAATCAAGAGGTGAAATT---CAGAAACTGGAGGTTCTTAGTATTGAGAAATGTCCGGCACTTGAATTTGTACTTCCGTTTCTCTATGCTCATGATTTTAAAGATGTCCAGCTTGGTTCCCTCAAAACAATGGAGCTTCATGACATACCAAATTTCATCGACATTTTCCCAAAATGTAATCGTACCATGACTTCATCCATTAAGAGGTCATCTTCCATTTCTGGAGATGCTAAGCCACAAGAACAATCAGAGCCAATCAAATGCAATATGTTTTCATGGACTGATATATATTGTTGTGGTAAAATATATGGGCAC---------------TTGGTT------GATCAACCGCAGGACAATTTA------------------------------------------------------------------------------------------------------------------------------------------------------------------------------------------------------------------------------------------------------------------------------------------------------------------------------AAATCAACATTTCCACCTTTG------------------------------------------------------------------------------------------------------------------------------GTAGAAAGTATCTGTCTGAATGAA---------------------------------------------------------------------------------ATGACATGCCTTTTTGTGGGTCCCCAAAACCTTACAGGATGTGAAAAGTTGAAAATTACCACTTCTGTAATAAGGGAAGAGTGCATTGAAGATGATTTGGAGAATACAACAAAGACATGCTTCCCAAATCTAAAAAGAATTGTTGTAATAAAGTGCAACAAGTTGAAATATGTCTTTTCAATTTCCATATATAAAGACCTTCCTGCGCTATATCATATGAGAATTGAAGAATGCAATGAGTTGAGGCATATTAAA---TCCTCAAATTTTATGACAAAGAAGCTAAGAATACTTGTTTGCAACAAGTTGAAATATGTGTTTCCAATCCTTCCTGAGCTAAAGGTTCTGATCATAAGAGAAGCAGATGAGTTAGAGGAAATATTTGTACTAAAACTTGTAATATTTGAAAATCTACCAAGCCTCTATCATGCTCAGGGAATTCAATTTATACTG------------------------------------------------------------------------------------------------------------------------------------------------CACGATAGTGGTAATACGAAAGATTTTGTGGTTGGGATTGAAGTTCAAACTTCTGAGAATGAACTTATTGAAAATGCTCCTGATTTAGAAATACCAACA------------------------------------------------------------------------------------------------------TCATTAGGTCCATTATCTACTTCTAAGCATAAAACA------GGCGAAATGGCCATA---ATTTCCATAACAAGGCCT---------------------ACACTAGAGACAAAGCATGAATTTGTTGAAAATGTTCCTCCATCAGTAGAGTTGATGAATGAACAAGAAATGGAGCAAAAACGTCTACGTGGAGAAATTGATGCTACCGTCAAACCTTCTCAAGAAAATAATGTTAGCGAAATAAGTGTTGAAGAAGGATCTTCACAGGAAGAAGGTGACAACCAAAGAGCAATAGCTTATACTCCAATTGACATAACAAAGCCTGTAACCACTCAAGATGTTGATGTTGAAATCTGGCAGGAAACTAGTAACACTAATGTTTCTCTAAATGATGATAATGTCATGAAAGCAAGCTCAAATACTGAGGATCAGTTTTCAAAG---AAATCAAGACCC---------------TCTATTGCATCTCAGTTTCCTTCAAAGCCTTCT---------------TTGGATCCTGATTTACAATTCTCTCAAAATGCATTGCAAAAACTATTGGATTCCGAGCAG------------------------------------------------------GAAGATCTTAAGCAT------------------------------------------------------------------------------------------------------------------------------------------------------------------------------------------------------------------------------------------------------------------------------------------------------------------------------------------------------------------------------------------------------------------------------------------------------------------------------------------------------------------------------------------------------------------------------------------------------------------------------------------------------------------------------------------------------------------------------------------------------------------------------------------------------------------------------------------------------------------------------------------------------------------------------------------------------------------------------------------------------------------------------------------------------------------------------------------------------------------------------------------------------
