# Supplementary material for: Impact of recurrent gene duplication on adaptation of plant genomes
Source: BMC Plant Biol. 2014 May 31;14:151. doi: 10.1186/1471-2229-14-151 (PMC4049390; doi:10.1186/1471-2229-14-151)
Supplement: Additional file 4 — Contains the cleaned alignments of the clusters with codons under selection. [file 1471-2229-14-151-S4.zip › 4437544801233534_add4/Additional_file_4/Medtrcluster149_large_aligned.fasta]

>Medtr5g079450.1
------------------------------------------------------TACTCATCTCTCTTCTCAATTTTTCTTCTTATCAAACAAGAGAAGTCTCCGACTTCTCTTCTTTTTCTCTCTTTTCTATCTCGA---------------TCTCTCTTTTGTCACCTTAAA------------------------------------------------------------------------------------------------------------------TGGTTGTCAAAT---CTTCACACTCTTACATTA------------------------TCTATGTTTCGCGATCAC------------TTTAGAAACATTAGCCTATACCAAATGGTTACAGAATATGCTTTCACACACAATGTCCAACACTTTAAAATCAAT---TCGCCGTCCTTCTTTTCATCGCGCACCTTAAAGTCTCTTACTCTTATTGGTGTA------------------------------------------------------------------------------------------------------------------------------------------------------------------------------------------------------------------------------------------------------------------------------------------------------------------------------------------------------------TTCCCA---------------------------------------------------------------------------------------------------------------------------------------------------------------------------------------------------------------------------------------------------------------------------------------------------------------------------------------------------------------------------------------------------------------------------------------------------------------------------------------------------------------------------------------------------------------------------------------------------------------------------------------------------------------------------------------------------------------------------------------------------------------------------------------------------------------------------------------------------------
>Medtr8g062900.1
------------------------------------------------------CCGTCTCTCTCTCTCTCTCTCTCTCTCTCTCTATCCCCGCAGCGGCGA------AAGGTTGTATTTCTTTCCGAGTCGAGACGGTTCGTTCCGATCCATCCGCTATTCGCTAGGCTTACAGCGTGCAAGACAACAATGATGGGG------------------------------------------------------------------------AGTGTATTGGCCGACTGTCTTCTCATTCAC---CTTCCCACTCTTACATTA------------------------TTTATGTTTCGCGATCAC------------TTTGAAAACATTAGCCTATACCAAATGGTTATAGAATATGCTTTCACACACAATGTCCAACACTTTAAAATCAAT---TCGCCGTTCTTCTTATCATCGCACACCTTAACATCTCTTACTCTTACTGGTGAA---GGT---------------------------------------------------------------------------------------------------------------------------------------------------------------------------------------------------------------------------------------------------------------------------------------------------------------------------------------------------GACTTCCCT---------------------------------------------------------------------------------------------------------------------------------------------------------------------------------------------------------------------------------------------------------------------------------------------------------------------------------------------------------------------------------------CTTTTTGATAGATTGTTTTGGTTTCTGTGTAATTTCTTT---------------------------------------------------------------------------------------------------------------------------------------------------------------------------------------------------------------------------------------------------------------------------------------------------------------------------------------------------------------------------------------------------------------------------
>Medtr3g007790.1
------------------------------------------------------------------------------------------------------------------------------------------------------------------------------------------------------------------------------------CAGCGT------------------------------------AGTGAATTGAGCGACAATCTTCTCCATCAC---CTTTCCACTCTTACATTA------------------------TCTATGTTGCGTGATCAC------CAATGGGTGCTCAGTCGTGACCTATACCTAAAGACTATAGAATACGCCTTTTCGCACAACGTTCAACACTTTCAAATCCTT---CCCTCCTGTTTCTTTTCATCTCACACTTTAACGTCTCTTAATCTTACTGGTAAA------TCT---------------GATGATGTCGACCCCAACATGTTGAATACTTTGATCATTGACCGCTGTCTTGCACAAAACCTTCGCATTTCATGTACCAAGCTTCTCAATTTAACTATACGTATGTATGGT------------TGCTATTCTAAACCGGATTTCAAAATCTTTTTCGGACTAGAGTTATATGCTCCAACACTTCATTCCTTTGTTTTCAATGCTGATTATATTCCAAAATTTGTTGGGAGCAAGACCAAGGTTCTCTCTTCTATCAAACATCTAACTATTCTATTCAACTTGCTGGTTGAGCTTGCTAATATC---------------GATGAGCTCCCT------------------------------------ACCTACTGCATTGGTGATTACAGGATGTTGGGTTGCAGACTATTGGAATCTCAAAGTGAACACAGGATGTTCAGTTGCAGAAAAAAACATGGTGAAGGATACAAAAGTTTTTCAAAGATTATTGGAATCAAGAGAGTCCTCATAGTTTCGATGCGTCATAACAAGAATACCTTCTACTTGCTAGATTGCCCTTTCAATGAGCTAATGGCAGAAAGCACACATTATATT---------------------------------------------------------------------------------------------------------------------------------------------------------------------------------------------------------------------------------------------------------------------------------------------------------------------------------------------------AATACCAACAACCACAGCGGCAACGAAAATGGAAAAAATGGGATGACACACCAGCTAGAAAAATGGGGCGAGATTTGTGCAATGCATATCGGGCTGCAGGACAACAAAGGGCAAAATGGGTGGGGTGTTGCAACGGCACAACAGTGGTGGGACGACCTTGGTTACAAGAACAAGGAAGAAGGGTTGAACACACAAACATTCCTTGTTCTTTACTTTCTAAAT
>Medtr3g007830.1
------------------------------------------------------------------------------------------------------------------------------------------------------------------------------------------------------------------------------------------------------------------------------AGTGAATTGAGCGACAATCTTCTCCATCAC---CTTTCCACTCTTACATTA------------------------TCTATGTTGCGTGATCAC------CAATGGGTGCTCAGTCGTGACCTATACCTAAAGACTATAGAATACGCCTTTTCGCACAACGTTCAACACTTTCAAATCCTT---CCCTCCTGTTTCTTTTCATCTCACACTTTAACGTCTCTTAATCTTACTGGTAAA------TCT---------------GATGATGTCGACCCCAACATGTTGAATACTTTGATCATTGACCGCTGTCTTGCACAAAACCTTCGCATTTCATGTACCAAGCTTCTCAATTTAACTATACGTATGTATGGT------------TGCTATTCTAAACCGGATTTCAAAATCTTTTTCGGACTAGAGTTATATGCTCCAACACTTCATTCCTTTGTTTTCAATGCTGATTATATTCCAAAATTTGTTGGGAGCAAGACCAAGGTTCTCTCTTCTATCAAACATCTAACTATTCTATTCAACTTGCTGGTTGAGCTTGCTAATATCGAATCA------------GAGTTCCCT---------------------------------------------------------------------------------------------------------------------------------------------------------------------------------------------------------------------------------------------------------------------------------------------------------------------------------------------------------------------------------------------------------------------------------------------------------------------------------------------------------------------------------------------------------------------------------------------------------------------------------------------------------------------------------------------------------------------------------------------------------------------------------------------------------------------------------------------------------
>Medtr3g008050.1
------------------------------------------------------------------------------------------------------------------------------------------------------------------------------------------------------------------------------------------------------------------------------AGTGAATTGAGCGACCATCTTCTCAATCAC---CTTTCCACTCTTACATTA------------------------TCTATGTTGCGTGATCAC------CAATGGGTGCTCAGTCGTGACCTATACCTAAAGACTATAGAATACGCCTTTTCGCACAACGTTCAACACTTTCAAATCCTT---CCCTCCTGTTTCTTTTCATCTCACACTTTAACGTCTCTTAATCTTACTGGTAAA------TCT---------------GATGATGTCGACCCCAACATGTTGAATACTTTGATCATTGACCGCTGTCTTGCACAAAACCTTCGCATTTCATGTACCAAGCTTCTCAATTTAACTATACGTATGTATGGT------------TGCTATTCTAAACCGGATTTCAAAATCTTTTTCGGACTAGAGTTATATGCTCCAACACTTCATTCCTTTGTTTTCAATGCTGATTATATTCCAAAATTTGTTGGGAGC---------GTTCTCTCTTCTATCAAACATCTAACTATTTTATTCAACTTGCTGGTTGAGCTTGCTAATATCGAATCA------------GAGTTCCCT---------------------------------------------------------------------------------------------------------------------------------------------------------------------------------------------------------------------------------------------------------------------------------------------------------------------------------------------------------------------------------------------------------------------------------------------------------------------------------------------------------------CCTACTGCATTGGTGATTACAGGATGTTGGGTTGCAGACTATTGGAATCTCAAAGTATTGCAGACTATTATAACTAACAAGGACACGCTATTGCTTATTTCTACTTGT------------------------------------------------------------------------------------------------------------------------------------------------------------------------------------------------------------------------------
>Medtr3g019190.1
ATGTCACTCGCGAGAAGCAGGTGGTCGCAT------------------------------------------------------------------------------------------------------------------------------------------------------------------------------------------------------------------------------------------------AGTGACTTGTCCGATGATGTTCCCGTTCAC---CTTCCAACTCTTGCATTA---------TCCTTTCTCAGATTT------------------------------------------------------------------------------------------------------------------------------------------------------------------------------------------------GTCGACCCCAACATGTTGTCTACTTTGAGCATTGACCGCTGTCTTGCACAAAACCATCGTATTTCAAGTACCAAGCCTGTTAATTTAACTATACAAATGTATGAT------------TGCAAACCT------AATTTCGGAACTGCTTTTGGAATCGAGTTATATGCTCCAACAATTCATACCTTTGATTTTGCT---------------------------------------------------------------------CTATTCAAGTGGCTGGTCGATCTTTCTAATATCGAATCAGGCTACTGT------------------------------------------------------------------------------------------------------------------------------------------------------------------------------------------------------------------------------------------------------------------------------------------------------------------------------------------------------------------------------------------------------------------------------------------GTTGCATATGCAGTG------------------------------------------------------------------------------------------------------------------------------------------------------------------------------------------------------------------------------------------------------------------------------------------------------------------------------------------------------------------------------------------------------------
>Medtr8g062850.1
------------------------------------------------------------------------------------------------------------------------------------------------------------------------------------------------------------------------------------------------------------------------------------------------------------TGG------------------GAGTTACTA------------------------------------------------------------------------------------------------------------------------GGT------------------------------------------------------------------------------------GTTGATCCTAACATGTTGACTACTTTGATCATTGACAAATGTCTTGCACAAAACCTTCGCATTTCAAGTACCAAGCTTGTCAATTTAACTATATGTGTGTATGATTTCTTGTCTGGTTGCAATCCT------GATTTCGAAATCTATTTTGGAATCGAGTTATATGCTCCAACACTTCATACCTTTGATTTTACCGGTCATTATATTCCAAAACTTTTTGGGAGC---------GCTCTCTCTTCTATCAAACATGTGAATATACTATTCAACTGGTTGGTTAATCTTGTTAATATCGAATCA------------GACTTCCCT---------------------------------------------------------------------------------------------------------------------------------------------------------------------------------------------------------------------------------------------------------------------------------------------------------------------------------------------------------------------------------------CTTTTTGATAGATTGTTTTGGTTTCTGTGTAATTTCTTT---------------------------------------------------------------------------------------------------------------------------------------------------------------------------------------------------------------------------------------------------------------------------------------------------------------------------------------------------------------------------------------------------------------------------
>Medtr2g101950.1
------------------------------------------------------------------------------------------------------------------------------------------------------------------------------------------------------TCTAAGCAGTTCTCTCTCCCCCTCTGCTTT------CACCAAAAGACTCCA------TTTCACAACGAAAACAGTAACTTGACTGATTGTATTCTCATTCAC---CTTCCTACTATTACATTA------------------------TCTCACTTTCGCGATGGC------------TACTTGGAGCCTAGCCTGTTCCAAATGATTATAAAATACGCTATTTCCCACAATGTCCAACACTTACTAATGAAT---CCCTCTTGCTTCTTTTCGTGTCACACATTAACGTCTCTTAATCTTTCTGGTTAC------------------------------GTCGAGCCCAACATGTTGAATCGTTTGATCATTGACAGTTGT---GCACAAAACCTTTGCATATCAAGTACCAAGCTTGTCAATTTAACTATAATTATGCATGAT------------TGTGAGCCT------ATTATCGGAACCTATTTTGGACTCGAGCTGTATGCTCCAAGTCTTCAAACCTTTGCTTTTTCT---CCTTATACTCCAAAACTTTTTGCAAGC---------GTTCTCTCTTCTATCAAACATGTAAATATCCTACTCAACTGGTTGGTTGTGCTTACCAACATCGAATCA------------GAGTTCCCT---------------------------------------------------------------------------------------------------------------------------------------------------------------------------------------------------------------------------------------------------------------------------------------------------------------------------------------------------------------------------GTGAATTGGAAT------------------------------------------------------------------------------------------------------------------------------------------------------------------------------------------------------------------------------------------------------------------------------------------------------------------------------------------------------------------------------------------------------------------------------------------------------------------
>Medtr2g101960.1
---------------------------------------------------------------------------------------------------------------------------------------------------------------------------------------------------------------------------------------------------------------------------------------------------------------------------------------------------------------------------------------------------------------------------------------------------------------------------------------------------------------------------------------------------------------------ATGTTGAATCGTTTGATCATTGACAGTTGT---GCACAAAACCTTTGCATATCAAGTACCAAGCTTGTCAATTTAACTATACTTATGGATGAT------------TGCGACCTT------AATATCGGAACCTATTTTGGACTCGAGCTATATGCTCCAAGTCTTCAAACCTTTGCTTTTTCT---CCTTATACTCCAAAACTTTTTGCAAGC---------CTTCTCTCTTCTATAAAACATGTAGATATCCTGCTCAACTGGTTGGTCGAGCTTGCTAACATCGAATCA---------------------------------------------------------------------------------------------------------------------------------------------------------------------------------------------------------------------------------------------------------------------------------------------------------------------------------------------------------------------------------------------------GATTGGAAT------------------------------------------------------------------------------------------------------------------------------------------------------------------------------------------------------------------------------------------------------------------------------------------------------------------------------------------------------------------------------------------------------------------------------------------------------------------
>Medtr2g101940.1
------------------------------GGCTGCATTTGCTTATCATCTGGA---------------------------------------------------------------------------------------------------------------------------------------------------------------------------------------------------GACATC---------------TGTAACTTTATCGATTGTATTCTCATTCAC---CTTCCTACTAATTACATT------------------------------------------------------------------------------------------------------------------------------------------------------------------------------------------------------------------------GTCGAGCCCAACATGTTGGATCGTTTGATCATTGACAGTTGT---GCACAAAACCTTTGCATATCAAGTACCAGGCTTGTCAATTTAACTATACTTATGGATGAT------------TGCGACCTT------AATATCGGAACCTATTTTGGACTCGAGCTATATGCTCCAAGTCTTCAAACCTTTGCTTTTTCT---CCTTATACTCCAAAACTTTTTGCAAGC---------GTTCTCTCTTCTATAAAACATGTAGATATCCTACTCAACTGGTTGGTTGAACTTGCTAACGTTGAATCA------------GAGCTCCCT------------------------------------------------------------------------------------------------------------------------------------------------------------------------------------------------------------------------------------------------------------------------AAGGTGAAAGATATACAAGAACACTTTTACAGAAAAAACATCAGTGAACCTAAGAAGATTGGAATCAGGAGAGTCCTCAAAGTATTGATCCATTATAAC------------------------------------------------------------------------------------------------------------------------------------------------------------------------------------------------------------------------------------------------------------------------------------------------------------------------------------------------------------------------------------------------------------------------------------------------------------------------------
>Medtr3g005980.1
------------------------------------------------------------------------------------------------------------------------------------------------------------------------------------------------------------------------------------------------------------------------------AGTGATTTATCAGATTGTATTCTCCTTCAC---CTTCCCACCCTTACACTA------------------------TCTCAGATTCGTGATCAC------------TTTATGGGGATTAGACTATACAAAAAGATCATAGAATACACTTTTTCACACAATGTCCAACGCTTTCGAATCAAT---CCACCATGCTTCTTTTCATCTCATACTTTAACCTCCCTTCATCTTTCTAGTTATCGC---------------------------GTCGACCCCAACATGTTGAATACTTTGATCATTGACTTATGT---GCACAAAACCTTCGCATTTCAAGTACCAAGCTTCTCAATTTAACTATATGTATGTACGAT------------AATGATCCT------AATTTCAGATCCTCTTTCGGAATCGAGTTATATGCTCCAACTGTCCATACTTTTGAATATAGTGGTGAATATATTCCAAAACTTTTTGGGAGC---------GTTATCTCTTCTATCAAACATGTAAGTATTCTATTCAGCTGGCTGGTTGAACTTGCTAATATCGAATCA------------AAGCTCCCTTTGCAGCCATTTGGTCCAGATGATCTGACATTGAAA---------------------------------------------------------------------------------------------------------------------------------------------------------------------------------------------------------------------------------------------------------------------------------------------------------------------------------------------------------------------------------------------------------------------------------------------------------------------------------------------------------------------------------------------------------------------------------------------------------------------------------------------------------------------------------------------------------------------------------------------------------------------------------------------------------------------
>Medtr3g005990.1
------------------------------------------------------------------------------------------------------------------------------------------------------------------------------------------------------------------------------------------------------------------------------AGTGATTTATCCGGTTGCGTTCTCCATCTC---CTTCCCACGCTTACCTTA------------------------TATCATATTCGAGATCACTTGCAG------TTTATGGGGATTAGCCTATACCGAATGATTATAGAATATGCTTTTTCACACAATGTCCAACAGTTTCGAATCAGT---CCACCACGCTTCTTTTCATCTCATACTTTAACGTCCCTTCATCTTTCTAGTAGTCAC------CGTTGCACCACCTTC------GTCGACCCCAACATGTTGGATACTTTGATCATTGACTGCTGT---GCACGAAACCTTTGCATTTCAAGTACCAAGCTTCTCAGTTTAACTATATGTATGTATGAT------------GGTGATCCT------AATTTCAGAACCTATTTCGGAATTGAGTTATATGCTCCAACTGTTCATACCTTTAATTATAGTGGTCAATATATTCCAAAACTTGTTGGGAGC---------GTTCTCTCTTCTATCAAACATGTAAATATTATATTCAACTGGCTGGTTGAACTTGCTAATATCGAATCA------------AAGCTCCCTTTG------------------------------------------------------------------------------------------------------------------------------------------------------------------------------------------------------------------------------------------------------------------------------------------------------------------------------------------------------------------------------------------------------------------------------------------GGAAGTAATCGTGTAGGAGAGTCTAACCTCTTCTTACTTGACTCAACCCATGATGATTCTAGAACA------------------------------------------------------------------------------------------------------------------------------------------------------------------------------------------------------------------------------------------------------------------------------------------------------------------------------------------
