# Supplementary material for: Impact of recurrent gene duplication on adaptation of plant genomes
Source: BMC Plant Biol. 2014 May 31;14:151. doi: 10.1186/1471-2229-14-151 (PMC4049390; doi:10.1186/1471-2229-14-151)
Supplement: Additional file 4 — Contains the cleaned alignments of the clusters with codons under selection. [file 1471-2229-14-151-S4.zip › 4437544801233534_add4/Additional_file_4/Medtrcluster166_large_aligned.fasta]

>Medtr7g061050.1
---------------------------------------------------------------------------------CAG---------------------CTCCCCGGTGAACTTATTGTCGAAGTGCTTTCCTTCCTTCCTGTCAAA------ATGCGGCTGAAGTGTGTGAGCAAGTCATGGAAGTACCTCATA------------------CGCACAATT---------------------------------------------------------CGTTTGCTCGAGAAC---------ATCATTATCAATCTTCCA---AATCCTTACCATCAACTGAATGACAAGGATTGCCACTACATCGTTGGTTCCTGCAATGGATTGCTTTGCTTATTTGGCGGAACTAGAGAG------AATGGGGGGTATCTTCGTTTTGCCACAAGGATAATATCAGAAAAA---GGC------------------------------------------ACGTTTGGTTATGATAATTCAACAGAAACTTATAAGGTGGTGACAAATGTAAGAGTTTTTAGTTTGGGCGTTAATGTTTGGAGAAAT---------------------------------GTTGTGCATGTGAAAGATAGTGTTAATTGGTTG---ATTCACAAT---------------------------------------------GATGATAATTGCGAGGGTATTACT---ATTGGGCAATTTGTGATTATTTCACTTGATTTGGGCACTGAGGCATATACTAAATTGTTTCCTCCTCATGGTTTCAGTGAAGTACCATTTGTTATACCAAAACTAAGTGTCTTAAATGATTATCTTTGTTTTTTTCATGATTTCAAACAAGTTATATGGCAAATGAAGGAATTTGGATTTCAAGAGTCTTGGACTCAGTTATTCAAAATTAGTTATCAG---------------------------CGATGT------CCATTATACCTTTTGGAGAAGAACGATACACTATTATTGACCAGAAATTATATTTTTTCAAGAGAACCAATTCTCTATAATTTGAGAGATAACAGAGCAAAAAGGATCAATATA---------CCTTGGTGG---------GTTGAAAGCTTG---------------------------------------------------------------------------------------------------------------------------------------------------------------------------------------------------------------------------------------------------------------------------------------------------------------------------------------------------------------------------------------------------------------------------------------------------------------------------------------------------------------------------------------------------------------------------------------------------------------------------TCT------------------------------------------------------------------------------------------------------------------------------------------------------------------------------------------------------------------------------
>Medtr7g061090.1
---------------------------------------------------------------------------------CGGCATCCGAAC------------CTCCCTGACGAACTTATTGTCGAAGTGCTTTCCTTCCTTCCTGTCCAA------ATACGGCTGAAGTGTGTGAGTAAATCATGGAAGTACCTCATA------------------CGCAAATTT------------ATGTCTTCCACGAATTGCATGGTC---------------------CGTTTGCTCGAGAAC---------ATCATTATCAATCTTTCA---TATCCTTACTATCGACTCAAGGAAAAGGACTGCTTCCACATTGTTGGTTCCTGCAATGGATTGCTTTGCTTATTTGGCGGAACTAGAGAG------ACTGGGGGGTATCTTCGTTTTGCCACAAGGACAATATCAGAAAAA---GGC------------------------------------------ACGTTTGGTTATGATAATTCAACAGAAACTTATAAGGTGGTGACAAACGTAAGAGTTTTCAGTTTAGGCAACAATGTTTGGAGAGAT------------------CATCATCAATAT---GTTGTGCATTTGAGTAGTAGTGTTAATTGGTTG---ATTCACAAT---------------------------------------------GATGATTATTGCAAGGATATCGCT---ATTGAACAATTTATGATTATTTCACTTGATTTGGGCACCGAGACACATGCTAAGTTTCGGCCTCCTCACAGTTTCGTTGAAGTTCCCTTTGTTATACCAAATCTAAGTATGTTAAAGGATTGTCTTTGTTTTTCTCATGATTTCAAACAAATTATATGGCAAATGAAGCAATTTGGAGTTCAAGAGTCTTGGACTCGGTTATTCAAAATTAGTTATCAG---------------------------------------CCATTATGCCTTTTGGAGAAGAAGGATACACTGTTATTGATGAGAAATGATTTTGTTGAAAGACGACCAATTCTCTATAATTTGAGAGATAAGAGAGCAAAAAAGATCAATATA---------CCTTGGTCG---------GTTGAAAGTTTG---------------------------------------------------------------------------------------------------------------------------------------------------------------------------------------------------------------------------------------------------------------------------------------------------------------------------------------------------------------------------------------------------------------------------------------------------------------------------------------------------------------------------------------------------------------------------------------------------------------------------TCT------------------------------------------------------------------------------------------------------------------------------------------------------------------------------------------------------------------------------
>Medtr7g021580.1
---------------------------------ATGAATCTCTATTTAACTGCTCTTATGACACGCCACTGCTTTCACAAA---------AAT------------CTCCCTGACGAACTCATCGTTGAAGTGCTATCATGGCTTACCGTAAAA------ATGCGACTGAAGTATGTGAGTAAGTCATGGAAGTCCCTCATC------------------CTCACACTT---------------------------------------------------------CGTTTGCTTGAGTAC---------ATCATTATCAATCTTCCT---GATCCTTATTATCAACTA---GACAAGGAC---------ATTATC---------ATTGAGTTGTTGTGGCTT---------------------------------------CGTTTTGCCATAAGGAAATTATCGGAAAAA------------------------------------------------GTGTTTGGTTATAATAATTCAACTGACACTTATTCGGAGGTGACAAAGATAAGAGTATTCACTTTAGGTAGCAATGTTTGGAGAAAT------------------------------GATGTTGTGCATCTTGGTGGTAGTGTTACTTGGTTG------------------------------------------------------------------------------------------------------------------------------------------------------------------------------------------------------------------------------------------------------------GAATTTGGAGTTGAAGAGTCTTGGACTCAGTTCCTTAAAACTAGTTATCAT---------------------------------------CCATTATGCCTTTCGGAGGAGAGTGATACACTATTATTGAGAAACAATCGC------GAAAACCAAGCAATTCTCTATAATTGGAGAGATAGTAGAGCAGAAAGAGTCCATAAT---------TTTCCGCGC---------GTTGAAAGCTTG---------------------------------------------------------------------------------------------------------------------------------------------------------------------------------------------------------------------------------------------------------------------------------------------------------------------------------------------------------------------------------------------------------------------------------------------------------------------------------------------------------------------------------------------------------------------------------------------------------------------------TCG------------------------------------------------------------------------------------------------------------------------------------------------------------------------------------------------------------------------------
>Medtr4g034860.1
------------------------------------------------------------------------------------------GCTTTTCAACTC---CTTCTCTTCTCTCTGATTCTGATTTTGTTTCTTCGTCTGTTTAAAAAGTCAAGATCGAAAAATAGATTCATTAATATTCTCTGGAAATCCATCATC------------------CTCACATTTAGAATCACGTTA---------------------------------------------CGCTTGTTAGAGAAC---------GTGATTATAAACCTTTCTGATGATCCTTACTATCAACTGAAGGACAAGGACTGTGTCCATATTATTGGTTCCTGCAATGGTTTGCTTTGCTTGTTTGGTCTAAAA------------TCTTGTGGTCATATTCGATTTGCAAGTAGGAAAATATCAAAGAAA---GGT------------TGTTTCCCTGGTAAAGGCGATTTGTTAAAGGTGTTTGGTTATGTTAATTCAAGCGACACTTATAAGGTTGTGACATCTGCAAGAGTTTTTAGTTTAGGCGATAATGTTTGGAGAAAG------------------------------GGGTTTGTCCATTTGAGTGGTAGTGTTTTTTGGTTG---ATTCAGAAT------------------------------------------TATGATGATGATTGCGAGGATTTTACA---ATCGAGCAATTTGTGGTTATGTCGCTTGACTTGGGCATTGAGAAATATACTCAAATGCGGCCTCCTCAAGGGTTTGATCAAGTGCCATTTCTTGTGCCAAATGTAAGTGTGTTACAGGATTGTCTTTGTTTTTCTCATGATTTTCAACAAGTTATATGGCAAATGAAGGAATTTGGAGTGGAAGAGTCCTGGACTCGATTTCTTAAAATTAGTTATCTTTTA------------------ATGTCC------------CCATTATGTGTTTCGGAGAAGAGTGGTACACTACTGTTGACTAACTGTCAT------GAAAACCGAGCAATTCTCTTTAATTGGAGAGATAACAGGGTGCAGAGAATCAATGGA---------CACCGGCTG---------------------------------------------------------------------------------------------------------------------------------------------------------------------------------------------------------------------------------------------------------------------------------------------------------------------------------------------------------------------------------------------------------------------------------------------------------------------------------------------------------------------------------------------------------------------------------------------------------------------------------------------------------------------------------------------------------------------------------------------------------------------------------------------------------------------------------------------------------------------------------
>Medtr7g061010.1
---------------------------------------------------------------------------------CAGCCGTCCAAC------------CTCCCTCTTGACCTTATCACAGAACTGCTTTCTTTCCTTCCGGTCAAA------CTGCAATTCAGGTGCGTTTGTATGTCATGGAAAATCCTAATA------------------CTTGCAGTC------------------------------------GTTTCACCAACCTCCTTGAGTCATTTATTGGAGAAT---------AAGCCGACCACCCTTACC---GATCCTTACTATAGTTTGAATGATAAGGATTGTCGTTCTGTTGCTGGTTCTTGCAATGGATTGTTATGTTTGTTGGGTCTTTCC------------------------CTCCGTTTCGCTACCAGGGCAATATCTGATAAAGCT---------------------------------------------GCATTTGGATACGATAATTCAACGGATACTTATAAGGTAGTG------ACGGGAGTATTTAGTTTGGGCGATAATGTTTGGAGAAAT------------------------------AATCGTGTGCATTTGAGAGATAGTCTGAATTGGTTG---TTACGCAGT---GTTGATGATTGT------------------------------------GATTGCGAATATATTACTTCTATTGAGCAATTTATGATTGTTGCACTTGATCTGCGTACAGAGACATGCAAAGAGTTGCTTCTCCCTCGAGGTTTTGACGAAGTCCCATGTTATGAGCCATCTCTATGTGTGTTGATGGATTGCATTTGTTTTTCTCATCTTGTCAAGAAAGTTATATGGAAGATGATGGATTATGGAGATGATGATTCTTGGACTCAATTACTCGAGATT------------------------------------------TCGGCACCATTGCACCTTTCTAAAAATTATGATACACTGATACTGGGAAGCACTCTT------GAACATGAATTTGCTGTCTATAATTTGAGAGATGGTAGCATAGAGAAAACTAGAATTACCAATGGGAGCTCGTGG---------GTTGAAAATATCAACGTTATTGATGGTGCATGGCTGGATGAGGAAATGATACGAAGAAAGAAAAGAAGAAAGAGGCTTATTCATCCGCCAAATGCGGCGTCATTGCCGATAATCCTCCCTGATGAGATTATCACAGAACTGCTTTCTTTCCTTCCGGTCAAATCTCTGATGCAATTCAAGTGCGTTTTAAATTGTTTTGTTGTCTTAAATCATTCATCTTTTGTTGTTTGTTTGTGTTTGATATCATCATCATCTGAAAATGTCTTGCTGTGGTGGAAACTGTGGCTGTGGAAGTGCCTGCAAATGCGGCAATGGCTCTGCAAGATGTACCCTGACTTGAGCTACACAGAATCAACCACCTCTGAGACCCTTGTGATGGGA------------------------------------------------------------------------------------------------------------------------------------------------------------------------------------------------------------------------------------------GCATCTGCCAAGCCTCAATTTGAAGCTGCTGAAATGGGTGCTGAGAATGATGGCTGCAAGTGTGGTCCAAACTGCAACTGCAACCCATGCACTTGC---------------------------------------------------------------------------------------------------------------------------------
>Medtr7g060940.1
---------------------------------------------------------------------------------CAGCCGTCCAGC------------CTCCCTGATGAGATTATCACAGAACTGCTTTCTTTCCTTCCAGTGAAA------ATGCGAATGAAGTGCGTTTGTAAGTCATGGAAAATAATAATA------------------CTCACAATG------------------------------------GTTTCACCAATCTCCTTGAGTCATTTGTTGGAGAGT---------AAGCCCATAACCCTTACC---GATCCTTACTATCTTTTGAATGATAAGGATTGCTGCTCGGTTGCTGGTTCTTGCAATGGATTGCTTTGTTTGTATGGTTGTTCT------------------------CTCCGTTTCGCTACAAGGACAATATCTGATAAA------------------------------------------------GAATTTGGATATGATAATTCAACCGACACTTACAAGGTAGTG------GCGAGAGTATTTAGTTTGGGCGATAATGTTTGGAGAAAT------------------------------AATGGTGTGCATTTGAGAGGTAGCGTTAATTGGTTG---ATCCACAAC---ATGGATGATTATTATGATGATGATGATGGTGGTGTTTTT---------GATTGTCAATATATTACT---ATTGAGCAATTTAAGATTGTTTCACTTGATCTTGGTACGGAGACATGCAAAGAGTTGCTTCTCCCGCGAGGTTTTGATGAAGTCCCAAGTTTTGAGCCATCTCTATGTGTGTTGATGGATTGCATTTGTTTTTCTCATCTTGTGAAGAAAGTTATATGGCAGATGATGGATTATGGAGTTGAAGAATCTTGGACTCAATTACTTAAAATC------------------------------------------TCGGCACCATTGCACCTCTCTAAAAATTATGATACACTGATATTGGAAAACAAGGTT------GATGATGTAACAGTTGTATATAATTTGAGAGATGGTAGTGTTGAGAAAACTATAATTACCAATGGTTGCTCGTGG---------GTTGAAAGCTTG---------------------------------------------------------------------------------------------------------------------------------------------------------------------------------------------------------------------------------------------------------------------------------------------------------------------------------------------------------------------------------------------------------------------------------------------------------------------------------------------------------------------------------------------------------------------------------------------------------------------------TTGTCTGCCATGGAGCAGCTCGGG---------------------------------------------------------------------------------------------------------------------------------------------------------------------------------------------------------
>Medtr5g011350.1
---------------------------------------------------------------------------------------------------------------------------------------------------------------------------------------------------------CGCGAAACCCTCACCTCA---------------------------------------------GTTGTACCAATCTCCTTGAGTCGTTTGCTGGAGAGT---------AATTCGATCACCCTTACC---GATCCTTACTATAATTTGAAGGATAAAGATTGTCCATCGGTTATTGGTTCCTGTAACGGATTAATATGTTTGTTCGGTTATTCT------TATATA------------CTCCGTTTCGCTACAAGGACCATATCGGATAAA------------------------------------------------ACATTTGGTTATGATAATTCAATGGATACTTATAAGGTAGTT------GCAAGAGTTTTTAGTTTCCGCGATAATGTTTGGAAAACT------------------------------TGGAGTGTGCATTTGAGTGGTAATGTTAATTGGTTGACTCTTCGCAAC---------------------------------------------------GATTGCAAGAATATTCCT---TTTGAGCAATATGTGATTATTTCACTTTATCTGAGTAAACAGACATACAAAGAGTTGCTTCTTCCTCAAGGTTTTGATCAAGTGCCATGTTTTGAGCCATCTCTATGTGTTTTGATGGATTGCCTCTGCTTTTCCCACGTTGTCAAGAAA---------------------------------------------------------------------------------------------------------------------------------------------------------------------------------------------------------------------------------------------------------------------------------------------------------------------------------------------------------------------------------------------------------------------------------------------------------------------------------------------------------------------------------------------------------------------------------------------------------------------------------------------------------------------------------------------------------------------------------------------------------------------------------------------------------------------------------------------------------------------------------------------------------------------------------------------------------------------------------------------------------------------------------------------------------------------------------------------------------------------------------
>Medtr2g027820.1
---------------------------------------------------------------------------------------------------------------------------------------------------------------ATGCGACTGAAGTGCGTGTCTAAGTCATGGAAAACCCTAAAC------------------CTCGCACTA------------------------------------GTTTTACCGACCTCCTTGAGTTGTTTGTTGGAAAGT---------------ATCACCCTTACC---GATCCTTACTATCAATTGAAGGATAAGAATTGTCACGTGGTTGTCGGTTCCTGCAATGGATTGCTATGTTTGCTCGGTCATTCT------------------------------------------------------------------------------------------------------------------------------------------------------------------------------------------------AATCTTCTGAATCATTCT------------AATGAAGTGCATTTGAGTGGCAGTATTAATTGGTTG---CTTCACAAT---------------------------------------------TACTGTAATTGCAAGTATATTAGT---GTTGAACAATTTATAATTATTTCGCTTGATCTGCATACGGAAACATACAAGGAGTTACGTCCCCCTCAAGGTTTTGATGAAGTTCCATTGATTAAGCCAACTCTAGGTGTCTTGATGGATTTCCTTTGTTTTTTTAATGTTGTTAAGAAAGTTATATGGAAGATGACTGAGTATGGTGTTGAAGAGTCTTGGACTCAACTAGTTAAGATT------------------------------------------------CCATTGCACGTTGATAAAAATTGTGACACAATGATATTGGCAAACTGTTTT------GAAGACATACTGGTAGTTTATAATTTGAGAGATGATAGTGTAGAGAGCGTTAGAATAACCAACGGTTACCGGTTGCACGGG---GTTGAAAGCTTG---------------------------------------------------------------------------------------------------------------------------------------------------------------------------------------------------------------------------------------------------------------------------------------------------------------------------------------------------------------------------------------------------------------------------------------------------------------------------------------------------------------------------------------------------------------------------------------------------------------------------TTG------------------------------------------------------------------------------------------------------------------------------------------------------------------------------------------------------------------------------
>Medtr7g060960.1
ATGACTATATGGGTTTTTGAGGTTCCTGGAAAT---------------------------------------------------CCTCCCAAC------------CTTCCTGACGAACTTATCACAGAACTGCTTTCTTTTCTTCCCGTCAAA------ATCCGATTCAAGTGCTGTTGTAAGTCATGGGAAACCCTATTT---------------------------------------------------------------GTTTTACCAATCTTCTTGAGTCATTTTCTGGAAAGT---------AAGTCGATAACCCAGACA---GATCCTTACTATAGTTTGAAGGAAAAGGACTGTACTATGGTTGTTGATTCTTGCAATGGATTGCTATGTTTGGTCGGTTGTTCT------------------------TTCCGTGTCGCTACCAGGACAATATCTGATAAA------GACCTCACACAG------------------------------ACATTTGGTTATGATAATTCAACTGATACTTACAAGGTAGTG------GCGAGAGTTTTTAGTTTGGGCGATAATGTTTGGAGGAAT------------------------------GATGGTGTGCATTTGAATGGTAGTGTTAATTTGTTG---ATTCGCGAT---------------------------------------------GATTATGATCCCAGGTATATCACG---GTTGAGCAAGTTACAATCATTTCACTTGATCTGGGTACAGAGACATACAAAGAGTTTTCCCCCCCTCGAGGATTTGATCAAAAGCCATATGTCAAGCCATCACTATTTGTGTTGATGGATTGCCTTTGTTTTTCTGAAGTGGTCAAGGAAGTTATATGGAAAATGACGGATTATGGAGTTGAAGAGTCTTGGACTCAATTACTTAAGATT------------------------------------------------CCATTGCACCTTTCTAAAAATCACGATACACTGATATTGGAAAGCTATCTT------GGAAGCCTACCAATTGTCGTTAATTTAAGAGATGGCAGTGTAGAGCGAATTGCAATTACTAATGGCCGTGATAGG---------GTTGAAAGCCTA---------------------------------------------------------------------------------------------------------------------------------------------------------------------------------------------------------------------------------------------------------------------------------------------------------------------------------------------------------------------------------------------------------------------------------------------------------------------------------------------------------------------------------------------------------------------------------------------------------------------------TTG------------------------------------------------------------------------------------------------------------------------------------------------------------------------------------------------------------------------------
>Medtr7g052150.1
---------------------------------------------------------------------------------CAGCCACCCAAC------------CTCCCCGATGAACTTATCACAGAAGTGCTTTCTTATCTTCCTGTGAAA------ATGCAACTAAAGTGCTGTTGTAAATCATGGAACACCCTCGTG------------------TTCACTCTT------------------------------------GCCGTACTGATTTCCTTTACTCGTTTGATAGAGAGTTCTTTGTGTAAGTCCATCACACTTACC---GATCCTTACTATCGTTTAGAGAATAAGAGTTGTTGTTGGATTGTTGGTTCTTGCAATGGATTGCTATGCTTGCTAGGTTATTCT------------------------CTCCATTTTGCGACTAGGAAAATATCTTATAAA------------------------------------------------ACATTTGGTTATGATAATTCAAAAGACACTTATAAGGTAGTG------GCGAGAGTTTTTAGTCTGGACGATAAGGTTTGGAGAAAT------------------------------ACTGGTTTGCATTTGAGTGGTATTGTTTATTACTTG---ATTCAAAAC---------------------------------------------TCTTTTGATTGCAAGAATATTATT---GTTGAGCAATTTGCGATTATTTCACTTGATTTGGGCACGGAGACATGCAAAGATTTGCTTCCGCCTCGAGGTTTTGCAGAAGTACCACATGTTAAGCCATCTCTATGTGAGTTGCTGGATTGCCTTTGTTTTTCTCATGTTGTCAAGAAAGTTATATGGCAAATGACACATTACGGAGTTGAAGAGTCTTGGAGTCAATTACTTAAGATA------------ACACATTATGGAGTTGAA------------------CCATTGCACCTTTCTAGAAATTATGATTCATTGGTATTGATAAACAATCTT------GATGACCTACCAGTTGTCTATAATTTGAGAGATGATAGTGTAGAGAGAATTAGAATTATCAATGGTCGTTGCTGG------TATGCTGAAAGCTTG---------------------------------------------------------------------------------------------------------------------------------------------------------------------------------------------------------------------------------------------------------------------------------------------------------------------------------------------------------------------------------------------------------------------------------------------------------------------------------------------------------------------------------------------------------------------------------------------------------------------------CTG------------------------------------------------------------------------------------------------------------------------------------------------------------------------------------------------------------------------------
>Medtr7g050490.1
------------------------------------------------------------------------------------------------------TTCCTCCCTGACGACCTTATCGTAGAAGTGCTTTCTTTCCTTCCTGTGAAA------ATGCGACTAAGGTCCTGCTGTAAATCGTCAAACTCCCTCGTA------------------TTCACACTG------------------------------------GTCCTACCCATCTCCTTTGATCGTTTCATAGAGAGTTCA---TGTAAACCGATTACCCTTACC---GATCCTTACTATAGTTTGAAGGATAAGGATTGCTCTAATGTTGTTGGTTCCTACAATGGATTGATATGTTTGCTCGGTTATTCT------------------------TTCCGTTTTGCTACCAGGACAATATCAGAAAAA------------------------------------------------ACATTTGGTTATGATAATTCCAAAGACACTTATAAGGTAGTG------GCGAAAGTTTTTAGTCTGGGCGATAATGCTTGGAGAAAT---------------------------------------------------------------------------------------------------------------------------------------------------------------------------------------------------------------------------------------------------------------------------------------------------------------------------------------------------------------------------------------------------------------------------------------------------------------------------------------------------------------------------------------------------------------------------------------------------------------------------------------------------------------------------------------------------------------------------------------------------------------------------------------------------------------------------------------------------------------------------------------------------------------------------------------------------------------------------------------------------------------------------------------------------------------------------------------------------------------------------------------------------------------------------------------------------------------------------------------------------------------------------------------------------------------------------------------------------------------------------------------------------------------------------------------------
>Medtr7g050520.1
------------------------------------------------------------------------------------CCACCCAAC---------TTCCTCCCTGACGAACTTATCGTAGAAGTGCTTTCTTTCCTTCCTGTTAAA------ATGCGACTGAGGTCCTGCTGTAAATCGTGGAACTCCCTCGTA------------------TTCACACTG------------------------------------GTCCTACCCATCTCCTTTGATCGTTTCATAGAGAGTTCA---TGTAAACCGATTACCCTTACC---GATCCTTACTATAGTTTGAAGGATAAGGATTGCTCTAATGTTGTTGGTTCCTACAATGGATTGATATGTTTGCTCGGTTATTCT------------------------TTCCGTTTTGCTACCAGGACAATATCAGATAAA------------------------------------------------ACATTTGGTTATGATAATGAAAAAGATACTTATAAGGTAGTG------GCGAAAGTTTTTAGTCTGGGCGATAATGCTTGGAGAAAT------------------------------GATGGTGTGCATTTGCGAGGTATTGTTAATTACTTG---ATTCGCAATTAC------------------------------------------TCTTCGGATTGCAAGGATCTTACT---GTTGAGCAATTTGTGATTATTTCTCTTGATTTGGGCACGGAGACATACAAATATTTGCTTCCCCCTCGAGGTTTTGTTGAAGTGCCATTTATTAAGCCATCTATTTGTCTGTTGATGGACTGCCTTTGTTTTTCTCATGTTGTCAAGCAAGTTATATGGAAGATGACAGATTATGGAGTTCAAGAGTCTTGGACTCAATTACGTAGGATA------------------------------------------------CCATTGCACCTTTCTAAAAATTATGATGCACTCGTAGTAGCAAACGATTCT------GAAGAACTGCCAGTTGTCTATAATTTGATAGATCATAGTGTAAAGAGAACTAGAATTATCAATGGTCGCTGGTGG---------TCTGAAAGCTTG---------------------------------------------------------------------------------------------------------------------------------------------------------------------------------------------------------------------------------------------------------------------------------------------------------------------------------------------------------------------------------------------------------------------------------------------------------------------------------------------------------------------------------------------------------------------------------------------------------------------------TTG------------------------------------------------------------------------------------------------------------------------------------------------------------------------------------------------------------------------------
>Medtr7g050480.1
------------------------------------------------------------------------------------CCGCCCAAC---------TTCCTCCCTGACGAACTTATCGTAGAAGTGCTTTCTTTCCTTCCTGTGAAA------ATGCGACTGAGGTCCTGCTGTAAATCGTGGAACTCCCTCGTA------------------TTCACACTG------------------------------------GTCCTACCCATCTCCTTTGATCGTTTCATAGAGAGTTCA---TGTAAACCGATTACCCTTACC---GATCCTTACTATAGTTTGAAGGATAAGGATTGCTCTAATGTTGTTGGTTCCTACAATGGATTGATATGTTTGCTCGGTTATTCT------------------------TTCCGGTTCGCTACCAGGACAATATCAGATAAA------------------------------------------------ACATTTGGTTATGATAATGAAAAAGACACTTATAAGGTAGTG------GCGAAAATTTTTAGTCTGGGCGATAACACTTGGAGAAAT------------------------------GATGGTGTGCATTTGCGAGGTATTGTTAATTACTTG---ATTCGCAATTAC------------------------------------------TCTTCGGATTGCAAGGATCTTACT---GTTGAGCAATTTGTGATTATTTCACTTGATTTGGGCACGGAGACATACAAATATTTGCTTCCCCCTCGAGGTTTTGTTGAAGTGCCATTTATTAAGCCATCTATTTGTCTGTTGATGGACTGCCTTTGTTTTTCTCATGTTGTTAAGAAAGTTATATGGAAGATGACAGATTATGGAGTTCAAGAGTCTTGGACTCAATTACGTAGGATA------------------------------------------------CCATTGCACCTTTCTAAAAATTATGATGCACTCGTATTAGCAAACGATTCT------GAAGAACTGCCGGTTGTCTATAATTTGATAGATCATAGTGTAAAGAGAACTAGAATTATCAATGGTCGCTGGTGG---------TCTGAAAGCTTG---------------------------------------------------------------------------------------------------------------------------------------------------------------------------------------------------------------------------------------------------------------------------------------------------------------------------------------------------------------------------------TGCAATCTCAACTTCAAAGATATCAAGGTTATTGATCGTACATGGTTGGACGAGGAAATGATAGAAAGAAAGAAAGGGATGAAGAAAGAAACGAAGAAAGAGGCTTATTGCATGATCTTGCAAGAACTTAAGCTAAGGTTAGACGAAGCAAAGGGTAACTGGGTCGAAGAGCTCCATTCAGTTCTCATGGTATATCATACAAACTCCTCATTTGACTACAGGATAACTTCCATTCTA---------------------------------------------------------------------------------------------ATATGGAACAGAAGCAGTTATACTCGTGGAAATTGGAGGACTCGGCTGGAGAACAGCCACACCAAAGACATCCAAACCAACGATGAAAATATTCGTGAGGATTTTGACTTTGTTGAGAAGAACAGAAAC
