# Supplementary material for: Impact of recurrent gene duplication on adaptation of plant genomes
Source: BMC Plant Biol. 2014 May 31;14:151. doi: 10.1186/1471-2229-14-151 (PMC4049390; doi:10.1186/1471-2229-14-151)
Supplement: Additional file 4 — Contains the cleaned alignments of the clusters with codons under selection. [file 1471-2229-14-151-S4.zip › 4437544801233534_add4/Additional_file_4/Medtrcluster168_aligned.fasta]

>Medtr1g113700.1
------------------------------------------------------------------------------------------------------------------------------------------------------------------------------------------------------------------------------------------------------------------------------------------------------------------------------------------------------------------------------------------------------------------------------------------------------------------------------------------------------------------------------------CAAAAAGAATTT------------------------------------------------------------------------------CGTTTGATGACCCTTCGGCGC---------------------------------------------------------------------------------------------------------------------------------------------------------------------------------------------------------------------------------------------------------------------------------------------------------------------------------------------------------------------------------------------------------------------------------------------GAATGGATTTCAAGGACTCATTTTTGCGGCGAACTCTGTGGCTGGGTTGCATATCACCGATCCCACGGTGGACTCGCCTTTCTCAATCTTAGAGACCATACCGGCATTATTCAGGTTAAAGAATTTCCAGCCGCACATTATGCTCTCAATAACGTAAGACTCGAGTATGTCGTTGCCATTCAAGGTGTTGTTCAATCAATCCACAACAACATGAAAACCGGCTTCATCGAAATTGTTGCAAATGAGGTTCAAGTGTTAAACTCTGTCAATGCAAAG---------------------------------TCTCTTAAA---------------------------------------------------------------------------------------------------------------------------------------TATCGATGTCTTGATCTAAGGAGGCAGCAATTGAATTCTAACATGTTGCTGCGGCATAATGTGGTTAAACTCATACGAAGATATCTAGAAGACATACATGGTTTTGTGGAGATTGAAACTCCAATATTGTCAAGATCCACACCAGAAGGTGCCCGGGATTATTTAGTTCCATCAAGAATCCAGCGAGGAACATTCTATGCCTTGCCACAAAGCCCTCAGCTATTTAAGCAAATGCTAATGGTAGCTGGTTTTGATAAATATTATCAAGTAGCAAGATGTTTTCGGGATGAAGATTTAAGAGCT------GATAGACTACCTGAGTTCACACAACTAGATATGGAAATGGCTTTTACTCCTTTAGAAGATATGTTTTCTCTTAATGAAGAGTTGATCAGAAAGGTTTTTCTTGAAATTAAGGGTGTGGAATTACCAAATCCTTTCCCTAGGCTTACATATGCTGAAGCAATGAATAGATATGGTTCGGACCGTCCAGATACCAGATTCGATCTAGAATTAAAAGAT------TCTGACATTTTCTCAAGGTCTTCCTTCAAGGTTTTCTCTGATTCCTTGGAGTGTGGTGGAGTTATTAAAGTATTGTGTGTACCTTCTGGTGCAAAAAAGTACCGA------------------------------------------------------GGTGCATTCGGTTTACCTTTTCTCAAGATCACAGAGAATGGGGATATTAAGGGAATTTCTGCTTTAGTATCAAGTATGGATCCTGCAACTACAGTGGATTTGTTAAGGCGATGCTCTGCGGGACCAAGTGATCTGATTTTATTTGCAGTTGGTCATCATGCATCTGTAAATAAAACTCTAGGTTGTCTTAGAGTTTCTGTGGCAAATGAATTAGGTTTGATCGACCATGCCAGACATTCAATTTTGTGGATTACCGACTTTCCAATGTTTGAGTGGAATGATTCGGAGCAGAGGCTTGAGGCTCTTCATCATCCTTTCACTGCACCAAATCCTGAAGACATGAACGACCTTGCATCGGCTCGTGCATTGGCTTATGACATGGTTTACAATGGGGTGAAGATTGGTGGGGGGAGTTTGAGAATTTATAAACGCGACATACAACAAAAGGTTTTGGAGACTGTAGGCATCTCAATGGAGCAGGCTGAAGCGAAGTTTGGACATCTTCTTGAAGCTCTTGACATGGGGGCTCCGCCACATGGAGGCATAGCTTTTGGTCTGGACAGATTGGTTATGTTGCTAGCTGGTGCTAATTCAATCAGGGATGTCATTGCTTTCCCAAAAACATCAACTGCTTTCCCAAAAACAAGAGCACAGTGTGCCCTCACCAGATCACCTTCCGAGGTGGATCCCCGACAGCTGAAAGATCTTTCAATCACTACA---------------
>Medtr4g052070.1
------------------------------------------------------------------------------------------------------------------------------------------------------------------------------------------------------------------------------------------------------------------------------------------------------------------------------------------------------------------------------------------------------------------------------------------------------------------------------------------------------------------------------------CTTAAAGCATTA------------------------------------------------------------------------------TCTTTGATCTCCATTCGGCGAAGCCCATCCCTTCGCAAAACCAAAATACCACTCCCTTATTATGAAAAGCTTAAACCCAAAACCAAGAAAGCAATCACTTTCAAAAAGCCTAAACCC---------------------------------------------------------------------------------------------------------------------------------------------------------------------------------------------------------------------------------------------------------------------------------------------------------------------------------------------CAATGGATTTCAAGGACTCATCATTGCGGCGAACTTTGTGGTTGGGCTGAACTTCACAGAAGCCTCGGTGGAGTCGCCTTTCTCATTCTTAGAGACCAGACCGGCATTATTCAGGTTAAGGAATTTCCAGTCGCACATTCTGCTAACAAAAACCTAAGACGCGAGTATGTGGCTGCCATTCAAGGCGTTGTTCAATCAATCAACTACGAGATGAAAACCGGCTTCATCGAGGTTGCTGCAAATGAGGTTCAAGAGTTGAATTCTAGGAATGCAAAG---------------------------------TCTCCTAAT---------------------------------------------------------------------------------------------------------------------------------------TATCGATGTCTTGATCTAAGGAAGCAACAAATGAATTCTAACATATTGCTGCGCCATAATGTGGTTAAACTCATACGAAGATATCTAGAAGACATACATGGTTTTGTCGAGGTTGAAACTCCGATACTGTCAAGATCCACACCAGAAGGTGCCCGGGAATATTTAGTTCCATCAAGAATCCAGCGAGGAACATTCTATGCCTTGCCACAAAGCCCTCAGATATATAAGCAAATGCTAATGGTAGCTGGTTTTGATAAATATTATCAAGTAGCAAGATGTTTTCGAGATGAAGATTTAAGAGCTGTTCATGATAGACAACCTGAGTTCACACAACTAGATATGGAAATGGCTTTTACTCCTTTAGAGGATATTTTGTCTCTTAATGAAGAGTTGATCAGAAAGGTTTTTCTTGAAATTAAGGGCGTGGAATTACCAAACCCTTTCCCCAGGCTTACATATGCTGAAGCAATGAATAGATATGGTTCGGACCATCCAGATACCAGATTTGATCTAGAATTAAAAGAT------TCTGACATTTTCTCAGGGACTTCCTTCAAGATTTTCTCTGATTCCTTGGAGTGTGGTGGAGTTATTAAAGTATTGTGTGTACCTTCTGGTGCAACGAAGGACTCATATATACTT------------------------GATATTTACAACGAAGCAGAAGGTGCAAAGGGTTTAACTACTCTTTGGATCACGAAGAATGGT---ATTGGGGGATTTTCTTCTTTAGTATCAAGTATGGATTCTGCAACTATAGAGGAATTGTTAAGGCGATGCTCCGCGGGACCAAGTGATCTGATTTTATTTCATGCTGGTCATCATGCATCTGTAAATAAAACTCTAGGTCATCTTAGAGTTTATGTGGCACATAAATTAGGTTTGATCGACCATGCCAAACATTCAATTTTGTGGATTACCGACTTTCCAATGTTTAAGTGGGATGATTCGAAGCAGAGGCTTGAGGCTTTTCATCATCCTTTCACTGCACCAAATCCGGAAGACATGAACAACCTTGCATCGGCTCGTGCATTGGCTTATGACATGGTTTACAACGGGGTGGAGATTGGTAGGGGGAGTTTGAGAATCTATAAACGCGGCATACAACAGAAGGTTTTTGAGACTTTAGGCATCTCAATGGAGCAGGCTGAAGCGAAGTTTGGATATCTTCTTGAAGCTCTTGATATGGGGGCTCCGCCACATGGAGGCATAGCTTTTGGTTTGGACAGATTGGTTATGTTGCTAGCTGGTGCTAATTCAATCAGGGATGTCATTGCTTTCCCAAAAACAACA---------------------GCACAGTGTGCCCTCACGAGATCGCCTTCCAAGGTGGATCCCCAACAGCTGAGAGATCTTTCAATCACTACACAGACATTTAACTCT
>Medtr4g052100.1
ATGGATGAAGACGCTTTGGAGGGGTATGTTGATGCGGATTATGCGGGCAACGTGGACACTAGAAAATCCTTGTCGGGTTTTGTGTTTACTCTTTATGGCACGACAATTAGTTGGAAGGCAAATCAACAATCCGTGGTGGCATTATCTACAACTCAAGCGGAGTACATTGCACTTGTTGAAGGTGTGAAGGAGGCCTTAAAAGGGATGATTGGTGAGTTAGGAATTACTCAAGAATGTGTGAAGATACATTGTGATAGTCAAAGTGCCATTCACTTGGCAAATCATCAAGTGTATCATGAAAGGACAAAGCACATTGACATTCGTCTGCACTTTGTTAGAGACATGATTGAATCAAAAGAGATTGTGGTTGAGAAAGTGGCATCGGAGGAGAATCCGGCG---------------------------------------------------------------------------------------------------------------------ACCAAGTCATTACCTCGATCAAGATTCAAGCATTGCTTGGACTTGATCAAGTTTGTCGAAGAGTTCGCTTGTAGAACCGGATTCACAACATCTTTGATGTCCATTCGGCGATACCCATCCCTTGGCAAAACCAAAATACCACTCCCTTATTATAAAAAGCTTAAACCCAAAACCAAGAAAGCAATCACTTTCAAAAAGCCTAAACCC---------------------------------------------------------------------------------------------------------------------------------------------------------------------------------------------------------------------------------------------------------------------------------------------------------------------------------------------CAATGGATTTCAAGGACTCACCATTGCGGTGAACTTTGTGGTTGGGTTGCACTTCACAGACGCCACGGTGAAGTCGCCTTTCTCATTCTTAGAGACCACACCGGCATTATTCAGGTTACAGAATTTCCAGTCGCACATTCTGCTAACAATAACCTAAGACGCGAGTATGTGGTTACCATTCAAGGTGTTGTTCAATCAATCAACAACAAGATGAAAACCGGCTTCATCGAGGTTGCTGCAAATGAGGTTCAAGAGTTGAATTCTAGGAATGCAAAT---------------------------------TCTCTTAAA---------------------------------------------------------------------------------------------------------------------------------------TATCGATGTCTTGATCTAAGGAAGCAACAAATGAATTCTAACATATTGCTGCGGCATAATGTGGTTAAACTCATACGAAGATATCTAGAAGACATACATGGTTTTGCCGAGATTGAAACTCCGATACTGTCAAGATCCACACTAAAAGGTGCCCGGGAATTTTTAGTTCCATCAAGAATCCAGCGAGGAACATTCTATGCCTTGCCACAAAGCCCTCAGATATATAACCAAATGCTAATGGTAGCTGGTTTTGATAAATATTATCAAGTAGCAAGATGTTTTCGAGATGAAGATTTAAGAGCTGTTCATGATAGACAACCTGAGTTCACACAACTAGATATGGAAATGGCTTTTACTCCTTTAGAGGATATTTTGTCTCTTAATGAAGAGTTGATCAGAAAGGTTTTTCTTGAAATTAAGGGCGTGGAATTACCAAACCCTTTTCCCAGGCTTACATATGCTGAAGCAATGAATAGATATGGTTCGGACCATCCAGATACCAGATTTGATCTAGAATTAAAGAATGTAATGTCTGACATTTTCTCAAGGTCTTCCTTTAAGATTTTCTCTGATTCCTTGGCGTGTGGTGGAGTTATTAAAGTATTGTGTGTACCCTATGATGCAAAAAAGTGCTATTATATAAGT------------------------GGTATTTACAATGAAGCATACGGTGCAAAGGGTTTACTTGTTCTCAAGATCAAGAAGAATGGGGACATCGAGGGATTTTCTGACTTAGTATCAAGTATGGATCATGCAACTACAGAGAAATTGTTAAGGCGATGCTTTGCGAGACAAAGTGATCTGATTTTATTTCAAGCTGGTCACCATGCATCTGTAAATAAAACTCTAGGTCATCTTAGAGTTTATGTGGGACATGAATTAGGTTTGATCGACCATGCCAGACATTCAATTTTGTGGATTACCGACTTTCCAATGTTTGAGTGGAATGATTCAAAGAAGAGGCTTGAGGCTTTTCATCATCCTTTCACTGCACCAAATCCTGAAGACATGAACAACCTTGCATCGGCTCGTGCATTGGCTTATGACATGGTTTACAATGAGGTGAAGATTGGTGGGGGGAGTTTGAGAATTTATAAACGCGACATACAACAAAAGGTTTTTGAGACTCTAGGCATCTCAATGGAGCAGGCTGAAGCGAAGTATGGATATCTTCTTGAAGCTCTTGACATGGGGGCTCCGCCACATGGAGGCATAGCTTTTGGTCTGGACAGATTGGTTATGATGCTAGCTGGTGCTAATTCAATCAGGGATGTCATTGCTTTCCCAAAAACAACA---------------------GCACAGTGTGCCCTCACGAGATCGCCTTCCGAGGTGGATCCCCAACAGCTGAGAGATCTTTCAATCACTGCA---------------
>Medtr1g044990.1
---------------------------------------------------------------------------------------------------------------------------------------------------------------------------------------------------------------------------------------------------------------------------------------------------------------------------------------------------------------------------------------------------------------GGAGATGAGGAATCAGTTACAACAAAATACACAAGTGTCAAGCATGACTATGATACTGCTGACAAGAAAACAGACTCTGGAAAAGCTCCAAAGTTTAATGGAGATCCAGAAGAGTTT------------------------------------------------------------------------------------------------------------------------------------------------------------------------------------------------------------------------------------------------AATATGTACAACTTTATCATGGGATTAGATGAAGAGTTATGGGACATACTGGAAGATGGAGTTGATGACCTGGATTTAGATGAAGAAGGAGCTGCTATAGATAGAAAAATACATACTCCTGCTCAGAAGAAGCTTTACAAGAAGCACCACAAAATCAGAGGGATT------GCGAAGGCTATGTTTGCTTCTCTATGTGCAAACTTTGAAGGCAGCAAGAAGGTGAAAGAGGCTAAAGCTTTGATGCTAGTTCATCAGTATGAACTTTTCAGAATGAAGGATGATGAGTACTCAAGATTT------------------------------------------------------------------------------------------------------------------------------------------------------------------------------------------------------------------------------------------------------------------------------------CTAAATACTTTAAGTGTTGAAGATCTTGTTAGCTCACTCAAAGTGAATGAGCATGAAACCTCTAAGAAGAGTAAATCCATTGCTTTACCATCTAAAGGAAAGACCTCAAAATCTTCCAAAGCCTACAAAGCCAGTGAATCTGAAGAAGAATCACCTGATGGAGATTCTGATGAAGATTATCGATATCTTGATCTAAGGAGGCAACAAATGAATTCTAACATGTTGCTGCGGCATAATGTGGTTAAACTCATACGAAGATATCTAGAAGACATACATGGTTTTGTGGAGATTGAAACTCCAATACTGTCAAGATCCACACCAGAAGGTGCCCGGGATTATTTAGTTCCATCAAGAATCCAGCAAGGAACATTCTATGCCTTGCCACAAAGCCCTCAGCTATTTAAGCAAATGCTAATGGTAGCTGGTTTTGATAAATATTATCAAGTAGCAAGATGTTTTCGGGATGAAGATCTAAGAGCT------GATAGACAACCTGAGTTCACACAACTAGATATGGAGATGGCTTTTACTCCTTTAGAGGATATGTTGTCTCTTAATGAAGAGTTGATCAGAAAGGTTTTTCTTGAAATTAAGGGCGTGGAATTACCAAACCCTTTCCCCAGGCTTACATATGCTGAAGCAATGAATAGATATGGTTCGGACCGTCCAGATACCAGATTTGATCTAGAATTAAAAGAT---------------------GGTCTTCCTTCTAAGGTTTTTTCTGATTCCTTGGAGTGTGGTGGTGTTATTAAAGTAATTTGTGTACCTTCTGGTGCAAAAAAGTACTCAAATTCAGTTCTTAAGAAATCTGGTGCAAATGGTGGTATTTACAATGAAGCACACGGTGCAAAGGGTTTACCTTTTCTCAAGATCACGGAGAATGGGGATATTGAGGGAATTTCTGCTTTAGTATCAAGTATGGATTCTGCAACTAGAGAGGATTTATTAAGGCGATGCTCTGCAGGACCAAGTGATCTGATTTTATTTGCAGTTGGTCATCATGCATCTGTAAATAAAACTCTAGATCGTCTTAGAGTTTATGTGGCTCATGAATTAGGTTTGATCGACCATGCCAGACATTCAATTTTGTGGATTACCGACTTTCCAATGTTTGAGTGGAATGATTCGGAGCAGAGGCTTGAGGCTCTTCATCATCCTTTCACTGCACCAAATCCTGAAGACATGAACAACCTTGCATCGGCTCGTGCATTGGCTTATGACATGGTTTACAATGGGGTGGAGATTGGTGGGGGGAGTTTGAGAATTTATAAACGCGACATACAACAAAAGGTTTTGGAGACTGTAGGCATCTCAATGGAGCAGGCTGAAGCTAAGTTTGGATATCTTCTTGAAGCTCTTGACATGGGGGCTCCGCCACATGGAGGCATAGCTTTTGGTCTGGACAGATTGGTTATGTTGCTAGCTGGGGCTAATTCAATCAGGGATGTCATTGCTTTCCCAAAAACAACA---------------------GCACAGTGTGCCCTCACGAGATCACCTTCTGAGGTGGACCCCCAACAGCTGAAAGATCTTTCAATCACTACA---------------
>Medtr8g104740.1
------------------------------------------------------------------------------------------------------------------------------------------------------------------------------------------------------------------------------------------------------------------------------------------------------------------------------------------------------------------------------------------------------------------------------------------------------------------------------------------------------------------------------------CTTAGAGCATTA------------------------------------------------------------------------------CCTTTGACGACCCTTCGACGG------------------------------------------------------------------------------------------------ACCCCATCAATTTTCTTTCTCTCTAGACTTTCC---------------------------------------------------------------------------------------------------------------------------------------------------------------------AGAACC---------------------------------------------------------------------------------------------------------------------------------CAATGGGTTTCAAGAACTCATCATTGCGGCGAACTTTGTGGCTGGGTTGCACTTCACAGACTCCATGGTGGACTCACTTTTCTCAATCTTAGAGACCATACCGGCATTGTTCAGGTTACAGAATTTCCTGTTGCACATTCTGCTATCAATAACCTTAGATTGGAGTACGTGGTTGCCATTCAAGGCATTGTTCAATCAATCAACAACAAGATCAAAACCGGCTTCATCGAGATTGCTGCTAATGATGTTCAACTTTTAAATTCTGTCAATGCAAAG---------------------------------TCTCTTAAA---------------------------------------------------------------------------------------------------------------------------------------TATCGATATCTTGATCTAAGGAGGCAACAAATGAATTCTAACATGTTGCTGCGGCATAATGTGGTTAAACTCATACGAAGATATCTAGAAGACATACATGGTTTTGTGGAGATTGAAACTCCAATACTGTCAAGATCCACACCAGAAGGTGCCCGGGATTATTTAGTTCCATCAAGAATCCAGCAAGGAACATTCTATGCCTTGCCACAAAGCCCTCAGCTATTTAAGCAAATGCTAATGGTAGCTGGTTTTGATAAATATTATCAAGTAGCAAGATGTTTTCGGGATGAAGATCTAAGAGCT------GATAGACAACCTGAGTTCACACAACTAGATATGGAGATGGCTTTTACTCCTTTAGAGGATATGTTGTCTCTTAATGAAGAGTTGATCAGAAAGGTTTTTCTTGAAATTAAGGGCGTGGAATTACCAAACCCTTTCCCCAGGCTTACATATGCTGAAGCAATGAATAGATATGGTTCGGACCGTCCAGATACCAGATTTGATCTAGAATTAAAAGAT------TCTGACATTTTCTCAGGGTCTTCCTTCAAGGTTTTCTCTGATTCCTTGGAGTGTGGTGGTGTTATTAAAGTAATTTGTGTACCTTCTGGTGCAAAAAAGTACTCAAATTCAGTTCTTAAGAAATCTGGTGCAAATGGTGGTATTTACAATGAAGCACACGGTGCAAAGGGTTTACCTTTTCTCAAGATCACGGAGAATGGGGATATTGAGGGAATTTCTGCTTTAGTATCAAGTATGGATTCTGCAACTAGAGAGGATTTATTAAGGCGATGCTCTGCAGGACCAAGTGATCTGATTTTATTTGCTGTTGGTCATCATGCATCTGTAAATAAAACTCTAGATCGTCTTAGAGTTTATGTGGCTCATGAATTAGGTTTGATTGACCATGCCAGACATTCAATTTTGTGGATTACCGACTTTCCAATGTTTGAGTGGAATGATTCGGAGCAGAGGCTTGAGGCTCTTCATCATCCTTTCACTGCACCAAATCCTGAAGACATGAACAACCTTGCATCGGCTCGTGCATTGGCTTATGACATGGTTTACAATGGGGTGGAGATTGGCGGGGGGAGTTTGAGAATTTATAAACGCGACATACAACAAAAGGTTTTGGAGACTGTAGGCATCTCAATGGAGCAGGCTGAAGCTAAGTTTGGATATCTTCTTGAAGCTCTCGACATGGGGGCTCCACCACATGGAGGCATAGCTTTTGGTCTGGACAGATTGGTTATGTTGCTAGCTGGGGCTAATTCAATCAGGGATGTCATTGCTTTCCCAAAAACAACA---------------------GCACAGTGTGCCCTCACGAGATCACCTTCTGAGGTGGATCCCCAACAGCTGAAAGATCTTTCAATCACTACA---------------
>Medtr4g120810.1
------------------------------------------------------------------------------------------------------------------------------------------------------------------------------------------------------------------------------------------------------------------------------------------------------------------------------------------------------------------------------------------------------------------------------------------------------------------------------------------------------------------------------------CTTAGAGCATTA------------------------------------------------------------------------------CCTTTGACGACCCTTCGACGG------------------------------------------------------------------------------------------------ACCCCATCAATTTTCTTTCTCTCTAGACTTTCC------------------------------------------------------------------------------------------------------------------------------------------------------------------------------------------------------------------------------------------------------------------------------------------------------------CAATGGGTTTCAAGAACTCATCATTGCGGCGAACTTTGTGGCTGGGTTGCACTTCACAGACTCCACGGTGGACTCACTTTTCTCAATCTTAGAGACCATACAGGCATTGTTCAGGTTACAGAATTTCCTGTTGCCCATTCTGCTATCAATAACCTTAGATTGGAGTACGTGGTTGCCATTCAAGGCATTGTTCAATCAATCAACAACAAGATCAAAACCGGCTTCATCGAGATTGCTGCTAATGATGTTCAACTTTTAAATTCTGTCAATGCAAAG---------------------------------TCTCTTAGA---------------------------------------------------------------------------------------------------------------------------------------TATCGATATCTTGATCTAAGGAGGCAACAAATGAATTCTAACATGTTGCTGCGGCATAATGTGGTTAAACTCATGCGAAGATATCTAGAAGACATACATGGTTTTGTGGAGATTGAAACTCCAATACTGTCAAGATCCACACCAGAAGGTGCCCGGGATTATTTAGTTCCATCAAGAATCCAGCAAGGAACATTCTATGCCTTGCCACAAAGCCCTCAGCTATTTAAGCAAATGCTAATGGTAGCTGGTTTTGATAAATATTATCAAGTAGCAAGATGTTTTCGGGATGAAGATCTAAGAGCT------GATAGACAACCTGAGTTCACACAACTAGATATGGAGATGGCTTTTACTCCTTTAGAGGATATGTTGTCTCTTAATGAAGAGTTGATCAGAAAGGTTTTTCTTGAAATTAAGGGCGTGGAATTACCAAACCCTTTCCCCAGGCTTACATATGCTGAAGCAATGAATAGATATGGTTCGGACCGTCCAGATACCAGATTTGATCTAGAATTAAAAGAT---------------------GGTCTTCCTTCTAAGGTTTTTTCTGATTCCTTGGAGTGTGGTGGTGTTATTAAAGTAATTTGTGTACCTTCTGGTGCAAAAAAGTACTCAAATTCAGTTCTTAAGAAATCTGGTGCAAATGGTGGTATTTACAATGAAGCACACGGTGCAAAGGGTTTACCTTTTCTCAAGATCACGGAGAATGGGGATATTGAGGGAATTTCTGCTTTAGTATCAAGTATGGATTCTGCAACTAGAGAGGATTTATTAAGGCGATGCTCTGCAGGACCAAGTGATCTGATTTTATTTGCAGTTGGTCATCATGCATCTGTAAATAAAACTCTAGATCGTCTTAGAGTTTATGTGGCTCATGAATTAGGTTTGATCGACCATGCCAGACATTCAATTTTGTGGATTACCGACTTTCCAATGTTTGAGTGGAATGATTCGGAGCAGAGGCTTGAGGCTCTTCATCATCCTTTCACTGCACCAAATCCTGAAGACATGAACAACCTTGCATCGGCTCGTGCATTGGCTTATGACATGGTTTACAATGGGGTGGAGATTGGTGGGGGGAGTTTGAGAATTTATAAACGCGACATACAACAAAAGGTTTTGGAGACTGTAGGCATCTCAATGGAGCAGGCTGAAGCTAAGTTTGGATATCTTCTTGAAGCTCTTGACATGGGGGCTCCGCCACATGGAGGCATAGCTTTTGGTCTGGACAGATTGGTTATGTTGCTAGCTGGGGCTAATTCAATCAGGGATGTCATTGCTTTCCCAAAAACAACA---------------------GCACAGTGTGCCCTCACGAGATCACCTTCTGAGGTGGACCCCCAACAGCTGAAAGATCTTTCAATCACTACA---------------
