# Supplementary material for: Impact of recurrent gene duplication on adaptation of plant genomes
Source: BMC Plant Biol. 2014 May 31;14:151. doi: 10.1186/1471-2229-14-151 (PMC4049390; doi:10.1186/1471-2229-14-151)
Supplement: Additional file 4 — Contains the cleaned alignments of the clusters with codons under selection. [file 1471-2229-14-151-S4.zip › 4437544801233534_add4/Additional_file_4/Medtrcluster187_large_aligned.fasta]

>Medtr5g039080.1
---------------------------------------------------------------------------------------------------------GATTATTTACCCGATGAATGTTGGAATTGCATCTTAAAATCCTTCTTCAAG------------------------CGCTACTTAAATTCTCTATCCCTCGTCTCCAAACAGTTACTCTCTATCACCGACAGTTTCCGATTCTCACTCACTGTCTATGATCAAACACACCCTTTCTTTGGTCACCTCTTCAAAAGGTTCACCAACCTCACATCCCTTGACTTCTCACACTACACATGTGACCTCGACGCTCTTCTTGTCCAAATCTTTTGTTTTCCATCATTGAACATCACATCCCTCAAACTCCCCGAAAGA---GGG------TTATCACAAAACATTACAACTCTGGTCTCTCTGACCTGTTCC---AATTTTGTTGATAACTATGACCTGTTACTCATT------TGTTTTCCTATG---------------------------------------------------------------------------------------------------------------------------------------------------------------------------------------------------------------------------------------------------------------------------------------------------------------------------------------------------------------------------------------------------------------------------------------------------------------------------------------------GAAGACAAAGAAGCCAATATGATCCTCTTATTG
>Medtr4g006280.1
ATGAAAATGATTTTGTTTCCTTTAATCGTTGTTGTTATAATCGCGGTAGCACTAATATCATTTGCAGTTGTC---------CCACCAAAGACAAATACAACACCA---TATTTACCTGATGACTGTTGGGAACGTGTCTTCAAATTCATCGTCACCTTCATCATCAGCAACGAATACAGATTGATATTGAATTCTCTCTCCTTAGTCTCCAAACAGTTTCTCTCCATCACCGACAGTCTTCGATTTTCACTTGCTATCTGTACTCCAACAGTCCCTTTCCTTGATCAGCTCTTCAAAAGATTCACCAACCTCTCCTCTCTCTATCTCTCGAGCTACTACTATAAACTCGATGTACTTTTCTCTCAAATTGCTTGTTTCCAA---TTGAACATCACGTCGATCATTCTTCGCCACAAACCT---------------------------------------------------------------------------GTGTTCCTCATTGCTAATTGTTTTCCCAATTTGCAGCTTAATTTGACTGGT---------------GGCATGTCTGACGGGATTACTCATGTTTTAAGGATATGTTGTAACATTACACATTTGAACTTAAGCAGCTGTAGAAATGTGAAGCTACGT------------TTTGAAGTTCTAAAACTTGAAACGTTGGATTTATCATGTTCAAGCGTTGATGATGAAACACTCTATGTGATCTCAAAGTGTCGTGGGATCAAG---------------------------------------------------------------------------------------------------------------------------------------------------------------------------------------------------------------------------------------------------------------------------------------
>Medtr7g024310.1
------------------------------------------------------------------------------------------------------------------------------------------------------------------------------------------------------------------ATGCAGTTTCTCTCCATCACCAACCGTCTTAGATTTTCACTCAACATATGGAGTTCAACACGCCCTTTCCTCCCTAGCCTCTTCCGAAGGTTCATCAACCTCACCTCCCTCAACCTCAGATGCTACTTCGGTAGCCTCAACAAGCTTCTCCGCCAAATTTCTTGTTTCCCA---TTGAAAATCACGTCACTCAATCTCTCCAACCACCCTGGGCCAGTTTTCTCCCAAAATATTGCAACTTTGACCTCACTCAAATGTTCTAACGAATCTATTAATATCAACCACATGTTTCTCATAGCAGATTGTTTCCCTTTGCTTGAACTCGACCTAAGTAACTTGATAGATGGCTATGGCATTTCTGAAGGTATTGGTCAAGTTTTAAGGAGATGTTGTAACATTAGACATTTAAACCTAGCCTGTTGTTCAAGGGTGAATCTACGT------------TTCGACGTTTGCAAACTCGAG---------------------------------------------------------TGTTGTGGAATCGATAGTTGCGATGGCGGTTATCTCTTCGGCACCGGAGAGACTACCAACAATTTTCAACATGCAAATACTCAAGGTGAACCTTTAAATGGCGGGCGTACACAAAATGATAGTGTTGCTTCACCAGCTACTGTTGCTACACCAGCT------------GATGAGCAAAACATTGGCAACTTCCTCAGTGTATTT------------------------------------------------------------------------------------------
>Medtr3g008790.1
---------------------------------------------------------------------------------------------------------------------------------------------------------------------------------------------------TTAAGTTTTGTTACTCGGGTT------------------------------------------------------------------------------------------------------------------------------TACCTCAACAAGCTTCTATGCCAAATCTCTAGTTTTCCA---TTGAGACTCACATCACTCGTTTTTTCAGTGCAAACCGGGCAAGCTTTCTCTCAAAACATTAAAACTTTAACCTCTCTCACGTGTTCCTTCGAATCTATCAATCGCACTGACCTGTTCCTCATTGCTGATTGTTTCCCAAATTTACTACTTGATTTGAGCCAT---------------GACATATCTGAA------------------------------------------------------------------------------------------------GTTCCCAAACTGGAGGTGTTGGACTTGTCATTTACAAGAGTTGACAATATATCACTCTATTGGATCTCAAAGTGCAGCGGGGTCGAT---------------------------------------------------------------------------------------------------------------------------------------------------------------------------------------------------------------------------------------------------------------------------------------
>Medtr4g006460.1
------------------------------------------------------------------------------------------------------------TATTTACCTTATGATTGTTGGGTATGTGTCTTCAGATTCCTCATCAAC------------------------CGTTACCTCAAGTCTCTCTCCCTTGTTTCCAAACAGTTCTTCTCCATCACCAACCTTCTTCACCTCTCTCTCACCATATGTGATCAGACGCACCCTTTCCTTCCTCGCCTCTTTCAAAGGTTTACCAACCTTAACTCCCTTGACCTCTCGTGCTACTCGGGTTACCTCAACAAGCTTCTATGCCAAATCTCTAGTTTTCCA---TTGAGACTCACATCACTCGTTTTTTCAGTGCAAACCGGG---------------------------------------------------------------------------------------------------------CTTCTTGATTTGAGCCAT---------------GACGTATCTGAAGGTATGGTTCATGTTTTAATGATATGTTGTAACATTAGACATTTGAATTTAACTCGCTGTTCAAGACTGAAGCTACTT------------TTTGAAGTTCCCAAACTGGAG---------------------------------------------------------TGCAGCGGGATCGAT---------------------------------------------------------------------------------------------------------------------------------------------------------------------------------------------GTGGCTCTGTTAAGTTTGGTTGTTAATGGTTCTAGAAGATATGTGGTTGCTGGGATA---------------------------------
>Medtr6g080890.1
------------------------------------------------------------------------------------------------------------TATTTACCTGACGACTGTTGGCGAACTGTCTTCACATTCCTCATAAAA------------------------CAGACCTTCAAGTCTCTCTCTCGAGTCTCGAAACAGTTCCTCTCTATCACCAACAGTCTCCGATTCACACTCACTATATATGATGAAACACCTTTTTTCCTTCCTCGCCTTTTCCAAAGGTTCACCAACCTAACCTGCCTTGACACCTCGTGCTACAGCAGTGACATGGATTTGCTTCTCAACCAAATCTCTCATTTTCCA---TTGAACCTCAAATCACTCATTCTCGAATTCCAACTAGGGCGAGCCTTCTCCCAAAACATTACAACTTTAACCTCACTCACATGTTCCCGCGAATCTCTCGATAAATGTGACCTGTGCCTCATCGCCGATTGTTTCCCTAATTTGTCGCTTGATTTGAACCAT---------------GACGTATGTGAAGGTATTGTTTATGTTTTGATGAAATGTCTTAACATTAGACATTTGAACTTAGCCTACTGTTTAGGTTTGAAACTG---GGATTAATGAAGTTTGATGTTCCCCAACTCGAGGTGTTGAACTTGTCACATACAAGAGTTGACGATGAAGCACTCAGTGTGATTTCAAAGTGTCATGGAATCTAT---------------------------------------------------------------------------------------------------------------------------------------------------------------------------------------------------------------------------------------------------------------------------------------
>Medtr6g080560.1
------------------------------------------------------------------------------------------------------------TATTTACCTGACGACTGTTGGCGAACTGTCTTCACATTCCTCATAAAA------------------------CAGACCTTCAAGTCTCTCTCTCGAGTCTCGAAACAGTTCCTCTCTATCACCAACAGTCTCCGATTCACACTCACTATATATGATGAAACACCTTTTTTCCTTCCTCGCCTTTTCCAAAGGTTCACCAACCTAACCTGCCTTGACACCTCGTGCTACAGCAGTGACATGGATTTGCTTCTCAACCAAATCTCTCATTTTCCA---TTGAACCTCAAATCACTCATTCTCGAATTCCAACTAGGGCGAGCCTTCTCCCAAAACATTACAACTTTAACCTCACTCACATGTTCCCGCGAATCTCTCGATAAATGTGACCTGTGCCTCATCGCCGATTGTTTCCCTAATTTGTCGCTTGATTTGAACCAT---------------GACGTATGTGAAGGTATTGTTTATGTTTTGATGAAATGTCTTAACATTAGACATTTGAACTTAGCCTACTGTTTAGGTTTGAAACTG---GGATTAATGAAGTTTGATGTTCCCCAACTCGAGGTGTTGAACTTGTCACATACAAGAGTTGACGATGAAGCACTCAGTGTGATTTCAAAGTGTCATGGAATCTAT---------------------------------------------------------------------------------------------------------------------------------------------------------------------------------------------------------------------------------------------------------------------------------------
>Medtr4g006250.1
------------------------------------------------------------------------CAACAAATC---------------------------TACTTTCCTGATGAATGTTGGGAATTTGTCTTCAAATTCCTCATCAAC------------------------TTGTACTTGAGATGTCTCTCCTTTGTCTCTAAACAGTTCTTATCCATCACCAATCGTCTCAGATTCTCACTCAATATCTCGAATTCAACACGCCCTTTACTTCCTCGCCTTTTCCAAAGGTTCACCAACCTCACCTCCCTCAATCTTACGCACTTTCGTGGAGACTTAGACGCGCTGCTTGCTGAAATTAGTTGTTTTCCA---TTGAACCTCACATCACTCGATCTCTCCCAAAAACCCGGGCGAGCTTTCTCCCAAAACATTACAACTTTGACCTCTCTCACCTGTTCCTTTAAATCTATCAATTACTCTGACTTGTTCCTCATGGTAGATTGTTTCCCCAATTTGATGCTTGATTTGAGATAT---------------GATGTATCTGAAGCTGTTGTTCATGTTTTAAGGACATGTTGTAACATTAGACATTTGAACTTAACCCGCTGTTCAAGAGTGAAGTTACGT------------TTTAAAGTTCTCAAACTGGAGGTGTTGAACTTGTCATTTACAAGAGTTGATGATGAAGCACTTAATGTGATTTCAAAGTGTTCTGGGATCGAT---------------------------------------------------------------------------------------------------------------------------------------------CCTGGTTTTGAT------------------------------------------------------------------------------------------------------------------------------
