# Supplementary material for: Impact of recurrent gene duplication on adaptation of plant genomes
Source: BMC Plant Biol. 2014 May 31;14:151. doi: 10.1186/1471-2229-14-151 (PMC4049390; doi:10.1186/1471-2229-14-151)
Supplement: Additional file 4 — Contains the cleaned alignments of the clusters with codons under selection. [file 1471-2229-14-151-S4.zip › 4437544801233534_add4/Additional_file_4/Medtrcluster19_large_aligned.fasta]

>Medtr7g110370.1
---TTCATCTCCCTCTTACCTCTT------------------------------------------------------------------TCAGAGATTGAAAATGAGACTGTGAGT---------------------------------------------------------ATTGATGAT------------------------------------------------------------------------------------------------------------------------------GCGGTTTTGGGAGAGTGT---------CTTTGT------------------------------------------------------------------------------------------------------------------------------------------------------------------------------------------------------------------------------------------------------------------------------------------------------------ATGATTGTGAATTAT---ACTAATGAA------------------------GATGTTTGGGTGATGAAAGAATATGGTTCTAGAGATATTTGGTGTAAACTTTTTACTTTGGTTTTC------------------TTGAGGCCTTTATGTTATTCGAGTGATCGAAGTAAAGTTGCAAGTTACTTGTATTGTATGTACATCCTAGGAAGCTGTTTTGGTATGATCTCAACACCT---CACCTTCCTTACCTATTGATTCCTGCACAAGTTGAGATGCGAAAGCACATACAAGAGAAGAAAACGAAACCGAAACCGTTTAAAACAATA---AGAAAAGGAGGCATCAAGCGGAAC---AAACACCAC------------------------------------CTCCGGCACAGACGGAGTCAAAAGGAGACAACACCAAAAGAAACAGAAAAAACAGAGCACCAAAAAGAGAGCCAAGCAGCAACACCTGCAAGAAACAAAGAACAAGAAGAAAAATCTTGGAAGCCACACCGGGAAGGAAGGGGAGAGTCAATG---------------------------------------------------------------------------------------------------------------------------------------------------------------------------------------------------------------------------------------------------------------------------------------------------------------------------------------------------------------------------------------------------------------------------------------------------------------------------------------------------------------------------------------------------------------------------------------------------------------------------------------------------------------------------------------------------------------------------------------------------------------------------------------------------------------------------------------------------------------------------------------------------------------------------------------------------------------------------------------------------------------------------------------------
>Medtr7g110360.1
---TTCCTCTCCCTCTTACCTCTCCCATTCCAATCAACTACAAAATCAATGATTCTCAATGAACCCCTCCCGCCAATGCCGAATATTCCGTCGGAATTACTCACCGAAATCCTCTCCTTACCGGTAGAATCCCTACTCCGATTCCGATCAACTTCAAACTCACTTCTTTCTTTAATCGATAGTTACAACTTCACCACCCTTCATCTCAAA---AACTTCAACCTCATCGTCCGTTGC------TTCTACAAACTT------------------ATC---------------------------------ACTTTATTCGGTTCATGCAACGGTCTCCTCTGTATCTCC---------------------------ATCACTTTTTTGAACCCTAACATCCGTAAATATCGGAATCTACCTAAACTTCTAATTGAAGAAGAAGAAGACACCCGC---CATGGCTTTGGTTTTGATCCGCTCACCGAAAATTACAAGCTCGTCAGGATCACT------------------------------------------------------------------------------------------------------------------------------------ATGATTGTGAATTGT---ACTACTGAAATTCCGTTCAAAAAAACTACTCAAGATGTTTGGGTGATGAAAGAATATGGATCTAGAGATAGTTGGTGTAAACTTTTTACTTTAGTTTTC------------------TTGAGGCCTTTATGTTATTCAAGCGATCGAAGTAAAGTTGCAACT------------------------------------AGCATGTCTGCAAATCCT---TTGTTTTGGTATGACCTCAAGAATGAACAAGTT------------------------------------------------------ATT---GTTCGAGGA------------ATT------------------------------------------------ATGATT------------------------------------------------------------GAAAGCCTTGTA------------------------------------------------------------------------------------------------------------------------------------------------------------------------------------------------------------------------------------------------------------------------------------------------------------------------------------------------------------------------------------------------------------------------------------------------------------------------------------------------------------------------------------------------------------------------------------------------------------------------------------------------------------------------------------------------------------------------------------------------------------------------------------------------------------------------------------------------------------------------------------------------------------------------------------------------------------------------------------------------------------------------------------------------------------------------------------------------------------------------
>Medtr2g025860.1
CGC------------------------------------------------------------------------------------------------------------------TTACCGGTAAAATCACTTCTCCGATTCCGATCAACTTCAAAATCACTTAAATCCATAATCGATTCTCACAACTTCATCAACCTTCACCGCAAA---AATAGATCCTTCATCCTTCGACTC------ATCTACCAAATCGAAGAT------------------------------------------------GCTCTTATCGGTTCATGTAACGGCCTCCTCGCCGTTTCCGGCGAAATCGCTCTCAGACATCCTAACATCACAATCTGGAACCCTAACATCCGTAAACATCACATTATCCCTTTTCTACCTATT---------------------GTTCACGGCTTCGGTTTTGATCCTTTAACCGGCGATTACAAAATCCTCAGACTCTCTGTCTCTCTACAA---CCACATGTTAGACTCTTTAGCTTGAAAACCAACTCGTGGAAAATAATTCCTACTATGCCGTACGCCCTTGTCTTTGCTCAAACC---------------------------------ATGACTGTGAATTAT---ACTACTAAA------------------------GATGTTTGGGTGATGAAACAATATGGATTAAAAGATAGTTGGTGTAAACTTTTTACTATGATGGTC------------------TCGAGTCCTTTATGTTATTCTAGTGATGGAAGTAAGGTT---------------------------------------------------------------CTGTTTTGGTATGATTTGAAGACTGAACAAGTT------------------------------------------------------AGT------GAAGAA------------ATT------------------------------------------------AAGATT------------------------------------------------------------GGAAGTCTTGTA------------------------------------------------------------------------------AATAGTAAGAAGGAG---------------------------------------------------------------------------------------------------------------------------------------------------------------------------------------------------------------------------------------------------------------------------------------------------------------------------------------------------------------------------------------------------------------------------------------------------------------------------------------------------------------------------------------------------------------------------------------------------------------------------------------------------------------------------------------------------------------------------------------------------------------------------------------------------------------------------------------------------------------------------------------------------------------------------------------------------------------------------------------------------------------------------
>Medtr2g037520.1
------------------------------------------------------------------------------------------------------------------------------------------------------------------------------------------------------------------------------------------------------------------------------------------------------------------------------------------------------------------------------------------------------------------------------------------------------------------------------------------------------------------------------------------------------------------------------------------------------------------------------------------------------------------ATAACTGTGAATTAT---ACTACTAAA------------------------GATGTTTGGGTGATGAAAGAGTATGGATATAGAGATAGTTGGTGCAAACTTTTTACCTTGGTTTTC------------------TCAAATCCTATAGGTTATTCTAGTGATGGAAGTAAGGTT---------------------------------------------------------------TTGTTTTGGTATGATTTGAAGAGTGAACGAGTT------------------------------------------------------AGT---GTTGAAGGA------------ATT------------CTGTTTTTT---------------------------ATGATT------------------------------------------------------------------------------------------------------------------------------------------------------------------------------------------------------------------------------------------------------------------------------------------------------------------------------------------------------------------------------------------------------------------------------------------------------------------------------------------------------------------------------------------------------------------------------------------------------------------------------------------------------------------------------------------------------------------------------------------------------------------------------------------------------------------------------------------------------------------------------------------------------------------------------------------------------------------------------------------------------------------------------------------------------------------------------------------------------------------------------------------------------------------------------------------------
>Medtr2g028130.1
---------------------------------------------------------------------------------------------------------------------TTACCGGTAAAATCACTTCTCCGATTCCGATCAACCTCAAAATCACTTAAATCCTTAATCGATTCCCTCAAATTCATCAACCTTCACCTAAAA---AATTTCAACCTCATCCTCCGTCACACC---TTCTACCAACTC---------------ATT------------------AGCCCCACCGACCTCCTCTCTCTTATCGGTTCATGTAACGGCCTCCTCGCCATCTCCGGGGTAATCGTTTTCACGCATCCTAACATCACAATCTGGAACCCTAACACCCGTAAACATCACATTATCCCTTTTCTTCCTATT---------------------GTTCACGGCTTCGGTTTTGATCAAATATCCGGTGATTACAAACTCCTCAGAATTTCTCTCGATCTACAG---CCACAAGTGAGACTCTTCAGCTTGAAAACAAACTCATGGAAGATAATTCCTGCTATGCCGTACGATCTTCAACATTTATACGAT---------------GTTAATGGT---------ATCACTGTCGATTAT---GATACTAAA------------------------GATGTTTGGGTCATGAAAGAATATGGATGTAGAGATAGTTGGTGTAAACTTTTTACTATGGCTTTC------------------TTGAGGCCCATATGTTATTCTAGTGATGGAAGTAAGGTT---------------------------------------------------------------CTGTTTTGGTATGATTTGAAGAGTGAACAAATT------------------------------------------------------AGT---GTTGAAGGA------------ATTCCT---------------------------------------------ATGTTT------------------------------------------------------------GGAAGTCTTGTC------------------------------------------------------------------------------AATAGGAAGAAGGAG---------------------------------------------------------------------------------------------------------------------------------TCCTTGCCGTCAGCTTCCGTCAACAAAAATGTCATGGTGGCTAACGGAGCACACGTGGCAGCTCATGAGTTGCTGGCCAGTACCTTGCTCTTGTATGCACAACAAACAAAAATATCCATTAAACTGCATTCTAAGAGCTTAGGTTCCAACACCACTTCAATACTGGCTATTGAACCTGAAAATTCTGAAGTTATTGACGAAAAGGTGGAACCATCAACAACATTAGGTGAAATACAAGGAGGGAAACAATTTGAGAATGATCACAAAAATAGGTCCAAAAGTTGGCATTTTCCCGAGCATATTGTTGACTCTCTTAGTCAGAATAATCTATCTGGTATTGAAGATAAAGATGAGTTGAGATCTAAGAGTGATTTAGGTAATAGGAGTTTTCACACAGTTGAGGAATATGATGATATTGTTAATAGAATTTGGTTGAATAAGTCACAAATTGATCAACAAAGTGAGGTTAATAATGAAGATGATGATGGCTCAGTAATCAAAATGGACTTTCAGTGGTTCCAAGTCATAAAACAAAAATGCTTGAGAAGGGCTATAGCAAATAGACTAGAATCCCTTGGAGTTCCATCCAATGTTGAATCTACAGACATTGCTAGTCTTAGAGAATGGCTTCCTGAAGATGGAATAAACCTACTCTCCTTGATCTTATGTCACACCAAAATTTGGAAGCTATATTCTTCAATGAACATTAGGAATCCAAATGAATCTTGTGAGGATTCTATATTTAGCCCAGAGTTGGTATCTGCCTTTGAACAGTGTATGCGAAAGCTTGAAGCAGATGAAGAAAACGTTCTGAAACAAATTCTTGAGAATGTGGAAGAAGAAATTGATGAAGGAAAG
>Medtr2g021050.1
---------------------------------------------------------------------------------------------------------------------CTACCAGTACGATCACTTCTTCGATTCCGATCAACTTCAAAATCACTTAAATCCTTAATCGATTCCCACAAATTCATCAACCTTCATCTTAAA---AATTTCAACTTCATCCTCCGTCAC---AACCTCTACCAACTC------------------------------------------------------GATCTTATCGGTTCATGTAACGGCCTCCTCGCCATCTCCGGCCAAATCGCTTTTACGTATCCTAATATCACAATCTGGAACACTAACACC------------------------------------------------------TTTCACGGCTTCGGTTTTGATCCTTTAACAGATGATTACAAACTTCTCAGAATCTCTTGCAATCCACCA---TCACAGATCAGACTCTTCAGTTTGAAAACAAACTCGTGGAAAATGATTCCTGTAATGCCGTATGTTCCTCACTATTTTGAAACC---------------------------------ATGATTGTGAATTAT---ACTACTAAA------------------------GATGTTTGGGTGATGAAACAATATGGATCTAGAGACAGCTGGTGTAAACTTTTTACATTGGTTTTC---------ATTACATGGTTCAGGCCTTTAGGTTATTCTAGTGATGGAAGCAAGGTT---------------------------------------------------------------CTGGTTTGGTATGATTTGAAGAGCGAACAAGTT------------------------------------------------------AGT---GTTGAAGGA------------ATT---------------------GATGGAATTCGTAATTTGAATGGA---TTGATT------------------------------------------------------------GAAAGCCTTGTA------------------------------------------------------------------------------AATAGGAAGAAGGAG---------------------------------------------------------------------------------------------------------------------------------------------------------------------------------------------------------------------------------------------------------------------------------------------------------------------------------------------------------------------------------------------------------------------------------------------------------------------------------------------------------------------------------------------------------------------------------------------------------------------------------------------------------------------------------------------------------------------------------------------------------------------------------------------------------------------------------------------------------------------------------------------------------------------------------------------------------------------------------------------------------------------------
>Medtr2g025960.1
---------------------------------------------------------------------------------------------------------------------------------------------------------------------------------------------------------------------------------------------------------------------------------------------------------------------GCTCTTATAGGTTCATGTAACGGCCTCATTGCTATCTCCGGCCAAACCGCCTTCAGGCATCCTGACATTACAATCTGGAACCCTAACACCGGTAAACATCGGATTATCCCTTTTCTTCCTATA---------------------GTTCACGGTTTTGGTTTTGATCCTTTATCCGGCGATTATAAACTTCTCAGAATCTCAGCTGATATACAT---TCACATGTGAGACTCTTCAGCTTGAAAACAAACTCGTGGAAAATAATTCCCAGTATGCCGTACGCTCTTAAATATGTTCAAGCC---------------------------------ATGACTTTGAATTAT---AATACTGAA------------------------GAAGTTTGGGTGATGAAAGAATATGGTTCTACAGATAGTTGGTGTAAACTTTTTACTTTGATGTTCCTTGTA------------TTTAGGCCTTTATGTTATTCTAGTGATGGAAGTAAGGTT---------------------------------------------------------------CTGATTTGGTATGATTTGAAGAGTGAACAAGTT------------------------------------------------------AGT---GTTAAAGGA------------ATT------------------------------------------------ATTATT------------------------------------------------------------GGAAGTTTTGTA------------------------------------------------------------------------------AATAGGAAGAAGGAG---------------------------------------------------------------------------------------------------------------TATTTTTTTTACAGGGAC------------------------------------------------------------------------------------------------------------------------------------------------------------------------------------------------------------------------------------------------------------------------------------------------------------------------------------------------------------------------------------------------------------------------------------------------------------------------------------------------------------------------------------------------------------------------------------------------------------------------------------------------------------------------------------------------------------------------------------------------------------------------------------------------------------------------------------------------------------------------------------------
>Medtr2g025420.1
---------------------------------------------------------------------------------------------------------------------TTACCGGTTCAATCACTTCTCCGATTCCGATCAACTTCAAAATCACTTAAATCCTTAATCGATTCTCACAACTTCACTAACCTTTACCTCAAAAATAATCGATTTATAATCCTTCGACAC------CTCTACCAACTC------------------------CTTTCCCTTTTC------------------CCTCTTATTGGTTCATGTAACGGCCTCCTCGCCCTTTCCGGAGAAATTGTTTTCAAGCACCCTCATACCACAATCTGGAACCCTAACACCCGCAAAGATCGGACCATCCCTTTTCTTCCTATC---------------------GTTCACGGCTTCGGTTTTGATCCATTCACCGCCGATTACAAACTCCTCAGAATCACTTTTGCTCGACAA---TCACATGTCAGTCTCTTTAGCTTGAAAACAAACTCGTGGAAAACAATTCCCAGTATGCCGTACGCTCTTCAATATGTTCAAGCC------------------------AGTAATGGGATGTCTGTGAATTAT---GCTACTAAA------------------------GATGTTTGGGTGATGAAAGACTATGGATCTAGAGATAGTTGGTGTAAACTTTTTACTTTGGTTTTC------------------TTGAGGCCGTTATGTTATTCTAGTGATGGAGGTAAGGTT---------------------------------------------------------------CTGTTTTGGTATGATCTCAAGAGTGAACAAGTT------------------------------------------------------AGT---GTTGAAGGA------------ATT------------------------------------------------ATGTTT------------------------------------------------------------GGAAGTCTCGTA------------------------------------------------------------------------------ACT---AAGAAGGAG---------------------------------------------------------------------------------------------------------------------------------------------------------------------------------------------------------------------------------------------------------------------------------------------------------------------------------------------------------------------------------------------------------------------------------------------------------------------------------------------------------------------------------------------------------------------------------------------------------------------------------------------------------------------------------------------------------------------------------------------------------------------------------------------------------------------------------------------------------------------------------------------------------------------------------------------------------------------------------------------------------------------------
>Medtr2g028140.1
---------------------------------------------------------------------------------------------------------------------TTACCGGTAATATCACTTCTCAGATTCCGATCAACTTCAAAATCATTTAAATCCCTAATCGATTCCAACAAATTCATCAACCTTCACCTCAGA---AATCAATCCTTAATTCTTCGATTC------ATCTACCAAATT------TTCTCT------------------------------------------ACTCTTATCGGTTCATGTAACGGCCTCCTCGCCATGTCCGGCGTAATAGCTTTCACGCATCCTAACATCACAATATGGAACCCCAACACCCGTAAGCATCGGATTATCCCTTTTCTTCCTATC---------------------GTTCATGGCTTCGGTTTTGATTCTGTATCCGGCGATTACAAACTCCTCAGAATCTCTCTCGATCTACAA---CCACATGTCAGACTCTTCAGCTTGAAAACAAACTCATGGAAAGTAATTCCTAATTTGCCTTATTCTCTTTACTATGCTTTAACA---------------------------------ATGATTGTGGATTAT---GATACTAAA------------------------GATGTTTGGGTGATGAAAGAATATGGATGTAGAGAGAGTTGGTGTAAACTTTTTACTGTGGTTTTC------------------TTGAGGCTTTTAGGTTATTCGAGTGATAGAAAAAAGGTT------------------------------------------------------------AATCTATTTTGGTATGATTTGGAGAGTAAACAAGTT------------------------------------------------------AGT---GTTCAAGAA------------ATT------------------------------------------------ATGATT------------------------------------------------------------GGAAGTCTTGTA------------------------------------------------------------------------------AATAGGAAGCAGGAG---------------------------------------------------------------------------------------------------------------------------------------------------------------------------------------------------------------------------------------------------------------------------------------------------------------------------------------------------------------------------------------------------------------------------------------------------------------------------------------------------------------------------------------------------------------------------------------------------------------------------------------------------------------------------------------------------------------------------------------------------------------------------------------------------------------------------------------------------------------------------------------------------------------------------------------------------------------------------------------------------------------------------
>Medtr4g070550.1
---------------------------------------------------------------------------------------------------------------------TTACCGGTAATATCACTTCTCCGATTCCGATCAACTTCAAAATCACTTAAATTCTTAATCGATTCCTACAAATTCATCAACCTTCACCTCAGA---AATCGATCCTTAATCCTTCGATTC------ATCTACCAACTT------TTCTCT------------------------------------------ACTCTTATCGGTTCATGTAACGGCCTCCTCGCCATGTCCGGCGTAATGGCTTTCACGCATCCCAACATCGCAATCTGGAACCCTTACACCGGTAAATATCGGATTATCCCTTTTCTTCCCATC---------------------GTTCACGGCTTCGGTTTTGATTCTTTATCCGGCGATTACAAACTCCTCAGAATCTCTCTCGATCTACAA---CCACATGTTAGACTCTTCAGCTTGAAAACAAACTCATGGAAAATAATTCCTAATTTTCCTTACGCTCTTTACTATACTCGAACA---------------------------------ATGACTGTGGATTAT---GATACTAAA------------------------GATGTTTGGGTGATGAAAGAATATGGATGTAGAGATAGTTGGTGTAAACTTTTTACTGTGGTTTTC------GAT---------TTGAGGCTTTTAGGTTATTCCATTGATGGAAAAAAGGTT------------------------------------------------------------AATCTGTTTTGGTATGATTTGGAGAGTAATCAAGTT------------------------------------------------------AGT---TTTCAAGAA------------GAT------------------------------------------------ATGATT------------------------------------------------------------GGAAGTCTTGTA------------------------------------------------------------------------------------------GAG---------------------------------------------------------------------------------------------------------------------------------------------------------------------------------------------------------------------------------------------------------------------------------------------------------------------------------------------------------------------------------------------------------------------------------------------------------------------------------------------------------------------------------------------------------------------------------------------------------------------------------------------------------------------------------------------------------------------------------------------------------------------------------------------------------------------------------------------------------------------------------------------------------------------------------------------------------------------------------------------------------------------------
>Medtr2g028160.1
---------------------------------------------------------------------------------------------------------------------TTACCGGTAAAATCACTTCTCCGATTCCGATCAACTTCAAAATCATTTAAATCATTAATCGATTCCCACAAATTCATCAACCTTCACCTCCAA---AATCGATCCTTAATCCTTCAACGC------CTCTACCAACTC---------------------GCG------------------------------ACTCGTATCGGTTCATGTAACGGCCTCCTCGCCATCTGCGGCAAATTCGCTTTCATTAACCCTTGTATCACATTCTGGAACCCTAACACCCGTAAACATAGGGTTATCCCTTTTCTTCCTATT---------------------GTTCATGGCTTCGGTTTTGATTCTTTATCCGGCGATCACAAACTCCTCAGAATCTCTATCGACCACCAA---CCACATGTTCGACTCTTCAGCTCCAAAGCTAACTCGTGGAAGATAATTCCTACTATGCCGTACGTTCTTCAGTATTATCACACC---------------------------------ATGACTGTGGATTAT---ACTACTAAC------------------------GATATTTGGGTGATGAAAGAATATGGTTCTAGAGATAGTTGGTGTAAACTTTTTACTTTGGTTTTG------------------TTGAGACCCTTGTGTTATTCTCGTGATGGAAGGAAGGTT---------------------------------------------------------------CTGTTTTGGTATGATTTGAAGAGTGAACAAGTT------------------------------------------------------AGT---GTTGAAGGA------------AAT------------------------------------------------ATGGTT------------------------------------------------------------GGTAGTCTTGTA---------------------------------------------------------------------------CCTAATAGGAAGAAGGAG------------------------------------GAATGTATGCAAAAGTTTGAAGAAGAGGAAGAGAACGTTCTGAAAGAAATTCTAGAGAATGTGGAAGAAGAAATT------------------------------------------------------------------------------------------------------------------------------------------------------------------------------------------------------------------------------------------------------------------------------------------------------------------------------------------------------------------------------------------------------------------------------------------------------------------------------------------------------------------------------------------------------------------------------------------------------------------------------------------------------------------------------------------------------------------------------------------------------------------------------------------------------------------------------------------------------------------------------------------------------------
>Medtr2g028120.1
---------------------------------------------------------------------------------------------------------------------------------------------------------------------------------------------------------------------------------------------------------------------------------------------------------------------------------------------------------------------------------------------------------------------------------------------------------------------------------------------------------ATGAAAATTTTGTCCATT------------------------------------------------------------------------------------------------------------------------------------------------------------------------------------------------------------------------------------------------------------------------------------CCACTCCGTTATTCAATTGATGGAAAATTGGTT---------------------------------------------------------------CTGTTTTGGTATGATTTGGAGAGTGAACAAGTT------------------------------------------------------AGTTATGTTGAAGGA------------ATT------------------------------------------------ATGATG------------------------------------------------------------GGAAGTATAGTA------------------------------------------------------------------------------AATAGGAAGAAGGAG------------CCTGTGTCAGCATCTGCTTTTGAACAGTGTATGCAAAAGCTTGAAGAAGAGGAAGAAAACATTCTGAAACAAATTCTAGAGAATGTGGAAGAAGAAATT------------------------------------------------------------------------------------------------------------------------------------------------------------------------------------------------------------------------------------------------------------------------------------------------------------------------------------------------------------------------------------------------------------------------------------------------------------------------------------------------------------------------------------------------------------------------------------------------------------------------------------------------------------------------------------------------------------------------------------------------------------------------------------------------------------------------------------------------------------------------------------------------------------
>Medtr3g083010.1
---------------------------------------------------------------------------------------------------------------------TTACCAGTAGAATCACTTCTCCGATTCCGATCAACTTCAAAATCACTTAAATCTTTAATCGATTCTCACAACTTCATCAACCTTCATCTCAAA---AATCAATCCGTAATCATTCGAAAC------ATCTACCAACTC------------CGA---------------------------------------GCTCTTATCGGTTCATGTAACGGCCTCCTCGCTATCTCCGGCCAAATCGCTTTCACGCATCCTAACATCACAATCTGGAACCCTAACACACGTAAACATCTGATTATCCCTTTTATGCCTGTC---------------------GTTCACGGCTTCGGTTTTGATTCTTTAACCGGCGATTACAAACTCCTCAGAATCTCTCTCGATCTACAA---CCACATGTGAGACTCTTCAGCTCCAAAACAAACTCGTGGAAAATAGTTCCTAGTTTTCCCTACTCTCTTGAATATTGTCAAACC---------------------------------ATGACTGTGAATTATAAAACTACTAAA------------------------GATGTTTGGGTGATGAAAGAATATGGATCTAGAGATAGTTGGTGTAAACTTTGTACTGTGGATTTC------------------TTGAGGCCTTTATGTTATTCTAGTGATGGAAGTAAGGTT---------------------------------------------------------------CTGTTTTGGTATGATTGGAAGAGTGAACAAGTT------------------------------------------------------AGT---ATTGAAGGA------------GTT---------------------------------------------GCTATGATT------------------------------------------------------------GAAAGTCTTGTA------------------------------------------------------------------------------AATAGGAAGAAGGAG---------------------------------------------------------------------------------------------------------------------------------------------------------------------------------------------------------------------------------------------------------------------------------------------------------------------------------------------------------------------------------------------------------------------------------------------------------------------------------------------------------------------------------------------------------------------------------------------------------------------------------------------------------------------------------------------------------------------------------------------------------------------------------------------------------------------------------------------------------------------------------------------------------------------------------------------------------------------------------------------------------------------------
>Medtr2g028110.1
---------------------------------------------------------------------------------------------------------------------TTACCGGTAAAATCACTTCTCCGATTCCGATCAACCTCAAAATCACTTAAATCCTTAATCGATTCTCACAAATTCATCAACCTTCACCTTCAA---AATTTTAACCTCATCCTCCGTCGC------CTCTACCACCTC------------------------------------------------------GCTCTTCTTGGTTCATGCAATGGCCTCCTCGCCATCTCCGGCGAAATCGCTTTCACTAACCCTTACATCGCATTCTGTAATCCTACCATCCGTAAACATCGGATTATCCCTTATCTTCCTATT---------------------GTTCACGGATTCGGTTTTGATTCATTATCCGCCGATTACAAACTCCTCAGAATCTCTGTCGATCTACAACACTCACATTTGACACTCTTCAGCTCGAAAACAAACTCTTGGAAAACACTTCCGGATATGCCGTATATTCTTTACTATACTCTAACC---------------------------------TTGCCTGTGAATTAT---ACTACTAAA------------------------GATGTTTGGGTGATGAAAGAATATGGCTGTAGAGATAGTTGGTGTAAACATTTTACTTTGGTT---------------------TTGAGGCCTTTAGGTTATTGTAGTGATGGAAGTAAGGTT---------------------------------------------------------------TTGTTTTGGTATGATTTGAAGAGTGAACAAATT------------------------------------------------------AGT---GTTGAAGGA------------ATT------------------------------------------------ATGATT------------------------------------------------------------GGAAGTCTTGTT------------------------------------------------------------------------------AATAGGAAGAAGCAG---------------------------------------------------------------------------------------------------------------------------------------------------------------------------------------------------------------------------------------------------------------------------------------------------------------------------------------------------------------------------------------------------------------------------------------------------------------------------------------------------------------------------------------------------------------------------------------------------------------------------------------------------------------------------------------------------------------------------------------------------------------------------------------------------------------------------------------------------------------------------------------------------------------------------------------------------------------------------------------------------------------------------
>Medtr2g026010.1
---------------------------------------------------------------------------------------------------------------------TTACCACCACACCCCCTTCTCCGATTCCGATCAACCTCAAAATCACTTAAATCCATAATCGATTCTCACACCTTCACCAACCTCCATCTCAAA---AATTTCTACCTCATCATCCGCCAC------CTCTACCAACTC------------------------------------------------------ACTCTCTTCGGTTCATGCAACGGTCTCATCTGTATCTCT---------------------------ATCGCTTTCTGGAACCCTAACATCCGTAAACATCGGATCATCCCTTAT------------------------------GTTCATGGATTTGGTTACGATTCTTTTGCTGGAGATTATAAACTTGTTAGAATCTCTGTTGATTTACAG---TCGCAGGTTAGAGTTTTTAGCTTGAAGATGAATTCATGGAAAGAGCTTCCTAGTATGAATTATGCTCTTTGTTGTGCTAGAACTGATTCGAATAATTTG------------------ATGATTGTGAATTAT---ACTACTCAA------------------------GATGTTTGGGTGATGAAAGAATATGGATTAAAAGATAGTTGGTGTAAATTGTTTACTTTGGTGTTT------------------TTGAGGCCTTTAGGTTATTCGAGTGATGGAAAGAAGGTT---------------------------------------------------------------CTGTTTTGGTACGATCTCAAGAGTGAAAACGTT------------------------------------------------------ACT---GTTCCAGGA------------ATT------------------------------------------------ATGATT------------------------------------------------------------GGTAGTCTTGTA------------------------------------------------------------------------------AATAGGAAGGAGAATTTGAGATGTGAA---------------------------------------------------------------------------------------------------------------------------------------------------------------------------------------------------------------------------------------------------------------------------------------------------------------------------------------------------------------------------------------------------------------------------------------------------------------------------------------------------------------------------------------------------------------------------------------------------------------------------------------------------------------------------------------------------------------------------------------------------------------------------------------------------------------------------------------------------------------------------------------------------------------------------------------------------------------------------------------------------------------
