# Supplementary material for: Impact of recurrent gene duplication on adaptation of plant genomes
Source: BMC Plant Biol. 2014 May 31;14:151. doi: 10.1186/1471-2229-14-151 (PMC4049390; doi:10.1186/1471-2229-14-151)
Supplement: Additional file 4 — Contains the cleaned alignments of the clusters with codons under selection. [file 1471-2229-14-151-S4.zip › 4437544801233534_add4/Additional_file_4/Medtrcluster197_aligned.fasta]

>Medtr5g048270.1
---------------------------------------------------------------------------------------------------------------------------------------------------------CCGGATGAACTGCTGATGGAAATCCTTTCAAGAGTTGATTCAAGTAATCATCTGGATTTGAGGTGCGTTTGCAACTTGTGGAAATCGTTAATTCGTGATCCTCAGTTCATGAAGAATCACATTCTCAGAATTACCGGCTTTTCTTCTCTTAGTTACAAG------CTTGTGCCG---------------------------------------------------------------------------GATGAGAGTTTTATGCTGAATTATCTC---------AAATCTCTAGAGGATAGAGATATATTAAAC------------------------------------------------------------------------------------------------------------------------------------------------------------------------------------------------------------------------------------------------------------------------------------------------------------------------AGGGCAATATCAATATCAATGTTTAGTCTAGTGCAGCCCCTTTGGAACTTTAGTGTATATGCCGTGTTTGCAGAATTTCATCATGGCAAGCAACAATCGAGAGGCAACAACTGCTCTTCTTGGTTTAAAGGCCACATCCTATCTTTAATGAATATAAAACTATTGTTGAACGAAACAAGAGTTACCAAGCAGAGGGATGAAAGTGTACCAAAAGTCTTTGTTATTTGCAAAGGAGACATTTTCATTAGAGAAGATATGCAATTATGGATAATTAACAGAATTGGTCCATGTATTGAGGTGAATGTGATAAAGGATTCAGATAAAATGGTCATGTTCTCCAAACCAAAAAAGCTCAATTAT---------------------------------------------------------------------------------------------------------------------------------------------------------------------------------------------------------------------------------------------------------
>Medtr1g025830.1
---------------------------------------------------------------------------------------------------------------------------------------------------------CCGGATGAAGTGATGATCGAAATTCTTTCAAGAGTCGATTCAAGTAATCATCTTGAGTTGAGGTGCGTTTGCAAGCTGTGGAAATCGTTATTTCTTGATCCAATTTTCATGAAGAATTACTTTCTCACTATCACCGACCTCACTTCTCTATGTCGTAAG------------------------------------------------------------------------------------------GACGAAAACTTTACGCTGAATTTTCTTGAGTCTATCAAGTCTATGGAGGATAGAGTGGAATTAAAA---------------------------------------------------------------------------------------------------------------------------------------------------------------------------------------------------------------------------------------------------------------------------------------------------------------------------------------------------------------------------------------------------------------------------------------------------------------------------------------------------------------------------------------------------------------------------------------------------------------------------------------------------------------------------------------------------------------------------------------------------------------------------------------------------------------------------------------------------------------------------------------------------------------------------------------------------------
>Medtr1g025810.1
---------------------------------------------------------------------------------------------------------------------------------------------------------CCGAATGAAGTGATGATCGAAATTCTCTCAAGAGTTGATTTAAGTAATCATCTTGAGTTGAGGTGCGTTTGCAAGCTTTGGAAATCGTTAGTTCTTGATCCTCTTTTCATGACGAATCACTTTCGTACTGACAACGACCTCACTTTTATATGTCGTAAG------------------------------------------------------------------------------------------GATGAAAACTTGATGCTGAATTTTCTCGAGTCTATCAAGTCTATGGAGGATAGAATGGAATTAAAA---------------------------------------------------------------------------------------------------------------------------------------------------------------------------------------------------------------------------------------------------------------------------------------------------------------------------------------------------------------------------------------------------------------------------------------------------------------------------------------------------------------------------------------------------------------------------------------------------------------------------------------------------------------------------------------------------------------------------------------------------------------------------------------------------------------------------------------------------------------------------------------------------------------------------------------------------------
>Medtr2g021430.1
---------------------------------------------------------------------------------------------------------------------------------------------------------CCGCATGAACTGATGATCGAAATCCTCTCTAGAGTTGAGTCAAGCAATCCTCTA---------------------------------------------------------------------------TCCACGGACTTCAAGGATCTACTTTCTAAG---------------------------------------------------------------------------------TTTCTGAAT---------------------------------------------------------------------------------------------------------------------------------------------------------------------------------------------------------------------------------------------------------------------------------------------------------------------------------------------------------------------------------------------------------------------------------------------------------------------------------------------------------------------------------------------------------------------------------------------------------------------------------------------------------------------------------------------------------------------------------------------------------------------------------------------------------------------------------------------------------------------------------------------------------------------------------------------------------------------------------------------------------------------------
>Medtr2g021480.1
---------------------------------------------------------------------------------------------------------------------------------------------------------CCGGAGGATTTGATGATTGAAATCCTTTCCAGGGTTGAATCAAACAATCCTCTTGAATTGAGGTGTGTTTGCAAGTTGTGGAATTCGCTAATTCTTGATTCTCAATTCATGATGAATCACCTTGACAGATACACTGAAATGACCGTTCTATATGCAAAG------------------------------------------------------------------------------------------------------------------------------------------------------------ATTGATATGCAACCTATTCTTAATGAGGTTAACACTCCCTTTGAAGGTGGTGATTCGGAAAGAATTCCGTCTAATACAGCGAATCGAGGAGTCATTCCATTAGGTGATTCAATGGATTGGGTTGTGTGTGGGGAACGAGGAATCTGCACTACTTTTGTTCCTTCATTGTTCTGTATTGTGTTTCTACCAGGTTCTTTTTTCATTCTTTCTGGGATCTGTGGTACAGGTCTTATGAGGGAGGACATTCAGTGTTTGCTGTGGAGTTCACAGTCTGGTGTAAGGTTTGATGTGGGTGCCTCAGGTTCTGTTTTC---------------------------------------------------------------------------------------------------------------------------------------------------------------------------------------------------------------------------------------------------------------------------------------------------------------------------------------------------------------------------------------------------------------------------------------------------------------------------------------------------------------------------------------------------------------------------------------------------------------------------------
>Medtr2g021600.1
---------------------------------------------------------------------------------------------------------------------------------------------------------CCGGAGGAACTGATAATTGAGATCATTTCTAGAGTTGATTCAAGGAATACTCTTCAACTGAGGCCCGTTTGCAAACGATGGAATTCGCTTATTACTGATCCTGAATTCGTTAAGAAGCACTTTCAGAGTTTCACGGACATCAGAGATCTAACTTCTAAG------------------------------------------------------------------------------------------------------------------------------------------------------------------------------------------------------------------------------------------------------------------------------------------------------------------------------------------------------------------------------------------------------------------------------------------------------------------------------------------------------------------------------------------------------------------------------------------------------------------------------------------------------------------------------------------------------------------------------------------------------------------------------------------------------------------------------------------------------------CAAGAATATTTAGAAATGGAAAGGTCCAAGAAGAATGAAAGGCTACTTATGGAGAGTTTGTCACATAATAAGGATGGGTGTTTAGAGTTTAGGCCAAACCTGAGCCGGGTTATCAAATTGAATATGAATGTAGCTTCTAAGGATCTGTTTGACGGGAAAGTGAGGGATTTTAATGGAGGGGAGGTGAAATGC---------------------------------------------------------
>Medtr2g021640.1
------------------------------------------------------------------CATTATCACCCTTCTTTTCTGATGTGGAAGATGAGACAATGTTTCAACCACGCAAGATTGTCATTGAGGTGTGTTTGCAAGTTTGTCCCAGAAGAACTGATAATCGAGATCATTTCTAGAGTTGATTCAAGCAATACTCTGCAATTGAGGTGTGTTTGCAAGTTGTGGAATTCGCTAGTTCTTGATTCTCAATTCGTGAAAAAGCACTTTCAAGTACGAATTTATATAGGTGGTCTATTTGTTAAG---------------------------------------------------------------------------------------------------------------------------------------------------------------------------------------------------------------------------------------------------------------------------------------------------------------------------------------------------------------------------------------------------------------------------------------------------------------------------------------------------------------------------------------------------------------------------------------------------------------------------------------------------------------------------------------------------------------------------------------------------------------------------------------------------------------------------------------------------------------------------------------------------------------------------------------------------------------------------------------------------------------------------------------------------------------------------------------------------------------------
>Medtr2g021540.1
---------------------------------------------------------------------------------------------------------------------------------------------------------CCAGAGGAATTGTTGATTGAAATCTTTTATAGAATTGAT------AATACTCTGCAATTGAGGTGCGTTTGCAAGTTGTGGAAATCACTCGTTGTTGATCATGAATTCGTG---------------------------------------------------------------GAAGGAGGAGGAGGAGGAGGAGGAGGAGGAGATGATGATGATGATGATGAAGCAGAAGTAGCAGAT------------------------------------------------------------------------------------------------------------------------------------------------------------------------------------------------------------------------------------------------------------------------------------------------------------------------------------------------------------------------------------------------------------------------------------------------------------------------------------------------------------------------------------------------------------------------------------------------------------------------------------------------------------------------------------------------------------------------------------------------------------------------------------------------------------------------------------------------------------------------------------------------------------------------------------------------------------------------------------------------------------------------------------
>Medtr2g021630.1
---------------------------------------------------------------------------------------------------------------------------------------------------------CCGGTGGAACTGATGATCGAAATCCTTGCTAGAGTTGACTCAAACAATCCTCTGCAGTTGAGGTCAGTATGCAAGTGGTGGAAATCTCTTGTCGTTGATGATCAATTCGTGCAGAAGCACCTTCACAAACTCGCCGACATCACCGATCTACTTTCCACG---------------------------------------------------------------------------------------------------------------------------------------------------------------------------------------------------------------------------------------------------------------------------------------------------------------------------------------------------------------------------------------------------------------------------------------------------------------------------------------------------------------------------------------------------------------------------------------------------------------------------------------------------------------------------------------------------------------------------------------------------------------------------------------------------------------------------------------------------------------------------------------------------------------------------------------------------------------------------------------------------------------------------------------------------------------------------------------------------------------------
>Medtr2g021530.1
---------------------------------------------------------------------------------------------------------------------------------------------------------CCGAATGAACTGATGATCGAAATCCTTTGTATGGTTGAATCGAGCAATCCTCTGCAAATGAGGTGCGTTTGCAAGCTGCGGAAATCTCTGGTCGTTGATCCTAAAATGATGAAGAAGCACTTTCACAGATCCACTGAAGTCGCTGATCTAACTTCTAAG---------------------------------------------------------------------------------------------------------------------------------------------------------------------------------------------------------------------------------------------------------------------------------------------------------------------------------------------------------------------------------------------------------------------------------------------------------------------------------------------------------------------------------------------------------------------------------------------------------------------------------------------------------------------------------------------------------------------------------------------------------------------------------------------------------------------------------------------------------------------------------------------------------------------------------------------------------------------------------------------------------------------------------------------------------------------------------------------------------------------
>Medtr3g087310.1
---------------------------------------------------------------------------------------------------------------------------------------------------------CCAGCAGAACTGATGATCGAAATCCTTTTGAGGGTGGAGTCAGACAATCCTCTACAATTAAGGTGTGTTTGCAAGTTGTGGAAGTCGCTCCTTGTTGATCCTCAATTCATGGAGAATCACATTCTTAGAACCACTAACATATGTGATCTA------------------------------------------------------------------------------------------------------------------------------------------------------------------------------------------------------------------------------------------------------------------------------------------------------------------------------------------------------------------------------------------------------------------------------------------------------------------------------------------------------------------------------------------------------------------------------------------------------------------------------------------------------------------------------------------------------------------------------------------------------------------------------------------------------------------------------------------------------------------------------------------------------------------------------------------------------------------------------------------------------------------------------------------------------------------------------------------------------------------------------
>Medtr2g021450.1
---------------------------------------------------------------------------------------------------------------------------------------------------------CCGGATGAAATGATGCTTGAAATTTTTTCCAGGGTTGAGATAAGCGATACTATGCAACTGAGGGGCGTTTGCAAGTTGTGGAAATCTTTGGCTGTTGATCCTCAATTCGTGTGTAATCACTTTTCTAGATACGATGAAATTGTCAATCTAGATTCTAAG---------------------------------------------------------------------------------------------------------------------------------------------------------------------------------------------------------------------------------------------------------------------------------------------------------------------------------------------------------------------------------------------------------------------------------------------------------------------------------------------------------------------------------------------------------------------------------------------------------------------------------------------------------------------------------------------------------------------------------------------------------------------------------------------------------------------------------------------------------------------------------------------------------------------------------------------------------------------------------------------------------------------------------------------------------------------------------------------------------------------
>Medtr2g021590.1
---------------------------------------------------------------------------------------------------------------------------------------------------------CCGGAGGAGTTGATGATCGAAATCCTTTCTAGAGTTGAGTCAAGCAATCCTCAGGAATTAAGGTGTGTTTGCAAGTTGTGGAAATCACTAGTTTTTGATACTCAATTCCTGGAGAATCACCTTATAAGATTCACTGAAATCACCGTTCTACTTGTTACG---------------------------------------------------------------------------------------------------------------------------------------------------------------------------------------------------------------------------------------------------------------------------------------------------------------------------------------------------------------------------------------------------------------------------------------------------------------------------------------------------------------------------------------------------------------------------------------------------------------------------------------------------------------------------------------------------------------------------------------------------------------------------------------------------------------------------------------------------------------------------------------------------------------------------------------------------------------------------------------------------------------------------------------------------------------------------------------------------------------------
>Medtr2g021570.1
TGGTCCTCTCCGCCTTTTGAGCTTTTAGATCATCGAAATCTTATCAACGGCGGCGCTGATGGCGGA---------------------------------------------------------------------------------------CCAGAGGAATTGATGATTGAAATCCTTTCTAGGGTTGAGTCAAGCGTTACTCTGCAACTGAGGTGCGTTTCCAAGTTGTGGAAATCGCTAATTCTTAATCCTCAATTCTTGAAGAAGCACATTCTCAAATTCACGGATATCATCCTTCTATTTGTTAAG---------------------------------------------------------------------------------------------------------------------------------------------------------------------------------------------------------------------------------------------------------------------------------------------------------------------------------------------------------------------------------------------------------------------------------------------------------------------------------------------------------------------------------------------------------------------------------------------------------------------------------------------------------------------------------------------------------------------------------------------------------------------------------------------------------------------------------------------------------------------------------------------------------------------------------------------------------------------------------------------------------------------------------------------------------------------------------------------------------------------
>Medtr2g021510.1
---------------------------------------------------------------------------------------------------------------------------------------------------------CCAAAAGAAGTGATGATCGAAATCCTTTCTAGAGTTGATTCAAGCAATACTCTGCAATTGAGGTGCGTTTGCAACTTGTGGAATTCGCTAGTTCTTGATCCTCAATTCGCGAAGAATCACATTAAAAAATGCACTGAAATCACCGTTCTACTTGTTAAGTACATC------------------------------------------------------------------------------------------------------------------------------------------------------------------------------------------------------------------------------------------------------------------------------------------------------------------------------------------------------------------------------------------------------------------------------------------------------------------------------------------------------------------------------------------------------------------------------------------------------------------------------------------------------------------------------------------------------------------------------------------------------------------------------------------------------------------------------------------------------------------------------------------------------------------------------------------------------------------------------------------------------------------------------------------------------AAGAGGAAAAGGGTTAGAGAGAAGAGGAACTTGAAGATTCAAGGATTGGAAGAGATC
