# Supplementary material for: Impact of recurrent gene duplication on adaptation of plant genomes
Source: BMC Plant Biol. 2014 May 31;14:151. doi: 10.1186/1471-2229-14-151 (PMC4049390; doi:10.1186/1471-2229-14-151)
Supplement: Additional file 4 — Contains the cleaned alignments of the clusters with codons under selection. [file 1471-2229-14-151-S4.zip › 4437544801233534_add4/Additional_file_4/Medtrcluster253_aligned.fasta]

>Medtr1g042200.1
ATGACT---------------CACATTTTCAAGTTTGTCTATGCTTTGATAATCTTTCTTTCTATATATGTCGCGGTAAATGACTGCATACGTATTCATTGCAAAGATGACTTTGATTGTATAGAAAATAGACTACAAGTTGGGTGTAGGCTTCAAAGAGAAAAACCTCGATGCGTTAAT---GTTTGTAGGTGCTTGAGA------
>Medtr1g042590.1
ATGACT---------------CACATTTTCAAGTTTGTCTATGCTTTGATAATCTTTCTTTCTATATATGTCGCGGTAAATGACTGCATACGTATTCATTGCAAAGATGACTTTGATTGTATAGAAAATAGACTACAAGTTGGGTGTAGGCTTCAAAGAGAAAAACCTCGATGCGTTAAT---GTTTGTAGGTGCTTGAGA------
>Medtr1g042910.2
ATGACT---------------CACATTTCCAAATTTGTCTTTGCTTTGATAATCTTTCTTTCTATATATGTCGGGGTAAACGACTGCAAACGTATTCCATGCAAAGATAACAATGATTGTAATAACAATTGGCAACTACTTGCGTGTAGGTTTGAACGGGAAGTACCTCGATGCATTAAC---ATTTGCAAGTGCATGCCA------
>Medtr1g042850.1
ATGAAT---------------CACATTTCCAAGTTTGTTTATGCTTTGATAATCTTTCTTTCTATATATCTCGTGGTACTCGATGGCCTGCCTATTTCATGTAAAGATCACTTTGAATGTCGGAGAAAAATCAATATTCTGAGGTGTATCTATCGTCAAGAAAAACCGATGTGCATTAAC---ATTTGTACTTGCGTGAAA---TTG
>Medtr1g043600.1
ATGAATGAAGAAAAAATTACTCACATTTCAAAGTTTGCTTATGCTTTGATAATCTTTCTTTGTATATATCTCGTGGTAACCGATGGC------------------------------------GAAAAAAACCATATACTTGGGTGTAACATGCCTAAAGAATTACCGATGTGCCTTTCC---ATTTGTATCTGCAAGAAAACCTTA
>Medtr3g025420.1
ATGACT---------------CACATTTCCATGTTTGTTTATTCTTTGATAATCTTTCTTTCAATATATCTCGTGGTAACCGATGGCATT---ATTCTATGCAAAGATCACTTTGATTGTTATGAAAATATCCGAAAACTTAGGTGTGACTTTGATACTGAAAAGCCGTTTTGCATTTCACTTGTTTGTCAATGCATAAAA------
