# Supplementary material for: Impact of recurrent gene duplication on adaptation of plant genomes
Source: BMC Plant Biol. 2014 May 31;14:151. doi: 10.1186/1471-2229-14-151 (PMC4049390; doi:10.1186/1471-2229-14-151)
Supplement: Additional file 4 — Contains the cleaned alignments of the clusters with codons under selection. [file 1471-2229-14-151-S4.zip › 4437544801233534_add4/Additional_file_4/Medtrcluster28_large_aligned.fasta]

>Medtr4g021550.1
------------------------------------------------------------------------------------------------------------------------------------------------------------------------------------------------------------------------------------------------------------------------------------------------------------------------------------------------------------------------------------------------------------------------------------------------------------------------------------------------------------------------------------------------------------------------------------------------------------------------------------------------------------------------------------------------------------------------------------------------------------------------------------------------------------------------------------------------------------------------------------------------------------------------------------------------------------------------------------------------------------------------------------TCACTGCAGAGAAGTTGTAAAGGAGAGTATATTGATGTAGATTCCAGAAATGAGTTGTGTTTAGGAGATCTCGAGTACTTTCATGAGTGTCTCTCAGGAATTAATTTGTTCAACATTGTGGGTAGCTTTTGTGAAGATGATTTGCATATGTGGAGGAGATCTTTGACTCAGGAGCTGAATGCGTCTCTTAATTCTCGTCTCACAGTCCCCGAATTAAGATGCCGAAATTATGGTTTTTACCTCGCCACTAAATGGTTTAGCGATGAGAGTGTTCGCAAGGCACTGCATATTCGAGAGGGTACCATAGGAAAATGGGAACGATGTTACCGTACTGATTTTGAGCGTGAGATTTTTAGTAGCGTTGAGTTTCATGCAAATCTAAGCAAAAAAGGATACCGCTCTTTGATATACAGTGGGGATCATGATGTAGTTGTTCCTTTCATCTCTACTCAAGCATGGATAAGGGATCTAAACTACTCCATTGTAGATGATTGGAGGTCATGGTTTGTAAATGGCCAAGTGGGAGGATACACAAGGACTTACTCGAACCAAATGACATATGCAACTGTGAAGGGTTCAGGACAT---------------------------------------------------------------------------------------------------------------------------------------------------------------------------------------------------------------------------------------------------------------------------------------------------------------------------------------------------------------------------------------------------------------------------------------------------------------------------------------------------------------------------------------------------------------------------------------------------------------------------------------------------------------------------------------------------------------------------------------------------------------------------------------------------------------------------------------------------------------------------------------------------------------------------------------------------------------------------------------------------------------------------------------------------------------------------------------------------------------------------------------------------------------------------------------------------------------------------------------------------------------------------------------------------------------------------------------------------------------------------------------------------------------------------------------------------------------------------------------------------------------------------------------------------TCTAATTTGCCT---------------------------------------------------------------------------------------------------------------------------------------------------------------------------------------------------------------------------------------------------------------------------------------------------------------------------------------------------------------------------------------------------------------------------------------------------------------------------------------------------------------------------------------------------------------------------------------------------------------------------------------------------------------------------------------------------------------------------------------------------------------------------------------------------------------------------------------------------------------------------------------------------------------------------------------------------------------------------------------------------------------------------------------------------------------------------------------------------------------------------------------------------------------------------------------------------------------------------------------------------------------------------------------------------------------------------------------------------------------------------------------------------------------------------------------------------------------------------------------------------------------------------------------------------------------------------------------------------------
>Medtr4g021530.1
------------------------------------------------------------------------------------------------------------------------------------------------------------------------------------------------------------------------------------------------------------GCTCCTCCATCTCGTAATTCACTTCACTATTCTTGTCAGATTCTACTTGCTCTTGGACTTTTTAGTTTGCAGATGTTAACTCCTCTTGAAGCTTCTCGCTCAAAGGTTGAACATCTTCCTGGTTTTCAAGGACCTCTTCCATTTGAACTTGAAACAGGGTACGTGGGGTTAGGAGAAGCAAATGATGACATGCAAGTGTTCTATTATTTTGTCAAATCAGAAAATAATCCTAAGAAAGACCCTCTTATGCTTTGGATATCTGGTGGTCCTGGTTGTTCTTCTTTTTCTGCCCTTGCCTATCAAATAGGTCCATTTGCATTCGAAATCAAGGAGTACAACGGGAGCTTGCCTAGTTTGGTCTCAAGGCCACAGTCATGGACAAAGCTATGCAACATTATTTTTGTAGATTTGCCACTTGGAACTGGTTTCTCATATGCAAAAAATGTCAAGGATTACCGGAGCGACTGGAAACTAGTTCACAATACTCATCAATTTCTTAGGAAGTGGCTGATTGATCACCCTGAATTTCTTCCAAATGAATTCTACATTGGAGCTGATTCATACTCTGGCATTCCTGTCCCTGCCATTCTTCAAGAAATTTCAAATGGAAATGAAGAAGGTCACCAACCATTGATAAATCTCCAGGGATATCTGCTAGGGAACCCCTGGACAACATACAAAGAAGATAACTATCAAATCCAGTATGCTCATGGAATGGGACTCATCTCTGATGAACTTTAT---TCACTGCAGAGAAATTGTAAAGGAGAGTATATTGATGTAGATTCCGGAAATGAGTTGTGTTTAAGAGATCTCCAGTACTTTCATGAGTGTCTCTCAGGAATTAACAAGTTCAACATTTTGGCTAGCATTTGTAAAGATGATTTGCGTATGTGGAGAAGATCTTTGACTCAGGAGCTGAATGCGTCTCTTAGTTCTCGTCTCACAGTCCCCGAATTAAGCTGCCGAGATTACGGTTTTTACCTCGCCACTAAATGGATTAGCGATGAGAGTGTTCGCAAGGCACTGCATATTCGAGAGGGTACCATAGGAACATGGGAACGATGTTACACTACTGATTTTAAGCGTGAGATCTTTAGTACCGTTGAGTTTCATGCAAATCTAAGCAAAAAAGGATACCGCTCTTTGATATACAGTGGGGATCTTGATTTAATTGTTCCTTTCCGGTCTACTCAAGCATGGATAAGGGATCTAAACTACTCCATTATAGAGGATTGGAGGTCATGGTATGTAAATGGCCAAGTGGCAGGATACACAAGGACTTACTCGAACCGAATGACATATGCAACTGTGAAGGGTTCAGGACAT---------------------------------------------------------------------------------------------------------------------------------------------------------------------------------------------------------------------------------------------------------------------------------------------------------------------------------------------------------------------------------------------------------------------------------------------------------------------------------------------------------------------------------------------------------------------------------------------------------------------------------------------------------------------------------------------------------------------------------------------------------------------------------------------------------------------------------------------------------------------------------------------------------------------------------------------------------------------------------------------------------------------------------------------------------------------------------------------------------------------------------------------------------------------------------------------------------------------------------------------------------------------------------------------------------------------------------------------------------------------------------------------------------------------------------------------------------------------------------------------------------------------------------------------------TCTAATTTGCCT---------------------------------------------------------------------------------------------------------------------------------------------------------------------------------------------------------------------------------------------------------------------------------------------------------------------------------------------------------------------------------------------------------------------------------------------------------------------------------------------------------------------------------------------------------------------------------------------------------------------------------------------------------------------------------------------------------------------------------------------------------------------------------------------------------------------------------------------------------------------------------------------------------------------------------------------------------------------------------------------------------------------------------------------------------------------------------------------------------------------------------------------------------------------------------------------------------------------------------------------------------------------------------------------------------------------------------------------------------------------------------------------------------------------------------------------------------------------------------------------------------------------------------------------------------------------------------------------------------
>Medtr4g021490.1
------------------------------------------------------------------------------------------------------------------------------------------------------------------------------------------------------------------------------------------------------------ATTCCTCCTTCTCATAATTCACCACACTATTCTTGTCAGATTCTACTTTCTCTTGTACTTCTTAGTTTGCATATGTTAACTCCTCTTGAAGCTTATGGCTCAAAGGTTGAACAGCTTCCTGGTTTTCAAGGTCCACTTCCTTTTGAACTTGAAACAGGGTACGTAGGGTTAGGAGAAGCAAATGATGACATGCAAGTGTTCTATTATTTTGTCAAATCAGAAAGTAATCCTCAGAAAGATCCTCTTATGCTTTGGTTATCTGGAGGTCCTGGTTGTTCTTCTTTTTCTGCCCTTTTCTATCAAATAGGTCCAGTTGCATTTGAAATCAAGGAGTACGATGGGAGTATGCCCGGTTTGGTCTCAAGGCCACAGTCATGGACAAAGCTATGCAGCATTATTTTTGTAGATTTGCCACTTGGAACTGGCTTCTCATATGCAAAAAATGTCACGGATCATCGGAGCGACTGGAAACTAGTTCACCAAACTCATCAATTTCTTAGGAAGTGGCTGATTGAACACCCTGAATTTCTTTCAAATGAATTCTACATTGGAGGCGATTCATACTCTGGAATTCCTGTCCCAGCCATTCTTCAAGAAATTTCAAATGGAAATGAAAAAGGTCACCAACCATTGATAAATCTCCAGGGATATCTGCTAGGGAACCCCATCACAACATACAGAGAAGAAAATTATCAAATCCAATATGCTCATGGAATGGGACTCATCTCTGATGAACTCTATGCGTCACTGCAGAGAAATTGTAAAGGAGAGTATATTGATGTAGATTCCGGAAATGAGTTGTGTTTAAGAGATCTCCAGTACTTTCATGAGTGTCTCTCAGCAATTAATGAGTTCAACATTTTGGATAGCAATTGTGAAGATGACGAGCATCTGTGGAGGAGATCTTTGACTCAGGAGCTGAACGAATCTCTTAGTTCTCGTCTCACAGTCCCTGAATTAAGTTGCAAAATTTATGGTTACTACCTCGCCACTAAATGGATTAGCAATGAGAGTGTTCGCAAGGCACTGCATATTCGAGAGGGAACCATAGGGAAATGGGAACGTTGTTACATGAATGATTTTGAGTATGATATATTTGGTAGCTTTGAGTTTCATGCAAATCTAAGCAAAAAAGGATACCGTTCTTTGATATACAGTGGAGATCAAGATGCAGTTGTTCCTTTCATCTCTACTCAAGCTTGGATAAGGAATCTAAACTACTCCATTGTAGATGATTGGAGGCCATGGTTTGTAAAAGACCAAGTGGGAGGATACACAAGGACTTACTCCAATCGCATGACATTTGCAACTGTGAAGGGTTCAGGACAT---------------------------------------------------------------------------------------------------------------------------------------------------------------------------------------------------------------------------------------------------------------------------------------------------------------------------------------------------------------------------------------------------------------------------------------------------------------------------------------------------------------------------------------------------------------------------------------------------------------------------------------------------------------------------------------------------------------------------------------------------------------------------------------------------------------------------------------------------------------------------------------------------------------------------------------------------------------------------------------------------------------------------------------------------------------------------------------------------------------------------------------------------------------------------------------------------------------------------------------------------------------------------------------------------------------------------------------------------------------------------------------------------------------------------------------------------------------------------------------------------------------------------------------------------TCTAATTTGCCT---------------------------------------------------------------------------------------------------------------------------------------------------------------------------------------------------------------------------------------------------------------------------------------------------------------------------------------------------------------------------------------------------------------------------------------------------------------------------------------------------------------------------------------------------------------------------------------------------------------------------------------------------------------------------------------------------------------------------------------------------------------------------------------------------------------------------------------------------------------------------------------------------------------------------------------------------------------------------------------------------------------------------------------------------------------------------------------------------------------------------------------------------------------------------------------------------------------------------------------------------------------------------------------------------------------------------------------------------------------------------------------------------------------------------------------------------------------------------------------------------------------------------------------------------------------------------------------------------------
>Medtr4g021510.1
ATGGGTTCATCATGGAACCATAATCAAGAGAGGTTTAGTTGCACATGGAAACCGACGTCATTACAAAACAACATAAAAACATACACTAGAGAAAACGAAAGGAGGATGGAGATCATCTGCCATGAAGCTCCTGTTCAAGAAAGAGAGAGAAATAAAGATCAAAAGGGAGAGAAGATGAAGAGAGAGATGGAAACAGATTGTCAGAGGGAGAAGATCCAACATCTCATTTTCTTACGTGTTCCCATTTCGTATATTCCTCCTTCTCATAGTTCACTATACTATTGTTGTCAGTTTGTACTTGCTTTTGCACTTTTTAGTTTGCATATGTTAACTCCTCTTGAAGCTTATGGCTCAAAGGTTGAACACCTTCCTGGTTTTCAAGGGCCACTCCCTTTTGAACTTGAAACGGGGTACGTGGGGTTAGGAGATTCAAATGATGACATGCAAGTGTTTTACTATTTTGTAAAGTCAGAAAATAATCCTCAGAAAGACCCTCTTATGCTTTGGTTAACTGGTGGTCCTGGCTGTTCTTCTTTTTCTGGACTTGTGTATGAAATAGGTCCATTTGCATTTGAAATCAAGGAGTACAACGGGAGCGTGCCTAGTTTGGTCTTAAGGCCACAGTCATGGACAAAGCTATCCAACATTATTTTTGTAGATTTGCCACTTGGAACTGGTTTCTCATATGCAAAAAATGTCACGTATCACCGGAGCGACTGGAAACTTGTTCACAATACTTATCAATTTCTTAGGAAGTGGCTGATTGATCACCCTGAATTTCTTTCAAATGAATTCTACATTGGAGCTGATTCATACTCAGGCATTCCTGTCCCAGCCGTTCTTCAAGAAATTTCAAATGGAAATGAAAAAGGTCTCCAGCCATTGATAAATCTCCAGGGATATCTGCTAGGGAACCCCTATACAACACACAAAGAAGATAATTATCAAATCCAGTATGCTCATGGAATGGGACTCATCTCTGATGAACTTTATGCGTCATTGCAAAGAAATTGTAAAGGAGAGTACATTGATGTAGATTACAGAAATGAGTTGTGTTTAAGAGATCTCCGGTCCTTTGATGAG------GCAAGAATTAATAAGGAAAACATTTTGGATGGCTTTTGTGAAGATGATTCGCGTCTGTGGAGGAGATCGTTGAAACAGGAGCTGGGCGCACCTCTTAGTTCTCCTCTCACAGTTCCCAAATTAAGCTGCCATATTTATCGTTTTTACCTCGCCACTAAATGGGCTAACGATGAGAGTGTTCGCAAGGCACTGCATATTCGAGAGGGAAGCATAGGGAAATGGGAACGATGTTACACTACTGATTTTGAGCGTGAGATCTTTAGTAGCGTTGAGTTTCATGTGAATCTAAGCAAAAAAGGATACCGCTCTTTGATATACAGTGGGGATCTTGATTTAGTTGTTCCTTTCCAGTCTACTCAAGCATGGATAAGGGATCTAAACTACTCCATTGTAGATGATTGGAGGTCATGGTTTGTAAATGGTCAAGTGGCAGGATACACAAGGACTTACTCAAATCGAATGACATTTGCAACTGTGAAGGGTTCAGGACAT---------------------------------------------------------------------------------------------------------------------------------------------------------------------------------------------------------------------------------------------------------------------------------------------------------------------------------------------------------------------------------------------------------------------------------------------------------------------------------------------------------------------------------------------------------------------------------------------------------------------------------------------------------------------------------------------------------------------------------------------------------------------------------------------------------------------------------------------------------------------------------------------------------------------------------------------------------------------------------------------------------------------------------------------------------------------------------------------------------------------------------------------------------------------------------------------------------------------------------------------------------------------------------------------------------------------------------------------------------------------------------------------------------------------------------------------------------------------------------------------------------------------------------------------------TCTAATTTGCCTGGCCGAGGTTCGAATCCGGACCTTAAACTTGAGTGTGGAATTGCGTCATACTCTCTTGGA---GTTACATCTCTGCTGGTGGCCGAACTTGCCACTAATATGCTTGCACATGCTTTGAGAATTCCTTACATATGGAGTATGGTAAGCATCAGGAGTCAAAGAGAAGCGATGTATGCTTATCTTAGGCGAGATCGTATGGAGAGGTTGGCAGTGGAAGGGGTAGTGCCCATGTGTGGCGGCAGGAGTAGAGGGAGGGCGCCACATGCTGATGAGAGGGAGCAAGTTGAGCAGCAAGTGGATGTGGAGCCAGACCCAAAGCAGCTAGAGAACTATCCTAGTGGCACACATGACTTGTCTGTGTTGACCATGTGTCATGTTCACATGGTCAAGATGTTGGATGATGAAGTGTGGCGTGGCAATTTAAAATGTTTAAACAACGGGAAGAAGATTGGGGTGTTACATGATGATGAAAACACCACTCGGATCGATACCAGCTACAATATTATTGACCACATGCTACTTTCTGCCTTTGTTGAGAGATGGCACAAGGAGACATCTCGAGCGTGTATCACGCAGCAAAAGCGGGGCCAGTCTCTCCGCATATATTTGCTCTACTTGGTAGGTATCACACTATTCACTAACAAGAGTGCCACCTATATGGATGTCACGTACTTAAAGTACTTCAGAGACTTGGATCTTGTCTCTGATTATGCATGGGGAGTTGCAGCCCTGTACAGGGAGCTTAACAACGCCTCCCATTATAAGACAGACATCTGGCAGGATACATATCTTTGTTGTAGGCTTGGGTATTTTAGTACTTCAAGGCTATGGGTGCCAAGGATGCATTGGGTGGATCTGAGGACCATCACCATCCACGTAACGCATCTGGATCAACTAGATCTGGGGAATGTTTACATGTCCCCATACGCTAAACATCGTCAGATATGTCCGTTCGAGCAGACTAGTCTTTACTCTGGATGGCTTAGATACGGAACTCGTAGGGTGCGAGATCTGCTGGCACAGGTTGGTCATATCATGAGCCCAGCCGAGCAGGAGGCCCTTGATGAGGTTGTTGCTGAGCAGGAGGGAGAGCGTGGGTACCTAGAGCTGACCATAAGGTTGGGCCATATCAGATACCATGTCTTATCTGTCATGGCCAATAGTGTGGTGGAGAGAGGGATT---------------------------------------------------AATAGTTTGGAATCAATTTTGACGGAGGTTCATGGAGGGGGGTTTATCGTTGTGGGCGTG------------------------------------------------------------------------------------------------------------------------------------------------------------------------------------------------------------------------------------------------------------
>Medtr4g021540.1
------------------------------------------------------------------------------------------------------------------------------------------------------------------------------------------------------------------------------------------------------------GTTCCTCCT---CATAGTTCACTATACTATTGTTGTCAGTTTGTACTTACTTTTGCACTTTTTAGTTTGCATATGTTAACTCCTCTTGAAGCTTCTGGCTCAAGAGTTGAACACCTTCCTGGTTTTCAAGGGCCGCTCCCTTTTGAACTTGAAACGGGGTACTTGGGGTTAGGGGAAACAGATGACGACATGCAAGTGTTCTATTATTTTGTTAAGTCAGAAAATAATCCTCAGAAAGATCCTCTTATGCTTTGGTTATCTGGTGGTCCTGGCTGTTCTTCTTTTTCTGGACTTGCTTATGAAATAGGTCCATTTGCATTTGAAATCAAGGAGTATGACGGGAGCGTGCCTAGTTTGGTCTTGAGACCACAATCATGGACAAAGATATGCAGCATTATTTTTGTAGATCTGCCACTTGGAACTGGTTTCTCATATGCAAAAAATGTCACGGATCACCGGAGCGACTGGAAACTAGTTTACCATACTCATCAATTTCTTAGGAAGTGGCTGATTGATCATCCTGAATTTCTTTCAAATGAATTCTACATTGTAGCTGATTCATACGCTGGCATTCCTGTCCCAGCCATTCTTCAAGAAATTTCAAATGGAAATGAAAAAGGACTCCAACCATTGATAAATCTCCAGGGATATCTGCTAGGGAACCCCTTAACATCATATAGAGAAGATAATTATCGAATTCAATATGCTCATGGAATGGGACTCATCTCTGATGAACTGTATGCG------------------------------------------------------------------------------------------------------------------------------------------------------------------------------------------------------------------------------------------------------------------------------------------------------------------------------------------------------------------------------------------------------------------------------GGAGAAGAGGATGTCGTC---------------------------------------------------------------------------------------------------------------------------------------------------GGCCAC---------------------------------------------------------------------------------------------------------------------------------------------------------------------------------------------------------------------------------------------------------------------------------------------------------------------------------------------------------------------------------------------------------------------------------------------------------------------------------------------------------------------------------------------------------------------------------------------------------------------------------------------------------------------------------------------------------------------------------------------------------------------------------------------------------------------------------------------------------------------------------------------------------------------------------------------------------------------------------------------------------------------------------------------------------------------------------------------------------------------------------------------------------------------------------------------------------------------------------------------------------------------------------------------------------------------------------------------------------------------------------------------------------------------------------------------------------------------------------------------------------------------------------------------------------------------------------------------------------------------------GGT------------------------------------------------------------------------------------------------------------------------------------------------------------------------------------------------------------------------------------------------------------------------------------------------------------------------------------------------------------------------------------------------------------------------------------------------------------------------------------------------------------------------------------------------------------------------------------------------------------------------------------------------------------------------------------------------------------------------------------------------------------------------------------------------------------------------------------------------------------------------------------------------------------------------------------------------------------------------------------------------------------------------------------------------------------------------------------------------------------------------------------------------------------------------------------------------------------------------------------------------------------------------------------------------------------------------------------------------------------------------------------------------------------------------------------------------------------------------------------------------------------------------------------------
>Medtr4g021480.1
------------------------------------------------------------------------------------------------------------------------------------------------------------------------------------------------------------------------------------------------------------GTTCCTCCTTCTCATAATTCACTTCACTATTCTTGTCAGATTCTACTTGCATTTGGACTTTTTACTTTGAATATGTTAACTCATATTGAAGCTTATGGCTCAAAGGTTGAACATCTTCCTGGTTTTCAAGGACCTCTTCCTTTTGAACTTGAAACTGGGTACGTGGGGTTAGGGGAAACAGATGATGACATGCAAGTGTTCTATTATTTTATCAAATCAGAAAACGATCCTCAAAAAGACCCTCTTATGCTTTGGTTAACTGGTGGTCCTGGCTGTTCTTCTTTTTCTGGCCTTGCCTATCAAATAGGTCCAGTTGCATTTGAAATCAAGGAGTACGATGGGAGCGTGCCTAGTTTGGTCTTGAGGCCACAGTCATGGACAAAGCTATGCAGCATTATTTTTGTTAATTTGCCGCTTGGAACTGGTTTCTCATATGCAAAAAATGTCACGGATCACCGGAGCGACTGGAAACTAGTTCACCATACTTTTCAATTTCTTAGGAAGTGGCTGATTGATCACCCAGAATTTCTTTCAAATGAATTCTACATTGGAGCTGATTCATACTCTGGCATTCCTGTCCCAGCCATTCTTCAAGAAATTTCAATTGGAAATGAAAAAGGTCTCCAACCATTGATAAATCTCAAGGGATATCTGCTAGGGAACCCTATAACAACACACAGAGAAAAAAACTATCAAATCCCATTTACTCATGGAATGGGACTCATTTCTGATGAACTTTATGCGTCACTGCAGAGAAATTGTAAAGGAGAGTATGTTGATGTAGATTCCAGAAATGAGTTGTGTTTAAGAGATCTCCGATCCTATGATGAG------GCAAGACTTGATATGTTCCACATTTTGGATCGCTTTTGTGACGATGATCCGCGTTTGTGGAGAAGATCTTTGACTCGGGAGTTGAAGGAGTCTCTTATTTCTCGTCTCACAGTGCCCGAACTAAACTGCCAATTTTATAGTTTTTACCTGAGCACAAAATGGGCTAACGATGAGTGTGTTCGCAAGGCACTGCATATTCGAGAGGGAACCATAGGGAAATGGGAACGTTGTTACTCTAATGATTTTGAGAATGAGATCCTTGGTAGCTTTGAGTTTCATGTAAATCTAAGCAAAAAAGGATACCGGTCTTTGATTTACAGTGGAGATCATGATGCAGTTGTTCCTTTCATGTCTACTCAAGCTTGGATAAGGAATCTAAACTACTCCATTGTAGATGATTGGAGGCCATGGTTTGTAAACGGTCAAGTGGGAGGATACACAAGGACATACTCGAATCGAATGACTTTTGCAACCGTGAAGGGTTCAGGACAT---------------------------------------------------------------------------------------------------------------------------------------------------------------------------------------------------------------------------------------------------------------------------------------------------------------------------------------------------------------------------------------------------------------------------------------------------------------------------------------------------------------------------------------------------------------------------------------------------------------------------------------------------------------------------------------------------------------------------------------------------------------------------------------------------------------------------------------------------------------------------------------------------------------------------------------------------------------------------------------------------------------------------------------------------------------------------------------------------------------------------------------------------------------------------------------------------------------------------------------------------------------------------------------------------------------------------------------------------------------------------------------------------------------TCTAACTTTTTGATTGAAAATGGTGTCACAGTCGCTACTGGAAATGCTACCACTAAGCAACACAAATCCTCAATTGACATCAAACTTCTTCATAAGCTAGGACACTATCATAATGAGTGTCCCAACTGGGAA------------------------------------------------------------------------------------------------------------------------------------------------------------------------------------------------------------------------------------------------------------------------------------------------------------------------------------------------------------------------------------------------------------------------------------------------------------------------------------------------------------------------------------------------------------------------------------------------------------------------------------------------------------------------------------------------------------------------------------------------------------------------------------------------------------------------------------------------------------------------------------------------------------------------------------------------------------------------------------------------------------------------------------------------------------------------------------------------------------------------------------------------------------------------------------------------------------------------------------------ATGTGTCTCTTGGCTAAAGCTGATTTGAGTATTAGTGCTCAAAAAGAGGTA------------------------------------------------------------CTTGGCTCTGGGTGCAGTAACCTTATGGTGTTCACAAAAGAATGGTTATTTGAGTTGGATGATACTTTTAGAGATTCTGTCAAACATGGAGATGATTCAAAGATGCATGTTATGGGAAAGGGAAATTCAAAGTGTGACTTAGGGAAAATGAGATACTTTCTTGGGATTGAAGTAAGTCAAGATAAACTTGGTATTTTCATTGATCAGCAAAGATATGCAACTAAAATCATGTCAAGGTTTGTAATGGAAAAC
>Medtr4g021520.1
------------------------------------------------------------------------------------------------------------------------------------------------------------------------------------------------------------------------------------------------------------GTTCCTCCTTCTCATAATTCACTTCACTATTTTTGTCAGATTCTACTTTCTCTTGTACTTCTTAGTTTGCATATGTTAACTCCTCTTGAAGCTTATGGCTCAAAGGTTGAACACCTTCCTGGTTTTCAAGGACCTCTTCCTTTTCAACTTGAAACAGGGTATGTGGGGTTGGGAGAATCAAATGATGACATGCAAGTGTTCTATTATTTTATCAAGTCAGAAAATAATCCTCAGAAAGACCCTCTTATGCTTTGGTTAACTGGTGGTCCTGGTTGTTCTTCTTTTTCTGGCCTTGTCTATCAAATAGGTCCATTTGTGTTCGAAATCAAGGAGTACAACGGGAGCGTGCCTAGTTTGGTATCAAGGCCCCAGTCATGGACAAAGCGATCCAGCATTATTTTTGTAGATTTGCCACTTGGAACTGGTTTCTCGTATGCAAAAAATGTCACTGCTCATCGAAGTGACTGGAAATTAGTTCACCATGCTCATCAATTTCTTAGGAAGTGGCTGATTGATCACCCTGAATTTCTTTCAAATGAATTCTACATTGGAGGCGATTCATACTCTGGAATTCCTGTCCCAGCCATTCTTCAAGAAATTTCAAATGGAAATGAAAAAGGACTCCTACCATTGATAAATCTCCAGGGATATCTGCTAGGGAACCCCATAACAACATACAAAGAAGATAATTATCAAATCCCATATGCTCATGGAATGGGACTCATCTCGGATGAACTCTATGCGTCACTGCAGAGAAATTGTAAAGGAGAGTACATTAATGTAGATTCCAGAAATGAGTTGTGTTTAAGAGATCTCCAGTCCTTTGATGAGTGCCTTTCAGGAATTAATACATTCAACATTTTGGATAGCTATTGTGAAGATGATTCGCATCTCTGGAGGAGATCATTGACCGAAGTGTTGAAGAAATCTTCTAGTTCTCATCTCACAGTGCCCGAATTAAGCTGCCAAATTTATGGTTTTTACCTCGCTACTAAATGGGCTAACGATGAGAATGTTCGCAAGGCACTGCATATTCGAGAGGGAAGCATAGGGAAATGGGAACGATGTTACACTACTGATTTTGAGCGTGAGATCTTTAGTAGCGTTGAGTTTCATGCAAATCTAAGCAAAAAAGGATATCGCTCTTTGATATACAGTGGGGATCATGATGCAGTTGTTCCTTTCATGTCTACTCAAGCTTGGATAAGGGATCTAAACTACTCCATTGTAGATGACTGGAGGCCATGGTTTGTAAATGGCCAAGTGGGAGGATACACAAGGACTTACGCAAATCGCATGACATTTGCAACTGTGAAGGGTTCGGGACAT---------------------------------------------------------------------------------------------------------------------------------------------------------------------------------------------------------------------------------------------------------------------------------------------------------------------------------------------------------------------------------------------------------------------------------------------------------------------------------------------------------------------------------------------------------------------------------------------------------------------------------------------------------------------------------------------------------------------------------------------------------------------------------------------------------------------------------------------------------------------------------------------------------------------------------------------------------------------------------------------------------------------------------------------------------------------------------------------------------------------------------------------------------------------------------------------------------------------------------------------------------------------------------------------------------------------------------------------------------------------------------------------------------------------------------------------------------------------------------------------------------------------------------------------------TCTAATTTGCCT---------------------------------------------------------------------------------------------------------------------------------------------------------------------------------------------------------------------------------------------------------------------------------------------------------------------------------------------------------------------------------------------------------------------------------------------------------------------------------------------------------------------------------------------------------------------------------------------------------------------------------------------------------------------------------------------------------------------------------------------------------------------------------------------------------------------------------------------------------------------------------------------------------------------------------------------------------------------------------------------------------------------------------------------------------------------------------------------------------------------------------------------------------------------------------------------------------------------------------------------------------------------------------------------------------------------------------------------------------------------------------------------------------------------------------------------------------------------------------------------------------------------------------------------------------------------------------------------------------
>Medtr4g021500.1
------------------------------------------------------------------------------------------------------------------------------------------------------------------------------------------------------------------------------------------------------------GTTCCTCCTTCTCATAATTCACTTCACTATTTTTGTCAGATTCTACTTTCTCTTGTACTTCTTAGTTTGCATATGTTAACTCCTCTTGAAGCTTATGGCTCAAAGGTTGAACATCTTCCTGGTTTTCAAGGGCCACTTCCTTTTGAACTTGAAACTGGGTACGTAGGGTTAGGAGAAGCAAATGATGACATGCAAGTGTTCTATTATTTTGTAAAGTCAGAAAGTAATCCTCAGAAAGATCCTCTTATGCTTTGGATAACTGGTGGTCCTGGTTGCTCTTCTATTTCTGGCCTTCTCTATCAAATAGGTCCAGTTGCATTTGAAAACAAGGAGTACGATGGGAGCGTGCCTAGTTTGGTCTCAAGGCCACAGTCATGGACAAAGCTATGCAGCATTATTTTTGTAGATTTGCCACTTGGAACTGGTTTCTCATATGCAAAAAATGTCACTGCTCATCGAAGTGACTGGAAATTAGTTCGCGATGCTCATCAATTTCTTAGGAAGTGGCTGATTGATCACCCTGAATTTCTTTCAAATGAATTCTACATTGCAGCTGATTCTTACTCAGGCATTCCTGTCCCGGCCCTTGTTCAAGAAATTTCAAACGGAAATGAAAAAGGTCTCCAACCATTGATAAATCTCAAGGGATATCTGCTAGGGAACCCCTTAACAACATTCAAAGAACAAAATTATCAAATCCCATATGCTCATGGAATGGGGCTCATTTCTGATGAACTCTATGCGTCACTGCAGAGAAATTGTAAAGGAGAGTATATTGATGTAGATTCCGGAAATGAGTTGTGTTTAAGAGATCTCCAGTACTTTCATGAGTGTCTCTCAGGAATTAATACATTCAACATTTTGGATAGCTATTGTGAAGATGATCCGCATCTCTGGAGAAGATCATTGATTCAGGAGTTGAAGAGTTCTCCTAGTTCTCATCTCAAAGTGCCCGAATTAAGCTGCCAAATTTATAGTTTTTACCTCACCACAAAGTGGGCTAATGAAGAGAGTGTTCGCAAGGCGCTGCATATTCGAGAGGGAACCATAGGGAAATGGGAACGTTGTTACATGAATGATTTTGAGTATGATATATTTGGTAGCGTTGAGTTTCATGCAAATCTAAGCAAAAAAGGATACCGTTCTTTGATATACAGTGGAGATCACGATGCAGTTGTTCCTTTCATCTCTACTCAAGCATGGATAAGGAATCTAAACTACTCCATTGTAGATGATTGGAGGCCATGGTTTGTAAATGGCCAAGTAGGAGGATACACAAGGACTTACTCGAATCAAATGACATTTGTAACTGTGAAGGGTTCAGGACATCCTGATCAATGTTTTGGCATGTTCACTAGGTGGATATCTAATTTACCTTTATATTATCTCACATTGAAGCTTATGGCTCAAAGGTTGAACAGCTTCCTGGTTTTTCAAGGACCACTTCCTTTTGAACTTGAAACGGGGTACGTGGGATTAGGGGAAACAGATGATGACATGCAAGTGTTTTATTATTTTGTAAAGTCAGAAAATAATCCTCAAAAAGACCCTCTAATTCTTTGGTTATCTGGTGGTCCTGGTTGTTCTTCTTTTTCTGGCCTTGCCCATCAAATAGGTCCATTTGCATTTGAAATCAAGGAGTACAACGGGAGTGTGCCTAGTTTGGTCTTGAGGCCACATTCATGGACAAAGCTATCCAGCATTATGTTTGTAGATTTGCCACTTGGATCTGGTTTCTCATATGCCAAAAATGTCACTGCACATCGAAGCGACTGGAAATTAGTTCACCATACTCATCAATTTCTTAGGAAGTGGCTGATTGATCACCCTGAATTTCTTCCAAATGAATTCTACATTGGAGCTGATTCATACTCTGGCATTCCTGTCCCACCCATTCTTCAAGAAATTTCTAATGGAAATGAAAAAGGACTCCAACCATTGATAAATCTCCAGGGATATCTGCTAGGGAACCCCTTTACAACACACAAAGAATATAATTATCGAATCCAATATGCTCATGGAATGGGACTCATCTCTGATGAACTCTATTCGAGAAATTGTAAAGGAGAGTATATTCATGTAGATTCCAAAAATGAGTTGTGTTCAAAAGATCTCCGGTCCTTTGATGAGGCAAGTAAACCTATTATAAAGAGGATACTATGTTTTAGTTTATTACTCTCAGGAATTAATATGGACAACATATTGGATAGCTTATGTGAAGATGATATGCGTCGGCGGAGGAGACCTTTGACACGGGAGCTGATCCCATCCCTTAGTTCTCATCTCACAGTTCCTGAGATAAGCTGCTATATTTATGGCTTTTACCTCTCTGCTACATGGTCTAACAATGAGAGTGTTCGCCAGGCGCTGCATATTCGAGAGGGAACCGTAGGAAAATGGTATCGTTGTTACAATACTGATTTTGAGAAGGAGATCTTTAGCAGCGTTGAGTTTCATGCAAATCTAAGCAAAAAAGGATACCGCTCTTTGATATACAGTGGGGTTCTTGATGCAATTGTTCCTTTCATGTCTACTCAAGCATGGATAAGGGATCTAAATTACTCCACTGTAGATGATTGGAGGCCATGGTTTGTAAATGGTCAAGTGGGAGGATACACAAGGACTTGCTCAAATCGAATGACATTTGCAACTGTGAAGGGTTCAGGACATACAGCTCCTGCGGATGCT------------------------------------------------------------------------------------------------------------------------------------TCTAATTTGCCT---------------------------------------------------------------------------------------------------------------------------------------------------------------------------------------------------------------------------------------------------------------------------------------------------------------------------------------------------------------------------------------------------------------------------------------------------------------------------------------------------------------------------------------------------------------------------------------------------------------------------------------------------------------------------------------------------------------------------------------------------------------------------------------------------------------------------------------------------------------------------------------------------------------------------------------------------------------------------------------------------------------------------------------------------------------------------------------------------------------------------------------------------------------------------------------------------------------------------------------------------------------------------------------------------------------------------------------------------------------------------------------------------------------------------------------------------------------------------------------------------------------------------------------------------------------------------------------------------------
