# Supplementary material for: Impact of recurrent gene duplication on adaptation of plant genomes
Source: BMC Plant Biol. 2014 May 31;14:151. doi: 10.1186/1471-2229-14-151 (PMC4049390; doi:10.1186/1471-2229-14-151)
Supplement: Additional file 4 — Contains the cleaned alignments of the clusters with codons under selection. [file 1471-2229-14-151-S4.zip › 4437544801233534_add4/Additional_file_4/Medtrcluster3_large_aligned.fasta]

>Medtr3g048690.1
------------------------------------------------------------------------ATGGGGAAATTATTTAGCAAGGCAATAGAAAAATCACGCTATGTATTTTGCTTCACGTGCATTATTAAGGAATTCAACAAAGAAAAGGTGAAGTTGGAAGCAGAAATG------------------------------------------AATATTCGATTTGATGCTAAATCTTTACAAGAGCAGGTGCATAAGCTCATTGAAGAGAACACCGAGACAAAGAAGAGATGTTTTTTTGGATTTTGTCCTGATTGTATATGGAGATGTAAAAGGGGAGAGGAGCTGACAGGAAAAACAGAGGTGATTGAAAAACTGATAGAAACGGCAAAGAAACTAAAAAGTGTTGAATTTGGTCGTCGTCTTCCAGAAATTGAGTTTTATTCTGGA---AATTACACTTCTTTTAAAAGCAGATACAAAGAGCTTTTGGATGCAATAAAAGATGAGAATAACTATATAATTGTATTGCAAGGAATGGCGGGCATAGGTAAAACTACATTGGTAGAACAAGTATTTAAACAACTTCGCGGATCAAAGCATTTCGAGTATGCCATCTGTGTAACTGTGTCATTTTCTCCTGATATAAAAAAGATTCAATGTTATATTGCTGAATTCTTAGGACTGAAATTGGAGGATATCAGTGAATCAGATCGGTGTAAAAAGTTGTTGAGATTAACCAATGGTCAGAAAATTCTTGTGATATTAGATGATGTGTGGGATAATCTTGATTTTGATGTCATAGGGATTCCAAATAGTGACAATCACAAACGATGCAAAGTTCTTGTAACCACACGCAATCTGGAGGTATGCAAAAAAATGGCTTGTAAAAAGACAATTCAACTTGATATCTTAGATGAAGAAGAGGCATGGATCTTGTTCAAATGGTATGCCCGTCTAATTTCCTCCAAAAGAATTCTAGACAAGGGACATCAAATTGCATCTGAATGCAAAGGATTGCCAATTGCAATTGCTGTTCTCGGGAATAATTTGAGGGCCAGTCGAGAAAAGTGGGATGTTGCTTTGAAGTCCTTACAAAAGGATGCGTCCGAT---GATGATGTTTTGGTTGACATTTATAAATATTTGAAGTTAAGCTATGATTATCTAAAGGATGAAAAAGCTAAAGAATTGTTCCTCTCTCTATTCGTAAAAGATGAAGAAATTTCAAATGAAATTCTAACTAGGTTTGGCATAGGAGTCGGCCTTTATGGGGAAGGCTATTACAAAGATGCTCGAGCAGCAACAAAAAAACTCCTAGATTCAATTTTATTGTTGGAGACAAAAAAAGGTGATCTGAAAATGCATGGCTTGGTTCATAATGCAGCCCAATGGATAGCAAACAAAGCTATTCAAAGAGTAAATCTTTCGAACAAAAACCAAAAGTCATTGGTTGAAAGGGATAATAATATCAAATATTTGTTATGCGAAGGGAATCTAAAGGATTTATTTTCATCTGAGTTTTATGGGTCTAAAATTCTAATTCTCCACGTGAACATG------------------GTGGACATCCCCATTTCATTCTTGGGAAGTATTTCAGGGCTTCGTGTTTTGAATTTA------ATTAATCTGGAGACTCTATCATTACCACAA---TCAATTAGTTCATTGATGAATATTCGTTCTCTATTAGTTGAAAGAGTCTATTTGGGTAACATCTCTATTTTGGGAAGCCTGCAAAGTCTAGAGACTCTTGAATTGGATCACTGTCAAATTGATGAACTTCCATGTGAAATTCAGAAACTGAAGAAACTGTTGAACTTGGAAAAATGTGAAATTAGAAGTAACAATCCTATTGAAGTTATCCAAAGATGCACATCACTTGAAGAATTGTACTTCTGTCATAGTTTTAACAATTTTTGTCAGGAAATAACCTTACCTGCATTGGAAAGGTATCGTCTCTCTGATATG------GAT------CAT---------TTCACAGAAGCAACATTTAAGCATGTGATGCAAAAAATAGAGCTTCTTCGGTTGGAAAGAGTTAAGAAGGGATGGAGAAATCTCATGCCAGAAATTGTTCCTATAGATCAAGGTATGAATGATCTAATTGAGCTTCATTTGAAATATGATTCACAACTACAGTACCTCATATACATTGAACATGATTCTCAAGTACCAACTGTCTTCTCCAAGTTGGTTGTACTACATCTTGAGGAAATGGAAAATTTGGAAGAATTATGCAATGGTCCCATCTCAATTGATTCAATGAACAATTTAGAGGAGCTAACCATGGAGTGCTGTCAACTTTTGCAAACATTGTCTAAATGCAGCCTAAATCTTCGCAATCTGAAGAACATGACCCTAAAATCATGTCCAACGGTTTTTGACCTGTCAACATCTCGAAGCCTGATAGAAAGGAGAGTGGACACAAGGGAAGAAATACTGATAGATAACAAGAGTTGCGTG---CACCAA---------------------------------------------------------------------------------------------------------------------------------------------------------------------------------------------------------------------------------------------------------------------------------------------------------------------------------------------------------------------------------------------------------------------------------------------------------------------------------------------------------------------------------------------------------------------------------------------------------------------------------------------------ACAAAAGCT------ACC------AAATCAGTCAATTTCAAAACACGACCCTCTTCTATTACATGTCAGTTTCCTTCAAAGCCTTAT------------------------------------------------------------------------------------------------------------------------------------------------------------------------------------------------------------------------------------------------------------------------------------------------------------------------------------------------------------------------------------------------------------------------------------------------------------------------------------------------------------------------------------------------------------------------------------------------------------------------------------------------------------------------------------------------------------------------------------------------------------------------------------------------------------------------------------------------------------------------------------------------------------------------------------------------------------------------------------------------------------------------------------------------------------------------------------------------------------------------------------------------------------------------------------------------------------------------------------------------------------------------------------------------------------------------------------------------------------------------------------------------------------------------------------------------------------------------------------------------------------------------------------------------------------------------------------------------------------------------------------------------------------------------------------------------------------------------------------------------------------------------------------------------------------------------------------------------------------------------------------------------------------------------------------------------------------------------------------------------------------------------------------------------------------------------------------------------------------------------------------------------------------------------------------------------------------------------------------------------------------------------------------------------------------------------------------------------------------------
>Medtr3g062020.1
------------------------------------ATGGCGAGTTTTCTGACTAATTTGGTGAAGACTTATGTGGAGAAATTGATAAATGGGGGAATCGCAGAGTCAAGTTATATATGTTGCTTCACTTGCATCGCTAAGGATTTTGAAGAAGAAAGAGCTAGATTGGAAATAGAAAGGACTATCAAGCAACGTGTTGATGTGGCAACCAGTAGAGGAGAAGATGTTCAAGCTAATGCCCTTTATTGGGAAGAAGAAGCTGATAAGCTCATTCAAGAAGACACCAAAACAAAACAAAGATGTCTTTTTGGATTTTGTCCCCACATCATATGG---------------------------------------------------------------------------------------------------------------------------------------------------------TACAAAGAGCTTTTGGATGCATTGAATGATGACAACAACTATATGACTGGGTTGCAAGGGATGGGGGGCACAGGAAAAACTACAATGGTCAAGGAAGTGGGTAAGAAACTTAAGCAGTCCAAGAAATTTACTCAAATCATTGACACAGCAGTGTCATTTTCTCCTGATATTAAAAAGATTCAAGATGATATTGCC------------------------------------------------------------AGATTAACCAATGGTGAGAAGATTCTTATAATATTGGATGATGTGTGGGGAGATATCGATTTTAATGAAATAGGGATTCCATATCGTGACAATCACAAAGGTTGTCGAATTCTTATAACCACTCGCAATAAGTTGGTGTGCAACAGATTAGGATGCAGTAAAACAATCCAACTGGATCTCTTATCTGTAGAAGACGCGTGGATGATGTTCCAAAGGCATGCTGATCTAGTTTCAACTAAAGATTTGCTCGAAAAGGGCCGTAAAATTTCAAATGAATGCAAAAGGTTACCAGTTGCAATTGCTGCTATAGCCAGTAGTTTGAAGGGCCGTCGGGAAGAGTGGGATGTGGCCTTGAAGTCCTTGCAGAAACATATGTCCGGT---GATGATGAACTCCTTAAAATTTTTAAATGCTTGCAAGTTAGCTATGATAATATGAAGAATGTTAACGCCAAGAGACTATTCCTCTATGTATTTCGAGAAGATGAAGTAATTTCTATTGAAAAGCTAACGAGACTTGGCATTGGAAGAGGCCTTTTTGGGGAAGATTACTGCAAAGATGCTCGAATATCCAAAAATAAACTCCTAGATTCTTGTTTATTGTTGGAGTACTATCTAAGCAATGTCAAAATGCATGACTTAGTTCGTGATGCAGCCCAATGGATAGCGAACAAAGAGATTCAAACAGTGAATTTGTATTATAAAAATCAAAAGGCAAAGGTTGAAAGGGAGGCAAATATTAAATATTTGTTATGTGAAGGCAAGCTTAAGGATTTGTTTTCCTTTAAGCTTGATGGTTCCAAG---------------------------------------------------------------------------------------------------------------------------------------------------------------------------------------------------------------------------------------ACTCTTGATTGGGATGATTGTAAAATTGACGAATTGTCTCATGAAATCACAAAACTAGAGAAACTGTTGAACTTGGAAGATTGTAAAATTGCAAGGATTAATCCTTTTGAAGTGATTGATGGATGCTCGTCACTTGAAGAGTTGTATTTCTCAGGTAGTTTTAATGAGTTTTGCCGAGAAATAACTTTCCCTAAATTGCAAAGGTTTTATATTGATGAAGTG------AAA------GATGATATTTTCCTATCCGAAACATCACACAAGTACTGTTTGCAAGAAGCAGAGTTTCTTGGACTAAGAAGAATGGAGGGGGGATGGAGAAATATCATACCTGAGATTGTTCCTATGGAGCATGGTATGAATGATCTAGTCGAGCTTTCATTGGGATCCAATTCACAATTACGTTGCCTCATTGACAGTAAGCATGAATCTCAAGTAACAAAAGTCTTCTCCAAGTTGGTTGGCCTAGAACTTAGGAACCTAGAAAATTTGGAAGAATTGTTCAATGGTCCTTTGTCCTTTGACTCTTTGAACAGTTTAGAGAATCTTTCCATTGAAGATTGTAAACATTTGAAAAGCTTATTTAAGTGCAACCTAAACCTATTCAATCTAAAGAGTGTGTCATTGGAAGGATGCCCGATGCCATTTCAA---------------------------------------------------------------------------------------------------------------------------------------------------------------------------------------------------------------------------------------------------------------------------------------------------------------------------------------------------------------------------------------------------------------------------------------------------------------------------------------------------------------------------------------------------------------------------------------------------------------------------------------------------------------------------------------------------------------------------------------------------------------------------------------------------------------------------------------------------------------------------------------------------------------------------------------------------------------------------------------------------------------------------------------------------------------------------------------------------------------------------------------------------------------------------------------------------------------------------------------------------------------------------------------------------------------------------------------------------------------------------------------------------------------------------------------------------------------------------------------------------------------------------------------------------------------------------------------------------------------------------------------------------------------------------------------------------------------------------------------------------------------------------------------------------------------------------------------------------------------------------------------------------------------------------------------------------------------------------------------------------------------------------------------------------------------------------------------------------------------------------------------------------------------------------------------------------------------------------------------------------------------------------------------------------------------------------------------------------------------------------------------------------------------------------------------------------------------------------------------------------------------------------------------------------------------------------------------------------------------------------------------------------------------------------------------------------------------------------------------------------------------------------------------------------------------------------------------------------------------------------------------------------------------------------------------------------------------------------------------------------------------------------------------------------------------------------------------------------------------------------------------------------------------------------------------------------
>Medtr5g062770.1
ATGGAGTACCCAAACGGTTCGAGAGTCAAACTCATGATGGCGAGTTTTCTAACTGATTTGGCAAAGCCTTATGTGGAGAAATTGATAAATGGGGAGATCGTAGAGTCAAGTTATATATGTTGTTGG------------------------------------------------------ACTGTCAAGCAAAGTGTTGATCTGGCAACCAGAGGAGGAGAAAATGTTCATGGCAGTGCTCTTTTTTTGGAAGAAGAAGCTGATAAGCTCATTCTAGATGACACCAAAACAAATCAAAAATGTTTTTTTGGATTTTGTCCTCATTGCATATGGAGATATAAAAGGGGAAAGGAACTGGCAAATAAGAAGGAACATATTAAAAAATTGTTGGAAACTGGAAAGGAACTT---GCAATTGGACTCCCTGCTTATCTTCTAGATGTTGAACGATATTCATCTCAACACTATATTTCTTTTAAAAGCAGATACATTGAGCTTTTGAATGTACTGAAAGACGACAACAATTATATAATCGGGTTACAAGGGATGGGGGGCACAAGAAAAACTACAATGGTCAAGGAGGTGGGTAAGAAACTAAAGCAGTCCAACCAATTTACTCAAATCATCGACACGACAATGTCATTTTCTCCTGATATCAAAAAGATTCAAGATGATGTTGCTGGACCCTTGGGATTGAAATTTGATGACTGTAATGATTCAGACCGACCCAAAAAACTATGGAGATTAACCAATGGTAAGAAGATTCTTCTAATATTGGATGATGTGTGGGGAGATATCGATTTTAATGAACTAGGGATTCCATACAGTGGCAATCACAAAGGCTGTAAAATTCTTGTAACCGCCTGCAATCTGTTGGTGTGCAACAGATTAGGTCGTAGTAAGACAATCCAACTAGATCTCTTATCTGAAGAAGACACATGGATCATGTTCCAAAGGCATGCCGGTCTAACTTCAACTAAAAATTTGCTCGAAAAAGGCCGTAAAATTGCATATGAATGCAAAATGTTAACAATTGCAATTGCTGTTATAGCCAGTAGTTTGAAGGGTCGTCGGGAAGAGTGGGATGTGGCCTTAAATTCCCTGCAAAAACATATGTCCGGT---GATGATGAACTCCTTAAAATTTATAAATGCTTGCAAGTTAGCTATGATAATATGAAGAATGAGAAGGCCAAGAGACTATTCCTC---------------------------------------------------------------------------------------------------------------------------------------------------------------------------------------------------------------------------------------------------------------------------------------------------------------------------------------------------------------------------------------------------------------------------------------------------------------------------------------------------------------------------------------------------------------------------------------------------------------------------------------------------------TTGGCCTTGAAATGTTGTAAAATTGCAAGGAATAATCCTTTTGAAGTGATTGAAGGATGCTCATCACTTGAAGAGTTGTATTTCAATGGTAGTTTTAATGATTTTTGCCGAGAAATAACTTTCCCAAAATTGCAAAGATTTCATATCTGTGAAATGTCA---AAC------TATGAGTTTTTCCTATCTGAAACAACACTCGAGTATTGTATGCAAGAAGCAGAAATTCTTAGACTAACAAGGATTGAGGGAGGGTGGAGAAATATCATGCCTGAGATTGTTCATATGGATCATGGTATGAATGATCTAGTCGAGCTTTCTTTGAGATCCATTTCACAATTACAGTACCTCATTAACACTAAGCCTGAATCTCAAGTATCAAAAGTCTTCTCCAAGTTGATTGTACTAGATCTTTCTAACCTAGAAAATTTGGAAGAATTGTTCAATGGTCCTCTTTCCTTTGACTCTCTCAACAGTTTAGAGAAGTTG---------------------------------------------------------------------------------------------------------------------------------------------------------------------------------------------------------------------------------------------------------------------------------------------------------------------------------------------------------------------------------------------------------------------------------------------------------------------------------------------------------------------------------------------------------------------------------------------------------------------------------------------------------------------------------------------------------------------------------------------------------------------------------------------------------------------------------------------------------------------------------------------------------------------------------------------------------------------------------------------------------------------------------------------------------------------------------------------------------------------------------------------------------------------------------------------------------------------------------------------------------------------------------------------------------------------------------------------------------------------------------------------------------------------------------------------------------------------------------------------------------------------------------------------------------------------------------------------------------------------------------------------------------------------------------------------------------------------------------------------------------------------------------------------------------------------------------------------------------------------------------------------------------------------------------------------------------------------------------------------------------------------------------------------------------------------------------------------------------------------------------------------------------------------------------------------------------------------------------------------------------------------------------------------------------------------------------------------------------------------------------------------------------------------------------------------------------------------------------------------------------------------------------------------------------------------------------------------------------------------------------------------------------------------------------------------------------------------------------------------------------------------------------------------------------------------------------------------------------------------------------------------------------------------------------------------------------------------------------------------------------------------------------------------------------------------------------------------------------------------------------------------------------------------------------------------------------------------------------------------------------------------------------------------------------
>Medtr3g062220.1
------------------------------------ATGGCAAGTTTTCTGACTGATTTGGCGAAGCCTTATGTGGATAAATTGATAAATGGGGTGATCGCAGAGTCAAGTTATATATGTTGCTTCACGTGCATTGCTAAGGATTTTGAAGAAGAAAGAGTTAGTTTGGAAATAGAAAAGACTGTCAAGCAACGTGTTGATGTGGCAACCAGTAGAGGAGAAGATGTTCAAGCTAATGCTCTTTCTTGGGAAGAAGAAGCCGATAAGCTTATTCAAGAAGACACAAGAACAAAACAAAAATGTTTTTTTGGATTTTGTTTTCATTGCATATGGCGATATAGAAGGGGAAAGGAATTGACAAATAAGAAGGAGCAAATTAAAAGATTAATTGAAACTGGAAAGGAACTT---TCAATTGGACTCCCTGCTCGTCTTCCAGGTGTTGAACGTTATTCATCCCAACACTATATTCCTTTTAAAAGTAGGCACAAAGAGCTTTTGGATGCATTGAAAGATGACAACAATTATGTAATCGGGTTGAAAGGAATGGGGGGCACAGGAAAAACTACATTGGCCAAAGAAGTTGGTAAGGAACTTAAGCAGTCCCAACAATTTACTCAAATAATTGACACGACAGTGTCATTTTCTCCTGATATCAAAAAGATTCAAGATGATATTGCTGGACCCTTGGGATTGAAATTTGATGACCGTAATGAATCAGACAGACCCAAAAAACTATGGAGATTAACCAATGGTGAGAAGATTCTTCTAATATTAGATGATGTGTGGGGAGATATCAATTTTGATGAAATAGGGATTCCAGATAGTGGTAATCACAGAGGCTGTAGAATTCTTGTAACCACTCGCAATCTCTTGGTGTGCAACAGATTAGGATGCAGTAAGACAATTCAACTGGATCTCTTATCTGAAGAAGACGCATGGATCATGTTCGAAAGACATGCCGGTCTAATTTCAACCAAAAATTTGATTGACAAGGGCCGAAAAATTGCAAATGAATGCAAAAGGTTGCCAATTGCAATTGCTGCTATCGCCAGTAGTTTGAAGGGCCGTCCGGAAGAGTGGGAATGGGCCTTAAAATCCTTGAAGAAACATATGCCAGAT---GATGATGATCTAGTTAAAATTTATAAATGCTTGAAGTTTAGCTATGATAATATGAAGAATGAGAAGGCAAAGAAACTATTCCTCTCTGTATTTCAAGAAGATGAAGAAATTCCTACCGAAAGGTTAACAAGACTTTGCATCGGAGGAGGCCTTTTTGGGGAAGATTAT---------------------------------------TCTTGTTTGTTGTTGAACGGCGATCGAAGCGTAGTGAAAATGCATGACTTAGTTCGTGATGCAGCCCAGTGGATAGCGAACAAAGAGATTCAAACAGTGAAGTTGTATGATAATAATCAAAAGGCAATGGTTGAAAAGGAGACAAATATTAAATATTTGTTATGTCAAGGCAAGCTTAAGGATGTGTTTTCCTCTAAGCTTGATGGTTCCAAGATTCTAATTGTCATTGAGCATAAGGATGAA------GTGAAAACCGAAGTCCCGAACTCATTTTTTGAAAATACTACGGGCCTTCGAGTTTTTCATTTAGATCGT------------GCTCTATCATTACCTCAT---TCAATTCAGTTGTTGAAGAATATCCGATCTCTTCTCTTTAAGCATGTTGATTTGGGTGACATCTCTATTTTGGGAAACCTGCGAAGCCTTGAGACTCTTGATTTATATTTTTGTAAAATTGATGAATTGCCTCATGGAATCACAAACCTAGAGAAATTTTTGAACTTGAAACGTTGTATAATTTCAAGAAATAATCCTTTTGAAGTGATTGAAGGATGCTCATCACTTGAAGAGTTGTATTTCATACACAATTTCGATGCTTTTTGCGGAGAAATAACTTTCCCTAAATTGCAAAGGTTTTATATCAATCAAGAG------AAA------GATGCGCCTTTCCTATCCAAAACAACACTCGAGTACTGTTTTCAAGAAGCAGAGGTTCTTAGACTTGGAGGAATCGAAGGGGGGTGGAGAAATATCATACCTGATATTGTTCCAATGGATCATGGTATGAATGATCTAGTTGAGCTTGAATTGAGATCCATTTCACAATTACAGTGCCTCATTGACACTAAGCACGAGTCTCAAGTGTCAAAAGTCTTCTCCAAGTTGGTTGTACTAAAGCTCAAAGGAATGGATAATTTGGAAGAATTGTTCAATGGTCCTCTTTCCTTTGACTCTCTGAACAGTTTAGAGAAGTTGTCCATCAGTGATTGTAAACATTTGAAAAGCTTATTTAAGTGCAAACTAAACCTATTCAATCTAAAGAGTGTGTCATTGAAAGGATGCCCGATGCTATTTCAACTGTCAACTGCTGTTAGCCTAATAGAAAGAAAA---GAATCAAGAGGTGAAATAGTTAATAACAGCACAAGTCAC------------------------------------------------------------------------------------------------------------------------------------------------------------------------------------------------------------------------------------------------------------------------------------------------------------------------------------------------------------------------------------------------------------------------------------------------------------------------------------------------------------------------------------------------------------------------------------------------------------------------------------------------------------------------------------------------------------------------------------------------------------------------------------------------------------------------------------------------------------------------------------------------------------------------------------------------------------------------------------------------------------------------------------------------------------------------------------------------------------------------------------------------------------------------------------------------------------------------------------------------------------------------------------------------------------------------------------------------------------------------------------------------------------------------------------------------------------------------------------------------------------------------------------------------------------------------------------------------------------------------------------------------------------------------------------------------------------------------------------------------------------------------------------------------------------------------------------------------------------------------------------------------------------------------------------------------------------------------------------------------------------------------------------------------------------------------------------------------------------------------------------------------------------------------------------------------------------------------------------------------------------------------------------------------------------------------------------------------------------------------------------------------------------------------------------------------------------------------------------------------------------------------------------------------------------------------------------------------------------------------------------------------------------------------------------------------------------------------------------------------------------------------------------------------------------------------------------------------------------------------------------------------------------------------------------------------------------------------------------------------------------------------------------------------------------------------------------------------------------------------
>Medtr7g026250.1
------------------------------------ATGGCGAGTTTTCTAACTGATTTGGCGAAGCCATATGTGGAGAAATTAATAAATGGGGCGATAGCAGAATCAAGTTATATATGTTGCTTCACGTGCATTGCTAAGGATTTTGAAGAAGAAAGAGCTAGATTGGAAATAGAAAGGGCTGTCAAGCAACGTGTTGATGTGGCAATCAGTAGAGGAGAAGATGTTCAAGCTAATGCTCTTTTTCGGGAAGAAGAAACTGATAAGCTCATTCAAGAAGACACAAGAACAAAACAAAAATGTTTTTTTAGATTTTGTTCTCATTGCATATGGCGATATAGAAGGGGAAAGGAACTGACAAGT------------------------------------------------------------------------------GTTGAACGTTATTCATCCCAACACTATATTCCTTTTAGAAGCCAGTACAAAGAGCTTTTGGATGCATTGAAAGATGACAACAATTATGTAATCGGGTTGAAAGGGATGGGGGGCACAGGAAAAACTACATTGGCCAAAGAAGTTGGTAAGGAACTTAAGCAATCCAAACAGTTTACTCAAATCATTGACACAACAGTGTCATTTTCTCCTGATATCAAAAAGATTCAAGATGATATTGCAGGATCCTTGCGATTGAAATTTGATGACTGTAATGATTCAGACCGACCCAAAAAACTATGGAGATTAACCAATGGTGAGAAGATTCTTCTAATATTGGATGATGTGTGGGGAGACATCGATTTTAATGAAATTGGGATTCCATACGGTGACAATCACAAAGGCTGTAGGATTCTTGTAACCACGCGTAATCTCTTGGTGTGTAACAGATTAGGATGCAGAAAGACAATCCAACTCGATCTCTTATCTGAAGAAGACGCATGGATCATGTTCAAAAGGCATGCTGGTCTAATTTCAACTAAAAATTTGCTTGACAAGGGCCGAAAAATTGCAAATGAATGCAAAAGGTTGCCAATTGCAATTACTGCTATCGCCAGTAGTTTGAAGGGCCGTCCGGAAGAGTGGGAATGGGCCTTAAAATTCTTGCAGAAACATATGCCAAAT---GATGATGATCTGGTTAAAATTTATAAATGCTTGAAGTTTAGCTATGATAATATGAAGGATGAGAAGGCCAAGAGACTATTCCTCTCTGTATTTCAAGAAGATGAAAAAATTCCTATCGAAAGGTTAACCAGACTTGCCATCGAAGGAGGCCTTTTTGGGGACGATTATTACGAAGATGCTCGAATATCTAAAAATAAACTCCTTGATTCTTGTTTATTGTTGGAGGCCAAAAAAACTAGAGTGCAAATGCATGACATGGTTCGTGATGCAGCCCAATGGATAGCGAGCAAAGAGATTCAAACAATGAAGTTGTATGATAAAAATCAAAAGGCAATGGTTGAAAGGGAGACAAATATTAAATATTTGTTATGTGAAGGCAAGCTTAAGGATGTGTTTTCCTTTATGCTTGATGGTTCCAAGATTCTAATTGTCACTGCGCATAAGGATGAA------TTGAAAATCGAAGTCCCGAATTCATTTTTTGAAAATAGTACAGGCCTTCGAGTTTTTTACCTAGATAAG------------TCTCTATCATTACCTCAT---TCAATTCAGTCGTTGAAGAATATTCGATCTCTTGTCTTTGCCAATGTCATTTTGGGTGACATCTCTATTTTGGGAAACCTACAAAGTCTTGAGACGCTTGATTTGGATCATTGTAAAATTGATGAACTGCCGCATGAAATCACAAAACTAGAGAAACTCTTGCATTTCAAACGCTGTAAAATTGTAAGGAATGATCCTTTTGAGGTGATTGAAGGATGCTCATCACTTGAAGAGTTGTATTTCAGAGATAGTTTTAATGATTTTTGCCGAGAAATAACTTTCCCAAAATTGCAGAGGTTTCATATCGATGAAGAG------AAA------GATGAGGTTTTCCTTTCTCAAATAACACTTAAGTACTGTATGCAAGCAGCAGAGGTTCTTAGACTAAGAAGAATCGAGGGGGGATGGAGAAATATCATACCTGAGATTGTTCCTATCGATCATGGTATGAATGATCTAGTTGAGCTTCATTTAAGATGCATTTCACAACTACAATGCCTCTTAGACACTAAGCATGATTCTCATGTATCAATTGTCTTCTCCAAGTTAGTTGTACTAGTTCTCAAAGGAATGGATAATTTGGAAGAATTGTGCAATGGTCCTCTTTCCTTTGACTCTCTGAAAAGTTTAGAGAAGCTGTACATCAAGGATTGTAAACATTTGCAAAGCTTATTTAAGTGCAACCTAAACCTATTCAATCTAAAGAGG---------------------------------------------------------------------GAATCGAGAGGTGAAATAGTTAATGACAGCACAAGTCAA---TTT------CCTTCCATT---------------------------------------------------------------------------------------------------------------------------------------------------------------------------------------------------------------------------------------------------------------------------------------------------------------------------------------------------------------------------------------------------------------------------------------------------------------------------------------------------------------------------------------------------------------------------------------------------------------------------------------------------------------------------------------------------------------------------------------------------------------------------------------------------------------------------------------------------------------------------------------------------------------------------------------------------------------------------------------------------------------------------------------------------------------------------------------------------------------------------------------------------------------------------------------------------------------------------------------------------------------------------------------------------------------------------------------------------------------------------------------------------------------------------------------------------------------------------------------------------------------------------------------------------------------------------------------------------------------------------------------------------------------------------------------------------------------------------------------------------------------------------------------------------------------------------------------------------------------------------------------------------------------------------------------------------------------------------------------------------------------------------------------------------------------------------------------------------------------------------------------------------------------------------------------------------------------------------------------------------------------------------------------------------------------------------------------------------------------------------------------------------------------------------------------------------------------------------------------------------------------------------------------------------------------------------------------------------------------------------------------------------------------------------------------------------------------------------------------------------------------------------------------------------------------------------------------------------------------------------------------------------------------------------------------------------------------------------------------------------------------------------------------------------------------------------------------------------
>Medtr3g062420.1
------------------------------------ATGGCAAGTTTTTTGACTGATTTGGCGAAGCCTTATGTGGATAAATTGATAAATGGGGTGATCGCAGAGTCAAGTTATATATGTTGCTTCACGTACATTGCTAAGGATTTTGAAGAAGAAAGAGTTAGTTTGGAAATAGAAAAGACTGTCAAGCAACGTGTTGATGTGGCAACCAGTAGAGGAGAAGATGTTCAAGCTAATGCTCTTTCTTGGGAAGAAGAAGCCGATAAGCTTATTCAAGAAGACACAAGAACAAAACAAAAATGTTTTTTTGGATTTTGTTCTCATTGCGTATGGAGATATAGAAGGGGAAAGGAATTGACAAATAAGAAGGAGCAAATTAAAAGATTAATTGAAACTGGAAAGGAACTT---TCAATTGGACTCCCTGCTCGTCTTCCAGGTGTTGAACGTTATTCATCCCAACACTATATTCCTTTTAAAAGTAGGTACAAAGAGCTTTTGGATGCATTGAAAGATGACAACAATTATGTAATCGGGTTGAAAGGAATGGGGGGCACAGGAAAAACTACATTGGCCAAAGAAGTTGGTAAGGAACTTAAGCAGTCCAAACAATTTACTCAAATAATTGACACGACAGTGTCATTTTCTCCTGATATCAAAAACATTCAAGATGATATTGCTGGACCCTTGGGATTGAAATTTGATGACTGTAATGAATCAGACAGACCCAAAAAACTATGGAGGTTAACCAATGGTGAAAAGATTCTTCTAATATTGGATGATGTGTGGGGAGACATCGATTTTAATGAAATAGGGATTCCATACAGTGACAATCACAAAGGCTGTAGAATTCTTGTAACCACGCGCAATCTCTTGGTGTGTAACAGATTAGGATGCAGTAAGACAATGCAACTCGATCTGTTATCTGAAGAAGACGCATGGATCATGTTCAAAAGGCATGCTGGTCTTATTTCAACTAAAAATCTGCTTGAAAAAGGGCGTAAAATTGCAAATGAATGCAAAAGGTTACCGATTGCAATTGCTGCTATCGCCAGCAGTTTGAAGGGCCGTCCGGAAGAGTGGGAATGGGCCTTAAAATCCTTGCAGAAAAATATGCAAAAT---GATGATGAACTGGTTAAAATTTATAAATGCTTAAAATTTAGCTATGATAATATGAAGAATGAGAAGGCCAAGAGACTATTCCTCTCTGTATTTCGAGAAGATGAAAAAATTCCTACCGAAAGGTTAACCAGACTTAGCATCGGAGGAGGCCTTTTTGGGGAGGATTATTACGAAGATGCTCGAATATCCAAAAATAAACTCCTAGATTCTTGTTTATTGTTGGAGGCCAAAAAAAGTAGAGTGCAAATGCATGACATGGTTCGTGATGCAGCCCAATGGATAGCGAGCAAAGAGATTCAAACAATGAAGTTGTATGATAAAAATCAAAAGGCAATGGTTGAAAGGGAGAAAAATATTAAATATTTGTTATGTGAAGGCAAGCTTGAGGATGTGTTTTCATGTATGCTTGATGGTTCCAAGATTCTAATTGTCACTGGGCATAAGAAGGAAGGCTTCTTGAAAATCGATGTCCCGAATTCATTTTTTGAAAATAGTACGGGCCTTCGAGTTTTTTATCTAGATAAG------------TCTCTATCATTACCTCAT---TCAATTCAGTCGTTGAAGAATATTCGATCTCTTCTCTTTGCAAATGTCATTTTGGGTGACATCTCTATTTTGGGAAACCTTCAAAGTCTAGAGACACTTGATTTGGATGGTTGTAAAATTGATGAATTGCCTCATGGAATCACAAAACTAGAGAAACTGTTGAACTTGACATCTTGTAGAATTGCAAGGAATAATCCTTTTGAAGTGATTGAAGGATGCTCGTCACTTGAAGAGTTGTATTTCATAGGTAGTTTTAATGATTTTTGCCGAGAAATAACTTTCCCGAAATTGCAAAGGTTTGATATTGGTGAAGTG---GATTCA------GATAATGTTTTCCTATCTGAAACAACACTCAAGTATTGTATGCAAGAAGCAGAGGTTCTTGAACTAGGAAGAATCGAGGGGGGGTGGAGAAACATCGTACCTGAGATTGTTCCTCTGGATCATGGTATGAATGATCTAATCGAGCTTGGTTTGAGATCCATTTCACAATTACAGTGCCTCATTGACACT------AATTCTCCAGTTTCAAAAGTCTTCTCCAAGTTGGTTGTACTAAAGCTCAAAGGAATGGATAATTTAGAAGAATTGTTCAATGGTCCTGTTTCCTTTGACTCTCTGAACAGTTTAGAGAAGCTGTCCATCAATGAATGTAAACATTTAAAAAGCTTATTTAAGTGCAACCTAAACCTCTGCAATCTAAAGAGTCTTTCATTGGAAGAATGCCCGATGCTATTTCAACTGTCAACTGTTGTTAGCCTAATAGAAAAAAAC---GAATTGAGAGGTGAAATAATTAATGGCAATACAAGTCAT------------TCTTCCATT---------------------------------------------------------------------------------------------------------------------------------------------------------------------------------------------------------------------------------------------------------------------------------------------------------------------------------------------------------------------------------------------------------------------------------------------------------------------------------------------------------------------------------------------------------------------------------------------------------------------------------------------------------------------------------------------------------------------------------------------------------------------------------------------------------------------------------------------------------------------------------------------------------------------------------------------------------------------------------------------------------------------------------------------------------------------------------------------------------------------------------------------------------------------------------------------------------------------------------------------------------------------------------------------------------------------------------------------------------------------------------------------------------------------------------------------------------------------------------------------------------------------------------------------------------------------------------------------------------------------------------------------------------------------------------------------------------------------------------------------------------------------------------------------------------------------------------------------------------------------------------------------------------------------------------------------------------------------------------------------------------------------------------------------------------------------------------------------------------------------------------------------------------------------------------------------------------------------------------------------------------------------------------------------------------------------------------------------------------------------------------------------------------------------------------------------------------------------------------------------------------------------------------------------------------------------------------------------------------------------------------------------------------------------------------------------------------------------------------------------------------------------------------------------------------------------------------------------------------------------------------------------------------------------------------------------------------------------------------------------------------------------------------------------------------------------------------------------------
>Medtr3g062090.1
------------------------------------ATGGCGAGTTTTTTGACTGATTTGGCGAAGCCTTATGTGGAGAAATTGATAAATGGAGCAATCACAGGGTCAAGTTATATATGTTGCCTCACGTGCATTGCTAAGGATTTTGAAGAACAAAGAGCTAGACTAGAAATAGAAAGGACTGTTAAGCAACGTGTTGATGTGGCAACAAGAAGAGTAGAGGATGTTCAAGCTAATGTTCTTTTCTGGGAAAAAGAAGCTGATGAGCTCATTCAAGAAGACACCAAAACAAAACAAAAATGTCTTTTTGGATTTTGTCCCCATATCATATGGCGATATAAAAGGGGAAAAGAACTGACAAATAAGAAGGAGCAAATTAAAAGATTGATTGAAACTGGAAAGGAACTT---TCAATTGGACTCCCTGCTCCTCTTCCAGGTGTTGAACGTCATTCATCCCAACACTATATTACATTTAAAAGTAGGTACAAAGAGCTTTTGGAAGCATTGAAAGATGACAACAATTATGTAATCGGGTTGATAGGGATGGGGGGCACAGGAAAAACTAGAATGGCCATAGAAGTGGGTAAGGAACTTATGGAATCCAAACAATTTGCATGCGTCATTGATACGACAATGTCAACATCCGTTGATATTAGAAAGATTCAAAATGATATTGCTGGACCCCTGGATGTGAAATTCGATGACTGTACTGAATCAGACCGACCTAGAAAACTATGGAGATTAACCAATGGTGAGAAGATTCTTATAATACTGGATGATGTGTGGGGAGATATCAATTTTGTTGAAATAGGGATTCCACAAAGTGGCAATCACAAAGGCTGTAGAATTCTTGTAACCACACGCAGTCTCTTAGTGTGCAACACATTAAGATGCAATAAGACAGTCCAACTGGAGGTCTTATCTGTTGAGGAGGCATGGACCATGTTCCAAAGGTAT---------ATTTCAACTAAAAGTTTGCTCGACAAGGGCCGTAATATTTCAAATGAATGCAAAGGGCTACCAGTTGCAATTGTTGCTATAGCCAGTAGTTTGAAGGGACGTCTAGAAGTGTGGGATGCAACCTTAAATTCCCTGCAG------------GAT---GAGGATGATCTCATTAAAGTTTATAAATGCTTGCAAGTTAGCTATGACAATATGAAGAATGAGAAGGCCAAGAAACTATTCCTCTCTGTATTTCGTGACGATGAAAAAATTCATACCGAAAGGTTAACCAGACTTGGCATCGGAGGAGGCCTTTTTGGGGAAGATTATTACAAAGATGCTCGAATATCCATAAAGAAACTCCTAGATTCTTATTTATTTTTGGAGGCCGATGGAAGCAGAGTGAAAATGCATGACTTGGTTCGTGATGCGGCTCAATGGATAGCGAACACAGAGATTCAAACAGTGAAGTTGTATGATAAAAATCAAAAGGCAATGGTTGAAAGGAATATGAATATTAAATATTTGTTTTGTGAAGGAAAGCTTAAGGATGTGTTTTCCTTTAAGCTAGGTGGTTCCAAGATTCTAATTGTCAATATGCATAAGGATGAA------GTGAAAAATGAAGTCCCAAATTCCTTCTTTGAAAATAGTATGAGCCTTCGAGTTTTTCTTTTAGTTCAA------------ACTGTATCATTACCTCAGTTCCGCATTCCTTTGTTGAGGAATATTCGATCTCTTCTCTTTGTGCAAGTCGATTTGGGTGACATCTCTATTTTAGGAAACCTGCAAAGCCTTGAGACATTTGATTTGGATGGCTGTAAAATTGATGAATTGCCTCATGGAATCACAAAACTAGAGAAATTTTTGAAATTGGAATATTGTGAAATTGCAAGGAATAATCCTTTTGAAGTGATTGAAGGATGCTCATCACTTGAAGAGTTGTATTTCACAGGTAGCTTTAATAATTTTTGCAGAGAAATAACTTTCCCGAAATTTCAAAGGTTTGATATTGGCGAG---------AAA------TATGATGTTTTCCTATCTAAAACAACACTCAAGGACTGTATGCAAGAAGCAGAGGTTCTTAAGATAAATAGAATGGAGGGGGGAGGGAGAAATATCATACCTGAGATGATTCCTATGGGTCATGGTATGAATGATCTAGTTGAGCTTGATTTGAGATCCATTTCACAATTACAATGCCTCATTGACACTAAGCAT------------GGAAAAGTCTTCTCCAAGTTGGTTGTGCTAGAACTTTGGAACCTAGATAATTTGGAAGAATTATGCAATGGTCCTCTTTCCTTTGACTCTCTGAACAGTTTAGAGAAGCTGTACATCATCAATTGTAAACATTTGAAAAGCTTATTTAAGTGCAAACTAAACCTATTCAATCTAAAGAGCGTGTTGCTGGAAGGATGCCCGATGCTATTTCAACTGTCAACTGCTGTTAGCCTAATAGAAAGAAAA---GAATCAAGAGGTGAAATTATTAATGAAAGCACAAGTCAA------------TCTTCCATT------------------------------------------------------------------------------------------------------------------------------------------------------------------------------------------------------------------------------------------------------------------------------------------------------------------------------------------------------------------------------------------------------------------------------------------------------------------------------------------------------------------------------------------------------------------------------------------------------------------------------------------------------------------------------------------------------------------------------------------------------------------------AAGGAAAAA---------------------------------------------------------------------------------------------------TCCACTTCTATAATAAGGTGTCTACCACAGTTGAATTATATGAGAATTGAAGAGTGCAATGAGTTGAAGCATATTATTGAAGATGATTTGGAGAATACAACAAAGACATGCTTCCCAAAGCTAAGAATACTTTTTGTAGAAAAGTGCAACAAGTTGAAATATAAAGAG---TGTCATGATCAGGGAATTCAATTTGAAGCTGTAAAACATCGTCTCATATCTCTGACTTCAGCATCAACAGCAGACTTCGAAAATGATATTTCTGGTTTACGTTCGGTCTGGTTTGACGAGGATTATGAATTGTACGTGGATTTGAAGAATCTATTCAAGCAATTACATGATGAGTCCAAAGGCCACGATACTTGTAATGAATATCCA---------AGTTCAGAAATCACTGAAGTTCAAGCATCCGGAAACGAGTTTACTTCTTCACAGAAAGAAATG---GAACAAACACTAGAGACAGAGCATGAATTTGTTGAAAATGTCCCTCATCAAGAGATGCCATCAGTAGAGGAGGAACAAGAAATGGAGCAAAAACGTCTACTTGGAGAAACTGATGCTACCGTCAAACCTTCTCAAGAAAATAAT------------------TTGGAGGGTTCAACATCAGAAAAAAATGTAGCATCAACTTTGTCCACC------------------------------------------------------------------------------------------------------------------------------------------------------------------------------------------------------------------------------------------------------------------ATTTCAGAAACAACAAAGAATGAGCTACCT------------------------CAATTAGTTGATTCAAAACAAAAGGGTATTGAAAAAAGTGTTGAAGATGGAATCACATCAGCTAATGCCAAGACAATAAAATCATCACCAGGCCATTTATCTACTTCAAAGGAGTTCATGAATGAA------------GGAGCAATTGATACTACCATCAAATCTTCCCAGGGAAATAATTTGGAGGGCTCTACATCAGAAAAATTAGTAGGTGAAACTTTGTCCACCATTTCAGGAACAAAAAATGAGCCTCCTATACAATTAGTTTCTCCGGAACAAAAGGGT------------------------------------------------ATCGAGAAAAGTGTTGAAGAAGGAACTACATCAACTTGTGAAAAAACAATAACATCGTCAACTCATTTAGAAGTTGGTGACGGAAAAATATTTGTA------------------------------------------------------ATCGTCAATACAAAGCCTGCTTCCACCAAA---------------------------------------------GATGTCGATATTGAAGACTCTCAGGAAACTACTCAT---GAGTTTTTTGATTCAGCAAAATTGATAGAGGAAGACCCACTTCTTGCCCTTGAAGAATTGAAGACTTTGATGGACTCATCATCAGACCTTGACCATCTTGTATCTAACCAAGAGTCCAAATCAAAAATGATTTCTCTTTTTCATGGATTGAATCAGCATGAAGGACTCTTAGCTTCTGATGTGAAAGAGTTTGTTGAGAAAGTGCAGAACTTCTTCATCGATAACATTATCAAACACACCAATTTTCAACGGGTACTCAAGAAGCACAACGATCTCATGAACAAGCTTTGGAGTGCAAAGAGTACACAAAACGACATTGACAGTGAATCTTCAACTGCCAAATCTCAGATACATGAGCTCTCTTTACAAATTGATGAACTTAGAAAAAAGTTGGAAGATCTTGAGAAACGAAGAGATTTGAAGTCAGAAGTGAACACATGCGATGTTCAGAAGAGCAAGTTGAAGGCTGAATGCGCGGAG---------------------------------------------------------------------------
>Medtr3g062010.1
------------------------------------ATGGCGAGTTTTCTGACTGATTTGGCGAAGTCTTATGTGGGGAAATTGATAAATGGGGTGATAGCAGAACCAAGTTATATATGTTGCTTCACGTGCATTGCTAATGATTTTGAAGAACAAAGAGCTAAGTTGGAAATAGTAAGTACTATCAAGCAACGCGCTGTTGTGGCAACAAGAAGAGGAGAAGATATTCAAGATGATGCTCTTTTTTGGGAAGAAGCAGCTGATAAGCTCATTCAAGAATACAGCAAAACAAAACAAAAATGTCTTTTTGGAATTTGTCCCCATATCATATTGCGATATAAAAGGGGAAAGGAACTGACAAATAAGAAGGAGACAATTAAAAGATTGATTCAATCTGGAAAGGAACTT---TCAATTGGAGTCCCTGCTCTTCTTCCAGATGTTGAACAATATTCGTCGCAAGTCTATATTCATTTTGAAAGCAGGTACAACCAGCTTTTGGATGCTTTGAAAGATGACAACAATTATGTAATCGGGTTGAAAGGGATGGGGGGCACAGGAAAAACTATGTTGGCCAAAGAAGTTGGTAAGGAACTTAAGCAGTCCAAACAATTTACTCAAATCATCGACACGACAGTGTCATTTTCTCCTGATATCAAAAAGATTCAGGATGATATTGCTAGACCTTTGAGATTGAATTTTAAAGACTGTAGTGAATCAGACCGACCCAAAAAACTACGGACATTAACCAACGGTGAGAAGATTCTTCTAATATTGGATGATGTGTGGGGAGTTATCAATTTTGATGAAATAGGGATTCCTGACAGTGACAATCACAAAGGCTGTAGAATTCTTGTAACCACTCGCAATCCCTTGGTATGCAACAAATTGGGATGCAGTAAGACAATCCAACTCGAGCTCTTATCTGTTGGAGAGGCATGGACCATGTTCCAATGGCATGCTGATCTAATTTCAACTAAAAGTTTGCTCGACAAGGGCCGTAGAATTGCAAATGAGTGCAAAGGTTTACCAATTGCAATTTCTGTTATCGCCAGTAGTTTGAAGAGC---CCGGAAGTGTGGGACGAGGCCTTAAAATCCTTGCAGAAA------CCCGATGTTGAAGCTGGTCTTGTTAAAATATATCGATGCTTCAAGTTTAGCTATGATAATATGAAGAATGAGAAGGCCAAGGAACTGCTTCTGTCTGAATTTCGAGAAGATGAAGAAATTTCTATCGAAAGGTTAACCAGACTTGGCATCGGAGGAGGCCTTTTTGGGGGAGATTGCTACGAAGAAGCTCGACTATCCAAAAAAGAACTCCTAAATTCTTGTTTATTGTTGGAGGCCGGTCGAAGCAGAGTGAAAATGCATGACATGGTTCGTGATGCGGCCCAATGGGTACCAAACAAAAAGATTCAAACAGTGAAGTTGCATGATAAAAATCAGAAGGAAATGGCTGAAAGGGAGACAAATATTAAATATTTGTTTTATGAATGCAAGCTTAAGGATGTGTTTTCCTTTAAGATTGGTGGTTCCGAGATTCTAATTATCACTGTGCATATGGATGAA------GTGAAAATTGAAGTCCCTATTTCATTTTTTAAAAATAATAGTGGACTTCGAGTTTTTCATTTAAATATT------------GCTCTATCGTTACCTGAA---TCAATCCAGTTGTTGAAGAATATTCGATCTCTTCTCTTTACGCGTGTCGATTTGGGTGATATCTCTATTTTAGGAAATTTGCAAAGTCTTGAGACGCTTGATTTGAATCATTGTAAAATTGATGAATTGCCGCATGGAATTAAAAAACTGAAGAAATTTTTGAACTTGGATGATTGTGAAATTGCAAGGAATGATCCTTTTGATGTGATTGAAGGATGCTCATCACTTCAAGAGTTGTATTTCACAGGTAGCTTTAATGAATTTTGCAGAGAAATAACTTTCCCTAAATTGAAAAGGTTTTATATAGATGAAGTG------AAG------GATCAGGTTTTCCTATCTGAAACAACACTCAAGTACTGTATGCAAACAGCTGAGATTCTTAAACTAAGAAGAATACAAAGGGGATGGATAAATCTCATACCCAATATTGTTTCGATGCATCAAGGTATGAGAAATATAGCTGAGCTTAGTTTGCATTGCATTTCACAACTTCAGTTCCTCATTGACACTAAGCATGATTTTCAAGAACCAAATTTCTTGTCCAAGTTGGTTGTTCTAAAACTAGATAGAATGGAAAATTTGGAAGAACTGGTTAATGGTCCCATGCCCCTTGACTCATTGAAGAATTTAAAGAAGTTATCAATCAAAGATTGTAAACATTTACGAAGCTTGTTTAAATGCAAGCTAAACTGCTACAATCTAAAGACCATCAAACTGCAG------------------------------------------------------------------------------------------------------------------------------------------------------------------------------------------------------------------------------------------------------------------------------------------------------------------------------------------------------------------------------------------------------------------------------------------------------------------------------------------------------------------------------------------------------------------------------------------------------------------------------------------------------------------------------------------------------------------------------------------------------------------------CCTAAA---CGAGAT---------------------------------------------------------------------------------------------------------------GATGAATTTGTTGATTTATTACAAGATGTGCGCAGATGTGGTTTTGATAAAGATTGGTTGGATGGTGTTGAAAAGCACGCTTTGTCTTATGAATTACAA------------------------------------------------------------------------------------------------------------------------------------------------------------------------------------------------------------------------------------------------------------------------------------------------------------------------------------------------------------------------------------------------------------------------------------------------------------------------------------------------------------------------------------------------------------------------------------------------------------------------------------------------------------------------------------------------------------------------------------------------------------------------------------------------------------------------------------------------------------------------------------------------------------------------------------------------------------------------------------------------------------------------------------------------------------------------------------------------------------------------------------------------------------------------------------------------------------------------------------------------------------------------------------------------------------------------------------------------------------------------------------------------------------------------------------------------------------------------------------------------------------------------------------------------------------------------------------------------------------------------------------------------------------------------------------------------------------------------------------------------------------------------------------------------------------------------------------------------------------------------------------------------------------------------------------------------------------------------------------------------------------------------------------------------------------------------------------------------------------------------------------------------------------------------------------------------CTTAAGCAT---TAT
>Medtr3g031750.1
------------------------------------ATGGCGAGTTTTCTGTGTGATTTAGTGAAGCCATATGTGGAAAAAATGATAAATGGGGCAATAACAGAAGCGCGTCATGTATTTTGCTTTACATGCATTGTTAAGGATTTCGAAGAAGGAAGGGATAGGTTGGAGCAAGAAAGGACTGTGGGGCAACGTGTCAAGGTGGCAATGGGAAAAGATAAAGATATTCAAGCTAATGTTGGTTTTTGGGAAGAAGAAATTGGTAAGCTCAAAAAAGTGGACATCAAAACAAAACAAACATGTTTTTTTGGATTTTGTCCTGATTGCATATGGCGATATAAAAGGGGGACAGAGTTGGCAAATAACTTGGAGGACATTAAACGACTAATAGAAAAGGGAGAGCAACTTGAAAATATTGAACTCCCTCATCGTCTTCCAGATGTTGAACGTTATTCATCCAAAACTTACATTTCTTTTAAAAGCAGATACAAAGAATTGTTGGATGCACTAAAAGATGGCAACAACTATATAACCGGATTGCAAGGGATGGGGGGCACTAGGAAAACTACATTGGCCATAGAAGTGGGTAAAGAACTAAAGCAATCTGAACAATTCGCTCATGTCATTAATACGACAGTGTCATTTACTCCTGTTATAAAAAAGATTCAAGATGATATTGCTGGACCTTTAGGATTGATGTGGGAGGATTGTAATGAATCAGACCGACCCAAAAAACTATGGAGATTAACAAATGGTGAAAAAATTCTTTTGATAATGGATGAT------------------------------GGATTTCCCAACCATGACAATCACAAAGGTTGCAGGGTTCTTGTAACCTCACGTAGTAAAAAAACATTCAACAAAATGGATTGTGATAAGGGAATTGAACTGTATCTTTTGTCGGAAGAAGACGCATGGATCATGTTCAAAATGTATGCTGGTATAAGCTCCTCAAAAACATTGATCGGTAAGGGATGTAAAATTGCAAAGGAATGCAAACAATTACCAGTTGCAATTGCAGTTATCGCTAGCTGT---------CGAGTGCATGAGTGGGATGTGATATTAAAATCCTTGAAGAAGCCTGTATCCGAT---GATGACGATATGGTTGAAGTTTATAAATGTTTAAAGTTTAGCTATGATTATTTGAAGGATGAAAAAGTCAAGGGATTGTTCCTCTTGTTATTCCAAGAAGATGTAGAAATTGATGTTGAAACCCTAGTCAGAATTTGCACTGGAATGGGTATTTTTAGGGATGATTACTACAACGATGCTCGAGTAGCCAAAAATAAACTCATTGATTCTTGTTTATTGTTGGAGGTCAATGAAAGAAATGTAAAAATGCATGATTGGGCTCGTGATGGGGCTCAATGGATAGGGAACAAAGAGTTTCGAGCAGTAAATTTGTCTGATAAAATTGAAAAGTCAATGATTGAATGGGAGACAAGTATTAGACATTTATTATGTGAAGGGGATATCATGGATATGTTTTCTTGCAAGCTTAATGGTTCTAAAACTCTAATTGTCTTCGCAAATGGATGTCAA------------ATGGAAGTCCCAAGTTCTTTCTTTGAAAATCTTCCCAAGCTTCGAACTTTTAACCTT------------------CCTCTATCCTTAGCACAT---TCAATTCAGTCATTGACAAATATTCGATCTATATTGATCGAAACTGTCGATTTAGGTGACATCTCTGCTTCGGGAAACTTGCCTAGTCTTGAGGCTCTTGATTTGTATGATTGCACAATCAATGAATTGCCAAGCGAAATTGCAAAACTGGAGAAATTGTTGTTCTTGCAAGATTGTGTAATTAGAATGAAAAATCCATTTGACATTATTGAAAGATGTCCTTCACTTGAAGAGTTGCATTTCAGAAATAGTTTTAATGGATTTTGTCAAGAAATAACCTTACCTGAGTTGCAAAGGTATCTTATCTATAAATTG------AGGCGTGGTAATGAATGTTTTTTTTCAAAAGAAACATTCAAGTACTGTATGCAAACAACAAAGTTTCTTTGGCTAAATGGAATGAAGGGGGGG------------------------------ATGGAG---------------------------------------------------------------------AAATCTAAAAAGAAAGTCCCAAATGTCTTGTCCAAGTTGGTTATACTAAAACCGGAAAGAATGGAAGATTTGGAAGAACTATTCAGCGGTCCCATTTCCTTTGACTCTTTGGAGAATTTAGAGGTTCTATCAATCAAGCATTGTGAACGTTTGCGAAGTTTGTTTAAATGCAAGCTAAACCTCTGCAATCTTAAGACCATCGTTCTACTGATTTGCCCGATGCTGTTTCAACTTTTGACTTCTCGAAGCTTGATAGAAAGAAGA---GAATCAAGAGAAGATATAGATAATGATAACAAGAGTCAT------------TCTTCAACTCAACCGGAGGAGCAGAAACACTCAAAGAATTTAGAGGAGCTATCAATCAAGCATTGTGAACATTTGCAAAGTTTGTTTAAATGCAAGCTAAACCTCTGCAATCTAAAGACTATCATACTAATGAGTTGCCCGAGGTTAGCTTCATTGTTTCAACTTTCGACTTCTCGAAGCCTGGTGCAACTAGAGACATTGCACATAGAATATTGCGAGGGTCTGGAAAACATAATTGTAGATGAAAGAAGAGAGTCGGAATCAAGAGAAGAAATAGATGATGATGATAACAAGAGTCATGATCTTAGATGTGATGGATTGAAATACATATTTGAGCAACATGTAGAACTTGGTTCGGTAACACATTTGCAGCTCAATTATTTACCAAATTTCATTGGTATTTTTCGAGAATGTTATCATTCCATATCTTCGTGTGTGAAGGGATCATCTTCAACTTCCAATTGTGGTTCCAAGGCACAAACAGAAATGAAACCTATCAAATGCAGTATCTTCTCTTGGACTCATGTATGTTGTCATGGTAATAAATTCAGACACAAACTCGGGAGTACCGCAACTAGTACAATCCCATTGGTTGATAGGGATCAACCGCAGCAGGACCACTCAGAA---------------------------------------------------------------------------------------GTGGTAAAAAGCTCCAAAGTAGAAAGCATATTTTGTCCAGATGAAACA---------------------------------------------------------------------------------------------------------------------------------------------------------------------------------------------------------------------------------------------------------------------------GAT------------------------------------------------TCTCTAACTTCAGCATCAACAACC---------AATAGCATCTCTGACATTTCTGATGTAAATTTCAACTCAGACCATGAATTGCGTGAGGATTTTCTGAATCTATTCAAACAATTACAAGAAGAGTCCAAAGGCGACGATTCCTGTAATAAATATTCCGTAGATTTAGCAGTTGAGATTGAAGTTGAAGCGGCATCAGGACACGGGTTGGCTTCATCACAGGAGTTAATGAAAGAACAAACATTGGATCAACAATGT---------------------------------------------------------------CAAGAACATCCGCTCGGAGAAACATACATTACCTTCAAACATTATTCGGAAAATAATGGTATCGAGATAAGCGTTGAAGAAGGAAACACATCAGCTAATGCCAAGCCAATAACATTGTCAACTCATTTAGAATTAGTCAGTTCATCATCAGGTCCAATTGTTACTTTTGAGAATATGGTGATAGCCAAACCATCTCCTCCAATTTCCACTACAAAGCCGCTTGCCATTGAAGATTTTGATAATGATGAAGGTTCTCTAATTGACAATCCTCTCATGAAGGTAAACTCAAATATCGAAGAACAGTTTCCTATGGACGATGAAATAATAGTTTCCAGATCAAGACTCTCTTCTATCGTGTCTCAGTTTCCAAATGGGACTGAAGTTCAAGCAACATCTAAACATGAGTTAACTTCACATAAAAATGGCAATGAGTCAAATGTTGTGGAGACAAAAATGAAACAAACAGAAGAGAGAAAGCAAGAATTTGTTGTAAACATTCCTGGTTTAGAGATTCCTTCGGTAGCAAATTCACCAACAATTTCACAAGAGTTGTTGAATGAACAATCAACGAGT------ATGGATCAAAGTATTCAA---------------------GAGGGTTCTACGTTACAGAAAACTGTCGCAACAACTTTTGCCACCGTTTCAGAAACAAGGAACGAGTCTACTATACAATTAGCTGCTCCCAAACAAAAGGCAACTATTCGCTCGACTCTCTTTCAACTTATATTGGAAATCAATTATGTTATCAAGTTAAGTTTTGAAGATACAACAACTATAGCTAATGCCAAGACAATAACATCGGCAACTCATTCAGAA------------------------TCATCAGGGCCATTAGTTACTTATGAGCTTAAAACATCTTCACATGTGAGTTTACTGTATGGAACCAAGCTTTCAAGAATTGAATTATATTACAAACCTAAGTATCCTTATAATTTTAAGCAGGTTATCGAGATAAGTGTTGAAGAAGGAAGTACATCAACACATGTAGCAATGGAAGATATTAACAAGCTGATCGAAGAAGACCCACTTCTTGCATTTCAAGAATTGAAGACTTTG---GACTCATCGTCAGACCTTGACGATCTTGTATCTAACCAAGAGTCCAAATCAAAATTGATTTCGCTTGTTCATCAGTTGAGTCAGCATCAAGAAATGTTAACTTCTGAATTGAAGGACTTTGTTGAGAAAGTGAAGAACTTCTTCAATGATAACATTATCAAACACGCCACTTCTCAACAAGTATTCAACAAGCACAACGATCTCATGAACAAGCTTTGGAGTGCAAAGAGTACACAAACCCACATTGACGGGGAATCTTCAACTGCCAATGCTCAGATACATGAATTCTCTTTACAAATT------------------------------------------GATTTGAAGTCAGTCCTGAACAAATGTGATGTTCAGAAGGATAAGTTGAAGGCTGAATGTACTGAGAACTTCGCCAATGACAACATTATCAAACACGCTACTATGAACAAGCTTTGGAGTGCAAAG---------CAA---
