# Supplementary material for: Impact of recurrent gene duplication on adaptation of plant genomes
Source: BMC Plant Biol. 2014 May 31;14:151. doi: 10.1186/1471-2229-14-151 (PMC4049390; doi:10.1186/1471-2229-14-151)
Supplement: Additional file 4 — Contains the cleaned alignments of the clusters with codons under selection. [file 1471-2229-14-151-S4.zip › 4437544801233534_add4/Additional_file_4/Medtrcluster303_aligned.fasta]

>Medtr5g040060.1
ATGGATCACACATACAGGACCGTTAGATTAAAAGAGGAGGAAAGATCTAAGGGTTCAGAAAGAAGGGAAGGAGGAACCAGATGGACCGGTTCGGTTCAGATGAACCAGACCGGTTCG---------------------------------TCTGCAAGTGCAGCCTTC------TCCGACGAGTTGCTT------------------------------GAAAGC---------------------------------------------------------------------------------------------------------------------------------------------------------------------------------------------------------------TACCTCAAT------------------------------------------CAGATCGGGTTCTGGATCAAA------------------------TTGACTACTAAGCTTCTGACACGTGGACATGGACCAAATGACTTTCAAGAGGAC------------------------------------------------------------------------------------------------------------------------------------
>Medtr2g085490.1
ATGGATCACACATACAGGACCGTTAGATTAAAAGAGGAGGAAAGATCTAAGGGTTCAGAAAGAAGGGAAGGAGGAACCAGATGGATCGGTCCGGTTCAGATGAACCCGACCGGTTCGCATATGCTTATAAAAAAGAGTTTTGAACCGGTTTCCCTCATTTCTTCCTTTCTCCCTTCTAAAACACTTTTGCTCTCCCTTCTCTCTAGAAAAATAACGTCGGAGAAG------------------------------------------------------------------CCGGCCGGTTTCCGGTGGCGGCGCCACCGCGCCGGAGCAACCAAACTACTCCGATCTAAAAACTTTTCACGTTTT------------------------------------------------------------------TTCCTAAACTCAAATCCG------------------------TCACAAAACCGACTCGGATTTGTGCTTCCT------------------------CTTGATTCTGTTCGTTTT---------------------GAACTCGTTTGGATG------------------------------------------------------------------------------------------------------------------------------------
>Medtr4g069720.1
------------------------------------------------------------------------------------------------------------------------ATGCTTATAAAAGGAGCTGGGACCAGTTTTTTTCTTATTTCCTCCTTCCTCCCTTCTAAAACACTTCTA------------------------------GTGAGAGAAGGTCTGCAAGTGCAGCCTTCTTCTCCGGTGAGCCATGCGATTTCCGGCGTGGTGGCCGCCGGC---------------------------------------------------------------------------ACTCCTCCGTTTGCAATTACGTTTTTAAAGATCCTTTTTCTTGCTTTGTGTGAATCTGAACTTAGATTTTTGAAA---------CTTAGATTTTTACCTCAAATTGAG---------------------CTCCTTCCTTGCTTGAATCCGGTTCGTTCTCTGCTTGCTCCGGTCTGGTTC---------------------GGTCTTGCTTCCTTACTCGAATCCGGTTCGGCTTGGATCTTACTTGCTTTTGTGATTGTGTTCGAGTCTTTTGAGTTTATACACGATTTGGATCTGTTTGTTACTGTTTGTTACCGATCTGTTTGTTACGGGTCCGTGGCAGCTTTG
>Medtr4g069700.1
------------------------------------------------------------------------------------------------------------------------ATGCTTATAAAAGGAGCTGGGACCAGTTTTTTTCTTATTTCCTCCTTCCTCCCTTCTAAAACACTTCTA------------------------------GTGAGAGAAGGTCTGCAAGTGCAGCCTTCTTCTCCGGTGAGCCATGCGATTTCCGGCGTGGTGGCCGCCGGC---------------------------------------------------------------------------ACTCCTCCGTTTGCAATTACGTTTTTAAAGATCCTTTTTCTTGCTTTGTGTGAATCTGAACTTAGATTTTTGAAA---------CTTAGATTTTTACCTCAAATTGAG---------------------CTCCTTCCTTGCTTGAATCCGGTTCGTTCTCTGCTTGCTCCGGTCTGGTTC---------------------GGTCTTGCTTCCTTACTCGAATCCGGTTCGGCTTGGATCTTACTTGCTTTTGTGATTGTGTTCGAGTCTTTTGAGTTTATACACGATTTGGATCTGTTTGTTACTGTTTGTTACCGATCTGTTTGTTACGGGTCCGTGGCAGCTTTG
>Medtr7g073390.1
ATGGATCACACATACAGGACCGTTAGATTAAAAGAGGAGGAAAGATCTAATGATTCAGAAAGAAGGGAAAGAGGAATCAGATGGACCGGTCCGGTTCAGATGAACCAGACCGGATCACACATGCTTATAAAAGGAGTTTTGGACCGGTTTTTTCTCATTTCCTCCTTCCTCCCTTCTAAAACATTTTTA------------------------------GTGAGAGAAGGTCTGCAAGTGCAGCCTTCTTCTCCGGCGAGCTGGTCCGTTTCCGGCGTGGTGGCCGCCGGC---------------------------------------------------------------------------ACACCTCCGTTCGAAATTACGTTTTTAAAGATCCTTTTTCCTGCTTTACATGAATCCGAACTTAGATTTTTGAAA---------TTTAGATTTTTACCTCAAGTTGAA---------------------CTCCTTCCT------------------------CTTGCTTGCATCCGGTTC---------------------GTTCTCCTCCTCTTGCTTGAATCCGGTTCGGTT---------------------------------------------------------------------------------TCCTCCTTCTTCTATACTTTGATTTCG------
>Medtr7g073410.1
ATGGATCACACATACAGGACCGTTAGATTAAAAGAGGAGGAAAGATCTAATGATTCAGAAAGAAGGGAAAGAGGAATCAGATGGACCGGTCCGGTTCAGATGAACCAGACCGGATCACACATGCTTATAAAAGGAGTTTTGGACCGGTTTTTTCTCATTTCCTCCTTCCTCCCTTCTAAAACATTTTTA------------------------------GTGAGAGAAGGTCTGCAAGTGCAGCCTTCTTCTCCGGCGAGCTGGTCCGTTTCCGGCGTGGTGGCCGCCGGC---------------------------------------------------------------------------ACACCTCCGTTCGAAAATACGTTTTTAAAGATCCTTTTTCCTGCTTTACATGAATCCGAACTTAGATTTTTGAAA---------TTTAGATTTTTACCTCAAGTTGAA---------------------CTCCTTCCT------------------------CTTGCTTGCATCCGGTTC---------------------GTTCTCCTCCTCTTGCTTGAATCCGGTTCGGTT---------------------------------------------------------------------------------TCCTCCTTCTTCTATACTTTGATTTCG------
