# Supplementary material for: Impact of recurrent gene duplication on adaptation of plant genomes
Source: BMC Plant Biol. 2014 May 31;14:151. doi: 10.1186/1471-2229-14-151 (PMC4049390; doi:10.1186/1471-2229-14-151)
Supplement: Additional file 4 — Contains the cleaned alignments of the clusters with codons under selection. [file 1471-2229-14-151-S4.zip › 4437544801233534_add4/Additional_file_4/Medtrcluster328_aligned.fasta]

>Medtr5g076040.1
ATGGCTGAAATTATCAAATTTATTTGTTTAACGATTTTATTTCTTTCCTTATTCCTTGTCGCAGCAGAAGAAGAC------GGAGGACATCTTGAATGTGTAGAAGACGAAGATTGTATGGAAGAATCTTGTCCGATTTTTTCTGTTCACAAGTGCAAAAATTCCGGATGTGAATGT---------------------TTTCGT
>Medtr3g020980.1
ATGACTGAAATTCTCAAGTTTGTTTGTGTTATGATTATATTTATCTCCTCATTTATTGTTTCAAAAAGTTTGAAT------GGTGGTAAAGATAAATGCTTTAGAGATTCTGATTGTCCAAAACATATGTGCCCATCTTCTTTGGTTGCGAAGTGTATCAATAGGCTCTGCAGGTGTCCGGAGTTGCAAGTACAACTTCCC---
>Medtr3g021040.1
ATGGCTGAAATTCTAAAGTTTATTTGTTTTATGATTATATTTCTCTCCTCATTTATTGTTTCAGAAAGTTTGAAT------CATGGTAGAAATAGATGCTTTAGAGATTCTGATTGTCCAAAAGTTATGTGCCCATCTTATTTGGTTACGAAGTGTTTCAAAAAGCACTGCAGGTGTCCGGGGTTGCAAGTACAACTTCCCAAG
>Medtr3g021050.1
ATGGCTGAAATTCTCAAGTTTGTTTGTTTTATGATTATATTTCTCTCCTCATTTATTGTTTCAGAAAGTTTGAAT------CACGGTAAAGATAGATGCTTTAAAGATTCTGATTGTCCAAAATATATGTGTCCATCTTCTTTAGTTGCGAAGTGTATCAAAAAGCTCTGCAGCTGTCCGGGATTGCAAATACAACTTCCCAAG
>Medtr3g020920.1
ATGACTGAAATTCTCAAGTTTGTTTGTATTATGATTATATTCCTCTCCTCATTTATTGTTTCACAAAATATTGACGGTAACGGTGGTAATAGAAAATGTTTTAGAGATTCTGATTGTCCAAAATTTATGTGCCCATCTTATTTGGCCGTGAAGTGTATCGGAAGACTTTGTAGGTGTCCGGAGTTGCAAGTAGAACTTCCCAAA
>Medtr3g020950.1
ATGACTGAAATTCTCAAGTTTGTTTGTGTTATGATTATATTTCTCTCCTCATTTATTGTTTCACAAAATATTGAT------GGTGGTAATAGAAGATGTTTTAGAGATTCTGATTGTCCAAAAAATATGTGTCCATCCTATTTGGTCGTGAAGTGTCTCAGAAGTAATTGTAAGTGTCCAGGGTTGCAAGTAAGACTTCCCAAT
