# Supplementary material for: Impact of recurrent gene duplication on adaptation of plant genomes
Source: BMC Plant Biol. 2014 May 31;14:151. doi: 10.1186/1471-2229-14-151 (PMC4049390; doi:10.1186/1471-2229-14-151)
Supplement: Additional file 4 — Contains the cleaned alignments of the clusters with codons under selection. [file 1471-2229-14-151-S4.zip › 4437544801233534_add4/Additional_file_4/Medtrcluster330_aligned.fasta]

>Medtr6g051770.1
ATGGCAAAACATATTTCTCAATATTGTCTGTTGGCAATTTTATGCATTGCGTTGGTTCTAGCCTCAGGACCAACACCAGGTTTAAGTTTCTGCCATACATATTGTGATAGCGAAGATAATTGCGACGCAAGGTGC---------------------------------------------------------------TTATTA------------------------
>Medtr3g049850.1
ATGGCAAAACACATTTCTCATTACTGTCTATTGGCAATTTTATGCATTGCGTTGGTTCTAACTTCAGGACCAACACCAGGTTTGAGTAACTGCCCTTCGCTTTGTGATAGCTATGATAATTGCGACTTTAAGTGC------------------------------------------------------GACATTGAGATGTCA------------------------
>Medtr3g049570.1
ATGGCAAAACACATTTCCCAGCACTGTTTCTTGGGAATTTTATGCATTGCGTTGGTTCTAGCTTCAGGACCAACACCAGGTTATAGC---TGCCCTACGTTTTGTCCTAGCTTTGGTTATTGCGACTTAAGGTGC------------------------------------------------------GACATTGAAATGAAA------------------------
>Medtr3g049780.1
ATGGCAAAACACATTTCGCAATATTTTCTCTTGGGAATTTTATGCATTGTGTTGGTTCTAGCTTTGGGACCAACACCAGTTTTGAGTCAGTGCCCTGGGATGTGTCTTGGCCCTGCTATTTGCGACGCAAGGTGC---------------------------------------------------------------------------------------------
>Medtr3g049820.1
ATGGCAAAATATATTTTCCAATATTTTCTCTTTGGAGTTTTATGCATTGCGTTGGTTCTAGCTTCGGGACCAACACCAGTTTTGAGTTTCTGCCCTTGGTATTGTGATAACCCTGATTTTTGCAAGTCAATGTGC---------------------------------------------------------------TATGGT------------------------
>Medtr3g049800.1
ATGGCAAAACACATTTCCCAATATTGTCTTTTGGGAATTTTCTGCATTGCGTTGGTTCTAGCTTCAGGACCAACACCAGGTTCGAGTTTATGCCATTTTCTTTGTGATAATCCTGATAATTGCCTCGCAACATGCCCTACAACCAAAGAAAAAGGAACATACACAAAGGAGGGGACTAAGCCAAGACCC---------------AAGCTTGTTTTGAACAAAAAAATC
