# Supplementary material for: Impact of recurrent gene duplication on adaptation of plant genomes
Source: BMC Plant Biol. 2014 May 31;14:151. doi: 10.1186/1471-2229-14-151 (PMC4049390; doi:10.1186/1471-2229-14-151)
Supplement: Additional file 4 — Contains the cleaned alignments of the clusters with codons under selection. [file 1471-2229-14-151-S4.zip › 4437544801233534_add4/Additional_file_4/Medtrcluster37_large_aligned.fasta]

>Medtr4g016780.1
------------------------------------------------------------------------------------------------------------------------------------------------------------------------------------------------------------------------------------------------------------------------------------------------------------------------------------------------------------------------------------------------------------------------------------------------------------------------------------------------------------------------------------------------------------------------------------------------------------------------------------------------------------------------------------------------------------------------------------------------------AACCTATGCAATTTGAAGGATTTGGTAGAACTGGATATCAGCCAGAACATGTTTAGTGCTAAATTTCCTGAGTGTTTAAGCAACTTAACAAACCTCAGAGTTCTTGAACTTAGTAATAATCTGTTCAGTGGAAAGTTTCCATCTTTCATTAGCAATCTCACATCACTGGCATACTTATCCTTCTATGGAAATTACATGCAAGGATCATTTTCATTGAGCACTTTGGCTAATCATTCCAATCTTGAGGTTCTATATATTTCATCAAAAGGAGTAGACATTGAAACTGAAAAAACAAAGTGGTTTCCTAAATTTCAATTGAAGTCACTCATTCTTAGAAATTGCAACCTAAACAAGGACAAAGGAAGTGTCATTCCTACTTTTCTTTCTTATCAATACAATTTGATGTTGGTGGACCTTTCCGGAAACAAAATAGTTGGCTCATCCCCAAGT---TGGTTGATACATAATCATAACATTAATTATTTGGATATATCAAACAACAATTTAAGTGGGTTGCTAACAAAATTTGATTTCCTTCCAAGTGCTACACAGTTGAACTTTTCATGGAATAGCTTTGAAGGAAATATACCTTCATCAATTGGTAAGATAAAAAAACTTTTGCTCTTGGACCTCTCTCATAATCATTTCTCGGGTGAGTTACCAAAACAACTGGCCACAGATTCTGATAGTTTACTATACTTGTCCGTCTCCGACAACTTTCTAAGTGGTAATATTCCCAAATTTTGT---ATGAAAAATTTATTTCTTAATAATAACAACTTTAGTGGAACACTTGAAGATGTATTG------AACAATACAGAATTAGCATTTCTATCCATATCCAATAATTCATTCTCAGGCACAATTCCTAGTTCAATTGGGACGTTTTCTAACATGGAAGTCCTTATCATGTCTGAAAATCTATTAGAAGGTGAGATCCCTATTGAGTTTTCCAACATGTTCAGTCTTGAAATGTTGGATCTTTCT---------------------------------------TTCTTGTATTTGCAAAAGAATGATCTCTCTGGATCTATACCAATTGAACTGTCTGAAAGCTCAAAACTACAACTTCTGGATTTGAGGGAGAACAAATTTTCAGGTAAAATTCCCAATTGGATTGATAATCTCTCAGAGTTGCGTGTTCTTTTACTAGGATGGAATAACTTGGAAGGAGATATTCCAATTCAATTGTGTCGATTAAAAAAGATCAACATGATGGACCTATCGCGGAACATGTTCAATGCTTCAATACCATCTTGCTTCCAAAATTTGACATTTGGTATAGGACAGTAC------------GGACCTATTTTTGTAATCTCAATA---------------------------------------------------------------------GGTTTCAGAACAAAGCACAATGATTACTTTTACAAAGGTAAAGTCCTAGAGAAAATGACTGGATTGGATTTATCATGCAACAAGCTAACAGGTACTATCCCTTCTCAAATTGGGCACCTGCAACAAGTTTTAGCCTTGAACCTATCACATAATCACTTGTCGGGTCCTATTCCAATTACGTTTTCAAATCTTACCGAAATAGAGAGCCTTGACTTATCATACAATAACTTGAGTGGTAAGATACCTTATGAGCTAACCCAGTTGACCTTTTTATCAACCTTCAACGTGTCATACAACAACCTTTCTGGAACACCACCTAGTACAGGACAGTTTGCAACCTTCGTTGAGGACAGCTACAGAGGTAATCCCGGTCTTTGTGGATCACTCCTCGACCGAAAGTGTGAAGGTGTCAAGTCTTCACCATCATCACAATCCAATGACAATGAAGAAGAGGAAACAAATGTGGACATGATAACATTTTATTGGAGGTTTCTACACGATTTCCGATTAAGTTGTTTTGCATCTTTCTACTATGGCCTTTGGCCGTCACTTATTGGA---------------------------------------------------------------------------------------------------------------------------------------------------------------------------------------------------------------------------------------------------------------------------------------------------------------------------------------------------------------------------------------------------------------------------------------------------------------
>Medtr4g016910.1
---------------------------------------------------------------------------------------------------------------------------------------------------------------------------------------------------------------------------------------------------------------------------------------------------------------------------------------------------------------------------------------------------------------------------------------------------------------------------------------------------------------------------------------------------------------------------------------------------------------------------------------------------------------------------------------------------------------------------------------------------------CTATGCAAATTGAAGGATTTGGTAGAGCTAGATATCAGCTATAACATGTTTAGCGCGCAACTTCCCGAGTGTTTAAGCAACTTAACAAACCTGAATGTTCTTGAACTTAGCTATAATTTGTTCAGTGGAAATTTTCCATCCTTCATTAGTAATCTCACATCACTGGCATACTTATCCCTCTTTGGAAATTACATGCAAGGATCATTTTCATTGAGCACTTTGGCTAATCACTCCAATCTCCAGCATCTATATATTTCATCACAAGGTGCAAACATTGAAACTGAAAAGACAAAGTGGTTACCCAAATTTCAATTGAAGACACTCATTCTTAGAAATTGCAACTTAAACAAGGACAAAGGAAGTGTCATTCCTACTTTTCTTTCATATCAATATAGTTTGATATTGATGGACCTATCCAGCAACAAATTGGTTGGTTTATTCCCAAGA---TGGTTCATACATTCT---TCTATGAAATATTTGGATATATCAATCAACAGTTTAAGTGGTTTTCTTCCAAAAATTGGTTTCCTTCCTAGTGTTACCTATATGAATTTTTCATCAAATAACTTTGAAGGAAATATACCTTCATCAATTGGTAAGATGAAAAAACTTGAGTCCTTGGACCTCTCTCATAATCATTTCTCAGGTGAGTTACCTAAACAACTGGCCACAGGTTGTGATAATTTACAATACTTGAAGCTCTCCAACAACTTTCTACATGGGAACATTCCTAAATTTTATTCCGTGGAATTTTTATTTCTCAATAATAACAACTTTAGTGGAACACTTGAAGATGTATTG------AATAATACAGGATTAGTATTTCTATCCATATCCAATAATTCATTCTCAGGAACAATTCCTAGCTCAATTGGGACATTTTCTTACATCTGGGTCCTTCTTATGTCTCAAAATATATTAGAAGGTGAGATCCCTATTGAGATTTCCAACATGTCAAGTCTTAAAATTCTGGATCTTTCTTTAATTGGATCAATCCCAAAGTTAAGTGGTGTTCTTAGGTTCTTGTATTTGCAAAAGAATAATCTCTCTGGCTCGATACCATCTGAACTCTCTGAAGGCTCACAACTACAACTTCTAGATTTGAGGGAGAACAAATTTTCAGGTAAAATTCCCCACTGGATGGATAAGCTATCAGAGTTACGTGTTCTTTTACTAGGAGGGAACAAATTGGAAGGAGATATTCCAATTCAATTGTGTCGGTTAAAAAAGATAGACATAATGGACCTATCACGGAACATGCTCAATGCTTCAATACCATCTTGCTTCCGAAATATGTCATTTGGAATGAGGCAATACGTT------GATGGTCCTACTTTTGAATTCTCAATATCCGGA------------------------------------------TGG---------CAATTTGAGGAGTTCAGAACAAAGCACTATGAATACTTTTACAAGGGTAAAGTTCTAGAGAATATGACTGGATTGGATTTATCATGGAATAACCTAACAGGTCTCATCCCTTCTCAAATTGGTCACCTTCAACAAGTTAGAGCCTTGAACCTATCACATAATCACTTGTCTGGTCCTATTCCAATTACTTTTTCAAATCTTACCCAAATAGAGAGCCTTGACTTATCATACAATAACTTGAGTGGTAAGATACCAAATGAACTAACCCAGTTGAACTTTTTATCAACCTTCAATGTATCATACAACAACTTTTCTGGAACACCACCTAGTACAGGACAGTTTGGAGGTTTTGATGAGGACAGTTACAGAGGTAATCCCGGTCTTTGTGGACCACTCCTCTATCAAAAGTGTGAACGTGTCGAGTCTTCACCTTCATCACAATCCAATGACAATGGAGAAAAGGAAACCATGGTGGACATGATAACATTTTATTGGAGTTTC------------------------------------------------------------------CTATTGGCCTTCATAACAAATCCACGTTGGCGTATGGCCTGG---------------------------------------------------------------------------------------------------------------------------------------------------------------------------------------------------------------------------------------------------------------------------------------------------------------------------------------------------------------------------------------------------------------------
>Medtr4g016800.1
---------------------------------------------------------------------------------------------------------------------------------------------------------------------------------------------------------------------------------------------------------------------------------------------------------------------------------------------------------------------------------GGTTTTCCAAGACTTGAAAAATTGGAGACATTAGACCTTTCAGACAACTATCTAAACAGTAGCATTTTGTCAAGTTTGAATGGATTGACTGCTCTAACAACTTTGAAGTTGGGTTCTAATTCAATGAAAAACCAAGGATTTTCGAGATCAAAGGAGTTGGAGGTCTTAGACCTTTCCCATAATGAGCTAAACTGCAATATCATAACAAGTTTGTATGGTTTCATATCATTAAGGAGTTTGATTTTGAGAGATAACAAGTTCAATTGTTCTCTCTCCACTTTAGATTTTGCCAAATTTAGTCGGCTAGAACTATTGGACTTGGATGGTAATCAATTTATTGGTTCACTACATGTTGAAAACCTATGCAATTTGAAGGATTTGGTAGAACTGGATATCAGCAAAAACATGTTTGGGGCTAAACTTCCTGAGTGTTTAAGTAACTTAACAAACCTCAGAATTCTTGACCTTAGCCATAATCTATTCAGTGGAAATTTTCCATCCTTCATTAGTAATCTCACATCCTTGACATTCTTATCACTCTATGAAAATTACATGCAAGGATCATTTTCACTTATCATTTTGGCTAATCACTCCAATCTTCAGCATCTACATATTTCATCGAAAGGAGTACACATTGAAACTGAAAAAACAAAGTGGTTTCCTAAATTTCAATTGAAGTCCCTCATTCTTAGAAATTGCAACCTAAACAAGGACAAAGGAAGTGTCATTCCTACTTTTCTTTCTTATCAATATAATTTGATACTGATGGACCTCTCTAGCAACAATATTGTTGGCTCACTCCCAAGT---TGGTTGATAAATAATGATGCCATACAATATTTGGATCTATCAAACAACAATTTTAGTGGTTTGCTTCCAGAA------TTCCTTCCAAGTATTACCTATTTGAACTTTTCATGGAATAGCTTTGAAGGAAATATACCTTCATCAATTGGTAAGATGAAAAATCTTGAGTACTTTGACCTCTCTCATAATAATTTCTCAGGTGAGTTACCTAAACAACTGGCCACATATTGCGATAATTTACAATACTTGATTCTCTCCAACAACTCTCTACGTGGGAATATTCCTAAATTT------ATGGAAGTTTTATTACTGAATAATAACAACTTTAGTGGAACACTTGATGATGTATTGAAGGGAAATAATACAAGAATACTAATGCTATCCATATCCAATAACTCGATCACAGGCAGAATTCCTAGTTCAATTGGGATGTTTTCTAACATGTATGTCCTTCTTATGTCTAAAAATCAATTAGAAGGTCAGATCCCTATTGAGATTTCCAACATGTCCAGTCTTTATATTTTGGATCTTTCTTTAATTGGAGCAATCCCAAAGTTCACAGCT---CTGAGATTCTTGTATTTACAACAGAATGATCTCTCTGGATTTATACCATTTGAACTCTCTGAAGGCTCAAAACTACAACTTCTAGATTTGAGGGAGAACAAACTTTCAGGTAAAATTCCCAACTGGATGGATAAGCTCTCAGAGTTGAGGGTTCTTTTATTAGGAGGGAACAATTTTGAAGGAGAAATTCCAATTCAATTTTGTTGGTTCAAAAAGATCGACATAATGGATCTATCACGGAACATGCTCAATGCTTCAATACCATCTTGCCTCCAAAATATGTCATTTGGAATGAGACAATATGTTCATAATGATGGTCCTATTTTTGAATTCTCAATGTACGGA------------------------------------------TGGATTGGAAATCAATTTGAAGAGTTCAGAACAAAGCACAATGAATACTCTTACAAGGGTATAGTTCTAGAGAATATGACTGGATTGGATTTATCATGCAATAAGCTAACAGGTGTCATCCCTTCTCAAATTGGAGACCTACAACAAATTAGAGCCTTGAATCTATCACATAATCACTTGTCTGGTCCCATTCCAATCACTTTTTCAAATCTTACCCAAATAGAGAGTCTTGACTTATCATACAATGACTTGAGTGGTAAGATACCCAATGAACTAACCCAGCTAAACTTTTTGTCAACCTTCAATGTGTCATACAACAACCTTTCTGGAACACCACCTAGTACAGGACAATTTGGAGGCTTTGTTGAGGAAAACTACATAGGTAATCCTGGTCTTTGTGGACCATTCGTCAATCGAAAGTGTGAACATGTCGAGTCTTCAGCATCATCACAATCCAATGACGACGGAGAAAAGGAAACCATGGTGGACATGATAACTTTTTATTGGAGTTTC------------------------------------------------------------------TTGTTGGCCCTCATAACAAATCCACGTTGGCGTATGGCCTGGACCATGAACCCGGTAGCAGCCATTGATCCTGTGATAGACCCTATGCTCTGTCGAGGGAATCATTCCCATCTACAACTGAAAATCAGTCTATCGATTGTG------------------------------------------------------------------------------------------------------------------------------------------------TCTCGATTTTTGGTTGATGCAAGTATTGTGGCACAAGATGGAGCTATTGTTAATTTATTTTTCCGTACTACATATGACATTGTCAAATGTCTGATTGCAGCTAGTGAGAAAGAGTTTCAAACAATCGCTGAGGAAAACCGCAACAAACAAAAGAAAAACACA
>Medtr4g016850.1
ATGAAGCTGGGTTTGATAAATAGTTTCCTTTTATATTTTGTGACATTGATGTTAATGCTAACTCAAGGATGTAACGGTTGCTTAGAGAAAGAGAGAATATCATTGTTGGAGATCAAACACTACTTCTTGTCACAA------ACAGGAGATCCTTACAATAAA------TTGGGTTCATGGGTTGATGATAGAGATAGCAATTGTTGTTCTTGGAACAATGTCAAGTGCAACATCTCTTCGGGTCACATAATTGAATTATCCATCCGAAAGTTACTATTCGATATACCCTTTGATATGAAGTTAAATGTTTCACTATTCCGTCCATTTAAAGAGCTACGGCTCCTCGACTTGCTAGGCTGGATTGGCAACGGGTTTCCTAGACTTAAAAGATTGGAGACATTAGATCTTTCAGGGAAC---CTAAATAGTAGCATTTTGCCAAGTTTGAAAGGATTGACTGCTCTGACAACTTTGAAGTTGGTTTCCAATTCGATGGAAAACCAAGGATTTTCGAGATCAAAGGAGTTGGAAGTCTTAGACCTTTCAGGAAATAGGCTAAATTGCAACATAATAACAAGTTTGCATGGATTCACATCATTAAGGAGTTTGATTCTGAGTTACAACAACTTCAATTGTTCTCTCTCCACTTTAGATTTTGCCAAATTTAGTCGGCTAGAACTATTGGACTTGGGTGGTAATCAATTTACTGGTTCTCTACATGTTGAAAACCTATGCAATTTTAAGGATTTGGTAGAACTGGATATCAGCAAAAACATGTTTAGTGCTAAACTTCCAGATTGTTTAAGCAACTTAACAAACCTCAGAGTTCTTGAACTTAGTAATAATCTGTTCAGTGGAAATTTTCCATCTTTCATTAGCAATCTCACATCACTGGCATACTTATCCTTCTATGGAAATTACATGCAAGGATCATTTTCATTGAGCACTTTGGCTAATCATTCCAATCTTGAGGTTCTATATATTTCATCAAAAGGAGTAGACATTGAAACTGAAAAAACAAAGTGGTTTCCTAAATTTCAATTGAAGTCACTTATTGTTAGAAATTGCAACCTAAACAAGGACGAAGGAAGTGTCATTCCTACTTTTCTTTCATATCAATATAATTTGGTATACTTGGTCCTCTCCAGCAACAATATAAATGGCTCACTCCCAAGTAATTGGTTGATACATAATGATGACATGATATATTTGGATATATCAAACAACAATTTGAGTGGTTTGCTTCCAAAAATCGGTTTCCTTCCTAATGTTACCTATTTGAACTTTTCATGGAATAGCTTTGAAGGAAATATACCTTCATCAATTGGTAAGATGAAACAACTTCAACTCTTGGACTTCTCTCAAAATCATTTCTCAGGTGAGTTACCTAAACAACTGGCCACAGGTTGTGATAATTTACAATACTTGAAGCTCTCCAACAACTTTCTACATGGGAACATTCCAAGATTTTGTTCAATGTTTGGGTTATTTCTTAATAATAACAACTTTAGTGGAACACTTGAAGATGTATTA------AATAATACAAGATTAGAAACGCTGTCCATATCCAATAATTCATTCTCAGGCACAATTCCTAGTTCAATTGGGATGTTTTCTAACATGTGGGCCCTTCTTATGTCTAAAAATCAATTAGAAGGTGAGATCCCTATTGAGATTTCCAGCATATGGCGGCTTCAAATTTTAGATCTTTCTTTAAATGGATCAATCCCACCTTTAAGTGGTCTTCTAAGGTTCTTGTATTTGCAAGAGAATGGTCTCTCTGGATCAATCCCATATGAACTCTATGAAGGCTTCCAACTACAACTTCTAGATTTGAGGGAGAACAAATTTTCAGGAAAAATTCCCAACTGGATGGATAAGTTCTCAGAATTAAGGGTCCTTTTATTAGGAGGGAACAATTTTGAAGGAGAAATTCCAATGCAGTTGTGTCGGTTAAAAAAGATCAACATAATGGACTTATCACGAAACATGCTCAATGCTTCCATACCATCTTGCTTTCGAAATATGTTATTTGGAATGAGACAATATGTT---------------------------------------TCCATCTTATATGGCCAACATATACAAGACACACATTATTTCTTGGAAAAAGATCATTTGGAAGAGTTCAGAACAAAGCACTATGAATACTTTTACAAGGGTAAAGTTCTAGAGAATATGACTGGATTGGATTTATCATGCAATAAGCTAACAGGTGTCATCCCTTCTCAAATTGGAGACCTACAACAAATTAGAGCCTTGAATCTATCACATAATCACTTGTCAGGTCCCATTCCAATCACTTTTTCAAATCTTACCCAAATAGAGAGTCTTGACTTATCATACAATGACTTGAGTGGTAAGATACCCAATGAACTAACCCAGCTAAACTTTTTGTCAACCTTCAATGTGTCATACAACAACCTTTCTGGAACACCACCTAGTATAGGCCAGTTTGCAAACTTTGATGAGGATAACTACAGAGGTAATCCCAGTCTTTGTGGACCACTCCTCAGTCGAAAGTGTGAACGTGTCGAGCCTCCACCATCATCCCAATCCAATGACAATGAAGAAGAGGAAACTGGTGTGGACATGATAACATTTTATTGGAGTTTC------------------------------------------------------------------CTATTGGCCTTCATAACAAATCCACGTTGGCGCATGGCCTGG---------------------------------------------------------------------------------------------------CATGACATGATTGCTGGGCAACGTGGCACGATTGGAGATTTCAAGTTTGAGGCAAAGCTCTGGAAAAATCGTGGCACGATGGGATCACATCGTGGCACGATGTTTTTGTTGGAAAATGGTTTTGAAGAAGAGAAAGAGGCCTTA------------------------------------------------------------------------------------------------------------------------------------------------------------------
>Medtr4g016810.1
ATGAAGTTGGGTTTGATATTCAGTTCCCTTTTATATTTTGTGATTTTAATGTTAATGCAAAATCAAGGATGTAAGGGATGCTTAGAGAAGGAGAGAATAGGGCTGTTGGAGATCAAGCACTACATCTTGTCACAACAAGACAAAGGAGATTCTTATAATAACAAAGAATTGGGTTCATGGATTGATGATAGAGATAGCAATTGTTGTGTTTGGAATAGAGTCAAGTGC---------TTTGGTCACATAGTTGAATTATCCATCTATAGTTTACTATATTTGTTCCCTGATCCTAATATGTTAAATGTTTCATTGTTCCGTCCATTTGAAGAGTTACGTCTCCTCGACTTGCAAGGTTGGATTGACAACGGGTTTCCTAGACTTAAAAGATTGGAGACATTAGATCTTTCAGGGAAC---CTAAATAGTAGCATTTTGCCAAGTTTAAATGGATTGACTGCTCTAACAACTTTGAAGTTGGGTTCTAATTTGATGAAAAACCAAGGATTTTCGAGATCAAAGGAGTTGGAAGTCTTAGACCTTTCAGGAAATAGGCTGAATTGCAACATCATATCAAGTTTGCATGGATTCACATCATTAAGGAGTTTGATTCTAAGTGATAACAAGTTCAATTGTTCTTTCTCCACTTTCGATTTTGCCAAATTTAGTCGGCTAGAACTATTGGACTTGAGTATCAATGGATTTGGTGGTTCTCTACATGTGGAAAACCTATGCAATTTGAAGGATTTGGTAGAATTGGATATCAGCTATAACATGTTTAGTGCTAAACTTCCAGAGTGTTTAAGCAACTTAACAAACCTTAGAGTTCTTGAACTTAGTAATAATCTGTTCAGTGGAAATTTTCCATCTTTCATTAGCAATCTCACATCACTGGCATACTTATCCTTCTATGGAAATTACATGCAAGGATCATTTTCATTGAGCACTTTGGCTAATCACTCAAATCTTCAGCATCTATATATTTCACCGGAAGGAGTTCTCATTGAAACTGAAAAGACAAAGTGGTTTCCCAAATTTCAATTGAAGACACTCATTCTTAGAAATTGCAACCTAAACAAGGAGAAAGGAGGTGTCATTCCTACTTTTCTTTCATATCAATATAATTTGATATTCTTGGACCTCTCCAGAAACAATTTAGTTGGTTCATTCCCAAGT---TGGTTGATAGATAATCATAACATGAATTATTTGGATATATCAAACAACAATTTGAGTGGTTTGCTTCCAAAAATTGGTTTCCTTCCTAGTGTTAAGTATTTGAACTTTTCATGGAATAGCTTTGAAGGAAATATACCTTCATCAATTGGTAAGATGAAACAACTTGAGTACTTGGACCTCTCTCAGAATCATTTCTCAGGTGAGTTACCTAAACAACTGGCCACAGGTTGTGATAATTTACAATACTTGAAGCTCTCCAACAACTTTCTACATGGGAAGATTCCAAGATTT---TCAATGTTTGGGTTATTTCTTAATAATAACAACTTTAGTGGAACACTTGAAGATGTATTG------AACAATACAGGATTAGGAATGTTATTCATATCCAATTACTCAATCACAGGCAAAATTCCTAGTTCAATTGGGATGTTTTCTGATATGCAAGTCCTTCTTATGTCCGGAAATCTATTAGAAGGTGAGATCCCTATTGAGATTTCCAACATGGCCATTCTTCAAATGTTGGATCTTTCTTTAAATGGATCGATCCCAAAGTTCAGTAGTTCTCTAAGGTTCTTGTATTTGCAA------------------------------------------------------------------------------------------------------------------------------------------------------------------------------------------------------------------------------------------------------------------------------------------------------------------------------------------------------------------------------------------------------------------------------------------------------------------------------------------------------------------------------------------------------------------------------------------------------------------------------------------------------------------------------------------------------------------------------------------------------------------------------------------------------------------------------------------------------------------------------------------------------------------------------------------------------------------------------------------------------------------------------------------------------------------------------------------------------------------------------------------------------------------------------------------------------------------------------------------------------------------------------------------------------------------------------------------------------------------------------------------------------------------------------------------------
