# Supplementary material for: Impact of recurrent gene duplication on adaptation of plant genomes
Source: BMC Plant Biol. 2014 May 31;14:151. doi: 10.1186/1471-2229-14-151 (PMC4049390; doi:10.1186/1471-2229-14-151)
Supplement: Additional file 4 — Contains the cleaned alignments of the clusters with codons under selection. [file 1471-2229-14-151-S4.zip › 4437544801233534_add4/Additional_file_4/Medtrcluster40_aligned.fasta]

>Medtr7g055890.1
---------------------------------------------------------------------------------------------------------------------------------------------------------------------------------------------------------------------------------------------------------------------------------------------------------------------------------------------------------------------------------------------------------------------------------------------------------------------------------------------------------------------------------------------------------------------------------------------------------------------------------------------------------------------------------------------------------------------------------------------------------------------------------------------------------------------------------------------------------------------------------------------------------------------------------------------------------------------------------------------------------------------------------------------------------------------------------------------------------------------------------------------------------------------------------------------------------------------------------------------------------------------------------------------------------------------------------------------------------------------------------------------------------------------------------------------------------------------ATGGATGTCAGAAGCAAGACACACGCACGCATTAGAGAGATAGAAGACACC------------------------------------------------------------------------------------------------------------------------------------------------------------------------------------------------------------------------------------------------------------------------------------------------------------------------------------------------------------------------------------------------------------------------------------------------------------------------------------------------------------------------CTCTATTAT---------------------------------------------GGT---------------------------GATTATAACTTAGGTTTCGTTTCATTTGAGAAATTTGAAGTTCAATGTGGTAATCTTGTTGAGAAAGCATACGAGTCTCAGCAAAAGTTGGTTGAGATGGAGACTTTGGTGGACGACAATCCACAAGTAATGAGGGTTGGTCTCTACCTGAAGTCTCAGCAAATGGGGGAAGAACTCACTAATACATATCCT---------------------------------------------------------------------------------------------------------------------------------------AATTTCAAA---------------------------------------------------------------------------------------------------------------------------------------------------------------------------------------------------------------------------------------------------------------------------------------------------------------------------------------------------------------------------------------------------------------------------------------------------------------------------------------------------------------------------------------------------------------------------------------------------------------------------------------------------------------------------------------------------------------------------------------------------------------------------------------------------------------------------------------------------------------------------------------------------------------------------------------------------------------------------------------------------------------------------------------------------------------------------------------------------------------------------------------------------------------------------------------------------------------------------------------------------------------------------------------------------------------------------------------------------
>Medtr6g044850.1
------------------------------------------------------------------------------------------------------------------------------------------------------------------------------------------------------------------------------------------------------------------------------------------------------------------------------------------------------------------------------------------------------------------------------------------------------------------------------------------------------------------------------------------------------------------------------------------------------------------------------------------------------------------------------------------------------------------------------------------------------------------------------------------------------------------------------------------------------------------------------------------------------------------------------------------------------------------------------------------------------------------------------------------------------------------------------------------------------------------------------------------------------------------------------------------------------------------------------------------------------------------------------------------------------------------------------------------------------------------------------------------------------------------------------------------------------------------------------------------------------------------------------------------------------------------------------------------------------------------------------------------------------------------------------------------------------------------------------------------------------------------------------------------------------------------------------------------------------------------------------------------------------------------------------------------------------------------------------------------------------------------------------------------------CTTTGTTAT---------------------------------------------GGT------------------------------------------------------------------------TGTGGTAATCTTGTTGAGAAAGCATATGAGTCTCAGCAAAAGTTGGTTGAGATGGAGACTGTGGTGGACGATAATCCACAAGTGATAAGTGTTGGTCTCTACCTGAAGTCTCAACAAATGGGGGAAGAACTCACTAATACATATCCT---------------------------------------------------------------------------------------------------------------------------------------AATTCCAAA---------------------------------------------------------------------------------------------------------------------------------------------------------------------------------------------------------------------------------------------------------------------------------------------------------------------------------------------------------------------------------------------------------------------------------------------------------------------------------------------------------------------------------------------------------------------------------------------------------------------------------------------------------------------------------------------------------------------------------------------------------------------------------------------------------------------------------------------------------------------------------------------------------------------------------------------------------------------------------------------------------------------------------------------------------------------------------------------------------------------------------------------------------------------------------------------------------------------------------------------------------------------------------------------------------------------------------------------------
>Medtr5g084150.1
---------------------------------------------------------------------------------------------------------------------------------------------------------------------------------------------------------------------------------------------------------------------------------------------------------------------------------------------------------------------------------------------------------------------------------------------------------------------------------------------------------------------------------------------------------------------------------------------------------------------------------------------------------------------------------------------------------------------------------------------------------------------------------------------------------------------------------------------------------------------------------------------------------------------------------------------------------------------------------------------------------------------------------------------------------------------------------------------------------------------------------------------------------------------------------------------------------------------------------------------------------------------------------------------------------------------------------------------------------------------------------------------------------------------------------------------------------------------------------------------------------------------------------------------------------------------------------------------------------------------------------------------------------------------------------------------------------------------------------------------------------------------------------------------------------------------------------------------------------------------------------------------------------------------------------------------------------------------------------------------------------------------------------------------------------GGTGGATCAGTAAATTTTTGGGCC------------------------CCTACCCCCAGGGGAAGTCGAATCCCCGACGATGGG---GAATTCGTTTCATTTGATAAAACTGAAGTTCAGTGTGGTGGTTTTGTTGAGAAAGTAAATGAACATGAGAAGAAGTTTGTTGAGATAAAGACCGTGGTGGAAGAAAATCCGCAAGTAAGGAGTGTTGGTCTCTACCTGAAGTCTCATTCAATGGGGAGGGAAACCATTGATACATATTCC---------------------------------------------------------------------------------------------------------------------------------------AATGACAAA---------------------------------------------------------------------------------------------------------------------------------------------------------------------------------------------------------------------------------------------------------------------------------------------------------------------------------------------------------------------------------------------------------------------------------------------------------------------------------------------------------------------------------------------------------------------------------------------------------------------------------------------------------------------------------------------------------------------------------------------------------------------------------------------------------------------------------------------------------------------------------------------------------------------------------------------------------------------------------------------------------------------------------------------------------------------------------------------------------------------------------------------------------------------------------------------------------------------------------------------------------------------------------------------------------------------------------------------------
>Medtr4g061900.1
------------------------------------------------------------------------------------------------------------------------------------------------------------------------------------------------------------------------------------------------------------------------------------------------------------------------------------------------------------------------------------------------------------------------------------------------------------------------------------------------------------------------------------------------------------------------------------------------------------------------------------------------------------------------------------------------------------------------------------------------------------------------------------------------------------------------------------------------------------------------------------------------------------------------------------------------------------------------------------------------------------------------------------------------------------------------------------------------------------------------------------------------------------------------------------------------------------------------------------------------------------------------------------------------------------------------------------------------------------------------------------------------------------------------------------------------------------------------------------------------------------------------------------------------------------------------------------------------------------------------------------------------------------------------------------------------------------------------------------------------TATGCTCTTCATGTTTATCTCATTATACTTTGTTGCTATAAAGTTTATCCAAGT------------------------------------------------------------------------------------------------------------------------------------------------------------------------------------------------------------------------------------------TTGTTGTAT---------------------------------------------GGT---------------------------GATTATAATTTAGATTTCATTTCATTTGAGAAATTTGAAGTTCAGTGTGGTGATCTTGTTGAGAAAGCATATGAGTCTCATCAAAAGTTGGTTGAGATGGAGACTGTGGTTGACGACAGTCCACAAGTGATGAGTGTTGGTCTCTACCTGAAGCCTCAACAAATGGGG---------------------------------------------------------------------------------------------------------------------------------------------------------------------------------------------------------------------------------------------------------------------------------------------------------------------------------------------------------------------------------------------------------------------------------------------------------------------------------------------------------------------------------------------------------------------------------------------------------------------------------------------------------------------------------------------------------------------------------------------------------------------------------------------------------------------------------------------------------------------------------------------------------------------------------------------------------------------------------------------------------------------------------------------------------------------------------------------------------------------------------------------------------------------------------------------------------------------------------------------------------------------------------------------------------------------------------------------------------------------------------------------------------------------------------------------------------------------------------------------------------------------------
>Medtr5g053480.1
ATGGAACCAAATCGGGCTACGATTTGGCAGACGCTCCAGCCAGGATATGACTTTAATGAAGCCATCGTGCTCCGATTTACAGCATCTGAGAATTTTCCTATAAAAGGGAAG---------------------------------------------------------------------------------------------------------------------------------------------------------------------------------------------------------------------------------------------------------------------------------------------------------------------------------------------------------------------------------------------------------------------------------------------------------------------------------------------------------------------------------------------------------------------------------------------------------------------------------------------------------------------------------------------------------------------------------------------------------------------------------------------------------------------------------------------------------------------------------------------------------------------------------------------------------------------------------------------------------------------------------------------------------------------------------------------------------------------------------------------------------------------------------------------------------------------------------------------------------------------------------------------------------------------------------------------------------------------------------------------------------------------------------------------------------------------------------------------------------------------------------------------------------------------------------------------------------------------------------------------------------------------------------------------------------------------------------------------------------------------------------------------------------------------------------------------------------------------------------------------------------------------------------TTGGAGTAT---------------------------------------------GGT---------------------------GATTACAATTTAGATTTCGTTCCATTTGAGAAATTTGAAGTTCAGTGTGGTGATCTTGTTCGGAAAGCGAATGAGTGTGAGAAGCAGCTGGTTGAGATGGAGACTGTGGTGGAAGAAAATGCACAAGTGAGGAGTGTTCGTCTCTATTTGAAGTCTCAACCAACAGGGAAAGAAACCATTTATATCTATTCT---------------------------------------------------------------------------------------------------------------------------------------AATGTCAAA---------------------------------------------------------------------------------------------------------------------------------------------------------------------------------------------------------------------------------------------------------------------------------------------------------------------------------------------------------------------------------------------------------------------------------------------------------------------------------------------------------------------------------------------------------------------------------------------------------------------------------------------------------------------------------------------------------------------------------------------------------------------------------------------------------------------------------------------------------------------------------------------------------------------------------------------------------------------------------------------------------------------------------------------------------------------------------------------------------------------------------------------------------------------------------------------------------------------------------------------------------------------------------------------------------------------------------------------------
>Medtr2g083590.1
------------------------------------------------------------------------------------------------------------------------------------------------------------------------------------------------------------------------------------------------------------------------------------------------------------------------------------------------------------------------------------------------------------------------------------------------------------------------------------------------------------------------------------------------------------------------------------------------------------------------------------------------------------------------------------------------------------------------------------------------------------------------------------------------------------------------------------------------------------------------------------------------------------------------------------------------------------------------------------------------------------------------------------------------------------------------------------------------------------------------------------------------------------------------------------------------------------------------------------------------------------------------------------------------------------------------------------------------------------------------------------------------------------------------------------------------------------------------------------------------------------------------------------------------------------------------------------------------------------------------------------------------------------------------------------------------------------------------------------------------------------------------------------------------------------------------------------------------------------------------------------------------------------------------------------------------------------------------------------------------------------------------------------------------TTGGAGTAT---------------------------------------------GGT---------------------------GATTACAATTTAGATTTCGTTCCATTTGAGAAATTTGAAATTCAGTGTGGTGATCTTGTTCAGAAAGCGAATGAGTGTGAGAAGCAGCTGGTTGAGATGGAGACTGTGGTGGAAGAAAATGCACAAGTGAGGAGTGTTCGTCTCTATTTGAAGTCTCAACCAACATGGAAAGAAACCATTTATATCTATTCT---------------------------------------------------------------------------------------------------------------------------------------AATGTCAAA---------------------------------------------------------------------------------------------------------------------------------------------------------------------------------------------------------------------------------------------------------------------------------------------------------------------------------------------------------------------------------------------------------------------------------------------------------------------------------------------------------------------------------------------------------------------------------------------------------------------------------------------------------------------------------------------------------------------------------------------------------------------------------------------------------------------------------------------------------------------------------------------------------------------------------------------------------------------------------------------------------------------------------------------------------------------------------------------------------------------------------------------------------------------------------------------------------------------------------------------------------------------------------------------------------------------------------------------------
>Medtr2g025680.1
------------------------------------------------------------------------------------------------------------------------------------------------------------------------------------------------------------------------------------------------------------------------------------------------------------------------------------------------------------------------------------------------------------------------------------------------------------------------------------------------------------------------------------------------------------------------------------------------------------------------------------------------------------------------------------------------------------------------------------------------------------------------------------------------------------------------------------------------------------------------------------------------------------------------------------------------------------------------------------------------------------------------------------------------------------------------------------------------------------------------------------------------------------------------------------------------------------------------------------------------------------------------------------------------------------------------------------------------------------------------------------------------------------------------------------------------------------------------------------------------------------------------------------------------------------------------------------------------------------------------------------------------------------------------------------------------------------------------------------------------------------------------------------------------------GTTTCTGATGATACGTTGTATCTACGATCTAGCCGAGAAAAAGTTCTGACTTGCGCCGCCCTAGCCAACAAAGAGCAATGGCTTGCATTTTCTGTCTTCAACTTCTTTGCTTCCTTGTTTGCTTTTCTTTTCGCCTTTGAAGCAGGTGTTCCACGAGTAGGTCATGTTGCCGTAGGTTTTGAAGGACTACTTTCAACAGCTATGATAGACAGGTTATACCTCCATGACACAAAATTGAAGTAT---------------------------------------------------------------------------------------------GTAGTAATTGTGAAG---------------------------------------AGAAGAAAGAGGAAGCTGGTTCAGATGGAGACTGTTGTGGAAGAAAATCTCAAAGTGAGGAGTGTGGATATTTTTCCGAAGTCTGGATCAACGGAGAAGGAAATAACTGATGCACGTCAT---------------------------------------------------------------------------------------------------------------------------------------AATTCCAAAAGATCAACA------------------------------------------------------------------------------------------------------------------------------------------------------------------------------------------------------------------------------------------------------------------------------------------------------------------------------------------------------------------------------------------------------------------------------------------------------------------------------------------------------------------------------------------------------------------------------------------------------------------------------------------------------------------------------------------------------------------------------------------------------------------------------------------------------------------------------------------------------------------------------------------------------------------------------------------------------------------------------------------------------------------------------------------------------------------------------------------------------------------------------------------------------------------------------------------------------------------------------------------------------------------------------------------------------------------------------------------
>Medtr3g033840.1
------------------------------------------------------------------------------------------------------------------------------------------------------------------------------------------------------------------------------------------------------------------------------------------------------------------------------------------------------------------------------------------------------------------------------------------------------------------------------------------------------------------------------------------------------------------------------------------------------------------------------------------------------------------------------------------------------------------------------------------------------------------------------------------------------------------------------------------------------------------------------------------------------------------------------------------------------------------------------------------------------------------------------------------------------------------------------------------------------------------------------------------------------------------------------------------------------------------------------------------------------------------------------------------------------------------------------------------------------------------------------------------------------------------------------------------------------------------------------------------------------------------------------------------------------------------------------------------------------------------------------------------------------------------------------------------------------------------------------------------------------------------------------------------------------------------------------------------------------------------------------------------------------------------------------------------------------------------------------------------------------------------------------------------------TTGAAGTAT---------------------------------------------GGT---------------------------GATTACAATTTAGATTTCGTTTCATTTGAGAAGTTTGATGGTCAATGTGGTGATCTTGTTGAGAAAGCACATGAGTCTCAGAGGAAGCTGGTTCAGATGGAGACTGTTGTGGAAGAAAATCCCAAAGTGAGGAGTGTGGATATTTTTTCGAAGTCTGGATCAACGGAGAAGGAAATAACTGATGCACGTCCT---------------------------------------------------------------------------------------------------------------------------------------AATTCCAAAAGATCAACA---------------------------------------------------------------------------------------------------------------------------------------------------------------------------------------------------------------------------------------------------------------------------------------------------------------------------------------------AGGGAACTAGGTTGGAAGGTTATAAAAGGAGCTGCACAAGAGGATTCAATAACTCACGCTTGGTACAGAGAGAAGCCACGTTTTGGAAGAAAGGAATTAGGCATTCACGCAGCACGAGAGAAAAAGAAAAAGCTTGCACATGGAAACAAAAAAGAACAACATCGATTGAAAGAAAAT------------------------------------------------------------------------------------------------------------------------------------------------------------------------------------------------------------------------------------------------------------------------------------------------------------------------------------------------------------------------------------------------------------------------------------------------------------------------------------------------------------------------------------------------------------------------------------------------------------------------------------------------------------------------------------------------------------------------------------------------------------------------------------------------------------
>Medtr2g075160.1
---------------------------------------------------------------------------------------------------------------------------------------------------------------------------------------------------------------------------------------------------------------------------------------------------------------------------------------------------------------------------------------------------------------------------------------------------------------------------------------------------------------------------------------------------------------------------------------------------------------------------------------------------------------------------------------------------------------------------------------------------------------------ATGTTAAGAAGATTTGAAAAGACA------------------------------------------------------------------------------------------------------------------------------------------------------------------------------------------------------------------------------------------------------------------------------------------------TGGAAATTGGCAACCGTGGCGCGATTTTGTGACCAGAATGAAGGTTTGGTTCTGCCACTGAAATCGTGGCGCTGGCGTGGCGCGATTTTT------------------------------------------------------------------------------------------------------------------------------------------------------------------------------------------------------------------------------------------------------------------------------------------------------------------------------------------------------------------------------------------------------------------------------------------------------------------------------------------------------------------------------------------------------------------------------------------------------------------------------------------------------------------------------------------------------------------------------------------------------------------------------------------------------------------------------------------------------------------------------------------------------------------------------------------------------TTA------GTTTCATTTGAGCAGTTTGATGTTCAGTGTTGTGATTTTGTTGAGAAGGCACATGAGTCTCAAAGGAAGTTGGTTAAGATGGAGACAGTGGTAGAAGAAAATCCCAAAGTGAGGAGTGTTGATATTGGTCCGAAATCTGAACCAATGGAGAAAGAAATAACTGATGCACGTCCT---------------------------------------------------------------------------------------------------------------------------------------AATTCCAAAAGATCAACA------------------------------------------------------------------------------------------------------------------------------------------------------------------------------------------------------------------------------------------------------------------------------------------------------------------------------------------------------------------------------------------------------------------------------------------------------------------------------------------------------------------------------------------------------------TGGAAGTGCTGGAAATTGGCAACCGTGGCGCGATTTATGAGGCGTGGCGCGATTTTGGATGCAGAAAATGTT------------------------------------------------------------------------------------------------------------------------------------------------------------------------------------------------------------------------------------------------------------------------------------------------------------------------------------------------------------------------------------------------------------------------------------------------------------------------------------------------------------------------------------------------------------------------------------------------------------------------------------------------------------------------------------------------------
>Medtr3g060830.1
---------------------------------------------------------------------------------------------------------------------------------------------------------------------------------------------------------------------------------------------------------------------------------------------------------------------------------------------------------------------------------------------------------------------------------------------------------------------------------------------------------------------------------------------------------------------------------------------------------------------------------------------------------------------------------------------------------------------------------------------------------------------------------------------GCTTGTCATCAAACGTCATATATGTTCATGTTCATCAAAGCACCTCATGTTGCGGCATCTACTGTCATATCTGATATACACAGGTTGGGTAGTTGCATAACATCAAAGTGGGAGAGCTTCGGCTCTGGAACGCCTTGTCGTTCAAAGTGGTGGAACACTAGTTGTTCAAAAGCGGTGTTGAGCGGTCCTGATGAGAATGCTTTAACCATTCGACAGCGGTGTGGGTCACGATACCAACGTTCTACCCCAGTTCAAAGCAACTCGCGGGGTGACGATCTGGAGAGAGCC------------------------------------------------------------------------------------------GGAGGGCGATTTCTTCAACCTTCTATCAGTTTGTCT---------------------------------------------------------------------------------------------------------------------------------------------------------------------------------------------------------------------------------------------------------------------------------------------------------------------------------------------------------------------------------------------------------------------------------------------------------------------------------------------------------------------------------------------------------------------------------------------------------------------------------------------------------------------------------------------------------------------------------------------------------------------------------------------------------------------TTGAAGTAT---------------------------------------------GGT---------------------------GATTACAATTTAGAATTCGTTTCATTTGAGAAGTTTGATGTTCAGTGTGGTGATCTTGTTGAGAAGGCACATGAGTCTCAAAGGAAGTTGGTTAAGATGGAGACAGTGCTAGAAGAAAATCCCAAAGTGAGGAGTGTTGATATCGGTCCGAAATCTGAACCAATGGAGGAAGAAATAACTGATGCACGTCCT---------------------------------------------------------------------------------------------------------------------------------------AATTCCAAAAGAAAAACA------------------------------------------------------------------------------------------------------------------------------------------------------------------------------------------------------------------------------------------------------------------------------------------------------------------------------------------------------------------------------------------------------------------------------------------------------------------------------------------------------------------------------------------------------------------------------------------------------------------------------------------------------------------------------------------------------------------------------------------------------------------------------------------------------------------------------------------------------------------------------------------------------------------------------------------------------------------------------------------------------------------------------------------------------------------------------------------------------------------------------------------------------------------------------------------------------------------------------------------------------------------------------------------------------------------------------------------
>Medtr7g061360.1
------------------------------------------------------------------------------------------------------------------------------------------------------------------------------------------------------------------------------------------------------------------------------------------------------------------------------------------------------------------------------------------------------------------------------------------------------------------------------------------------------------------------------------------------------------------------------------------------------------------------------------------------------------------------------------------------------------------------------------------------------------------------------------------------------------------------------------------------------------------------------------------------------------------------------------------------------------------------------------------------------------------------------------------------------------------------------------------------------------------------------------------------------------------------------------------------------------------------------------------------------------------------------------------------------------------------------------------------------------------------------------------------------------------------------------------------------------------------------------------------------------------------------------------------------------------------------------------------------------------------------------------------------------------------------------------------------------------------------------------------------------------------------------------------------------------------------------------------------------------------------------------------------------------------------------------------------------------------------------------------------------------------------------------------TTGAAGTAT---------------------------------------------TGT---------------------------GATTACAATTTAGAATTCGTTTCATTTGAAAAGTTTGATGTTCAGTGTGGTGATCTTGTTGAGAAGGCACATGAGTCTCAAAGGAAGTTGGTTAAGATGGAGAGAGTGGTGGAAGAAAATCCCAATGTGAGGAGTGTTGATATTGGTCCGAAATCTGAACCAACGGAGAAAGAAATAACTGATGCACGTCCT---------------------------------------------------------------------------------------------------------------------------------------------------------ACCCTGATT---------------------------------------------------------------------------------------------------------------------------------------------------------------------------------------------------------------------------------------------------------------------------------------------------------------------------------------------------------------------------------------------------------------------------------------------------------------------------------------------------------------------AAAAGACCCGAGTTCGATTTTGATGATGAT------------------------------------------------------------------------CGATATGGATACGATACCGATACGGTGATACGTGAAATTTTTCAAAATTTC---------------------------------------------------------------------------------------------------------------------------------------------------------------------------------------------------------------------------------------------------------------------------------------------------------------------------------------------------------------------------------------------------------------------------------------------------------------------------------------------------------------------------------------------------------------------------------------------------------------------------------------------------
>Medtr6g081010.1
------------------------------------------------------------------------------------------------------------------------------------------------------------------------------------------------------------------------------------------------------------------------------------------------------------------------------------------------------------------------------------ATGTCTTGCCTTCCATATACTTCAGGCCGCGGCAATGATGAACTGAAGAGAGGCCAGAAGCATTCCAACAATCACAGGCTACCGGGAAGTCAAAGAAAGCATGCATATCATCTTCGCAAATGGGACATTGGATTGGGCAGTCCACCT---------------------------------------------------------------------------------------------------------------------------------------------------------------------------------------------------------------------------------------------------------------------------------------------------------------------------------------------------------------------------------------------------------------------------------------------------------------------------------------------------------------------------------------------------------------------------------------------------------------------------------------------------------------------------------------------------------------------------------------------------------------------------------------------------------------------------------------------------------------------------------------------------------------------------------------------------------------------------------------------------------------------------------------------------------------------------------------------------------------------------------------------------------------------------------------------------------------------------------------------------------------------------------------------------------------------------------------------------------------------------------------------------------------------------------------------------------------------------------------------------------TTGCAGTAT---------------------------------------------------------------------------------------------GTTTCATTTGAGAAGTTTGATATTCAGTGTGGCGATCTTGTTGCAAAAGCACATGAGTCTCAGAGGAAGCTGGTTCAGATGGAGACTGTGGTGGAAGAAAATTCCAAAGTGAAGAGTGTTGATATTTTCCCAAAGTCTGAACCAACGGGGAAGGAA---------------------------------------------------------------------------------------------------------------------------------------------------------------------------------------------------------------------------------------------------------------------------------------------------------------------------------------------------------------------------------------------------------------------------------------------------------------------------------------------------------------------------------------------------------------------------------------------------------------------------------------------------------------------------------------------------------------------------------------------------------------------------------------------------------------------------------------------------------------------------------------------------------------------------------------------------------------------------------------------------------------------------------------------------------------------------------------------------------------------------------------------------------------------------------------------------------------------------------------------------------------------------------------------------------------------------------------------------------------------------------------------------------------------------------------------------------------------------------------------------------------------
>Medtr5g055710.1
---------------------------------------------------------------------------------------------------------------------------------------------------------------------------------------------------------------------------------------------------------------------------------------------------------------------------------------------------------------------------------------------------------------------------------------------------------------------------------------------------------------------------------------------------------------------------------------------------------------------------------------------------------------------------------------------------------------------------------------------------------------------------------------------------------------------------------------------------------------------------------------------------------------------------------------------------------------------------------------------------------------------------------------------------------------------------------------------------------------------------------------------------------------------------------------------------------------------------------------------------------------------------------------------------------------------------------------------------------------------------------------------------------------------------------------------------------------------------------------------------------------------------------------------------------------------------------------------------------------------------------------------------------------------------------------------------------------------------------------------------------------------------------------------------------------------------------------------------------------------------------------------------------------------------------------------------------------------------------------------------------------------------------------------------------------------------------AATACTCAACTTCAAAATATT------------------------------------------------GTTTTATTTGAGAAGTTTGATATTCAGTGTGGTAATCTTGTTGAGAAAGCACATGAGTCTCAGAGGAAGTTGGTTCAGATGGAGACTGTGGTAGAAGAAAATTCCAAAGTGAGGAGTGCTGATATTTTCTCGAAGTCTGGGTCAACAAGGAAGGAAATCACTGGTGCACGTCAT---------------------------------------------------------------------------------------------------------------------------------------AATTCCAAAAGATCAACA---------TGGGTACTATCGCTTGATCAGAGGAAAAGTGAGTCCAGGAAGCATATCATAGTGGCATATATTTTTGAGTTGATAATACATGGCATGGTGGTGTCACTAGCATTAAGAAAACTAATTGGGCCTAAATTGAAGAGTGACAATAATAGGTCACGTGGAGAAATTGGGAAACAAACAATTTGTGGAAAAAGAAAGGAAGTAGGTTACATACATGAACCTATAAAAAGAAAGCTGCTGCACAAAGGAGAAGGACGTTTGGAAAAAGAAAAGGAGCCGCTCATTCACGCTACCGGG------------------------------------------------------------------------------------------------------------------------------------------------------------------------------------------------------------------------------------------------------------------------------------------------------------------------------------------------------------------------------------------------------------------------------------------------------------------------------------------------------------------------------------------------------------------------------------------------------------------------------------------------------------------------------------------------------------------------------------------------------------------------------------------------------------------------------------------------------------------------------------------------------------------------------------------------------------------------------------------------------------------------------
>Medtr4g054700.1
---------------------------------------------------------------------------------------------------------------------------------------------------------------------------------------------------------------------------------------------------------------------------------------------------------------------------------------------------------------------------------------------------------------------------------------------------------------------------------------------------------------------------------------------------------------------------------------------------------------------------------------------------------------------------------------------------------------------------------------------------------------------------------------------------------------------------------------------------------------------------------------------------------------------------------------------------------------------------------------------------------------------------------------------------------------------------------------------------------------------------------------------------------------------------------------------------------------------------ATGCGGGCTAACGGGTTACCCGCGGCC------------------------------------------------------------------------------------------------------------------------------------------------------------------------------------------------------------------------------------------------------------------------------------------------------------------------------------------------------------------------------------------------------------------------------------------------------------------------------------------------------------------------------------------------------------------------------------------------------------------------------------------------------------------------------------------------------------------------------------------------------------------------------------------------------------------------------------------------GGT---------------------------AATTACAATTTAGATTTCGTTTCATTTGAGAAGTTTGATGTTCAGTGTGGTGATCTTGCTGCAAAAGCACATGAGTCTCTAAGAAAGCTGGTTCAGATGGAGACTGTGGTGGAAGAAAATCTCAAAGTGAGGTGGGTTGATATTTTCCCAAAGTCTGAACCAATGGGGAAGGAAATCACTGATGCATGTCCT---------------------------------------------------------------------------------------------------------------------------------------AATTCCAAA---------------------------------------------------------------------------------------------------------------------------------------------------------------------------------------------------------------------------------------------------------------------------------------------------------------------------------------------------------------------------------------------------------------------------------------------------------------------------------------------------------------------------------------------------------------------------------------------------------------------------------------------------------------------------------------------------------------------------------------------------------------------------------------------------------------------------------------------------------------------------------------------------------------------------------------------------------------------------------------------------------------------------------------------------------------------------------------------------------------------------------------------------------------------------------------------------------------------------------------------------------------------------------------------------------------------------------------------------
>Medtr4g043250.1
------------------------------------------------------------------------------------------------------------------------------------------------------------------------------------------------------------------------------------------------------------------------------------------------------------------------------------------------------------------------------------------------------------------------------------------------------------------------------------------------------------------------------------------------------------------------------------------------------------------------------------------------------------------------------------------------------------------------------------------------------------------------------------------------------------------------------------------------------------------------------------------------------------------------------------------------------------------------------------------------------------------------------------------------------------------------------------------------------------------------------------------------------------------------------------------------------------------------------------------------------------------------------------------------------------------------------------------------------------------------------------------------------------------------------------------------------------------------------------------------------------------------------------------------------------------------------------------------------------------------------------------------------------------------------------------------------------------------------------------------------------------------------------------------------------------------------------------------------------------------------------------------------------------------------------------------------------------------------------------------------------------------------------------------TTGCCGTAT---------------------------------------------GAT---------------------------GATTACAATTTAGATTTCGTTTCATTTGAGAAGTTTGACGTTCAGTGTGGTGATCTTGTTGCAAAAGCACATGAGTCTCAGAGGAAGCTGGTTCAGATGGAGATTGTTGTGGAAGAAAATCTCAAAGTGAGGAGTGTGGATATTTTCCCGAAGTCTGAATCAAATGGGAAGAAAATCACTGATACATATTCT---------------------------------------------------------------------------------------------------------------------------------------AATTCCAAA---------------------------------------------------------------------------------------------------------------------------------------------------------------------------------------------------------------------------------------------------------------------------------------------------------------------------------------------------------------------------------------------------------------------------------------------------------------------------------------------------------------------------------------------------------------------------------------------------------------------------------------------------------------------------------------------------------------------------------------------------------------------------------------------------------------------------------------------------------------------------------------------------------------------------------------------------------------------------------------------------------------------------------------------------------------------------------------------------------------------------------------------------------------------------------------------------------------------------------------------------------------------------------------------------------------------------------------------------
>Medtr4g026870.1
------------------------------------------------------------------------------------------------------------------------------------------------------------------------------------------------------------------------------------------------------------------------------------------------------------------------------------------------------------------------------------------------------------------------------------------------------------------------------------------------------------------------------------------------------------------------------------------------------------------------------------------------------------------------------------------------------------------------------------------------------------------------------------------------------------------------------------------------------------------------------------------------------------------------------------------------------------------------------------------------------------------------------------------------------------------------------------------------------------------------------------------------------------------------------------------------------------------------------------------------------------------------------------------------------------------------------------------------------------------------------------------------------------------------------------------------------------------------------------------------------------------------------------------------------------------------------------------------------------------------------------------------------------------------------------------------------------------------------------------------------------------------------------------------------------------------------------------------------------------------------------------------------------------------------------------------------------------------------------------------------------------------------------------------TTGCAGTAT---------------------------------------------GGT---------------------------GATTACAATTTAGATTTCGTTTCATTTGAGAAATTTGATGTTCAGTGTGGTGATCTTGTTGAGAAAGCACATGAGTCTCAGAGGAAGTTGGTTCAGATGGAGACTGTAGTGGAAGAAAATCCCAAAGTGAGGAGTGTTGATATTTTCTTGAAGTCTGGATCAACGGGAAAAGAAATCACTGATGCATGTCCT---------------------------------------------------------------------------------------------------------------------------------------AATGACAAA---------------------------------------------------------------------------------------------------------------------------------------------------------------------------------------------------------------------------------------------------------------------------------------------------------------------------------------------------------------------------------------------------------------------------------------------------------------------------------------------------------------------------------------------------------------------------------------------------------------------------------------------------------------------------------------------------------------------------------------------------------------------------------------------------------------------------------------------------------------------------------------------------------------------------------------------------------------------------------------------------------------------------------------------------------------------------------------------------------------------------------------------------------------------------------------------------------------------------------------------------------------------------------------------------------------------------------------------------
>Medtr2g058650.1
---------------------------------------------------------------------------------------------------------------------------------------------------------------------------------------------------------------------------------------------------------------------------------------------------------------------------------------------------------------------------------------------------------------------------------------------------------------------------------------------------------------------------------------ATGCCTTTTGGAGGTCTGACTTGGTTGAGCTGTTTGCACTCTCCCAGAATCGGGCCTGATGATCAAATGTCTCTTTGGAAATTTGAACACGTGCTGCCTCCAGTATGTTCCCTTGGATGGCCCTTCATGAGTATTGGTACGGTTAGTGTTGCGGCAATTGTAAGCCCAATGTGGATGATTCGCGGTCTTTCCACATCATCTAACATTGGTGCAAGTAATGCT---------------------------------------------------------------------------------------------------------------------------------------------------------------------------------------------------------------------------------------------------------------------------------------------------------------------------------------------------------------------------------------------------------------------------------------------------------------------------------------------------------------------------------------------------------------------------------------------------------------------------------------------------------------------------------------------------------------------------------------------------------------------------------------------------------------------------------------------------------------------------------------------------------------------------------------------------------------------------------------------------------------------------------------------------------------------------------------------------------------------------------------------------------------------------------------------------------------------------------------------------------------------------TTGAAGTAT---------------------------------------------GGT---------------------------GATTACAATTTAGATTTCGTTTTATTTGAGAAGTTTGATGTTCAGTGTAGTAATCTTGTTGAGAAAGCACATGAGTCTCAGAAGAAGTTGGTTCAGATGGAGACTGTGGTCGAAGAAAATCGCAAGGTGAGGAGTGCTGATATTTTCTCGAAGTCTGGGTCAACAGTGAAGGAAATCACTGGAGCATGTCCT---------------------------------------------------------------------------------------------------------------------------------------AACGACAAA---------------------------------------------------------------------------------------------------------------------------------------------------------------------------------------------------------------------------------------------------------------------------------------------------------------------------------------------------------------------------------------------------------------------------------------------------------------------------------------------------------------------------------------------------------------------------------------------------------------------------------------------------------------------------------------------------------------------------------------------------------------------------------------------------------------------------------------------------------------------------------------------------------------------------------------------------------------------------------------------------------------------------------------------------------------------------------------------------------------------------------------------------------------------------------------------------------------------------------------------------------------------------------------------------------------------------------------------------
>Medtr5g067630.1
------------------------------------------------------------------------------------------------------------------------------------------------------------------------------------------------------------------------------------------------------------------------------------------------------------------------------------------------------------------------------------------------------------------------------------------------------------------------------------------------------------------------------------------------------------------------------------------------------------------------------------------------------------------------------------------------------------------------------------------------------------------------------------------------------------------------------------------------------------------------------------------------------------------------------------------------------------------------------------------------------------------------------------------------------------------------------------------------------------------------------------------------------------------------------------------------------------------------------------------------------ATGGAACACGCTGAAGAAGAAAATTGGAAGGAAAATTGGTTTTTAAGAGGCTATATATATGTGGAAGCCACAGACATTACAGGGCATTCACGTTTCGGCACAGTGGAATCACGTTTTGGAACAAAGCCACGCCAGGAAAAGGAACGGGAACGCGAGGGAATAGAAGGCAACAGAAACTCACGAAGCAGTAGAGACCCGAGCCACAAC---------------------------------------------------------------------------------------------------------------------------------------------------------------------------------------------------------------------------------------------------------------------------------------------------------------------------------------------------------------------------------------------------------------------------------------------------------------------------------------------------------------------------------------------------------------------------TTGCAATAT---------------------------------------------AGT---------------------------GATTACAATTTAGATTTCGTTTCATTTGATAAGTTTGATGTTCAGTGTGGTGATCTTGTTGAGAAGGCACAGGAGTCTCAAAGGAAGTTGGTTAAGATGGAGACAGTGGTGGAAGAAAATCCTAAAGTGAGGAGTGTTGATATTTGTCTGAAATCTGAACCAATGGGGAAGGAAATCACTTATGCACGTCCT---------------------------------------------------------------------------------------------------------------------------------------AATTCCAAA---------------------------------------------------------------------------------------------------------------------------------------------------------------------------------------------------------------------------------------------------------------------------------------------------------------------------------------------------------------------------------------------------------------------------------------------------------------------------------------------------------------------------------------------------------------------------------------------------------------------------------------------------------------------------------------------------------------------------------------------------------------------------------------------------------------------------------------------------------------------------------------------------------------------------------------------------------------------------------------------------------------------------------------------------------------------------------------------------------------------------------------------------------------------------------------------------------------------------------------------------------------------------------------------------------------------------------------------------
>Medtr5g009790.1
------------------------------------------------------------------------------------------------------------------------------------------------------------------------------------------------------------------------------------------------------------------------------------------------------------------------------------------------------------------------------------------------------------------------------------------------------------------------------------------------------------------------------------------------------------------------------------------------------------------------------------------------------------------------------------------------------------------------------------------------------------------------------------------------------------------------------------------------------------------------------------------------------------------------------------------------------------------------------------------------------------------------------------------------------------------------------------------------------------------------------------------------------------------------------------------------------------------------------------------------------------------------------------------------------------------------------------------------------------------------------------------------------------------------------------------------------------------------------------------------------------------------------------------------------------------------------------------------------------------------------------------------------------------------------------------------------------------------------------------------------------------------------------------------------------------------------------------------------------------------------------------------------------------------------------------------------------------------------------------------------------------------------------------------TTGCAGGAT---------------------------------------------AGT---------------------------GATTACAATTTAGATTTCGTTTCATTTGATAAGTTTGATGTTCAGTGTGGTGATCTTGTTGAGAAGGCACATGAGTCTCAAAGGAAGTTGGTTAAGATGGAGACAGTGGTGGAAGAAAATCTCAAAGTGAGGAGTGTTGATATTTGTCCGAAATCTGAACCAATGGGGAAGGAAATCATTGATGCATGTCCT---------------------------------------------------------------------------------------------------------------------------------------TATTCCAAA---------------------------------------------------------------------------------------------------------------------------------------------------------------------------------------------------------------------------------------------------------------------------------------------------------------------CTAACAGTGGTTGAAGCGTCAAGCTCAATGACT------------------------------------------------------------------------------------------------------------------------------------------------------------------------------------------------------------------------------------------------------------------------------------------------------------------------------------------GTAAGGTATGTTTGTGATAGGTCTTCAAAAAAAAAGTTTCTAGTTCAGAGCAACAATGTTTGTCATATGGAAATTGCAATTGGGGTTATTGGTAAAACTGGTGTAACAATTGATGGTGGAGATAGTGTCCAAACTGATGTTGGTGGTGGTAATCAAACTGATGCA------------------------------------------------------------------------------------------------------------------------------------------------------------------------------------------------------------------------------------------------------------------------------------------------------------------------------------------------------------------------------------------------------------------------------------------------------------------------------
>Medtr5g072370.1
------------------------------------------------------------------------------------------------------------------------------------------------------------------------------------------------------------------------------------------------------------------------------------------------------------------------------------------------------------------------------------------------------------------------------------------------------------------------------------------------------------------------------------------------------------------------------------------------------------------------------------------------------------------------------------------------------------------------------------------------------------------------------------------------------------------------------------------------------------------------------------------------------------------------------------------------------------------------------------------------------------------------------------------------------------------------------------------------------------------------------------------------------------------------------------------------------------------------------------------------------------------------------------------------------------------------------------------------------------------------------------------------------------------------------------------------------------------------------------------------------------------------------------------------------------------------------------------------------------------------------------------------------------------------------------------------------------------------------------------------------------------------------------------------------------------------------------------------------------------------------------------------------------------------------------------------------------------------------------------------------------------------------------------------TTGCAGTAT---------------------------------------------GGT---------------------------GATTATAATTTAGATTTCGTGTCATTTGAGAAGTTTGATGTTCAGTGTGGTGATCTTGTTGAGAAGGCACATGAGTCTCAAAGGAAGTTGGTTAAGATGGAGACAGTGGTGGAAGAAAATCCCAAAGTGAAGAGTGTTGATATTTGTTCGAAATCTGAACAAACGGAGAAAGAAATAACTGAAGCACATCCT---------------------------------------------------------------------------------------------------------------------------------------AATTCCAAA---------------------------------------------------------------------------------------------------------------------------------------------------------------------------------------------------------------------------------------------------------------------------------------------------------------------------------------------------------------------------------------------------------------------------------------------------------------------------------------------------------------------------------------------------------------------------------------------------------------------------------------------------------------------------------------------------------------------------------------------------------------------------------------------------------------------------------------------------------------------ATTGTTTCTTTACCATTGATTGATCTTTGTCATATACACACTGAGGCAAAAGTGCTTGGTCTTGTGAGCCTTTTCCAGCCTACCCTGATTTTGATTGAATTTATCCTTCTTTTTATT---------------------------------------------------------------------------------------------------------------------------------------------------------------------------------------------------------------------------------------------------------------------------------------------------------------------------------------------------------
>Medtr4g043140.1
---------------------------------------------------------------------------------------------------------------ATGGGGTCTGTGAGTGTGAGATTGGGAAATTTGCAAAGGGTGGGAAACGTGCCTGAAAAGGAAAAAGGAGGGAGGATGGGCTGTAACATAACAAAAGGGAAATATATGGAAAGACAAACTGAAAAAAGAAAGAGACAGATGGAGAGAACGACTTATTTTGATAGAGTTCTTAGGCAATATGAGGTAACTAGGGGTGTGAAAAGCAGAAATTCTAAAAGTGCTGGAAATAGAAGAGATTGTTACGTTGCAGTAGAAAAATAT------------------------------------------------------------------------------------------------------------------------------------------------------------------------------------------------------------------------------------------------------------------------------------------------------------------------------------------------------------------------------------------------------------------------------------------------------------------------------------------------------------------------------------------------------------------------------------------------------------------------------------------------------------------------------------------------------------------------------------------------------------------------------------------------------------------------------------------------------------------------------------------------------------------------------------------------------------------------------------------------------------------------------------------------------------------------------------------------------------------------------------------------------------------------------------------------------------------------------------------------------------------------------------------------------------------------------------------------------------------------------------------------------------------------------------------------------------------------------------------------------------------------------------------------------------------------------------------------------------------------------------------------------------------------------------------------------------------GAT---------------------------GATTACAATTTAGATTTCGTTTCATTTGAGAAGTTTGATGTTCAGTGTGGTGATCTTGTTGAGAAAGCACATGAGTCTCAGAGGAAGTTGGTTCAGATGGAGATTGTGGTGGAAGAAAATCCCAAAGTGAGGAGTGTTAATATTTTCTCGAAGTCTGGATCAAAGGGGAAGGAAATCACTGGTGAATGTCCT---------------------------------------------------------------------------------------------------------------------------------------AATTCTACA---------------------------------------------------------------------------------------------------------------------------------------------------------------------------------------------------------------------------------------------------------------------------------------------------------------------------------------------------------------------------------------------------------------------------------------------------------------------------------------------------------------------------------------------------------------------------------------------------------------------------------------------------------------------------------------------------------------------------------------------------------------------------------------------------------------------------------------------------------------------------------------------------------------------------------------------------------------------------------------------------------------------------------------------------------------------------------------------------------------------------------------------------------------------------------------------------------------------------------------------------------------------------------------------------------------------------------------------------
>Medtr1g110240.1
------------------------------------------------------------------------------------------------------------------------------------------------------------------------------------------------------------------------------------------------------------------------------------------------------------------------------------------------------------------------------------------------------------------------------------------------------------------------------------------------------------------------------------------------------------------------------------------------------------------------------------------------------------------------------------------------------------------------------------------------------------------------------------------------------------------------------------------------------------------------------------------------------------------------------------------------------------------------------------------------------------------------------------------------------------------------------------------------------------------------------------------------------------------------------------------------------------------------------------------------------------------------------------------------------------------------------------------------------------------------------------------------------------------------------------------------------------------------------------------------------------------------------------------------------------------------------------------------------------------------------------------------------------------------------------------------------------------------------------------------------------------------------------------------------------------------------------------------------------------------------------------------------------------------------------------------------------------------------------------------------------------------------------------------------------------------------------------------------GAT---------------------------GATTACAATTTAGATTTAGTTGCATTTGAGAAGTTTGATGTTCTGTGTGGTGATCTTGTTGAGAAAGCACATGAGTCTCAGAGAAAGTTAGTTCAGATGGATACTGTGGAGGAAGAA------------------------------------------------------------------------------------------------------------------------------------------------------------------------------------------------------------------------------------------------------------------------------------------------------------------------------------------------------------------------------------------------------------------------------------------------------------------------------------------------------------------------------------------------------------------------------------------------------------------------------------------------------------------------------------------------------------------------------------------------------------------------------------------------------------------------------------------------------------------------------------------------------------------------------------------------------------------------------------------------------------------------------------------------------------------------------------------------------------------------------------------------------------------------------------------------------------------------------------------------------------------------------------------------------------------------------------------------------------------------------------------------------------------------------------------------------------------------------------------------------------------------------------------------------------------------------
>Medtr8g094960.1
------------------------------------------------------------------------------------------------------------------------------------------------------------------------------------------------------------------------------------------------------------------------------------------------------------------------------------------------------------------------------------------------------------------------------------------------------------------------------------------------------------------------------------------------------------------------------------------------------------------------------------------------------------------------------------------------------------------------------------------------------------------------------------------------------------------------------------------------------------------------------------------------------------------------------------------------------------------------------------------------------------------------------------------------------------------------------------------------------------------------------------------------------------------------------------------------------------------------------------------------------------------------------------------------------------------------------------------------------------------------------------------------------------------------------------------------------------------------------------------------------------------------GACCTGAACCGTGGCACGTTTGAAGCGTGGAATTTACCTGAAGATGCTGGAAAAATTGTGGCACGATGGATGTGTAACGTGCCACGATGGTTGAGTAAATTTGATGAACCTACAAATAGGAAATTGAGGATTATGACTTATGAAGTAACGTTCTCGCCATCTATAATAGACAGGTTA---------------------------------------------------------------------------------------------------------------------------------------------------------------------------------------------------------------------------------------------------------------------------------------------------------------------------------------TTGCAGTAT---------------------------------------------GGT---------------------------GATTACAATTTAGATTTCGTTTCATTTGAGAAGTTTGATGTTCAGTGCGGTGATCTTGTTGAGAAAGCACATGAGTCTCAAAGGAAGTTGGTTAAGATGGAGACTGTAGTGGAAGAACATCCAAAAGTGAGGAGTGTCGATCTTTTCTCAAAGTCTGAATCAACGGGGAAAGAAATCACTGATGCATGTCCTAGTGTTCATGAGGTTCACGGTTTCAGATCTGAAGTTGTTACTGGATTCGAAATCTTTGTGATGTTAGAGGGATTTATGGCTGGGAAACTGTGGTGGTTGAGTGGGGACATGGAGGAGAGAGAAGATGGAGGTAGA------------------------------------------------------------------------------------------------------------------------------------------------------------------------------------------------------------------------------------------------------------------------------------------------------------------------------------------------------------------------------------------------------------------------------------------------------------------------------------------------------------------------------------------------------------------------------------------------------------------------------------------------------------------------------------------------------------------------------------------------------------------------------------------------------------------------------------------------------------------------------------------------------------------------------------------------------------------------------------------------------------------------------------------------------------------------------------------------------------------------------------------------------------------------------------------------------------------------------------------------------------------------------------------------------------------------------------------------------------
>Medtr7g051090.1
------------------------------------------------------------------------------------------------------------------------------------------------------------------------------------------------------------------------------------------------------------------------------------------------------------------------------------------------------------------------------------------------------------------------------------------------------------------------------------------------------------------------------------------------------------------------------------------------------------------------------------------------------------------------------------------------------------------------------------------------------------------------------------------------------------------------------------------------------------------------------------------------------------------------------------------------------------------------------------------------------------------------------------------------------------------------------------------------------------------------------------------------------------------------------------------------------------------------------------------------------------------------------------------------------------------------------------------------------------------------------------------------------------------------------------------------------------------------------------------------------------------------------------------------------------------------------------------------------------------------------------------------------------------------------------------------------------------------------------------------------------------------------------------------------------------------------------------------------------------------------------------------------------------------------------------------------------------------------------------------------------------------------------------------TTGCAGTAT---------------------------------------------GAT---------------------------GATTGCAATTTAAATTTCGTTTCATTTGAAAAATTTGAAGTTCAATGTGGTAATCTTGTTGAGAAAGCATATGAGTCTCAGCAAAAGTTGGTTGAGATGGAGACTGTGGTGGACGACAATCCACAAGTGATAAGTGTTGGTCTCTACCTGAAGTCTCAGCAAATGGGGGAAGAACTCACTAATATATATCCT---------------------------------------------------------------------------------------------------------------------------------------AATTCCAAA------------------------------------------------------------------------------------------------------------------------------------------------------------------------------------------------------------------------------------------------------------------------------------------------------------------------------------------------------------------------------------------------------------------------------------------------------------------------------------------------------------------------------------------------------------------------------------------------------------------------------------------------------------------------------------------------------------------------------------------------------------------------------------------------------------------------------------------------------------------------------------------------------------------------------------------------------------------------------------------ACAAAGATTCCATTAATGATTTGTCAAAAGTTCGAAGGATGTAGTGCTGGGGTTATTTATTGTAATTCATGGAGTTGCAAGCTACAAAAGAACAAGAAATTGAAGTTTGAAGAAGTCAGA---------------------CTGCTGATTTTCTCCCTTTTG------------------------------------------------------------------------------------------------------CCGCCGATTTTGCCAGACTGGGCACACGTTTTAACGCATTTGGCCACCGAATTTTGGACTTGGTGGCCGATTTTGACAGGC
>Medtr4g006470.1
------------------------------------------------------------------------------------------------------------------------------------------------------------------------------------------------------------------------------------------------------------------------------------------------------------------------------------------------------------------------------------------------------------------------------------------------------------------------------------------------------------------------------------------------------------------------------------------------------------------------------------------------------------------------------------------------------------------------------------------------------------------------------------------------------------------------------------------------------------------------------------------------------------------------------------------------------------------------------------------------------------------------------------------------------------------------------------------------------------------------------------------------------------------------------------------------------------------------------------------------------------------------------------------------------------------------------------------------------------------------------------------------------------------------------------------------------------------------------------------------------------------------------------------------------------------------------------------------------------------------------------------------------------------------------------------------------------------------------------------------------------------------------------------------------------------------------------------------------------------------------------------------------------------------------------------------------------------------------------------------------------------------------------------------TTGCAGTGT---------------------------------------------GAT------------------------------------------------------------------------------------------AAAGCATATGAGTCTCAGCAAAAGTTGGTTGAGATGGAGACTGTGGTGGACGACAATCCACAAGTGATAAGTGTTGGTCTCTACCTGAAGTCTCAGCAGATGGGGGAAGAACTCACTAATATATAT------------------------------------------------------------------------------------------------------------------------------------------------------------------------------------------------------------------------------------------------------------------------------------------------------------------------------------------------------------------------------------------------------------------------------------------------------------------------------------------------------------------------------------------------------------------------------------------------------------------------------------------------------------------------------------------------------------------------------------------------------------------------------------------------------------------------------------------------------------------------------------------------------------------------------------------------------------------------------------------------------------------------------------------------------------------------------------------------------------------------------------------------------------------------------------------------------------------------------------------------------------------------------------------------------------------------------------------------------------------------------------------------------------------------------------------------------------------------------------------------------
>Medtr4g006480.1
------------------------------------------------------------------------------------------------------------------------------------------------------------------------------------------------------------------------------------------------------------------------------------------------------------------------------------------------------------------------------------------------------------------------------------------------------------------------------------------------------------------------------------------------------------------------------------------------------------------------------------------------------------------------------------------------------------------------------------------------------------------------------------------------------------------------------------------------------------------------------------------------------------------------------------------------------------------------------------------------------------------------------------------------------------------------------------------------------------------------------------------------------------------------------------------------------------------------------------------------------------------------------------------------------------------------------------------------------------------------------------------------------------------------------------------------------------------------------------------------------------------------------------------------------------------------------------------------------------------------------------------------------------------------------------------------------------------------------------------------------------------------------------------------------------------------------------------------------------------------------------------------------------------------------------------------------------------------------------------------------------------------------------------------TTGCAGTGT---------------------------------------------GAT---------------------------GATTACAATTTAAATTTCGTTTCATTTGAAAAATTTGAAGTTCAATGTGGTAATCTTGTTGAGAAAGCATATGAGTCTCAACAAAAGTTGGTTGAGATGGAGACTGTGGTGGACGACAATCCACAAGTGATAAGTGTTGGTCTCTACCTGAAGTCTCAGCAAATGGGG---------------------------------------------------------------------------------------------------------------------------------------------------------------AATTCCAAA------------------------------------------------------------------------------------------------------------------------------------------------------------------------------------------------------------------------------------------------------------------------------------------------------------------------------------------------------------------------------------------------------------------------------------------------------------------------------------------------------------------------------------------------------------------------------------------------------------------------------------------------------------------------------------------------------------------------------------------------------------------------------------------------------------------------------------------------------------------------------------------------------------------------------------------------------------------------------------------ACAAAGATTCCATTAATGATTTGTCAAAAGTTCGAAGGATGTAGTGCTGGGGTTATTTATTGTCATTCATGGAGTTGCAAGCTACAAAAGAACAAGAAATTGAAGTTTGAAGAAGTCAGATTTTTACAAATCGGCCACCGACTGCTGATTTTCTCCCTTTTGAGACTGGGCACACGTTTTAACGCATTCGGCCACCGAATTTTGGACTCGGTGGCCGATTTTGACAGGCTTATAAATAGAAAAGTCCGTTTTCAAAGGGAGGGT---------------------------------------------------------------------------------
>Medtr5g080380.1
---------------------------------------------------------------------------------------------------------------------------------------------------------------------------------------------------------------------------------------------------------------------------------------------------------------------------------------------------------------------------------------------------------------------------------------------------------------------------------------------------------------------------------------------------------------------------------------------------------------------------------------------------------------------------------------------------------------------------------------------------------------------------------------------------------------------------------------------------------------------------------------------------------------------------------------------------------------------------------------------------------------------------------------------------------------------------------------------------------------------------------------------------------------------------------------------------------------------------------------------------------------------------------------------------------------------------------------------------------------------------------------------------------------------------------------------------------------------------------------------------------------------------------------------------------------------------------------------------------------------------------------------------------------------------------------------------------GGGGTTAGAAAATTAACAAGTGATTTTGCACCCGAAAAC------------------------------------------------------------------------------------------------------------------------------------------------------------------------------------------------------------------------------------------------------------------------------------------------------------------------------------------------------AAT---------------------------GATTACAATTTAAATTTCGTTTCATTTGAAAAATTTGAAGTTCAATGTGGTAATCTTGTTGAGAAAGCATATGAGTCTCAACAAAAGTTGGTTGAGATGGAGACTGTGGTGGACGACAATCCACAAGTGATAAGTGTTGGTCTCTACCTGAAGTCTCAGCAAATGGGGGAAGAACTCACTAATATATATCCT---------------------------------------------------------------------------------------------------------------------------------------AATTCCAAA---------------------------------------------------------------------------------------------------------------------------------------------------------------------------------------------------------------------------------------------------------------------------------------------------------------------------------------------------------------------------------------------------------------------------------------------------------------------------------------------------------------------------------------------------------------------------------------------------------------------------------------------------------------------------------------------------------------------------------------------------------------------------------------------------------------------------------------------------------------------------------------------------------------------------------------------------------------------------------------------------------------------------------------------------------------------------------------------------------------------------------------------------------------------------------------------------------------------------------------------------------------------------------------------------------------------------------------------------
>Medtr6g042710.1
------------------------------------------------------------------------------------------------------------------------------------------------------------------------------------------------------------------------------------------------------------------------------------------------------------------------------------------------------------------------------------------------------------------------------------------------------------------------------------------------------------------------------------------------------------------------------------------------------------------------------------------------------------------------------------------------------------------------------------------------------------------------------------------------------------------------------------------------------------------------------------------------------------------------------------------------------------------------------------------------------------------------------------------------------------------------------------------------------------------------------------------------------------------------------------------------------------------------------------------------------------------------------------------------------------------------------------------------------------------------------------------------------------------------------------------------------------------------------------------------------------------------------------------------------------------------------------------------------------------------------------------------------------------------------------------------------------------------------------------------------------------------------------------------------------------------------------------------------------------------------------------------------------------------------------------------------------------------------------------------------------------------------------------------TTGCAGTAT---------------------------------------------GAT---------------------------GATTACAATTTAAATTTCGTTTCAATTGAAAAATTTGAAGTTCAATGTGGTAATCTTGTTGAGAAAGCATATGAGTCTCAGGAAAAGTTGGTTGAGATGGAGACTGTGGTGGACGACAATCCACATGTGATAAGTGTTGGTCTCTACCTGAAGTCTCAGCAAATGGGGGAAGAACTCACTAATATATATCCT---------------------------------------------------------------------------------------------------------------------------------------AATTCCAAA---------------------------------------------------------------------------------------------------------------------------------------------------------------------------------------------------------------------------------------------------------------------------------------------------------------------------------------------------------------------------------------------------------------------------------------------------------------------------------------------------------------------------------------------------------------------------------------------------------------------------------------------------------------------------------------------------------------------------------------------------------------------------------------------------------------------------------------------------------------------------------------------------------------------------------------------------------------------------------------------------------------------------------------------------------------------------------------------------------------------------------------------------------------------------------------------------------------------------------------------------------------------------------------------------------------------------------------------------
>Medtr8g075640.1
------------------------------------------------------------------------------------------------------------------------------------------------------------------------------------------------------------------------------------------------------------------------------------------------------------------------------------------------------------------------------------------------------------------------------------------------------------------------------------------------------------------------------------------------------------------------------------------------------------------------------------------------------------------------------------------------------------------------------------------------------------------------------------------------------------------------------------------------------------------------------------------------------------------------------------------------------------------------------------------------------------------------------------------------------------------------------------------------------------------------------------------------------------------------------------------------------------------------------------------------------------------------------------------------------------------------------------------------------------------------------------------------------------------------------------------------------------------------------------------------------------------------------------------------------------------------------------------------------------------------------------------------------------------------------------------------------------------------------------------------------------------------------------------------------------------------------------------------------------------------------------------------------------------------------------------------------------------------------------------------------------------------------------------------TTGCACTAT---------------------------------------------GAT---------------------------GATTATAACTTAGATTTTGTTTCATTTGAGAAGTTTGATGTT---------------------------------------------------------------------------------------------------------------------------------------------------------------------------------------------------------------------------------------------------------------------------------------------------------------------------------------------------------------------------------------------------------------------------------------------------------------------------------------------------------------------------------------------------------------------------------------------------------------------------------------------------------------------------------------------------------------------------------------------------------------------------------------------------------------------------------------------------------------------------------------------------------------------------------------------------------------------------------------------------------------------------------------------------------------------------------------------------------------------------------------------------------------------------------------------------------------------------------------------------------------------------------------------------------------------------------------------------------------------------------------------------------------------------------------------------------------------------------------------------------------------------------------------------------------------------------------------------------------------------------------------------------
>Medtr4g022300.1
------------------------------------------------------------------------------------------------------------------------------------------------------------------------------------------------------------------------------------------------------------------------------------------------------------------------------------------------------------------------------------------------------------------------------------------------------------------------------------------------------------------------------------------------------------------------------------------------------------------------------------------------------------------------------------------------------------------------------------------------------------------------------------------------------------------------------------------------------------------------------------------------------------------------------------------------------------------------------------------------------------------------------------------------------------------------------------------------------------------------------------------------------------------------------------------------------------------------------------------------------------------------------------------------------------------------------------------------------------------------------------------------------------------------------------------------------------------------------------------------------------------------------------------------------------------------------------------------------------------------------------------------------------------------------------------------------------------------------------------------------------------------------------------------------------------------------------------------------------------------------------------------------------------------------------------------------------------------------------------------------------------------------------------------TTACAGTAT---------------------------------------------GAT---------------------------GATTATAACTTAGATTTAGTTTCATTTGAGAAGTTTGATGTTCTGTGTGGTAATCTTGTTGAGAAAGCAGATGAGTGTGAAAAGAAATCAGTTGAGATTGAGATG------------------------------------------------------------------------------------------------------------------------------------------------------------------------------------------------------------------------------------------------------------------------------------------------------------------------------------------------------------------------------------------------------------------------------------------------------------------------------------------------------------------------------------------------------------------------------------------------------------------------------------------------------------------------------------------------------------------------------------------------------------------------------------------------------------------------------------------------------------------------------------------------------------------------------------------------------------------------------------------------------------------------------------------------------------------------------------------------------------------------------------------------------------------------------------------------------------------------------------------------------------------------------------------------------------------------------------------------------------------------------------------------------------------------------------------------------------------------------------------------------------------------------------------------------------------------------------------
>Medtr6g046270.1
------------------------------------------------------------------------------------------------------------------------------------------------------------------------------------------------------------------------------------------------------------------------------------------------------------------------------------------------------------------------------------------------------------------------------------------------------------------------------------------------------------------------------------------------------------------------------------------------------------------------------------------------------------------------------------------------------------------------------------------------------------------------------------------------------------------------------------------------------------------------------------------------------------------------------------------------------------------------------------------------------------------------------------------------------------------------------------------------------------------------------------------------------------------------------------------------------------------------------------------------------------------------------------------------------------------------------------------------------------------------------------------------------------------------------------------------------------------------------------------------------------------------------------------------------------------------------------------------------------------------------------------------------------------------------------------------------------------------------------------------------------------------------------------------------------------------------------------------------------------------------------------------------------------------------------------------------------------------------------------------------------------------------------------------------------------------------------------------------GAT---------------------------GATTATAACTTAGATTTAGTTTCATTTGAGAAGTTTGATGTTCTGTGTGGTAATCTTGTTGAGAAAGCAGATGAGTGTGAAAAGAAATCAGTTGAGATTGAGATG------------------------------------------------------------------------------------------------------------------------------------------------------------------------------------------------------------------------------------------------------------------------------------------------------------------------------------------------------------------------------------------------------------------------------------------------------------------------------------------------------------------------------------------------------------------------------------------------------------------------------------------------------------------------------------------------------------------------------------------------------------------------------------------------------------------------------------------------------------------------------------------------------------------------------------------------------------------------------------------------------------------------------------------------------------------------------------------------------------------------------------------------------------------------------------------------------------------------------------------------------------------------------------------------------------------------------------------------------------------------------------------------------------------------------------------------------------------------------------------------------------------------------------------------------------------------------------------
>Medtr6g006330.1
------------------------------------------------------------------------------------------------------------------------------------------------------------------------------------------------------------------------------------------------------------------------------------------------------------------------------------------------------------------------------------------------------------------------------------------------------------------------------------------------------------------------------------------------------------------------------------------------------------------------------------------------------------------------------------------------------------------------------------------------------------------------------------------------------------------------------------------------------------------------------------------------------------------------------------------------------------------------------------------------------------------------------------------------------------------------------------------------------------------------------------------------------------------------------------------------------------------------------------------------------------------------------------------------------------------------------------------------------------------------------------------------------------------------------------------------------------------------------------------------------------------------------------------------------------------------------------------------------------------------------------------------------------------------------------------------------------------------------------------------------------------------------------------------------------------------------------------------------------------------------------------------------------------------------------------------------------------------------------------------------------------------------------------------------------------------------------------------------GAT---------------------------GATTATAACTTAGATTTAGTTTCATTTGAGAAGTTTGATGTTCTGTGTGGTAATCTTGTTGAGAAAGCAGATGAGTGTGAAAAGAAATCAGTTGAGATTGAGATG------------------------------------------------------------------------------------------------------------------------------------------------------------------------------------------------------------------------------------------------------------------------------------------------------------------------------------------------------------------------------------------------------------------------------------------------------------------------------------------------------------------------------------------------------------------------------------------------------------------------------------------------------------------------------------------------------------------------------------------------------------------------------------------------------------------------------------------------------------------------------------------------------------------------------------------------------------------------------------------------------------------------------------------------------------------------------------------------------------------------------------------------------------------------------------------------------------------------------------------------------------------------------------------------------------------------------------------------------------------------------------------------------------------------------------------------------------------------------------------------------------------------------------------------------------------------------------------
