# Supplementary material for: Impact of recurrent gene duplication on adaptation of plant genomes
Source: BMC Plant Biol. 2014 May 31;14:151. doi: 10.1186/1471-2229-14-151 (PMC4049390; doi:10.1186/1471-2229-14-151)
Supplement: Additional file 4 — Contains the cleaned alignments of the clusters with codons under selection. [file 1471-2229-14-151-S4.zip › 4437544801233534_add4/Additional_file_4/Medtrcluster41_aligned.fasta]

>Medtr7g051320.1
------------------------------------------------------------------------------------ATGGCCAAAATTCTAAAGTTTGTTTATGTTCCAATTTTATATCTT---------------------CTGACAATA---------------------------------------------------------------------------------CCTTGTGTTAGTGATAAAGATTGTCCAAAATCCCCAAAGAGTAATATTAGGTGTCGTCAAGGCTTAAAGGAGTTAGCATCAGATGGCTTGAGGGTAACAGGTTATGAGACCTATAGAACAATGTGTAGGCTAGGTTTGTGGGAGGTAGATCTTGCTGAGTCTTTAGAGAAAACCTTGGAGTGTTCTCTCAATGATACAGAGATTCATAGTGAAAGAAAACCTGATATTCAATGGTGTAATGAC------------------------------------------------------------------------------------------------------------------------------------------AATGTA------------------------------------------------------------------------------------------------------------------------------------------------------------------------------------------------------------------------------------------------------------------------------------------------------------------------------------------------------------------------------------------------------------------------------------------------------------------------------------------------------------------------------------------
>Medtr7g051340.1
------------------------------------------------------------------------------------ATGGCAAAAATTCTAAAGTTTGTTTATGTTCCAATTTTATATTTT---------------------CTGACAATA---------------------------------------------------------------------------------CCTTGTGTTAGTGATAAAGATTGTCCAAAATTCCAAAAGAGTAATGTTAGGTGTCGTAAAGGC------------------------------------------------------------------------------------------------------------------------------------------------------------------------------------------------------------------------------------------------------------------------------------------------------------------------------TATTGT------------------------------------------------------------------------------------------------------------------------------------------------------------------------------------------------------------------------------------------------------------------------------------------------------------------------------------------------------------------------------------------------------------------------------------------------------------------------------------------------------------------------------------------
>Medtr7g051290.1
------------------------------------------------------------------------------------ATGGCGAAAATTCTAAAGTTTGTTTATGTTCCAATTTTATATCTT---------------------CTGACAATA---------------------------------------------------------------------------------CCTTGTGTTACTGATAAAGATTGTCCACAATTCCGAAAGAGTAATGTTAGGTGTCGTAATGGC------------------------------------------------------------------------------------------------------------------------------------------------------------------------------------------------------------------------------------------------------------------------------------------------------------------------------TATTGT------------------------------------------------------------------------------------------------------------------------------------------------------------------------------------------------------------------------------------------------------------------------------------------------------------------------------------------------------------------------------------------------------------------------------------------------------------------------------------------------------------------------------------------
>Medtr7g051300.1
------------------------------------------------------------------------------------ATGGCTAAAACTTTAAAGTTTGTTTATGTAGTGATTCTATTTATT---------------------CTAACTGTA---------------------------------------------------------------------------------CCTTGTGTTAATGATAAAGATTGT------TTCAAAAATAATAATGTTAGGTGTCGTAAAGGC------------------------------------------------------------------------------------------------------------------------------------------------------------------------------------------------------------------------------------------------------------------------------------------------------------------------------TTTTGT------------------------------------------------------------------------------------------------------------------------------------------------------------------------------------------------------------------------------------------------------------------------------------------------------------------------------------------------------------------------------------------------------------------------------------------------------------------------------------------------------------------------------------------
>Medtr7g051330.1
------------------------------------------------------------------------------------ATGGCTAAAACTTTAAAGTTTGTTTATGTAGTGATTCTATTTATT---------------------CTAACAGTA---------------------------------------------------------------------------------CCTTGTGTTAATGACAAAGATTGT------TTCAAAAATAATAATGTTAGGTGTCGTAGAGGC------------------------------------------------------------------------------------------------------------------------------------------------------------------------------------------------------------------------------------------------------------------------------------------------------------------------------TTTTGT------------------------------------------------------------------------------------------------------------------------------AGTGGCGGAGCTAAAACAGCTGAGAAAAGGAAGAAAAAAAAGATGGCGCCCCTGATGAAAAAACCAACCCAAACAGACAGAAACCACACCAGCCAGGTGCGGCCAACACAACCACACCAGAACCCACCAGAATGCTGGCAGAAAACCCCAAAACCACAACCCTATAACAGAGAAAACAGCCAAGAGATTGAGACCAATGAAGAGAAGAATCAGAGATTGATGCAGAGAGAAGAGATGGAGGCC------CCGGAGAGTTCGTTGGTCACGGGATTGCCGGTGCGTGAGGGTGGTGGG---------------------------------------------------------------------------------------------------
>Medtr7g009040.1
ATGCAAAGATTGGATAAT------------------------------------------------------------------ATGGCTAAAAATGTGAAGTTTATTTATGTTATTATTTTACTTCTT---------------------ATAATAGTA---------------------------------------------------------------------------------CCTTGTACAACAGATAAAGATTGT------GTGAAAGGTTATATAGCTAGGTGTCGTAAAGGC------------------------------------------------------------------------------------------------------------------------------------------------------------------------------------------------------------------------------------------------------------------------------------------------------------------------------TATTGT---------------------------------------------------------------------------------------------------------------------------------------------------------------------------------------------------------------------------------------------------------------------------------------------------------------------------------------------------------------------------------------------------------------------------------------ACTTGGAGTTCATACTCTAGA------------------------------------------------------------------------------
>Medtr7g008970.1
------------------------------------------------------------------------------------ATGGCTGAAACTCTGAAGTTTGTTTATGTTCTGATTCTATTTATT---------------------GTAATAGGA---------------------------------------------------------------------------------CCTTGTAAAACAGATAAAGATTGT------AGGAAGAATTATAAAGGTAAATGTCGGAAAGGC------------------------------------------------------------------------------------------------------------------------------------------------------------------------------------------------------------------------------------------------------------------------------------------------------------------------------TTTTGT------------------------------------------------------------------------------------------------------------------------------------------------------------------------------------------------------------------------------------------------------------------------------------------------------------------------------------------------------------------------------------------------------------------------------------------------------------------------------------------------------------------------------------------
>Medtr7g008940.1
------------------------------------------------------------------------------------ATGGCTGAAACTCTGAAGTTTGTTTATGTTTTGATTCTATTTATT---------------------TTAATAGTA---------------------------------------------------------------------------------ACTTGTATAACAGATAAAGATTGT------GGGAGAAACTATATTGGTAGGTGTCGTAAAGGC------------------------------------------------------------------------------------------------------------------------------------------------------------------------------------------------------------------------------------------------------------------------------------------------------------------------------CACTGC------------------------------------------------------------------------------------------------------------------------------------------------------------------------------------------------------------------------------------------------------------------------------------------------------------------------------------------------------------------------------------------------------------------------------------------------------------------------------------------------------------------------------------------
>Medtr8g075760.1
------------------------------------------------------------------------------------ATGACTAAAACTATGAAGTTTCTTTATGTTCTAATTATATTTATT---------------------GCAAGTGTC---------------------------------------------------------------------------------CCTTGTGTAACAGATAAAGATTGT------GTTTCGCAATATAATATTAGGTGTCGTAAAGGT------------------------------------------------------------------------------------------------------------------------------------------------------------------------------------------------------------------------------------------------------------------------------------------------------------------------------CAATGT------------------------------------------------------------------------------------------------------------------------------------------------------------------------------------------------------------------------------------------------------------------------------------------------------------------------------------------------------------------------------------------------------------------------------------------------------------------------------------------------------------------------------------------
>Medtr5g023780.1
------------------------------------------------------------------------------------ATGGCTGAAACACTAAAGTTTGTTTATGTT---ATTCTATTTATT---------------------ATAATAGTA---------------------------------------------------------------------------------TATTGTGTAACGGATAAAGATTGT------TTTAAAAAATATAATATTAGGTGTCGTAAAGGA------------------------------------------------------------------------------------------------------------------------------------------------------------------------------------------------------------------------------------------------------------------------------------------------------------------------------TTTTGT------------------------------------------------------------------------------------------------------------------------------------------------------------------------------------------------------------------------------------------------------------------------------------------------------------------------------------------------------------------------------------------------------------------------------------------------------------------------------------------------------------------------------------------
>Medtr4g031900.1
------------------------------------------------------------------------------------ATGGTTGAAACTCTAAAGTATGTTTATGTTATGTTTCTATTTCTT---------------------ATGGTAGTA---------------------------------------------------------------------------------CCATGTATTACGGATAAAGATTGT------ATGAAAATTAATAATGTTAGATGTCGTAAAGGC------------------------------------------------------------------------------------------------------------------------------------------------------------------------------------------------------------------------------------------------------------------------------------------------------------------------------TTTTGT---------------------------------------------------------------------------------------------------------------------------------------------------------------------------------------------------------------------------------------------------------------------------------------------------------------------------------------------------------------------------------TTCACA---------------------------------------------------------------------------------------------------------------------------------------------------
>Medtr4g018720.1
------------------------------------------------------------------------------------ATGGCTAAAACTCTTAAGATGGTTTATGTTTTAGTTCTATTTCTT---------------------ATAATCGCA------------------------------------------------------------------------------------TGTAAAACAGATAAAGATTGT------ATTCCAATGGCTACTGGTAGGTGTCGTAAAGGC------------------------------------------------------------------------------------------------------------------------------------------------------------------------------------------------------------------------------------------------------------------------------------------------------------------------------CATTGT------------------------------------------------------------------------------------------------------------------------------------------------------------------------------------------------------------------------------------------------------------------------------------------------------------------------------------------------------------------------------------------------------------------------------------------------------------------------------------------------------------------------------------------
>Medtr4g026750.1
---------------------------------------------------------------ATGCAAATAGGAAGAAAAAAAATGGGTGAAACTCCGAAGTTAGTTTATGTTATAATTTTATTTCTT------------------------------------------------------------------------------------------------------------AAT---TGTAAAAGAGATAAAGATTGT------TTTCGAGGAGTTAATATTAGGTGTCGTAGTGGC------------------------------------------------------------------------------------------------------------------------------------------------------------------------------------------------------------------------------------------------------------------------------------------------------------------------------TTTTGT------------------------------------------------------------------------------------------------------------------------------------------------------------------------------------------------------------------------------------------------------------------------------------------------------------------------------------------------------------------------------------------------------------------------------------------------------------------------------------------------------------------------------------------
>Medtr4g026820.1
------------------ATGGGCTTGGGCTTGCAGTTTATCAAGTCATTTACTATTATTTGGATGCAAATAGGA---AAAAATATGGTTGAAACTCTGAAGTTTGTTTATGTTATACTTTTATTTCTT------------------------------------------------------------------------------------------------------------------TGTAAAACAGATAAAGATTGT------TTTCGGAGAGCTAATATTAGGTGTCGTAAAGAG------------------------------------------------------------------------------------------------------------------------------------------------------------------------------------ATCGAGTCATTTACTATTATTTGGATGCAAATAGGAAAAAATATGGTTGAAATTCCGAAGTTAGTTTATTTTATAATTTTAATTTTTTCTATATTTCTTTGTACATCAATATCTATTTTTGCTTGTAAAACTGATAAAGATTGT------------------------------------------------------------------------------------------------------------------------------------------------------------------------------------------------------------------------------------------------------------------------------------------------------------------------------------------------------------------------------------------------------------------------------------------------------------------------------------------------------------------------------------------
>Medtr4g026930.1
---------------------------------------------------------------ATGCAAATAGGA---AAAAATATGGTTGAAACTCAGAAGTTAGTTTATGTTATACTTTTATTTCTT------------------------------------------------------------------------------------------------------------------TGTAAAACAGATAAAGATTGT------TATCAGAGAGCTAATATTAGGTGTCGTAAAGGC------------------------------------------------------------------------------------------------------------------------------------------------------------------------------------------------------------------------------------------------------------------------------------------------------------------------------CAATGT------------------------------------------------------------------------------------------------------------------------------------------------------------------------------------------------------------------------------------------------------------------------------------------------------------------------------------------------------------------------------------------------------------------------------------------------------------------------------------------------------------------------------------------
>Medtr4g026960.1
------------------------------------ATGATCAAGTCATTTACTATTATTTGGATGCAAATAGGA---AAAAATATGGTTGAAACTCTGAAGTTAGTTTATGTTATAATTTTATTTTTT---------------------ATAGCAGTA------------------------------------------------------------------------------------TGTAAAACAGATAAAGATTGT------CTTCATAAAGTTAATGTTAGGTGTCGTAAAGGC------------------------------------------------------------------------------------------------------------------------------------------------------------------------------------------------------------------------------------------------------------------------------------------------------------------------------AAATGT------GTTGATGGAAATGAAATCAGGAAAAAGTTGTGGAAGGTAAAATTAAAGGCAAAGGCATGTGTGTTTTATCGTGTTTTAAAAACCATCTTCACCAGAATCATGATTTTGAAAAAAACAAAA------------------------------------------------------------------------------------------------------------------------------------------------------------------------------------------------------------------------------------------------------------------------------------------------------------------------------------------------------------------------------------------------------------
>Medtr4g026680.1
---------------------------------------------------------------ATGCAAATAGGA---AAAAATATGGTTGAAACTCCGAAGTTAGTTTATTTTATAATTTTATTTCTT---------------------ATAACAGTA------------------------------------------------------------------------------------TGTAAAACAGATAAAGATTGT------TTTGGAAGAGTTAATGTTAGGTGTCGTAAAGGC------------------------------------------------------------------------------------------------------------------------------------------------------------------------------------------------------------------------------------------------------------------------------------------------------------------------------AATTGT------------------------------------------------------------------------------------------------------------------------------------------------------------------------------------------------------------------------------------------------------------------------------------------------------------------------------------------------------------------------------------------------------------------------------------------------------------------------------------------------------------------------------------------
>Medtr4g026740.1
---------------------------------------------------------------ATGCAAATAGGA---AAAAATATGGTTGAAACTCCGAAGTTAGATTATGTCATAATTTTTTTCTTTCTATATTTTTTTTTTAGACAG---------CCCCTAAATTTCAAAATGTTGCGATTTTGGGGCCAAAATCGCAATATTATGAAACATAGGGGGCAAAAAGTGCACTTT------TGTAAAACAAATAAAGATTGC------CTTCGAAGAGCTAATGTTAGGTGTCGTAAAAGC------------------------------------------------------------------------------------------------------------------------------------------------------------------------------------------------------------------------------------------------------------------------------------------------------------------------------TATTGT------------------------------------------------------------------------------------------------------------------------------------------------------------------------------------------------------------------------------------------------------------------------------------------------------------------------------------------------------------------------------------------------------------------------------------------------------------------------------------------------------------------------------------------
>Medtr4g027000.1
------------------------------------------------------------------------------------ATGGTTCAAACTCCAAAGTTGGTTTATGTTATAGTTCTACTTCTT---------------------ATGACAATA------------------------------------------------------------------------------------TGTAAATCAGATAAAGATTGT------CTTCATAGGTCTAATGTTAGGTGTCGTAAAGGC------------------------------------------------------------------------------------------------------------------------------------------------------------------------------------------------------------------------------------------------------------------------------------------------------------------------------CAATGT------------------------------------------------------------------------------------------------------------------------------------------------------------------------------------------------------------------------------------------------------------------------------------------------------------------------------------------------------------------------------------------------------------------------------------------------------------------------------------------------------------------------------------------
>Medtr6g042960.1
------------------------------------------------------------------------------------ATGGTCGAAAACAGAGAGGGGTTTATGTTAGAGAGTCTATGTCTC---------------------ATGATAGTA------------------------------------------------------------------------------------TGTAAAACAGATAAAGATTGT------GTTAGAGGGGTTAATCTTAGATGTCGTAATGGC------------------------------------------------------------------------------------------------------------------------------------------------------------------------------------------------------------------------------------------------------------------------------------------------------------------------------CATTGT------------------------------------------------------------------------------------------------------------------------------------------------------------------------------------------------------------------------------------------------------------------------------------------------------------------------------------------------------------------------------------------------------------------------------------------------------------------------------------------------------------------------------------------
>Medtr1g039440.1
------------------------------------------------------------------------------------ATGGTTGAAATTCAGAAGTTGGTTTATGTTTTGATTCTATTTCTT---------------------ATGATAGTA------------------------------------------------------------------------------------TGTAAAACAGATAAAGATTGT------GTTAGAGGGGTTAATCTTAGATGTCGTAATGGC------------------------------------------------------------------------------------------------------------------------------------------------------------------------------------------------------------------------------------------------------------------------------------------------------------------------------CATTGT------------------------------------------------------------------------------------------------------------------------------------------------------------------------------------------------------------------------------------------------------------------------------------------------------------------------------------------------------------------------------------------------------------------------------------------------------------GGTAATGGGCGCGAGTACGGACATTTAGATGTCCATAGGGCATGGGGACGGGTAGTAAAATTGTTGCCCACGAGGGTA
>Medtr3g018870.1
------------------------------------------------------------------------------------ATGGTTGAAGCTCTAAAACTTGTTAATGTTTTAATTCTATTTCTT---------------------ATAATAGTA------------------------------------------------------------------------------------TGTGTAACAGATAAAGATTGT------AAAAACAGGCATGTTGTTAAGTGTCGTAAAGGC------------------------------------------------------------------------------------------------------------------------------------------------------------------------------------------------------------------------------------------------------------------------------------------------------------------------------TATTGTGTAGGG------------------------------------------------------------------------------------------------------------------------------------------------------------------------------------------------------------------------------------------------------------------------------------------------------------------------------------------------------------------------------------------------------------------------------------------------------------------------------------------------------------------------------------
