# Supplementary material for: Impact of recurrent gene duplication on adaptation of plant genomes
Source: BMC Plant Biol. 2014 May 31;14:151. doi: 10.1186/1471-2229-14-151 (PMC4049390; doi:10.1186/1471-2229-14-151)
Supplement: Additional file 4 — Contains the cleaned alignments of the clusters with codons under selection. [file 1471-2229-14-151-S4.zip › 4437544801233534_add4/Additional_file_4/Medtrcluster52_large_aligned.fasta]

>Medtr5g090700.1
------------------------------------ATGAAGAAAGCAGAAGTGATTATCCCTTCACCTGGTGTTGGTCATCTAGTTTCCACCCTTGAATTTGCAAAGCTTCTAATCAACCGTGATAACCGTCTCCGAATAACCATCTTGGTCATCAAATTCCCACACGATGACGATGTCGTCTAC------CTCCAGGTCATCAACCTTCCAGAATGTTCT------TTTGTCATGAACGCTCTCCTTGAAGCTCAGAAACCAAACGTCAAACAAGCTGTATCCAACCTC------CCAGGACACCTTGCCGCCTTCGTTGTTGACATGTTCTGCACCACCATGATTGATATTGCCAAAGAATTTTCCATCCCTGCGCTCATCTTCTTCACTTCCGGTGTTTTTCTTGGTTTGATGCTCCATCTTCACACTCTGTTTGAACGAGACAACATCGATTCAACTCAGTTGCTG---CAGCAGAACGAGGTAGCCATCCCAAGTTTTGCCAACTCGATTCCAATTAACTCGTTGCCCAGTTTCCTGCTACACAAGGAATATGAATCGTTTTTCATGAACTTTGCCGGTGGCATCAAAAAAGCAAATGCCATTATAGTAAATTCATTTGAAGAGTTAGAATCACATGCTGTTCAATCCTTTTTCTCTCATCCTGATCTAGCAGAATTACCGTATCCAGTGGGACCCTTATTAAACCCCGAG------CCCAAAACTAAGGGCACC------TCTGATATCATCAAGTGGCTTGATGATCAACCTCCTTCCTCGGTAGTTTTCCTCTGCTTCGGGAGCAGGGGCTCTTTCGATGAGGATCAGAAAGAGATTGCACATGCTATTGAGAATTGTGGAGCCCGTTTTGTGTGGTCTCTGCGTAAACCCTCACCGAAGGGA---ATGGTTTCACCCTCTGATTACCCTCTTTCTGATTTGGAATCGGTTTTACCTGAAGGATTCTTAGATCGAACAACAGGGATTGGAAGGGTAATTGGATGGGCCCAACAGGCCCTAGCTCATCCAGCCACTGGAGGATTTGTTTCGCATTGTGGTTGGAATTCAACACTCGAGAGCATATATTTTGGTGTGCCTATTGCCGCGTGGCCACTCTATGCTGAGCAACAGGCTAATGCTTTTGAATTGGTGTGTGAACTGAAAATAGGTGTGGAAATTGCTTTGGATTATAAGGTGGGGTTTAAT---------------CTTGTAACTGCGGATAAGATTGAGAGAGGAATAAGGAATTTGTTGGATAAGGATGGAGAATTCAGGAAAAAAGTGATAGAGATGAGTGAAAAGAGTAAGAAGACTTTGTTAGAGGGTGGATCTTCCTACACTTATTTAGGTCATTTGATTGATTATATTATGAAT------------------------------------------------------------------------------------------------------------------------------------------------------------------------------------------------------------------------------------------------------------------------------------------------------------------------
>Medtr5g090670.1
------------------------------------ATGAAGAAAGCAGAAGTGTTTATCCCTTTTCCCGGTCTGAGCCATCTAATTTCCACACTTGAGTTTGTGAAGCTTCTAATCAATCGTGATAACCGTCTCCGAGTAACTGTTTTAGTTATCAAATTCCCACACGAAAATGATGTC------------CTCAACATCATCAACCTTCCAGAAGTTTCT---GGTTCTTCCATGACAGCTCTCCTCGAAGCTCAGAAACCAAACGTAAAACAAGCTGTCTCCAACCTC---------GGACACCTCGCCGCCTTCGTTGTTGACATGTTCTGCACCACCATGATCAATGTTGCCAATGAGTTCAATGTCCCTACGCTCGTTTTCTTCACTTCTGGTGTTTCCCTTGGTTTGAATCTTTACCTTTACACTCTTCGTGAACGAGACAATGTCGATTCGACTCAGCTGCTG---CTGCAGAACGAGGTAGCCATCCCGAGTTTCGCCAACCCCGTTCCTTCAAAATCATTGCCCAGTTTTGTGCTACACAAGGAATGGGAGTCGTTTTTCATGAGACTTGCAAGAGGCCTCAAGAAAGTAAATGGCATTATAGTAAACTCATTTGAAGAGCTAGAATCACATGCGGTTCACTCTTTTTTCTCTCATCCTGATCTATCGGATATACTGTATCCGGTGGGACCTTTATTAAACCTTGAG------CCCAAAACAAAGGGCACTGTTGACTCTGATGTAATGAAGTGGCTTGATGATCAACCTCCTTCCTCCGTAGTTTTCCTCTGCTTCGGGAGTAGGGGTTATTTTGATGAAGATCAGAAGGAGATCGCACATGCTGTTGAGAATAGTGGGGCACGCTTCGTGTGGTCTCTGCGTAAACCTCCAGCAAAGGGC---ATGGCTGCACCCTCGGATTACCCTCTTTATGATTTGGGTCTGGTTTTACCTGAAGGATTCTTAGATAGAACTGCTGAGATTGGAAGGATAGTTGGATGGGCCCAACAGGCCCTAGCCCACCCAGCCATAGGAGGATTTGTTTCACATTGTGGTTGGAATTCAACACTCGAGAGCATATATTTTGGTGTACCAATTGCCGCATGGCCACTCTTTGCTGAACAACAGGCTAATGCTTTTGAATTGGTGTGTGAGCTGAAGATAGGTGTGGATATCGCATTGGATTATAGGGTGGAGTTAAGT---------------CTTGTAACTGCCGATAAAATTGAGCGAGGAATAAGGAGTGTGTTGGATAAGGATGCAGATGTAAGGAAGAAAGTGAAAGAGATGAGTGAAAAGAGTAAGAAGACTTTGTTAGAAGGTGGATCTTCTTACAATTATTTAGGTCGTTTGATTGATTATATTATGTAT------------------------------------------------------------------------------------------------------------------------------------------------------------------------------------------------------------------------------------------------------------------------------------------------------------------------
>Medtr5g090690.1
ATGACTCAACCTATTTTAGTTGCTCAAGGACAGTCACTTAAACAAGTTGAC---TATCTTCCAGAGCCAGTTTTCTCGCAT------------------------------------------------------------------------------------------------------------------------------------AAATGTTAT------TCTGCCATCAACGCTCTCCTTGAAGCTCAGAAACCAAACATAATACAAGCTGTCTCCAACCTC---------GGACACCTCTCCGCCTTCGTTGTTGACATGTTCTGCACCACCATGATTGATGTTGCCAATGAGTTCAATGTCCCTACGCTCGTTTTCTACACTTTCAGTGTTTCCCTTGGTTTGAATCTTTATCTTCACACTCTTCGTGAACGAGACAATATCGATTTGACTCAGCTGCTG---CAAGAGAAAGAGGCAGCCATCCCGAGTTTTGCCAACCCCATTCCTTCAAATCCATTGCCTAGCTTTGTGCGAAACAAAGAACGGGAGCCATTTTTCATGAGCCTTGCAAGA------------------------------------------GAGCTAGAATCTCACGCGGTTCACTCTTTTTTCACTCATCCAGATCTATCGGATATACAGTATCCGGTGGGACCTTTATTAAACCCTGAG------CCTAAAACAAAGGGCACTGTTGACTCTGATATAATGAAGTGGCTTCATAATCAACCTCCTTCCTCCGTAGTTTTCCTCTGCTTTGGGAGTAGGGGTTATTTTGATGAAGATCAGAAGGAGATCGCACATGTTGTTGAGAATAGTGGGGCACGCTTCGTGTGGTCTCTGCGTAAACCTCTAGTAAAGGGC---ATGGCTGCACCCTCTGATTACTCTCTTTATGATTTGGGTCCGGTTTTACCTGAAGGATTCTTAGATCGAACTGCCGAGATTGGAAGGATAATTAGATGGGCCCAACAAGCCCTAGCCCACCCAGCCATAGGAGGATTTGTTTCACATTATGGTTGGAATTCAACACTCGAGAGCATATATTTTGGTGTGCCTATTGCCGCATGGCCACTCTTTGTTGAACAACAGGCTAATGCTTTTGAATTGGTGTGTGAGCTGCAGATAGGTGTG---------------------------------ATTATAGGATGGAGTTTAGTG---------------------------------------------GATGGAGAGGTTAAGAAGAAAGTGAAAAAAATGAGTGAGAAGAGTAGGAAGACTTTGTTAGAGGGTGGATCTTCCTACACTTATTTAGGTCATCTGATTGATTATATTATGAATTTGGTTATTCAAGCTGAGAAGCTTAAGGAAATTGTTGACACCTTTTCCAACTGCTCTGGACAATGTAGCTCGAAGGTTTCCTTGAAATATTACTTTGGTGCTTACCAGTTAACCCATATG------------------------------------------------------------------------------------------------------------------------------------------------------------------------------------------------
>Medtr5g090620.1
------------------------------------ATGAAGAAAGCAGAAGTGTTTATCCCTTTTCCCGGTCCGAGCCATCTAGATTCCACCCTTGAGTTCGCAAAGCTTCTAACCAACCGTGATAAGCGCCTCCGAATTACTGTCCTAGTCATGAAACTCCCATACGAATCCGATGTT------------CTCGACATCATCAACCTTCCAGAAGTTTCT------TCCAGAATGATGGCTTTCCTCGAAGCTCAGAAATCAAACGTCAAACAAGCCGTATCTAATCTC---------GGAACCCTCACAGCCTTTGTTGTTGACATGTTCTGCACTAAAATGATTGATATTGCCAAAGAATTTTCAGTCCCTACGCTTGTCTTCTTCACTTCCGGTGTTTCCCTTGGTTCAAATCTTCATATCCACACTCTTCGTGAAAGAGACAACGTAGATTCAAATCAGTTGCAG---CAGCAGACTGAATTGGCCATACCAACTTTCGCCAACTCGGTTCCTATATACTCGCTGCCCAGTTCCATGCTAAACAAGGAATGGGAATCCTTTTTTATGAACTATGCTGGTGGCCTCAAGAAAGCAAATGGTATTATAGTAAATTCATTTGAAGAGCTAGAATCCCATGCAGTTCAATCATTTTTCTCTCACCCTGATCTAGCTAGTTTACCGTATCCGGCAGGACCCATTATAAACCCTGAG------CCCAAAACCAAGGGAACA------TCAGATATCATCAAGTGGCTTGATGATCAACCTCTTTCCTCCGTAGTTTTCCTCTGCTTTGGGACTAGGGGTACCTTCGATGAGGATCAGAAGGAGATCGCACATGCCATTGAGGATAGTGGCGTCCATTTCATATGGTCTCTTCGTAAACCCAAACCGAAGGGTGCCATGGTTGCACCCTCTGATTACTCTCTTACTGAATTGGGCTTGGTTTTACCCGAAGGGTTCTTAGATCGGACAGCAGGGATTGGAAGGGTCATTGGATGGGCTCCGCAGACTTTGGCCCACCCAGCCACGGGAGGATTCGTTTCCCATTGTGGCTGGAATTCAATACTCGAGAGCATGTATTTTGGTGTGCCCATTGCCACGTGGCCGCTCTTTGCTGAACAACAGACTAATGCTTTTCAGTTGGTGCATGAGCTGAAGATGGCTGTGGAGATTGTGTTAGATTATAGAGTGGAGTTCAAT---------------CTTGTAACTGCTGACAAGATTGAGAGAGGAATAAGGAATGTGTTGGAAAAGGATGGAGAGGTCAGAAAGAAAGTGAAAGAGATGAGTGAAAAGAGTAGGAAAACTTTGTTAGAGGGTGGATCTTCTTACAGTCATTTAGGTCGTTTAATAGATTTTATTGTGAAT------------------------------------------------------------------------------------------------------------------------------------------------------------------------------------------------------------------------------------------------------------------------------------------------------------------------
>Medtr5g090630.1
------------------------------------ATGAAGAAAGCAGAAGTGTTTATCCCTTTTCCCGCTGTAGGTCATCTAGTTTCTGCCCTTGAGTTTGCGAAGCTTCTAATCAACCGTGATAACCGTCTCCGAATAACCATCTTAGTCATCAAACTCCCACAAGAATCCGATGTC------------CTTAATGTCATCAACCTTCCAGAAGTTTCT------TCCGCTATGAACGCTCTCCTTGATGCTCACAAACCAAACGTCAAACAAGCCGTCTCTAACCTCGATGTC------------------TTCGTTGTTGACATGTTCTGCACCAACATGATTGATGTTGCCAAGGAATTTTCCGTCCCTGCGTTTGTGTTCTTCACTTCGAGTGTTTTCCTTGGTTTGAATCTTCATATTCACACTTTGTTTGAACGAGACAACGTCGATTCAACTCAGCTGGAG---CAACTGACTGAATTGTCCCTCCCGAGTTTCGCTAACTCCGTTCCTACAAAATCGTTGCCCAGTGCAGTAATACGCAAGGAATCCGAGTCGTTTTTCATGAGCTATGCAAAAGGCCTCAAGAAGGCTGATGGTTTTATAGTAAATTCATTTGAAGAGCTAGAATCCCATGCAGTTCATTCATTTTTATCTGATACTATTCTAGCTGGTTTACGGTATCCTGTGGGACCCATATTAAACCCAGAG------CCCAAAACCAAGGACCCC------TATGATATCATCAAGTGGCTTGATGATCAACCTCCTTCCTCAGTAGTTTTCCTCTGCTTCGGGAGCAGAGGTTCTTTCGATGAAGATCAGAAGGAGATTGCACTTGCTATTGAGAATAGTGGGGCTCGCTTTGTTTGGTCTCTACGTAAACCCCCACCAAAGGGC---ATGATTGCGCCATCTGATTACCCTCTTTCTGATTTAGGTTCCGTTTTACCCGAAGGATTCTTATATCGGACTGTAGAGATTGGAAGGGTGATTGGTTGGGCTCCACAGGCCCTAGCCCACCCGGCCACGGGAGGATTTGTCTCACATTGTGGCTGGAATTCGACACTGGAGAGCATATATTTTGGTGTTCCACTTGCCACTTGGCCGATCTTTGCTGAACAACAGACAAATGCTTTTGAACTGGTGTGTGAGTTAAAGATGGCGGTGGAGATTTCATTGGATTACAGAGTGGAGTTTCTT---------------CTTGTAACTGCTGATAAGATTGAGAGAGGAATAAGGAGTGTGTTAGATAAGGATGGAGAAGTAAGGAAGAAAGTGAAAGAGATGAGTGAAAAAAGTAAGAAGACTTTGTTAGAGGGAGGATCTTCCTACACTTATTTAGGTCGTTTGATTGATTATATTATTGAT------------------------------------------------------------------------------------------------------------------------------------------------------------------------------------------------------------------------------------------------------------------------------------------------------------------------
>Medtr5g090650.1
------------------------------------ATGAAGAAAGTGGAAGTGTTTATCCCTTTTCCCGCTGTAGGTCATCTAGTTTCTGCCTTAGAGTTCGCCAAGCTTCTAATCAACCATGATAAC---------------------------------------CAATCTGATGTC------------CTCCATGTCATCAACCTTCCAGAAGTTTCT------TCGGATATGAACGCTCTCCTCGAAGCTCATAAAGCAAACGTCAAACAAGCTATCTCCAACCTC---------GGACCCCTCGCCGCTGTCATTGTTGACATGTTCTGCACAAACATGATTGATGTTGCCAAAGAATTTTCCCTCCCTGCGTTTGTGTTGTTCACTTCCGGCATTTTCCTTGGTTTGAATCTCTATATTCAATATCTGTTTGAACGAGACAGCACCGATTCGACTCAGTTGATG---CAACTCACAGAGCTGCCCATTCCGAGTTTTGCTAATCCGTTTCCTTTAAACTCGTTGCCCAGTTCAGTGCTACACAAGGAATACAAATCCGTCTTCATGAGCTTCGCCAAAGGCCTCAAGAATGCCGATGGCATTATTGTCAATTCATTTGAAGAGCTAGAATCCTATGCGGTTCACTCCTTTTTCTCTCATCCCGAACTAGCTGGTTTATCCTATCCAATAGGACCCATATTAAACCTAGAG------CCCAAAACCAAGGGCACC------TCTGATATTGTCAAGTGGCTTGATGATCAGCCTCCTTCCTCG------------------------------------------------AAGGGGATCGCACTTGCTGTAGAGAATACTGGGGTCCGTATTGTGTGGTCTCTACGTAAACCACCACCTAAGGGC---ATGGTTGCGCCATCTGATTACCCTCTTTCTGATTTGAGTTCGGTTTTACCAGAAGGATTCTTAGATAGGACAGAAGAGATTGGAAGGGTTATTGGATGGGCTCCACAGACA---------------------------------------------------------------------------------------------------------------------------------------------------------------------------------------------------------------------------------------------------------------------------------------------------------------------------------------------------------------------------------------------------------------------------------------------------------------------------------------------------------------------------------------------------------------------------------------------------------------------------------------------------------------------------------------------------------
>Medtr5g090610.1
------------------------------------ATGAAGAAAGCAGAAGTGATTATCTCTTCACCTGGTGTTGGTCATCTAGTTTCCACCCTCGAATTTGCAAAGCTTCTAATCAACCGTGATAACCGTCTCCGAATAACTATCTTGGTCATGAAATTTCCACACGAAATAGATGTC------------CTTAACATTGTCGACCTTCCAGAATGTTCT------TCCGGCATGGTGGATCTCCTCAAAGCTCAGAAACCAAACGTCAAAAAAGCCGTCTCCAACCTC---------GGAGTCCTAGCTGCATTCATTGTTGACATGTTCTGCACCACCATGATTGATGTTGTAAAAGAATTTTCTGTCCCTACGCTCGTCTTCTTCACTTCCGGTGTT------------------------------------------------------------------------------ACTGAGTTGGCCATCCGAGGTTTCGCTAACTCAGTTCCTTCAAACACTTTGCCCAGTTCAGTGCTACGCAAGGAATGGGAGTCCTTCTTCATGAGCTATGCGAAAGGTCTCAAGAATGCTGATGCCATTATTGTAAATTCATTTGAAGAGCTAGAATCCTATGCCGTTCACTCCTTTGTCTCTCATCCTGATCTAGCAGGTTTACCCTATCCGGTAGGACCAATATTAAACCCCAAG------CCCAAAACCAAGAGCGCC------TCTGATATTGTCAAGTGGCTTGATGATCAACCTCCTTCCTCGGAAGTTTTCCTCTGCTTCGGGAGCAGGGGGTTTTTCGATGAGGATCAGAAGGAGATCGCCCTTGCTGTAGAGAATACTGGGGTCCGATTTGTGTGGTCTCTACGTAAACCACCACCGAAGGAC---ATGAATGCGCCATCTGATTACACTCTTTCTGATTTGAGTTCGGTTTTACCAGAAGGATTCTTAGATAGGACAGCAGAGATTGGAAGGGTTATTGGATGGGCCCCACAGACGCTAGCCCACCCAGCCACGGGAGGATTTGTTTCTCATTGTGGCTGGAATTCCACACTCGAGAACATATATTTTGGTGTGCCTGTTGCCACGTGGCCGCTCTTTGCTGATCAGCAGACAAATGCATTTCAATTGGTATGTGAGCTGAAGATGGCTGTGGAGATTGCATTAGATTATAGGTTAGAGTTTAAT---------------CTTTTAACTGCCGACAAGATTGAGAGAGGAATAAAGAGTGTGTTGGATAAGGATGGAGAGGTAAGGAAGAAAGTGAAAGAGATGAGTGCAGCAAGTAAGAAGACTCTGTTAGATGGAGGATCTTCCTACACTTATTTAGGTCGTTTGATCGATTATATTAGGTAT------------------------------------------------------------------------------------------------------------------------TCAAAA------------------------------------------------------------------------------------------------------------------------------------------------------------------------------------------
>Medtr5g090660.1
------------------------------------ATGAAGAAAGCAGAAGTGTTTGTCCCTTTTCCGGCTGAGGGTCATATAGTTTCTGCTCTCGAGTTTGCGAAGCTTCTAATCAACCGTGATAACCGTCTCCGAATAACTGTTTTAGTTATCAAATTCCCACACGAAACCGATGTC------------CTCCACATCATCAACCTTCCAGAATGTTCT------CCCTCTATGACTGCGCTCCTCGAAGCTCAGAAACCAAACGTCAAACAAGTAGTATCTAACCTC---------GGAGTCCTTGCCGCTTTTGTTGTTGACATGTTCTGCACAAACATGATTGATGTTGCCAAAGAGTTCTCTGTCCCTACGCTTGTCTTCTTCACTTCCGGTGTTTTCCTTGGATTGAGTTTTCATCTTTACACTCTTCGTCAACGAGACAATGTCTATTCAACTAAGTTGTTA---CAACTCACTGACTTGGCTGTCCCGAGTTTCGCTAACTTGGTTCCAACAAAAGCATTGCCCAGTGCTGTGCTAAGCAAAGAATGGGAGTCGTTTATGATGGGCTATTGGAAAGGCCTCAAGAACGCTGATGGCTTTATAGTAAATTCATTTGAAGAGCTAGAATCCCACGCAGTTCACTCGATTTCATCTGATCCTGGTCCAGCTGGTTTACCTTATCCGGTAGGGCCCATACTGAACCTGGAG------CCCAAAACCAAGGGCACC------TCCGACATCATCAAGTGGCTTGATGATCAACCTGCATCCTCAGTAGTTTTCCTCTGCTTCGGAAGTATGGGTTCTTTCGACGAGGATCAGACGCAGATTGCATGCGCTATTGAGAATAGTGGGGCCCGGTTCATATGGTCTCTTCGTAAACCTCCACCGGAGGGC---ATGGCCTCGCCCTCTGATTACCCTCTTTTTGATTTGGGTTCAAGTTTACCCGAAGGATTTTTAGAGCGGACAGCAGAGATTGGAAGGGTTGTTGGATGGGCCCCACAAGTCCTAGCCCACCCAGCCATTGGAGGATTTGCTTCGCATTGTGGTTGGAATTCAGTACTCGAGAGCATTTATTTTGGTGTGCCTATAGCCGCATGGCCACTTTATGCAGAACAACAGACTAATGCTTTTGAATTGGTGTGTGAGTTGAAAATAGGAGTTGAAATTTCGTTGGATTATAGGGCGGAGTTTAAT---------------CTTGTAACTGCCGATAAGATTGAGAGAGGAATAAGGAGTGTGTTGGATAAGGATGGAGATGTAAGGAAGAAAGTGAAAGAGATGAGTGAAAAAAGTAAGAAGACTTTGTTAGAAGGTGGATCTTCTTACGCATATTTAGGTCGATTGGTTGATTATATTATGAAT------------------------------------------------------------------------------------------------------------------------------CTTTGGTTACTCAAGCTGAGAAGCTTAAGGAAATTGTTGACACCTTTTGCGACTGCTCTGGATAATGAATGTGGCCTGAAGGCATCCTTGAATTATTACATTGGTGCTTACCTGTTACAATATGTAATCTCATCTGCATCAGATTCAAAGTTTATGATATATAACTATTATCAATTAGAT------
>Medtr5g098930.1
------------------------------------ATGAAGAAACTAGAAGTGTTTATCCCTTCTCCAGGTGTGGGACATTTAGTATCCACCCTTGAGTTTGCTAAGCTTCTCATCAACCGTGATAACCGTCTCCGTGTAACCGTCTTGGTCATCAAGTTTCCAAAC------------------GAAAATCTCCATGTCATTAACCTCCCTGAAACCACTCAT---AGCTCTGTAGCTGCTCTTGTTGAAACCCAAAAGGCCAATGTTAAAGAAGCTGTTTCAAATATC---------GGAAAGCTCGCTGCCTTCGTTGTTGACATGTTCTGCACCACCATGATTGATGTAGCTAATGACTTTGGTGTCCCTTCCCTCGTCTACTTCACTTCCGGTGTTTTCCTTGGTTTGATGCTTCATTTTCACACACTTTTTGAA---GACAACATCGAAGCCACTCGATTGCTGTTTCAACAGGATGAATTGGACATCCCTTGTTTCGCTAACCCGGTTCCTACAAACACGCTTCCCACTGTAGTGTTGCGCAAGGAGTGGGAATCATCTTTCATTAACTATGTCAGAGGACTCAAGAAAGCAAGTGGGGTCATAGTAAATTCGTTTCAGGAGCTAGAATCTCATGCAGTTCACTCATTCTTAGAAGATCCGGGTCTACGTAGTTTTCCCTATCCAGTGGGACCAGTATTAAACCTTGAGACCAAACCCGAGCCTAATGGTATT------TCTGACATTGTTAATTGGCTCGATGACCAACCTCTTTCGTCCGTAGTTTATCTTTGCTTTGGGAGCAAGGGTTCTTTCGATGAGGATCAAAGGGAGATTGCGTATGCTATTGAGAAAAGTGAGGCTCGCTTCCTGTGGTCTCTGCGAAAACCCCCACCGAAGGGA---ATGGGTGAGACATCTGATTACTCTCTTTCTGATTTGGTCGCAGTTTTACCTGAAGGGTTCTTAGATCGAACAGCTAGGACTGGAAGGGTCATTGGATGGGCTCCTCAGGTCCTCGCTCATCCAGCAACAGGAGGCTTTGTTTCACATTGTGGTTGGAATTCGACTCTCGAGAGCATATATTATGGTGTGCCTATTGCCACATGGCCACTCTTTGCTGATCAACAAACCAATGCTTTTCAACTTGTGTCTGAGCTGAAGATGGGTGTGGAGATTGCAGTGGATTATAGGATGGAGTACGAT---------------CTTTTAGCTTCAGACAAGATCGAGAAAGGAATAAGGAGTGTGTTGGAAACAGATGGAGAGGTAAGGAAGAAAGTGAAAGAGATGAGTGAACATTGTAGGAAGACATTGTTAGAGGGTGGATCTTCCTACACTTGCTTAGGTAGTTTGATTGATTATATTATGAAT------------------------------------------------------------------------------------------------------------------------------------------------------------------------------------------------------------------------------------------------------------------------------------------------------------------------
>Medtr5g090600.1
------------------------------------ATGAAGAAAGCAGAAGTGTTTATCCCTTCTCCTGGTGTTGGCCATTTAGTTTCCACCCTTGAGTTCGCGAAACTTCTAATCAACCGTGATAACCGTCTCCGAATAACTGTTTTAGTCCTCAAATTTCCACACGAAACTGATGTA------------ATCCGCATCATCAACCTTCCAGAATGCTCT------TCCTCCATGTCCGCTCACCTTGAAGCTCAGAAACCAAACGTCAAACAAGCCGTATCTAACCTC---------GGAGTCCTCGCAGCTTTCGTTGTTGACATGTCCTGCACAGCCATGATTGATGTTGCCAAAGAGTTCTCCATCCCTACACTCGTCTTCTTCACTTCCAGTGTATTCCTTGGTTTGACTCTCTATCTTCACAATATGTTTGAACAA------GTAGATTCAACTCAGTTGCTG---CAGCAGAACGAGTTAGCCATTCCGACTTTCACCAATTTGTTTCCTTCAAACTCATTGCCACGTTCCCTGCTAAGCAAGGAATGGAAACCGGTTTTCAAGAGCTATGCAAGAGGCCTCAAGAATGCCGATGGAATCATAGTAAATTCATTTGAAGATCTTGAATCTCATGCGGTTCACTCCTTTTTCTCTCATCCTGAATTAACAAGTTTACCATATCCGGTAGGACCTATATTAAGTCCTGAG------CCCAAAACCAAGGACATT------TCT---ATCATCAAGTGGCTTGATGATCAACCTCTTTCCTCCGTCGTTTTCCTTTGCTTCGGAAGCAAAGGTTGTTTTGATGAGGATCAGAAGGAGATCGCATGTGCTATTGAGAATAGTAAGTCCCACTTCATATGGTCTCTCCGTAAACCTGTACCGAAGGGG---------------------------------------------------CGCCAGGGATTCTTAGATCGTACGGCAGAGATTGGAAGGGTGATTGGTTGGGCTCCACAAACCCTAGCCCATCCAGCCACAGGAGGATTTGTTTCACATTGTGGTTGGAATTCCACACTCGAGGGCATATACTTTGGTGTGCCCATTGCAACATGGCCGCTCTTTGCTGAACAACAGGTTACTGCTTTTGAATTGGTGTGTGAGCTGAAGATTGCTGTGGAGATTGCGCTAGATTATAGGGTGGAGTATAGT---------------CTTTTAACTTCGGACAAGATTGAGAGAGGAATAAGGAGTGTATTGGATAAGGATGGAGAGTTTAGGAAAACAGTGAAAGAGATGAGTGAAAAGAGCAAGAAGACTTTGTTAGAGGGAGGATCTTCTTCCACTTATTTAGGTCGTTTAATTGATTATATTATGAAC------------------------------------------------------------------------------------------------------------------------------------------------------------------------------------------------------------------------------------------------------------------------------------------------------------------TCAAAT
>Medtr5g090580.1
------------------------------------ATGAAGAAAGCAGAAGTGTTTATCCCTTTTCCTGGTGTGAGCCATCTAGTTTCCACCCTTGAATTCGCGAAGCTTCTAATCAATCGTGATAACCGTCTCCGAGTAACTGTTTTAGTTATCAAATTCCCACATGAAAATGATGTC------------CTCAACATCATCAACCTTCCAGAAGTTTCT---GGTGCTTCCATGCCTGCTCTCCTCGAAGCTCAGAAACCAAATGTCAAACAAGCCGTTTCTAACCTC---------GGAGTCCTCGCCACCATCGTTGTTGACATGTTCTGCACCACCATGATTGATATTGCCAAAGAATTTTCAGTTCCTATGCTCGTCTTCTTCACTTCTGGCGTTTCCCTTGGTTTGAATCTTCATATTCATACCCTCCGTGAACGAGACAACGTTGATTCAACTCAGTTGCAG---CAGCAGAAAGAGTTAGCCATCCCGACTTTCGCTCACTTGTTTCCTTCAAGCTCATTGCCTGGTTCCGTCCTAAGCAAGGAATGGGAACCGTTTTTCATGAGCTTCATAGAAGGCCTCAAGAATGCCGATGGCATTATAGTAAATTCATTTGAAGAGCTAGAATCACACGCGGTTCACTCCTTTTTCAATCATCCTGAATTAACAAGTTTACCATATCCGGTAGGACCTATATTAAGTCCTGAG------CCCAAAACCAAGGACGTT------TCT---ATCATCAACTGGCTTGATGATCAACCTCTTTCTTCTGTTGTTTTCCTCTGCTTTGGGAGCAGGGGTTGTTTCGATGAGGACCAGAAGGAGATCGCACATGCTATTGAGAATAGTGGGGCCCACTTCGTATGGTCTCTCCGTAAACCAGCACCAAAGGGC---ATGGCTGCACCTTCTGATTACACTCTTTCTGATCTGTGTTCGGTTTTACCAGAAGGATTCTTAGATCGAACGGAAGAGATTGGAAGGGTGATTGGTTGGGCCCCACAAGCCCTAGCACATCCAGCCATAGGAGGATTTGTTTCACATTGTGGCTGGAATTCCACACTCGAGAGCATATATTTTGGTGTGCCCATTGCAACATGGCCGCTCTTTGCTGAGCAACAGGTTAATGCTTTTGAATTGGTGTGTGAGTTGAAGATTTCCGTGGAGATTGCGTTAGATTATAGGGTGGAGTTTAAC---------------CTTTTGACTGCTGACAAGATTGAGAAAGGAATAAGGAGTGTGTTGGATAAGGATGGAGAGTTCAGGAAAAAAATGAAAGAGATGAGTGAAAAGAGTAAGAAGACTCTGTTAGAAGGAGGATCTTCCTCCATTTATTTAAGTCGTTTAATTGATTATATTATGAAC------------------------------------------------------------------------------------------------------------------------------------------------------------------------------------------------------------------------------------------------------------------------------------------------------------------------
