# Supplementary material for: Impact of recurrent gene duplication on adaptation of plant genomes
Source: BMC Plant Biol. 2014 May 31;14:151. doi: 10.1186/1471-2229-14-151 (PMC4049390; doi:10.1186/1471-2229-14-151)
Supplement: Additional file 4 — Contains the cleaned alignments of the clusters with codons under selection. [file 1471-2229-14-151-S4.zip › 4437544801233534_add4/Additional_file_4/Medtrcluster57_aligned.fasta]

>Medtr7g053030.1
ATGAATCAGGACAAAGCAGAAAAATTTACAAATATGATATTAGACCGAACAATTTTTCCACGTTCATCTATTAATACAACAGCCTCGGATCCTGAAGGCAAATTTTTAGTCTTAAATGTTTGTATTAACATGCCACCCAAGGTTACATCTGATGGCAATTGGGCTAATCATGATCAAGCTGCAATGCCTATGCAATCCACTTTGCCATTGTTAGAGCTTCAAATTCTCACAATCTTTGCCATTACTCAATGCTTTCATTTGGTACTTAAGCGTCTTGGGGTCCCTTATTTCGTTTCACAAATCATG------------------------------GGTACCCCT---------------------------------------------------------------------------------------------------------------------------------------------------------------------------------------------------------------------------------------------------------------------------------------------------------------------------------------------------------------------------------------------------------------------------------------------------------------------------------------------------------------------------------------------------------------------------------------------------------------------------------------------------------------------------------------------------------------------------------------------------------------------------------------------------------------------------------------------------------------------------------------------------------------------------------------------------------------------------------------------------------------------------------------------------------------------------------------------------------------------------------------------------------------------------------------------------------------------------------------------------------------------------------------------------------------------------------------------------------------------------------------------------------------------------------------------------------------------------------------------------------------------------------------------------------------------------------------------------------------------------------------------------------------------------------------------------------------------------------------------------------------------------------------------------------------------------------------------------------------------------------------------------------------------------------------------------------------------------------------------------------------------------------------
>Medtr7g053010.1
ATGAATCAGGACAAAGCAGAAAAATTTACAAATATGATATTAGACCGAACAATTTTTCCACGTTCATCTATTAATACAACAGCCTCGGATCCTGAAGGCAAATTTTTAGTCTTAAATGTTTGTATTGACATGCCACCCAAGGTTACATCTGATGGCAATTGGGCTAATCATGATCAAGCTGCAATGCCTATGCAATCCACTTTGCCATTGTTAGAGCTTCAAATTCTCACAATCTTTGCCATTACTCAATGCTTTCATTTGATACTTAAGCGTCTTGGGGTCCCTTATTTCGTTTCACAAATCATGGCTGGTTTAGTTCTAGGACCA---TTGAAG---------GCATGGACAATAGCTTTTTGTTCCTTT------------------------------------------------------------------------------------------------------------------------------------------------------------------------------------------------------------------------------------------------------------------------------------------------------------------------------------------------------------------------------------------------------------------------------------------------------------------------------------------------------------------------------------------------------------------------------------------------------------------------------------------------------------------------------------------------------------------------------------------------------------------------------------------------------------------------------------------------------------------------------------------------------------------------------------------------------------------------------------------------------------------------------------------------------------------------------------------------------------------------------------------------------------------------------------------------------------------------------------------------------------------------------------------------------------------------------------------------------------------------------------------------------------------------------------------------------------------------------------------------------------------------------------------------------------------------------------------------------------------------------------------------------------------------------------------------------------------------------------------------------------------------------------------------------------------------------------------------------------------------------------------------------------------------------------------------------------------------------------------------------------
>Medtr7g053000.1
ATGAATCAGGACAAAGCAGAAAAATTTACAAATATGATATTAGACCGAACAATTTTTCCACGTTCATCTATTAATACAACAGCCTCGGATCCTGAAGGCAAATTTTTAGTCTTAAATGTTTGTATTGACATGCCACCCAAGGTTACATCTGATGGCAATTGGGCTAATCATGATCAAGCTGCAATGCCTATGCAATCCACTTTGCCATTGTTAGAGCTTCAAATTCTCACAATCTTTGCCATTACTCAATGCTTTCATTTGATACTTAAGCGTCTTGGGGTCCCTTATTTCGTTTCACAAATCATGGCTGGTTTAGTTCTAGGACCA---TTGAAG---------GCATGGACAATAGCTTTTTGTTCCTTTTTTGGTCTCGTAGTGTGTTACAGATTCCAAGAATTTTGGAAACTCGAGATGGGAAATTTTGAAGCAAAAAACCTTCCTGTTATAGTTATAGGGCAAAGTGGTTGTTACTTTGCTGTCATAGCTTCTTTGCTTTCTGACCTTGAGATTCTTAACTCAGAACTCGGACGTTTAGCACTCTCAACAGCTATGGTTATGGATTCTTTCAACTCAATTGTTACAGGAATTGGCACAGCTTTTATTAGCAGCATCAAAACAGATTCACATGATAATGGGGATGGAAAAGGAACTCTTAAAGCCTTTTTAAATGTTTTCTATTACTTATGTTTTATGGTAGTGACTCCTCTTGTGTTGCGTCCTATATTGAAGTGGTTTGTTAAAAAGACACCAGAAGGTAGACCGATGAAGAAAGTATACATGTATATTGTGTTCATTATTGCTCTTGCAGTTGGAATGTTGGGATTATTGACAAAGCAAAGTGTTTTAGGTGGAATTTGCATTGTTGGTCTTATTGTACCTGAAGGTCCTCCATTAGGAACTGAAATGATCAAGCAATTGGAATTGTTTTGTAGTTGGTTCCTTTTTCCTATTTTTGTCACAAGTTGTGCTATGAAGATTGATCTTAGTGTATATGTTAAAAGCGACTATATTTATGTTTGGCTTGGCATTATTGTTGCTGTTCATTTGTTCAAGATGCTGGTGACCATTGGAATTTGTTGGTATTGTAACATGCCTATGGCTGATGGTTTGTGTCTTGCTCTGATGTTGAGTTGTAAAGGTGTTGTGGATTTTTGCAACAATGTGTTTCTTCATGATTCCATGCTTTTGAGCAGTGAAGCACTATCCGTTTTGAGTATAAATGTGTTGGTGATTGGAACCTTGGCACGCATTGGTGTGAAGTACTTGTATGACCCTTCAAGGAAATATGCAGGTTATCAAAAGCGTAACATCTTGAGCTTGAAACCAAACTCAGAACTTAAGATAGTTTCATGCATCCTCAAACCAAGTCACATAATTCCCATAAAGAATGTTCTTGACATTTGCAGTCCAACATCAAGCAATCCATTGGTAATTCATATCTTACATCTCTTGGAGCTTGTTGGAAGATCTTCTCCCGTTTTCATATCGCACCGGCTTCAAGAAAGAGTTGGTTCAAGTTCCCACACTTTCTCTGAAGCTGTCATCGTTACTTTTGATCTTTTCGAACATGACAATGCTGGTACTGCATCAGTGAGTACCTACACAGCTATATCGCCAGTGCGTTTCATGCACGATGATATTTGTTATCTTGCATTGGACAAACTTGCATCCATCATCATTCTTCCTTTTCATCTGAGATGGTCAGAGGATGGTTCTGTTGAATCAGCGGATGAGACCACAAGGTCTTTGAACACCAAGGTTCTTGAAAGAGCACCTTGTTCGGTAGCGATCCTTGTGAATAGAGGACACTCTTCTCCATTCAACCACAATGAGAATTCAAAGCAAATTGCCATGATTTTCTTAGGAGGTTCAGATGATAGAGAAGCATTGTGTTTGGCTAAAAGGACAATCAAAGAAGATACTTATCACTTGGTTGTGTATCACTTGGTTTCAACAATCAAGAATGATGAATTCACTAGTTGGGATGTTATGCTTGATGATGAGTTACTAAAGGGTGTTAAGGGAGTTTATGGTAGTGTAGATAACGTGACATATGAAAAAGTAGAAGTCGAAAACACTTCTGATACCACAGAATTCATCTCAGATATAGCGATTCAACATGATTTCATTATAGTTGGGAGGCGAAATGGCATCAAATCGCCTCAGACACAAGCACTTGCATCGTGGACTGAGTATCCAGAGTTAGGTGTGTTGGGAGATTTGCTTGCTTCACCCGATACTAATACCAAAGCTTCAATTTTAGTTGTGCAGCAACAAGTAATGCCTAAGGCGTCA
>Medtr5g088840.1
ATGGACGCAAAGGCAGCAACAAATTTTGGAAACATGATATTAAACCGAACAATTTTCAAATATGCATATATTAATACAACAGCCTCGGATCCTGGCGGCAAAGTTTTAGAGTTAAATGTTTGTATTGACATGCCCCCTAAGGTTGTATCTGACGGCTTTTGGGCTAATCATGATCAAGCTGCAATGCCTATGCAATCCACTTTGCCATTGTTAGAGCTTCAAATTCTCACAATCTTTGTCATTACTCAATGCTTTCATTTGGTACTCAAACGCATTGGAGTCCCTTATTTCGTTTCACAAATCTTGGCTGGTTTAGTTCTAGGACCATCATTGAAG---------GCATGGGCAATAGCTTTTTGTTCCTTTGTTGGTCTCGTAGTATGTTACAGATTCTCAGAATATTGGGGACACAAGATGGGAGATTTCGAAGCAAAAAACCTTCCTGTTATAGTTATAGGACAAAGTGGCTGTTATTTTGTTGTGATAGCTTCTTTGCTCTCTGACCTTGAGATTCTTAACTCAGAACTTGGACGTTTAGCACTCTCAATAGCAATGGTTATGGATTCTTTCAACTCAATTGTTACAGGAATTGGCACAGCTTTTGTTAGCAGCCTCCCAGCTGATCTAAGCAAGGGTGCTGATGGAGCGGCACATGTTAAAGCTTTTTTAGCTGTTTTCTATTACATTTGTTTCATGGTAGTGACTCCTCTTGTAGTTCGTCCTATACTGCAGTGGTTTGTTAGTAGAACGCCAGAAGGTAGACCGGTGAAGAAAGAATACACCTATATTGTGTTCGTTATGGCTCTGGCAGTTGGAATGTTGGCATTAGTGCCAAAGCAAAGTATTATAGGTGGAATGTGTTTGCTTGGTCTTATTGTACCTGAAGGTCCTCCATTAGGAACTGAAATGATTAAGCAATTGGAATTGTTTTGTAGTTGGTTCCTTTTTCCCATTTTTGTCACAAGTTGTGCTATGAAGGTTGATCTTAATATGCATGTTAAAAGCGAGTATGTTTATGTTTGGCTTGGTTTTATTGTTGCTATTCATTTGTTTAAGATGCTGGTGACCACTGGAATTTGTTGGTATTGTAACATGCCTATGATTGATGGTTTGTGTCTTGCTCTCATGTTGAGTTGTAAAGGTGTTGTGGATTTTTGCACGAATGTGTTTCTTCATGATGCCAAGCTTTTTAGCAAAGAATCACTATCCGTTATGAGCTTAAATGTGTTGGTGATTGGAACCTTGGCACGCATTGGTGTGAAGTTCTTGTATGACCCTTCAAGAAAATATGCAGGTTATCAAAAAAGGAACATCTTGAGCTTGAAACCAAACTCAGAACTTAAGATAGTTTCATGCATCCTCAAACCAAGTCACATAATTCCCATCAAGAATGTTTTTGACATTTGCAGTCCGACATCAAACAATCCATTGGTAGTTCATATCATACATCTCATGGAGCTTGTAGGAAGGTCTTCACCCGTTTTCATCTCGCATCGTCTTCAAGAAAGAATTGGTTCAGGTCGCTACGCTTTCTCTGAGGATGTTATTGTTACCTTTGATCTTTTCGAACATGACAATTTAGGTACTGCAAAAGTGAATACCTACACAGCTATATCTCCTATGGGTTTAATGCACGACGATATTTGTTATCTTGCATTAGACAAACTTGCGTCCATCATCATTGTTCCTTTTCATTTGAGATGGTTAGAGGATGGTTCTGTTGAATCAGGGGACGCGAACATCAGGTCTTTGAACACCAAGGTTCTTGAAAGAGCACCTTGTTCGGTAGCGATCCTTGTGAATAGAGGATACTCTTCTCCATTCAACCACAATGATAATACAAAGCAAATTGCCATGATTTTCTTGGGGGGTCCAGATGATAGAGAAGCGTTATGTTTAGCTAAAAGGACAATCAAAGAAGATACTTATCACTTGGTTGTGTATCATTTGGTTTCATCAAACAAGAATGAGGAGGCCACTAATTGGGAGGTTATGCTTGATGATGAGTTACTAAAGAGTGTTAAGGGAGTTTATGGTAGTGTAGATAATGTGACATATGAAAAAGTAGAAGTTGAAAACTCTTCAGATACCACTGCATTCATCTCAGATATAGCGAATCAACATGATTTCATTATAGTTGGGAGGCGAAATGGCATCAAATCGCCTCAGACACAAGCACTTGCATCGTGGACTGAGTATCCAGAGTTGGGTGTGTTGGGAGATTTGCTTGCTTCACCAGATACTATTACCAAAGCTTCAATTTTAGTTGTGCAGCAACAATTAATGCCTAAGCCG---
>Medtr5g088790.1
ATGAATCAGGACAAAGCAGAAAAATTTACAAATATGATATTAGCCCGAACAATTTTTCCACGTTCATCTATTAATACAACAGCCTCAGATCCTGACGGCAAATTTTTAGTCTTAAATGTTTGTATTGACATGCCACCCAAGGTTGTATCTAATGGCAATTGGGCTAATCATGATCAAGCTGCAATGCCTATGCAATCCACTTTGCCATTGTTAGAGCTTCAAATTCTCACAATCTTTGCCATTACTCAATGCTTTCATTTGGTACTTAAACGTCTCAGGGTCCCTTATTTCGTTTCACAAATCATGGCTGGTTTAGTTCTAGGACCA---TTGAAG---------GCATGGACAATAGCTTTTTGTTCCTTTTTTGGTCTCCTAGTGTGTTACAGATTCCCAGAATATTGGATACACGAGATGGGAAATTTTGAAGCAAAAAACCTTCCTGTTATAGTTATAGGACAAAGTGGTTGTTACTTTGCTGTCATAGCTTCTTTGCTCTCTGACCTTGAGATTCTTAACTCAGAACTCGGACGTTTAGCACTCTCAACAGCTATGGTTATGGATTCTTTCAACTCAATTGTTACAGGAATTGGCACAGCTTTTATTAGCAGCATCAAAACAGATTCACATGATAATGGGGATGGAAAAGGAACTCTTAAAGCCTTTTTAAATGTTTGCTATTACTTATGTTTTATGGTAGTGACTCCTCTTGTGTTGCGTCCTATATTGAAGTGGTTTGTTAAAAAGACACCAGAAGGTAGACCGATGAAGAAAGTATACACATATATTGTGTTCATTATTGCTCTTGCAGTTGGAATGTTGGGATTATTGACAAAGCAAAGTGTTCTAGGTGGAATTTGCATTGTTGGTCTTATTGTACCTGAAGGTCCTCCATTAGGAACTGAAATGATTAAGCAATTGGAATTGTTTTGTAGTTGGTTCCTTTTTCCTATTTTTGTCACAAGTTGTGCTATGAAGGTTGATCTTAGTGTATATGTTAAAAGCGAGTATATTTATGTTTGGCTTGGCATTATTGTTGCTGTTCATTTGTTCAAGATCCTGGTGACCATTGGAATTTGTTGGTATTGTAACATGCCTATGACTGATGGTTTGTGTCTCGCTCTCATGTTGAGTTGTAAAGGTGTTGTGGATTTTTGCAACAATGTGTTTCTTCATGATTCCATGCTTTTGAGCAGTGAAGCACTATCCGTTTTGAGTATAAATGTGTTGGTGATTGGAACCTTGGCACGCATTGGTGTGAAGTACTTGTATGACCCTTCAAGGAAATATGCAGGTTATCAAAAGCGAAACATCTTGAGCTTGAAACCAAACTCAGAACTTAGGATAGTTTCATGCATCCTCAAACCAAGTCATATAATTCCCATCAAGAATGTTCTTGACATTTGCAGTCCAACATCAAGCAATCCATTGGTAATTCATATCTTACATCTCTTGGAGCTTGTTGGAAGGTCTTCTCCCGTTTTCATCTCGCACTGTCTTCAAGAAAGAGTTGGTTCAAGTTACCACACTTTCTCTGAAGCTGTCATTGTTACCTTTGATCTTTTCGAACATGACAATGCTGGTACTGCATCAGTGAGTACCTACACAGCTATATCGCCACTGCGTTTCATGCACGATGATATTTGTTATCTTGCATTGGACAAACTTGCATCCATCATCATTCTTCCTTTTCATCTGAGATGGTCAGAGGATGGTTCTGTTGAATCGGTGGATGAGACCACAAGGTCTTTGAACACCAAGGTTCTTGAAAGAGCACCTTGTTCGGTAGCAATCCTTGTGAATAGAGGACACTCTTCTCCATTCAACCACAATGAGAATTCAAAGCAAATTGCCATGATTTTCTTAGGAGGTTCAGATGATAGAGAAGCATTGTGTTTGGCTAAAAGGACAATCAAAGAAGATACTTATCACTTGGTTGTGTATCACTTGGTTTCAACAATCAAGAATGATGAATTCACTAGTTGGGATGTTATGCTTGATGATGAGTTACTAAAGGGTGTTAAGGGAGTTTATGGTAGTGTAGATAACGTGACATATGAAAAAGTAGAAGTCGAAAACACTTCTGATACCACGACATTCATCTCAGATATAGCGAGTCAACATGATTTCATTATAGTTGGGAGGCGAAATGGCATCAAATCGCCTCAGACACAAGCACTTGCATCGTGGACTGAGTATCCAGAGTTAGGTGTGTTGGGAGATTTGCTTGCTTCACCAGATACTATTACCAAAGCTTCAATTTTAGTTGTGCAACAACAACTAATGCCTAAGGCGTCA
>Medtr7g052680.1
ATGAATCAGGACAAATCAGAAAAATTTACAAATATGATATTAGATCGAACAATTTTTCCACGTTCATCTATTAATGCAACAGCCTCGGATCCTGACGGCAAATTTTTAGTCTTAAATGTTTGTATTGACATGCCACCCAAGGTTACATCTGATGGCAATTGGGCTAATCATGATCAAGCTGCAATGCCTATGCAATCCACTTTGCCATTGTTAGAGCTTCAAATTCTCACAATCTTTGCCATTACTCAATGCTTTCATTTGGTACTTAAGCGTCTTGGGGTCCCTTATTTCGTTTCACAAATCATGGCTGGTTTAGTTCTAGGACCA---TTGAAG---------GCATGGACAATAGCTTTTTGTTCCTTTTTTGGTCTCCTAGTGTGTTACAGATTCCAAGAATTTTGGAAACTCGAGATGGGAAATTTTGAAGCAAAAAACCTTCCTGTTATAGTTATAGGTCAAAGTGGTTGTTACTTTGCTGTCATAGCTTCTTTGCTTTCTGACCTTGAGATTCTTAACTCAGAACTCGGACGTTTAGCACTCTCAACAGCTATGGTTATGGATTCTTTCAACTCAATTGTTACAGGAATTGGCACAGCTTTTATTAGCAGCATCAAAACAGATTCACATGATAATGGGGATGGAAAAGGAACTCTTAAAGCCTTTTTAAATGTTTTCTATTACTTATGTTTTATGGTAGTGACTCCTCTTGTGTTGCGTCCTATATTGAAGTGGTTTGTTAAAAAGACACCAGAAGGTAGACCGATGAAGAAAGTATACATGTATATTGTGTTCATTATTGGTCTTGCAGTTGGAATGTTGGGATTATTGACAAAGCAAAGTGTTCTAGGTGGAATTTGCATTGTTGGTCTTATTGTACCTGAAGGTCCTCCATTAGGAACTGAAATGATTAAGCAATTGGAATTGTTTTGTAGTTGGTTCCTTTTTCCTATTTTTGTCACAAGTTGTGCTATGAAGGTTGATCTTAGTGTACATGTTAAAAGCGACTATATTTATGTTTGGCTTGGCATTATTGTTGCTGTTCATTTGTTCAAGATGCTGGTGACCATTGGAATTTGTTGGTATTGTAACATGCCTATGGCTGATGGTTTGTGTCTTGCTCTGATGTTGAGTTGTAAAGGTGTTGTGGATTTTTGCAACAATGTGTTTCTTCATGATTCCATGCTTTTGAGCAGTGAAGCACTATCCGTTTTGAGTATAAATGTGTTGGTGATTGGAACCTTGGCACGCATTGGTGTGAAGTACTTGTATGACCCTTCAAGGAAATATGCAGGTTATCAAAAGCGTAACATCTTGAGCTTGAAACCAAGCTCAGAACTTAAGATAGTTTCATGCATCCTCAAACCAAGTCACATAATTCCCATAAAGAATGTTCTTGACATTTGCAGTCCAACATCAAACAATCCATTGGTAATTCATATCTTACATCTCTTGGAGCTTGTTGGAAGGTCTTCTCCTGTTTTCATCTCGCACCGGCTTCAAGAAAGAGTTGGTTCAAGTTACCACACTTTCTCTGAAGCTGTCATTGTTACCTTTGATCTTTTCGAACATGACAATGCTGGTACTGCATCAGTGAGTACCTACACAGCTATATCGCCAGTGCGTTTCATGCACGATGATATTTGTTATCTTGCATTGGACAAACTTGCATCCATCATCATTCTTCCTTTTCATCTGAGATGGTCAGAGGATGGTTCTGTTGAATCAGCGGATGAGACCACAAGGTCTCTGAACACCAAGGTTCTTGAAAGAGCACCTTGTTCGGTAGCGATCCTTGTGAATAGAGGACACTCTTCTCCATTCAACCACAATGAGAATTCAAAGCAAATTGCCATGATTTTCTTGGGAGGTTCAGATGATAGAGAAGCATTATGTTTGGCTAAAAGGACAATCAAAGAAGATACTTATCACTTGGTTGTGTATCACTTGGTTTCAACAATCAAGAATGATGAATCCACTAGTTGGGATGTTATGCTTGATGATGAGTTACTAAAGGGTGTTAAGGGAGTTTATGGTAGTGTAGATAACGTGACATATGAAAAAGTAGAAGTCGAAAACACTTATGATACCACGACATTCATCTCAAATATAGCGATTCAACATGATTTCATTATAGTTGGGAGGCGAAATGGCATCAAATCGCCTCAGACACAAGCACTTGCATCGTGGACTGAGTATCCAGAGTTAGGTGTGTTGGGAGATTTGCTTGCTTCACCAGATACTAATACCAAAGCTTCAATTTTAGTTGTGCAGCAACAAGTAATGCCTAAGGCATCA
>Medtr7g052970.1
ATGAATCAGGACAAAGCAGAAAAATTTACAAATATGATATTAGACCGAACAATTTTTCCACGTTCATCTATTAATACAACAGCCTCGGATCCTGAAGGCAAATTTTTAGTCTTAAATGTTTGTATTGACATGCCACCCAAGGTTACATCTGATGGCAATTGGGCTAATCATGATCAAGCTGCAATGCCTATGCAATCCACTTTGCCATTGTTAGAGCTTCAAATTCTCACAATCTTTGCCATTACTCAATGCTTTCATTTGGTACTTAAGCGTCTTGGGGTCCCTTATTTCGTTTCACAAATCATGGCTGGTTTAGTTCTAGGACCA---TTGAAG---------GCATGGACAATAGCTTTTTGTTCCTTTTTTGGTCTCCTAGTGTGTTACAGATTCCAAGAATTTTGGAAACTCGAGATGGGAAATTTTGAAGCAAAAAACCTTCCTGTTATAGTTATAGGGCAAAGTGGTTGTTACTTTGCTGTCATAGCTTCTTTGCTTTCTGACCTTGAGATTCTTAACTCAGAACTCGGACGTTTAGCACTCTCAACAGCTATGGTTATGGATTCTTTCAACTCAATTGTTACAGGAATTGGCACAGCTTTTATTAGCAGCATCAAAACAGATTCACATGATAATGGGGATGGAAAAGGAACTCTTAAAGCCTTTTTAAATGTTTTCTATTACTTATGTTTTATGGTAGTGACTCCTCTTGTGTTGCGTCCTATATTGAAGTGGTTTGTTAAAAAGACACCAGAAGGTAGACCGATGAAGAAAGTATACATGTATATTGTGTTCATTATTGCTCTTGCAGTTGGAATGTTGGGATTATTGACAAAGCAAAGTGTTTTAGGTGGAATTTGCATTGTTGGTCTTATTGTACCTGAAGGTCCTCCATTAGGAACTGAAATGATCAAGCAATTGGAATTGTTTTGTAGTTGGTTCCTTTTTCCTATTTTTGTCACAAGTTGTGCTATGAAGATTGATCTTAGTGTATATGTTAAAAGCGACTATATTTATGTTTGGCTTGGCATTATTGTTGCTGTTCATTTGTTCAAGATGCTGGTGACCATTGGAATTTGTTGGTATTGTAACATGCCTATGGCTGATGGTTTGTGTCTTGCTCTGATGTTGAGTTGTAAAGGTGTTGTGGATTTTTGCAACAATGTGTTTCTTCATGATTCCATGCTTTTGAGCAGTGAAGCACTATTCGTTTTGAGTATAAATGTGTTGGTGATTGGAACCTTGGCACGCATTGGTGTGAAGTACTTGTATGACCCTTCAAGGAAATATGCAGGTTATCAAAAGCGTAACATCTTGAGCTTGAAACCAAACTCAGAACTTAAGATAGTTTCATGCATCCTCAAACCAAGTCACATAATTCCCATAAAGAATGTTCTTGACATTTGCAGTCCAACATCAAGCAATCCATTGGTAATTCATATCTTACATCTCTTGGAGCTTGTTGGAAGATCTTCTCCCGTTTTCATATCGCACCGGCTTCAAGAAAGAGTTGGTTCAAGTTCCCACACTTTCTCTGAAGCTGTCATCGTTACTTTTGATCTTTTCGAACATGACAATGCTGGTACTGCATCAGTGAGTACCTACACAGCTATATCGCCAGTGCGTTTCATGCACGATGATATTTGTTATCTTGCATTGGACAAACTTGCATCCATCATCATTCTTCCTTTTCATCTGAGATGGTCAGAGGATGGTTCTGTTGAATCAGCGGATGAGACCACAAGGTCTTTGAACACCAAGGTTCTTGAAAGAGCACCTTGTTCGGTAGCGATCCTTGTGAATAGAGGACACTCTTCTCCATTCAACCACAATGAGAATTCAAAGCAAATTGCCATGATTTTCTTAGGAGGTTCAGATGATAGAGAAGCATTGTGTTTGGCTAAAAGGACAATCAAAGAAGATACTTATCACTTGGTTGTGTATCACTTGGTTTCAACAATCAAGAATGATGAATTCACTAGTTGGGATGTTATGCTTGATGATGAGTTACTAAAGGGTGTTAAGGGAGTTTATGGTAGTGTAGATAACGTGACATATGAAAAAGTAGAAGTCGAAAACACTTCTGATACCACGGAATTCATCTCAGATATAGCGATTCAACATGATTTCATTATAGTTGGGAGGCGAAATGGCATCAAATCGCCTCAGACACAAGCACTTGCATCGTGGACTGAGTATCCAGAGTTAGGTGTGTTGGGAGATTTGCTTGCTTCACCCGATACTAATACCAAAGCTTCAATTTTAGTTGTGCAGCAACAAGTAATGCCTAAGGCGTCA
