# Supplementary material for: Impact of recurrent gene duplication on adaptation of plant genomes
Source: BMC Plant Biol. 2014 May 31;14:151. doi: 10.1186/1471-2229-14-151 (PMC4049390; doi:10.1186/1471-2229-14-151)
Supplement: Additional file 4 — Contains the cleaned alignments of the clusters with codons under selection. [file 1471-2229-14-151-S4.zip › 4437544801233534_add4/Additional_file_4/Medtrcluster60_large_aligned.fasta]

>Medtr8g066680.1
ATGAGAAACTTAAGAAGAAGGGTAGGGGTTCACCAAGGGGAAGACGAGAAAAGGATGCCAAGAGAACAAAGAGAGATTGAGAAGATTGAAGTCAAGGTTGGGAATTTTATCATATCAGTGACACTAGCTATTGTTCTTTTGATTACTATTGCTGGAGGCCTTTATGCATATGTGAATTTTGGGCTTATTGCAAATGTTGGTAAATCATATCTGAGGGCGGGTGAAATCACTCAGCAGAATGGTCGAAAAGCATGTTTAGCAAAGGGTCTAAGACTAGGATCTATGCACCGTGTCCTTTTTCTCTCATGGGATCTCCTTGTTTCGTTCACCGTCATTATTGTTCTCAAGAATGTCGCCAATGACGGAGTGGCTCTCACTACCATGCTCAATGTTAGCTATCTCCGGTCTGAAGAACATGAGCCAGGTATGCTTATTTATTACCAATATCAGCAGGCAAATTTTTCATGCCAAAGAGGTGCAATTTCAAAAATGAAC---------------CATAAACTGAAAGTTGCAGCTGAAGACGGTAGGATAGACCTCCTCTATGAAGTAATTGAGGTTGACCCATCTATTTTAGAGAATATAGATTCAATACAGTTTGTCGAAACCCCTTTACACATCGCCGCATTTAAGGGCCATCTCCGGTTTGCCATTGAAATTATGAATTTGAAACCTTCGTTTGCTTTGAAGCTTAATCCGCAAGGATTCAGCCCAACTCACGTAGCTATTCAACAAAACCATAAGAGAATGGTGTTTTCTTTTGTAGGCATGAACAATAACCTTGTCAGAGTTAAAGGAAGAGAAGGTTGGACTCCTCCTCATTTTGCAAGTCATAATGAAGAAGTTGACCTTTTAGCTAAGTTCCTTGTTGCTTGTCCTGATTCTATTGAAGACGTGACTGTGAGGGGTGAGACTGCTCTGCATATAGCTTTGAAAAATAACAAATTCAAGGCCCTTGATCTTCTTGTTTGTTTTCTTAAGAGAAATAGGAAGAGAGATGCAAGAAAGTTAGAATATAGAACACTAAATCAGAAGGATGAGGATGACAACACTATTCTGCACATTTCAGCGCTATGTAACGAG---------CCAAAGGTGGTTCGAATGTTGACAAAG------------------------------ATAAATATGAATACAAAAAATTTGGAGAACAAAACAGCATTGGACATGGCGGTCAATGTAGAGATTAAGAATATATTGAGGAATGCTGGAGCAAAACCTAGCTCACAAGTCACGGATGCTCCCACACTTGAACAAAGA---------------------------GTGTTAACTTATCGCATTAGAAATGATGTATTAGAGGAGCAACGCAACACTTGGATGATAGTTGCGACTCTTGTTGCAACAGCCATGTATCAATCAGCATTGACTCCCGTTGGTGGAGTTTATCAGGTTAATGCTAGTGACAATAAT---GTCAACATTACTTCCTCTAATTCTACAATGTCTACC------------AATGCTGGGAAATCAATATTGTCTGGAGAATATTTCCTTATATTTTTATTTTTGAACATGCTTCCCTTTTTTATGTCAACTATAGCAGTAGTTATTCTGATACCA---------ATGTGTAGTCTACTG------------------------------------------------------------------------------------------------------------------------------------------------------------------------------------------------------------------------------------------------------------------------------------------------------------------------------------------------------------------------------------------------------------------------------------------------------------------------------------------------------------------------------------------------------------------------------------------------------------------------------------------------------------------------------------------------------------------------------------------------------------------------------------------------------------------------------------------------------------------------------------------------------
>Medtr3g016210.1
---------------------------------------------------------------------------------------------------------------------------------------------------------------------------------------------------------------------------------------------------------------------------------------------------------------------------------------------------------------------------------------------------------------------------------------------------------------------------------------------------------ATGAAT---------------GACCGATTGAATGGTGCAGCTGAAGCAGGTGATATAGATCTCCTTTATACAGTAATTCAAGATGATCCATTCATTTTGGAGATGATAGATTTAATACCATTTGTTGAAACTCCTTTGCATATTGCTGCATCTATGGGTCATCTCCAATTTGCCTCCGAGATTATGAAGTTAAAACCTTCATTTGCTTGGAAGCTAAATCAACAAGGATTCAGTCCTATCCATCTTGCTATGCAAAACAACCAAAACAGTATGGTTACTCGCTTTGTGAACTTCAATAAGGACCTTGTTAGAGTTGAAGGAAGAAATGGCATAACTCCTCTTCATTTTGCAAGTCAAATTGGCGAGGTTGAACTTTTAGCTAATTTTCTCTTTGCTTGTCCGGAATCTATTGAATACTTGACTGTGAGGTTTGAGACTGCATTGCATATTGCTGTCATGAATGAACAGTATGAGGCCCTTCAAGTGCTTCTCGGCTGGCTCAAAACAAATAAACAAAGAGGTGCTGATTTGCTGAAATATAAAATACTAAACCAGGAGGATGAGAATGGCAATACTATCTTTCACATTTCAGCGCTATATAGTGAG---------CCACAGGCGCTTCAATTGTTGATAAAGTTTTGTCAAAAAAATAAATTTTTGAAAAAGATAAATTTGTGCGCCAAGAACTTGGAAAACAAAACATCATTAGACATGGCAGTGACTAGAGAGATCAAGAGTATATTATCAAGTGTTGGAGCAAAACCTGGCTTGGAAGTCACCAATGCACCCACACTTGCACATAAA---------------------------ATGTTCCTTTATGGCCTTAGAAACGATATATCAGAGGAGCAACGCAACACTTGGTTGATAGTTGCGACTCTTGTTGCAACTGCCACCTTTCAATCAGCAATGTCTCCACCAGGTGGAGTTTATCAGGTTAATGCTAGTGACAGTAGT---TTGAACATCACGTCCACCAATTCTACTATTTCTACCAGTTTATGGGGAAATACTGGGAAATCGGTCTTGCCAGGAGCTTATTTCGATATATTTGTATATCTGAATATGCTTTCTTTTTCCCTATCAACTATAACAATATATATTCTGATCCCA---------TTAGGCACGCTAGTA---------------------------------------------------------------------------GTTGTT---------------------------------------------------------------------------------------------------------------------------------------------------------------------------------------------------------------------------------------------------------------------------------------GGTGCAAATGAGAAGAGGTCCTATTCAATCCATGATTTGGACACCAACGTTACAAATCCGGAGGCATGGGTTTACAAAATGAAGTGGGTATCTCTTCACCGGCTCCGGTCAGTTGCGCAGAAAGCAAGCAACGGTGGTACAAGCAACAAGTGGCTCCTTGTGCAGGAATGGCGATACATGCAAAGTAAAAAGCTTCCTATTCGTTGTGGAAGTAGCTGCGATTTTGTTTGCAGAAAAGCTCACCCAACTCTGACCGAAAGTTTCATGCGGATTTTTGTCACATTTCCTAACGAAATTTCGGTAAACAAGAAAGATGCTAAACCTCAAAAAATGTGTGGGTGGAGGGCAATTTTTGTATCGGTACTTCCCGAGTCGCTCCGAGCAGGGATCGAATGGGGTGGTCGGTTTTGGGGGCTTTATTTTTCCGATAATTCTTCCAATTCCGGGGGTCAAGGTAAAAGCATCAGCAGAATGATGATGAGCAAGCATAAGAGCAGCAAGGAATACCAC
>Medtr8g062410.1
---------------------------------------------------------------------------------------------------------------------------------------------------------------------------------------------------------------------------------------------------------------------------------------------------------------------------------------------------------------------------------------------------------------------------------------------------------------------------------------------------------ATGAAC---------------GACCGATTGAAAGCTGCAGCTCAAACAGGTGATATAGATCTCCTCTACTCAGTAATTCAAGATGATCCATCCATTTTGGAGAATATAGATGTAATATCATTTGTTGAAACTCCTTTACATATTGCTGCATCTTTGGGTCATATGCCGTTTGCCAATGAAATTATGAATTTAAAACCTTCATTTGCATGGAAGCTAAACCCGCAAGGATTCAGTCCCATCCATCTCGCTATGCAAAACGGCCAAAAGAGTATGGTGTTTCATTTTCTGCACAACAATAAAGACCTTGTTAGAATTAAAGGAAGAGAAGGTATAACTCCTCTTCATTTTGCAAGTCAAATTGGTGAGGTTAATCATTTAGAATACTTTCTCTTCTTGTGTCCGGAATCTATTGAATACTTAACTGTGAGGCACGAGACTGCACTGCATATTGCTGTTAAGAATGGACAGTTTGAGGCTCTTCAAGTACTTGTTATCTGGCTCAGAACAAACACAAAGAGAAGGGCTCAAATGCTGGAAAATAGAATATTAAACCAGTGGGATGAGGCACGCAACACGATTTTGCATATTTCAGCACTACGTAGTGAC---------CCGCAGGCACTTCTATTATTGTTACGT------------------------------ATAGATTTATGTTCAAAGAATCTGGAGAACAAAACCGCATTAGACATAGCAAGCACTCCAGATGTGAAGAGTATATTATTAAGTTTTGGAGCAAAACCTAGCATAGAAATCACTGATGCTCCCACAATTTCACAT------------------------------------------CGCATTAGAAGAAATATAACCGAGGAGCAACGTAACAGTTGGTTGATAGTTGCGACTCTTGTTGCAACTGCGATTTATCAATCAGGATTGAGTCCCCCTAGTGGAATTTATCAGGTTAGTGCTAGTGATGGCAATGGTGTGAACATCACTTCCTCCAATTCTACTATTTCTACT------------AATGCTGGGAAATCTGTTTTGTCAGGATATGAATTCTTTTTGTTTTTATTTATAAACATGTATTCCTTTTCTGTATCAATTTTAGCGATATTTTTTATGATACCA---------ATAGGGTTTCTAGTA---------------------------------------------------------------------------------------------------------------------------------------------------------------TTATTCATCCTTTTTAGTTCATTTATGTTAGCCATGGTGATTGACGTCATTGCTTGTGGTCATATAGATGATGGTACGATGACTACGGAGACTGCAACTGAAACAACTGCTGGC---------------------------------------------------------------------------------------------------------------------------------------------------------------------------------------------------------------------------------------------------------------------------------------------------------------------------------------------------------------------------------------------------------------------------------------------------------------------------------------------------------------------------------------------------------------------------------------------------------------------
>Medtr8g072510.1
---------------------------------------------------------------------------------------------------------------------------------------------------------------------------------------------------------------------------------------------------------------------------------------------------------------------------------------------------------------------------------------------------------------------------------------------------------------------------------------------------------ATGAAC---------------GAGCGATTGAATGCTGCAGCTGAAGCAGGTGATATAGATCTCCTCTACACAGTAATTCAAGATGATCCATACATTTTGGAGCATATAGATTCAATACCATTTGTTGAAACTCCTTTACATATTGCTGCATCCATGGGTCATATTGACTTTGCCATTGAAATTATGAATTTGAAACCTTCATTTGCTTTGAAGTTAAATCCACAAGGATTCAGCCCCATCCATCTCGCAATGCAAAAGAACAAAAAACGTATGGTGTATCACTTTGTGAGCATCAATAAAGACCTTGTTAGAGTTAGAGGAAGAGAAGGCATAACTCCTCTTCATTTTGCATGTCAAAATGGTGAGGTTCAAATGTTAGCTTACTTTCTCCGTTTGTGTCCGGAATCAATTGAATACTTGACTGTGAGGCGCGAGACTGCACTCCATATTTCTGTTAAAAATGAACAATATGAGGCCCTTCAAGTACTTGTTAGCTGGCTCAAAAAAAATACACAGAGAGGGGCTCAAAAGCTGGAAAATAAAATATTAAACCAAAGGGATAAGGCAAGCAACACAATTTTGCATATTTCAGCACTAAGTAGTGAC---------CCGCAGGCACTTCTATTGTTGGTAAGT------------------------------ATAGATTTGAAGGCAAAGAATAGTGAGAACAAAACCGCATTAGACATAGCAAGCACGCCAGAGATCAAGAGTATATTATTAAGTGTTGGAACAAAACCTAGCTCAGAAGTCACTGATTATCCCACATGTGATCATAGA---------ATCACAACTATAGGTGCT------------CGCATTAGAGGAGATATATCAGAGGAGCAACGTAACACTTGGTTGATAGTTGCGACTCTTGTTGCGACTGCCATCTATCAATCAGGATTGAGTCCCCCTGGTGGAATTTATCAGGTTAGTGCTGGTGACACTAAC---ACGAACATCACTTCCTCCAATTTTACCATTTCTGCC------------AATGCTGGGAAATCAGTCTTGTCAGGTTATGAATTCTTTTTGTTTTTATTTATTAATATGTATTCCTTTTCTGTATCAATTTTAGCGATATTTATTATGTTACCA---------ATATGCTTTCTAGTG---------------------------------------------------------------------------------------------------------------------------------------------------------------TTATTCGTCCTTTTTGGTTCAATTCTGTTACCCATGGTGATTGACGTCATT---------------------------------------------------------------ATAGTCAAA------------------------------------------------------------------------------------------------------------------------------------------------------------------------------------------------------------------------------------------------------------------------------------------------------------------------------------------------------------------------------------------------------------------------------------------------------------------------------------------------------------------------------------------------------------------------------------------------------------
>Medtr7g021090.1
---------------------------------------------------------------------------------------------------------------------------------------------------------------------------------------------------------------------------------------------------------------------------------------------------------------------------------------------------------------------------------------------------------------------------------------------------------------------------------------------------------ATGAAC---------------GAGAAGCTAAAAGCTGCAGCTCAAGCAGGCAACATAGATCTCCTCTACGCAGTAATTGATGATGATCCATTCATCCTGGAGCATATAGATTCGATACCATTTGTTGAAACTCCTTTACATATATCTGCAGATATGGGTCATCTCCAATTTGCTACTGAAATTATGATGTTGAAACCTTCATTTGCTTGGAAGCTAAACCCGCAAGGATTCAGCCCCATCCATCTCGCTATGCTAAACGACCAAAAACGTCTGGTTTATTGCTTCGTGAACATCAATAAAGACCTTGTTAGAATTCAAGGAAAAGAAGCCATAACTCCTCTTCATTTTGCAAGTCAAATTGGTGAGGTTGATCTTTTAGCTAAATTTCTCAAGTTGTGTCCGGAATCCATTGAATATTTGACTGTGAGGCACGAGACTGCACTGCATATTGCTATTAAGAATCAACAATTTGAGGCCCTTCGAGTACTTGTTGGCTGGCTGAGAACACATGTAGCGATAGGTGCGCAAAAGCTGGAAAATCAAATATTAAACAAGAGGGATGAGGCAGGCAACACCATTTTGCATATTTCAGCACTAAGTACGGAG---------CGCCAGGCAGTTCGATTGTTGGTAAAG------------------------------ATAAATTTGAACACAATGAACTTGGAGAGCAAAACAGCATTAGACATAGCAAGCACTCCACGGATCAAGAGTATGTTATTCAGAGTTGGAGCAAAACCTAGCTTAGAAGTCACTCATAATCCCACACTTGCACATAGG---------------------------------------AGAATTAGAGCAAATATGACAGAGGAGAACCGTAACACTTGGTTGATAATTGCGACTCTCGTTGCAACTGCCATCTATCAATCAGGATTGAGTCCTCCTGGTGGAATTTATCAGGTTAGTGTTGGTGATGACAATGGTGTGAACATCACTTCCTCAAATTCTACTATTTCTACT------------AATGCTGGGAAATCGGTCATGCCTGGATATGAATTCTTTTTGTTTTTAATTGTAAACTTGTATCCCTTTACTGTATCAATTATAGCAATATATCTTATGATACCAACATTA---ATGGGCTTTCTAGTG------------------------------------------------------------------------------------------------------------------------------------------------------------------------------------------------------------------------------------------------------------------------------------------------------------------------------------------------------------------------------------------------------------------------------------------------------------------------------------------------------------------------------------------------------------------------------------------------------------------------------------------------------------------------------------------------------------------------------------------------------------------------------------------------------------------------------------------------------------------------------------------------------
>Medtr8g039620.1
---------------------------------------------------------------------------------------------------------------------------------------------------------------------------------------------------------------------------------------------------------------------------------------------------------------------------------------------------------------------------------------------------------------------------------------------------------------------------------------------------------ATGAACATAGATCCCATAGATGACCGATTGAAAGCTGCAGCTCTAACAGGTGATATAGATCTCCTCTACACAGTAATTCAAGATGATCCATCCATTTTGGAGCATATAGATTTAATAACTTTTGTTGAAACTCCTTTACATACTGCTGCATCTATGGGTCATCTCCGGTTTGCCACTGAAGTTATGAATTTAAAACCTTCATTTGCTTGGAAGCTAGATCTGCAAGGATTCAGCCCCATCCATCTCGCTTTGCAAAACAACCAAAAACCTATGGTGTATCGCTTTGTGGACATCAATAAAGACCTTGTTAGAGTTAAAGGAAGAGAAGGCTTAACTCCTCTTCATTTCGCAAGTCAAAATGGTGAGGTTGATCTTTTAGTTTGCTTTCTCTTATTGTGTCCGGAATCCATTGAATACTTGACTGTAAGGCAGGAGACTGCACTGCATATTGCTGTTAAGAATGAACAGTTTGAGGCACTTCAAGTACTTGTTGGCTGGCTCAAAGAAAATTGTAAGAGAGGTGCTGAAAACCTAGAAAATAATATATTAAACCAAAGGGATGAGGACGGCAACACCATTTTGCATATTTCAGCCCTAAGTAGTGAG---------CTGCAGGCACTTCAATTGTTGGTAAGT------------------------------ATAAATTTGAAGGAAAAGAATTTGGAGAACAAAACAGCATTAGACATAACAAGCACCCCAGAGATGAAGAGTATATTATTAAGTGTTGGAGCAAAACATAGCATAGAAGTCGCTGATGCTCCCACACGTGCACATAGGTTAATGGCC------------------TTGGTATCTGAGCGCACTAGAAGTGACATGACAGAAGAGCAACGCAACATTTGGTTGATAGTCGCCACTCTTATTGCAACTGCCATGTACCAATCAGTTTTGAGTCCCCCTGGTGGAGTTTATCAGATTAGTGCTGGTGACAATAAT---TTGAACATCACTTCCTCCAATTCTACTATTTCCACC------------AATGTTGGAAGATCTGTCTTGTCAGGATATCTTTTCTCCCAATTTTCAATTTGCAATCTGTTTTCCTTTCTCTCATCAGCTATAACAATAATTATTATGGCCTCA---------TCCGGTATATTTGTG------------------------------------------------------------------------------------------------------------------------------------------------------------------------------------------------------------------------------------------------------------------------------------------------------------------------GGTTTGTCGGTTTGTATGATGCGAAGTTTGTGGGTCAGAGGTAGATGG------------------------------------------------------------------------------------------------------------------------------------------------------------------------------------------------------------------------------------------------------------------------------------------------------------------------------------------------------------------------------------------------------------------------------------------------------------------------------------------------------------------------------
>Medtr8g041240.1
------------------------------------------------------------------------------------------------------------------------------------------------------------------------------------------------------------------------------------------------------------------------------------------------------------------------------------------------------------------------------------------------------------------------------------------------------------------------------------------------------------------------------------------------------------------------------------------------------------------------------------------------------------------ATGGGTCACCTTCATTTTGCCACTGAGATTATGACGTTGAAACCTTCGTTTGCTTTAAAGCTAAATCCGCAAGGATTCAGCCCCATCCATCTCGCTATGCAAAATGACCAAAAACAGATGGTGTATCGCTTTGTAAAAATCAACAAAGACCTTGTTAGAGTTATAGGACGAGACGGCTTAACTCCTCTTCATTTTGCAAGCCAAATTGGTGAGGTTGATCTTTTAGCTCACTTTCTCTTCTCGTGTCCAGAATCCATTGAAGATTGGACTGTGAGGTGCGAGACCCCACTGCATATTGCTATTAAGAATGAACAATTTGAGTCCTTTCAAGTGCTTGTTGGGTGGCTCGAAAAAAATAAACGGAGGGGCGCTAAAGAGCGGAAGAGTAGAATATTAAACGAGAGGGATGAGGCAGGAAACACAATTTTACACATTGCAGCACTAAGTAGTGAACCACTGGTAGTGCAGGAGCTTCTATCGTTGGTAAAG------------------------------ATAAATTTGCACAAAAAGAATTTGGAGAATAAAACAGCATTGGACATAGCAAGCATTCCAGAGATCAAGAGTATATTATTCAGTGCTGGGTCAAAACCAAGCTTAGAAGTCACAGATGCTCCCTCACCTACACATTGG---------------------------TTCTTCTCTCAGTTTAGTAGAACTAACATAACAGGGGAGGAACGTAACGCTTGGTTAGTAGTTGCGACTCTTATTGCAACTACCATGTACGAATCAACTCTGAGTCCCCCTGGTGGAGTTTATCAGATTAGTGCTGATGACAATAAT---TTGAACATCACTTCCTCCAATTCTACTATTTCTACC------------AATGTTGGGAAATCTATCTTGTCTAAAACTGATTTCACGACGTTTTCAGTTTTGAATATGTTTTCCTTTTTCATGTCATTTCTAACAATAATTATTATGACACCA---------CCAGGTATTTTTGTG------------------------------------------------------------------------------------------------------------------------------------------------------------------------------------------------------------------------------------------------------------------------------------------GTTATAATTATGAAGATCACACTTAAAAGT------------------------------------------------------------------------------------------------------------------------------------------------------------------------------------------------------------------------------------------------------------------------------------------------------------------------------------------------------------------------------------------------------------------------------------------------------------------------------------------------------------------------------------------------------------------------------
>Medtr8g068990.1
---------------------------------------------------------------------------------------------------------------------------------------------------------------------------------------------------------------------------------------------------------------------------------------------------------------------------------------------------------------------------------------------------------------------------------------------------------------------------------------------------------ATGAAC------GCCATATATAACCGAATGAATGCTGCAGCTCATGCAGGTGATGTAAATCTCCTCTACACAGTAATTCAAGATGATCCATACGTTTTGGAGCGTATAGATTTAATACCATTTGTTGAAACTCCTTTACATATCGCTGCATCTATGGGTCACCTTCCTTTTGCCACTGAGATTATGACGTTGAAACCTTCGTTTGCCTTAAAGCTAAATCCGCAAGGATTCAGCCCCATCCATCTCGCTATGCAAAATGACCAAAAACAGATGGTGTATCGCTTTGTAAAAATCAACAAAGACCTTGTTAGAGTTAGAGGACGAGACGGCTTAACTCCTCTTCATTTTGCAAGCCAAATTGGTGAGGTTGATCTTTTAGCTCACTTTCTCTTATTGTGTCCAGAATCCATTGAAGATTGGACTGTGAGG------------------------------------------------------TTGCTTGTTGGATGGCTCGAAAAAAATGAACGGAGTGGCGCTGAAGAGCTGGAGAGTAGAATATTAAACGAGAAGGATGAGGCAGGAAACAGTATTTTACATGTTGCAGCACTAAGTAGTGAACCACTGGTAGTGCAGGAGCTTCTATCGTTGGTAAAG------------------------------ATAAATTTGCGCAAAAAGAATTTGGAGAATAAAACAGCATTGGACATAGCAAGCATTCCAGAGATTAAGAGTATATTATTCAGTGCTGGATCAAAACCAAGCTTAGAAGTCACAGATGCTCCCACACGTGCACATTGG---------------------------TTCTACACTCAG---CGTAGAACTGACATAACAGGGGAGGAACGTAACACTTGGTTAGTAGTTGCGACTCTTATTGCAACTACCATGTTCGAATCAACTCTGAGTCCCCCTGGTGGATTTTATCAGATTAGTTCTGATGACAATAAT---TTGAACATCACTTCCTCCAATTCTACTATTTCTACC------------AATGTTGGGAAATCTGTCTTGTCTATAAATGATTTCACGTCGTTTTCAGTTTTGAATATGGCTTCCTTTTTCGTATCATTTCTAACAATACTTATTATGATACCA------GAACCAGGAGCATGCCCAGAGGATATAGTTTTAAGTGTCCTTATAGAGCAGCAGTTGTATAATAAGTGTGAAGTTAAATTTTTGAGACATGTT------GGAGTCCTTAATTGGGGTAGACCCAAGAATGTAGCTGAAGTAAGAAGTTTTTTGGAATTATTAGGTTACTATCGAAGG---------------------------------------------------------------------------------------------------------------------------------------------------------------------------------------------------------------------------------------------------------------------------------------------------------------------------------------------------------------------------------------------------------------------------------------------------------------------------------------------------------------------------------------------------------------------------------------------------------------------------------------------------------------------------------------------------------------------------------------
