# Supplementary material for: Impact of recurrent gene duplication on adaptation of plant genomes
Source: BMC Plant Biol. 2014 May 31;14:151. doi: 10.1186/1471-2229-14-151 (PMC4049390; doi:10.1186/1471-2229-14-151)
Supplement: Additional file 4 — Contains the cleaned alignments of the clusters with codons under selection. [file 1471-2229-14-151-S4.zip › 4437544801233534_add4/Additional_file_4/Medtrcluster61_aligned.fasta]

>Medtr4g055800.1
GCCTTTAAATTTCGCGGTCAAAATGGGCCAACAAAA---CACCCCTGTCAAAATGTAAGTGGTCCCGGAATGACCTATGTCAATTTGCCAGGGGTTTTCCTTGGCTTAGTCCCTGAGTTTGCCAGGGGTTTCAAGACCCTGTCAAAATCCCTAGCAAAAGGTAATGTTTCTTGTAGTGTGTGCGCAAACAAATAC---------ACG---GAACAAGAAGATTCTGAGTATAGTGAGGAATTAGGGCTTATGTATGAGAACGACCCTCGACCATTTATGTATACGAGGCGTTCTGATGGTCAAGTGTTTATGAACAAGGCTTGGTTGGAT------------GAGTATAATGAGCTCTGTAGCGGTCTAAGTGTTTACGATGCTATCTCCCCTCCACTTGATTGC---------GATATATCTGGCGGT---------------CTCCCTACTCTCGAAAAACTCTGCAACGTTGCTTTGAATAAG------------------------------------------------------ACTGATGGTAGGGTGTATTACATTACTTTTCAAGCAACA---------------ACAACTTTCCAGACTCATGTTGTTCAA------------------------------------------------------------------------------------------------------------------------------------------------------------------------------------------------------------------GATATTGTTGATGTTGAT---------------TTT------------------------------------------CTCATT---------------------------------------------------------AAA---------------------------------------------------------------------------------------------------------------------------------------------------------
>Medtr3g083080.1
------------------------------------TCG------------------------------------------------------------------------CTGAAA------------------------------------------------------------------------------AAAGGG---------AAATTTGAAGATCTTGAGATTAGTTTCTCT---------ATGTATGACGATGACATTAAGCCTTTTATGTTTATG------TGTGGGCGATTTACGTATAAGAATAAGGCTCAGATTCAACAAGATAAGGAGAAGCATAAAAAGCTCTCTCGCAACCTATCTCCTTTCGATGCCATCACTCCTCCAAAAAATGCA---------AATCTACATTTCAGT---------------CGCCTTAGACTCACTTCCCTCTGCAAGTTTGCGTTAGACAAGTACAATGCT------GAGAACCAGGGTGCAAATTTTGTGTTTGCTGACATTGTG------GGTCGTACGTATTACATTACCTTTCAAGCACAG------AACATC---ATAATTTTCCAGGCACAAGTACAGAACAAGAGGCTT------------------------------------------------------------------------------------------------------------------------------------------------------------------------------------------------------------------------------------------TGT------------------------------------------TCCATG---------------------------------------------------------AAG---------------------------------------------------------------------------------------------------------------------------------------------------------
>Medtr3g083030.1
------------------------------------TTG------------------------------------------------------------------------GCGGAT------------------------------------------------------------------------------AGAGGG---------AAAGTTGAAGATCTTGAGATGAGTTTCTCT---------ATGTTTGACGATGACATTGAGCCTTTTATGTTTATA------TGCGCGCGCTTTATTTACAAGAATAAGGCCCAGATTCAAAAAGATAAGGAGGAGTATCGTGAGTGCTCTCGCAACCTAAGTGTGTTCGATGCTATCCCCGTTCCAAAAATCTCA---------GGAAAATGTGGGGGT---------------CGCCTTTTTCTCACTCCCGCCTGCCACCTTGCCTTAGACAATTACAATGCT------GAGAATCAGGGTCCAAATTTCGTTTTTGTTGACGTTGTC------GGTGGTTTCTATTACATTACCTTTCAAGCACAA---------------ATAGCTTTTCAGGCCGAAGTCAGGATTTGGAGGACT------------------------------------------------------------------------------------------------------------------------------------------------------------------------------------------------------------------------------------------TGT------------------------------------------GCCATT---------------------------------------------------------AAA---------------------------------------------------------------------------------------------------------------------------------------------------------
>Medtr3g083050.1
------------------------------------TTG------------------------------------------------------------------------CCAGAA------------------------------------------------------------------------------AGAGGG---------AAAGTCGAAGATCTTGATATGAGTTTCTCT---------ATGTTTGACGATGACATTGAGCCTTTTATGTTTATA------TGCGCGCGCTTTATTTACAAGAATAAGGCCCAGATTCAAAAAGATAAGGAGGAGTATCGTGAGTGCTCTCGCAACCTAAGTGTGTTCGATGCTATCCCCGTTCCAAAAATCTCA---------GGAAAATGTGGGGGT---------------CGCCTTTTTCTCACTCCCGCCTGCCACCTTGCCTTAGACAATTACAATGCT------GAGAATCAGGGTCCAAATTTCGTTTTTGTTGACGTTGTC------GGTGGTTTCTATTACATTACCTTTCAAGCACAA---------------ATAGCTTTTCAGGCCGAAGTCAGGATTTGGAGGACT------------------------------------------------------------------------------------------------------------------------------------------------------------------------------------------------------------------------------------------TGT------------------------------------------GCCATT---------------------------------------------------------AAA---------------------------------------------------------------------------------------------------------------------------------------------------------
>Medtr3g083070.1
------------------------------------TTG------------------------------------------------------------------------CCGGAT------------------------------------------------------------------------------AGAGGG---------AAAGTTAAAGATCTTGAGATTAGTTGCTTT---------GTGCATGACGATGACATTAAGCCTCTTATATTTAAA------TGTGATCGCTTCGAGTATAGGAATAAGGCACAGATTCAAAAAGATAAGGAGGAGTACAAACAGCTCCGTCGCGGCCTAAGTAATTTTGATGCTATTGCCCCTCCGAGAATTGCA---------GGATTAGTTGGTTGT---------------CGCCTTCAACTCACTCCCCTTTGGGAGGCTGCGTTG------------------------------GGTGCAAAATTTGTGTTAGCTGACATTGTG------GGTGGTATGTATTATATTACCTTTCAAGCAAAA------CGCCGT---ACAACTTTCCAGGCACAGTTCTGGAAAAGGAGGCCT------------------------TCCCTCGTCTGGGTAAGCACTGAGTTTATGTACGGTTTTAATATAGAGTCAATAGTAGATGCGGATGATGACCGTTTTAATTATTTTGTTAAGAAGGTTTTTCCTAGAATAAAAGACTCGTATCAGGGAGGAATCATGATATTTGCCAGTTCTTACTTTGAATTTATTCGAATCCGA------------------CAGAATGCCTCCTTCTGT------------------------------------------CTGCTT---------------------------------------------------------GGGTTTCTCGTGCACGTGGTTGGTTCTTTGGAGGGAAAGAAAAATTATATTCGCGGGGTTAAGAATTTAATCATGTATTCACTCCCAGAGAGGAAGGAACTTTACCCTGAGGTAAGCAGGCTTGTAAATGAAGTAGTAATTTCTCTTCTCTCGCAA
>Medtr3g083150.1
------------------------------------TTG------------------------------------------------------------------------TTGGAA------------------------------------------------------------------------------------ACG------AAAATTGAATATCTTCAG---------GAC---------AAGTATGAAGATGACCCTATTCCCCGCTATTTTTCG------TGTACGCGCTTTGTTTATAAGAATAGAGTCGTGAGAGAAAAAGAAGAGGCTGAGTATTTGAAG---------------ACCCCCTTCGATGCTATCCCTATTCCACCTTTAGCA---------AATATATTTGGCCATCCCAGA---------CAGCCACTTCTCATTCGACTCTCCAAGTGTGCTTTGGAAAAGTACAACAAG------GACAATCAGGGTTTGAAGTACGAGTTTAAGGTGCTTGTC------TTAGGCAGCTACTACATTACCTTCAAAGCAACAGTTCATAACACG---ACCACTTTCCAGGCCCACGTCTGTGACTGTAGGCCT------------------------------------------------------------------------------------------------------------------------------------------------------------------------------------------------------------------------------------------TGT------------------------------------------TCCATT---------------------------------------------------------AAA---------------------------------------------------------------------------------------------------------------------------------------------------------
>Medtr3g083100.1
------------------------------------GTC------------------------------------------------------------------------CCAGAA---------------------------------------------------------------------------------------------AAATTAGAAGATCTGACTGTGAGTTTCTCT---------AGTTTTGAAGATGACATCGCTCCTTTTCTTTTTTCG------TGTCCGCGCTTTGTCTATAAGAATAAAGCACATAGAGAAAAAGAA---------------------------------GCCCCCTTCAATGCTATCCCTGTTCCATTCTTAGCA---------ATGACATGTTCAAGTCCCAGAGATGATAAACGCCCTCTCCTCACTCACCTCTCTAAATTTTCTTTAGACAAGTACAATGCT------GAAAATAAGGGTTCAAATTATGAATTTGAGAAACTCGTC------CGTGGTACTTATTACATTACCTTTGAAGCAAAAACTGATAACCGA---ACAACTTTCCAGGCCCATGTCTGGAACAAGAGTTCTAGAAAGAAGTTTGAAAAGGAATTG------------------------------------------------------------------------------------------------------------------------------------------------------------------------------------------------------------------TGT------------------------------------------TCCATT---------------------------------------------------------AAA---------------------------------------------------------------------------------------------------------------------------------------------------------
>Medtr3g082420.1
---------------------------------------------------------------------------------------------------------------ACGGAA------------------------------------------------------------------------------AGTTTG------GGT---GATGAAGATCCAGAGTTGAGTTTATCT---------ATCTATGATGACGACGATGAGCCTTACATATATATG------TGTGAAAAATATGTGTATAAGAATAAACTCAGGCTGAAA------------GAACATCTAGAGCGTTCTCGCGGCCTAAGTGAGTACGATGTTCTCCCCCGTCCGCCAGGAACA---------CTGTTATGTGGCGGT---------------CGCCCTACTCTCGAACAATTCTCTCGGCTTGCATTGGACTATTACAGTGAAAAAAATGATAATCAGGCTCCAACATTTGAGTTACATGAAGTTGTC------GGACATATGTTTTACATTACCTTTCAAGCAAAG------GACGGCGCTACAACTTTCCAGGCCCAAGTATGGGACGGTTATGAT------------------------------------------------------------------------------------------------------------------------------------------------------------------------------------------------------------------------------------------TGC------------------------------------------ATGAATCTACCTGCTATCGATATGGTTTTGGTTGTGTTAGAGAGAAATATAGAGGTTGAAAGCAAA---------------------------------------------------------------------------------------------------------------------------------------------------------
>Medtr3g082340.1
------------------------------------GTG------------------------------------------------------------------------ACGGAA------------------------------------------------------------------------------AGAGGG------GGTCCCGGTGAAGTTCCAGAGTTGAGTTTATCT---------ATCTATGATGACGACGATGAGCCTTACATATATATG------TGTGAAAAATATGTGTATAAGAATAAACTCAGGCTGAAA------------GAACATCTAGAGCGTTCTCGCGGCCTAAGTGAGTACGATGTTCTCCCCCGTCCGCCAGGAACA---------CTGTTATGTGGCGGT---------------CGCCCTACTCTCGAACAATTCTCTCGGCTTGCATTGGACTATTACAGTGAAAAAAATGATAATCAGGCTCCAACATTTGAGTTACATGAAGTTGTC------GGACATATGTTTTACATTACCTTTCAAGCAAAG------GACGGCGCTACAACTTTCCAGGCCCAAGTATGGGACGGTTATGAT------------------------------------------------------------------------------------------------------------------------------------------------------------------------------------------------------------------------------------------TGC------------------------------------------ACCATT---------------------------------------------------------AAA---------------------------------------------------------------------------------------------------------------------------------------------------------
>Medtr3g080680.1
------------------------------------------------------------------------------------------------------------------------------------------------------------------------------------------------------CAG---------AAG---------------TTCTCTTTCTCT---------AAGTATGACGATTCCGACTTTCCTTATCACGTCAAA------AGTGGTAATTTTGAGTATAAGAATGAGGCATATAGGCTG------------ATCTATAAGGAGAAGTCTCGCAACCTAAGTGTGTACGATGCTATCGCCCGTCCACCAAGATCCCATTTAATTTTAATGGGCGGCGGT------------------CCTATTCTCCAAGGATACTCCAAGCTTGCATTGGACTATTACCGTGAAAAAAACAATAATCAGGGTCCAACTTTTGTGTTTCATGGCCTTGTC------GGTAGAATCTTTTACATTACCTTTACCGCAAAA------GACACC---ACAACTTTCCAAGCTGAAGTATGCTGTGCTCGAGAT------------------------------------------------------------------------------------------------------------------------------------------------------------------------------------------------------------------------------------------TGTGATTCTACCTGCTATGAATATGGTTGTGTTGGAAATAAACATGTGACA---------------------------------------------------------GAC---------------------------------------------------------------------------------------------------------------------------------------------------------
