# Supplementary material for: Impact of recurrent gene duplication on adaptation of plant genomes
Source: BMC Plant Biol. 2014 May 31;14:151. doi: 10.1186/1471-2229-14-151 (PMC4049390; doi:10.1186/1471-2229-14-151)
Supplement: Additional file 4 — Contains the cleaned alignments of the clusters with codons under selection. [file 1471-2229-14-151-S4.zip › 4437544801233534_add4/Additional_file_4/Medtrcluster70_aligned.fasta]

>Medtr5g074850.1
------------------------AGTAGCAGTAGCAGGGACATTGCAAATGGATTTCAGCTGGAAGTTGTTTCTGCCACAAACGAAAAGAAGGTAACTAGCTTT---------------------------------------------------------------------------------------------------------------------------------------------------------------AAATCATGGTCTCACCTTACTGAAGACGAAGACTCTCCTTTCATGACTATGTATCGC------------------ACATCTCTCCTGGTTAATATGTGCCCTAAAGTAGAAAGGTTCCATTCTCTGTCTGGTGAAAGGTTTGCGAATAGGCTCAGT---ATCATTGGCTTTGGGAGTGTTAATGGCATACTTTGTCTCCAATATGGAGAAACAAGAATCTCACTGTGGAATCCAACTACCAACGAATTCAAGGTTATTCCTCCTGCTGGGACACGTCTTCCACATATTGTTCATACATTTAAACCT------GTCGATCCCTTTTACATTCAGACTACTATTCATGGATTTGGTTATGACTCTGTTGCTGATGACTATAAGCTCATTTGTCTTCAATCATTTGAATCATATTACTTTTATAATGATAAGCAACGCATGAAACAGTCATTGTTGTTGCAACATAAATCTCTTCAACCCTTTTGGATGATTTATAGCTTAACAGTCAATATGCCTCGTTCTTCACCAACTTTTCAGTTGGAATATTACCATGGAAATCACCGACTCTATATGGATGGAGTGTGTCATTGGTTGTCTCTCCCGACTTCAGGAGCATGTATGGTATCATTTGAGACGTTCTTTGTCACACCCATAGTTAGACGTCGTGCATGGCAACAATTGATGGTGGTGAATCACTCTATTTTCCATATATCAATTTTGGGTGAAGTTGGTGTGAAGGAATCATGGATCAAACTCTTCACTGTTGAGAATCCTTGCACTCTTGTTGAGTATCCTATTGGACTCGGTATGAATGGTGAAATAGTCTTCGCAAATGAAGACAACAAACTACTTTTATTTGATTTAAATACCAAGAAGATTGCAGAGCTTGGTCTTAATAGAGAAGACAAAATGGGTTTTCATCAG---------------------------------------------------------------------------------------------------------AGAAAGTGGTATAGGTGGAGTTGCTGCTCTTACAAACGTCGGAAAAGCTGTATTAGAAGGGATGGGATTCTTGGAACTGCAAGTGCTCTTACTGATATGGTCGCTGCATTAAATTTCAAAGAGAGCACAGCAATATGGCATACA------------------------------ATTTCGTTTATTGCAGCGGCCTTC------------------CTCTTGATTTGTTGTGTAGTAGCTCATATCGTGTATAAAGGA---------ATT------------------AGAAAAGAAGTGCAGCCAAGTGTAGAGACTAATACTAAACTTAGCGACGTGAAAGGTGTAGACATGCCAAAGGCTGAACTTGAAGAAATTGTTGATTACCTAAAAGATCCCGAGGAGAGTGTGGCGGCGGCCGTTGACAGAAAAGCGGTAAGTAAAAGACGAAAGCTTTCTGACCGAATTGGAATCAGTTCTGCCAAACTCTCATTTCTGTTTCTTCAAATTTTCCTTGGTGGCGAACTCCCAAAAGGAGTTTTGCTTGTTGGGCCGCCTGGCACCGCTAAAACAATGTTGGCGAGACCTATTGTTGGAGAGGCTGGGGTT------CTTGGGGTTAATGGACGTGAATTTGAAGAGGCGATTGTTGGTGTTGGTGCACAAAGGGTGAGAGATCTTTTTGCTGCTGCAAAAAAACGTGCACATTGTATAATCTTTATTGATGAGATTGATGCTATTGGTGGAAAACCAAATCCAAATTACCAAATGTACTCGAAGTTGACTTTATATCAAATGCTTGTTGAGTTAGATGGACTCGAACAAAATGAAGGCATAATTGTGATTGGTGCTACTAACTCTCACGAGTCAATAGATGAGGCTTTGTTGAGACACGGGCGATTTGATCGCCGTGTTGATGTTCCCATACCAGATAGAAAAGGATGGCTGGAGATTTTTGAATATCACATGTCAAAGGTTCTGACAAAAGATAATGTTGATCTGATGACCATTGCTCGGTTTACACCTGGGTTCTCTGGAGCTGACCTTGCAAACTTTTATAATATTGCTGCCCTGAGGGCTACAAAGTATGGTGCCAAAGCCGTGAGCACGCATGATTTAGAGTTCGCACGGGAGAAGAAT------------GAGGGTAACTCAGTTGTTACATCAGAGGAGTTAAGAAAGAAGATTGCTTACAATGAATCTGGTCATGCCTTAGTTACAATTTATACTGATGGTGCGTATCCTGTTCGCGAGGCAACTATTGATCCACATGGGCTGAGTCTTGGCAGGGTTTCTCATTTGCCTCCT---GATCGGACTAGTCCTTCCCGTAAACAGACGCTTGCCAAACTGGATTTTTACATGGGAGTCCGGGTTGCTGAAGAGCTAATTTTCAGACAAAGTGGAGTTACTGCTGGTGCATCCTCGGATCTTTTGAAGGCAACCACTCTGGCCAGGAAAATGGTTACCAAATATGGTATGAGTGCTGAAGTTGGACCCGTGAAC---------TTGGAAAAGGGGAGAAGTATGAGCTCAGAAACTAGGCTGCTTATTGAGAAAGAAGGGAAGAATTTGCTTGAGATTGAGAGAGCTTACAACAATGCAAAAACTATTCTAACCACCCATCAAAAGGAGCTTCATGTGTTTGCAAAGGCTCTTCTGAAGCATCAGACACTTACTGGACTAAGATTAGAGATTTACTTG------------------------------------------------------------------------------------------------------------------------------------------------------------------------------------------------------------------------------------------------------------------------------------------------------------------------------------------------------------------------------------------------------------------------------------------------------------------------------------------------------------------------------------------------------------------------------------------------------------------------------------------------------------------------------------------------------------------------------------------------------------------------------------------------------------------------------------------------------------------------------------------------------------------------------------------------------------------------------------------------------------------------------------------------------------------------------------------------------------------------------------------------------------------------------------------------------------------------------------------------------------------------------------------------------------------------------------------------------------------------------------------------------------------------------------------------------------------------------------------------------------------------------------------------------------------------------------------------------------------------------------------------------------------------------------------------------------------------------------------------------------------------------------------------------------------------------------------------------------------------------------------------------------------------------------------------------------------------------------------------------------------------------------------------------------------------------------------------------------------------------------------------------------------------------------------------------------------------------------------------------------------------------------------------------------------------------------------------------------------------------------------------------------------------------------------------------------------------------
>Medtr5g075370.1
------------------------------------------------------------------------------------------------------------------------------------------------------------------------------------------------------------------------------------------------------------------------AAATTATGGTCTCACCTTACCGAAGACGAAGACTCTCCTTTCATGACTATGTATAGC------------------ACATCTCTCCTGATTAATATGTGCCCTCGATTAGAAAGGTTCCATTCTCTGTCTGGTGAAAGGTTTGCGAATAGGGTCAGT---ATCATTGGCTTTGGGAGTGTTAATGGCATACTTTGTCTCCAATATGGAGAAACAAGAATCTCACTGTGGAATCCAACTACCAACGAATTCAAGGTTATTCCTCCTGCTGGGACACGTCTTCCACATATTGTTCATAAATTTAAATCTAAACTGGTTGATCCCTTTTACATTCAGACTACGATTCATGGATTTGGTTATGACTCTGTTGCTGATGACTATAAGCTCATTTGTCTTCAATCATTTGAACCATATTACTTTTATAATGATAAGCAACGCATGAAACAGTCATTGTTGTTGCAACATAAATCTCTTCAACCCTTTTGGATGATTTATAGCTTAACAGTCAATATGCCTCGTTCTTCACCAACTTTTCAGTTGGAATATTACCATGGAAATCACCGACTCTATATGGATGGAGTGTGTCATTGGTTGTCTCTCCCGACTTCAGGAGCATGTATGGTATCATTTGAGACGTTCTTTGTCACACCCATAGTTAGACGTCGTGCATGGCAACAATTGATGGTGGTGAATCACTCTATTTACCATATATCAATTTGGGGTGAAGTTGGTGTGAAGGAATCATGGATCAAACTCTTCACTGGTGAGAATCCTTGCACTCTTGTTGAGTATCCTATTGGACTCGGTATGAATGGTGAATTAGTCTTCGCAAATGAAGACAACAAACTACTTTTATTTGATTTAAATACCAAGAAGATTGTAGAGCTTGGTCTTAATAGCGAATTCAAAATGGGTTTTCATCAGGTATAT---------------TCAACTATTTCCAATTCAACAAAAAAAGTAGAAAGTGGCATAGGTGGAGTTGCTGCTCTTACAAACGTCGGAGAACCTACA------------------------------------------------------------------GGGATTCTTGGAACTGCAAGTGCTCCTACTGATATGGTTGCTGCATTAAATTTCAAAGAGCAGCAA------TGGCATACA------------------------------ATTTGGTTTATTGCAGCGGCCTTC------------------CTCTTGATTTCTTGTGTA---------------------GGCACATCGTGTATA------------------AAGGAATCAGAAAAGCCAAGTGTTGAGACAAATACTAAACTTAGCGATGTGAAAGGTGTAGACGAGGCAAAAGCTGAACTTGAAGAAATTGTTGATTACCTAAAAGATCCT------------------------------------------------------------------------------------------------------------------------------------------------------------------------------------------------------------------------------------------------------------------------------------------------------------------------------------------------------------------------------------------------------------------------------------------------------------------------------------------------------------------------------------------------------------------------------------------------AAGGTTCTGAAGGGAGATAATGTTGATCTGATGACCATTGCTCGGTTTACCCCTGGGTTCTCTGGTGCTGACCTTGCAAACTTGGTTAATATTGCTGCCCTGAGGGCTGCAAAGGATGGTGCCAAAGCCGCGAGCACACATGATTTAGAGTTTGCACAGGAGAAGATT------------GAGGGTAAGTCAGTTGTTACATCGGAGGAGTTAAGAAAGAAGATTGCTTACCATGAATCTGGTCATGCCTTAGTTACAATTTATACTGATGGTGCGTATCCTGTTCGCGAGGCAACTATCGATCCACGTGGGATG---------------------------------------------------------------CTTGCCAGACTGGATTGTTACATGGGAGGCCGGGTTGCTGAAGAGCTAATTTTCAGACAAAGTGGAGTTACTGCTGGTGCATCCTCAGATCTTTTGAAGGCAACTACTCTGGCCAGGAAAATGGTTACCAAATATGGTATGAGTACTGAAGTTGGACCTGTCAGTCACAGTTACTTGGATAAGAGGAGAAGTATGAGCTCAGAAACTAGGCTGCTTATTGAGAAAGAAGTGAAGAATTTGCTTGAG------------------------------------------------AGAGAGCTTCATGTGCTTGCAAAGGCTCTTCTGAAGAATCAGACACTTACAGGACGTCAGATTAAAAATTTACTTGTCAAATCCCGGAAGAAGTGGGGAAGTTCACAGTCCAATCCAGCA---------------------------------------------------------------------------------------------------------------------------------------------------------------------------------------------------------------------------------------------------------------------------------------------------------------------------------------------------------------------GATGCCACAGACCATGTAGCTGCAGTTTCGGGTGCCACAACCAATGCAGCTGAAGCTGGACCTTCTACTGCTGCAAAGGCTCAAGGAGTT------------------------------------------------------------------------------------------------------------------------------------------------------------------------------------------------------------------------------------------------------------------------------------------------------------------------------------------------------------------------------------------------------------------------------------------------------------------------------------------------------------------------------------------------------------------------------------------------------------------------------------------------------------------------------------------------------------------------GGGCCGGAGGTACACAACGACCAGCAGGGGCTCCCTCCCATCCAGCCT------------------------------------------------------------------------------------------------------------------------------------------------------------------------------------------------------------------------------------------------------------------------------------------------------------------------------------------------------------------------------------------------------------------------------------------------------------------------------------------------------------------------------------------------------------------------------------------------------------------------------------------------------------------------------------------------------------------------------------------------------------------------------------------------------------------------------------------------------------------------------------------------------------------------------------------------------------------------------------------------------------------------------------------------------------------------------------------------------------------------------------------------------------------------------------------
>Medtr3g104480.1
------------------------------------------------------------------------------------------------------------------------------------------------------------------------------------------------------AGCCGTCAATTAGAATTCGGAAAGGTCAAAGATTTATTGAGTGGAAACCATTTC---------GGC------------------------------------------------------------AGATCCCAGTCCAGC---------------------------------------------------------------------------------------------------------------------------------------------------------------------------------------------------------------------------------------------------------------------------------------------------------------------------------------------------------------------------------------------------------------------------------------------------------------------------------------------------------------------------------------------------------------------------------------------------------------------------------------------------------------------------------------------------------------------------------------------------------------------------------------------------TCGGCACTTTCTCAATATGTTAAAGCATTAGTAAAAGTTGATATGCTGGATGAAAGT------------------------CTAGAGACTTTGCAAAGAGGTATTTCTAATTCAGCGAGAAAGGAAGAAAATATTATAGGTGGCCTCACTTCTCTGAGAAGTGCAGGAAAACCTACAAAA---------------------------------------------------------------GGAATTCTTGGAACTGAAAAAACTCCTATTCATATGGTCGCTGCATCAAATTTCAAAGAGCAGCTA------TGGCGAACA------------------------------ATTAGGACTCTTGCAGTGGGATTC------------------ATCTTGATTTCTGGTGTCGGAGCTCTTATTGAGGATAAAGGA---------ATTAGTAAAGGACTTGGTATGAATGAAGAAGTGCGGCCCGTTTTGGAGACAAATACTAAACTTAGCGATGTGAAAGGTGTGGATGAGGCAAAAGCTGATCTTGAAGAAATTGTTCATTACCTAAGAGATCCTAAG---------------------------------------------------------------------------------------------------------------CTTGGTGGCAAACTCCCAAAAGGTGTTTTGCTTGTTGGCCCGCCTGGCACTGGTAAAACAATGCTGGCAAGAGCTATTGCTGGAGAGGCTGGGGTTCCTTTCTTCTCATGCAGTGGAAGTGAATTTGAAGAGATGTTTGTTGGTGTTGGTGCACGAAGGGTGCGAGATCTTTTTGCTGCTGCAAAAAAGCGGTCTCCTTGTATAATCTTTATTGATGAGATTGATGCTATTGGTGGAAAACGAAACGCAAAAGACCAAATGTACATGAAGATGACTTTAAATCAAATGCTTGTTGAGTTAGATGGATTCAAACAAAATGAAGGCATAATTGTGCTTGCTGCTACTAACTTACCTCAATCACTAGATAAGGCTTTGGTGAGACCTGGGCGATTTGATCGCCATGTTGTTGTTCCCAATCCAGATGTAGAAGGACGGCGACAAATTTTGGAATCTCACATGTCCAAGGTTCTGAAGGCGGATGATGTTGATCCGATGATCATTGCTCGGGGTACACCTGGTTTCTCCGGTGCTGACCTTGCAAACTTGGTTAATGTTGCTGCCCTGAAGGCTGCAATGGATGGTGCCAAAGCCATGAACATGCATGATTTAGAGTTTGCACGAGACAAGATTATGATGGGAAGTGAACGCAAGTCGGCTGTTATATCTGAGGAGTCAAGAAAGATTACTGCTTTCCATGAGGGTGGCCACGCCTTAGTGGCAATTCATACTGATGGTGCATTTCCTGTTCACAAGGCAACTATTGTTCCTCGTGGGACGGCTCTTGGCATGGTTTCTCAATTGCCT------GATCAGAACACTCATTCCCGTAAACAGATGCTTGCCGAGCTTGATGTATGCATGGGAGGTCGGGTTGCTGAAGAGTTAATTTTTGGAGAAAGTGAAGTTACTTCAGGTGCATACTCAGATCTTTCAAATGCTACTTCTTTGGCCAGGGAAATGGTTGCTGAATATGGTATGAGTACTGAAGTTGGACCCGTCACTCACAATTACTACGATGATGGGAGAAGTATGAGCTCAGAAACTAGACTGCTTATTGAGAAAGAAGTGAAGAACTTGCTTGAG------AGAGCTTACAACAATGCAAAATTTATTCTAACCACCCATGACAAGGAGCTTCATGCACTTGCAAATGCTCTTCTGGAGCATGAGACACTTACAGGAAGTCAGATAAAGGAATTACTTGTCAAATCCCAGCAGCAACAGGGAAGTTCACGCTCAAACCCTGCA------------------------------------------------------------------------------------------------------------------------------------------------------------------------------------------------------------------------------------------------------------------------------------------------------------------------------------------------------------------------------------GCAGCTGCCGCT------------------------------------TCTGCTGCTACAAAGGCTCAAGGAGTTGAGGCGGTGGATGAGCTGACGGTGAAGGAAACTAGCAAGGAGTTCGATGAGTCTAGACTTGTCCGTGTGAATGTCCTTTCCTTGAAGATATCATCTCTGAATGTTGAGGAAGAGAAGAAGAAGTTCATACTCACTCACTCAGAGGACTCAACACACTGTCACATGGCTTGTTGGAGACGTTTCATAACAAAACTCCGTTATTCAACCCATCAACCTCCAAGGCAGGTTGAAAGGCGTCAATCTGAATTTAGAAAGGTCAAAAATTCTTTGGCTAGAAACTATGTATTTTGTAACAAGTTTCAAGGTTCTATGAGGAATAGTCTTTTCTTCTCCCAAGAGAGATCCCAGTCCAGATATCTAGGAAATTTGGCACGGCCATTGTGTGATTCATCTGAAGCTGAGGAAGCCTCTTATCTCAAAGGACTTTACGATCAAAATGATCCCGAAGCTGTGATCCTAGTATTTGAAAGGCAGCCATCTCTGCATACAAATTCTTTGGCATTTTCTGAATATGTTAAAGCATTAGTAAAAGTTGGTAGGCTGGCTGAAAGTGAGTTTCTAAAGACCTTGTTAAGAGAGAGAAAGGAAGAAAGTAGTGTAGGTGGCCTTGCTGCTCTTAGAAATGTAGGAGAACCTACAAATGATGGAATTCTCGGAACTACATATACGCCTATTCATAAGAATGATGCATTGGAT------------------------------------------------------------------------------------TTCACAGAGAAGATATGGCATACAATGATTTATAAAACCCCAAAAAGATATGAAGAAGTTGTTATTCGCAATCTAGATGTAAAAGGACGACAGCAGCTTTTGGAATCTCTCATGTCAGAGGTTTTGAAGGCGGATGACGTTGATCTGGTGACCATTGCTCGTTGTACAACTGGGTTTTCTAGTGCTCACCTTGAAAAGTTGGTTAATGTTGCTGCCCTGAGGGCTACAAAGGATGGTGCCAAAGCCGTGAGCATGCATGATTTAGAGGTTGCACGTGACAAAATTTTGCTGGGAAGTGAACGCAAGTCAACTTTTATATCTAAGGAATCAAGAAAGGTTACTGCTTTCCATGAGAGTGGCCATGCCTTAGTGGCAATCCATATTGATGGTGTGTTACCTGTTCACAAGGCAACTATAGTTCCTCGTGGGATGGCTCTTGGCATGGTTTCACAACTGCCTGACTTGGATCAGACTAGTTCCTCCCGTAAACAGATGCTTGCCAGGCTTGATGTTTGCATGGGAGGTCGGGTTGAGGTCGGGTTCGCATCCTCAGATATATCTAGGGCAACTATTTTGGCCAGGGAAATGGTTGCTAAATATGGTATGAGTACTGAAGTTGGACCCGTCACTCACCATTACTATGATCAATGGAGAGGTATGAGCTCAGAAACTAGGCTTCTTATTGAGAAAGAAGTGAAGAACTTGCTTGACAGAGCTTACAACAATGCAAAAGCTATTCTAACCACCCATGAAAAGGAGCTTCATGCACTTGCAAATGCTCTTCTGGAGCATGAGACACTTACAGGAAGTCAGATAAAGGATATACTTGCAAAGGTTAAATCCCAGCAGCAACAGCCGCAGCCACATGTAGCCGAAGTTCAGGGAAGTTCACGGTCCGACCCAACAGTTGATTCCGCTACTGCGGCCACTGCAGCTGCAAAGGCTCATGGAGTTGACCTGGTGAATGCTAGGTTGTCGTCGGAAGCAATGCGCTATATAGCTCGAGTGTATGTCAAATTAGCTTATAGTGTCAAATTAGCAATGACCACTACATCGTACATACATTTGAAAATAAGCGAAGTTTTGCACATTTTTGTGAATGGGAGTGGG
>Medtr3g104470.1
------------------------------------------------------------------------------------------------------------------------------------------------------------------------------------------------------CGGCATCAATCAGAATTTGGAAAAGTCAAAGGATTATTGACTAGAAGCTATTTA---------GGC------------------------------------------------------------AGATGCCAATCCAGC---------------------------------------------------------------------------------GAG---------------------------------------------------------------------------------------------------------------------------------------------------------------------------------------------------------------------------------------------------------------------------------------------------------------------------------------------------------------------------------------------------------------------------------------------------------------------------------------------------------------------------------------------------------------------------------------------------------------------------------------------------------------------------------------------------------------GCGGCACTTTCTGAATATGTTAAAGCATTGGTGAAAGTTGATAGGCTGGATGAAAGT------------------------CTCCAGACATTGAGAAGAGGTATTTCTAATTCAGTGAGAGAAGAAGAAAGTGGTATCGGTGGCCTTGCTGTTCTTAGAAATGTGGGAAAATCTACAAAA---------------------------------------------------------------GGAATTCTTGGAACTGCTGGTGCTCCTATTCATATGGTTGCTGCATCAAGTTTCAAAGAGCAAATA------TGGCGTACA------------------------------ATTAGGTCTGTTGCAGTGGCCTTC------------------CTCGTGATTTCGGGTGTAGGAGCTCTCATTGAGGATAAAGGA---------ATTAGTAAAGGACTTGGTATGAATGAAGAAGTGCAGCCCAGTGTAGAGACCAGTACTAAATTTAGTGATGTGAAAGGTGTAGATGAGGCAAAGGCGGAACTTGAAGAAATTGTTCATTACCTAAGAGATCCTAAG---------------------------------------------------------------------------------------------------------------CTTGGTGGCAAACTCCCAAAAGGTGTTTTGCTTGTTGGCCCGCCTGGCACTGGTAAAACAATGTTGGCAAGAGCTATTGCTGGAGAGGCTGGGGTTCCTTTCTTCTCATGCAGTGGAAGTGAATTTGAAGAGATGTTTGTTGGTGTTGGTGCACGAAGGGTGAGAGATCTTTTTGCTGCTGCAAAAAAGCGGTCGCCTTGTATAATCTTTATTGACGAGATTGATGCTATTGGTGGAAAACGAAATGCAAAGGATCAAATGTACATGAAGATGACTTTAAATCAAATGCTTGTTGAGTTAGATGGTTTCAAACAAAACGATGGCATAATTGTGATTGGTGCTACTAATTTTCCTGAGTCACTAGATAAGGCTTTGGTTAGACCTGGGCGATTTGATCGCCATGTTGTTGTTCCCAATCCAGATGTAGAAGGACGCCGACAGATTTTGGAATCTCACATGTCAAAGATTCTGAAGGCGGACGATGTTGACCTGATGATCACTGCTCGGTGTACACCTGGTTTCTCTGGTGCTGACCTTGCAAACTTGGTTAATGTGGCTGCCCTCAAGGCTGCAATGGACGGTTCCAAAGCCGTGAGCATGCATGATTTAGAGTTTGCACGGGACAAGATTTTGATGGGAAGTGAACGCAAGTCAGCTGTTATATCTGAGGAAACAAGAAAGATGACTGCTTTCCATGAGGGTGGCCATGCCTTGGTAGCAATTCATTCTGATGGTGCGCTACCTGTTCACAAGGCAACTATAGTTCCTCGTGGGATGGCTCTTGGCATGGTTTCTCAACTGCCT------GATCAGACCAGTCATTCCCGTAAACAGATGCTTGCCGAGCTTGATGTTTGCATGGGAGGTCGGGTTGCTGAAGAGTTAATTTTTGGAGAAAGTGAAGTTACTTCTGGTGCATCCTCAGATCTTTCAAAGGCAACTAAGCTGGCCAGGCAAATGGTTACTAAATATGGTATGAGTACTGAAGTTGGACCTGTCACTCACAATTACTACGATGATGGGAGAAGTATGAGCTCAGAAACCAGATTGCTTATTGAGAAAGAAGTGAAGAACTTACTGGAG------AGAGCTTACAACAATGCTAAAACTATTCTAACCACCCATGAAAAGGAGCTTCATGCGCTTGCAAATGCTCTTCTGGAGCATGAGACACTTACAGGAAGTCAAATAAAGGATTTAGTTGTTAGATCCCAGCAGCCCCAAGGAAATTCTCGGCCCAATCCAGCT------------------------------------------------------------------------------------------------------------------------------------------------------------------------------------------------------------------------------------------------------------------------------------------------------------------------------------------------------------------------------------GCAGCGGCAGCT------------------------------------TCTGCTGCTGCAAAGGCTCAAGGAGTT------------------------------------------------------------------------------------------------------------------------------------------------------------------------------------------------------------------------------------------------------------------------------------------------------------------------------------------------------------------------------------------------------------------------------------------------------------------------------------------------------------------------------------------------------------------------------------------------------------------------------------------------------------------------------------------------------------------------------------------------------------------------------------------------------------------------------------------------------------------------------------------------------------------------------------------------------------------------------------------------------------------------------------------------------------------------------------------------------------------------------------------------------------------------------------------------------------------------------------------------------------------------------------------------------------------------------------------------------------------------------------------------------------------------------------------------------------------------------------------------------------------------------------------------------------------------------------------------------------------------------------------------------------------------------------------------------------------------------------------------------------------------------------------------------------------------------------------------------------------------------------------------------------------------------------------------------------------
>Medtr3g104490.1
------------------------------------------------------------------------------------------------------------------------------------------------------------------------------------------------------AGGCGTCAATCGGAATTTGGAAAGGTCAAAGATTTATTGACTACAAACTATTCA---------GGC---------------------------------------------------------AATAGA---------------------------------------------------------------------------------------------GCC---------------------------------------------------------------------------------------------------------------------------------------------------------------------------------------------------------------------------------------------------------------------------------------------------------------------------------------------------------------------------------------------------------------------------------------------------------------------------------------------------------------------------------------------------------------------------------------------------------------------------------------------------------------------------------------------------------------TTCACATTTTCTGAATATGTTAAAGCATTAGTAAAAGTTGATAGGCTGGATGAAAGC------------------------CTGAAGACTTTTCTAAGAGGTATTTCTAACTCAGCGAGAGAGGAAGATAGC---------------------------------------------------------------------------------------------------------------------CTTGGAGCTGAAAGTGCTCCTATTAGTATGGCCACTAAAATTAATTTCATAGAGCGAATG------TGGATCGCTGAGTTTAATTCAATATTCAATCTGAATTTGATGGACACATTCTCTGTTTTGTTTTTCACCCTTTTTTCACCTATATTA------------------------------------------------------GGACTTGGTATGTCTAAAAAATTTCAGCCCACTGTGGAGACAAATGTTAAATTTAGCGATGTGAAAGGTGTGGATGAGGCAAAGGCCGAACTTGAAGAAATTGTTCATTTCCTAAAAGATCCCGAG---------------------------------------------------------------------------------------------------------------CTTGGTGGCAAACTCCCTAAAGGTGTTTTGCTTTCTGGCCCGCCTGGCATTGGCAAAACAATGCTAGCAAGAGCTATTGCTGGAGAGGCTGATGTTCCTTTCTTCCAAATCAGTGGAAGTGAATTTGAAGAGATGCTAATGGATGTTGGTGCACGAAGGGTGAGAGATCTTTTTGCCGCTGCAAAAAAGAAGTCACCTTGTATAATCTTTATTGATGAGATTGATTCAATTGGTAGAAAACGAGGTAATGAGGATAAAATGAACATGTGGCAGACTTTAAATCAAATGCTCTTTGAGCTCGATGGATTCAAACAAAACGATGGCATAATTGTGATTGGTGCTACTAATCATCCCGAGTCACTAGATAATGCTTTG------------------------------------------------------------------ATATTGGAATCTCACATGTCAAAGGTTCTGAAGGCAGATGATGTTGATGTAGAAATCATTGTTCGACGTACACCTGGGTTCTTCGGTGCTGAGCTTGCAAACTTGGTTAACACTGCCGTCCTGAGGGCAACAATGAATGGTGCTAAAGCCGTGAGCATGCATGATTTTGACTTTGCACGGGACAAGATTATAATGGGAAGTGAACGCAGATCAGCGGTTATATCTGAGGAGTCAAGAAAGAATACTGCTTTCCATGAGGGTGGCCATGCCTTAGTGGCAATTCATACTGATGGTGCGCTTCCTGTTTACAAGGCAACTATAGTTCCTCGTGGGAATGCTCTTGGCATGGTTTCTCAACTGCCT------GATATAACCAGCTACTCCCGTAAACAGATGCTTGCCAATCTTGATGTTTGTATGGGAGGTCTGGTTGCTGAAGAGCTAGTTTTCGGAGAAAATGAACTTACTTCTGGTTCATCCTCAGATCTTTCAAAGGCAACTAACGTGGCCAGGCAAATGGTTACTGAATTTGGTATGAGTACTGAAGTTGGACGCGTCACTCACAATTACTATGATGATGGGAGGAGTATGAGCTCAGAAACTAGGCTGCTTATTGAGAAAGAAGTGAAGAAATTGTTTGAT------AGAGCTTACAAGAATGCAAAAACTATTCTAACCACCCATGAAAAGGAGCTTCATGCGCTTGCAAATGCTCTTATGGAGCATGAGACACTTACAGGAAGTCAGATAAAGGAATTACTTGTCAAATCCCAGCAGCAACAGGGAAATTCACAGTCCAATCCAGCA------------------------------------------------------------------------------------------------------------------------------------------------------------------------------------------------------------------------------------------------------------------------------------------------------------------------------------------------------------------------------------GCTGCGGCTTCC------------------------------------ATTGCAGCTGTTAAGGCTCAAGGAGTT------------------------------------------------------------------------------------------------------------------------------------------------------------------------------------------------------------------------------------------------------------------------------------------------------------------------------------------------------------------------------------------------------------------------------------------------------------------------------------------------------------------------------------------------------------------------------------------------------------------------------------------------------------------------------------------------------------------------------------------------------------------------------------------------------------------------------------------------------------------------------------------------------------------------------------------------------------------------------------------------------------------------------------------------------------------------------------------------------------------------------------------------------------------------------------------------------------------------------------------------------------------------------------------------------------------------------------------------------------------------------------------------------------------------------------------------------------------------------------------------------------------------------------------------------------------------------------------------------------------------------------------------------------------------------------------------------------------------------------------------------------------------------------------------------------------------------------------------------------------------------------------------------------------------------------------------------------------
>Medtr5g075340.1
------------------------------------------------------------------------------------------------------------------------------------------------------------------------------------------------------AGGCGTCAATCTGAATTTCGGAAGTTCAAAGAACTATTGAGTAGAAACGATGCAAAGTTTGAAGGC------------------------------------------------------------AGA---------------------------------------------------------------------------------------------------------------------------------------------------------------------------------------------------------------------------------------------------------------------------------------------------------------------------------------------------------------------------------------------------------------------------------------------------------------------------------------------------------------------------------------------------------------------------------------------------------------------------------------------------------------------------------------------------------------------------------------------------------------------------------------------------------------TTGGCATTTTCTGAATATGTTAAAGCATTGATAAAAGTTGGTAGGCTTTCTGAAAGT------------------------CTGAACACTCTGCTAAGAGCTATTTCTCATTCAGCGAGAAAGGAAGAGAGTAGTATAGGTGGTGTTGCAGCTCTTATAAATGTCGGAGAACCAACAAAA---------------------------------------------------------------GGGATTCTTGGAACTACAAGTGCTCCTGTTGATAAGGTTGCTGCATTAAATTTCAATGAGCAACTA------TGGCATACA------------------------------ATTTGGTTTGTTGCAGGGGCCTTC------------------CTCTTGATATGTGGTGTAGGAGCTCACATCGTGTATAAAGGA---------ATT------------------AACACAGAACTGCAGCCCAGTGTAGAGACAAATACTAAATTTAGCGATGTGAAAGGTGTAGATGAGGCGAAGGCTGAACTTGAAGAAATTGTTGATTACCTAAAAGATCCTAAG---------------------------------------------------------------------------------------------------------------CTTGGTGGCAAACTCCCAAAAGGTGTTTTGCTTTATGGCCCGCCTGGCACCGGTAAAACAATGTTGGCGAGCGCTATTGCTGGAGAGGCTGGGGTTCCTTTCTTCTCAACCAATGGACGTGAATTTGAAGAGACGATTGTTGGTGTTGGTGCACAAAGGGTGAGAAATCTTTTTGCTGCTGCAAAAAAGCGTGCGCCTTGTATAATCTTTCTTGATGAGATTGATGCTATTGGTGGAAAACCAAATTCAAATGACCAAATGTACACGAAGTTGACTTTAAATCAGTTGCTTGTTGAGTTAGATGGTTTCAAACAAAATGAAGGCATAATTGTGATTGGTGCTACTAACTCTCCCGAGTCAATAGATAAGGCTTTGTTGAGACATGGGAGATTTGATCGCCATGTTGTTGTTCCCAATCCAGATGTAAAAGGACGGCGAGAGATTTTGGAATCTCACATGTCAAAGGTTCTGAAGGCAGACAATGTTGATCTGATGATCATTGCTCGGTGTACACCTGGGTTCTCTGGTGCTGACCTTGCAAACTTGGTTGATGTTGCTGCCCTGAGGGCTGCAAAGGATGGTGCCAAAGCCGTGAGCACACATGATTTAGAGTTTGCTCGGGAGAAGATTATAATGGGAAGTCAGCGCAAGTCAGCTGTTATATCTGAGGAGTCAAGAAAAAAGACTGCTTTCCATGAGTGTGGCCATGCCTTAGTTGCAATTTATACTGATGGTGCGAATCCTGTTCACAAGGCAACCATTGTTCCTCGTGGGATGGCTCTTGGCATGGTTTCTCAACTGCCT---AACGACCAGACCAGTCTCTCCCGTAAACAGATGCTTGCCAGGCTTGATATTTGCATGGGAGGTCGGGTTGCTGAAGAGCTAATTTTCGGACAAAGTGGAGTTACTTCCGGTGCATCCTCAGATCTTTTTAAGGCAACTTCTCTGGCCAGGCAAATGGTTACTAGATATGGTATGAGTACTGAAGTTGGACCCGTCAGTCACAATTACTTTGATAACGGGAGAAGTATGAGCTCAGAAACTAGGTTGCTTATTGAGAAGGAAGTGAAGAATTTGCTCGAG------AGAGCTTACAACAATGCAAAAACTATTCTAACCACCCATCAAAAGGAGCTTCATGTACTTGCAAAAGCTCTTTTGAAGCATGAGACACTTACAGGAAGTCAGATTAAAGATTTACTTGTCAAATCCCAGCAGAAACAAGGAAGTCCAAGGTCCAATCCAGCTACTGATAAGGCTGCGGATGCCACGACCAATGCAGCTGCACCTTCTGCTGCTACGGATGCCACTACCAATGCAGTTGCAGCTTCGGATGCCGCGACCAATGCAGCTGCACCTTCTGCTACTACGGATGCCACTACCAATGCAGCTGCAGCTTCGGATGCCGCGACCAATGCAGCTGCCAATGTAGCTGCACCTTCGGATGCTGCGAGCAAAGCATCTGCACCTTCTGCCGCTGCAAATGCTGCAACCAATGCAGCTGCACCTTCGGATGCCGCGAGCAAATCATCTGCACCTTCTGCCGCTGCAAATACCGCGAGCAAATCATCTGCACCTTCTGCCGCTGCAAATGCCGCAACCAATGATGCTGCTACCAATGCAGCTGCAGCTTCAGATGCTGCGACCGATGCAGGTGCA------CCTTCTGCTTCTGCAAAGGCTCAAGGAATT------------------------------------------------------------------------------------------------------------------------------------------------------------------------------------------------------------------------------------------------------------------------------------------------------------------------------------------------------------------------------------------------------------------------------------------------------------------------------------------------------------------------------------------------------------------------------------------------------------------------------------------------------------------------------------------------------------------------GGGCCGGAGGTACACAGAGACCAGCAGGGGTTCCCTCCCCTCCAGCCT------------------------------------------------------------------------------------------------------------------------------------------------------------------------------------------------------------------------------------------------------------------------------------------------------------------------------------------------------------------------------------------------------------------------------------------------------------------------------------------------------------------------------------------------------------------------------------------------------------------------------------------------------------------------------------------------------------------------------------------------------------------------------------------------------------------------------------------------------------------------------------------------------------------------------------------------------------------------------------------------------------------------------------------------------------------------------------------------------------------------------------------------------------------------------------------
>Medtr5g075360.1
ATGTATGGGAGTGAGTTGAAATCA---------------------------------------------------------------------------------TTGATCACATTCTTGTTCCTCTCACATGGCGGCATCGACGCGTTTAATAACGCAGCAGCTGCTTACTTGTTCAATCCATCAAACTCGAATGCAAGGCGTCAATCTGAATTCGGAAAGGTCAAAGAATTATTGAGTAGAAACTATGTA---------GGC------------------------------------------------------------AGG---------------------------------------------------------------------------------------------------------------------------------------------------------------------------------------------------------------------------------------------------------------------------------------------------------------------------------------------------------------------------------------------------------------------------------------------------------------------------------------------------------------------------------------------------------------------------------------------------------------------------------------------------------------------------------------------------------------------------------------------------------------------------------------------------------------TTGGCATTTTCTGAATATGTTAAAGCATTAGTAAAAGTTGGTAGGTTGTCTGAAAGT------------------------CTGAAAACTTTGCTAAGAGCTATTTCTAATTCAGCGAAAAAAGAAGAAAGTAGTATAGGCGGCATTGCGGCTCTTACAAATGTCGGAGAACCTACAAGA---------------------------------------------------------------GGGATTCTTGAAACTACAAGTGCTCCTACTGATATGGTCGCTGCATTA---------------------------------------------------------------------------------------------------------------------------------------------------------------------------------------GAAGTGCAGCCCAGTCTAGAGACAAGTACTAAACTTAGCGATATGAAAGGTGTAGGCGAGGCAAAGGCTGAACTTGAAGAAATTGTTGATTACCTAAAAGATCCTAAG---------------------------------------------------------------------------------------------------------------CTTGGTGGCAAACTCCCAAAAGGTATTTTGATTGTTGGCCCGCCTGGCACTGGTAAAACAATGTTGGCGAGAGCTATTGCTGGAGAAGCCGAGGTTCCTTTCTTCTCAACCAGTGGACGTGAATTTGAAGAGATGGTTGTTGGTGTTGGTGCACAAAGGGTGAGAGATCTTTTTGCTGCTGCAAAAAAACGGTTGCCTTGTATAATCTTTATTGATGAGATTGATGCGTTTGGTGGAAAACTAAATTCAAACGACCAAATGTACATGAAGTTGACTTTAAATCAAATGCTTGTTGAGTTAGATGGACTCAAACAAAATGAAGGCATAATTGTGATTGGTGCTACTAAGTCTCACAAGTTAATAGATGAGGCTTTGTTGAGACATGGGCGATTTGATCGCCTTGTTGTTGTTCGCAAACCTGATGAAGAAGGACGGCGAGAGATTTTGGAATATCACATGTCAAAGGTTCTGAAGGCAGATAATGTTGATCTGATGAAGATTGCTCAGTTTACACCTGGGTTCTCTGGTGCTGGCCTTGCAAACTTGGTTAATATTGCTGCCCTGAGGGCTGCAAAGGACGGTGCCGAAGCCGTGAGCACACTTGATTTAGAGTTTGCACTGGACATGATTATAATGGGAAGTCAGCGCAAGTCAGTTGTTATATCTGAGGAATCAAGAGAAAAGACTGCTTTCCATGAGTGTGGCCATGCCTTAGTTGCAATTTATACCGATGGTGCGAATCCAATTGACAAGGCAACTATTGTTCCTCATGGGGGATATCGTGGTAGGGTTTATTATTTGCCTCGT---GATGAGAACAGGCTCTCTCGTAAACGGATGCTTGCCAAACTTGATGTTAGCATGGGAGGTCGGGTTGCTGAAGTGCTAATTTTCGGACAAAGTGGAGTTAATGCCGGTGCATGCTCAGATATTTTTAAGGCAACTTCTCTGGCCAGGAGAATGGTTACCAGATATGGTATGAGTACTGAAGTTGGACCCGTCAGTCACGATTACTTCGATAACGGGAGAAGTATGAGCTCAGAAACTAGGCTGCTTATTGAGAAAGAAGTGAAGAATTTGCTTGAG------AGAGCTTGCAACAATGCAAAAACTATTCTAACCACCCATCAAAAGGAGCTTCATGTGCTTACAAAGGCTCTTCTGAAGCATCAGACACTTACAGGAAAACAGATTAAAGATTTACTT------------------------------------------------------------------------------------------------------------------------------------------------------------------------------------------------------------------------------------------------------------------------------------------------------------------------------------------------------------------------------------------------------------------------------------------------------------------------------------------------------------------------------------------------------------------------------------------------------------------------------------------------------------------------------------------------------------------------------------------------------------------------------------------------------------------------------------------------------------------------------------------------------------------------------------------------------------------------------------------------------------------------------------------------------------------------------------------------------------------------------------------------------------------------------------------------------------------------------------------------------------------------------------TTGATGATATGTGATGGAATGGAATGGAATGAAATT------------------------------------------------------------------------------------------------------------------------------------------------------------------------------------------------------------------------------------------------------------------------------------------------------------------------------------------------------------------------------------------------------------------------------------------------------------------------------------------------------------------------------------------------------------------------------------------------------------------------------------------------------------------------------------------------------------------------------------------------------------------------------------------------------------------------------------------------------------------------------------------------------------------------------------------------------------------------------------------------------------------------------------------------------------------------------------------------------------------------------------------------------
