# Supplementary material for: Impact of recurrent gene duplication on adaptation of plant genomes
Source: BMC Plant Biol. 2014 May 31;14:151. doi: 10.1186/1471-2229-14-151 (PMC4049390; doi:10.1186/1471-2229-14-151)
Supplement: Additional file 4 — Contains the cleaned alignments of the clusters with codons under selection. [file 1471-2229-14-151-S4.zip › 4437544801233534_add4/Additional_file_4/Medtrcluster78_aligned.fasta]

>Medtr8g089530.1
---------------------------------------------------------------------------------ATGCCACCAAAGAAA---------------------------------------------------------------------------GAGTCAACAACCAAAGTTTCTAGGTGCCCTGTCTCTACTAGAAGGCGATTAAATTTGGATTCCACAATGATTTCTGATCTCCGTTGCACTTTGAGATCTTCTGGTCGCCGATGCTCTTTGAGATCCTCTAAAATGCCT---ACCGGAACAACATTGTCAAGATGTTCACGCCCTCATATATCAAGAGGACATTCTGCTGCCCCT---GATGACATTCAACAGCTTGATATTCCAGCTCAAACTATCAAAACTCAAGTTCCAGAAGAAAGTTCTCATCAA------------------------------GCTGATCCTCCCACATTGGAACCAGAGCTGGGACATAAAGAGGCTGAAAATGTTGAATACTCGACAGTAGGTGGACGAGAAATGATGGATGAAGAAGATAAGGCTGAAAATTCACCGTCCAACCATTCAAGCCTAATGGTTAGAAAA---------------------------------------------------------------GAAGAAAGGATCCCTATG------------------------------------------GTTGAGGATGTAACAAATGAGAATCATATGAAGTGTATTTCAAGGACTGGATGTTCATCCCCATCCTTTAGCCTCAAACTAACTCAACTGGTTTCCATGGCGGGAGCGGAAGAT---GATGAGGTTGATTCTGAAATGCAAAGCCAGCCTGAGGACATGGTTAATATATATCAAGTGAAGCCAGAATTTATGTCGATATTAAGAAAAATTATCGGCAAACATGGAGATATTACCAAGAATTGTGTGACAAAGTCGGTGAAATTTCGTTCAGCTTTCTTGGATACGATCTGTGAAATAATATCAGATTTGGACAAAAAGGAT------AACATCAAAGGAAATGACCTGAAAATTAAGATCGGTGACGTTAATGACATAAAAAATCTGAAAGTGGAAGTTGAGTGGCTTCACACCAGGCTAACTGAGATACTTGAGGCAAGGCAGATTCTTAAGAAGAGTGGCACATTGAAGGAAAAAAAAGACAGCATTAGGAAGTTCATTGAAATAGCTGAGGGTGAATTGAAAGAGTGTGAAGTAGAGAAGAAGAAAGTGTCTGAGAAGTTGAAGGAATTGTCAGAGAAGTTGAAAGCAATA---------------------GAGGCTGATTGGAAAGAGAGATTGACTAGAATGCAGGATGAGTCTACCAAAACATCTCAAAGAGTAAAA------------------------------------------------------------------------------------------------------------------------------------------------------------------------------------------------------------------------------------------------------------------------------------------------------------------------------------------------------------------------------------------------------------------------------------------------------------------------------------------------------------------------------------------------------------------------------GATGTCAAATCTAAA---------------------------------------------------------------------------------GTCAGACGATTTGTTGAT------------------------------------------------------------------------------------------------------------------------------------------------------------------------------------------------------------------------------------------------------------------------TGCTCACTAATTGATGGTTTGCTT
>Medtr8g089540.1
---------------------------------------------------------------------------------------------------------------------------------------------------------------------------------------------------------------------------------------------ATGATTTCTGATCTCCGTCGCACTTTGAGATCTTCTGGTCGCCGATGCTCTTTGAGATCCTCTAAAATGCCT---ACCGGAACAACATTGTCAAGATGTTCACGCCCTCATATATCAAGAAGACATTCTGCTGCCCCTTACCACAGCATATCAAGTTCCAGAACAAGGTTCTCATCAAATAGAATCAAGAGGCCAAGTGAAGTAGCAGACGCG------------------------------GCACATCCTCCCATATTGGAACCAGAGTTGGGACATAAAGAAGCTGAAAATGTTGAAAATTCAACAGTA------------------------------------------------------------------------------------------------------------------------------------------------------------------------------------------------------------------------------------------------------------------------------------------------------------------------------------------------------------------------------------------------------------------------------------------------------------TTGGCAAAGTCAGTGAAATGGCGTTCAACATTGTTGGAGACGATCTGTGGAATAATATCAGAGCTGGTCAAAAATGAT------AGCATCAAAGGAAATGACCTGAAAAGGATGATTGATGACGTTAATGAAATAAATAACCTAAAAGTGGAAGTTGTGTGGCTTCAAACCAGGCTAACTGGAATACTTGAGGCAAGGCAGATTCTTAAGCAGAGTCGCACGCTGAAAGAGAAAAAAGACAGCATCATCAAGTTCATTGAAATTGCTGAGAGTGAATTGAAAGAATGTGAAGCAGAGAAGAAG---------------------GAACTTTCAGAGAAGTTGAAAGTTGTA---------------------GAGGCTGATTGGAAAAAGAGATTGGTTAGAATGCATGATGAGTCTACCAAGACATTCAAAAGAATCAAA------------------------------------------------------------------------------------------------------------------------------------------------------------------------------------------------------------------------------------------------------------------------------------------------------------------------------------------------------------------------------------------------------------------------------------------------------------------------------------------------------------------------------------------------------------------------------GATGGCAAATCTAAA---------------------------------------------------------------------------------GTCAGACAATTTCTTAAT------------------------------------------------------------------------------------------------------------------------------------------------------------------------------------------------------------------------------------------------------------------------GGCTCACTGGTTGATGATTTGATT
>Medtr8g089480.1
------------------------------------------------------------------------------ATGCAACCAAGGAGGATA---------------------------------------GATGAAGATGTCAACATTTCTAACTCAGATTCAACC------------------TCTTGG---------GGCCCGAGAAGGCAATTAAATCCGAATCCC------------------------------------------CGTCGA---AGCTTGAGATACTCGAGAAGACTT---ATGGGAGCAACC---------------CAACCTAAAATATCAACAGGATATTCTTCTACCTCT---GATGACATCCAAATTCTTGATGTACCA------------------CAAGTTCCAGAAGAAGGTTCTGATCAAGTAGAATCCATGTCAAGATACCTAGTACAAGTTTATCCTCTCACAATGGAACCAGAGTTGGAGCATAAAGAGGCTGAAAATGTTGAAAATTCAACAGGAGGTATACCTGAGAATATGGGAGAATTAGGTGAGGCTGAAATGTCATTCTCCCATAATTCAAATAAAATGGCTGGACAGATTGCATTAGAAGAAAAGGTCCCTCTTGAAAAGGAGTCTTTGTCAGGGAAAATTCAAGCCTCA---GAAAATGCCCCTCTTGAAAAGCAGTCTTTGTCAGGGGAAATTCAAGCCTCAAATAGGTTTGAGGAAGTGACAAAT---------ATGAAGTCTATTTCAAGGGCTGGATGTCTATCCCCATCTTTTAGCCTCAAACTAACTGAAGTGGTTGACATGGTCAGAAATGAAGATGGTGATGAGGTTGATTCAAATGTACGAAGCCGGCCTGAGGATACGATTAATGGATACCAAGTGAAACCGGAATTTATGCCGATGTTAAGAAAAATTATCGGTAAGCATGGAGATATTGCTAAGAATTGCTTGGCAAAGTCTGTAAAATTCCGTTCGGTGTTGTTGGAGATGATCTGTGGAATTATATCAGATTTGGACGAAAAGAAT------AACACCAGAGAAGAAGTCCTGAAAACCAAGATTGATCAGGTTGATGAAATAAAAAGCATGAAAGTGGAGGTTGAATGGCTTCGCACAAGGCTAGTTGAGGCACTTGACGCAAGGGAGATTATGAAGAAGTTTGTTATGCTAAAAGAGAAAACAGACGATAACAGGAAGCTCATTGAAGACGTTGAAAGTGAATTGAAAGAATGTGAAGAAGAGAAGAAG---------------------GAAGCATCAGAGAGGTTGAGAGAAATA---------------------GAGACTGCTTGCAAACAGAGATTGGCCATAGCGAAGGAAGAGTCTGCCACAATATCTACAACAGTTGGG------------------------------------------------------------------------------------------------------------------------------------------------------------------------------------------------------------------------------------------------------------------------------------------------------------------------------------------------------------------------------------------------------------------------------------------------------------------------------------------------------------------------------------------------------------------------------TATGCTAAATCTAAA---------------------------------------------------------------------------------GTCAAACGCTTTCTGAAA------------------------------------------------------------------------------------------------------------------------------------------------------------------------------------------------------------------------------------------------------------------------TGCTCAGTGGTAGATGGTTTGTTT
>Medtr8g089440.1
ATGCAACCGAAGAAGCTAGGGAGAGGGAGACCGAAGAAGCAAAAAAGGGAACGCTTGGACGAGGAAAGCAACATAGTCATACAACCCCGGAAGATGAAGGTGGGGAGACCAAAGAAGCAGAAAACAGAGAACATGGACGAGGATGGCAACCCTTCCCATTCTGAGTCAACA------------------TCTTGGGTCTCTGCTAGAAGTAGAAAGCAAATAACACCAAATTCCAACATGATTTCTGAT---------------------------CGCTGT---GATTTGAGATTTTCTAAAAGGCTT---ACTGGAGCAACACTGCCAAGATGTTCAAAGCCTAACATCTCAAGAGAACATTCTTCTTCATCT---GATAGCATCCAACAACTTGATGTATCAGCCAACACAATCAATTCTCAAGTTCCAGAAGAAGGTTCTGATCAAGTAGAATCCATGTCAAGATACCTAGTACAAGTTTATCCTCTCACAATGGAACCAGAGTTGGAGCATAAAGAGGCTGAAAATGTTGAAAATTCAACAGGAGGTATACCTGAGAATATGGGAGAATTAGGTGAGGCTGAAATGTCATTCTCCCATAATTCAAATAAAATGGCTGGACAGATTGCATTAGAAGAAAAGGTCCCTCTTGAAAAGGAGTCTTTGTCAGGGAAAATTCAAGCCTCA---GAAAATGCCCCTCTTGAAAAGCAGTCTTTGTCAGGGGAAATTCAAGCCTCAAATAGGTTTGAGGAAGTGACAAAT---------ATGAAGTCTATTTCAAGGGCTGGATGTCTATCCCCATCTTTTAGCCTCAAACTAACTGAAGTGGTTGACATGGTCAGAAATGAAGATGGTGATGAGGTTGATTCAAATGTACGAAGCCGGCCTGAGGATACGATTAATGGATACCAAGTGAAACCGGAATTTATGCCGATGTTAAGAAAAATTATCGGTAAGCATGGAGATATTGCTAAGAATTGCTTGGCAAAGTCTGTAAAATTCCGTTCGGTGTTGTTGGAGATGATCTGTGGAATTATATCAGATTTGGACGAAAAGAAT------AACACCAGAGAAGAAGTCCTGAAAACCAAGATTGATCAGGTTGATGAAATAAAAAGCATGAAAGTGGAGGTTGAATGGCTTCGCACAAGGCTAGTTGAGGCACTTGACGCAAGGGAGATTATGAAGAAGTTTGTTATGCTAAAAGAGAAAACAGACGATAACAGGAAGCTCATTGAAGACGTTGAAAGTGAATTGAAAGAATGTGAAGAAGAGAAGAAG---------------------GAAGCATCAGAGAGGTTGAGAGAAATA---------------------GAGACTGCTTGCAAACAGAGATTGGCCATAGCGAAGGAAGAGTCTGCCACAATATCTACAACAGTTGGGATAATGGACAAAGTCGAAATGGTTGCCATGTTGAGAAATGATGATGGTGATGATGAGGTTCAGTCGGAAATTCAAAGCCAACCTGATGACACTGTTTATGGATATGAAGTGAAGCTAGAATTCATGCCTACATTAAGAAAAATTATCAGCAAGCATGGAGATATAATCATCTGTGGAATTTTACACGACTTTGGAGATAAGGATCATAAAAAAATCGAAAAAAGTTTCGTGGAAAGCAAGATTGCTCTTGTCAATGGATACGAACAAGGCATGCAACTGGAGCTTAAATGGCTTCACATGAGTCTAGCTGAGTTAATTGGCACAATTAAAATTCTGGATAAGTTTGACATTTTAGAAGAGAAAAGAGACAATAATAGCAAGCTCATTGAAGATGCTGAGAGTGAATTGGAAGTTTTTGAAGAACAGAAGAAGGTAGTGACAGAGAACATGAGAGAATTGTCAGAGAATTTGGAAGAAATATGTGTTAAAGAGACTGCTTGCAAAGAAAGATTGACCGCAGCAAAGAATGAGTCTACCTCAATATCTCAAACAGTTCGGTATTGCACATCTAAATCGAACTCTTGGCAATACCCTGTCTATGTCGAACCTGCAATTTTCAATGAAGGTTTTGATCGCCGCAATACCTTGAGATCAGCTAAAAAATTTACTCCAGTTACTCCTGATGAAATCCTAAGTAATGTACCAGCCGACACTATCAATCATACATATCAAGTTTCAGAAGAAGAAGAAGGGTCTGATCAAGTAGAATCCCCTTCAAGAGACCTAGTAGGTGCACCCGAGAAGATGGGGGAATCAGGGGAGGCTGGTATGTCAATTTCCAACTATTCAAATCAAGTGGTTAGGCAGAATACATTTAAAGAAAGTATCCGTGGAGAAAGGGAGCCTAATTATGACAATTTTGTTTCAAGGTCTGGATGTTCTGTTAAA------------
>Medtr8g089500.1
---------------------------------------------------------------------------------ATGCCAAGGAGGACA---------------------------------------------AATAGGAGTATTTCACAGTCTGAGTCA---------------------TCTTGGTGCCCTGTCTCTGCAAATACGAAAGTAAATCCGAATACTAGGATGATTTCCGAT---------------------------CGCCGCCACTCCTTGAGATCCTGCAGAAGGCTTGAAACTGGAACAGCA---------------CTGCCAAGATCTTCAAGAGAAGGTTCTTCTGCCCCT---GATGACAACCAACAGCCTAATCATCAAGCCGACACAATCAATTCTCAAGTTCCAGAAGAAGGGTTTGATCAAGTAGAATCCCCATCAAGATACCTAGTATCACTTCATCCTGTCATAGTGGAACCAGAGTTGGAAAATGAAGATGCTGAAGATGTTGAAAATTCAATAGTAGGTACACCA---AAGGTGGGGGTATTAGGTGAGGCTGAAATTTCATTGTCCAGTCATTCAAATCAAATAGCTGAACAA---------------------------------------------------------------GCAGAAAGTGTACCTCTTGAGCAGGAGCCATTGGCAGGGGAAATTCAAGCCTCACATAGGTTTGAGGAAGCAACAAAT---------CGGAAGTGTATTTCAAGGGAAGGATGTTCGTCCCCATCTTTTAGTCTAAAACTAACTGAAATGGTGGAAATGTGGGGACAGCAAGCTGATGATGGAATCGATTCCGAAATGAGAAGCCGGCCTGAGGAAACGATTAATGGATATCAAGTGAAGCAGGAATTCATGCCCATATTAGCAAAAATAATCAGCAAGCACGGAGATATTGCTAATAATTGTTTGACAAAGTCAGTGAAAGGCCGTTCAGCGTTGTTGGAGATAATTTGTGGAATCATATCCGAGTTCGAAGACAACAAT------AATATCAATGGATGTGTCTTGGAAGACAGGATTCGTTTTGTTGGTGGAATAAAAGATATGAAAGTGGAGGTGGATTGGCTTCACATGAGGCTAATTGAGGTACGTGAGGCAAGGGATATTCTTAAGAAATCTGCAGTGCTGAAAGAGAAAACAGAGAGTAATAGGAAGCTCATTGAAGAGTCTGAGAATGCATTGGAAAAATGTGAAGCACAAAAGAAA---------------------AAAGTGTCCGAAATGTTGGAAGCAATA---------------------GAAACTGCTTGCAAAGAGAGATTGGCTAGAGCGAAGGATGAGTCTACCGCGATATCTATAACAGTTGGG------------------------------------------------------------------------------------------------------------------------------------------------------------------------------------------------------------------------------------------------------------------------------------------------------------------------------------------------------------------------------------------------------------------------------------------------------------------------------------------------------------------------------------------------------------------------------TATGCCAAATCTAAA---------------------------------------------------------------------------------GTTAAGTGCTTTCTGAAA------------------------------------------------------------------------------------------------------------------------------------------------------------------------------------------------------------------------------------------------------------------------TGCTCAGTGGTTGATGGTTTGATT
>Medtr2g006000.1
---------------------------------------------------------------------------------ATGCCACCAAAAGTG---------------------------------------------------------------------------------------------TCTTGGTGCCCTGTCTATGTCAAAAGGGATTCAATTCTGAATTCCAAGATGATTATCGAT---------------------------CGCCGCCAGTCCTTGAGATCCTCCAAAAGGCTT---ACTGGAAAAACA---------------CTGCCAATATCCTCAAGAGAACAGTCTTCTGCTTCT---GATGGCAACCAACAACCTGATGATCGATCCAACACTATCAATTCTCAAGTTCAAGGAGCAGGTTTTGATCAAGTACAATCCTGTTCAAGATACCTAGTAGCATCTCATCCTCTCACACTGGAACCAGATTTGGGACAT---GATGCTGAAAATGTGGAAAATTCAATGGTAGCTATACCAGTGAAGGTGGAGGAACTAGGTGAGGCTGAAATGTCATTGTCCAATGGTTCAAATCAAATGGCTGAACAA---------------------------------------------------------------ACAGAAAGTGACCCTCTTGAGCAGGAGGCATTGGCAGGGGAAATTCAAGCCTCGAAAAAGTTTGATGAAATAAGTAATAAGAATACTAGGAAGTGTATTTCAAGGGCTGGATGTTCATCCCCGTCCTTTAGCCTCAAACTAACTGCAATGGCGGAA---------GAGGAAGATGATGATGAGCTTGATTCCGAAATACAAAGCCGGCCTAAGGACAATATTAAAGAATATCAAATAAAGTCGGAACATATGCCGGTATTAAGAAAAATCATCGGCAAGCATGGAGATATTGTGAAGAACTGCACGACAAAGTTTGTGAAGTTCCGTTCATTGTTCTTGGAGGCAATTTGTGAAATCATAGCAGAGTTGGACAAAAAGAATATTGCTAACATCTCAAGCAAAAACCTGGAAAAGAAGATTGACGTCGTGAGTTATATAAAAAACCAGAACGTGGATGTTGAATGGCTTCACAGCAGGCTAACTGAGATACTTGAGGCAAGGCGAATTCTTAAGCAGACTTGCAAGCTGATACAGGAAACAGACAGCGTTAGGATGGTGACTGAAGCTGCTGAAAGAGATTTGAACAAATGGGAAGCAAGGAAGGAG---------------------GAACTGACAGAGAAGGTTAAAGAAATATTTCATGAATTGAAAGAAGCAGAAGCTGATTGCAAAGAAAGATTGGTTAGAGCGCACAATGAGTCTACCAAGATATCTCAAATAGTCAAA------------------------------------------------------------------------------------------------------------------------------------------------------------------------------------------------------------------------------------------------------------------------------------------------------------------------------------------------------------------------------------------------------------------------------------------------------------------------------------------------------------------------------------------------------------------------------GATGCCAAATCTAAA---------------------------------------------------------------------------------GTCAGACGATTTCTTGAC------------------------------------------------------------------------------------------------------------------------------------------------------------------------------------------------------------------------------------------------------------------------TGCTCACTTATTGATGATTTGCTT
