# Supplementary material for: Impact of recurrent gene duplication on adaptation of plant genomes
Source: BMC Plant Biol. 2014 May 31;14:151. doi: 10.1186/1471-2229-14-151 (PMC4049390; doi:10.1186/1471-2229-14-151)
Supplement: Additional file 4 — Contains the cleaned alignments of the clusters with codons under selection. [file 1471-2229-14-151-S4.zip › 4437544801233534_add4/Additional_file_4/Medtrcluster87_large_aligned.fasta]

>Medtr3g027130.1
------------------------------------------------------------------------------------------------------------------------------------------------------------------------------------------------------------------------------------------------------------------------------------------------------------------------------------------------------------------------------------------------------------------------------------------------ATGGTTCTTCGAAAGGAAAGGGCTTCTGGAAGCACCTATCGCATGAGGCAACAATTGCTACTGCCTCACTGTGTGTGGTCGCATGCGCTTCGAGCACAGGGCTTCACAAGTCAAGTAACGGATCCCATTACTGTAGGGGTGAGGGGATGGTGCCCCAGTCCAAGGCAGGGAAGACCTTCGGGCTCAAAGAGCACTTACAAAGCAATGCTTCTTCCACACAAACCCAAA---------------AGACTCAGCAATTTACCTGATTCCATTATCCATCACATTCTCTCCTTCTTGAAAACCAAAGTTTTTCAAACTTGTGTACTCTCAACA------------------------AAACATCTTCCATTCCTTAAATTA---TTTACCTCTTCCGACAGTTTCACCAAATCAGTGTCTCAAATTTTGTCTTCGCGTGATGATTCAACTCCACTCCCCACTCTT---------------------GTG---------TCCAAAGTATTTCAAAGTATTGTA---------------------------------------------------------------------------------------------------------------------------------------------------------------------------------------------------------------------------------------------------------------------------------------------------------------------------------------------------------------------------------------------------------------------------------------------------------------------------------------------------------------------------------------------------------------------------------------------------------------------------------------------------------------------------------------------------------------------------------------------------------------------------------------------------------------------------------------------------------------------------------------------------------------------------------------------------------------------------------------------------------------------------------------------------------------------------------------------------------------------------------------------------------------------------------------------------------------------------------------------------------------------------GGAGTAGTGGACTTTGAAACT------------------------------------------------------------------------------------------------------------------------------------------------------------------------------------------------------------------------------------------------------------------------------------------------------------------------------------------------------------------------------------------------------------------------------------------------------------------------------------------------------------------------------------------------------------------------------------------------------------------------------------------------------------------------------------------------------------------------------------------------------------------------------------------------------------------------------------------------------------------------------------------------------------------------------------------------------------------------------------------------------------------------------------------------------------------------------------------------------
>Medtr3g019180.1
---------------------------------------------------------------------------------------------------------------------------------------------------------------------------------------------------------------------------------------------------------------------------------------------------------------------------------------------------------------------------------------------------------------------------------------------------------------------------------------------------------------------------------------------------------------------------------------------------------------------------------------------------------------ATTTTTCCACTCGAACCCAAT---------------AGACTCTCTGATTTACCAGATTCCATTCTCCATCACATTCTCTCCTTATTAGACACCAAAGCTTTTCAAACTTCCATACTCTCCACT------------------------AAACATCTCTCAACCCTTAGATTA---TTTTACTCTTTTGACAGTTTCATGAAATCAGTCTCTCGGATTTTATCTCATCGCGATGATTTAACTTCTCTCCACACTCTA---------CTTCATTATTTCGTG---------CCTGACATATTCAAAAGCATTGTG------------------------------------------------------------------------------------------------------------------------------------------------CCCTTCTCCGCCTTGAGCAAGTTGAATACTTTGATCATTCGACAATTTAGAGTTCTGGATGCACAAACTCTTTGCATATCAAATACAACCCTTGTAAACTTTACTATG------AACTTTTCTTTTACTGGTACTCCAAATCTA---------ACA------TATGTTAATGTC------GTCGTCCTACTCAGCTGGCTGCTAGAGCTTATAAAACTTCAGGTTTTGAGGCTGCTATATTTATATATGTGCGGTTCTTTAGTTGCTTGCATTTCGTTATTTATTTCTAAATTTTTTCTAAAATGTCGGACCGTCCATATTTCATTCAATAGGTTCTCC------------------------------------------------------------------------------------------------------------------------------------------------------------------------------------------------------------------------------------------------------------------------------------------------------------------------------------------------------------------------------------------------------------------------------------------------------------------------------------------------------------------------------------------------------------------------------------------------------------------------------------------------------------------------------------------------------------------------------------------------------------------------------------------------------------------------------------ACACGTGCCGGAATTATACCTTATGGAGTAGTGGAATTTTTGCTT---------------CAA------------------------------------------------------------------------------------------------------------------------------------------------------------------------------------------------------------------------------------------------------------------------------------------------------------------------------------------------GCAAAGATTAAC------------------------------------------------------------------------------------------------------------------------------------------------------------------------------------------------------------------------------------------------------------------------------------------------------------------------------------------------------------------------------------------------------------------------------------------------------------------------------------------------------------------------------------------------------------------------------------------------------------------------------------
>Medtr3g019240.1
---------------------------------------------------------------------------------------------------------------------------------------------------------------------------------------------------------------------------------------------------------------------------------------------------------------------------------------------------------------------------------------------------------------------------------------------------------------------------------------------------------------------------------------------------------------------------------------------------------------------------------------------------------------ATTCTTCCATTCGAACCCAAAGAA------------AGACTCTCTGATTTACCAGATTCCATTCTCCATCACATTCTCTCCTTATTAGACACCAAAGCTTTTCAAACTTCCATACTCTCCACT------------------------AACCATATTCCAACCCTTAGATTA---TTTAACTCTTTCGACAGTTTCGCAAAATCAGTTTGTCTGATTTTATCTCATCGCGACTATTTAACTTCTCTCCACACTCTA---------CTT------------TTCATGTGCCCTGACATACTCAAAAGCATTGTATATACTGTTACACATAATGTCCAGCGAATCTGTGTCCTTCCGTCTTGCTTATTTTCATCTCAAACTTTAACGTCA---------------CCAGCATTAACTACTTTGACTCTAAACAGCTTCTACTTTCGCTCAGATAATAATCCCTTCTCAGCCTTGAAGAAGTTGAATACTTTGATCATTCGACAGTGTCCAGTTCTGAAGGCACAAATTCTCTGCATATCAAATACAACGCTTGTCAACTTAACTATA---AGCACATTTGCTTTTACTGGCACTCCGAATCAA---------ACA------TACATTGAT---------GTCACCCTATTCAGCTGGCTGCTAGAGCTTATCAAACTTCAGGTTCTC------------------------------------------------------------------------------------------------------------TCC------------------------------------------------------------------------------------------------------------------------------------------------------------------------------------------------------------------------------------------------------------------------------------------------------------------------------------------------------------------------------------------------------------------------------------------------------------------------------------------------------------------------------------------------------------------------------------------------------------------------------------------------------------------------------------------------------------------------------------------------------------------------------------------------------------------------------------GAAGGTGCCAGAATTATACCTGATGGAGTAGTGGAATTTTTGCTT---------------CAA---------------------------------------------------------------------------------------------------------------------------------------------------------------------------------------------------------------------------------------------------------------------------------------------------------------------------------------------------------------------------------------------------------------------------------------------------------------------------TTTGCAGAAAAGGCACGGTGGAGACAGCAAAAGCTAGAGGAATTTTATATGCAAAAGTTTTGT------------------------------------------------------------------------------------------------------------------------------------------------------------------------------------------------------------------------------------------------------------------------------------------------------------------------------------------------------------------------------------------------------------------------------------------------------
>Medtr3g019220.1
---------------------------------------------------------------------------------------------------------------------------------------------------------------------------------------------------------------------------------------------------------------------------------------------------------------------------------------------------------------------------------------------------------------------------------------------------------------------------------------------------------------------------------------------------------------------------------------------------------------------------------------------------------------ATTTTTCCACTCGAACCCAAAGAA------------AGACTCTCTGATTTACCAGATTCGATTCTCCATCACATTCTCTCCTTATTAGACACCAAAGCTTTTCAAACTTCCATACTCTCCACT------------------------AACCATCTACCAACCCTTAGATTA---TTTAACTCTTTTGACTGTTTCATCAAATCGCTGACTCAAATTTTGTCTCTTCGCGATGATTCAACTGCCCTCCACAGTCTA---------TTT---------GTG---------CCTAAAATACTCGAAAGCATGGTATACGCCATTTCACATAATGTCCAGCGAATCTCTGTCCTTCAGTCTAGCTTATTTTCATCTCAAACCTTAACGTCT---------------CCAGCATTAACCACCTTAACTCTAACAGGCTTCTACTTTCGCTCTGACAATAATCCCTTCTCGTCCTTGAACAAACTGAATACTTTGATCATTGGAAATTTGAGATTTCTGAAAGGACAAAGTCTTTGTATATCAAGTACAACGCTTGTCAACTTAACTATA---AGCACATTTGCTTTTACTGGCACTCCGAATCAA---------ACA------TACATTGAT---------GTCACCCTACTCAGCTGGCTGCTCGAGCTTATCAAACTTCAGGTTTTG------------------------------------------------------------------------------------------------------------AGTTCAGTGTCTCGGATTTTATCTCTTCGCGATGATTTAACTTCTCTCCAAACTCTAGATCTTTACCACTGCCCACGTGATTTCGATTTCGTGTGCCCTGACATACTCAAAAGCATTGTATACTATACTGTTACATATAATGTCCAGCGAGTACGAGTCTGTGTCACTTGTAATATTCAACAACTTCCGTCTTGCTTATTTTCATCTCAAACTTTAACGTCACTTGACCTTTCTATTCATCATCGCATTCTACCTGCCAAATTATTATTTCCGAGTTCTCTGAATTTGCCAGCATTAACTACCTTGACTCTAATAAGCTTCTACTTTCTCTCCGGTGATGATGGTTGTGCTGAACCCTTCTCAACCTTGAACAAGTTGAATACTTTGATCATTCGACATTGTAAAGTTGTGGATGCACAAACTCTTTGCATATCAAGCACAACGCTTGTAAACTTTACTATGGTTGGATATAATTATTATTATTATTATAAGGAGATACACAAACTCGAGTTATCTACTCCGAGACTTTCTATGTTTGCTTTTACTGGTACTCCAGATCTAAAATTATGTGTGAGCCATCCTTGTTCTATTACACACTTATGCATTCATGCAGAAGACATCATCGGCTTCGTCAAAGAGGATTCTGCAGTCCTACTGATCAGCTGGCTGCAAGAGCTTGCTAATATCAAATCATTGACAGTCTCTTCTAATACTCTTCAGGTTCTCTCTTTTGTTCCTGATTTGTTC------------------------------------------------------------ACGGGTTCTAGAATTATACCTGTTGGAGTAGTGGAATTTTTGCTT---------------CAA---------------------------------------------GCAAAGTGTCGTTCTTACGAAGACACTGACGTGTCAGTTAATTTGAAAATGAGGGTGTTTCAGTTATTTGTTTCTAGGGGATTTGGGATGTTACACACTCAAGTTTATGTTTATTGGAGAAGTCTA---------------------------------------------------------------------GGCAATGATCACATCCATATGAAAATAGTATGTGTAATTGGTGGACTATTTGAAGTTTATGTGCTCTATTATGTCATTAGGTTATTGTTTGTGTGT------------ATGTCTAATTGCAAGTGTTTTCATTTTGATGTCATAGACTGTTATCTAACATGTAAAGATTGGAGGCCAGAGTTGAGAGGCTTTGAGGACAAATACAAACCAAAGAAAGAG---------------------------------------------------------------------------------------------------------------------------------------------------------------------------------------------------------------------------------------------------------------------------------------------------------------------------------------------------------------------------------------------------------------------------------------------------------------------------------------------------------------------
>Medtr3g019200.1
---------------------------------------------------------------------------------------------------------------------------------------------------------------------------------------------------------------------------------------------------------------------------------------------------------------------------------------------------------------------------------------------------------------------------------------------------------------------------------------------------------------------------------------------------------------------------------------------------------------------------------------------------------------------------------------------------AGACTCACTGATTTACCAGATTCCATTCTCCATCACATTCTCTCCTTATTGGACACCAAAGCTTTTCAAACTTGCATACTCTCCAAA------------------------AACCATATTCCAACTCTTAGATTA---TTTAACTCTTTTGACTGTTTCATCAAATTGCTGACTCAAATTTTGTCTCTTCGCGATGATTCAACTGCCCTCCACAGTCTA---------TTT---------GTG---------CCTGAAATACTCGAAAGCATGGTATACGCCATTTCACATAATGTCCAGCGAATCTCTGTCCTTCAGTCTAGCTTATTTTCATCTCAAACCTTAACGTCT---------------CCAGCATTAACCACCTTGACTCTAACAGGCTTCTACTTTCGCTCTGACAATAATCCCTTCTCGTCCTTGAACAAACTGAATACTTTGATCATTAGAAATTTGAGATTTCTGAAAGGACAAAGTCTTTGTATATCAAGTACAACGCTTGTCAACTTAACTATA---AGCACATTTGCTTTTACTGGCACTCCGAATCAA---------ACA------TACATTGAT---------GTCACCCTACTCAGCTGGCTGCTTGAGCTTATCAAACTTCAGGTTCTC------------------------------------------------------------------------------------------------------------TCC---------------------------------------------------------------------------------------------------------------------------------------------------------------------------------------------------------------------------------------------------------------------------------------------------------------------------------------------------------------------------------------------------------------------------------------------------------------------------------------------------------------------------------------------------------------------------------------------------------------------------------------------------------------------------------------------------------------------------------------------------------------------------------------------------------------------------------------GGTTCTGGAATTATACCTGCTGGAGTAGTGGAATTTTTGCTT---------------CAA---------------------------------------------TGT---------------------------------------------------------------------------------------------------------------------------GATTTTGGGAAGTACCTTAGTGCAATCTCTAGAACTGAGTTTTGTATAAGCTACCAAAAGGTAAAGAAA------------------------------------------------------------------------------------------------------------------------------------------------------------------------------------------------------------------------------------------------------------------------------------------------------------------------------------------------------------------------------------------------------------------------------------------------------------------------------------------------------------------------------------------------------------------------------------------------------------------------------------------------------------------------------------------------------------------------------------------------
>Medtr3g023490.1
ATGAGGAGACCAAAACGAAAATCCAAAGTACGTCCCGGTCAAACTCTTGAGGTATATCAAAATATTTTGTCCACAAGATGGAAGAATCTCTTGAAGCATCCTTTCGCTCGTTCATTTCGTTCTTCTCTCGTTAACACTCTCAAAGATTTCAAGAAATCTCTTCATGAATTTTGCGAAATAGAAGAAGAAGAAGAAGACGGC------------------------------------------------------------------------------------------------------------------------------------------------------------------------------------------------------------------------------------------------------------------------------------------------------------------------------------------------------------------------------------------------------------------------------------------------------------------------------------------AGGTTAAGTGATTTACCCGAT---------------------------------------TCCATTCAAACTTGTATCTTGTCCAAA------------------------AAACGTCTTCCAACCCTTACATTA---TTTAAGACTCTAACGAATTTTGACAAATTTGTGTCGCAAGTTTTGTCTCTACGTGATCGCTCAAACTCACTATACGCACTC---------------------ATG---------CCTTATCTACTCAAAAGGATTTTTTATGCGGTTTCACATAATGTCCAGCAAATTGATGTCTTTTCGTCTTGCTTTTTCTCATGTCACACTTTAACCTCT---------------CCAGCATTAACTCGCTTGCATCTAGGGGATGTCGCCTTTCGT------------CCTTTTTCAGCGTATCCAAGATTGAATAGTTTGATGATTTCTAATTTTGAAATTATTGGTGAACAAAATCTATACATATCAAGTACCACGCTTGTCAAATTAAAAATT------ACTTTTTCTTTTGTCGGTACACCTTTCGAG---------AAA------AAGATTTAT---------TATATTCTCCTTAGCTGGTTGCAAGAGCTTACCAAACTTCAGGTTCTC------------------------------------------------------------------------------------------------------------TCC---------------------------------------------------------------------------------------------------------------------------------------------------------------------------------------------------------------------------------------------------------------------------------------------------------------------------------------------------------------------------------------------------------------------------------------------------------------------------------------------------------------------------------------------------------------------------------------------------------------------------------------------------------------------------------------------------------------------------------------------------------------------------------------------TCACTGATACCTGCCGGGTCACAAGAAGAAGCTGCCAAG---------------ATACCTGATGGAATAGTTTACTTTTTGCTT---------------CAA------------------------------------------------------------------------------------------------------------------------------------------------------------------------------------------------------------------------------------------------------------------------------------------------------------------------------------------------------------------------------------------------------------------------------------------------------------------------------------------------------------------------------------------------------------------------------------------------------------------------------------------------------------------------------------------CTAGAGAAGTGTCCTCATAGCATGGAT---------------------------------------------------------------------------------------------------------------------------------------------------------------------------------------------------------------------------------------------------------------------------
>Medtr3g023440.1
---------------------------------------------------------------------------------------------------------------------------------------------------------------------------------------------------------------------------------------------------------------------------------------------------------------------------------------------------------------------------------------------------------------------------------------------------------------------------------------------------------------------------------------------------------------------------------------------------------------------------------------------------------------------------------------------------AGACTCAGTGATTTGCCGGACTGTGTTCTTCTTCGCATACTCTCCTCTTTGCATACCAAAGCCGTTCAAACATGCGTTTTGTCTACA------------------------AAGCATGTTCCTGTTCTTTCACTA---TTTAAGACTCGCAAAGGGTTCACAAAATTTGTGTCTAGGTTTTTGTCTTTACATGATGAATCAACAGCGTTGCGCCGTCTC---------------------ATA---------CCTCCTCTACTTGAACGGATTTTATATGTTGTTTCACATAATGTCAAGCGAATCCATGTCTTTCCGTCATGCTTGTTTTCTTGTCACACTTTAACATCT---------CCG---CCATCTCTGACCCGCTTGCATATAGGGTCTGTCTCCTTTCTT------------CCTTTTTCTGGGTTTCCCATGTTGAAAAGTTTGAGGATTTCTTGTTCTAAAATTTTGGGTGAACAAAATCTATGCATATCAAGTATCACGCTTGTAAAATTAACAATA------TCCTTTGTTTTTGTCGGTACTCCTTTTCAG---------AAA------GAGATTTAT---------TTTAATCTACTTGGTTGGTTGCTAGAGCTTATCAAACTTCAGGTCCTC------------------------------------------------------------------------------------------------------------TCC---------------------------------------------------------------------------------------------------------------------------------------------------------------------------------------------------------------------------------------------------------------------------------------------------------------------------------------------------------------------------------------------------------------------------------------------------------------------------------------------------------------------------------------------------------------------------------------------------------------------------------------------------------------------------------------------------------------------------------------------------------------------------------------------GCACTCATACCTGCCATGTCACAGAAAGAAGTTGCCACG---------------ATACCTGAGGGAATAATTGACTTTTTGCTT---------------CAA------------------------------------------------------------------------------------------------------------------------------------------------------------------------------------------------------------------------------------------------------------------------------------------------------------------------------------------------------------------------------------------------------------------------------------------------------------------------------------------------------------------------------------------------------------------------------------------------------------------------------------------------------------------------------------------------------------------------------------------------------------------------------------------------------------------------------------------------------------------------------------------------------------------------------------------------------------------------------------------------
>Medtr3g036240.1
---------------------------------------------------------------------------------------------------------------------------------------------------------------------------------------------------------------------------------------------------------------------------------------------------------------------------------------------------------------------------------------------------------------------------------------------------------------------------------------------------------------------------------------------------------------------------------------------------------------------------------------------------------------------------------------------------AGGCTCAGTGATTTATGTGATTACCTTTTAATTCACATACTCTCCTTTTTGCGGTCTAAAGCAGTTCAAACTTGCATACTGTCCACA------------------------AAGCAACTTCCCTTTCTTTCATTA------AATACTCTCCCGCGTCTCTCCGAGTTTGCGTCCCAGTTTTTGTCTCTACGTGATGGCTCGACTTCCCTGTTCGTTCTCAAATTTTAC------------ATG---------CCTCACATACTTGACAAGATTTTATATGCCATTTCACACAATATCCAACATATCTTTCTCTTTCCATCTTGCTTGTTTTCATGTGATACTTTAACATCT---------CCA---CCATCATTGACCAGCTTGTCTTTAGGTTTTATCGCCTTTCGT------------CTTTTTCTGGCATATCCTAGGTTGAAGCGTTTGGAGATTGCTCATTTTGAAATCCTTGGTGAAGAAAACCTCTGCATATCAAGTACAACACTTGTGGGATTAGCAATA------GCATTTACTTTTATGGGTACTCCTTTTCAG---------AAG------GAGATTCAT---------TATATTCTACTTAGATGGTTTCTCGAGTTTATCGAACTTCAGGTTCTC------------------------------------------------------------------------------------------------------------TCC---------------------------------------------------------------------------------------------------------------------------------------------------------------------------------------------------------------------------------------------------------------------------------------------------------------------------------------------------------------------------------------------------------------------------------------------------------------------------------------------------------------------------------------------------------------------------------------------------------------------------------------------------------------------------------------------------------------------------------------------------------------------------------------------ATACTGATACCTCCCAGGTCAGAAAATGAAGCTGCCCGA---------------ATACCTGATGAAATGATTAATTTTTTGATTCCTACAAAGCTATTCCAA------------------------------------------------------------------------------------------------------------------------------------------------------------------------------------------------------------------------------------------------------------------------------------------------------------------------------------------------------------------------------------------------------------------------------------------------------------------------------------------------------------------------------------------ATGCTTGGCGGTTCTACCACTAATATAGACATAAACATAGCCTTTGCTAAATCAAAGAATGATCAGACAATTTCATGTTCATCTGCTGAAGCAGAGTATCGGTCCTTAGCTCTTACTACTAGAAGATTAACACTCCTTTATTGC---------------------------CATATCTCTTCCAATCTAGTCTTCTACGAGTGTACTAAACATCTATGTATTGATTGTCAAATTGTTCGTGAAAAGGTGCATGCATCTGTTACATATTTCTTCACAAAATCATACATCAGATGTTTCGACAACCCAACTAGGCCCCATCATTTTCATTAT------------------------------------------------------------------------------------------------------------
>Medtr3g023470.1
---------------------------------------------------------------------------------------------------------------------------------------------------------------------------------------------------------------------------------------------------------------------------------------------------------------------------------------------------------------------------------------------------------------------------------------------------------------------------------------------------------------------------------------------------------------------------------------------------------------------------------------------------------------------------------------------------AGAATCAGTGATTTACCAGATGGCCTTATTCTTCACATACTCTCCTCTTTGAAAGTCAAAACCGTTCAAACTTCTATTCTCTCCAAA------------------------AAGCATCTTCCCACCCTTACACTA---TTTAAGACTCTCAAAGCTTTCACAAAATTCGTGACTCCTCTTTTGTCTCTTCGCAATGTCCCGACCTCACTGCACACTCTC---------------------ATA---------CCTCGCCTCTTTGAAAAGATTTTATATGCTGTTTCACATAACGTCAATCAGCTCAAAGGCTTGCCATCTTGTTTCTTTTCATGTAACACATTAACATCT---------------CCATCAGTGACCAGCTTGTATCTATGGCTTGTCTCCTTTCGT------------CCTTTTTCGGGGTTTACTAAGTTGAATAGTTTGATGCTTTCTGATTTTAAAATTCTTGGGGAACAAAATCTATCCATATCAAGTACCACGCTGGACAAATTAGAAATA------ACTTTTGCATTTATAGGCACTCCTTTTCATAATAAACTGAAGTGTGTAGATACTTAT---------CTTGCTATACTTAGTTGGCTGATGGAGCTTATTGAACTTCAGGTTCTC------------------------------------------------------------------------------------------------------------TCC------------------------------------------------------------------------------------------------------------------------------------------------------------------------------------------------------------------------------------------------------------------------------------------------------------------------------------------------------------------------------------------------------------------------------------------------------------------------------------------------------------------------------------------------------------------------------------------------------------------------------------------------------------------------------------------------------------------------------------------------------------------------------------------------------CCAACCAGGTCGAAGGAAGAATTTGCCAAG---------------ATACCTGATGGAATAGTCGACTTTTTGCTT---------------CAA------------------------------------------------------------------------------------------------------------------------------------------------------------------------------------------------------------------------------------------------------------------------------------------------------------------------------------------------------------------------------------------------------------------------------------------------------------------------------------------------------------------------------------------------------------------------------------------------------------------------------------------------------------------------------------------------------------------------------------------------------------------------------------------------------------------------------------------------------------------------------------------------------------------------------------------------------------------------------------------------
>Medtr3g036310.1
---------------------------------------------------------------------------------------------------------------------------------------------------------------------------------------------------------------------------------------------------------------------------------------------------------------------------------------------------------------------------------------------------------------------------------------------------------------------------------------------------------------------------------------------------------------------------------------------------------------------------------------------------------------------------------------------------------------------------------TTGTGGACCCTTGCCTAC------TCACAATTTTGCAATACGCTG---------------------------------------------------------------TTTCACACA---------------------------------------------------------------------------------------------------------------------------------------------------------AGAATCCTTACTTTTCCGACTTGCTTATTTTCATGTCACACTCTAACATCT------AAC------CCATCATTAATCAACTTGTATCTATGGCACATTTCTTTTTGTGCTGCTGATGATCCATTTTCTACATTAACCAGTTTAAAAAGTTTGACTATTGTTGATTGTGAAATTATGGATGAGCAAAACCTTTGCATATCAAGTACCAAGCTTGTCGGATTATGTATA------ACCTTTGATTTTCATGGTATTCCTATTCAG---------AAA---------------------------------------------------------------------CTT------------------------------------------------------------------------------------------------------------TCC---------------------------------------------------------------------------------------------------------------------------------------------------------------------------------------------------------------------------------------------------------------------------------------------------------------------------------------------------------------------------------------------------------------------------------------------------------------------------------------------------------------------------------------------------------------------------------------------------------------------------------------------------------------------------------------------------------------------------------------------------------------------------------------------------------------------------------------------------ATACCTGATGGAATGGTGAAATTTTTGCTT---------------CGA------------------------------------------------------------------------------------------------------------------------------------------------------------------------------------------------------------------------------------------------------------------------------------------------------------------------------------------------------------------------------------------------------------------------------------------------------------------------------------------------------------------------------------------------------------------------------------------------------------------------------------------------------------------------------------------------------------------------------------------------------------------------------------------------------------------------------------------------------------------------------------------------------------------------------------------------------------------------------------------------
>Medtr3g036320.1
---------------------------------------------------------------------------------------------------------------------------------------------------------------------------------------------------------------------------------------------------------------------------------------------------------------------------------------------------------------------------------------------------------------------------------------------------------------------------------------------------------------------------------------------------------------------------------------------------------------------------------------------------------------------------------------AATAATAAAGTCAGCCTTAGTAATTTTCCAGATTGCATTTTACTTTATATACTGTCGTTTTTGTCGACCAAAGTTGTTCAAACTTTAATTTTATCCAAA------------------------AAGAATCTTCCCACCCTTACATTA---TTTAATACTGGAAAGGGTTTCACAGAATTCGTGTCTAAGGTTATGTCTCTTCGTGATGCCTCAACCTCACTGCACAATCTA---------------------GTG---------CCTTTCCTACTCACAAGTATTTTGTACGCTGTTTCACACAATGTCCGTAAAATCCTTACTTTTCCGACTTGCTTATTTTCATGCCACAGTCTAACATCT------CAC------CCATCATTAACCAACTTGTATCTATGCCACATTTCTTTTTGTGTTGGTGATGATCCATTTTCTAAATTAACCAGTTTAACAAGTTTGATGATTGTGTATTGTGAAATTGTGGATGCGCAAAACCTTTGCATATCAAGTACCAAACTTGTCCAATTAACTATA------ACCTTTGAGTTTCATGGTATTCCTATTCAG---------AAA------TGTATTGAT---------TCTGTTCTGCTCAACTGGCTAGTTGAGCTTATTGAACTTCAGGTTCTT------------------------------------------------------------------------------------------------------------TCC---------------------------------------------------------------------------------------------------------------------------------------------------------------------------------------------------------------------------------------------------------------------------------------------------------------------------------------------------------------------------------------------------------------------------------------------------------------------------------------------------------------------------------------------------------------------------------------------------------------------------------------------------------------------------------------------------------------------------------------------------------------------------------------------------------------------------------------------------ATACCTGATGGAATGGTGGACTTTTTGCTT---------------CAA------------------------------------------------------------------------------------------------------------------------------------------------------------------------------------------------------------------------------------------------------------------------------------------------------------------------------------------------------------------------------------------------------------------------------------------------------------------------------------------------------------------------------------------------------------------------------------------------------------------------------------------------------------------------------------------------------------------------------------------------------------------------------------------------------------------------------------------------------------------------------------------------------------------------------------------------------------------------------------------------
>Medtr5g018810.1
---------------------------------------------------------------------------------------------------------------------------------------------------------------------------------------------------------------------------------------------------------------------------------------------------------------------------------------------------------------------------------------------------------------------------------------------------------------------------------------------------------------------------------------------------------------------------------------------------------------------------------------------------------------------------------------------------AGTTTAAGTGATTTACCTAATTGTCTTGTACTTCACATACTCTCCTTTTTGGACACCAAA---------------------------------------------------AAACATCTTCCCAACCTTACACTATATTTTAACACG------------------------------------------------------------------------------------------------------------------------------------------------------------------------------------------------------------------------------------------------------------------------------------------------------------------------------------------------------------------------------------------------------------------------------------------------------------------------------------------------------------------CTT------------------------------------------------------------------------------------------------------------TCC---------------------------------------------------------------------------------------------------------------------------------------------------------------------------------------------------------------------------------------------------------------------------------------------------------------------------------------------------------------------------------------------------------------------------------------------------------------------------------------------------------------------------------------------------------------------------------------------------------------------------------------------------------------------------------------------------------------------------------------------------------------------------------------------------------------------------------------------------ATACCTGATGGAATAGTTGACTTTTTGCTT---------------CGA------------------------------------------------------------------------------------------------------------------------------------------------------------------------------------------------------------------------------------------------------------------------------------------------------------------------------------------------------------------------------------------------------------------------------------------------------------------------------------------------------------------------------------------------------------------------------------------------------------------------------------------------------------------------------------------------------------------------------------------------------------------------------------------------------------------------------------------------------------------------------------TGGTCGAGTAAAGGCACGGTGGAAGGTACGAAAGCTAGAGGAATCTCTGATATGTTTTGCCAAGAACTTGGAATCAAGAGAGTCCTCAAGCATGATGACCTG------
>Medtr5g066560.1
---------------------------------------------------------------------------------------------------------------------------------------------------------------------------------------------------------------------------------------------------------------------------------------------------------------------------------------------------------------------------------------------------------------------------------------------------------------------------------------------------------------------------------------------------------------------------------------------------------------------------------------------------------------------------------------------------AGACTTAGTGAGTTACCCGATCATCTTATCCTTCAAATTCTCTCCTTTTTGTTTGCCAAAGCCGTTCAAACTTGCATTCTCTCCAAA------------------------AAGCGTCTTCCCACCCTTAGGTTA---TTTAAGCATCTCAAAGATTTCACCAAATTTGTTTCCAAGATTTTGTCTCTTCGCGATCACTCTACCTCACTCCACTCTCTC---------------------GTA---------CCTCACCTGCTTAAAAGGGTTCTATACGCTGTTTCACACAATGTTGAATATGTCCGTGTTTTTCCGCCTACCTTATTTTCATCTCACACTTTAACATCA------CAC---ACACCATCATTAACCACATTGTGTCTACATTTATTCGCCTTTAGTGTCAACAATGATCCTTTTTCAATATTCAACAAGTTGAACACTTTGGTCATTGATAAATGTGAAGTTGAGGATTCACAAAACCTCTGGATATCAAGCGCCACCCTTGTCAAGTTAACAATA------ACCTTTACTTTTATTGGTTCTCCTTTTCAC---------AAA------GACATTGAT---------TCTTTTCTACTCAACTGGCTGATTCAACTTATCAAGCTTCAGGTTCTT------------------------------------------------------------------------------------------------------------TTC---------------------------------------------------------------------------------------------------------------------------------------------------------------------------------------------------------------------------------------------------------------------------------------------------------------------------------------------------------------------------------------------------------------------------------------------------------------------------------------------------------------------------------------------------------------------------------------------------------------------------------------------------------------------------------------------------------------------------------------------------------------------------------------------------------------------------------------------------ATACCTGATGGAATAGTGGACTTTTTGATT---------------CAA------------------------------------------------------------------------------------------------------------------------------------------------------------------------------------------------------------------------------------------------------------------------------------------------------------------------------------------------------------------------------------------------------------------------------------------------------------------------------------------------------------------------------------------------------------------------------------------------------------------------------------------------------------------------------------------------------------------------------------------------------------------------------------------------------------------------------------------------------------------------------------------------------------------------------------------------------------------------------------------------
>Medtr7g084080.1
---------------------------------------------------------------------------------------------------------------------------------------------------------------------------------------------------------------------------------------------------------------------------------------------------------------------------------------------------------------------------------------------------------------------------------------------------------------------------------------------------------------------------------------------------------------------------------------------------------------------------------------------------------------------------------------------------AGACTCAGTGATTTATCTGATTGTGTTTTACTTCACATACTCTCCTCTTTGAACACCAAAGCCGTTCAAACTTGCATTTTGTCCACA------------------------AAGCGTCTTCCATCCCTTGCGTTA---TTTAGAAATGTCAAGAGATTCGCGAAATTCGTGTCTCGAGTTTTGTCTCTTCGAAATGACTCAACCTCATTGCATACTGTG---------------------GTA---------CCTTACCTACTCAAAAAAATTGTATATGCTGTTTCGCACAACGTCCAGGATGTATCTGTTTTTCCACCTAGTTTCTTTTCTTGTCGGACTTTAACGTCTCTTAGT---------CCAGCATTACTCAACTTGTCTTTATATTCCTTCGTCTTTTGCGTCGGCAATGATCCTTTTTCAGCCTTAAAAAGTTTGAAATGTTTGATCATTAACAAATGTGAAGTTCTGGATGCACGGCTCCTTTGCATATCAATTACTACACTTGTCAAGTTAACTATA------AGCTTTGATTTTAGGGGTATTCCTGTTCAG---------AAA------AAAATTGAC---------------------------------------ATATGGCTGGCTGTTCTT------------------------------------------------------------------------------------------------------------TCC---------------------------------------------------------------------------------------------------------------------------------------------------------------------------------------------------------------------------------------------------------------------------------------------------------------------------------------------------------------------------------------------------------------------------------------------------------------------------------------------------------------------------------------------------------------------------------------------------------------------------------------------------------------------------------------------------------------------------------------------------------------------------------------------------------------------------------------------------ATACCTGATGGAATGGTCGACTTTTTGCTT---------------CAAAAACTAGTTACACGCCCAAATTTAGCCAACAATTCT------------------------------------------------------------------------------------------------------------------------------------------------------------------------------------------------------------------------------------------------------------------------------------------------------------------------------------------------------------------------------------------------------------------------------------------------------------------------------------------------------------------------------------------------------------------------------------------------------------------------------------------------------------------------------------------------------------------------------------------------------------------------------------------------------------------------------------------------------------------------------------------------------------------------------------------------------CCAGAT
>Medtr8g066650.1
---------------------------------------------------------------------------------------------------------------------------------------------------------------------------------------------------------ATGAAATCTAAAGGACCCGGTGACACGATGTATTTAGCCTATAAAACATATTTAAGCCAAAACCCTTTTGTTATTTTCCACGATCCAGCATATTCACTCGACACGATCCTTCATATTCACCGATCGGGTGCCTTAACTGCTTCAAAATTCTGTAAATCCGTCGTCTCTCCCGCCGGCAATCGTTCATTTCAA------------------------------------------------------------------------------------------------------------------------------------------------------------------------------------------------------------------------------------------------------------------------------------------AGAATCAGTGATTTACCCGATTGCATTCTCTTTCACATACTCTCCTCTTTAGAAACCAAAGCCGTTCAAACTACCATTCTTTCCACA------------------------AAACGTCTTCCAACCCTTAGATTA---TTTAAAACTCTCAAGAGTTTTACCAAATTCGTGTCTCGGGTTTTGTCTCTTCGCGATGACTCAACCGCGTTACACACTTTA---------------------GTG---------CCTCCTATACTTAGTAAGCTTGTATACGCTGCTTCGCATAATGTCCAAGATATCTTTGTGTTTCCACCGTATTTCTTTAAATGTAACACTTTAACATCT---------------CCAGCATTAACTAGCTTGTCCTTACAATGGTTTGCCTTTCACGGTAACAATAGTCCCTTTTCAAGATTTAAAAGGTTGAATACTTTGATCCTTGAGAATTGTCAAATTGTTGGTGTACCAAATTTGTGCATATCAAGCACCACACTTGCCAATTTAACAATATGC---ACCTTTTCTTTTACTGGTAATCCTCTTGAG---------GAA------AGCATTGAT---------TCTGTTTTGCTTAGTTGGCTGATAGAGTTTATCAAACTTCAGGTTCTC------------------------------------------------------------------------------------------------------------TCC---------------------------------------------------------------------------------------------------------------------------------------------------------------------------------------------------------------------------------------------------------------------------------------------------------------------------------------------------------------------------------------------------------------------------------------------------------------------------------------------------------------------------------------------------------------------------------------------------------------------------------------------------------------------------------------------------------------------------------------------------------------------------------------------ACGTTGATACTTTCCAGG------------------------------------ATACCTGATGGTATAGTTGACTTTTTGCTT---------------CAA------------------------------------------------------------------------------------------------------------------------------------------------------------------------------------------------------------------------------------------------------------------------------------------------------------------------------------------------------------------------------------------------------------------------------------------------------------------------------------------------------------------------------------------------------------------------------------------------------------------------------------------------------------------------------------------------------------------------------------------------------------------------------------------------------------------------------------------------------------------------------------------------------------------------------------------------------------------------------------------------
>Medtr3g023640.1
---------------------------------------------------------------------------------------------------------------------------------------------------------------------------------------------------------------------------------------------------------------------------------------------------------------------------------------------------------------------------------------------------------ATGTTACAAATTTGCTTCTTTCTCACAGGTTCTGAGACG---------------------------------------------------------------------------------------------------------------------------------------------------------------------------------------------------------------------------------------------------AGACTCAGCGATTTACCTGATTGTATTCTTCTGTACATACTCTCCTTTTTGAACACCAAAGTTATTCAAACTTGCATACTGTCCATAAGATGCAAGAATCTTCCAACCTGTAAACGTCTTTCAACCCTTAGATTA---CTCAAGTCTTTCAAGGGTCCTTCTAAATTAGTGTCTGGAATTTTATCTCTTCGTAATGATTCAACTGCACTATATACTCTC---------------------------------------------------------------------------------------------------------------------------------------------------------------------------------------------------------------------------------------------------AATTGGTGGATTAGGAATGCACAAGTTCTATGTATATCAAGTTTCACACTTGTCAATTTAACTATA------AACTTTGCATTTACTGGTAGTCCAAATCGA---------AAA------TACATCAAT---GGCAGGACTGTCCTACTCAACTGGCTTCTCGAGTTTATCACACTTCAGGTTCTC------------------------------------------------------------------------------------------------------------TCC---------------------------------------------------------------------------------------------------------------------------------------------------------------------------------------------------------------------------------------------------------------------------------------------------------------------------------------------------------------------------------------------------------------------------------------------------------------------------------------------------------------------------------------------------------------------------------------------------------------------------------------------------------------------------------------------------------------------------------------------------------------------------------------------------------------------------------------------------ATACTTGATGGAGTACTGGATTTTTTGCTT---------------CAA------------------------------------GTGGTTCCT---------------------------------------------------------------------------------------------------------------------------------------------------------------------------------------------------------------------------------------------------------------------------------------------------------------------------------------------------------------------------------------------------------------------------------------------------------------------------------------------------------------------------------------------------------------------------------------------------------------------------------------------------------------------------------------------------------------------------------------------------------------------------------------------------------------------------------------------------------------------------------------------------------------------------------------------------
