# Supplementary material for: Impact of recurrent gene duplication on adaptation of plant genomes
Source: BMC Plant Biol. 2014 May 31;14:151. doi: 10.1186/1471-2229-14-151 (PMC4049390; doi:10.1186/1471-2229-14-151)
Supplement: Additional file 4 — Contains the cleaned alignments of the clusters with codons under selection. [file 1471-2229-14-151-S4.zip › 4437544801233534_add4/Additional_file_4/Medtrcluster88_aligned.fasta]

>Medtr1g098430.1
ATGAATTCTTCAACAATTTGTTCCCTGTTCCTTGGTTTGATCCTAATTTCTCAATCACCATTTGCAGCAAATGCAACACTTCTTGGTTTAGGA---------CCACTAGTTTCCTTAATTTGCGCTGCTTCATCCAACAAGGTAGAATGTAACAAGGTTCTATCAAGCCCACAAATCACGCAAGCCAAGAATTACAAACAACTCTCAAAGGCTATCACTGAAATCGCCATGAAAAAAGCTGTTGAAGGACAAGCTTTCCTTAAAGGTTTGGCACAGAAAAGTAAATCTGAAGGGAACATA---TGTTATAGTTCAGTAGTTCGGGATTTCAAAAGTTGCTTGGATTTTATTGATGGTGATCCTGATACTCTTAGTTATGATTGCAAAGTTGCTGTTGATGAACCTACTCGATGCGATAGTGCAATGGCTGCAAATCATATTGTTAACCCTGCTGTTACTGCTCTTAACCGTCAAATCTTATTCCTTTGTGAGCTTATATTCAAAACTATTGATAAACTTCCGAACCAT------------------------------------------------------------------------------------------
>Medtr1g098410.1
ATGAATTCTTCAACAATTTGTTCCCTGTTCCTTGGTTTGATCCTAATTTCTCAATCACCATTTGCAGCAAATGCAAGAGTTCTTGGTTTAGGA---AGAGGACCACTGGTTTCCTTACTTTGCGCTGCTTCATCCAACAAGGTAGAATGTAACAAGGTTCTATCAAGCCCACAAATCACGCAAGCCAAGAATTACAAACAACTCTCAAAGGCTGTCATTGAAATGGCCTTAAAAAAAGCTGTCGAAGGACAAGCTTTTCTTAAAGGATTGGCACAAAAAAATCCAAAA------GAAACA---GCTTATGATGGAGTAGTAGGGTCTTTCAAAAGTTGCTTGGGTGAAATCACTGAGGATCCTCAAACTGCTAGTTATGATTGCGGTGTTGTTGGTGACGGACCTACTCAATGCGATAGAATAATGGCTGATGCGCATATTGTTAACCCTGCTATTACTGCTCTTAACAAGCAAATCCTATTCCTTAGTTCTCTTGCATCCAGAGCCGTTGATAAACTT---------------------------------------------------------------------------------------------------
>Medtr1g098400.1
ATGAATTCTTCAACAATTTGTTCCATGTTCCTTGGTTTGATCCTAATTTCTCAATCACCATTTGCATCAAATGCAAGACTTCTTGGTTTAGGA---------CCATTAGTTTCCTTAATTTGCGCTGCTTCATCCAACAAGGTAGAATGTAGCAATGTTCTATCGAGCCCACAAATAGCGCAAGCCAAGGATAACAAACAACTCTCAATAGCTGTCGTTGAAATCGCCATAAAAAAATCTGTCGAAGGACAAGCTTTTCTTAAAGGATTGGCACAAAAAAATCCAAAA------GAAACA---GCTTATGATGGAGTAGTAGGGTCTTTCAAAAGTTGCTTGGGTGAAATCACTGAGGATCCTCAAACTGCTAGTTATGATTGCAAAGTTGCTGTTGATGGACCTACTCAATGTGATAGAGTAATGGCTGATGAGCATATTGTTAACCCTGCTATTACTGCTCTTAACAAGCAAATCGCATTCCTTAGTGAACTTGCATCCAAAGCCGTTGATAAACTT---------------------------------------------------------------------------------------------------
>Medtr1g098200.1
ATGAATTCTTCAACAATTTGTTCCATGTTCCTTGGTTTGATCCTAATTTCTCAATCACCATTTGCATCAAATGCAAGACTTCTTGGTTTAGGA---------CCATTAGTTTCCTTAATTTGCGCTGCTTCATCCAACAAGGTAGAATGTAGCAATGTTCTATCGAGCCCACAAATAGCGCAAGCCAAGGATAACAAACAACTCTCAATAGCTGTCGTTGAAATCGCCATAAAAAAATCTGTCGAAGGACAAGCTTTTCTTAAAGGATTGGCACAAAAAAATCCAAAA------GAAACA---GCTTATGATGGAGTAGTAGGGTCTTTCAAAAGTTGCTTGGGTGAAATCACTGAGGATCCTCAAACTGCTAGTTATGATTGCAAAGTTGCTGTTGATGGACCTACTCAATGTGATAGAGTAATGGCTGATGAGCATATTGTTAACCCTGCTATTACTGCTCTTAACAAGCAAATCGCATTCCTTAGTGAACTTGCATCCAAAGCCGTTGATAAACTT---------------------------------------------------------------------------------------------------
>Medtr3g060470.1
ATGAATTCTTTAACAATTTGTTCCATGTTCCTTGGTTTGATTCTAATTTCTCAATCACCATTTGCAGCAAATGCAACACTTCTTGATTTAGGAGGA------CCACTAGTTTCCTTACTTTGCGACGGTTCATCCAACAAGGTAGAATGCAGCAAGGTTCTATCAAGCCCACAAACCGCGCAAGCCAAGAATTGGACAGAACTCTCAAAGGCTGTCGCTGAAATCGCCATTAAAAAAGCTGTCGAAGGAGAAGCTTTCCTTAAAGGATTGGCACAGAAAAGTAAATCTCAAGTGGACACA------TATAGTTCATTAGTTGTGACTTTCAAATTTTGCTGGGATTTTGCTGATGGGGATCCTCATACTGTTAGTTATGATTGCGTAACTGCTGGTGATCTTCTTGCGCGATGTGATGGTAAG------------------GTTAACCCTGATGTTACTGCATTTAACCGTCAAACCAAATTCCTTTATGGGCTTCTTTACGAAACTATTACTCAACTTCCGAACTAT------------------------------------------------------------------------------------------
>Medtr3g060520.1
ATGAATTCTTTAACAATTTGTTCCATGTTCCTTGGTTTGATTCTAATTTCTCAATCACCATTTGCAGCAAATGCAACACTTCTTGATTTAGGAGGA------CCACTAGTTTCCTTACTTTGCGACGGTTCATCCAACAAGGTAGAATGCAGCAAGGTTCTATCAAGCCCACAAACCGCGCAAGCCAAGAATTGGACAGAACTCTCAAAGGCTGTCGCTGAAATCGCCATTAAAAAAGCTGTCGAAGGAGAAGCTTTCCTTAAAGGATTGGCACAGAAAAGTAAATCTCAAGTGGACACA------TATAGTTCATTAGTTGTGACTTTCAAATTTTGCTGGGATTTTGCTGATGGGGATCCTCATACTGTTAGTTATGATTGCGTAACTGCTGGTGATCTTCTTGCGCGATGTGATGGTAAG------------------GTTAACCCTGATGTTACTGCATTTAACCGTCAAACCAAATTCCTTTATGGGCTTCTTTACGAAACTATTACTCAACTTCCGAACTAT------------------------------------------------------------------------------------------
>Medtr3g060570.1
ATGAATTCTTTAACAATTTGTTCCATGTTCCTTGGTTTGATTCTAATTTCTCAATCACCATTTGCAGCAAATGCAACACTTCTTGATTTAGGAGGA------CCACTAGTTTCCTTACTTTGCGACGGTTCATCCAACAAGGTAGAATGCAGCAAGGTTCTATCAAGCCCACAAACCGCGCAAGCCAAGAATTGGACAGAACTCTCAAAGGCTGTCGCTGAAATCGCCATTAAAAAAGCTGTCGAAGGAGAAGCTTTCCTTAAAGGATTGGCACAGAAAAGTAAATCTCAAGTGGACACA------TATAGTTCATTAGTTGTGACTTTCAAATTTTGCTGGGATTTTGCTGATGGGGATCCTCATACTGTTAGTTATGATTGCGTAACTGCTGGTGATCTTCTTGCGCGATGTGATGGTAAG------------------GTTAACCCTGATGTTACTGCATTTAACCGTCAAACCAAATTCCTTTATGGGCTTCTTTACGAAACTATTACTCAACTTCCGAACTAT------------------------------------------------------------------------------------------
>Medtr3g060420.1
ATGAATTCTTTAACAATTTGTTCCATGTTCCTTGGTTTGATTCTAATTTCTCAATCACCATTTGCAGCAAATGCAACACTTCTTGATTTAGGA---------CCACTAGTTTCCTTACTTTGCGACGGTTCATCCAACAAGGTAGAATGCAGCAAGGTTCTATCAAGCCCACAAACCGCGCAAGCCAAGAATTGGACAGAACTCTCAAAGGCTGTCGCTGAAATCGCCATTAAAAAAGCTGTCGAAGGAGAAGCTTTCTTTAAAAAG---------------------------GACACATAT---TATAGTTCATTAGTTGTGACTTTCAAATTTTGCTGGGATTTTGCTGATGGAAATCCTAGTATTGTTAGTTATGATTGCGTAACTGCTGGTGATCTTCTTAGGGGATGCGATGTTAAT------------------GTTAACCCTGATGTTACTGCATTTAACCGTCAAACCAAATTCCTTTATGGGCTTCTTTACGAAACTATTACTCAACTTCCGAACTATATCTATGACTTTAATTTGAAGCTAGCCAGTGGTGTAAGAATTCAAGGTAACAAAAAGTTCTTAAACTTTCATGTTATATTTCTTGATAAA
