# Supplementary material for: Impact of recurrent gene duplication on adaptation of plant genomes
Source: BMC Plant Biol. 2014 May 31;14:151. doi: 10.1186/1471-2229-14-151 (PMC4049390; doi:10.1186/1471-2229-14-151)
Supplement: Additional file 4 — Contains the cleaned alignments of the clusters with codons under selection. [file 1471-2229-14-151-S4.zip › 4437544801233534_add4/Additional_file_4/Medtrcluster88_large_aligned.fasta]

>Medtr4g092980.1
------------------------------------------------------------------------------------------------------------------------------------------------------------------------------------------------------------------------------------------------------------------------------------------------------------------------------------------------------------------------------------------------------------------------------------------------------AGTGACTTACCTGATGCTGTTATCCTTCACATTTTATCATTCTTGAATACCAAACATGCCGTCGGAACTTGTGTTTTTTCCAAGAGATGGGGACATCTCTGGAAGCGAATTCCAACTCTTATGTTACATATT------CAATTTACAACATTCGTGTCTAAGATTTTGACT------CATACTTCAACCGCACTGCACAAACTTGATCTTGATATTGAGCCTCAACTCCTTAAAAAGATTTTAAACTATGTTACTTCCCATAATACCCACGAAGTCCGTGGTGACAGTAGTTGCGTTCATGCCCTTACATCTCTTAAGCTTTCGCTTACATTATTTCCAAAATCTTTGAATTTCCCTTTCTTGACCACC------------------------------------GAAAACGGTTGTGCTGAGCCCTTTTTCGCCTTTACCAAGTTGAATAGTTTGGTCATTAGTAGCTGT------------------------------------------------------------------------GCTCAAATCCTCAACATATCAAGTGAGACACTTGTCAATTTAGCCCTG---------------------------------------------------------------------------------------------------------------TTACTTGACTTTGTCAAATTCAAGTTATCTGCTCCAAGTCTTTGTACCTTTACTTTTACCGGT---------------------------CAGAAAATATATGGGAGCAGTCTCTCTTCTATTAAACAAGTAAATATC------------------------TCGGAGGATTCTGCTATGGTTCTATTAAGCTTGCTGCAAGACCTTGCCAATGTAGAATCATTGGCAGTCACTTCAACTACTCTTCAGATTCTGTCCTTAGTTCCTGATTTATTGGAGGTTAAATTCCATTCTTTATGTAACTTGAAGTCATTGGAAGTAAATGTCATGTATAAAAAAGCTGCTGCCAAGTCACATGAAGAA---------------------------------------------------------------------------------------------------------------------------------------------------------------AGACGTATGGAACTA---ATACCTGATGGAATAGTTGACTTCTTGCGACAAAACTCGCCC---------------------------------------------------------------------------------------------------------------------------CTTAAGCAGAGTTATTTAAAAACCATATGGGAGGCGCGAAGATTATCAACCATTGTTCATAATATTATCAACTACGGCTCATTTGCC---------------------------------------------------------------------------------------------------------------------------------------------------------------------------------------------------------------------------------------------------------------------------------------------------------------------------------------------------------------------------------------------------------------------------------------------------------------------------------------------------------------------------------------------------------------------------------------------------------------------------------------------------------------------------------------------------------------------------------------------------------------------------------------------------------------------------------------------------------------------------------------------------------------------------------------------------------------------------------------------------------------------------------------------------------------------------------------------------------------------------------------------------------------------------------------------------------------------------------------------------------------------------------------------------------------------------------------------------------------------------------------------------------------------------------------------------------------------------------------------------------------------------------------------------------------------------------------------------------------------------------------------------------------------------------------------------------------------------------------------------------------------------------------------------------------------------------------------------------------------------------
>Medtr4g092410.1
------------------------------------------------------------------------------------------------------------------------------------------------------------------------------------------------------------------------------------------------------------------------------------------------------------------------------------------------------------------------------------------------------------------------------------------------------------------------------------------------------------CATGCT------------------------------------------------------------------------------------------------------------------------------------------------------TATATTGAGCCGCAACTTCTTATAAAGATTTTAAACTATGTTTCCTCCCATAATGACCACGAAGTCCGTGGTTATAGTTGTCGTGTTCGGGCCCTTACATCTCTTAAGTTTTCACTTACATTATTTCCAAAAAATTTGAATTTGCCTCTATTGAGTAGCGGCTTAGTTTTAGAAAATTTTGCCTTTTGCGGCGGTGAAAACGGTTGTGCTGAGCCCTTTTCGACCTTTACAAAGTTGAATAGTTTGATCCTTCGTAGTTGT------------------------------------------------------------------------GCTCAAATCCTCAGCATATCAAGTGAGACCCTTGTCAAGTTAGCATTG------------------------------------------------------------------------------------------------------------------------TTTGCCAAAATTGAGCTATCTGTTCCAAGTCTTTGTACCTTCACTTTTACCGGT---------------------------CAGAAAATTTGTGGGAGCAGTCTCTCTTCTATTAAACAAGTAAACATC------------------------TCGGTGAATAATGCTTTGGCTCTTTTAAGCTGCCTGCAAGATCTTGCCAATGTAGAATTATTGACAGTCAATTCAACTACTCTTGAGATTCTCTCCTTGGTTCCTGATTTATTGGAGGTTAAGCTCCCTTCTTTTTGTAACTTGAGGTCATTGGAAGTAGATGTCATGTTAAAGAAAGTTGCTGCTAAGTCAAGTAAAGAA---------------------------------------------------------------------------------------------------------------------------------------------------------------GCAGGTTTAGAATTA---ATACCTGATGGAATAGTTGACTTCTTGCGACAAAACCCGTCG---------------------------------------------------------------------------------------------------------------------------CTTAAGCAGGAATCTATAAAGGGT---------------------------------GAGAAGATTATCAACTATCGCTCAATTGCC---------------------------------------------------------------------------------------------------------------------------------------------------------------------------------------------------------------------------------------------------------------------------------------------------------------------------------------------------------------------------------------------------------------------------------------------------------------------------------------------------------------------------------------------------------------------------------------------------------------------------------------------------------------------------------------------------------------------------------------------------------------------------------------------------------------------------------------------------------------------------------------------------------------------------------------------------------------------------------------------------------------------------------------------------------------------------------------------------------------------------------------------------------------------------------------------------------------------------------------------------------------------------------------------------------------------------------------------------------------------------------------------------------------------------------------------------------------------------------------------------------------------------------------------------------------------------------------------------------------------------------------------------------------------------------------------------------------------------------------------------------------------------------------------------------------------------------------------------------------------------------
>Medtr4g051560.1
------------------------------------------------------------------------------------------------------------------------------------------------------------------------------------------------------------------------------------------------------------------------------------------------------------------------------------------------------------------------------------------------------------------------------------------------------------------------------------------------------------CATGCT------------------------------------------------------------------------------------------------------------------------------------------------------TATATTGAGCCGCAACTTCTTATAAAGATTTTAAACTATGTTTCCTCCCATAATGACCACGAAGTCCGTGGTTATAGTTGTCGTGTTCGGGCCCTTACATCTCTTAAGTTTTCACTTACATTATTTCCAAAAAATTTGAATTTGCCTCTATTGAGTAGCGGCTTAGTTTTAGAAAATTTTGCCTTTTGCGGCGGTGAAAACGGTTGTGCTGAGCCCTTTTCGACCTTTACAAAGTTGAATAGTTTGATCCTTCGTAGTTGT------------------------------------------------------------------------GCTCAAATCCTCAGCATATCAAGTGAGACCCTTGTCAAGTTAGCATTG------------------------------------------------------------------------------------------------------------------------TTTGCCAAAATTGAGCTATCTGTTCCAAGTCTTTGTACCTTCACTTTTACCGGT---------------------------CAGAAAATTTGTGGGAGCAGTCTCTCTTCTATTAAACAAGTAAACATC------------------------TCGGTGAATAATGCTTTGGCTCTTTTAAGCTGCCTGCAAGATCTTGCCAATGTAGAATTATTGACAGTCAATTCAACTACTCTTGAGATTCTCTCCTTGGTTCCTGATTTATTGGAGGTTAAGCTCCCTTCTTTTTGTAACTTGAGGTCATTGGAAGTAGATGTCATGTTAAAGAAAGTTGCTGCTAAGTCAAGTAAAGAA---------------------------------------------------------------------------------------------------------------------------------------------------------------GCAGGTTTAGAATTA---ATACCTGATGGAATAGTTGACTTCTTGCGACAAAACCCGTCG---------------------------------------------------------------------------------------------------------------------------CTTAAGCAGGAATCTATAAAGGGT---------------------------------GAGAAGATTATCAACTATCGCTCAATTGCC---------------------------------------------------------------------------------------------------------------------------------------------------------------------------------------------------------------------------------------------------------------------------------------------------------------------------------------------------------------------------------------------------------------------------------------------------------------------------------------------------------------------------------------------------------------------------------------------------------------------------------------------------------------------------------------------------------------------------------------------------------------------------------------------------------------------------------------------------------------------------------------------------------------------------------------------------------------------------------------------------------------------------------------------------------------------------------------------------------------------------------------------------------------------------------------------------------------------------------------------------------------------------------------------------------------------------------------------------------------------------------------------------------------------------------------------------------------------------------------------------------------------------------------------------------------------------------------------------------------------------------------------------------------------------------------------------------------------------------------------------------------------------------------------------------------------------------------------------------------------------------
>Medtr4g092440.1
------------------------------------------------------------------------------------------------------------------------------------------------------------------------------------------------------------------------------------------------------------------------------------------------------------------------------------------------------------------------------------------------------------------------------------------------------AGTGACTTACCCGAGTGTGTTATCCTTCACATTTTATCATTTTTGGACTCCAAACATGCTGTTCAAACCTGTGTTTTGTCCACAAGATGGAAGCATCTTTGGGCACGTATTCCTACCCTTATATTACATGTC------AAATTTGCCATATTCGTGTCTAACATTTTGACT------AATAGCTCAACTTCTCTGCAAGCTCTCAATCTTGATATTGAACCTCAACTCCTTAAAAAGATTTTAAATTATATTTGCTCCCATAATACCCACGAACTCCGTGGTGGAAGTGGTTGCGTTCACGCTCTTACATCTCTTAAGCTTTCACTTACATTATTTCCAAAATCTTTGAATTTGCCTTTGTTGACCAAC------------------------------------GAAAGCGGTTGTGCTGATCCCTTTTTGGCCTTTCCAAAGTTGAATAGTTTGGGCATTCGTTGTTGT------------------------------------------------------------------------GCTCAAATCCTCAACATATCAAGTGAGACACTTGTCAATTTAGCTATATATCCTTTGGAAAAAATGAAGTTATCTTACCATGACACTTCA------------------------------------------------------------------------------TTTGCCAAAATAGAGCTATCTACTCCAAGTCTTTGTACATTTACTTTTATTGGT---------------------------CAAAAAATATGCGGGAGCGGACTTTCCTCTGTTAAACAAGTAAATATTGAT---------------------TCAGCGGGGAATGGTTTGATTCTACTCAGCTGGCTGCTAGACTTTGCGAATGTAGAATCATTTAGAGTCACTTCAACTACTCTTCAGATTCTCTCCATAGTTCCTGATTTATCGAAGGTTAAGCTACATTCTTTATGTAACTTGAAGTCATTGGTAATAGATGCCTTGTTAAAGAAAGATGCTGCCATGTCAAGTAAAGAA---------------------------------------------------------------------------------------------------------------------------------------------------------------GCTCGTTTGGAACCA---ATACCTAATGGAATAGTAGACTTCTTGCGACAAAACTCACCG------------------------------------------------------------------------------------------------------------------------------------GAATCTATAAAGGGC---------------------------------GCTAAGATCATCAGCTATCGTTCCCTTGCC------------------------------------------------------------------------------------------------------------------------------------------------------------------------------------------------------------------------------------------------------------------------------------------------------------------------------------------------------------------------------------------------------------------------------------------------------------------------------------------------------------------------------------------------------------------------------------------------------GCCTTCGGCAAACATTACCCACGGGTGCTATGCATGAAAATTCGCCAAACATTTCTAAACATTTTGAAGAGGAGGCTTCAAGAGAGGAAGTTGATGGTAGAGTCCGGC---------------CTTAGTTGGGTTAAGAGGAGTGAGGATTGTCCATGGTCAATGCGGTTCTTCAGTGACAAACTGCATAATTGCTTGGCAGCACTTCATCAGGTAGAGTTTGTGCATGTAAACAGAGAAATGAACTCATTTGCAGATGCTTTAGCAAAACGTGGCGTGAATATGGAGGGGCAGAGAATTTGGCGG---------------------------------------------------------------------------------------------------------------------------------------------------------------------------------------------------------------------------------------------------------------------------------------------------------------------------------------------------------------------------------------------------------------------------------------------------------------------------------------------------------------------------------------------------------------------------------------------------------------------------------------------------------------------------------------------------------------------------------------------------------------------------------------------------------------------------------------------------------------------------------------------------------------------------------------------------------
>Medtr4g051490.1
------------------------------------------------------------------------------------------------------------------------------------------------------------------------------------------------------------------------------------------------------------------------------------------------------------------------------------------------------------------------------------------------------------------------------------------------------AGTGACTTACCCGAGTGTGTTATCCTTCACATTTTATCATTTTTGGACTCCAAACATGCTGTTCAAACCTGTGTTTTGTCCACAAGATGGAAGCATCTTTGGGCACGTATTCCTACCCTTATATTACATGTC------AAATTTGCCATATTCGTGTCTAACATTTTGACT------AATAGCTCAACTTCTCTGCAAGCTCTCAATCTTGATATTGAACCTCAACTCCTTAAAAAGATTTTAAATTATATTTGCTCCCATAATACCCACGAACTCCGTGGTGGAAGTGGTTGCGTTCACGCTCTTACATCTCTTAAGCTTTCACTTACATTATTTCCAAAATCTTTGAATTTGCCTTTGTTGACCAAC------------------------------------GAAAGCGGTTGTGCTGATCCCTTTTTGGCCTTTCCAAAGTTGAATAGTTTGGGCATTCGTTGTTGT------------------------------------------------------------------------GCTCAAATCCTCAACATATCAAGTGAGACACTTGTCAATTTAGCTATATATCCTTTGGAAAAAATGAAGTTATCTTACCATGACACTTCA------------------------------------------------------------------------------TTTGCCAAAATAGAGCTATCTACTCCAAGTCTTTGTACATTTACTTTTATTGGT---------------------------CAAAAAATATGCGGGAGCGGACTTTCCTCTGTTAAACAAGTAAATATTGAT---------------------TCAGCGGGGAATGGTTTGATTCTACTCAGCTGGCTGCTAGACTTTGCGAATGTAGAATCATTTAGAGTCACTTCAACTACTCTTCAGATTCTCTCCATAGTTCCTGATTTATCGAAGGTTAAGCTACATTCTTTATGTAACTTGAAGTCATTGGTAATAGATGCCTTGTTAAAGAAAGATGCTGCCATGTCAAGTAAAGAA---------------------------------------------------------------------------------------------------------------------------------------------------------------GCTCGTTTGGAACCA---ATACCTAATGGAATAGTAGACTTCTTGCGACAAAACTCACCG------------------------------------------------------------------------------------------------------------------------------------GAATCTATAAAGGGC---------------------------------GCTAAGATCATCAGCTATCGTTCCCTTGCC------------------------------------------------------------------------------------------------------------------------------------------------------------------------------------------------------------------------------------------------------------------------------------------------------------------------------------------------------------------------------------------------------------------------------------------------------------------------------------------------------------------------------------------------------------------------------------------------------GCCTTCGGCAAACATTACCCACGGGTGCTATGCATGAAAATTCGCCAAACATTTCTAAACATTTTGAAGAGGAGGCTTCAAGAGAGGAAGTTGATGGTAGAGTCCGGC---------------CTTAGTTGGGTTAAGAGGAGTGAGGATTGTCCATGGTCAATGCGGTTCTTCAGTGACAAACTGCATAATTGCTTGGCAGCACTTCATCAGGTAGAGTTTGTGCATGTAAACAGAGAAATGAACTCATTTGCAGATGCTTTAGCAAAACGTGGCGTGAATATGGAGGGGCAGAGAATTTGGCGGTGGGATTGTGTTGCTGATGTTGGTCTTTTTGTGGCTAGCCGGTGTGATATGGCTAGAGTAATGTGTCTAGGTTCAGGTGAATCTGTTGAGCAAGTTTATAGTGCTCTCACTCGTTTTTCTTTTCAAAAGTTTCAAGAGGAGTTTGAGAGGTCCACACAATATTCAATTGATCATGAAAATGGTAATGTGTTTGTGGTGTGGTTTTATAAAGATGTAGTGTTTTGGGATGGTAAGGTTGCTACATGTAGCTGCAAGCTTTTTGAATTTTGGGGGATATTATGTCGTCATATTCTTAGTATTTTTCTTCATAAAGATTGTCATAAAATCCCTCCTAACTACTTGCCTTCACGGTGGTTGCTTCAAGTATCAAATGATGTGGAGTCTCGAGTTAATGTTGCTGTTGAGGAGCAGGTACTAGATTGTTACAATGAACCTCACCCACAACACGTTGTTCATTGTCCTCCAAAATCCAAACCTAAAGGCCGTCCCAAACGGCGACGACTTAAAGGTGGAAAAGAGTTATCACATAACATGAATACTTGTGGATTATGCAAAGGTTTAGGACATAACATTGTCACATGTCCTCTACAGGAAAAGACGAAGGAAAACAAGAAAAAGAAAATTTGTGAAGATGAATATGTTGGTGATATAACCTGGAGTGGAATTTCCAAGAGTTTTGAAAATGAAGCTGACGATACAAGCATGGAGAAGAGGAACAAAATAGTGATGGAAAAGAGGAAATATTGGTTTCTCGGTAGCTTAAACAAGATTTTGGGTAGACGT------------------------------------------------------------------------------------------------------------------------------------------
>Medtr1g094760.1
---------------------------------------------------------------------------------------------------------------------------------------------------------------------------------------------------------------------------------------------------------------------------------------------------------------------------------------------------------------------------------------------------------------------------------------------------AAGAGTGACTTACCTGACTGTCTTATCCTTCACATTTTGTCATTTCTTAACTCCAAACACACCGTTCAAACTTGCATCTTGTCCAAAAGATGGAAGCTTATGTGGAAACGTATTCCTACTCTTATATTGGATGTG------CATTTTTCCATATTTGTGTCTAAGATTTTGACT------GATACCTCAACTGCACTGCATGCTCTTGATCTTAGTATTGAGCCGCAACTCCTTAAAAAGGTTCTAGACTGTGTTTATTCCCATAATACCCACCAACTACATGGTGAAACATGTGGCATTTGTGCTCTTACTTCTCTCAAGCTTTCACTTACATTGTTTCCAAAATCTTTGAATTTGCCGGCATTGACCAGC------------------------------------GAAAATGGTCGTGCTGAACCCTTTTTGACCTTTACCAGGTTGAATAGTTTGGTCATTAGCAGTTGTTGCATAATATTTCATCTTCCTTTACCAAAATCGAGTTATCTGCTCCAAGCCTTTGTGCATTTACTATCAACG---------------------------------------------------------------------------------------------------------------------------------------------------------------------------------------------------------------------------------------------------------AGAAAATATGTGGGA---GCGGTCTCTTCTGTTAAACATGTAAATATT------------------------TTGAAGGAGCATCCTTTGATTCTTCTTAGCTGGTTGCTAGACCTTGCCAATGTAGAATCATTGAAAGTCACTTCACCTATTATTCAGATTCTCTCCTTAGTTCCTGATTTATTGGAGGTTAAGCTCACTTCGTTGTGTAACTTGAAGTTATTGGAAGTAGAGGCCATGTTAAAGAAAGCTGCTGCCAAGTCACGTAAAGAA---------------------------------------------------------------------------------------------------------------------------------------------------------------GCGGGTTTAAAACCA---ATACCCGATGGAATAGTTGATTTCTTGCGACAAAACTTGCCG---------------------------------------------------------------------------------------------------------------------------CTTAAGCAGGAACCTGTAAAGGCC---------------------------------ACGAAGAACACCAGCTGTTGTTCG---------------------------------------------------------------------------GCATCTAATGTTGACAACAGTGACTCAATGCTTTGGCCTGACTTGGTAACTAAAGCTTTCATTGACATTATGGTTACAAAAGGAAATATGCCAAATGGTGTGTTTCATACTAGCACATGGACCTCGATGACTACTAGGTTGAACTCCATAACTAATCGCTCCCATAAAAAGGAACAACTAAAGGCAAAAATGGATAGGTTTCATGAGTTCTATTCACTTTTGCAAAACACTGGATTTACTTGGAATGCAGAAACCAATATTGTTACTGCAAGTGAAGAGGTCCGGCAAAATTATCTT---------------------------------------------------TTGTTGGAAATCATATTCAACAAAAATAATGAAAGAGAAGTACTTCATCAGTCATATACCCAAGACCCACCAAATACCGATAAAGAAAATGAGCTGGATAATCAATGTTGTAACATTGGGAGTGTTAATTTTGTATCTGTTGATAATGATAGTTCAAACAATGAT------------------------------------------------------------------------------------------------------------AAAGATCATACATCC------------------------------------------------------------------------------------------------------------------------------------------------------------------------------------------------------------------------------------------------------------------------------------------------------------------------------------------------------------------------------------------------------------------------------------------------------------------------------------------------------------------------------------------------------------------------------------------------------------------------------------------------------------------------------------------------------------------------------------------------------------------------------------------------------------------------------------------------------------------------------------------------------------------------------------------------------------------------------------------------------------------AAGATTGTGGAGGCTACTTCTTCAGATTGTTCTGAGATAGAAGACATTTCAGATGACATCTTCGGAAAAGCCTTGGAAAAGTTTAAGGATCCTGATTGGTTTAATGATAGGAGACGTGGATGGCTG
>Medtr8g085310.1
------------------------------------------------------------------------------------------------------------------------------------------------------------------------------------------------------------------------------------------------------------------------------------------------------------------------------------------------------------------------------------------------------------------------------------------------------AGTGACTTACCTGATTGCATTCTACTTCACATTTTGTCATTATTACATTCCAAACAAGTTGTTCAAACTTGCGTTTTGTCCAAAAGATGGAAACATCTATGGAAACGTATTCCAACACTTATATTGCAT------------------------------------------------------------------------------------------------CTCCTTCATAAGATTTTAACCTATGTTTCTTCCTTTAACACCCACCATGTCACTGGTGTTAGTTATTGCGTTCAGGCTCTTACGTCTCTTAAGCTTTCAGTTACATTATTTCCAAAATCTTTGAATTTACCTTTTTTAACCCAC---------------------------------------------------------------------------------------------------------------------------------------------------------------------------------------------------------------------------------------------------------------------------------------------------------------------------------------------------------------------------------------------------------------------------------------CAGAAAATATGTGGGAGCGGTCTTTCTTCTGTTAAACAAGTAAACATT------------------------AAGGAGAACCGTGCTTTGGTTCTATTAACCTGGCTGCGAGACCTTACCAATGTAGAATCATTGACAACCACTTCAATTACTCTTCAGGTTCTCTCCTTAGTTCCTGATTTATTGGAGGTTAAGCTCCCTTCTTTGTGTAACTTGAAGTCATTGGAAATAAATGCCATGTTAAAGAAAGCGGCTGCCAAGTCCTGTAATGAA---------------------------------------------------------------------------------------------------------------------------------------------------------------GCAGGTTTGAGACCA---ATACCTGATGGAATAGTTGACTTCTTGCAACAAAACTCACCG---------------------------------------------------------------------------------------------------------------------------ATTAAGCAGAAATCCATAAAGGGG---------------------------------GCCAAGATCACTGGCTATCGTTCACATGCTGAGTCTACT------CTTGGTTCTGCCTCCTACCCTGGCCCTGCTGCACTTGCTGCTCCATCACCCTGTACAACTAATGTTGACAGTAGTGACTCAATGTTTTGGCCTGACATAGTAACTAAAACTTTCATTGACATTATGGTTACAAAAGGAAATATGTCAAATGGCGTGTTTCATACTAGAACATGGACTTCGATGACTAATAGGTTGAATTCCATAACTAATTGCTCCTATGAAGAGGAACAACTAAAGGCAAAAATGCATTGTTTTCATGAGTTTTATTCACTTTTGCAAAATGTTGGATTTGTGTGGAATTCAGAAACCAACACTGTTACCGCAAGTGAAGAGGTTTGGAAAAATTACCTTACACATGATAAAGCATCTCAGTTTCAAAATAAAGGGTGTGACCATTATAGGTTGTTGGAAATCATATTCAACAAATATAATGAAACTGAAGTACTTCATCATTCAATTGCCCAAGACCAACCAAATACCAATAAAGAAAATGAGCATGATAATCAATATTTTAACACTAGGAGTGCGAATTGTGTATGTGTTGATAATGATAGTTCAGACAATGGT------------------------------------------------------------------------------------------------------------AAAGATCGTACATCC------------------------------------------------------------------------------------------------------------------------------------------------------------------------------------------------------------------------------------------------------------------------------------------------------------------------------------------------------------------------------------------------------------------------------------------------------------------------------------------------------------------------------------------------------------------------------------------------------------------------------------------------------------------------------------------------------------------------------------------------------------------------------------------------------------------------------------------------------------------------------------------------------------------------------------------------------------------------------------------------------GCATGGGCTCAGAAGATTGTGGAGGCTAGTTCTTCAAATTGTTCTGAGATAGGAGACATTTCAGATGACATCTACGGGAAAGCCTTGGAGAAGTTTAAGGATCCAGATTGGTTTACTGATAAGAGACGTGGATGGCTA
>Medtr4g092300.1
------------------------------------------------------------------------------------------------------------------------------------------------------------------------------------------------------------------------------------------------------------------------------------------------------------------------------------------------------------------------------------------------------------------------------------------------------ACTGACTTACCTGATTGTGTTATCCTTCACATTTTGTCGTTTTTGAAATCAAAGTTTGTTGTGCAAACTTCCATTTTGTCTACAAGATGGAAACATCTTTGGAAACGCATTCCAACTCTTATGTTGCATAAG------CTTTTTTCCGTATTTGTATCTCAGATTTTGGCT------GATAGATCGACTGCACTGCACTCTCTCGATCTTAAGATTGAGACTTACCTCCTCAAAATGATTTTAAAATATATTTGTTCCCATAACACCCACCAAGTCACTGCTGACGGTTGTTGCGTTCGTACTCTTACATCTCTTAAGCTTATAGTTACATTATTTCCAAAATCTTTGAATTTGCCTTTATTGACCAAC------------------------------------GAAAACGGTTGTGCTGAGCCCTTTTCCGCCTTTCCCAAGTTGAATAGTTTGGTTATTTCTGGTTGT------------------------------------------------------------------------GCTCAAATTCTCAGCATATCAAGTGAGACACTTGTCAATTTTGCGATG---------------------------------------------------------------------------------------------------------------TCTTCAAGAATTGCCAAAATCGAGTTATCTGTTCCTAGTCTTTGTACCTTTACTTTTTCCGGT---------------------------CAGAAAATATGTGGGAGCAGTCTTTTTTCTGTTAAAAAAATAAATATC---TTTGTTTCTTTGGCTCCGTTGTTGGAGGATTATTCTTTGGTTCTATTAAGCTGGCTGCAAGACCTTGCCAATGTAGAATCATTGGCAGTCACTTCAACTACTCTTCAGATTCTCTCCTTTGTTCCTGATTTATTGGAGGTTAAGTTCACTTCTTTGTGTAACTTGAAGTCATTGGAAGTAGAGAACATGTTAAACAAGGCAGCTACCAAGTCACCTGAAGAAGAAGAATCCATAAAGGGAGCGAAGATGACCAGCTACCATTCACAATTTTCTGCGTCTGCCCCTTCCTCTGTCGCACCTGCTTCTGCTGAGTCTGCTCCAGCTCCTGCCACCGCGCCTTCTTCTTCCGCACCTCCCAATCTTCATCCTTGTTTCTCTGAA------------------------------------------------------------------------------------------------------------------------------------------------------------------------------------------------GAATCCGTAAAGGGC---------------------------------GTGAAGAACACCAGCTGCCATTCGTTTGCC---------------GTGAAGAACACCAGGTACCGT------------TTGCAA---------------ACAACTAATGTTGACAACTGTGATTCAACACTTTGGCCTGAGTTGGTAACTAAAGCTTTCATCGAAATTATGGTTACAAAAGAAAATATGCAAAATGGTGTGTTTCATACTGGAACCTGGACCTCGATGACTGCTAAGTTGAATTCCACAACTAATTGCTCCTATAGTGAGGAACAACTAAAGGCTAAAATGCATAGTTTTCACGAGTTCTATTCACTTTTGCAAAACACAGAATTTGGGTGGAATGCAGAAACCAACATTGTTACTGCAAGTGAAGAGGTCTGGCAAAATTATCTTACACATGATAAAGCATCTCAGTTTCAAAATAAAGGGTGCGACCATTATAAGTTGTTGGAAATCATATTCAACAAAAATAATGAAACTGAAGTACTTCATCATTCATTTACCCAAGACCAACCAAATACCGATAAAGAAAATGAGCTCAATAATCAATACTTTAACACCAGGAGTGCAAATATTGTATGTGTTGATGATGATAGTTCAAACAATGAT------------------------------------------------------------------------------------------------------------AAAGAGCATATATTC------------------------------------------------------------------------------------------------------------------------------------------------------------------------------------------------------------------------------------------------------------------------------------------------------------------------------------------------------------------------------------------------------------------------------------------------------------------------------------------------------------------------------------------------------------------------------------------------------------------------------------------------------------------------------------------------------------------------------------------------------------------------------------------------------------------------------------------------------------------------------------------------------------------------------------------------------------------------------------------------------------------AAGATTGTGGAGGCTAGTTCTTCAGATTGCTCTGAGATTGAAGACATTTCAGATGACATCTATGGGAAAGCCTTGGAAAAATTTAAGGATCCTGATTGGTTTAAAGATAGGAAATGTGGATGGCTA
>Medtr4g051480.1
------------------------------------------------------------------------------------------------------------------------------------------------------------------------------------------------------------------------------------------------------------------------------------------------------------------------------------------------------------------------------------------------------------------------------------------------------ACTGACTTACCTGATTGTGTTATCCTTCACATTTTGTCGTTTTTGAAATCAAAGTTTGTTGTGCAAACTTCCATTTTGTCTACAAGATGGAAACATCTTTGGAAACGCATTCCAACTCTTATGTTGCATAAG------CTTTTTTCCGTATTTGTATCTCAGATTTTGGCT------GATAGATCGACTGCACTGCACTCTCTCGATCTTAAGATTGAGACTTACCTCCTCAAAATGATTTTAAAATATATTTGTTCCCATAACACCCACCAAGTCACTGCTGACGGTTGTTGCGTTCGTACTCTTACATCTCTTAAGCTTATAGTTACATTATTTCCAAAATCTTTGAATTTGCCTTTATTGACCAAC------------------------------------GAAAACGGTTGTGCTGAGCCCTTTTCCGCCTTTCCCAAGTTGAATAGTTTGGTTATTTCTGGTTGT------------------------------------------------------------------------GCTCAAATTCTCAGCATATCAAGTGAGACACTTGTCAATTTTGCGATG---------------------------------------------------------------------------------------------------------------TCTTCAAGAATTGCCAAAATCGAGTTATCTGTTCCTAGTCTTTGTACCTTTACTTTTTCCGGT---------------------------CAGAAAATATGTGGGAGCAGTCTTTTTTCTGTTAAAAAAATAAATATC---TTTGTTTCTTTGGCTCCGTTGTTGGAGGATTATTCTTTGGTTCTATTAAGCTGGCTGCAAGACCTTGCCAATGTAGAATCATTGGCAGTCACTTCAACTACTCTTCAGATTCTCTCCTTTGTTCCTGATTTATTGGAGGTTAAGTTCACTTCTTTGTGTAACTTGAAGTCATTGGAAGTAGAGAACATGTTAAACAAGGCAGCTACCAAGTCACCTGAAGAA---------------------------------------------------------------------------------------------------------------------------------------------------------------GCTGGTTTGCAACCA---ATACCTGATGGAATAGTTGACTTCCTGCGACAAAACTCGCCT---------------------------------------------------------------------------------------------------------------------------ATCAAGCAGGAATCCGTAAAGGGC---------------------------------GTGAAGAACACCAGCTGCCATTCGTTTGCC---------------GTGAAGAACACCAGGTACCGT------------TTGCAA---------------ACAACTAATGTTGACAACTGTGATTCAACACTTTGGCCTGAGTTGGTAACTAAAGCTTTCATCGAAATTATGGTTACAAAAGAAAATATGCAAAATGGTGTGTTTCATACTGGAACCTGGACCTCGATGACTGCTAAGTTGAATTCCACAACTAATTGCTCCTATAGTGAGGAACAACTAAAGGCTAAAATGCATAGTTTTCACGAGTTCTATTCACTTTTGCAAAACACAGAATTTGGGTGGAATGCAGAAACCAACATTGTTACTGCAAGTGAAGAGGTCTGGCAAAATTATCTTACACATGATAAAGCATCTCAGTTTCAAAATAAAGGGTGCGACCATTATAAGTTGTTGGAAATCATATTCAACAAAAATAATGAAACTGAAGTACTTCATCATTCATTTACCCAAGACCAACCAAATACCGATAAAGAAAATGAGCTCAATAATCAATACTTTAACACCAGGAGTGCAAATATTGTATGTGTTGATGATGATAGTTCAAACAATGAT------------------------------------------------------------------------------------------------------------AAAGAGCATATATTC------------------------------------------------------------------------------------------------------------------------------------------------------------------------------------------------------------------------------------------------------------------------------------------------------------------------------------------------------------------------------------------------------------------------------------------------------------------------------------------------------------------------------------------------------------------------------------------------------------------------------------------------------------------------------------------------------------------------------------------------------------------------------------------------------------------------------------------------------------------------------------------------------------------------------------------------------------------------------------------------------------------AAGATTGTGGAGGCTAGTTCTTCAGATTGCTCTGAGATTGAAGACATTTCAGATGACATCTATGGGAAAGCCTTGGAAAAATTTAAGGATCCTGATTGGTTTAAAGATAGGAAATGTGGATGGCTA
>Medtr4g092290.1
------------------------------------------------------------------------------------------------------------------------------------------------------------------------------------------------------------------------------------------------------------------------------------------------------------------------------------------------------------GTAGAG---------------------------------------------------------------------CTGCGAAAAACG---AGTGATTTACCAGATTGTGTTATTCTTCATATATTATCGTTTTTAAATGCGAAAGAAGCGGTAAGAACTTGCATTTTATCGAATAGATGGAAGAATGTTTGGAAATGTGTTCCTACTCTTGTATTGCATTTC------AATTTTACTAAATTCGTGTCTAAGATTTTGTCA------GATGGAACAATTGCGCTGCAAGAGCTTGATTTTAGTATTGAGCCTCACCTTCTTAAGAGAATTGTGAATTATGCTTTTTCTCATAAT------AGAGTTAAAGGGGATATTTGTTGTGTTCGGACTTTAACGTCTCTTAAGCTTTCTGTTACGTTGTTTCCAAAATCATTGGATTTGCCAGCGTTAACCAGT------------------------------------GATAAAGGCCGAACTGAGCCCTTTTCGGGTTTTAACAAGTTGAATAGTTTGGTCATTGACAATTGT------------------------------------------------------------------------GCGCAGATTCTTTGCATATTAAGTGAGACACTTGTCAATTTGACTATG---------------------------------------------------------------------------------------------------------------TCTTCTGACGTTTACAAAATCGAACTATCCGCTCCAAGTCTTAGCACGTTTGCGTTTACCGGA---------------------------CAGAAACTTTGTGGGAGCAATCTTTCCTCGGTTAAACAGGTGAATATT------------------------TACACTGAGCCTCCTTTGGTTTTGCTTAGCTGGCTGTTAGAACTTGCTAATATCAAATCATTGACGGTCTCTGCGAGTACTCTTCAGGTTCTTTCATTAATTCCTGATTTGTTGAAGGATAAGCTCACTTCTTTGTGTAACTTGAAGTCACTTAGAGTA---------------------------------------------------------------------------------------------------------------------------------------------------------------------------------------------------------GCAGGGCAGGAACCATCTATACCTGATGGAATAGTGGACTTTTTGATTCAAAACTCACCGATAGAT---------------------------------------------------------------------------------------------------------------------------------------------------------------------------------------------------------------------------------------------------------------------------------------------------------------------------------------------------------------------------------------------------------------------------------------------------------------------------------------------------------------------------------------------------------------------------------------------------------------------------------------------------------------------------------------------------------------------------------------------------------------------------------------------------------------------------------------------------------------------------------------------------------------------------------------------------------------------------------------------------------------------------------------------------------------------------------------------------------------------------------------------------------------------------------------------------------------------------------------------------------------------------------------------------------------------------------------------------------------------------------------------------------------------------------------------------------------------------------------------------------------------------------------------------------------------------------------------------------------------------------------------------------------------------------------------------------------------------------------------------------------------------------------------------------------------------------------------------------------------------------------------------------------------------------------------------------------------------------------------------------------------------------------------------------------------------------------------
>Medtr4g050930.1
------------------------------------------------------------------------------------------------------------------------------------------------------------------------------------------------------------------------------------------------------------------------------------------------------------------------------------------------------------GTAGAG---------------------------------------------------------------------CTGCGAAAAACG---AGTGATTTACCAGATTGTGTTATTCTTCATATATTATCGTTTTTAAATGCGAAAGAAGCGGTAAGAACTTGCATTTTATCGAATAGATGGAAGAATGTTTGGAAATGTGTTCCTACTCTTGTATTGCATTTC------AATTTTACTAAATTCGTGTCTAAGATTTTGTCA------GATGGAACAATTGCGCTGCAAGAGCTTGATTTTAGTATTGAGCCTCACCTTCTTAAGAGAATTGTGAATTATGCTTTTTCTCATAAT------AGAGTTAAAGGGGATATTTGTTGTGTTCGGACTTTAACGTCTCTTAAGCTTTCTGTTACGTTGTTTCCAAAATCATTGGATTTGCCAGCGTTAACCAGT------------------------------------GATAAAGGCCGAACTGAGCCCTTTTCGGGTTTTAACAAGTTGAATAGTTTGGTCATTGACAATTGT------------------------------------------------------------------------GCGCAGATTCTTTGCATATTAAGTGAGACACTTGTCAATTTGACTATG---------------------------------------------------------------------------------------------------------------TCTTCTGACGTTTACAAAATCGAACTATCCGCTCCAAGTCTTAGCACGTTTGCGTTTACCGGA---------------------------CAGAAACTTTGTGGGAGCAATCTTTCCTCGGTTAAACAGGTGAATATT------------------------TACACTGAGCCTCCTTTGGTTTTGCTTAGCTGGCTGTTAGAACTTGCTAATATCAAATCATTGACGGTCTCTGCGAGTACTCTTCAGGTTCTTTCATTAATTCCTGATTTGTTGAAGGATAAGCTCACTTCTTTGTGTAACTTGAAGTCACTTAGAGTA---------------------------------------------------------------------------------------------------------------------------------------------------------------------------------------------------------GCAGGGCAGGAACCATCTATACCTGATGGAATAGTGGACTTTTTGATTCAAAACTCACCGATAGAT---------------------------------------------------------------------------------------------------------------------------------------------------------------------------------------------------------------------------------------------------------------------------------------------------------------------------------------------------------------------------------------------------------------------------------------------------------------------------------------------------------------------------------------------------------------------------------------------------------------------------------------------------------------------------------------------------------------------------------------------------------------------------------------------------------------------------------------------------------------------------------------------------------------------------------------------------------------------------------------------------------------------------------------------------------------------------------------------------------------------------------------------------------------------------------------------------------------------------------------------------------------------------------------------------------------------------------------------------------------------------------------------------------------------------------------------------------------------------------------------------------------------------------------------------------------------------------------------------------------------------------------------------------------------------------------------------------------------------------------------------------------------------------------------------------------------------------------------------------------------------------------------------------------------------------------------------------------------------------------------------------------------------------------------------------------------------------------------
>Medtr4g092350.1
------------------------------------------------------------------------------------------------------------------------------------------------------------------------------------------------------------------------------------------------------------------------------------------------------------------------------------------------------------------------------------------------------------------------------------------------------AGTAGTTTACCTGATGGCGTTCTCCTTCACATTTTGTCATTTTTGGACGCCACATATGCCGATCAAACTTGTGTTTTGTCCACAAGGTGGAAGTATCTTTGGAAACTTATTCCAACTCTTAATTTGCATGTT------CAATTTTCTAAATTTGCGTCTAAGATTTTGACTCTTCGTAAAAAGTCAGCTGCATTGGATGCCCTTGATTTTAATATTGAGCCTCGAATCCTTAAAAAGATTTTGAATTATGTTTCCTCAGATAATACCCACAAA------------------TGCGTTCAGGCTCTTACATCTCTTAAACTT------ACAATCTTTCCAAAATCTTTGAATTTGCCAGCATTGACCAGC------------------------------------GATGACAATTGTGTTGAACCCTCTTCCGCCTTTACCAAGTTGAATAGTTTGGTCATTGATAGATGT------------------------------------------------------------------------GCACAAACCCTCAGGATATCAAGCGAGACACTAGTAAATTTAGCTATG---------------------------------------------------------------------------------------------------------------TCATATGACTTTGACAAAATTCAGTTATTTACTCAGAGTCTTTGTACCTTTACTTATACCGGT---------------------------CAGAGAATATGTGGGAGTGGTCTTTCTTCTGTTAAACTAGTAAATATT------------------------TGGGAAAAGCCTGCTATGCTTCTACTCAGTTGGCTGCAAGATCTTGCCGATGTAAAATCATTGACAGTTTCTTCAACTACTCTT---------------------------------------------------------------------------------------------------------------------------------------------------------------------------------------------------------------------------------------------------------------------------------------------------------------------------------------------------------------------------------------------------------------------------------------------------------------------------------------------------------------------------------------------------------------------------------------------------------------------------------------------------------------------------------------------------------------------------------------------------------------------------------------------------------------------------------------------------------------------------------------------------------------------------------------------------------------------------------------------------------------------------------------------------------------------------------------------------------------------------------------------------------------------------------------------------------------------------------------------------------------------------------------------------------------------------------------------------------------------------------------------------------------------------------------------------------------------------------------------------------------------------------------------------------------------------------------------------------------------------------------------------------------------------------------------------------------------------------------------------------------------------------------------------------------------------------------------------------------------------------------------------------------------------------------------------------------------------------------------------------------------------------------------------------------------------------------------------------------------------------------------------------------------------------------------------------------------------------------------------------------------------------------------------------------------------------------------------------------------------------------------------------------------------------------------------
>Medtr4g051510.1
------------------------------------------------------------------------------------------------------------------------------------------------------------------------------------------------------------------------------------------------------------------------------------------------------------------------------------------------------------------------------------------------------------------------------------------------------AGTAGTTTACCTGATGGCGTTCTCCTTCACATTTTGTCATTTTTGGACGCCACATATGCCGATCAAACTTGTGTTTTGTCCACAAGGTGGAAGTATCTTTGGAAACTTATTCCAACTCTTAATTTGCATGTT------CAATTTTCTAAATTTGCGTCTAAGATTTTGACTCTTCGTAAAAAGTCAGCTGCATTGGATGCCCTTGATTTTAATATTGAGCCTCGAATCCTTAAAAAGATTTTGAATTATGTTTCCTCAGATAATACCCACAAA------------------TGCGTTCAGGCTCTTACATCTCTTAAACTT------ACAATCTTTCCAAAATCTTTGAATTTGCCAGCATTGACCAGC------------------------------------GATGACAATTGTGTTGAACCCTCTTCCGCCTTTACCAAGTTGAATAGTTTGGTCATTGATAGATGT------------------------------------------------------------------------GCACAAACCCTCAGGATATCAAGCGAGACACTAGTAAATTTAGCTATG---------------------------------------------------------------------------------------------------------------TCATATGACTTTGACAAAATTCAGTTATTTACTCAGAGTCTTTGTACCTTTACTTATACCGGT---------------------------CAGAGAATATGTGGGAGTGGTCTTTCTTCTGTTAAACTAGTAAATATT------------------------TGGGAAAAGCCTGCTATGCTTCTACTCAGTTGGCTGCAAGATCTTGCCGATGTAAAATCATTGACAGTTTCTTCAACTACTCTT---------------------------------------------------------------------------------------------------------------------------------------------------------------------------------------------------------------------------------------------------------------------------------------------------------------------------------------------------------------------------------------------------------------------------------------------------------------------------------------------------------------------------------------------------------------------------------------------------------------------------------------------------------------------------------------------------------------------------------------------------------------------------------------------------------------------------------------------------------------------------------------------------------------------------------------------------------------------------------------------------------------------------------------------------------------------------------------------------------------------------------------------------------------------------------------------------------------------------------------------------------------------------------------------------------------------------------------------------------------------------------------------------------------------------------------------------------------------------------------------------------------------------------------------------------------------------------------------------------------------------------------------------------------------------------------------------------------------------------------------------------------------------------------------------------------------------------------------------------------------------------------------------------------------------------------------------------------------------------------------------------------------------------------------------------------------------------------------------------------------------------------------------------------------------------------------------------------------------------------------------------------------------------------------------------------------------------------------------------------------------------------------------------------------------------------------------
>Medtr5g044800.1
------------------------------------------------------------------------------------------------------------------------------------------------------------------------------------------------------------------------------------------------------------------------------------------------------------------------------------------------------------------------------------------------------------------------------------------------------AGTAATTTCCCCGATGGCATTCTCCTTCACATTTTGTCATTTTTGGACGCAAAATATGCCGTTCAAACTTGTGTTTTGTCCACGAGATGGAGGAATCTCTGGAAACTTATTCCAACTCTTATTTTGCATCTG------CAATTTTCCAAATTCGTGCCTAAGATTTTGACT------GATACCTCAATTTCATTGCACGCCCTTGATCTTCATATTGAGCCTCGAATCCTTAAAAAGATTTTAGATTATGTTTGCTCACATAATACCCACAAGTTACGTGGTGATCATCGTACTGTTCATGCTCTTACATCTCTTAAACTTTCAGTTACGCGTTTTCCAAAATCTTTGAATTTGCCATCATTGACCAAC------------------------------------GAAAACAATTGTGCTGAGCCTTTTTTCGGCTTTACCAAGTTGAATAGTTTGGTCATTGATTGTTGT------------------------------------------------------------------------GCAAAAACCCTAAAGATATCAAGTGAGACACTTGTAAATTTAACTATG---------------------------------------------------------------------------------------------------------------ATATTTTACATTGACAAAATTGAGTTATCTACTTCAAGTCTTTGTACCTTTACTTATACCGAT---------------------------CCGAGAATATGTGGGACTGGTCTTGCTTCTGTTAAACAATTCTATGTT------------------------TTGGAGAAGCCTGGTATGGTTCTACGCAGTTGGCTACTAGATCTTGCCAATGTAACATCATTGACCATTTCTTCGACTACTCTTCAGATTCTCTCCTTAGTTCCTGAATTATTAGAGCTTAAGCTCCCTTCTTTGTGCAACTTAAAGTCTATGGAAATAGATGAAATGTTAAAGAAAATTGCTGCCAAGTCAATGAAACAA---------------------------------------------------------------------------------------------------------------------------------------------------------------GCAGGTTTGAAACCA---ATACCAGATGGAATAGTTGCCTTCTTGCTTCAAAACTCTCCG---------------------------------------------------------------------------------------------------------------------------------------------------------------------------------------------------------------------------------------------------------------------------------------------------------------------------------------------------------------------------------------------------------------------------------------------------------------------------------------------------------------------------------------------------------------------------------------------------------------------------------------------------------------------------------------------------------------------------------------------------------------------------------------------------------------------------------------------------------------------------------------------------------------------------------------------------------------------------------------------------------------------------------------------------------------------------------------------------------------------------------------------------------------------------------------------------------------------------------------------------------------------------------------------------------------------------------------------------------------------------------------------------------------------------------------------------------------------------------------------------------------------------------------------------------------------------------------------------------------------------------------------------------------------------------------------------------------------------------------------------------------------------------------------------------------------------------------------------------------------------------------------------------------------------------------------------------------------------------------------------------------------------------------------------------------------------------------------------
>Medtr5g044860.1
------------------------------------------------------------------------------------------------------------------------------------------------------------------------------------------------------------------------------------------------------------------------------------------------------------------------------------------------------------------------------------------------------------------------------------------------------AGTAATTTTCCCGATGGCATTCTCCTTCACATTTTGTCATTTTTGGACGCAAAATATGCCGTTCAAACTTGTGTTTTGTCCACGAGATGGAGGAATCTCTGGAAACTTATTCCAACTCTTATTTTGCATCTG------CAATTTTCGAAATTCGTGCCTAAGATTTTGACT------GATACCTCAATTTCATTGCACGCCCTTGATCTTCATATTGAGCCTCGAATCCTTAAAAAGATTTTAGATTATGTTTGCTCACATAATACCCACAAGTTACGTGGTGATCATCGTACTGTTCATGCTCTTACATCTCTTAAACTTTCAGTTACGCGTTTTCCAAAATCTTTGAGTTTGCCATCATTGACCAAC------------------------------------GAAAACAATTGTGCTGAGCCTTTTTTCGGCTTTACCAAGTTGAATAGTTTGGTCATTGATTGTTGT------------------------------------------------------------------------GCAAAAACCCTAAAGATATCAAGTGAGACACTTGTAAATTTAACTATG---------------------------------------------------------------------------------------------------------------ATATTTTACATTGACAAAATTGAGTTATCTACTTCAAGTCTTTGTACCTTTACTTATACCGAT---------------------------CCGAGAATATGTGGGACTGGTCTTGCTTCTGTTAAACAATTCTATGTT------------------------TTGGAGAAGCCTGGTATGGTTCTGCGCAGTTGGCTACTAGATCTTGCCAATGTAACATCATTGACCATTTCTTCGACTACTCTTCAGATTCTCTCCTTAGTTCCTGAATTATTAGAGCTTAAGCTCCCTTCTTTGTGCAACTTAAAGTCTATGGAAATAGATGAAATGTTAAAGAGAATTGCTGCCAAGTCAATGAAACAA---------------------------------------------------------------------------------------------------------------------------------------------------------------GCAGGTTTGAAACCA---ATACCAGATGGAATAGTTGCCTTCTTGCTTCAAAACTCTCCG---------------------------------------------------------------------------------------------------------------------------------------------------------------------------------------------------------------------------------------------------------------------------------------------------------------------------------------------------------------------------------------------------------------------------------------------------------------------------------------------------------------------------------------------------------------------------------------------------------------------------------------------------------------------------------------------------------------------------------------------------------------------------------------------------------------------------------------------------------------------------------------------------------------------------------------------------------------------------------------------------------------------------------------------------------------------------------------------------------------------------------------------------------------------------------------------------------------------------------------------------------------------------------------------------------------------------------------------------------------------------------------------------------------------------------------------------------------------------------------------------------------------------------------------------------------------------------------------------------------------------------------------------------------------------------------------------------------------------------------------------------------------------------------------------------------------------------------------------------------------------------------------------------------------------------------------------------------------------------------------------------------------------------------------------------------------------------------------------
>Medtr4g077520.1
------------------------------------------------------------------------------------------------------------------------------------------------------------------------------------------------------------------------------------------------------------------------------------------------------------------------------------------------------------------------------------------------------------------------------------------------------AGCGACTTATCGGATTGCCTTCTACTTCGCATTTTGTCGTTTTTGAATGCCAAACACGTCGTTCAAACTTGCATTTTGTCCAAGAGATATGAACATCTCTGGAAACATATCCCAACTCTTATTTTGCAACTT------CAATTTTCCAAATTCGTCTCTAAAATTTTGACT------GATACCTCGACTGCACTGCTAGCTCTTGATCTT---------------------------------------------------------------GTGTGTGCTGATAGTGCTCATGTTCAGTTTCTTACATCTCTTAAGCTTTTAGTTACGGTATTTCCAAAAGCTTTGAATTTGCCGGTATTGACCAAT------------------------------------GGAAATGATTATGCAGAGCCCTTTTCGGCCTTTGGCAGGTTGAATAGTTTGGCAGTTCGTGATTGT------------------------------------------------------------------------GCACGGATCCTAAACATATCAAGCGAGACACTTGTCAATTTA---------------------------------------------------------------------------------------------------------------------------------------------------------------------------------GAT---------------------------CAGCAAATATGTGGAAGCGGTCTTTCTTCTGTGAAACATGTAAATATT------------------------TGGGAGGAGCCTCCAATGGTTCTATTGAGTTGGCTGCAAGGCCTTGCCAATGTAAAGTCATTGACATTCTCTTCAACTACTCTTCAGATTCTCTCCTTAGTTCCTGATTTACCAGAGGTTAAGCTCCACTCTTTGTGTAACTTGAAGTCGATGGAAATT---------------------------------------------------------------------------------------------------------------------------------------------------------------------------------------------------------GCAGGTTATGAACCA---ATACTAGACGGAATAGTTAAATTCTTGCTTCAAAACTCGCCA---------------------------------------------------------------------------------------------------------------------------------------------------------------------------------------------------------------------------------------------------------------------------------------------------------------------------------------------------------------------------------------------------------------------------------------------------------------------------------------------------------------------------------------------------------------------------------------------------------------------------------------------------------------------------------------------------------------------------------------------------------------------------------------------------------------------------------------------------------------------------------------------------------------------------------------------------------------------------------------------------------------------------------------------------------------------------------------------------------------------------------------------------------------------------------------------------------------------------------------------------------------------------------------------------------------------------------------------------------------------------------------------------------------------------------------------------------------------------------------------------------------------------------------------------------------------------------------------------------------------------------------------------------------------------------------------------------------------------------------------------------------------------------------------------------------------------------------------------------------------------------------------------------------------------------------------------------------------------------------------------------------------------------------------------------------------------------------------------
>Medtr4g090940.1
CAAGTGTCTAAAGCCTATATCGAGTTTCTTAATCAGGCGATGTCTGCTGAGGACCTTGAAAATAATGCATTTCACGGGTGGGAAACAACATATTTCAGGACATCACATATGTATGTGATGCTTAGACATGCGGGAGATCCTCCTAAGACACCTAAGAATGAGGCATCTTCAGAGATTACAGCTGAAGAGGCAGTAAACCTGATTGCAGACGTGGGACCTCAATTAGGACGAATTAGGACATTATCCATTGGCAATGTGGAGCAGGGGAGTCCAATCCGGTGGGTTTTGGAGACGATCATTGCAAAGTGTCATGGAGGGATGATGTTTTGTTGGAGGAGGGGAAAATAT------------------------------------------------------------------------------------------AGTGAGTTAGCCGACGGAGTTCTCCTTCACATTTTGTCATTATTGGATACAAAACAGGTCGTTCAAACTTGCGTTTTGTCCAAAAGATGGGAACATCTCTGGAAACGTATTTCAACTCTTATGTTGTATCCG------CAATTTGCCATGTTCGTGTCTAAGATTTTGACT------GATACCTCAATTCCACTGCAAGCTCTTGATATTAATATTGAGTCTCAACTCCTTGAAAAGGTTTTAGACTATGTTTGGTCCAATAATACACACGAAGTCTGTGGTGATAGTTCTTGCGTTCGGGCTCTTACATCTCTTAAGCTTGATATTACAATATTTCCAAAATATTTGAATTTGCCAGCATTGACCAGC------------------------------------AAAAACGGCTGTGTTGACCCCTTTTCCGCCTTTACTAAGTTGAATAGTTTGGTCCTTTACGGTTGT------------------------------------------------------------------------GCTCAAATCCTCAAGATATCAAGTGAGACACTTGTCGATTTAGCTATG---------------------------------------------------------------------------------------------------------------TCATCTAATTTTTCCCAAATTGAGTTGTCTACTCCTAGTCTTTGCACCTTTACTATTACCGGT---------------------------CAGAAAATATGTGGGAGCGGTCTTTCTTCTGTTAAACAAGTAAATATT------------------------TTTGAGGAGTCTCCTATGGTTCTATTGAGCTGGCTGCTAGACCTCGCCAATGTAAAATCATTGATAGTCTCTTCAATTACTCTTCAGATTCTCTCCTTAGTTCCTGATATATTAGAGGTTGAGCTCCATTCTTTGTGTAACTTGAAGTCGATGGAAATAAATGCCATGTTAAAGAAAGTTGCTGCCAAGTCGAGTAAAGAA---------------------------------------------------------------------------------------------------------------------------------------------------------------GCAGGTTTGGAACCT---ATACCAGATGGAATAGTTGATTTCTTGCGACAAAACTCACCG------AAGGGCGCCAGGATTATCAACTATCATTCGCAGTTTGCCGCGTCTGCCTCCTCCTCATCTACC------------------------------------------------------------------------------------------------------------------------------------------------------------------------------------------------------------------------------------------------------------------------------------------------------------------------------------------------------------------------------------------------------------------------------------------------------------------------------------------------------------------------------------------------------------------------------------------------------------------------------------------------------------------------------------------------------------------------------------------------------------------------------------------------------------------------------------------------------------------------------------------------------------------------------------------------------------------------------------------------------------------------------------------------------------------------------------------------------------------------------------------------------------------------------------------------------------------------------------------------------------------------------------------------------------------------------------------------------------------------------------------------------------------------------------------------------------------------------------------------------------------------------------------------------------------------------------------------------------------------------------------------------------------------------------------------------------------------------------------------------------------------------------------------------------------------------------------------------------------------------------------------------------------------------------------------------------------------------------------------------------------------------
>Medtr4g092390.1
---------------------------------------------------------------------------------------------------------------------------------------------------------------------------------------------------------------------------------------------------------------------------------------------------------------------------------------------------------------------------------------------------------------------------------------------------------------------------------------------------------------------------------------------------------------------------------------------------------------------------------------GGTATTTCATCAAACTTT---------------------------------------------------------------------------------------------------------------------------------------------------------------------------------------------------------------------------------------------------------------------------------------------------------------------------------------------------------------------------------------------------------------------------------------------------------------------------------------------------------------------------------------------------------------------------------------------------------------------CATAAAATATGTGGGAGCGGTCTTTCTTCTGTTAAACAAGTAAATATT------------------------GGGGATAAAGCTCCTATGGTTCTATTTAACTGGCTGCGAGAATTTACCAATGTAAAATCATTGATTGTTTCCTCAACTACTCTGCAGATTCTCTCCTTAGTTCCTGATTTATTGGAGGTTGAGCTCCCTTCTTTCGGTAACTTGAAGTCAATGGAAATAGATGCCATGTTAAAGAGAGCTATTGCCACATCACGTAAAGAA---------------------------------------------------------------------------------------------------------------------------------------------------------------GCAGGTTGGAAACCA---ATACCTGATGGAATAGTCAACTTCTTGCTTCAAAACTCGCCG---------------------------------------------------------------------------------------------------------------------------------------------------------------------------------------------------------------------------------------------------------------------------------------------------------------------------------------------------------------------------------------------------------------------------------------------------------------------------------------------------------------------------------------------------------------------------------------------------------------------------------------------------------------------------------------------------------------------------------------------------------------------------------------------------------------------------------------------------------------------------------------------------------------------------------------------------------------------------------------------------------------------------------------------------------------------------------------------------------------------------------------------------------------------------------------------------------------------------------------------------------------------------------------------------------------------------------------------------------------------------------------------------------------------------------------------------------------------------------------------------------------------------------------------------------------------------------------------------------------------------------------------------------------------------------------------------------------------------------------------------------------------------------------------------------------------------------------------------------------------------------------------------------------------------------------------------------------------------------------------------------------------------------------------------------------------------------------------------
>Medtr4g133790.1
------------------------------------------------------------------------------------------------------------------------------------------------------------------------------------------------------------------------------------------------------------------------------------------------------------------------------------------------------------------------------------------------------------------------------------------------------------------------GTTCTCCTTCACATTTTATCATTTTTGAAGACCAAGCATGTCATTAGAACTTGTGTTTTGTCCACAAGATGGAGATATCTCTGGAAACATGTTCCAGCCCTTATTTTGCATGTGAAGCATCAATTTGTCATATCCGTATCTAAGATTTCGACT------GATAACTCAACTACATTGAACTCTTTTGATTTTATTATTGGGCCTGAAGTCATCCAAAAGATTTTAGATTATGTTTGTTCCCATAATACCCAACAAATTCGTGGTGATTGTGGTTGTGTTCAGGCTCTTACATCCCTC------------------------------------------------------------------------------------------GAAAACGGTTGTGCTGAGCCCTTTTTGGGCTTTACCAAGTTGAGTAGTTTGGTCATTCGTGTTTGT------------------------------------------------------------------------------------------------------------------------------------------------------------------------------------------------------------------------------------------------------------------------------------------------------CATGGAGTGGTACATGTATCACCACTCCCGAAAATATGTGGGAGTGCTCTTTCTTCTGTTAAACAAGTAAATATT------------------------TGGGTGAAGCCTCCTATGGTTCTATTGAGCTGGCTGCTAGACCTTGCTAGTGTAAGATCATTGAAAGTCTCTTTAACAACTCTTCAGATTCTCTCCTTAGTTCCCAATTTATTGGAGCTCAAACTCCCTTCTTTGTGTAACTTGAAGTCGACGGAAATAGAAGCCATGTTAAAGAAAGATGCTGCCGAGTCTTGCGAAGAA---------------------------------------------------------------------------------------------------------------------------------------------------------------GCGGGTTTAAAACCA---ATACCT---GGAATAGTGGACTTCTTACTTCAAAACTCACCG---------------------------------------------------------------------AAACCGGTAAATAAGGCCATTAACATCTCCCAATTCTTCTTTGTCTTCTTTAGT------------------------------------------------------------------------------------------------------------------------------------------------------------------------------------------------------------------------------------------------------------------------------------------------------------------------------------------------------------------------------------------------------------------------------------------------------------------------------------------------------------------------------------------------------------------------------------------------------------------------------------------------------------------------------------------------------------------------------------------------------------------------------------------------------------------------------------------------------------------------------------------------------------------------------------------------------------------------------------------------------------------------------------------------------------------------------------------------------------------------------------------------------------------------------------------------------------------------------------------------------------------------------------------------------------------------------------------------------------------------------------------------------------------------------------------------------------------------------------------------------------------------------------------------------------------------------------------------------------------------------------------------------------------------------------------------------------------------------------------------------------------------------------------------------------------------------------------------------------------------------------------------------------------------------------------------------------------------
>Medtr4g092360.1
------------------------------------------------------------------------------------------------------------------------------------------------------------------------------------------------------------------------------------------------------------------------------------------------------------------------------------------------------------------TTCCTCATGGTTTTACCGATCGCTGCAGCTTTCCAGTTCAGCTCACCAAACCAGTCATTAACAACTGAT---------------AGTGACTTACCTAACAGTGTTATCCTTTGTATTTTGTCATTTTTAAACACCAAAGATGGTGTTCGAACTTGCGTTTTGTCTAGAAGATGGAAAGATATATGGAAACATATTCCTACTCTTGTATTGGATGTT------CAATTTGAAATATTCATGTCTAAAATCTTGACT------GATAACACAATTGCACTACACTCTCTTGATTTTAAAATGGAGCATCAACTCCTCCAAAAGATTTTAGATTATGTTTATTCCCATAAAACCAAACGAGTTCATAATGATAATGGTTGTGTTAAGAATCTTACATCTCTGCGACTTTCGATTATATTATTTCCTAAATCCTTGAATTTACCAGCATTAGAAACG---------------------------------------------------------------------------------------------------------------------------------------------------------------------------------------------------------------------------------------------------------------------------TGGCGAAAACGGCTATGCTGGGCCCTTTTCGGGCTTTGCCAAATTGAAGAGTTTGATCATTCATGGTCACCTAAAATTGCCAAAATTGAGCTATCCACTCCAAGCCTCTGTACCTTTACTTTTTACGGG---------------------------CCCAAAATATGCAGAAGCAATCTTTCTTCTGTTAAAGAAGTCAAAATT------------------------TTGGAGAAGCTTCCTATGGTTCTATTCAACTGGCTGCAAGAGCTTTTAGCTGTAAAATCATTGAAAGTCTCTTCAATTACTCTCCAGATTCTGTCCTTAGTTCCTGATCTATTGGAGGTTAAGCTCCCTTCTTTATGTAACTTGAAGTTGGTGGAAATAGATGCCATGTTAATGAAAGCTGCTGCGAAGTCACCCGAAGAA---------------------------------------------------------------------------------------------------------------------------------------------------------------GCAGGTTTGGAACCA---ATACCTGATGGAATTGTGGACTTTCTACTTCAAAACTCATCA---------------------------------------------------------------------------------------------------------------------------------------------------------------------------------------------------------------------------------------------------------------------------------------------------------------------------------------------------------------------------------------------------------------------------------------------------------------------------------------------------------------------------------------------------------------------------------------------------------------------------------------------------------------------------------------------------------------------------------------------------------------------------------------------------------------------------------------------------------------------------------------------------------------------------------------------------------------------------------------------------------------------------------------------------------------------------------------------------------------------------------------------------------------------------------------------------------------------------------------------------------------------------------------------------------------------------------------------------------------------------------------------------------------------------------------------------------------------------------------------------------------------------------------------------------------------------------------------------------------------------------------------------------------------------------------------------------------------------------------------------------------------------------------------------------------------------------------------------------------------------------------------------------------------------------------------------------------------------------------------------------------------------------------------------------------------------------------------------
>Medtr4g051520.1
------------------------------------------------------------------------------------------------------------------------------------------------------------------------------------------------------------------------------------------------------------------------------------------------------------------------------------------------------------------TTCCTCATGGTTTTACCGATCGCTGCAGCTTTCCAGTTCAGCTCACCAAACCAGTCATTAACAACTGAT---------------AGTGACTTACCTAACAGTGTTATCCTTTGTATTTTGTCATTTTTAAACACCAAAGATGGTGTTCGAACTTGCGTTTTGTCTAGAAGATGGAAAGATATATGGAAACATATTCCTACTCTTGTATTGGATGTT------CAATTTGAAATATTCATGTCTAAAATCTTGACT------GATAACACAATTGCACTACACTCTCTTGATTTTAAAATGGAGCATCAACTCCTCCAAAAGATTTTAGATTATGTTTATTCCCATAAAACCAAACGAGTTCATAATGATAATGGTTGTGTTAAGAATCTTACATCTCTGCGACTTTCGATTATATTATTTCCTAAATCCTTGAATTTACCAGCATTAGAAACG------------------------------------GAAAACGGCTATGCTGGGCCCTTTTCGGGCTTTGCCAAATTGAAGAGTTTGATCATTCATGGTTGT------------------------------------------------------------------------ACACAAATCATTACCATATCAAGTGAAACACTTGTCAATTTTGCTATG------------------------------------------AGT------------------------------------------------------------------TCACCTAAAATTGCCAAAATTGAGCTATCCACTCCAAGCCTCTGTACCTTTACTTTTTACGGG---------------------------CCCAAAATATGCAGAAGCAATCTTTCTTCTGTTAAAGAAGTCAAAATT------------------------TTGGAGAAGCTTCCTATGGTTCTATTCAACTGGCTGCAAGAGCTTTTAGCTGTAAAATCATTGAAAGTCTCTTCAATTACTCTCCAGATTCTGTCCTTAGTTCCTGATCTATTGGAGGTTAAGCTCCCTTCTTTATGTAACTTGAAGTTGGTGGAAATAGATGCCATGTTAATGAAAGCTGCTGCGAAGTCACCCGAAGAA---------------------------------------------------------------------------------------------------------------------------------------------------------------GCAGGTTTGGAACCA---ATACCTGATGGAATTGTGGACTTTCTACTTCAAAACTCATCA---------------------------------------------------------------------------------------------------------------------------------------------------------------------------------------------------------------------------------------------------------------------------------------------------------------------------------------------------------------------------------------------------------------------------------------------------------------------------------------------------------------------------------------------------------------------------------------------------------------------------------------------------------------------------------------------------------------------------------------------------------------------------------------------------------------------------------------------------------------------------------------------------------------------------------------------------------------------------------------------------------------------------------------------------------------------------------------------------------------------------------------------------------------------------------------------------------------------------------------------------------------------------------------------------------------------------------------------------------------------------------------------------------------------------------------------------------------------------------------------------------------------------------------------------------------------------------------------------------------------------------------------------------------------------------------------------------------------------------------------------------------------------------------------------------------------------------------------------------------------------------------------------------------------------------------------------------------------------------------------------------------------------------------------------------------------------------------------------
>Medtr4g092430.1
------------------------------------------------------------------------------------------------------------------------------------------------------------------------------------------------------------------------------------------------------------------------------------------------------------------------------------------------------------------------------------------------------------------------------------------------------AGTGACTTACCCGACGGTATAATCCTTCACATTTTGTCATTTTTGAATACCAAACATGTTGTCAGAACTTGTGTTTTGTCTAAGAGATGGAGACATCTCTGGAAACGTATTCCAACTCTTATGTTGTATGTT------CAATTTGCCATGTTTGTGTCTAACATATTGACT------GATACCTCAACTGCACTGCACGCTCTTGATCTTAACATTGAGCCTCAACTCCTTAAAAAGATTTTAAACTATGTTTCCTCCCATAATACCCACGATGTCAATGGTGATTGTGGTTGCGTTCGGGCTCTTACTTCTCTGATGCTTTCAATTATATTATTTCCAAAATCTTTGAATTTGCCAACATTAACCAAC------------------------------------GAAAATGGTTGTGCTGAGCCCTTTTTGGCCTTTCCCAAGTTGACTAGTTTGGTCATTCGTAGTTGT------------------------------------------------------------------------GCACAAATCCTCAGGATATCAAGTGAAACCCTTGTCAATTTTAAAATG---------------------------------------------------------------------------------------------------------------TCAGAAGACTTTGCAAAAATTGAGTTATGTGCTCCAAGTCTTTGTACCTTTACTTTTACTGGT---------------------------CAGAAAATATGTGGGAGTGGTCTTTCTTCTGTCAAACAAGTAAAGATT------------------------TGGGATGAGCCTCCTTTGATTCTATTCGACTGGCTGCTAAACCTTGCCAATGTAAAATCATTGATGGTCTCTTCAACTACTCTTCGGATTCTCTCATTAGTTCCTGATTTACTAGAGGTTAAGCTGCCTTCTTTGTGTAACTTGAAGTCTATGGAAATAGAAGCCATGTTAAAGAAAGCTGCTGCCAAGTCACGTAAAGAA---------------------------------------------------------------------------------------------------------------------------------------------------------------GCACGTTTGGAACCA---ATACCTGATGGAATAGTTGAATTCTTGCGTCAAAACTCGCAA---------------------------------------------------------------------------------------------------------------------------CTTAAGCAGGAATCTATAAAGGGT---------------------------------GCGAAGGTTATCAACTATCATTCGTTCGCC---------GAGGAT------------------------------------------------------------------------------------------------------------------------------------------------------------------------------------------------------------------------------------------------------------------------------------------------------------------------------------------------------------------------------------------------------------------------------------------------------------------------------------------------------------------------------------------------------------------------------------------------------------------------------------------------------------------------------------------------------------------------------------------------------------------------------------------------------------------------------------------------------------------------------------------------------------------------------------------------------------------------------------------------------------------------------------------------------------------------------------------------------------------------------------------------------------------------------------------------------------------------------------------------------------------------------------------------------------------------------------------------------------------------------------------------------------------------------------------------------------------------------------------------------------------------------------------------------------------------------------------------------------------------------------------------------------------------------------------------------------------------------------------------------------------------------------------------------------------------------------------------------------------
