# Supplementary material for: Impact of recurrent gene duplication on adaptation of plant genomes
Source: BMC Plant Biol. 2014 May 31;14:151. doi: 10.1186/1471-2229-14-151 (PMC4049390; doi:10.1186/1471-2229-14-151)
Supplement: Additional file 4 — Contains the cleaned alignments of the clusters with codons under selection. [file 1471-2229-14-151-S4.zip › 4437544801233534_add4/Additional_file_4/Medtrcluster96_aligned.fasta]

>Medtr5g031360.1
ATGGCAATAGATGCTAAAGTAGTGTTTCCTAAGAAGGCCTTTGGATGGGCAGCTAGAGACTCTTCTGGTGTTCTATCCCCTTTCCATTTCTTTAGAAGGGAAACGGGTGAGAAAGATGTAGCATTCAAGGTGTTATATTGTGGGATATGTCACTCTGACCTTCACATTATGCAGAATGAATGGGGCAAAACCACCTATCCATTAGTCCCGGGG---CACGAACTTACGGGTGTAGTAGAGGTGGGAAGCAAAGTAAAAAAGTTTAAAGTTGGAGACAAAGTAGGGGTGGGATACATGGTTGATTCATGTCGTTCTTGCGAAAATTGTGCCGACGATATTGAGAATTACTGCACCAAATATACTCAAACATTCAATGGTAAGTCTCGTGATGGCACTATCACCTATGGAGGTTTCTCCGACTCAATGGTTGCAGACGAGCACTTTGTGATTCGCATTCCTGATAGCTTACCTCTTGATGGTGCCGGTCCTCTTCTTTGCGCTGGAGTCACAGTGTATAGTCCTCTTCGACATTTTGGACTCGACAAGCCTGGTATGAATATAGGAGTTGTTGGTCTTGGTGGACTTGGTCATATGGCTGTGAAATTTGCTAAAGCTTTTGGTGCTAAAGTGACCGTAATTAGTACGTCGCCTAAAAAGGAAAAGGAAGCAATAGAACACTTAGGAGCAGACTCGTTTCTAGTAAGCCGCGATCCAGAACAGATGCAGGCTGCAACGAGTACTTTGAATGGCATTATTGACACAGTTTCGGCGAGTCATCCTGTTGTACCATTGATTGGTTTATTGAAATCTAATGGAAAGCTGGTAATGGTTGGTGCAGTAGCAAAGCCTCTAGAACTTCCTATATTTTCTTTACTTGGAGGGAGAAAGTCAATAGCTGGAAGTTTAATTGGAGGGATAAAAGAGACTCAAGAAATGATTGATTTTGCTGCTAAACACAATGTAACGCCTGAGATTGAGGTTGTTCCTATTGATTATGTCAACACCGCAATGGAGCGTCTTGTTAAAGGAGATGTCAAATATCGATTCGTG---------------------------------------------------------------------------------------------------------------------------------------------------------------------------------------------------------------------------------------------------------------------------------------------------------------------------------------------------------------------------------------------------------------------------------------------------------------------------------------------------------------------------------------------------------------------------------------------------------------------------------------------------------------------------------------------------------------------------------------------------------------------------------------------------------------------------------------------------------------------------------------------------------------------------------------------------------------------------------------------------------------------------------------------------------------------------------------------------------------------------------------------------------------------------------------------------------------------------------------------------------------------------------------------------------------AGCCCT
>Medtr5g031300.1
ATGGCAACAGAA---CAATTAGAGCATCCAAAGAAGGCCTTTGGTTGGGCAGCTAGAGATCCTTCTGGTGTTCTCTCCCCTTTCAATTTCTCCAGAAGGGAAACTGGTGAGAAAGATGTAGCGTTCAAGGTGATGTATTGTGGTATATGCCACACTGACCTCCATATGATGAAGAATGAATGGGGAAATTCCATCTATCCATTAGTTCCAGGG---CATGAACTTGCGGGTATAGTAGAGGTTGGAAGCAAAGTAGAAAAGTTTAAAGTTGGAGACAAAGTTGGTGTGGGATACATGGTTGATTCATGTCGTTCATGCCAAAATTGTGCTGACGATCTTGAGAATTACTGCCCAACATTTACAGTCACATGTGGTGCAAAGTATCGTGATGGCACCGTCACATATGGAGGTTACTCCGACTCAATGGTTGCAGACGAGCACTTTGTGATTCGCATTCCTGATAGCTTACCTCTTGATGCTGCCGGTCCTCTTCTTTGCGCTGGAATCACAGTGTATAGTCCTCTTCGACATTTTGAACTCGACAAGCCTGGTATGAATATAGGTGTTGTTGGTCTTGGTGGACTTGGCCATATGGCTGTGAAATTTGCAAAAGCTTTCGGTGCTAATGTGACCGTAATTAGTACATCGCCTCACAAAGAAAAGGAAGCAATAGAACACTTGGGAGCTGACTCGTTTCTAGTAAGCCGCGATCCTGATCAGATGCAGACTGCAATGGGTACTTTGAATGGTATTATTGACACAGTTTCGGCGAACCATCCTATTTTACCATTGGTTGCTTTATTGAAATCTAATGGAAAACTTGTAATGGTTGGTGGAGTGGCAAAGCCTCTAGAGCTTCCTGTATTTTCTTTACTTGGAGGGAGAAAGTTAGTAGCTGGAAGTTTGATTGGAGGGATAAAGGAGAGTCAAGAAATGGTTGATTTTGCAGCAGAACACAATGTAACGCCTGATATTGAGGTTGTTCCTATTGATTATGTCAACACAGCAATGGAGCGTCTCGATAAAGCAGATGTTAAATATCGATTCGTGATGGCGGTCTCCCATGACTCCCCTAGTGACCCAACAGTGGTATCAGAGTCCCGTTCGTCGAAGGGTACGACCGAGGCAACCGGTCCGTTTGCGCAGAAAGCAGCAACGGCGGTGCAAGCAGTCTCGGTCCGTTTGCGGAGAAACCATCAACAGCGATACAAGCAAGTAAGAGCTTCCTTTGAAATGGCAACAGAAGGTAAAGTAGTAGAGCATCCTAAGAAGGCCTTTGGATGGGCAGCTAGAGATCCTTCTGGTGTTCTCTCCCCATTCAATTTCTCTAGAAGGGAAACTGGTGAAAAAGATGTAGCATTCAAGGTGTTGTATTGTGGGATATGTCACTCTGATCTCCATATGGCTAAGAATGAATGGGGCACTTCCTTCTATCCACTTGTTCCTGGGCATGAGCTTGCGGGTATAGTAACAGAAGTAGGAAGCAAAGTGGAGAAGTTTAAAGTTGGAGACAAAGTAGGTGTTGGCTACTTGATTGATTCATGTCGATCATGCCAAGATTGTAATGACAATCTTGAGAATTACTGCCCCAAATTTGTAGTCACATGTGGTGCCAAGTATCGTGATGGAACCGTCACTTATGGAGGTTACTCCGACTCAATGGTTGCAGACGAGCACTTTGTGATTCGCATTCCTGACAACATACCTCTTGAATTTGCTGGTCCTCTCCTTTGTGCTGGTGTCACCGTATATAGTCCTCTTCGATTTTTTGGACTCGATAAGCCTGGTTTACATATAGGTGTTGTTGGTCTTGGTGGACTTGGCCATATGGCTGTGAAATTTGCCAAAGCTTTCGGTGCTAATGTTACCGTAATTAGTACATCGCCTAACAAAGAAAAGGAAGCAATAGAACACTTAGGAGCTGATTCATTTCTGATAAGTAGTGACCCAAAGCAGATTCAGGGTGCAATTGGTACTTTGGATGGTATTATTGACACAGTTTCAGCTGTTCATCCTCTCTTACCAATGATTGGTCTCTTGAAGTCTCATGGAAAGCTTATAATGCTTGGTGTAATAGTACAGCCTTTGCAGCTTCCTGAATATACGTTAATTCAAGGGAGAAAAATATTAGCTGGAAGTCAAGTTGGAGGGTTAAAGGAGACTCAAGAAATGATTAATTTTGCGGCAGAACACAATGTAAAGCCGGATATCGAGGTTGTTCCGATTGATTATGTCAACACAGCAATGCAGCGTCTTGCTAAGGGAGACGTGAAATATCGATTTGTGATTGATATTGGAAACACACTGAAACCAAGCTCT
>Medtr5g031310.1
ATGGCAACAGAA---AAATTCGAACATCCTAAGAAGGCCTTTGGTTGGGCAGCTAGAGATTCATCTGGTGTTCTTTCCCCTTTCAATTTCTCCAGAAGGGAAACAGGTGAGAAAGATGTAGCATTCAAGGTGTTGTATTGTGGTATATGTCACACTGATCTCCATATGATGAAGAATGAATGGGGCAATTCCATCTATCCATTAGTTCCAGGG---CATGAACTTGCGGGTATTGTAGAGGTTGGAAGCAAAGTAGAAAAGTTTAAAGTTGGAGACAAAGTAGGAGTGGGATACATGGTTGATTCATGTCGTTCATGCGAAAATTGTGCGGAAGATCTTGAGAATTACTGCCCCCAACAAACAGTTACATGTGGTGCTAAGTATCGTGATGGCAGCGTCACATATGGAGGTTATTCCGACTCAATGGTTGCAGATGAGCACTTTGTGATTCGCATTCCTGATAGCTTACCTCTTGATGTTGCCGGTCCTCTTCTTTGCGCTGGAGTCACAGTGTATAGTCCTCTTCGTCATTTTCAACTCGACAAGCCTGGTATGAATATAGGCGTTGTTGGTCTTGGTGGACTTGGTCATATGGCTGTGAAATTCGCCAAAGCTTTTGGTGCTAATGTAACAGTAATTAGTACATCGCCTAGCAAAGAAAAGGAAGCGATAGAACATTTAGGAGCTGACTCGTTTCTAGTAAGCCGCGATCCAGATCAGATGCAGGCTGCAATGGGTACTTTGAATGGTATTATCGACACTGTTTCGGCAAGTCATCCTATCTTACCATTGATTGGTTTATTGAAATCTAATGGAAAACTTGTAATGGTTGGTGGGGTGGCAAAGCCTCTAGAGCTTCCTGTATTTTCTTTACTTGGAGGGAGAAAGTTAGTAGCTGGAAGTTTGATTGGAGGGATAAAGGAGACTCAAGAAATGATTGATTTTGCGGCCGAACACAATGTAACACCTGATATTGAGGTTGTTCCTATTGATTATGTCAACACAGCAATGGAGCGTCTCGAGAAAGCAGATGTGAAATATCGATTCGTT---------------------------------------------------------------------------------------------------------------------------------------------------------------------------------------------------------------------------------------------------------------------------------------------------------------------------------------------------------------------------------------------------------------------------------------------------------------------------------------------------------------------------------------------------------------------------------------------------------------------------------------------------------------------------------------------------------------------------------------------------------------------------------------------------------------------------------------------------------------------------------------------------------------------------------------------------------------------------------------------------------------------------------------------------------------------------------------------------------------------------------------------------------------------------------------------------------------------------------------------------------------------------------------------------------------AGCCCT
>Medtr4g115300.1
ATGGGATCACAA---CAATTTGAGCATCCAAATAAGGCCTTTGGTTGGGCAGCAAGAGACCAATCTGGTCTTCTCTCCCCTTTCAATTTCTCCAGAAGGGAAACAAATGAAAAAGATGTGTCACTCAAAATATTGTTTTGTGGAATATGTCACACAGATCTCCACATGATTAAGAATGAATGGGGCATATCCACCTATCCACTAGTTCCTGGA---CATGAGATTGTTGGTATAGTGAAAGTGGGAAGCAAAGTAGAAAAGTTCAAAGTTGGAGACAAAGTGGGTGTTGGCTTCATGATCGATTCATGCAGATCGTGTCAAAATTGTGCTGAAAATCTTGAAAGTTATTGTCCTCGCTTTACAGCCACATGTGGTGCCAAATATCGTGATGGCACCACCACATACGGAGGTTACTCTGACTCAATGGTTGTAGACGAGCACTTTGTGGTTCACATTCCCGATGGTTTGCCACTTGAAGCTACTGCTCCTCTTCTTTGTGCCGGTATCACAGTGTATAGTCCTCTTCGATATTTTGGACTCGATAAACCTGGTATGCATATAGGTGTTGTTGGTCTTGGTGGACTTGGTCACATGGCTGTTAAGTTTGCTAAAGCTTTTGGGGCTAATGTGACTGTAATTAGTACATCACCTAACAAAGAAAAAGAAGCAAGAGAATGCTTAGGAGCTGACTCATTTTTGATAAGTCGTGACCAAGATAAGATGCAAGCTGCAGTGAATACTTTGGATGGTATCATTGACACAGTTTCAGCTGAACATCCTCTCTCACCTCTAATTGGATTACTGAAGTCTCATGGAAAACTTGTAATGGTTGGTGCTCCAGCGAAGCCTCTGGAGCTCCCTGTCTTTACTTTGCTTTCGGGGAGAAAGATAGTAGCTGGAAGTAATATTGGAGGGATGAAGGAGACTCAAGATATGCTTGATTTTGCTGCTAAACACAATGTAAAACCTACCATTGAAGTCATCCCTATGGATTATGTTAACACTGCAATGGAGCGACTCCTCAAAGCAGATGTCAAATATCGATTTGTG---------------------------------------------------------------------------------------------------------------------------------------------------------------------------------------------------------------------------------------------------------------------------------------------------------------------------------------------------------------------------------------------------------------------------------------------------------------------------------------------------------------------------------------------------------------------------------------------------------------------------------------------------------------------------------------------------------------------------------------------------------------------------------------------------------------------------------------------------------------------------------------------------------------------------------------------------------------------------------------------------------------------------------------------------------------------------------------------------------------------------------------------------------------------------------------------------------------------------------------------------------------------------------------------------------------AGCTCT
>Medtr5g031210.1
ATGGCAAGACAA---GAATTTGAACATCCAAACAAGGCCTTTGGTTGGGCAGCTAGAGACACTTCTGGTGTTCTCTCCCCCTTCAACTTCTCTAGAAGAGAAACAGGAGAAAAAGATGTGGCATTCAAAATATTGTATTGTGGAATATGTCACTCAGATGTCTGCATGGCGAAGAACGAATGGGGCATATCAACCTATCCACTAGTTCCGGGG---CATGAGATTGTTGGTATAGTGAAGGTGGGAAGCAAAGTAGAAAAGTTCAATGTTGGAGACAAAGTAGGTGTTGGCTACATAATTGATTCATGTCGATCGTGTCAAAATTGTGTTGACAATCTTGAAAATTACTGCCCCGCATACACTACTACAGTTGGTGGCATGCATCGTGATGGAACCATCACACACGGAGGTTATTCTGACTCATTGGTTGTGGCTGAGAACTTCGTGGTTCACATTCCTGATGGATTACCACTTGAAGCTGCTGCACCTCTCCTTTGTGCTGGGATCACTGTGTACAGTCCTCTTAGATACTTTGGACTCGACAAACCTGGTCTTCATGTCGGTGTTGTTGGTCTTGGTGGGCTTGGTCACATGGCTGTGAAATTTGCCAAAGCTTTTGGTGCTAATGTGACCGTAATTAGTACATCTGCTAGCAAAGAAAAGGAAGCAAAAGAACACTTAGGAGCTGATTCATTTCTGATAAGTCGTGACCAAGATAAAATGCAGTCTGCACTGGGTACTTTGGATGGTATCATTGATACCGTTTCAGCAAATCATCCTGTCTTGCCACTACTTGGATTACTGAAGTCTCATGGAAAACTTGTAATGGTTGGTGTACCTGACAAGCCTCTGGAGATCCCCGTCTTTCCTTTAATTTTGGGGAGAAAGCTGGTAGCTGGAAGTGGAATTGGAAGCATTAAGGAGACTCAAGAGATGCTTGAATTTGCTGCTAAACACAATGTAAAACCTGACATTGAAGTTGTTCCTGTGGATTATGTTAACACAGCAATTGAGCGACTCCTCAAAGCAGATGTCAAATATCGATTTGTG---------------------------------------------------------------------------------------------------------------------------------------------------------------------------------------------------------------------------------------------------------------------------------------------------------------------------------------------------------------------------------------------------------------------------------------------------------------------------------------------------------------------------------------------------------------------------------------------------------------------------------------------------------------------------------------------------------------------------------------------------------------------------------------------------------------------------------------------------------------------------------------------------------------------------------------------------------------------------------------------------------------------------------------------------------------------------------------------------------------------------------------------------------------------------------------------------------------------------------------------------------------------------------------------------------------AGTTCT
>Medtr5g031230.1
ATGGCAACACAA---GAACTTGAACATCCAAACAAGGCCTTTGGTTGGGCAGCTAGAGACACATCTGGTGTTCTCTCCCCTTTCAACTTCTCTAGAAGAGAAACTGGTGAAAAAGATGTGGCATTCAAAATATTGTATTGTGGGATATGTCACTCAGATGTCCACATGGCGAAGAATGAATGGGGAATATCTACCTATCCCCTAGTTCCGGGG---CATGAGATTGTTGGTATAGTGAAGGTGGGAAGCAAAGTAGAAAAGTTCAATGTTGGAGACAAAGTAGGTGTTGGCTACATGGTTGATTCATGTCGATCATGTCAAAATTGTGTTGACAATCTTGAAAATTACTGTCCCACATTTACTTTCACATGTGGTGCCAAGTATCGCGATGGAACGAGCACATATGGAGGTTATTCTGACTCATTGGTTGCAGATGAGAACTTCGTGGTTCACATTCCTGATGGATTACCACTTGAAGCTGCTGCACCTCTCCTTTGTGCTGGGATCACTGTGTACAGTCCTCTTAGATATTATGGACTCGATAAACCTGGTCTTCGTATAGGTGTTGTTGGTCTTGGTGGGCTTGGTCACATGGCTGTGAAATTTGCCAAAGCATTTGGTGCGATTGTAACAGTGATTAGTACATCACCCAACAAAGAGAAAGAAGCAATAGAACACTTAGGAGCCGATTCATTTCTGATAAGTCGTGACCAAGAGAAAATGCAGTCTGCATTGGGTACTTTGGATGGTATCATCGATACAGTTTCAGCAAATCATCCTATCTTACCCCTAATTGGATTATTGAAGTCTCATGGAAAACTTGTAATGGTTGGTGTACCTGACAAGCCTTTGGAGATCCCCGTCTTTCCTTTAATTTTGGGGAGAAAGCTGGTAGCCGGAAGTAATATTGGAGGCATCAAGGAGACTCAAGAGATGCTTGACTTTGCTGCTAAACACAGCGTAAAACCTGACATTGAAGTCGTTCCTGTGGATTATGTTAACACAGCAATTGAGCGACTCCTCAAAGCAGATGTCAAATATCGATTTGTG---------------------------------------------------------------------------------------------------------------------------------------------------------------------------------------------------------------------------------------------------------------------------------------------------------------------------------------------------------------------------------------------------------------------------------------------------------------------------------------------------------------------------------------------------------------------------------------------------------------------------------------------------------------------------------------------------------------------------------------------------------------------------------------------------------------------------------------------------------------------------------------------------------------------------------------------------------------------------------------------------------------------------------------------------------------------------------------------------------------------------------------------------------------------------------------------------------------------------------------------------------------------------------------------------------------AGTTCT
>Medtr5g031250.1
ATGGCAACACAA---GAATTTGAACATCCAAACAAGGCATTTGGTTGGGCAGCTAGAGACACTTCTGGTGTTCTTTCCCCTTTCAACTTCTCCAGAAGAGAAACGGGTGAAAAAGATGTGGCATTTAAAGTACTGTATTGTGGGATATGTCACTCGGATCTTCATATGATAAAGAATGAATGGGGCATGTCTACCTATCCACTAGTTCCTGGG---CATGAGATTGCTGGTATAGTGGAGGTAGGAAGCAAAGTAGAGAAGTTCAAAATTGGAGACAAAGTGGGTGTGGGATGCTTAGTTGATTCGTGTCGTGCATGCCAAAACTGTGAGGAAAATCTTGAGAATTATTGCCCTAAACAAACAAATACATATAGTGCCAAATACAGTGATGGAAGCATCACATATGGAGGGTACTCTGACTCAATGGTTGCAGATGAGCACTTTATAGTTCACATTCCTGATGGCTTACCACTTGAATCTGCTGCTCCTCTCCTTTGTGCCGGTATTACTGTGTATAGTCCTCTTCGATATTTTGGACTCGACAAGCCTGGTATGAATATAGGTATTGTTGGTCTTGGTGGACTTGGTCACTTGGGTGTGAAGTTTGCAAAAGCTTTTGGAGCTAATGTAACAGTAATTAGTACATCACCCAACAAAGAGAAAGAAGCAATAGAAAACCTAGGAGCTGATTCATTTCTTATAAGTCATGACCAAGATAAAATGCAGGCTGCGATGGGTACTTTGGATGGCATCATCGATACAGTTTCAGCGGATCATCCTCTCTTACCTCTAGTTGGTTTATTAAAATATCACGGAAAACTTGTAATGGTCGGTGCACCTGACAAGCCTCCGGAGCTCCCTCACATTCCTTTAATAATGGGGAGAAAGACGATATCTGGCAGTGGCATTGGAGGCATGAAAGAGACACAAGAAATGATTGATTTTGCTGCTAAACACAATATAAAACCAGACATCGAAGTCATACCAGTGGATTATGTTAACACAGCAATGAAGCGACTCCTCAAAGCAGATGTCAAATATCGATTTGTG---------------------------------------------------------------------------------------------------------------------------------------------------------------------------------------------------------------------------------------------------------------------------------------------------------------------------------------------------------------------------------------------------------------------------------------------------------------------------------------------------------------------------------------------------------------------------------------------------------------------------------------------------------------------------------------------------------------------------------------------------------------------------------------------------------------------------------------------------------------------------------------------------------------------------------------------------------------------------------------------------------------------------------------------------------------------------------------------------------------------------------------------------------------------------------------------------------------------------------------------------------------------------------------------------------------AGTTCT
>Medtr5g031290.1
ATGGCAACACAA---GAATTTGAGCATCCAAAGAAGGCCTTCGGTTGGGCAGCTAGAGATCCTTCTGGTGTTCTCTCCACTTTCAATTTCTCCAGAAGGGAAACAGGTGAGAAAGATGTGGCATTCAAAGTGTTGTATTGCGGAATATGCCACACAGACCTCCACATGGCCAAGAACGGATGGGGCACATCCACCTATCCATTAGTTCCAGGTAAGCACGAAATTGTTGGTGTAGTG------------------------------------------------------------------------------------------------------------------------------------------------------------------------------------------------------------------------------------------------------------------------------------------------------------------------------------------------------------------------------------------------------------------------------------------------------------------------------------------------------------------------TTGGATGGTATTATTGACACAATTTCTGCTGATCATTCCCTCTTACCCCTAATTGATTTACTAAAATCTCATGGAAAGCTTGTATTGGTTGGTGCCCCAGAGAAGCCTCTTGAGTTACCAGCATGGCCTTTACTAGTGGGGAGAAAAATGGTAGCTGGTAGTGGAATGGGAGGAATGAAGGAAACTCAAGAGATGATTGATTTTGCTGCTAAACACAATGTACAACCTGATATTGAAGTCATACCTATGGATTATGTCAACACAGCAATGGAGCGTGTCCACAAATCAGATGTTAAATATCGATTTGTG---------------------------------------------------------------------------------------------------------------------------------------------------------------------------------------------------------------------------------------------------------------------------------------------------------------------------------------------------------------------------------------------------------------------------------------------------------------------------------------------------------------------------------------------------------------------------------------------------------------------------------------------------------------------------------------------------------------------------------------------------------------------------------------------------------------------------------------------------------------------------------------------------------------------------------------------------------------------------------------------------------------------------------------------------------------------------------------------------------------------------------------------------------------------------------------------------------------------------------------------------------------------------------------------------------------AGCCCT
>Medtr5g031390.1
ATGGCAAGACAA---GAATTTGAGCATTCAAAGAAGGCCTTTGGTTGGGCAGCTAGAGACTCTTCTGGTGTTCTCTCTCCTTTCAATTTCTCCAGAAGGGAAATATGCGAAAAAGACGTAGCATTAAGAGTGTTGTATTGTGGAATATGTCACTCGGACCTTCATAAGGCGAAGAATGAATGGGGCACTACGAACTATCCACTAGTTCCCGGA---CATGAAATTGTTGGCATAGTTGAAGTGGGAAGCAAAGTGAAAAAGTTCAAAGTTGGAGACAGAGTAGGTGTGGGATGCTTGGTTGATTCTTGTCACTCATGTCAAAATTGTGTTGATAATCTTGAGAATTACTGTCCCCAATTGACACTCACTGATGGTTCCAAATACAGTGATGGAACCAGCACTCATGGAGGCTTCTCTGACTCAATGGTTTCCGACGAGCACTTTGTGTTTCGCATTCCAGATCAGTTACCTCTTGATGCAGCTGCTCCTCTCCTTTGTGCTGGGATAACCGTATATAGTCCTCTTCGACATTTTGGACTCGACAAGCCTGATATGAATATAGGTGTTGTTGGTCTTGGTGGACTTGGCCATATGGCCGTGAAATTCGCCAAAGCTTTCGGTGCTAATGTGACCGTAATTAGTACATCACCTAAAAAGGAAAAGGAAGCATTAGAACACTTACGAGCGGACTCATTTCTAATAAGCCGTGATCCAAAGCAGATGAAGGCTGCAACGGCTACTTTGGATGGTATTATCGACACAGTTTCAGCGGATCATCCGCTATTACCTCTGATTGGTTTACTCAAGTCTCATGGAAAGCTTGTAATGGTTGGTGCACCTGAAAAGCCTCTAGAGCTTCCTGTTTTTCCTTTACTTGCAGGGAGAAAGATAGTAGCAGGAAGTTTGATTGGAGGGATCAAGGAGACTCAAGAAATGATTGATTTTGCGGCGGAACACAATGTAAAGCCTGATATTGAGATCATTCCTATTGATTATGTCAACACAGCGATGGAGCGCCTTCTTAAAGCAGATGTGAAATATCGATTTGTG---------------------------------------------------------------------------------------------------------------------------------------------------------------------------------------------------------------------------------------------------------------------------------------------------------------------------------------------------------------------------------------------------------------------------------------------------------------------------------------------------------------------------------------------------------------------------------------------------------------------------------------------------------------------------------------------------------------------------------------------------------------------------------------------------------------------------------------------------------------------------------------------------------------------------------------------------------------------------------------------------------------------------------------------------------------------------------------------------------------------------------------------------------------------------------------------------------------------------------------------------------------------------------------------------------------AGCTCT
