# Supplementary material for: Impact of recurrent gene duplication on adaptation of plant genomes
Source: BMC Plant Biol. 2014 May 31;14:151. doi: 10.1186/1471-2229-14-151 (PMC4049390; doi:10.1186/1471-2229-14-151)
Supplement: Additional file 4 — Contains the cleaned alignments of the clusters with codons under selection. [file 1471-2229-14-151-S4.zip › 4437544801233534_add4/Additional_file_4/Medtrcluster97_large_aligned.fasta]

>Medtr1g013840.1
ATGGATGTCATCGTGAGACTGCTCAGATTGGATGATGATCTGATAACAATCACTTTCACAAGGTTGTTATTACGTTCTTTTTTCTGGAACTACTCAATCGGTACCTTGACA------------------------------------------------------------------------------------------------------------------------------------------------------------------------------------------------------------------------------------------------------------------------------------------------------------------------------------------------------------------------------------------------------------------------------------------------------------------------------------------------------------------------------------------------------------------------------------------------------------------------------------------------------------------------------------------------------------------------------------------------------------------------------------------------------------------GGCGTGGAGCCGGATAGAATTAGTTGCTTACCAGGTCATGTAATAGATCAGATTCTCTCATACTTGCCAATTAGGGAAGCAGTGAAAACAAGTGTTTTGTCCAGTGAATGGAGGAATAAATGGCACACACTACCAAATATTGTGTTTGATTTAAATTGT------AAT------------------TTTATGAGCAAGCTGTTGAGAATTGTTGATCATGTACTTCTACTTCATTCT------------------------------------------------------------------------------------------------------------------------------------------------------------------------------------------------------------------------------------------------------------------------------------------------------------------------------------------------------------------------------------------------------------------------------------------------------------------------------------------------------------------------------------------------------------------------------------------------------------------------------------------------------------------------------------------------------------------------------------------------------------------------------------------------------------------------------------------------------------------------------------------------------------------------------------------------------------------------------------CTC------------------------GCTGATATTGATCGGTGGATTCTTCGTCTAACAGAAATTAAAGAGTTCGTGTTGCAAATCTTT---------TACAAGATACCCCAATGCTTGTTCTCATGTCAAAGTTTACAGAATTTAAAATTAGACTGTTGTTGTATTCAACCTCCAACAACGTTTAAAGGCTTCAAGAACTTGAAAAGTCTTGAACTATATCAGGTTACAATGGCTCAAGATGCTTTTGAAAACTTGATATCCGGCTGCCACCTGCTAGAAGATTTGAAATTGTTATATCTTGAAGGTTTAACCCAACTTAATATCCATGCACCAAATCTGAAGAAATTTCTCATCGTTGGTGATTTTGTGGATTTTAGCGGTGCT---------------------CCTTGCTTG------------------------------------------------------------------ATA------------CTTGAA------------------------CCCGAGTTGATG------------------------------------------------------------------------------------------------------------------------------------------------------------------------------------------------------------------------------------------------GGTACATCCGCAGGAAACATGAAAAAATCTGTAGGAATCATTCGGTCAGTGCCTGAGGAGTTTTGCTGCCCGCTGGAAGATTCAAAAACCCTGAAGAGAATCCCTTCTTTCCAGAAAATTTACCATTATGATTTTTTAAATTTTCAT
>Medtr1g014450.1
---------------------------------------------------------------------------------------------------------------------------------------------------------------------------------------------------------------------------------------------------------------------------------------------------------------------------------------------------------------------------------------------------------------------------------------------------------------------------------------------------------------------------------------------------------------------------------------------------------------------------------------------------------------------------------------------------------------------------------------------------------------------------------------------------------------------------------------------------------------------------------------------------------------------------------GACGTGGAGTCAGACAAAATTAGTTGCTTACCAGATCATCTTATAGGGCAGATTCTCTCACACTTGACAATTAAGGAAGCAGTAACAACAAGTGTGTTATCGAGCGAATGGAGGAATAAATGGTCCACACAACCAGATCTTGTGTTTGATAGTCGATGT---------------------------ATTGAGAGCAAGTTTTTGAGAATTGTTGATCATGTACTTTTACTTCATTCT------------------------------------------------------------------------------------------------------------------------------------------------------------------------------------------------------------------------------------------------------------------------------------------------------------------------------------------------------------------------------------------------------------------------------------------------------------------------------------------------------------------------------------------------------------------------------------------------------------------------------------------------------------------------------------------------------------------------------------------------------------------------------------------------------------------------------------------------------------------------------------------------------------------------------------------------------------------------------------GTCTAT---------------------GCAGATATTGATCGGTGGATTCGTCATCTAACCGGAATTAAAGAGTTTGTGTTGGACATTTGT------------AAGATACCTTCATCCTTATTCTCCTGCCAAGGTTTACATCATTTAGATCTGAATTATTGTTGGCTTAAACCTCCAACAAAGTTTGAAGGCTTCCGGAGTATGAAAATTCTTTATTTGAATCGGGTTACAATGAGTCAAGATGCTTTCAATAACATGATATATGGCTGCCCCGTGCTAGAGAAATTGACATTGGCAAAAATTGATGGTTTAACTCATATTAATATTCATGCACCAAATCTCAAGTTTTTTGAAGTCGACGATGAATTTGAGAGTATTAAC---------------------------CTGTGCTTG------------------------------------------------------------------ATG------------CCTGAT------------------------TCTGAGGTGATG---------------------------------------------------------------------------------------------------------------------------------------------------------------------------------------------------------------------------------------------------------------------------------------------------------------------------------------------------------------------------------------------------
>Medtr1g013600.1
------------------------------------------------------------------------------------------------------------------------------------------------------------------------------------------------------------------------------------------------------------------------------------------------------------------------------------------------------------------------------------------------------------------------------------------------------------------------------------------------------------------------------------------------------------------------------------------------------------------------------------------------------------------------------------------------------------------------------------------------------------------------------------------------------------------------------------------------------------------------------------------------------------------------------------------------------------------------------------------------------------------------------------------------------------------------------------------------------------------------------------------------------------------------------------------------------------------------------------------------------------------------------------------------------------------------------------------------------------------------------------------------------------------------------------------------------------------------------------------------------------------------------------------------------------------------------------------------------------------------------------------------------------------------------------------------------------------------------------------------------------------------------------------------------------------------------------------------------------------------------------------------------------------------------------------------------------------------------------------------------------------------------------------------------------------------------------------------------------------------------------------------------------------------------------------------------------------------------------------------------------------------------------------------------------------------------------------------------------------------------------------------------------------------------------------------------------------------------------------------------------------------------------------------------------------------------------------------------------------------------------------------------------------------------------CCTTAT------------------------CCTGAGGTGATG---------------------------------------------------------------------------------------------------------------------------------------------------------------------------------------------------------------------------------------------------------------------------------------------------------------------------------------------------------------------------------------------------
>Medtr1g013280.1
------------------------------------------------------------------------------------------------------------------------------------------------------------------------------------------------------------------------------------------------------------------------------------------------------------------------------------------------------------------------------------------------------------------------------------------------------------------------------------------------------------------------------------------------------------------------------------------------------------------------------------------------------------------------------------------------------------------------------------------------------------------------------------------------------------------------------------------------------------------------------------------------------------------------------------------------------------------------------------------------------------------------------------------------------------------------------ATGCTTGGTAGACAATGT---------------------------ATCGAGAGCAAGTTTTTGAGAATTATCGATCATGTACTTTTACTTCATTCT------------------------------------------------------------------------------------------------------------------------------------------------------------------------------------------------------------------------------------------------------------------------------------------------------------------------------------------------------------------------------------------------------------------------------------------------------------------------------------------------------------------------------------------------------------------------------------------------------------------------------------------------------------------------------------------------------------------------------------------------------------------------------------------------------------------------------------------------------------------------------------------------------------------------------------------------------------------------------------TTC------------------------------------------------------------ATAAAAGAGATTTATCTGAGCGTTTGG------------AAGATAACATGGTGCTTATTCTCTTGTCAAAGTTTACGTCATTTAAGCTTATATTGTTGTCGACTTAAACCTCCAACAATATTTGAA---------------------------------------------------GATGCATTCAAAAACATGATATCTGGCTGCCCTCTACTTGAAGATTTGGCATTGTTGGAAGTTGATGGTTTCACACAAATTAATGCTCACGCACCAAATCTGAAGGTTTTTAAAATTGGTGGTAAATTTGAGGATATTAAC---GTT---------------------CCTTGCTTG------------------------------------------------------------------ATA------------CATGTT------------------------CCAAAGTTGATG---------------------------------------------------------------------------------------------------------------------------------------------------------------------------------------------------------------------------------------------------------------------------------------------------------------------------------------------------------------------------------------------------
>Medtr1g013560.1
---------------------------------------------------------------------------------------------------------------------------------------------------------------------------------------------------------------------------------------------------------------------------------------------------------------------------------------------------------------------------------------------------------------------------------------------------------------------------------------------------------------------------------------------------------------------------------------------------------------------------------------------------------------------------------------------------------------------------------------------------------------------------------------------------------------------------------------------------------------------------------------------------------------------------------GATGCAGAGCTGGATAGAATTAGTTGCTTACCAGGTCATGTAATAGATCAGATTCTCTCACTCATGCCAATTAAAGAAGCAGTGAGAACAAGTGTTTTATCCAGCAGCTGGAGGAACAAATGGTACACACTACCAAATCTTGTGTTTAACAAACATTGC---------------------------ATCAATAACAAGTTTTTGAGAATTGTTGATCATGTACTTTTACAACATTCT------------------------------------------------------------------------------------------------------------------------------------------------------------------------------------------------------------------------------------------------------------------------------------------------------------------------------------------------------------------------------------------------------------------------------------------------------------------------------------------------------------------------------------------------------------------------------------------------------------------------------------------------------------------------------------------------------------------------------------------------------------------------------------------------------------------------------------------------------------------------------------------------------------------------------------------------------------------------------------TTA------------------------AGTGATGTTCATCGTTGGGTTCTTCATCTATCTAGAATAAAAGAGCTTCTGCTGCACTTTTGG------------AAGATACCTTTGAGTTTATTCTCTTGTCAAAGTTTACGTCATTTAAGCTTATCTTGTTGTCAACTTAAACTTCCAACAACGTTTGAAGGTTTCAAGAACCTGCAATATCTTCATCTGGAAGAGGTTACACTGGCTCAAGATGATTTTGAAAACATGATATCTGGCTGCCCTCTACTTGACCATTTGGTATTGATGAAAATTGATGGCTTCTCACAAATTAATGTTCACGCACCAAATCTCAGTACTTTTCAATTTTATGGTAAATTTGAGGATATTAGC---GCC---------------------CCTTGCTTG------------------------------------------------------------------ATA------------CATGTT------------------------CCGGAGTTGATA------------------------GAAGAAGAAGCAAGTGAACAAAGT---------------------------------------------------------------------------------------------------------------------------------------------------------------------------------------------------------------------------------------------------------------------------------------------------------------------------------------------------
>Medtr1g013630.1
---------------------------------------------------------------------------------------------------------------ATGCGAACCAATCACTATCAAAAGTTTATTATCACGTTCTTTTTTTCTGGAACTACTCGATTGGTCAAGGGAAGAAAACTACCAAAGTGTCTAAAG------------------------------------------------------------------------------------------------------------------------------------------------------------------------------------------------------------------------------------------------------------------------------------------------------------------------------------------------------------------------------------------------------------------------------------------------------------------------------------------------------------------------------------------------------------------------------------------------------------------------------------------------------------------------------------------------------------------GACGTGGAGTCAGACATAATTAGTTGCTTACCAGATCATCTTATAGAGCTGATTCTCTCACACTTGTCAATTAAGGAAGCAGTAAGAACAAGTGTTTTATCGAGCAATTGGAGAAAGAAATGGTCCACTTTACCAGATCTTGTGTTTGATCGTGAATGT---------------------------ATTGAGAGCAAGTTTTTAAGAATTGTTGATCATGTACTTTTACTTCATTCT------------------------------------------------------------------------------------------------------------------------------------------------------------------------------------------------------------------------------------------------------------------------------------------------------------------------------------------------------------------------------------------------------------------------------------------------------------------------------------------------------------------------------------------------------------------------------------------------------------------------------------------------------------------------------------------------------------------------------------------------------------------------------------------------------------------------------------------------------------------------------------------------------------------------------------------------------------------------------------GTC------------------------GCTGATATTGATCAGTGGATTTTTCAGATATCCAAAATTAAAGAGTTTGTGCTGGACATTAGG------------AAAATACCTTGCTGCTTATTCTCTTGTCAAAGTTTGCAACATTTAGAACTGAATTATTGTTGCCTTAATCCTCCAACGACGTTTGAAGGCTTCCGGAATTTGAAAAGTCTTTCTTTGTTTGAAGTTACAATGACTCAAGATGCTTTTGAAAACATGATATGTGGCTGCCCCCTGCTTGAAGAATTGACATTATATAAAATTGATGGTTTA---------------------------------TGGCTTAAACCTCCAACAACATTTGAAGGC------------CCTCCAACAACATTTCGGAAT---------------------------------------------------------------------------------------------------------------------------------------------------------------------------------------------------------------------------------------------------------------------------------------------------------------------------------------------------------------------------------------------------------------------------------------------------------------------------------------------------------------------------------------
>Medtr1g013610.1
---------------------------------------------------------------------------------------------------------------------------------------------------------------------------------------------------------------------------------------------------------------------------------------------------------------------------------------------------------------------------------------------------------------------------------------------------------------------------------------------------------------------------------------------------------------------------------------------------------------------------------------------------------------------------------------------------------------------------------------------------------------------------------------------------------------------------------------------------------------------------------------------------------------------------------GACTTGGAGTTAGACAAAATTAGTTGCTTACCAGATCATCTTATAGAGCAGATTCTCTCACACTTGACAATTAAGGAATCAGTAAGAACAAGTGTGTTATCGAGCGAATGGAGGAAGAAATGGTCCACACTACCAGATCTTGTGTTTGATAGTCTATGT---------------------------ATTGAGAGCAAGTTTTTGAGAATTATTGATCATGTACTTTTACTTCATTCT------------------------------------------------------------------------------------------------------------------------------------------------------------------------------------------------------------------------------------------------------------------------------------------------------------------------------------------------------------------------------------------------------------------------------------------------------------------------------------------------------------------------------------------------------------------------------------------------------------------------------------------------------------------------------------------------------------------------------------------------------------------------------------------------------------------------------------------------------------------------------------------------------------------------------------------------------------------------------------GTC------------------------ACTGATATTGATCGGTGGATTCTTCATCTAACCGGAATTAAAGAGTTTGTGTTGGACATT---------------------------------------------AGTTTACAACATTTAAATCTGAATTATTGCTGGCTTAAACCTCCAACAATTTTTGAAGGCTTCCGGAATCTGAAAAGTCTTTATTTGAATCGGGTTACAATGACTCAAGATGCTTTCAATAACATGATGTCTGGCTGCCCCCTGCTTGAGAGATTGACATTGACAAAAATTGATGGTTTAACCCATATTAATATCCATGCACCAAGTCTCAAGTTTTTTGAAATCGAAGATGAATTTGAGAGTATTAAC---GAT---------------------TTGTGCTTGGTGATTGTACCACGTTGTGCTCCCCGATTTTCGGATATCAAACCATTAATTGATTTGAATCGTCAA---GTGGGATTAAGC------GACTTCGGTACTCCGAAAGAACCG---------------------------------------------------------------------------------------------------------------------------------------------------------------------------------------------------------------------------------------------------------------------------------------------------------------------------------------------------------------------------------------------------------------
>Medtr1g021820.1
------------------------------------------------------------------------------------------------------------------------------------------------------------------------------------------------------------------------------------------------------------------------------------------------------------------------------------------------------------------------------------------------------------------------------------------------------------------------------------------------------------------------------------------------------------------------------------------------------------------------------------------------------------------------------------------------------------------------------------------------------------------------------------------------------------------------------------------------------------------------------------------------------AGAAGAGAACAGTCCCAGTCTCCTTGCGACGAGGAGCCCGATAGAGTTAGTAGTTTACCAGGCCATGTAATAGACCATATTCTCTCGATTTTGCCAATTAAGGAAGCAGCCAGAACAAGTATTTTATCTACCAACTGGAGGTACAAATGGACCACACTTCCAAATCTTGTGTTTGATAATGAATGT---------------------------ATCAAGAGCAAGCTTTCAAGAATTATTGATCATGTACTTTTACTCCGTTCT------------------------------------------------------------------------------------------------------------------------------------------------------------------------------------------------------------------------------------------------------------------------------------------------------------------------------------------------------------------------------------------------------------------------------------------------------------------------------------------------------------------------------------------------------------------------------------------------------------------------------------------------------------------------------------------------------------------------------------------------------------------------------------------------------------------------------------------------------------------------------------------------------------------------------------------------------------------------------------CTC------------------------ACTGATATTGATCGGTGGACTCTTTATCTAACCAGAGTTAAAGAGTTTGTGTTAGAAATCTGG---CCAGAC---AAAATACCTTCATGGTTATTTTCTTGTCAAAGTTTGCATCATTTAGAATTATTAGAATGCTGGCTTATACCACCATCAACATTTCAAGGTTTCAAGAACTTGAAGAGTCTTGATCTGCAATATGTTACATTGACTAAAGATGCTGTTGAAAACTTAATATCCAGCTGCCTTATGCTTGAACGATTGATATTGATGGAGTGCGATGGTTTCAAAAATCTTAATATTCATGCCCCAAATCTCCAATATTTTCTCATGGAGGGAAAATTTGAGGATATTAGC---TTA------------------------------------------------------------------------------------------------------------------------------------------------------------------------------------------------------------------------------------------------------------------------------------------------------------------------------------------------------------------------------------------------------------------------------------------------------------------------------------------------------------------------------------------------------------
>Medtr1g021710.1
---------------------------------------------------------------------------------------------------------------------------------------------------------------------------------------------------------------ATGGGTTGGCTTAGTAGAATTTTTAAAGGGTCTGATCATAAGGTTTCTGAAGGGCATTACTATAAAGACGATTCGAGTTATTACTTGCCATCAACTTCAGGGGATGTTTGGACTGAGAACGAGAATGAAGATGCGTTGTCTTTGGTAGAAGAAAATCAGAAAGTGAAAAATGTAAAAGACCACAAATCACAATTAGAAGAAGATGAACAACTTGCCAGAGCACTAAATTTGGAGTCACCTCCCAAACATGGAAATGATAATATGTATCAACCAATTCAGTATTTCCCGATGGGGTACAGGATATGCGCTGGCTGCAATACTGAGATTGGTTATGGCCGCTATCTAAACTGCTTGGGTGCATTCTGGCATCCTGAATGCTTTCGTTGTCGTGCTTGCAACCTACCAATCTCTGATTATGAGTTTTCCACGTCTGGAAATTACCCTTTCCATAAAGCATGCAGCTACCATCCGAAATGTGATGTCTGCAAGCACTTCGGATTGCATGAACGGTCAATGGGGCTCAAGGGCATTGGTTTCTTCTTCCCGCCCTCCTCTTTCTTCCTCCCCTGTCTCCCCTCCAACAGTGAAGCTACTGGTATGTCCTACCGGCTGGAGCCGCTGCAACCACTTTGCTTCTCCTTGCTGGAATTACTCGGTAGTTTGAAATGGGAACAATCCCAGTCTCCTTGCGATGCGGAGCCCGATAGAATTAGTAGTTTACCAGGTCATATAATAGACCAAATTCTCTCAATTTTGCCAATTAAGGAAGCAGTGAGAACAAGTATTTTATCAACCAAATGGAGGTACAAATGGGCCACACTTCCAAATCTTGTGTTTGATAGCCAATGT---------------------------ATCAAGAGCAAACTTTCGAGAATTATTGATCATGTACTTTTACTCCATTCT------------------------------------------------------------------------------------------------------------------------------------------------------------------------------------------------------------------------------------------------------------------------------------------------------------------------------------------------------------------------------------------------------------------------------------------------------------------------------------------------------------------------------------------------------------------------------------------------------------------------------------------------------------------------------------------------------------------------------------------------------------------------------------------------------------------------------------------------------------------------------------------------------------------------------------------------------------------------------------CTC------------------------ACCGATATTGATCGATGGACTCTTCATCTAACCAGAGTTAAAGAGTTTGTGCTGGAAATCTGG------------AAAATACCTTCATGCTTATTTTCTTGTCAAGGTTTACATCATTTAGAATTATTTAACTGTTGGCTTATACCACCATCAACATTTCAAGGATTCAGGAACTTGAAGAGTCTTGATCTGCAACATGTTACCTTGTCTCAAGATGCTTTTGAAAACTTGATATCTACTTGCCCTTTGCTTGAACGATTGACATTGATGAACTTTGATGGTTTCAACTATCTTAATATCCATGCCCCAAATCTCCAGTTTTTTGACATCGGGGGTAAATTTGAGGATATTAGC---ATT---------------------CCTTGCCTT------------------------------------------------------------------ATA------------CCTGCT------------------------CCGGAATTGGTG---------------------------------------------------------------------------------------------------------------------------------------------------------------------------------------------------------------------------------------------------------------------------------------------------------------------------------------------------------------------------------------------------
>Medtr1g011400.1
---------------------------------------------------------------------------------------------------------------------------------------------------------------------------------------------------------------------------------------------------------------------------------------------------------------------------------------------------------------------------------------------------------------------------------------------------------------------------------------------------------------------------------------------------------------------------------------------------------------------------------------------------------------------------------------------------------------------------------------------------------------------------------------------------------------------------------------------------------------------------------------------------------------------------------GACGGGGAGCCGGATAGAATTAGTTATTTACTAGGTGATGTAATAGACAAGATTCTGTCACACTTGCCAATTAGGGAAGCTGTGAGAACAAGTGTTTTATCCAACAAATGGAGGTACAAATGGGCCACAATACCAAATCTTGTGTTTGATAAACAATGT---------TGTTCCGAACTTTTT---ATGGAGGGAAAGCTTATGGAAATTATTGATCAGGTACTTTTACTTTATTCT------------------------------------------------------------------------------------------------------------------------------------------------------------------------------------------------------------------------------------------------------------------------------------------------------------------------------------------------------------------------------------------------------------------------------------------------------------------------------------------------------------------------------------------------------------------------------------------------------------------------------------------------------------------------------------------------------------------------------------------------------------------------------------------------------------------------------------------------------------------------------------------------------------------------------------------------------------------------------------ATC------TGTGGT------------ACTGCTCTTGATAGGTGGATTTTTCATCTAACCAAAATCAAAGAGCTTGTGCTGCAAATATCC------------AAGATACCTTGGTGCTTATTTTCTTGTCAAAGTTTACATCATCTAACATTATATTATTGTTTGCTTAAACCTCCATCGACGATTGAAGGCTTGAAGAACTTAAAAAGTCTTGATTTGGATCATGTTAGCATGTCTCAGTATGCTTTTGAGAATTTGATATCTAGTTGCCCTCTGCTTGAAAATTTGACATTGACAGAACTTGATGGTTTCACCCAAATAAACATTCACGCACCAAATCTTAAGGTTTTGGATATCTGTGGTAAATTTGAGGATATTAGC---GCT---------------------CCTTGTGTG------------------------------------------------------------------ATA------------CCCAAT------------------------TCGAAGTTGATG---------------------------------------------------------------------------------------------------------------------------------------------------------------------------------------------------------------------------------------------------------------------------------------------------------------------------------------------------------------------------------------------------
>Medtr1g011430.1
---------------------------------------------------------------------------------------------------------------------------------------------------------------------------------------------------------------------------------------------------------------------------------------------------------------------------------------------------------------------------------------------------------------------------------------------------------------------------------------------------------------------------------------------------------------------------------------------------------------------------------------------------------------------------------------------------------------------------------------------------------------------------------------------------------------------------------------------------------------------------------------------------------------------------------GACGAGGAGCCGGATAGAATTAGTTGTTTACCGGGTGATGTAATAGACCGAATTTTGTTACGCTTGCCTATTAGGGACGCTGTGAGAACAAGTGTTTTATCCAACAAATGGAGGTACAAATGGGCCACAATGCCAAATCTTGTATTTAATAAACAACGT---------------------------ATCGGAGGAAAGCTTTTGGCAATTATTGATCATGTACTTTTACTTTATTCC------------------------------------------------------------------------------------------------------------------------------------------------------------------------------------------------------------------------------------------------------------------------------------------------------------------------------------------------------------------------------------------------------------------------------------------------------------------------------------------------------------------------------------------------------------------------------------------------------------------------------------------------------------------------------------------------------------------------------------------------------------------------------------------------------------------------------------------------------------------------------------------------------------------------------------------------------------------------------------CTC------TGTGGT------------ACTGCTCTTGACAGGTGGATTTTTCATCTAACCAGGATCAAAGATCTTGTGCTGGGAATCTCA------------AAGATACCTTGGTGCTTATTTTCTTGTCAAAGCTTACTTCATCTAAGTTTATCTTATTGTTTGCTTAAACCTCCATCGACGATTGAAGGCTTTAAGAACTTGAAAAGTCTTAAGTTGGATCACATTACTATGTCTCAAGATGATTTTGAGATTTTGATATCTGGTTGCCCTCTGCTTGAAAGATTGATATTGATTGAATTTGATGGTTTCACAAAAATAAACATTCACGCACCAAATCTCAAGGTTCTAGCTATCGTAGGTAAATTTGTGGATATTAGG---GCT---------------------CCTTGTGTG---------------------------------------------------------------------------------CCTGAT------------------------TCTAAGTTGATG---------------------------------------------------------------------------------------------------------------------------------------------------------------------------------------------------------------------------------------------------------------------------------------------------------------------------------------------------------------------------------------------------
>Medtr1g011410.1
---------------------------------------------------------------------------------------------------------------------------------------------------------------------------------------------------------------------------------------------------------------------------------------------------------------------------------------------------------------------------------------------------------------------------------------------------------------------------------------------------------------------------------------------------------------------------------------------------------------------------------------------------------------------------------------------------------------------------------------------------------------------------------------------------------------------------------------------------------------------------------------------------------------------------------GACGAGGAGCCGGATAGAATTAGTTGTTTACCGGGTGATGTAATAGACCGAATTTTGTTACGCTTGCCTATTAGGGACGTTGTGAGAACAAGTGTTTTATGCAACAAATGGAGGTACAAATGGACCACAATACCAAATCTTGTGTTTGATAAACAATGT---------------------------ATCGAGAGAAAGCTTTTGGCAATTATTGATCATGTACTTTTACTTTATTCCAGGTCTATCAAAAAGCTTGTGATTGAAATCTCGAAAGGACAACCGTATAAGATACCTTGGTGCTTATTTTCTTGTCAAAGCTTACTTCATCTAAGTTTATCTTATGGTTTGCTTAAACCTCCATCGACAATTGTAGGCTTTAAGAACTTGAAAAGTCTTGAGTTGGATCACTTTACTATGTCTCAAGATGCTTTTGAGAATTTGTTATTTGGTTGCCCTTTGCTTGAAAAATTGATATTCGATGAATTTGAGGGTTTCACAAAAATAAACATTAACGCACCAAATCTCAAGTCTCTAGGTATCTCTGGTAAATTTGAGGATATTAGCTTTATAAACACTTTCAAATTAACTTGTGTAGCTGTTGATTTAAGTTTGTATTTGAACTCTGAAAGCTCCAGCAACTTGCTCGATTTTTTCACTCAGCTACATCACGTGTATGAGTTGTATGTTAGCGGTTATTTTTCAAAGAGCAAATTTTCCGTTGTACATCAGTATTTAGCTGCAGGTGTTGTGCCACTAAAGCTTCCTACACCTTGTATTAATCTAATGTCTCTATGGTTAAGTATAAACTTCAATGAGTTGAAGGAAATTTCAACTGCTCTAAGTGTGTTCAGAAGCTCGCCTAATCTTAAAGAACTAAAAATATTTGCAGGAAAACTATCAGAGTCTAGCTGCCTAATAATGATAGACGAGGAGCCGGATAGAATTAGTGTTTTACCAGGTGATGTAATAGACCGGATTTTGTCATGCTTGCCAATTAGGGATGTTGTGAGAACAAGTATTTTATCAAACAAATGGAGGTACAAATGGATCACAATACCAAATCTTGTGTTTGATTCACAATGTGTGTCTGCAACATCTGAACACCCTGCAGCTATCAAGAGAAAGCTTTTGGCAATTATCGACCATGTACTTTTACTTTATTATGGGCCAATCAACAAGTTCAAGCTC------TTTGGT------------ACTGCTCTTGATAGGTGGATTTTTCATCTAACCAGAATCAAAGAGCTTGTGCTGGGATTATCG------------AAGATACCTTGGTGCTTATTTTCTTGTCAAAGCTTACATTATCTAACATTATTTTCTTGTTTGCTTAAACCTCCATCGATGATTGAAGGCTTGAAGAACTTGAAAAGTCTTTATTTAGTTAAAGTTACTATTTCTCAAGATGCTTTTGAGAGTTTGATATCTAGTTGCCCTCTGCTTGAAAAATTGATGTTGGCAGAATTTGACGGTTTCACCCAAATAAACATTCACGCACCAAATCTCAACGGTCTAGGTATTGTTGGTAAATTTGAGGATATTAGC---GCT---------------------CCTTGTGTG------------------------------------------------------------------ATA---------------------------------------------------------------------------------------------------------------------------------------------------------------------------------------------------------------------------------------------------------------------------------------------------------------------------------------------------------------------------------------------------------------------------------------------------------
>Medtr1g016340.1
---------------------------------------------------------------------------------------------------------------------------------------------------------------------------------------------------------------------------------------------------------------------------------------------------------------------------------------------------------------------------------------------------------------------------------------------------------------------------------------------------------------------------------------------------------------------------------------------------------------------------------------------------------------------------------------------------------------------------------------------------------------------------------------------------------------------------------------------------------------------------------------------------------------------------------GATGCGGAACCGGATAGAATTAGTTGGTTACCAGGTCATGTAATAGACCAGATTATGTCTTATTTGCCGATTAGGGACGCGGTGAGAACAAGTGTTTTGTCGAGGAATTGGAGGAAAAAATGGTATACACTTCCAAATCTTGTATTTGATACAAAACTTGTCCCT------------------GCTATTGACAACAAGTTTTTGCAAATTGTTGATCATGTACTTTTAGTTCATTCT------------------------------------------------------------------------------------------------------------------------------------------------------------------------------------------------------------------------------------------------------------------------------------------------------------------------------------------------------------------------------------------------------------------------------------------------------------------------------------------------------------------------------------------------------------------------------------------------------------------------------------------------------------------------------------------------------------------------------------------------------------------------------------------------------------------------------------------------------------------------------------------------------------------------------------------------------------------------------------TTC---GTT------GAGGATAGTCTTACTAACATTGATCGGTGGATTCTTCATCTAATTGGAATTAAAGAGCTTGTGTTGGAAGTTTGG------------AAGTTACCTTGGTGTTTATTCTCATGTCAAAGTTTACATTCTTTAAAATTAAATGGGTGTTTGCTTAAACCTCCAACGATGTTTGAAGGCTTTAGAAACTTGAAAAGTCTTGATCTATGTCTAGTGAATATTGTTCAAGATGCTTTTGAAAACTTTATCTCTAGGTGCCCCTTGCTTGAAAAGTTGAGATTGAGAGAATTTTATGGTTTAACGCAAATTAATATTCATGCACCAAATCTCAAGTTTTTTGAAATCGTTGGTGAATTTGAGGTTGTTACC---GAT---------------------CCTTGTGTG------------------------------------------------------------------ATA------------CCTGTT------------------------CCGGAGTTGATGATGCATACTGTCCCTTTGACACCT------------------------CGTGCCATTCCGGGTGCAAAACATGTGATGATAGATGACATTTCTGGTACCGAGTTCGAATTAAATTTTATCAGATATCTTCTATATTCTCCGGTGCTAAAAAAAATGATTGTGAAGCCTTTTGAGTTGAAAAGAGCCTCGGGAGAAGTCAATGTTATTTTGAAAGTCCCT------------------------------------------------------------------------------------------------------------------------------------------------------------------------
>Medtr1g016310.1
---------------------------------------------------------------------------------------------------------------------------------------------------------------------------------------------------------------------------------------------------------------------------------------------------------------------------------------------------------------------------------------------------------------------------------------------------------------------------------------------------------------------------------------------------------------------------------------------------------------------------------------------------------------------------------------------------------------------------------------------------------------------------------------------------------------------------------------------------------------------------------------------------------------------------------GATGCGGAACCGGATAGAATTAGTTGGTTGCCAGGTCATGTAACAGATCAGATTATGTCTTACTTGCCGATTAGGGACGCAGTGAGAACAAGTGTTTTGTCGAGGAATTGGAGGAAAAAATGGTATACACTTCCAAATCTTGTGCTTGATAGACAATGT---------------------------ATTGAGCCCAAGTTTTCGAAAATGGTTGATCATGTACTTTTACTTCATTCT------------------------------------------------------------------------------------------------------------------------------------------------------------------------------------------------------------------------------------------------------------------------------------------------------------------------------------------------------------------------------------------------------------------------------------------------------------------------------------------------------------------------------------------------------------------------------------------------------------------------------------------------------------------------------------------------------------------------------------------------------------------------------------------------------------------------------------------------------------------------------------------------------------------------------------------------------------------------------------TTC------------GAGGGGAGTCTTAGTGACGTTGATCGGTGGATTCTTTATCTAATTGGAATTAAAGAGCTTGTGCTGGAAGTTTGGGAG---------CAGATACCTTGGTGTTTATTCTCATGTCAAAGTTTACACAACTTAAAATTAAGATGGTGTTGGCTTAAACCTCCGATGGTGTTTGAAAGCTTCAGAAACTTGAAAAGTCTTGATCTAAATCTGGTTACAGTGGATCAAGATGCTTTTGAAAACATGATATCCAAATGCCCCTTGCTTGAAAAGATGAAATTGACAGAAGTTGATGGTTTAACCCAAATTAATATCCATGCACCAAATCTCAAGTTTTTTGAAATCGAAGGTCTATTCGAGGGTATTACC---GAT---------------------CCTTGTTTG------------------------------------------------------------------------------------------------------------------------------------------------------------------------------------------------------------------------------------------------------------------------------------------------------------------------------------------------------------------------------------------------------------------------------------------------------------------------------------------------------------------------------
>Medtr4g010570.1
---------------------------------------------------------------------------------------------------------------------------------------------------------------------------------------------------------------------------------------------------------------------------------------------------------------------------------------------------------------------------------------------------------------------------------------------------------------------------------------------------------------------------------------------------------------------------------------------------------------------------------------------------------------------------------------------------------------------------------------------------------------------------------------------------------------------------------------------------------------------------------------------------------------------------------------------------------------------------------------------------------------------------------------------------------------------------------------------------------------------------------------------------------------------------------------------------------------------------------------------------------------------------------------------------------------------------------------------------------------------------------------------------------------------------------------------------------------------------------------------------------------------------------------------------------------------------------------------------------------------------------------------------------------------------------------------------------------------------------------------------------------------------------------------------------------------------------------------------------------------------------------------------------------------------------------------------------------------------------------------------------------------------------------------------------------------------------------------------------------------------------------------------------------------------------------------------------------------------------------------------------------------------------------------------------------------------------------------------------------------------------------------------------ATGACTCCAGATGCTTTTGAAAACATGATATCTAGCTGCCCCCTACTTGAAGAATTGACATTGAAAGAAATTGATGGTTTAACACAGATTAATATTCATGCACCAAATCTCAAGTGTTTAGATATCTTATGTGAATTTGAGAGTATTAAC------------------------------------------------------------------------------------------------------------------------------------------------------------------------------------------------------------------------------------------------------------------------------------------------------------------------------------------------------------------------------------------------------------------------------------------------------------------------------------------------------------------------------------------------------------------
>Medtr1g013620.1
---------------------------------------------------------------------------------------------------------------------------------------------------------------------------------------------------------------------------------------------------------------------------------------------------------------------------------------------------------------------------------------------------------------------------------------------------------------------------------------------------------------------------------------------------------------------------------------------------------------------------------------------------------------------------------------------------------------------------------------------------------------------------------------------------------------------------------------------------------------------------------------------------------------------------------------------------------------------------------------------------------------------------------------------------------------------------------------------------------------------------------------------------------------------------------------------------------------------------------------------------------------------------------------------------------------------------------------------------------------------------------------------------------------------------------------------------------------------------------------------------------------------------------------------------------------------------------------------------------------------------------------------------------------------------------------------------------------------------------------------------------------------------------------------------------------------------------------------------------------------------------------------------------------------------------------------------------------------------------------------------------------------------------------------------------------------------------------------------------------------------------------------------------------------------------------------------------------------------------------------------------------------------------------------------------------------------------------------------------------------------------------------------------------------------------ATGATATCTAGCTGCCCCCTACTTGAAGAATTGACATTGAAAGAAATTGATGGTTTAACACAGATTAATATTCATGCACCAAATCTCAAGTGTTTAGATATCTTATGTGAATTTGAGAGTATTAAC---------------------------CCTTGCTTG------------------------------------------------------------------TTG------------CCTATT------------------------ACTGAGGTAATG---------------------------------------------------------------------------------------------------------------------------------------------------------------------------------------------------------------------------GATTTTGATTATCCTCAGTTT---------------------------------------------------------------------------------------------------------------------------------------------------
>Medtr5g040850.1
---------------------------------------------------------------------------------------------------------------------------------------------------------------------------------------------------------------------------------------------------------------------------------------------------------------------------------------------------------------------------------------------------------------------------------------------------------------------------------------------------------------------------------------------------------------------------------------------------------------------------------------------------------------------------------------------------------------------------------------------------------------------------------------------------------------------------------------------------------------------------------------------------------------------------------GACGTGGAGTCGGATAGGATTAGTTGCTTACCCGATCATCTACAACATCATATTCTCTCATATTTGACAATCAAGGAAGCAGGGAGAACAAGTGTTTTATCGAGCAAATGGAAGAAGAAATGGTCTACCCAACCAGATCTTGTGTTTGATAGACAATGT---------------------------ATCGAGGGCAAGTTTTTGAGAATCATTGATCATGTACTTTTACTTCATTCA------------------------------------------------------------------------------------------------------------------------------------------------------------------------------------------------------------------------------------------------------------------------------------------------------------------------------------------------------------------------------------------------------------------------------------------------------------------------------------------------------------------------------------------------------------------------------------------------------------------------------------------------------------------------------------------------------------------------------------------------------------------------------------------------------------------------------------------------------------------------------------------------------------------------------------------------------------------------------------GTC------------------------GCTGATGTTGATCGGTGGATTCTTCATCTAACTGGAGTTAAAGAGCTTGTGTTGGACATTTGG------------AAGATACCTTGGTGCTTATTTTCTTATCAAAGTTTACATCATTTAAAATTAAGTCATTGTTTGCTGAAACCCCCAACGATGTTTAAAGGCTTCAGTAGCTTGGAAAGTCTTGTTCTACATGATGCTTTAATGACTCAAGATGCCTTTGAAAACTTGATATCCGGCTGCCCTCAGCTTGAAAAATTAATATTGACATCAGTTAAGGGTTTCACTCAGTTTAATATTCACGCACCAAATCTCAAGTTTTTTCGCATCAATGGTAAATTTGAGGGCATCAGC---GAT---------------------CCTTGTTTG------------------------------------------------------------------ATG------------CCTGCT------------------------CCCGAGTTGATG---------------------------------------------------------------------------------------------------------------------------------------------------------------------------------------------------------------------------------------------------------------------------------------------------------------------------------------------------------------------------------------------------
