# Supplementary material for: Impact of recurrent gene duplication on adaptation of plant genomes
Source: BMC Plant Biol. 2014 May 31;14:151. doi: 10.1186/1471-2229-14-151 (PMC4049390; doi:10.1186/1471-2229-14-151)
Supplement: Additional file 4 — Contains the cleaned alignments of the clusters with codons under selection. [file 1471-2229-14-151-S4.zip › 4437544801233534_add4/Additional_file_4/Musaccluster10_large_aligned.fasta]

>GSMUA_Achr8T15170_001
---------------------------------------------------ATGAAGGTGAGAGTGGAGAGGTCAAAGATCGTCAAGCCTTTACACAAAGGTGAGCCGACTTCCACCTGTCTTCATGTACCCTTGAGCGTCTTCGACAAGATCACCTACGACACCCACATGGCCGTCATCTACGCCTTCCGGCCGCCCACCCCCTCGAACACCGACATCGAGAAGGGGCTGGCCACTGTGCTCTCCGAGTACCGGGAGTGGGCGGGGCGGCTCGGGGAGGACGCCCGAGGCGAACCTGTGGTCCTCCTTAACGACGCCGGTGCGCAGGTCTTCCAGGCGTCGTCGGACGCGCCGCTCGACGAGCTGGTGCAGGTGCAGCTCACGAGGTTCGCCTGCGGAAGCCTAGTCGTGGGATTCACGGCGCACCACCTGGTGGCCGACGGCCACGCCGCCAGCAAATTCCTGGTCGCGTGGGGCGCCGCGACACGGGGCCTTCCTATCCACCCCATCCCCTTTCGCGGCCGCTCCGCCTTGTTCGTCCCTCGCGAACCACCTCGCGTCGAGTTCCAGCACCGGGGAGCGGAGTTCACCACCAAGAAGATGTTCAACGCCAAGGAC---------------------------------------------------------GACCCCCTAAAGGACGACATC------GTCGTCCACAAGGCGCACTTCACCAAGCCCTTCCTGACCGCTCTCAAGACCAAGGCTTCGCTGGGGAGCAAGAGGCAGTACAGCACCGACGTCCGCATCTCCGTCGACGGCCGCAGGAGGCTGAGCCCCCCGGTCCCGGACGAGTACTTGGGCAACCTGGTGCTGTGGGCGTTCCCTCGCACGCAGGTGGGGGAGCTCATCAACAGCCCATTACAGTACGCGGCGGCGCTCATTCACGAAGGCATCGAGAGGGTGGACGACCGGTACTTCAGGTCGTTCATCGACTTCGCGAAATCGGCGGCGGTGGAGGCGGAGGGTCTGGTGACGACGGCGGACATGAACGAGTGGGTGGTCAGCCCCAACTTGGAGGTGCACAGTTGGTTGAGATTTCCCTTCTATGACGTGAACTTTGGCGGTGGGACTCCTTTCTGCTTCATGCCGACCTACTCACCAGTGGAGGGGATGCTGGTCCTGCTTCCATCCACGGTTGGAGATGGAAGCATCGAAGTTTACGTGCCTCTCTTCAACCACAACTTGGCCACCTTCAAGCACCTCTGTTGTTTACTCGAC---------
>GSMUA_Achr8T03180_001
ATGCCGTCTTCCTTCCTCGGTTCTGCAGCTATGGCGGAACAGATCAAAGCCGTGAAGGTGAGGGTGGAGAGCTCGAAGCTCGTCAAGCCTTCGTATGAAGGCGAACCGCCTTCCACCGATCTCTGCATTCGTCTCAGTGTCTTCGACAAGATCAATTACAAAGTCCACGGGGCCGTCATCTACGCCTTCCGGCCGCCGACGCCGCCCAACACGGACATCGAGAAGGGGCTTGTCACGGCGCTGTCCGAGCACCGGGAGTGGGCTGGCCGGCTGCACGAGGACTCCCAGGGTGAGCCCGTCATCCTCCTCAATGACGCCGGGGCAAGGTTCATCGAGGTGTCGTCGGAT---------GACGAGCTGTTGCAGGTGCAGCTGACGAGGTTCGCGTGTGGAACCCTGGTGGTGGGCTTCACGTCGCATCACTGGGTCGCCGATGGCCACTCCATGAGCAAGTTCATCGTGGCATGGGGTCTCGCCACACGGGGCCTTCCGATGGATCCCCTCCCCTTGCACGGCCGCGGCGCCTTCTTCATCCCCCGCAATCCACCTCGCGTCGAGTTCGAGCACCGTGGGGTAGAGTTCGCGGCCAGGAAGGCGTTCGACGCCGAGGACGCCGCGGACGACATAGCTAAGGTCTCGATCGGGGCCGACCGGCGCTACAACACGTTCGAGAGCCTGATGGCGCACTTATGGCGAGTTGTGAGCGTAGCCCGC---------------------------------------------GGGGTGGACGAGCGCATCACCAGCGGCCTCCGCATCTCCGTCAACGGCCGCGCGAGACTGAGGCCCCCTGTGCCAGACGAATACCTCGGCAACCTGGTGCTGTGGGCGTTTCCCCGCGTGAAGGTGGGGGATCTCGTCAACAGGCCACTCCAGTTCGCGGCGGCGCTCATCCACGAGGAGACCGCGAGGATGGACGACGGATATTTCAGATCGTTGATAGATTTCGCGAGCTTGGAGGACGTGAAGGACGAGGCGCTGGAGGCGACGGCCGAAGCGAACTATAGGGTGATGAACCCAAACTTGGAGGTGCACAACTTGGCGAGGTTCCCGTTCTGGGACCTCGATTTTGGTAGTGGGAAGCCATTCATGTTCATGCCATGCTACGTGCCCGTGGAGGGAATAATGTTCTTGGTGCCATCCCCCACTCGAGACGGAAGCATGGACGTTTACGTGGCCTTGTTAAAACACAACGTGTCCTCGTTCGAGCAGCTGTGTCATATGGTAAGGCCTAATTTG
>GSMUA_Achr8T03170_001
------------------------------ATGGCGGAACAGATCGAGGCCTTGAAGGTGAGAGCGGAGAGCTCAAAGCTCGTCAAGCCTTTGTACCAAGGCGAACCACCTTGCGCCGATCTCTGCATTCCGCTGAGTGTCTTCGATAAGATCACTTACAACCTCCACGTGGAACTCATCTACGCCTTCCGGCCGCCGACGCCATCGAACTCGGACATCGAGAAGGGCCTCGCCAGGGCGCTCTCCGAGTACCGTGAGTGGGCTGGCCGGCTGCGCGAGGATGCCCAGGGTGAGCTCGTCATCCTCCTCAATGACGCCGGGATACGGTTCGTCGAGGCGACCTCGGAC---------GACGAGCTGTTGCAGGTGCAGCTGACGAGGTTCGCGTGTGGAACCCTGGTGGTGGGCTTCACGTCGCATCACATGGTCGCGGATGGCCACTCCATGAGCAGGTTCATCGTGGCATGGGGCCTCGCCACACGGGGCCTCCCGATGGATCCCCTTCCCTTGCACGGCCGCGGCGCCTTCTTCATCCCCCGCAACCCACCTCGCGTCGAGTTCGAGCACCGTGGGGTGGAGTTCACGGCCAAGAACGCGTCCGACACCGAGGAG---------------------------------------------------------GACAGCTTGATGGCGCACTTATGGCGAGTCGTGAACGTAGCCCGT---------------------------------------------GGGCTGGACGAGCACATCACCAGCACCGTCCACATCTCCGTCAACGGCCGCGCGAGGCTGAGGCCCCCCGTGCCGGACGAATACTTCGGCAACCTGGTGGTGTGGGCGTGTCCCCGAGCGAAGGTGGGGGAGCTCGTCAACAGGCCACTGCAGTCCATCGCGGAGGTCGTCCGCGAGGGAATCGCGAAGATGGACGACAGATATTTCAGATCGTTGATAGATTTTGCGAGCTCGAAGGAGGTGACG---GAGGGCCTGAAGGGGACGATCGAAGCGAAAGAGGCGGCGTTCTGCCCAAACTTTGAGGTGAACAGCTGGGTGAGGTTCCCGTTCTGGGACCTCGATTTTGGTAGTGGGAAGCCCTTCTTGTTCATGCCGAGCTTCTATGCCGTGGAGGGGATGATATTCTTGGTAGAATCCCCCACCGGAGACGGAAGCATCGACGTTTATGTGACTTTGTTCAGCCACAACTTGGACTCATTCAAGCAGCTATGCTATCTGCTCGAC---------
>GSMUA_Achr8T03190_001
------------------------------ATGCCGGAACAGATCGAAGCCTTGAAGGTGAGAGTGGAGAGCTCGAAGCACGTCAAGCCTTTGTATAAAGGCGAACCGCCTCGGGCCGATCTCTGCATTCCGCTCAGTGTCTTCGACAAGATCACTTGCAACAACTACATGGCCGTCATCTACGCCTTCGAGCCGCCGTCGCCGTCGAACTCCGACATCGAGAAGGGCCTCGCCACCGCGCTGACCGAGTACCGGGATTGGGCTGGCCGGCTGCGTGAGGACGACCGGGGCGAGCCCGTCATCCTCCTCAATGACAGCGGGCCGCGGTTCGTCGAGGCGTCGTCCGAC---------GCCGTGCTCGACCGGACCGTCCTT---------------------------------------------------------------------CTCGGCAAGTTCCTCGTGGCATGGGGCCTGGCTACACGGGGCCTCCCGATGGATCCCCGCCCCTTGCATGACCGCGGCGCC---TTCATCCCCCGTAACCCACCTTGCGTCGAGTTCGAGCACCGTGGGGTGGAGTTCAAGCCCAAGAAGGCGTCCGACACCGAGGAC---------------------------------------------------------CTCCCTCTGACGGTCGACATA------------------GCCCGC---------------------------------------------GGGCTGGACGAGCACATCACCAGCCACGTCCGCATCTCCGTGGACGGTCGCGCGAGGCTGAGGCCCCGTGTGCCGGGCGAATACTTCGGCAACCTGGTGCTGTGGGCGTTTCCCCGCGCGAAGGTGGGGGACCTCGTCAACAAGCCACTGCAGTTCGCGGCGGCGCTCGTCCGGGAGGGCATCACGAGGTTGGACGACGGATATTTCAGATCGTTCATAGATTTCGCGAGCTCGGAGACGGTGAAGGAGGAGGGCCTGGAGGCGACGGCCGAGGTGCACGAGAGGGTGATGAGCCCAAACTTGGAGGTGCACAGCTGGTTGATGTTCCCGTTCCGTGACGTCGATTTTGGTGGTGGGAATCCCTTCATGTTCATGCCAACCTACACTCGCGAGGAGGGGATGCTGTTCTTAATGCCATCCGCCATTGGAGACGGAAGCATCGAGGTTTACGTGTCTTCGTTAAGACACAACGTGGCGCCATTCAAGCAGCTGTGTTATCTACTGGAC---------
>GSMUA_Achr8T03210_001
------------------------------ATGACGGAACAGATCACAGCCTGGAAGCTGAGAGTGGAGAGCTCGAAGATCGTCAAGCCTTCGTATGAAGGGGAACAGCCTTGCGCCGATGTCTGCATTCCCCTCAGTGTCTTCGATAAGGTCAGTTACGACGTCCACGTGGCCGTCGTCTACGCGTTCCGGCCGCCGACGCCGTCGAACTCCGACATCGAGAAGGGCCTCGCCAAGGCGCTGTCCGAGTACCGGGAATGGGCTGGCCGGCTGGGCGAGGACTCCCGGGGTGAGCCAGTCATCCTCCTCAATGACGCCGGGAGTCGGCTCGTCGAGGTGTCGTCGGAC---------GACGTGCTCGTCCGGACCGTCCTT---------------------------------------------------------------------CTCGGGCCG---------TCGCCGGCCTTGGCCACACGGGGCCTTCCGATGGATCCCCGCCCCTTGCATGACCGCGGCGCC---TTCATCCCCCGCAACCCACCATGCGTCGAGTACGAGCACCGTGGGGTGGAGTTCAACCCCAAGAAGGCGTCCGACACCGAGAAC------------------------------------------------------------AGCTTGATGGCGCACTTATGGCGAGTGGTGAGCGAGGCTCGC---------------------------------------------GGGCTGGACGAGCACATCACCACCCACGTCCGCATCTCCGTGGATGGCCGCGCGAGGCTGAGGCCCAGCGTGCCGGGCGAATACTTCGGCAACCTGGTGCTGTGGGCGTTTCCCCGCGCGAAGGTGGGGGACCTCGTCAACAAGCCACTGCAGTTCGCGGCGGCGCTCGTCCGCGAGTGCATCACGAGGTTGGACGACGGATATTTCAGATCGTTCATTGATTTCGCGAGCTCGGAGAAGGTGAAGGAGGAGGGCCTGGAGGCGACGGCCGAGGTGCACGAGAGGGTGATGAGCCCAAACTTGGAGGTGCACAGCTGGTTGAGGTTCCCGTTCCGTGACGTCGATTTTGGCGGTGGGAATCCCTTCTTGTTCATGCCAACCTACACTCGCGAGGAGGGGATGCTGGTCTTAATGCCATCCGCCATTGGAGACGGAAGCATCGAGGTTTACGTGTCTTTGTTAAGACACAACGTGGCCGCATTCAAGCAGCTGTGTTTTCTGTTAAAAGCTAATTTG
>GSMUA_Achr8T03200_001
------------------------------ATGACGGAACAGATCAAAGCCTGGAAGCTGAGAGTGGAGAGCTCGAAGCTCGTCAAGCCATCGTATGAAGGGGAACAGCCTTGCGCCGATGTCTGCATTCCCCTCAGTGTCTTCGATAAGGTCAGTTACGACGTCCACGTGGCCGTCGTCTACGCGTTCCGGCCGCCGACGCCGTCGAACTCCGACATCGAGAAGGGCCTCGCCACGGCGCTGTCCGAGTACCGGGAATGGGCTGGCCGGCTGGGCGAGGACTCCCGGGGTGAGCCGGTCATCCTCCTCAATGACGCCGGGAGTCGGCTCGTCGAGGTGTCGTCGGAC---------GACGTGCTCGGCCGGACCGTCCTT---------------------------------------------------------------------CTCGGGCCG---------TCGCCGGCCTTGGCCACACGGGGCCTTCAGATGGATCCCCGCCCCTTGCATGACCGCGGCGCC---TTCATCCCCCGGAACCCACCTTGCGTCGAGTACGAGCACCGTGGGGTGGAGTTCAAGCCCAAAAATGCGTCCGACACCAAGAAC---------------------------------------------------------GTCCCTCTGACGGCCGACATA------------------GCTCGC---------------------------------------------GGGCTGGACGAGCACATCACCACCCACGTCCGCATCTCCGTGGATGGCCGCGCGAGGCTGAGGCCCCGCGTGCCGGGCGAATACTTCGGCAACCTAGTGCTGTGGGCGTTTCCCCGCGCGAAGGTGGGGGACCTCGTCAACAAGCCACTGCAGTTCGCGGCGGCGCTCGTCCGCGAGGGCATCACGAGGTTGGACGACGGATATTTCAGATCGTTCATAGATTTCGCGAGCTCGGAGAAGGTGAAGGAGGAGGGCCTGGAGGCGACGGCCGAGGTGCACGAGAGGGTGATGAGCCCAAACTTGGAGGTGCACAGCTGGTTGAGGTTCCCGTTCCGTGACGTCGATTTTGGCGGTGGGAATCCCTTCTTGTTCATGCCAACCTACACTCGCGAGGAGGGGATGCTGGTCTTAATGCCATCCGCCATTGGAGACGGAAGCATCGAGGTTTACGCGTCTTTGTTAAGACACAACGTGGCGGCATTCAAGCAGCTGTGTTATCTGTTAAAAAGC------
