# Supplementary material for: Impact of recurrent gene duplication on adaptation of plant genomes
Source: BMC Plant Biol. 2014 May 31;14:151. doi: 10.1186/1471-2229-14-151 (PMC4049390; doi:10.1186/1471-2229-14-151)
Supplement: Additional file 4 — Contains the cleaned alignments of the clusters with codons under selection. [file 1471-2229-14-151-S4.zip › 4437544801233534_add4/Additional_file_4/Musaccluster13_large_aligned.fasta]

>GSMUA_Achr10T24380_001
------------------------------------------------------------------------------------------------------------------------------TCT------GGCTCTGCCATATCTCCAGATCCCCACTTCATGGTGGAATACCTCGTGAACTCCTGCGGGTTCTCCCCCTCCGAGGCAGCCCAC---------------CAGGGCTTCGATGGCGCCGCTATTAGGAAGGTGATATCTATGAAACCCAATTACCTATGCTTCAACGTGGAGACGAACCTCGCCCCGAAGTTTCAGTTCTTACGCTATTTGGGCCTATCGGAGTCGGATATCGTCGATGTCATCCTGATGAACCATGCCATCCTCCTCCTCAACGTTCACCGTTCCTTCGGCCCCAAATTGGAGATATGGGAAAGTCTCTTGGGATCGAGAGAGCTCGTTCTCAAGCATCTCAGGAAGACAGGACGGTTTTTCTTCTCCAGCGTTGAGAAGACATTGCATCCTAACCTAAAGTTCTTGAGGGATGAGTGCGGCATTCCTGAAGAAAGGCCACAATTAATCTTACAGAAACCAGAGTCACTCCGAGCCGATGAGCTGGGGACGCCACGGCTATCTCGGATGTTCGCCGAGCTCATGAGGAGCTTCGGGTGGTCGGAGTCGGAGTTTTCTTCCGTAGTCAGGAAAGTACCCACCTTC------------------------------------------------------------------------------------AAAATGGAATTTTTTATCAATGTAGTCGGGTACACCCCTTCCTTCATCGCCTCCCAACCAACTATCTTGCTA---------------------------------------------------------------------------------------------------------------------------------------------------------------------------------------------------------------------------------------------------------------------------------------------------------------------------------------------------------------------------------
>GSMUA_AchrUn_randomT26450_001
------------------------------------------------------------------------------------------------------------------------------TCC---TCTGACCCTGCCATATCTCCAGATCCCAACTTCATGGTGGAATACCTCGTGAACTCCTGTGGGTTCTCCCCCTCCGAGGCAGCCCAC---------------CAGGGCTTCGATGGCGCCGGTATCAGGAAGGTGATATCTTGGAAACCCAATTACCTATGCTACAACGTG------------------------------------------------------------------------------------------------------------------------------------------------------------------------------------------------------------------------------------------------------------------------------------------------------------------------------------------------------------------------------------------------------------------------------------------ATTTATTTATGTACTAATTGGATTATT------------------------------------------------------------------------------------------------------------------------------------------------------------------------------------------------------------------------------------------------------------------------------------------------------------------------------------------------------------------------------------------------------------------------------------------------------------------------------------------------------------------
>GSMUA_Achr10T23850_001
------------------------------------------------------------------------------------------------------------------------------TCC---TTTGACCCTGCCATATCTCCAGATCCCAACTTCATGGTGGAATACCTCGTGAACTCCTGTGGGTTCTCCCCCTCCGAGGCAGCCCGC---------------AAGGGCTTCGATGGCGCCGGTATCAGGAAGGTGATATCTTGGAATCCCAGTCACCTATGCGTGAACGTGGAGACGAACTTGGCCCCGAAGTTTCAGTTCTTACGCGATTTGGGCCTATCGGAGTCGGATATCGTCGATGCCATCGTGAAGAACCATGGCATCCTCCTCTTGAACGTTCAGCGTTCCATCGTCCCCAGATTGGAGATGTGGGAAAGTCTCTTGGGATCGAGAGAGCTCGTTCTCAAGCATCTCAAGAAGACAACGCGGTTTTTCCACTCCAGCGTTGAGAAGACATTGCATCCTAACCTAAAGTTCTTGAGGGATGAGTGCGGCATTCCTGAAGAAAGGCCACAATTAATCTCACGGAAACCAGAGTCTCTCCGA------------------------------------------------------------------------------------------------------------------------------------------GCTTATCAAAAGTATGCAGTGGCTTCAATGGAGTTTGAAAGAGCAGTTGCATTGGGT---------------------------------------------------------------------------------------------------------------------------------------------------------------------------------------------------------------------------------------------------------------------------------------------------------------------------------------------------------------------------------------------------------------------------------------------------------
>GSMUA_Achr10T24220_001
------------------------------------------------------------------------------------------------------------------------------------------------------------------------------------------------------------------------------------------CAGGGCTTCGACGGCGCCGGTATCAGGAAGGTGATATCTTTGAAACCAAATTACCTATGCGTGAACGTGGAGAAGAACTTTGCCCCGAAGCTTCAGTTCTTACGCGATTTGGGCCTATCGGAGTCGGATATCGTCGATGCCATTTTGAAGAACCCTGCCATCCTCTGCCTCAAAGTTCACCGTTCCTTCGTCCCCAAATTGGAGATGTGGGAAAGTCTCTTGGGATCGAGAGAGCTCGTTCTCAAGCATCTCAAGAAGACAGGAAGGTTTTTCTTCTCCAACGTTGAGAAGACATTGCATCCTAACCTAAAGTTCTTAACGGATGAGTGCGGCATTCCTGAAGAAAGGCCACAATTAATCACAAATAAACCAAAGTCACTCCGAGCCGATGAGCTGGGGGTGCCACGGCAATCTCGGATGTTC---------------------------------------------------------------------------------------------------------------------------------------------------------------------------------------------------------------------------------------------------------------------------------------------------------------------------------------------------------------------------------------------------------------------------------------------------------------------------------------------------------------------------------------------------------------------------------------------------------------------
>GSMUA_Achr10T24370_001
---------------------------------------------------------------------------------------------------------------------------------------------------------------------------------------------------------------------------------------------------------------------------------------------------------------------------------------------------------------------------------------------------------------------------------------------------------------------------------------------------------------------------------------------------------------------------------------------------------------------------------------------------------------------------------------------------------------------------------------------------------------------------------------------------------------------------------------------------------------------------------------------------------------------CGACGAGGCAAGACAAAATTCATGGAGAAGATTGTTCTACCTTACAAAGAAAAGGTTCCTGAACTTCTTGATATTTTGAGA---------AGTGATTCAGCACATTTTTCCTTGACAACAAGCTGTCTTACATCAACCACCAGCCTTGGCTAC------------------------------------------------------------------------------------------------------------------------------------------------------------------------------------------------------------------------
>GSMUA_Achr10T24210_001
---------------------------------------------------------------------------------------------------------------------------------------------------------------------------------------------------------------------------------------------------------------------------------------------------------------------------------------------------------------------------------------------------------------------------------------------------------------------------------------------------------------------------------------------------------------------------------------------------------------------------------------------------------------------------------------------------------------------------------------------------------------------------------------------------------------------------------------------------------------------------------------------------------------------CGACGAGGCAAGACAAAATTCCAGGAGAAGATTGTTCTACCTTACAAAGAAAAAGTTCCTGAGCTTCTTGATATTTTGAGA------------------------------------------------------------------------------------------------------------------------------------------------------------------------------------------------------------------------------------------------------------------------------------------------
>GSMUA_Achr10T24230_001
---------------------------------------------------------------------------------------------------------------------------------------------------------------------------------------------------------------------------------------------------------------------------------------------------------------------------------------------------------------------------------------------------------------------------------------------------------------------------------------------------------------------------------------------------------------------------------------------------------------------------------------------------------------------------------------------------------------------------------------------------------------------------------------------------------------------------------------------------------------------------------------------------------------------CGACGAGGCAAGACAAAATTCATGGAGAAGATTGTTCTACCCTACAAAGAAAAGGTTCCTGAGCTTCTTGATATTTTGAGA------------------------------------------------------------------------------------------------------------------------------------------------------------------------------------------------------------------------------------------------------------------------------------------------
>GSMUA_Achr10T24400_001
ATGGAATTTTTTATCAATATAGTCGGGTACACCCCTTCGTTCATCTTGCTATATGGTCTGCAGAAGAGGGTAATTCCT------------------CTTCTTGATATTTTGAGAGCA---GGCACG---------------------------------------------------------------------------------------------GTCGCAGCTGAGCAACAGGGCTTCGACGGCGCCGGTATCAGGAAGGTGATATCTGCGGATCCCAGATACTTATGCTGCAACGTGGAGAAGAACTTCAGCCCGAAGTTTCAGTTCTTACGTGATTTGGGCCTATCGGAGTCGGATATCGTCGATGCCATCCTGAAGAACGATGTTATTCTGCGCCTCGACGTTCACCGTTCCTTGGTCCCCAAATTGGAGATGTGGGAAAGTCTCTTGGGATCGAGAGAGCTCGTTCTCAAGCATCTCAAGAAGACAACACGGTTTTTCCACTCCAGCGTTGAGAAGACATTGCATCCTAACCTAAAGTTCTTGAGGGATGAGTGCGGCATTCCTGAAGAAAGGCCACATTTATTCTCGCAGAAACCAGAGTCTCTCCGAGCCGATGAGCTGGGGATACCACGGCAATCTCGGATGTTCGGCGAGCTCATGAGGAGCTTCGGGTGGTCGGAGTCGGAGTTTTCTTCTGCAGTCATGAAAAATCCCACCTTC------------------------------------------------------------------------------------AAAGTGGAATTTTTTATCAATGTAGTCGGGTACACCCCTTCCTTCATCGCCTCCCATCCAAATCTCTTGCTACGACGAGGCAAGACAAAATTCATGGAGAAGATTGTTCTACCCTACAAAGAAAAGGTTCCTGAGCTTCTTGATATTTTGAGA------------------------------------------------------------------------------------------------------------------------------------------------------------------------------------------------------------------------------------------------------------------------------------------------
>GSMUA_Achr10T24420_001
---------------------------------------------------------------------------------------------------------------------------------------------------------------------------------------------------------------------------------------------------------------------------------------------------------------------------------------------------------------------------------------------------------------------------------------------------------------------------------------------------------------------------------------------------------------------------------------------------------------------------------------------------------------------------------------------------------------------------------------------------------------------------------------------------------------------------------------------------------------------------------------------------------------------CGACGAGGCAAGACAAAATTCCGGGAGAAGATTGTTCTACCTTACAAAGAAAAGGTTCCTGAGCTTCTTGATATTTTGAGA------------------------------------------------------------------------------------------------------------------------------------------------------------------------------------------------------------------------------------------------------------------------------------------------
>GSMUA_AchrUn_randomT27910_001
------------------------------------------------------------------------------AGGGATGAGTGCGGCATT---------------------------------------------------------------------------------------------------------------------------------------------------------------------------------------------------------------------------------------------------------------------------------------------------------------------------------------------------------------------------------------------------------------------------------------------------------------------------------------------------------------------------------------------------------------------------------------------------------------------------------------------------------------------------------------------------------------------------------------------------------------------------------------------------------------------CGACGAGGCAAGACAAAATTCATGGAGAAGATTGTTCTACCTTACAAAGAAAAGGTTCCTGAGCTTCTTGATATTTTGAGA---------AGTGTTTCCGCACCTTTTTCCTTGACAACAAGCTGTCTTACATCAACCACCAGCCTTGGCTAC------------------------------------------------------------------------------------------------------------------------------------------------------------------------------------------------------------------------
>GSMUA_Achr10T24440_001
------------------------------------------------------------------------------------------------------------------------------TCTGAC---GCTGCCGCCATGTCTCCAGATCCCCACTTCATGGTGGAATACCTCGTCAACTCCTGTGGGTTCTCCCACTCCGAGGCAGCCCAC---------------CGGGGCTTCGATGGCGCCGGTATCAGGAAGGTGATATCTCGGAATCCCAGTCACCTATGCGTGAACGTGGAGAAGAACTTGGCCCCGAAGTTTCAGTTCTTACGCGATTTGGGCCTATCGGAGTCGGATATCGTCGATGTCATCCTGAAGGACAGTGCCATCCTCCGCCTCGACGTTCACCGTTCCATCGTCCCCAGATTGGAGATGTGGGAAAGTCTCTTGGGATCGAGAGAGCTCGTTCTCAAGCATCTCAAGAAGACAAGATGGTTTCTCAGTTCCACCGTTGAGAAGAGGATGCATCCTAACCTAAAGTTCTTAAGGGATGAGTGCGGTATCCCTGAAGAAAGGCCAACTTTTATCTTACAGAAACCAGAGTCACTCCGGGCCGAGGAACTTGGGATGCTCCGACACTCTCAAATGTTCGTTGAGCTCCTGAGGAGCTTCGGGTGGTCGGAGTCCGAGGTTTTTTCTGCATTCAAGCAGACACCGAGCATA------------------------------------------------------------------------------------AAAATGGAATTTTTAATCAATGAAGTTGGGTGCGTCCCTTCCTTCATCGCCGACCACTCATCTCTCTTGCAACGACGAGGCAAGACAAAATTCATGGAGAGGATTGTTCTACCTTACAAAGAAAAGGTTCCTGAGCTTCTTGATATTTTGAGA------------------------------------------------------------------------------------------------------------------------------------------------------------------------------------------------------------------------------------------------------------------------------------------------
>GSMUA_Achr10T24300_001
---------------------------------------------------------------------------------------------------------------------CAA------TCT------GACCCTGCCATATCTCCAGATCCCCACTTCATGGTGGAATACCTCATGAACTCTTGCGGGTTCTCCCCCTCCGAGGCAGCCCAC---------------CAGGGCCTCGGTGGCGCCGCTATCAGGAAGGTGATATCTTCGGAACCCAATTACCTGTGCCACAACGTGGAGACGAACATCGCCCCGAAGTTTCAGTTCTTACGTGATTCGGGCCTATCGGAGTCGGATATCGTCGATGTCATCCTGAAGAACGTTGTTATTCTGCACCTCCACGTTCACCGTTCCTTGGTCCCCAAATTGGAGATGTGGGAAAGTCTCTTGGGATCGAGAGAGCTCGTTCTCAAGCATCTCAAGAAGACCCGATGGTTTTTCTTCTCCAGCGTTGAGAAGAAATTGCATCCTAACCTAAAGTTCTTGAGGGATGAGTGCGGCATTCCTGAAGAAAGGCCACAATTAATCTCACAGAAACCAGAGTCACTCCGA---------------------------------------GTCGAGCTCATGAGGAGCTTCGGGTGGTCGGAGTCGGAGTTTTCTTCTGCTGTCAGGAAAGCACCCACCTTC------------------------------------------------------------------------------------AAAGTGGAATTTTTTATCAGTGTGGTCGGTTACACCCCTTCCTTCATCGCCTCCCAACCAACTATCTTGCTACGACGAGGCAAGACAAAATTCCGGGAGAAGATTGTTCTACCTTACAAAGAAAATGTTCCTGAGCTTCTTGATATTTTGAGA------------------------------------------------------------------------GTTGTTTCTATAATTTGTTGTAGGGGCCTCAATGGAATTTGGAAGACCAGTTTTTGTGTTGATCAGGATTACCATTGGCTTGGTACTCACCCATTTCTTTTGCATGTAAGAAGGTGTCACTTTGCTTGCAGGTTGAATGGACTTCAGAGAATCAAAACTTGTGTATGTTATACTGAAATGCCTTCATCCTCATTGGAATTGTTGACGAATTTTGTG
>GSMUA_Achr10T24320_001
---------------------------------------------------------------------------------------------------------------------------------------------------------------------ATGGTGAAATACCTCGTGAACTCCTGCGGGTTCTCCCCCTCCGAGGCAGCCCAC---------------CAGGGCCTCGGTGGCGCCGTTATCAGGAAGGTGATATCTGCGGATCCCAGATACTTACGCTACAACGTGGAGAAAAACTTGGCCCCGAAGTTTCAGTTCTTACGCGATTTGGGCCTATCGGAGTCGGATATCGTCGATGCCATCCTGAAGAACCATGGCATCCTCCTCTTCAACGTTCAGCGTTCCATCGTCCCCAAATTGGAGATGTGGGAAGGTCTCTTGGGATCGAGAGAGCTCGTTCTCAAGCATCTCAAGAAGACAACGCGGTTTTTCCACTCCAGCGTTGAGAAGACATTGCATCCTAACCTAAAGTTCTTGAGGGATGAGTGCGGCATTCCTGAAGAAAGGCCAAAATTAATCTCACAGAAACCAGAGTCTCTCCGAGCCGATGAGCTGGGGATGCCACGGCAATCTCGGATGTTCGTCGAGTTCATGAGGAGGTTCGGGTGGTCGGAATCGGAGTTTTCTTCTGCTGTCAGGAAAGTACCCACCTTC------------------------------------------------------------------------------------AAAGTGGAATTTTTTATCAATGTGGTCGGTTACACCCCTTCCTTCATCGCCGACAAATCATATCTCTTGCTAGGACAAGGCAAGACCAAATTCATTGAGAAGTTTGTTCTCCCTCACAAAGAAAATGTTCCTGAGCTGCTTGATATTTTGAGAGTTTGTAAA---------------------------------------------------------------------------------------------------------------------------------------------------------------------------------------------------------------------------------------------------------------------------------------
