# Supplementary material for: Impact of recurrent gene duplication on adaptation of plant genomes
Source: BMC Plant Biol. 2014 May 31;14:151. doi: 10.1186/1471-2229-14-151 (PMC4049390; doi:10.1186/1471-2229-14-151)
Supplement: Additional file 4 — Contains the cleaned alignments of the clusters with codons under selection. [file 1471-2229-14-151-S4.zip › 4437544801233534_add4/Additional_file_4/Musaccluster20_large_aligned.fasta]

>GSMUA_Achr4T08090_001
ATGGCTTTCTGCGCTTCTCCTTCCTTC---TTGATCGGTGCCCATCAGCGGACTGCCCCCTCCAAGCCTTCACCCCGTCGATGCCTCCTACTACCAACCCGGTGTAATGCACAGATTTCT------CGGCGATCGGCTAATTACCAGCCAAGCTCGTGGAGTGACGAATACATCCAATCGCTAAGAAATGACACCAAGGTGCAGGAGGATAACGCAAGAAGGATGGGAAAACTGACGAAGGACGTGAAACAACTGATCTACATGAAGAAGGGAATTGAGGACCAGCTTCAACTGATCGATCACCTGCAGCAGCTTGGGGTGTCGTATCACTTTAAGGAGGATATTAAGGATGCTTTATGGAAAATATACCGTTCCATGGAAGAGGTGAACATGTTGCTGAAGGATAATCTTCATGCCACGGCTCTTATGTTCAGGCTTCTCAGAGAACATGGGTTTGCTGTTTCTGAAGGTGTCTTCAACCGATTTATAGTTGAGAAGGGCAACTTGAAAGCCAGCCTTCGCCACCAGACTGAAGGATTGGTGAGCTTGTACGAGGCTTCCCATCTTGCACAGGAAGGAGAGCACATGCTGGAAGAAGCTATAAACTTTACGACTAAACAGCTCAAGAGCCTCACGGAGGGATCACTTGAGCCTCATCTCAGGGAGCACGTAGCCCATGCCTTGGAGCTTCCATTGAACTGGAGGATGCCGAGGTTGCAGACCAGGTGGTTCATAGAAGCATCCCAAAGGGAAGCGAAGATGAACCCTGTCCTGCTTGAATTGGCTAAGTTGGACTTCAACAGGGTTCAGAGCATACATCAGAGGGAACTCAGAGAAGTGTCGAGG---------------------------------------------------------------------------------------------CATACAAAGGCAAACTGCCTGATAACAACAATAGATGATGTGTATGATGTTTACGGCACCATGGATGAGCTCGAGCTTTTCACGGATGCCGTCGATAGATGGGACGTTAATGCAACGGGCAAACTTCCGGAGTACATGAAGATATGTTTTATAGCCCTCTTCAACACTACAAATGATACCGCGTACAATGTTATGAAAGAGAAGGGTCTGTACATAATTCCACACCTGAAAAAAGCATTA---------------TTTCACCAGGGCTACACACCCATTCTTGAAGAGTACTTGGAGAACGCACTATTATCGGTATCGGGTCCCCTGATATTGACCCTTGCTTATTGCACCAGTGACGATGTAAGTCAAGATACCTTGGAAGACTTCCACAGCTGTCCTGAGATTGCAAGACGGTCATCCATGATCCTTCGACTTTGTGATGATTTGGGTACTTCCAAGGACGAGCTTGAAAGAGGCGATGTGTCCAAATCTATCCAGTGCTGCATGCATGAGAGCAGTTTATCGGAGTATGCGGCTCGTGAATATATCGGGCGATTGATTAGGAAAAATTGGAGAGCAATAAACGGAGATCAAAGTTTCACTTCTCGATTTGAGGAAAACCTGAAAATGATGTTCATCAATATCCCTCGAATGGCCCAATGCATGTACCAATACGGAGATGGACATGGGAAATCCGATCGAGTAATTGAGGATCGCATCAGGTCTTTGTTGATTGAACCTATACTTCTG
>GSMUA_Achr4T07690_001
---------------------------------------------------------------------------------------------------------------------------------------------------------------------------------------------------------------------------------------------------------------------------------------------------------------------------------------------------------------------------------------------------------------------------------------------------------------------------------------------------------------------------------------------------------------------------------------------------------ATGGTGGAA------------------------------------------------------------------------------------------------------------------------------GCAAGGTGG---------------------------------------------------------------------------------------------------------------------------------------------------------------------------------------------------------------------------------------------------------------------------------------------------------------------------------------------------------------------------------------------------------------------------------------------------------------------------------TACCACCAGGGCTACACACCCAATCTTGAAGAGTACTTGGAGAACGCACTAGTATCGGTATCGGGTCCCCTGATATTGACTCTTGCTTATTGCACCAGTAACGATGTAAGTCAAGAGACCTTGGAAGACTTCCACAGCTGTCCTGAGATTGCAAGACGGTCATCCATGATCCTTCGACTTTGTGATGATTTGGGTACTTCCAAGGACGAGCTTGAAAGAGGCGATGTGGCCAAATCTATCCAGTGTTACATGCATGAGAGCGGTTTATCAGAGTACGCGGCTCGTTACCATATCAGGCGATTGATTAGAGAGAATTGGAGAGCAATAAACGGAGATCGAAGTTTCACTTCTCGTTTTGAGGAAAACATAAAAATGATGATCATTAATGTCCCTCGAATGGCCCAATGCATGTACCAATACGGAGATGGACATGGGAAACCCGGCCAAGTGATTGAGGATCGCATCAGGTCTTTGATAATTGAACCTATACTTTTG
>GSMUA_AchrUn_randomT26640_001
ATGACTTTCTGC------CCGACCTTC---TTGATCGGTGTCCACCGGTGGACCGCGCCCTCCAATGCTTCACCCCGTCCGTGCCTCCGACCACATATCCGGTGTGCTGCGCAGACT---------CGGCGATCGGCTAATTACCAGCCAAGCTCGTGGAGTGACGAATACATCCAATCGCTAAGAAATGACACCAAGGTGGAGGAGGATAACGCAACAAGGATGGGAAAACTGACGGAGGACGTGAAACAACTGATCTACATGAAGAAGGGAATTGAGGACCAGCTTCAACTGATCGATCACCTGCAGCAGCTTGGGGTGGCGTATCACTTTAAGGAGGATATTAAGGATGCTTTATGGACAATATACCGTTCCATGGAAGAGGTGAACATGTTGCTGAAGGATAATCTTCATGCCACGGCTCTTATGTTCAGGCTTCTCAGAGAACATGGGTTTGCTGTTTCTGAAGGTGTATTCTACCGATTTATGGATGACAAGGGAAACTTGAAAGCCAGCCTTCGCCACCAGACTGAAGGATTGGTGAGCTTGTACGAGGCTTCCCATCTTGCAAAGGAAGGAGAGCACGTGCTGGAAGAAGCTACGAACTTTACAACTAAGCAGCTCAAGAGCCTCATGGAGGGATCACTTGAGCCTCATCTCAGGGAGCACGTAGCCCATGCCTTGGAGCTTCCATTGAACTGGAGGATGCCGAGGTTACAGACCAGGTGGTTCATAGAAGCATCCCAGAGGGAAGCGAAGATGAACCCTCTCCTGCTTGAATTGGCTAAGTTGGACTTCAACAGGGTTCAGAACATACATCAGAGGGAACTCAGAGAAGTGTCGAGATGGAGCAATCAGAGGCTTCCATTTTCGAGGGACAGGTATTTCTGGACAGTTGGCTTGGCTTTTGAGCCACAG------TTTGCAAGATGCGAGCAGACAAAGGCAAACTGCCTGATAACAACAATAGATGATGTGTATGATGTTTACGGCACCATGGATGAGCTCGAGCTTTTCACGGATGCCGTCGATAGATGGGACGTTAATGCAATGGGCAAACTTCCAGAGTACATGAAGATATGTTTTCTAGCCCTCTTCAACACTACAAATGACACCGCATACAATGTTATGAAAGAGAAGGGTCTGGACATAATTCCACACCTAAAAAAAGCATGGGCAGATGTATGCAAGTACCACCAGGGCTACACACCCAAT---------------------------------------------------------------------------------------------------------------------------------------------------------------------------------------------------------------------------------------------------------------------------------------------------------------------------------------------------------------------------------------------------------------------------------------------------------------------------------------
>GSMUA_AchrUn_randomT23910_001
ATGGCTTTCTGCGCTTCTCCGCCCTTC---CTCATCGGTGCCCATCGGTGGACGTCGCCGTCCAAGGCTTCACCACGTCCATGCTTCCGACCACATATCCGGTGTGCTGCGCAGACT---------CGGCGATCGGCTAATTACCAGCCAAGTTCGTGGAGTGACGAATACATCCAATCGCTAAGAAATGACACCAAGGTGGAGGAGGATAACGCAACAAGGATGGGAAAACTGACAGAGGACGTGAAACAACTGATCTACATGAAGAAGGGAATTGAGGACCAGCTTCAACTGATCGATCACCTGCAGCAGCTTGGGGTGGCGTATCACTTTAAGGAGGATATTAAGGATGCTTTAGGGACTATATACGGTTCCGTGGAAAAGGTGAACATGTTGCTGAAGGATAATCTTCATGCCACGGCTCTTATGTTCAGGCTTCTCAGAGAACATGGGTTTGATGTTTCTGAAGGTGTATTCTACCGATTTATGGATGAGAAGGGAAACTTGAAAGCCAGCCTTCGCCACCAGACTGAAGGATTGGTGAGCTTGTACGAGGCTTCCCATCTTGCAAAGGAAGGAGAGCACGTGCTGGAAGAAGCTACGAACTTCACAACTAAACAGCTCAAGAGCCTCATGGAGGGATCACTTGAGCCTCATCTCAGGGAGCACGTAGCCCATGCCTTGGAGCTTCAATTGAACTGGAGGATGCCGAGGTTACAGACCAGGTGGTTCATAGAAGCATCCCAATGGGAAGCGAAGATGAACCCTGTCCTACTTGAATTGGCTAAGTTGGACTTCAACAGGGTTCAGATCATATATCAGAGGGAACTCAGAGAAGTGTCGAGATGGAGCAATCAAAGGCTTCCATTTTCCAGGGACAGGTATTTCTGGACGGTTGGCTGGGCTTTTGAGCCACACTCGAGCTTTTCACGGATG------------------------------------------------------------------------------------------------------TGGGATGTTAATACAATCGACAAATTGCCAGAGTACATGAAGATATGTTTTCTAGCCCTCTTCAACTCTACAAATGACACCGCGTACAATGTTATGAAAGAGAAGGGTCTGGATATAATTCCACACGTAAAAAAAGCATGGGCAGATCTATGCAAGTACCACCAAGGCTACACACCCAATCTTGAAGAGTACTTGGAGAACGCACTAGTATCGATATCGGGTCTCCTGATATTGACTCTTGCTTATTGCACCAGTGACGATTTAACTCAGGAGGCCTTGGATGATTTCCAAAGCTGCCCTGAGATTGCAAGATGGTCATCCATGGTTTTTCGACTTTGTGATGATTTGGGTACTTCCACGGACGAGCTTGAAAGAGGCGATGTATCCAAATCTTGTAAG------------------------------------------------------------------------------------------------------------------CATAAAAATCTG------------------------------------------------------------------------------------------------------------------------------
>GSMUA_Achr4T08100_001
ATGGCTTTCTGCGCTTCTCCGTCCTTC---CTCATCGGTGCCCATCGGTGGACGTCGCCGTCCAAGGCTTCACCACGTCCATGCTTCCGACCACATATCCGGTGTGCTGCGCAGACT---------CGGCGATCGGCTAATTACCAGCCAAGTTCGTGGAGTGACGAATACATCCAATCGCTAGGAAATGACACCAAGGTGGAGGAGGATAAAGCAACAAGGATGGGAAAACTGACAGAGGACGTGAAACAACTGATCTACATGAAGAAGGGAATTGAGGACCAGCTTCAACTGATCGATCACCTGCAGCAGCTTGGGGTGGCGTATCACTTTAAGGAGGATATTAAGGATGCTTTATGGACAATATACCGTTCCATGGAAGAGGTGAACATGTTGCTGAAGGATAATCTTCATGCCACGGCTCTTATGTTCAGGCTTCTCAGAGAACATGGGTTTGATGTTTCTGAAGGTGTATTCTACCGATTTATGGACGAGGAGGGAAACTTGAAAGCCAGCCTTCGCCACCAGACTGAAGGATTGGTGAGCTTGTACGAGGCTTCCCATCTTGCAAAGGAAGGAGAGCACGTGCTGGAAGAAGCTACGAACTTCACAAGTAAACAGCTCAAGAGCCTCATGGAGGGATCACTTGAGCCTCATCTCAGGGAGCACGTAGCCCATGCCTTGGAGCTTCCATTGAACTGGAGGATGCCGAGGTTACAGACCAGGTGGTTCATAGAAGCATCCCAATGGGAAGCGAAGATGAACCCTGTCCTGCTTGAATTGGCTAAGTTGGACTTCAACAGGGTTCAGATCATAAATCAGAGGGAACTCAGAGAAGTGTCGAGATGGAGCAATCAAAGGCTTCCGTTTTCCAGGGACAGGTATTTCTGGACGGTTGGCTGGGCTTTTGAGCCACACTCGAACTTTTCACGGATG------------------------------------------------------------------------------------------------------TGGGATGTTAATGCAATGGACAAATTTCCAGAGTACATGAAGATATGTTTTCTAGCCCTCTTCAACACTACAAATGTCACGGCGTACAATGTTATGAAAGAGAAGGGCCTGGATATAATTCCACACCTTAAAAAAGCATGGGCAGATCTATGCAAATACCACCAAGGCTACACACCCAATCATGAAGAGTACTTGGGGAACGCACTAGTATCGATATCGGGTCCCCTAATACTGACTCTTGCTTATTGCACCAGTGACGATTTAACTCAGGAGGCCTTGGATGATTTCCAAAGCTGCCCTGAGATTGCAAGATGGGCATCCATGGTTTTTCGACTTTGTGATGATTTGGGTACTTCCACGGACGAGCTTGAAAGAGGCGATGTATCCAAATCTATCCAGTGCTACATGCATGAGACCGGTGTATCGGAGGACGCGGCTCGTGGGCATATCAGGGGATTAATCAAGGGGAATTGGAGAGCAATAAACGGAAATCGAAGTTTCACTTCGCCTTTTGAGGAAAACCTGAAAATGATGGCCATCAATATTGCTCGAATGGCCCAATGCATATACCAATATGGAGATGGATATGGGAAACCCGATGGAGTGATCGAGGATCGCATAAGGTCTTTGTTGATTGAACCTATACTTATG
>GSMUA_AchrUn_randomT24920_001
ATGGCTTTCTGCTCTTCTCCGTTCTTC---TTGATCGGTGCCTATCAGCGGACTGCCTCCTCGAAGTCTTCACCCCGTCGATGCCTCCTACTGCCAATCCGGTGTACTGTGAAGACT---CCTCCTCGGCGATCGGCTGATTACCAGCCGAGCTCGTGGAGTGACGAATACATACAATCGCTAAGAACTGACACCAAGGTGGAGGAGGATAACGCAAAAAGGATGGGCAAACTGACAGAGGACGTGAAACAGCTGATCTACATGAAGAAGGGAATTGAGGTGCAGCTTCAACTGATCGATCACTTGCAGCAGCTTGGGGTGGCGTATCACTTTAAGGAGGATACTAAGGATGCTTTATGGACTATATACGGTTCCATGGAAGAGATGAGCATGTTGCTGAAGGATAATCTTCATGCCACGGCTCTTATGTTCAGGCTTCTCAGAGAACATGGGTTTGCTGTTTCTGAAGGTGTATTCAACCGATTTATGGATGAGAAGGGCAACTTGAAAGCCAGCTTTCGCCACCAGACTGAAGGATTGGTGAGCTTGTACGAGGCTTCCCATCTTGCAAAGGAAGGAGAGCAC------------------------------------------------------------------------------------------------------------------------------------------------------------------------------------------------------------TTGGACTTCAACAAGGTTCAGAGCATACAGCAGAGGGAACTCAGAGAAGTGTCGAGATGGAGCAATCAAAGGCTTCCATTTTCCAGGGACAGGTATTTCTGGACGGTTGGCTGGGCTTTTGAGCCACACTCGAGCTTTTCACGGATG------------------------------------------------------------------------------------------------------TGGGATGTTAATACAATCGACAAATTGCCAGAGTACATGAAGATATGTTTTCTAGCCCTCTTCAACTCTACAAATGACACCGCGTACAATGTTATGAAAGAGAAGGGTCTGGATATAATTCCACACCTAAAAAAAGCATGGGCAGATCTATGCAAGTACCACCAAGGCTACACACCCAATCTTAAAGAGTACTTGGAGAACGCACTAGTATCGATATCGGGTCCCCTAATACTGAATCTTGCTTATTGCACCAGTGACGATTTAACTCAGGAGGCCTTGGATGATTTCCAAAGCTGCCCTGAGATTGCAAGATGGGCATCCATGGTTTTTCGACTTTGTGATGATTTGGGTACTTCCACGGACGAGCTTGAAAGAGGCGATGTATCCAAATCTATCCAGTGCTACATGCATGAGACCGGTGTATCGGAGGACGCGGCTCGTGGGCATATCAGGGGATTAATCAAGGGGAATTGGAGAGCAATAAACGGAAATCGAAGTTTCACTTGGCCTTTTGAGGAAAACCTGAAAATGATGGCCATGAATATTGCTCGAATGGCCCAATGCATATACCAATATGGAGATGGATATGGGAAACCTGATGGAGTGATCGAGGATCGCATAAGGTCTTTGTTGATTGAACCTATAATTATG
>GSMUA_Achr4T07700_001
ATGGCTTTCTGCGCTTCTCCGTCCTTC---CTCATCGGTGCCCATCGGTGGACGTCGCCGTCCAAGGCTTCACCACGTCAATGCTTCCGACCACATATCCGGTGTGCTGCGCAGATT---------CGGCGATCGGCTAATTACCAGCCAAGTTTGTGGAGTGACGAATACATCCAATCGCTAAGAAATGACACCAAGGTGGAGGAGGATAACTCAACAAGGATGGGAAAACTGACAGAGGACGTGAAACAACTGATCTACATGAAGAAGGAAATTGAGGAGCAGCTTCAACTGATCGATCACCTGCAGCAGCTTGGGGTGGCGTATCACTTTAAGGAGGATATTAAGGATGCTTTAGGGACTATATACGGTTCCGTGGAAAAGGTGAACATGTTGCTGAAGGATAATCTTCATGCCACGGCTCTTATGTTCAGGCTTCTCAGAGAACATGGGTTTGCTGTTTCTGAAGGTGTATTCTACCGATTTATGGATGAGAAGGGAAACTTGAAAGTCAGCCTTCGCCACCAGACTGAAGGATTGGTGAGCTTGTACGAGGCTTCCCATCTTGCAAAGGAAGGAGAGCACGTGCTGGAAGAAGCTACGAACTTCACAACTAAACAACTCAAGAGCCTCATGGAGGGATCACTTGAGCCTCATCTCAGGGAGCACGTAGCCCATGCCTTGGAGCTTCCATTGAACTGCAGGATGCCGAGGTTACAGACCAGGTGGTTCATAGAAGCATCACAAAGGGAAGCGAAGATGAACCCTGTCCTACTTGAATTGGCTAAGTTGGACTTCAACAGGGTTCAGATCATATATCAGAGGGAACTCAGAGAAGTGTCGAGGTGGAACAATCAGAGGCTTCCATTTTCAAGGGACAGGTATTTCTGGACTGTTGGCTGGGTTTTTGAGCCACAG------TTTGGTAGATGCGAGCACACGAAGGCAAACTGCTTTATAGTAACATTAGATGATGTGTATGATATTTACGGCACCATGGATGAGCTCGAGCTCTTCACGGATGCTGTCGATAGATGGGATGTTAATGCAATGGACAAACTTCCAGAGTATATGAGGATATGTTTTCTAGCCCTCTTCAACACTACAAATGACATCGCATACAATGTTCAGAAAGAGAAGGGACTGGACATAATTCCACACCTAAAAAAAGCATGGGCAGATCTATTGAAGTACCACCAAGGCTACACACCCAATCTTGGAGAGTACTTGGAGAACGCACTGGTATCGGTATCAGTTCCCCTAATACTGACTCTTGCTTATTGCACCAGTGACGATTTAACTCAGGAGGCCTTGGATGATTTCCAAAGCTGCCCTGAGTTTGCAAGATGGCCGTCCATGATTTTTCGACTTTGTGATGATTTGGGTACTTCCACGGACGAGCTTGAAAGAGGCGATGTATCCAAATCTATCCAGTGCTACATGCATGAAACCGGTGTATCGGAGGACGCGGCTCGTAGGCATATCAGGGGATTAATCAAGGGGAATTGGAGAGCAATAAACGGAGATCGAAGTTTCACTTCGCGTTTTGAGGAAAACCTGAAAATGATGGCCATCAATATCCCTCGAATGGCCCAATGCATGTACCAGTACGGAGACGGACTCGGTAAACCCGGCCAAGTAACGAACGACCGCATCAGGTCTTTATTAATTGAACCTATACCGCTG
>GSMUA_Achr4T07680_001
ATGGCTTTCTGCGCTTCTCCTTCTTTCAGATTGATCGGTGCCCATCGGCGGACTGCCCCCTCCAAGCCTTCACCCCGTCGATGCCTCCTACTACCAACCCGGTGTACTGCACAGATTTCT------CGGCGATCGGCTAATTACCAGCCAAGCTCGTGGAGTGACGAATATATACAATCGCTCAGAACTGACACCAAGGTGGAGGAGGATAACCCAACAAGGATGGACAAACTGACAGAGGACGTGAAACAGTTGATTTACATGAAGAAGGGAATTGAGGACCAACTTCAACTGATCGATCACCTGCGGCAGCTTGGGGTGGCGTATCACTTTAAGGAGGATATTAAGGATGCTTTATGGACTATATACGGTTCCATGGAAGAGGTGAGAATGGTGCTGAAGGATAATCTTCATGCCACGGGTCTTATGTTCAGGCTTCTCAGAGAACATGGGTTTGCTGTTTCTGAAGGTGTATTCAACCGATTTATAGATGAGAAGGGCAACTTGAAAGCCAGCCTTCGCCACCAGACTGAAGGATTGGTGAGCTTGTACGAGGCTTCCCATCTTGCAAAGGAAGGGGAGCACGTGCTGGAAGAAGCTACAAACTTCACAACTAAACAGCTCAAGAGCCTGATGGAGGGATCACTTGAGCCTCATCTCAGGGAGCACGTAGCCCATGCCTTGGAGCTTCCATTGAACTGGAGGATGCCGAGGTTACAGACCAGGTGGTTCATAGAAGCATCCCAAAGGGAAGCAAAGATGAACCCGGTCCTACTTGAATTGGCTAAGTTGGACTTCAACAGGGTTCAGATCATATATCAGAGGGAACTCAGAGAAGTGTCGAGGTGGAACAATCAGAGGCTTCCATTTTCAAGGGACAGGTATTTCTGGACTGTTGGCTGGGTTTTTGAGCCACAG------TTTGGTAGATGCGAGCACACGAAGGCAAACTGCCTTATAGTAACATTAGATGATGTGTATGATATTTACGGCACCATGGATGAGCTCGAGCTCTTCACGGATGCTGTCGATAGATGGGATGTTAATGCAATGGACAAACTTCCAGAGTATATGAGGATATGTTTTCTAGCCCTCTTCAACACTACAAATGACATCGCATACAGTGTTCTGAAAGAGAAGGGACTGGACATAATTCCACACCTAAAAAAAGCATGGGCAGATCTATTGAAGTACCACCAAGGCTACACACCCAATCTTGGAGAGTACTTGGAGAACGCACTGGTATCGGTATCAGTTCCCCTAATACTGACTCTTGCTTCTTGCACCAGTGACGATTTAACTCAGGAGGCCTTGGATGATTTCCAAAGCTGCCCTGAGTTTGCAAGATGGCCATCCATGATTTTTCGACTTTGCGATGATTTGGGTACTTCCACGGACGAGCTTGAAAGAGGCGATGTATCCAAATCTATCCAGTGCTACATGCATGAGACCGGT------------------------------------------------------------------------------------------------GAAAACCTGAAAATGATGGCCATCAATATTCCTCGAATGGCCCAATGCATATACCAATATGGAGATGGATATGGCAAACCCGATGGAGTGATCGAGGATCGCATAAGGTCTTTGTTGATTGAACCTATACTTATG
>GSMUA_AchrUn_randomT23920_001
ATGGCTTTCTGCTCTTCTCCGTCCTTC---TTGATCGGTGCCTATCCGCGGACTGCCCCCTCGAAGTCTTCACCCCGTCGATGCCTCCTACTGCCAATCCGGTGTGCTGCGCAGACT---------CGGCGATCGGCTGATTACCAGCCGAGCTCGTGGAGTGACGAATACATACAATCGCTAAGAACTGACACCAAGGTGGAGGAGGATAACGCAAGAAGGATGGGCAAACTGACAGAGGACGTGAAACAGCTGATCTACAGGAAGAAGGGAATTGAGGACCAACTTCAACTGATCGATCACCTGCGGCAGCTTGGGGCGGCGTATCACATTAAGGAGGATATTAAGGATGCTTTATGGACTATATACGATTCCATGGAAGACGTGAGCGTGTTGCTGAAGGATAATCTTCATGCCACGGCTCTTATGTTCAGGCTTCTTAGAGAACATGGGTTTGCTGTTTCTGAAGGTGTATTCAACCGATTTATAGATGAGAAGGGCAACTTGAAAGCCAGCCTTCGCCACCAGACTGAAGGATTGGTGAGCTTGTACGAGGCTTCCCATCTTGCAAAGGAAGGAGAGCACGTGCTGGAAGAAGCTATAAACTTCACAACTAAACAGCTCAAGAGCCTCATGGAGGGATCACTTGAGCCTCATCTCAGGGAGCACGTAACCCATGCCTTGGAGCTTCCACTGAACTGGAGGATGCCGAGGTTACAGACCAGGTGGTTCATAGAAGCATGCCAAAGGGAAGCTAACATAAACCCTGTCCTACTTGAATTGGCTAAGTTGGACTTCAACAGAGTTCAGAGCATACAGCAGAGGGAACTCAGAGAAGTGTCGAGATGGAGCAATCAAAGGCTTCCATTTTCAAGGGACAGGTATTTCTGGACGGTTGGCTGGGCTTTCGAGCCACAG------TTTGCAAGATACGAGCAGACAAAGGCAATCTGCCTGTTAACAATAATAGATGATGTGTATGATGTTTACGGCACGATGGATGAGCTCGAACTTTTCACGGATGCCGTCGATAGATGGGATGTTAATACAATGGACAAATTGCCAGAGTATATGAAGATATGTTTTCTAGCCCTCTTCAACACTACAAATGACACCGCGTACAATGTTATGAAAGAGAAGGGTCTGGATATAATTCCACATCTAAAAAAAGCATGGGCAGATCTATGCAAGTACCACCAAGGCTACACACCCAATCTTGAAGAGTACTTGGAGAACGCACTGGTGTCGATATCGGGTCCCCTGGCATTGACTCTTGCTTATTGCACCAGTGACGATGTAACTCGAGAGGCCTTGGACGGTTTCCAAAGCTGTCCTGAGATTGCAAGATGGTCATCAATGATCTTTCGACTTTGTGATGATTTGGGTACTTCCAAGGACGAGCTTCGAAGAGGCGATGTGCCCAAATCTATAGAGTGTCACATGCATGAGAGAGGTGTTTCCGAGGACGCGGCTCGTGAGCATATCAGGCGATTGATTAGAGGGAATTGGAGAGCAATAAACGGAGATCGAAGTTTCACTTCTCGTTTTGAGGAAAACCTAAAAATGATGATCATTAATGCCTCTCGAATGGCCCAATGCATGTACCAATACAGAGATGGACATGGGAAACCCGATCAAGTGATTGAGGATCGTATCAGGTCTTTGTTGATTGAACCTATACTTTTG
