# Supplementary material for: Impact of recurrent gene duplication on adaptation of plant genomes
Source: BMC Plant Biol. 2014 May 31;14:151. doi: 10.1186/1471-2229-14-151 (PMC4049390; doi:10.1186/1471-2229-14-151)
Supplement: Additional file 4 — Contains the cleaned alignments of the clusters with codons under selection. [file 1471-2229-14-151-S4.zip › 4437544801233534_add4/Additional_file_4/Musaccluster24_large_aligned.fasta]

>GSMUA_Achr9T26080_001
---------------------------------------------------------------------------------------------------------------------------------------------------------------------------------------------------------------------------------------------------------------------------------------------------------------------------------------------------------------------------------------------------------------------------------------------------------------------------------------------------------------------------------------------------------------------------------------------------------------------------------------------------------------------------------------------------------------------------------------------------------------------------------------------------------------------------------------------------------------------------------------------------------------------------------------------------------------------------------------------------------------------------------------------------------------------------------------------------------------------------------------------------------------GAGAAGAGCCCGCTGCTGCTGCAGTCCAACCCCGTGCACAAGAAGATCCCGGTCCTCGTCCACGGCGGCAAGCCCGTGTGCGAGTCCCTCGTCATCGTCCAGTATGTGGACGAGGCGTGGCCGGGCGACGCCTTCGGCTTCGTCGACATCGCCCTCGTCCCTCTCATGGCCTGGTTCCGCACCTACGAGTCCTTTGGAAGCTTCAGCGCGGAGACGGAGGCTCCCAAGCTGGTGGCGTGGGGCAAGCGGTGCATGGAGAGGGAGAGCGTCGCCATGTCGCTTCCTGACCCCGCCAAGGTTTACGAGTTAGTGTGCTTCATGAGGAAGATGTTCGAGAAGGGGTTGATGCTGCTGAACTTTTGGCCGAGCCCCAACGGGATGCGCTGCCGGGTGGCGTTGGCGGAGAAGGGGTTGGAGTACGTGTACAGAGAGAGCATATTGGAGTGCAAGAGCCGGCTGCTGGCGAAGTCCGACCCCGTGCGCATGAGAGTCCCTGTCCTCCTCCACGACGGCAAGCCCGTGTGTGAGTCCCTCGTCATCGTCCAGTACCTCGACGAGGTGTGGCCCGACCGCGCGCCGCTGCTGCCCGCCGACCCCTACGGCCGCGCCAAGGCCCGCTACTGGGCCGACTTCATCGACAAGGAGATCTTCGGGTGTGGGCTGAAGCTGTGGAAGCTCGAGGGAGAGAAACAGGAGGAGGCGAGGGATCAGTTCATTCGGGCACTCAAGGTCTTGGAAGGTGAGTTAGATGCGAAGAAGTACTTCGGC---------------------------------------------------------------------ATGAGGCCATTC
>GSMUA_Achr9T26030_001
------------------------------------------------------------------------------------------------------------------------------------------------------------------------------------------------------------------------------------------------------------------------------------------------------------------------------------------------------------------------------------------------------------------------------------------------------------------------------------------------------------------------------------------------------------------------------------------------------------------------------------------------------------------------------------------------------------------------------------------------------------------------------------------------------------------------------------------------------------------------------------------------------------------------------------------------------------------------------------------------------------------------------------------------------------------------------------------------------------GTAGAC------------------------------------AACCTCGGGGACAAGAGCCCGCTCCTGCTCGAGTCCAACCCCGTGCACAAGAAGGTCCCCGTCCTCATCCACGACGGCAAGGCCGTGTGCGAGTCCCTCATAATCGTCCAGTACATCGACGAGTCGTGGCCC------------------------------------------------------------------------------------------------------------------------------------------------------------------------------------------------------------------------------------------------------------------------------------------------------------------------------------------------------------------------------------------------------------------------------------------------------------------------------------------------------------------------------------------------------------------------------------------------------------------------------------------------------------------------------------------------------------------------------------------------------
>GSMUA_Achr9T26040_001
------------------------------------------------------------------------------------------------------------------------------------------------------------------------------------------------------------------------------------------------------------------------------------------------------------------------------------------------------------------------------------------------------------------------------------------------------------------------------------------------------------------------------------------------------------------------------------------------------------------------------------------------------------------------------------------------------------------------------------------------------------------------------------------------------------------------------------------------------------------------------------------------------------------------------------------------------------------------------------------------------------------------------------------------------------------------------------------------------------GTAGAC------------------------------------------GGGGACAAGAGCCCGCTGCTGCTCAAGTCCAACCCCGTGCATAAGAAGATCCCTGTCCTCATCCACGACGGCAAGCCCGTGTGCGAGTCCCTCATCATCGTCCAATACATCGACGAGGCGTGGCCC------------------------------------------------------------------------------------------------------------------------------------------------------------------------------------------------------------------------------------------------------------------------------------------------------------------------------------------------------------------------------------------------------------------------------------------------------------------------------------------------------------------------------------------------------------------------------------------------------------------------------------------------------------------------------------------------------------------------------------------------------
>GSMUA_Achr9T26070_001
ATGGACAAAAAGAGAGCGATGAGTGCGGTGGTGCTGCTGGACTTCTGGGCGAGCCCGTTCGGGCAGCGGTGCCGCATCGCATTGGCGGAGAAGGGAGTGGAGTACGAGTACAGGGAGGAGAACATCCTGGGGGACAAGAGCCCGCTGCTGCTGCAGTCCAACCCCGTGCACAAGAAGATCCCCGTCCTCATCCACGATGGCAAGCCCGTGTGCGAGTCCCTGATCGTCGTCCAGTACATCGACGAGGCGTGGCCCGACCGCGCGCCGCTGCTTCCCGCCGAACCCTGCTCCCGCGCCCAGGCCCGCTTCTTGGCCGACTTCGTCGAAATGAAGAGTTATATTTTGTGCCACTCTCTTGATCGGTACCCAGATTGCAAACCCTCTTGTCGTTGGAGGAGAGTAGCGATGAAGGCGGTGGTGCTGCTGGACTTCTGGGCGAGCCCGTTCGGGCAGCGGTGCCGGATCGCGCTGGCGGAGAAGGGAGTGGAGTACGAGTACAGGGAGGAGAAAATCAGGGGGGACAAAAGCCCCCTGCTGCTCGAGTCCAACCCCGTGTACAAGAAGATCCCCGTCCTCATCCACGACAGCAAGCCTGTGTGCGAGTCCCTGATCATCGTCCTGTACATTGACGAGGCGTGGCCCGACCGCGCGCCGCTGCTTCCCGCCGACCGCTACGCCCGCGCCCAGGCCCGCTTCTGGGCCGACTTCGTCGACAAGAAGGTCTGTGAATCTGCATTGAATCTGTGGAAGCTCAAGGGCGAGGCCCAGGAGGCGGCCAAGGAGGAGTTCATCGAGATCCTCAGGCTCCTGGAGTGCGAGCTGGGGGACAAGAAGTACTTCGGCGGCGACGTCTTCGGCTTCGTTGACATCGCGCTCGTCCCCTTCACGACCTGGTTCTACAGCTGCGAGACCTACGCCGGGTTCAGCGTCGAGGAGGCGGTCCCCAAGCTGGTGGCGTGGAGCAAGCGGTGCCTGGAGAGGGAGAGTGTCGCCAACTCCCTTTACGACCCCGTCAAAATCTATGAGTATGTCAAGACGATATTTGGACGAAGAGACAAAACGAGAGCG------------------------------------------------GGGGACAAGAGCCCGCTGCTGCTGCAGTCCAACCCCGTGCACAAGAAGATCCCCGTCCTCATCCACGATGGCAAGCCCGTGTGCGAGTCCCTGATCATCGTCCAGTACATCGACGAGGCGTGGCCCGGTGACGCCTTCGGATTCGTCGACGTCGCGCTCGCCCCCTTCGTGTCCTGGTTCTACAGCTACGAGACCTGCGCCGGCTTCAGCATCGAAGAGGCGGCGCCCAAGGTGGCGGCCTGGGGCAAAAGGTGCATGGAGCGGGAGAGCGTGGCCAACGCACTGTCACACCCCGACAAGATCTACGAGATAGTC------------------------AAGGCGGTGGTGCTGCTGGGATTCTGGGTGAGCCCGTTCGGGCAGCGGTGCCAGATCGCGCTGGCGGAGAAGGGGGTGGAGTATGAGTACAGG---ACCGTCCCGAGGGACAAGAGCCCGCTGCTGCTCGAGTCCAACCCCGTGTACAAGAAGATCCCCGTCCTCATCCACGACGGCAAGCCTGTGTGCGAGTCCCTGATCATCGTCCAGTACATCGACGAGGCGTGGCCCGACCGCGCGCCGCTAATTCCCGCCGACCACTACGGCCGCGCCCAGGCCCGCTTCTGGGCCGACTTCGTCGACAAGAAGGTCTGTGAATCTGCATTGAATCTGTTAAAGCTCAAGGGCGAGGCCCAGGAGGCGGCCAAGGAGGAGTTCATCGAGTGCCTGAGGCTCCTGGAGTGCGAGCTGGGGGACAAGAAGTACTTCGGC---------------------------------------------------------------------------------
>GSMUA_Achr9T26060_001
------------------------------------------------------------------------------------------------------------------------------------------------------------------------------------------------------------------------------------------------------------------------------------------------------------------------------------------------------------------------------------------------------------------------------------------------------------------------------------------------------------------------------------------------------------------------------------------------------------------------------------------------------------------------------------------------------------------------------------------------------------------------------------------------------------------------------------------------------------------------------------------------------------------------------------------------------------------------------------------------------------------------------------------------------------------------------------------------------------------------------------------------------------GGGGCCAAGAGCCCGCTGCTGCTCAAGTCGAACCCCGTGTACAAGAAGGTCCCCGTCCTCATCCACGATGGCAAGCCCGTGTGCGAGTCCCTGATCATCGTCCAGTACATCGACGAGGCGTGGCCCGGTGACGCCTTCGGATTCGTCGACGTCGCGCTCGCCCCCTTCGTGTCCTGGTTCTACAGCTACGAGACCTGCGCCGGCTTCAGCATCGAAGAGGCGGCGCCCAAGGTGGTGGCCTGGGGCAAAAGGTGCATGGAGCGGGAGAGCGTGGCCAACGCACTGTCCCACCCCGACAAGATCTACGAGATGGTC------------------------AAGGCGGTGGTGCTGCTGGACTTCTGGGCGAGCCCGTTCGGGCAACGGTGCCGGATCGCGCTGGCGGAGAAGGGAGTGGAGTACGAGTACAGG---AACATCATGGGGGACAAGAGCCCGCTGCTTCTCGAGTACAACCCCGTGTACAAGAGGATCCCCGTCCTCATCGTCGACGGCAAGCCCTTGTGCGAGTCCCTCATCATCGTCCAGTACATCGACAAGGTGTGGCCCGACTGCGCGCCCCTGCTTCCTGCCGACCCCTACGACCGCGCCCATGCCCGCTTCTGGGCCGACTTCGTCGACAAAAAGTTCCATGAATGCGCGAAAAGGCTGTGGCAGCTCAAGGGCGACGCCCAGGCGGCGGCCAAGGAGGAGTTCATTGAGATCCTGAAGCTGCTGGAGGGCGAGCTGGGGGACAAGAAGTACTTCGGC---------------------------------------------------------------------------------
>GSMUA_Achr9T26050_001
------------------------------------------------------------------------------------------------------------------------------------------------------------------------------------------------------------------------------------------------------------------------------------------------------------------------------------------------------------------------------------------------------------------------------------------------------------------------------------------------------------------------------------------------------------------------------------------------------------------------------------------------------------------------------------------------------------------------------------------------------------------------------------------------------------------------------------------------------------------------------------------------------------------------------------------------------------------------------------------------------------------------------------------------------------------------------------------------------------------------------------------------------------GGGGACAAGAGCCCGCTGCTGCTCGAGTCCAACCCCGTGTACAAGAAGATCCCCGTCCTCATCCACGACGGCAAGCCCGTGTGCGAGTCCCTCATCATCGTCCAGTACATCGACGAGGTGTGGCCC---------------------------------------------------------------------------------------------------------------------------------------------------------------------------------------------------------------------------------------------------------------------------------------------------------------------------------------------------------------------------------------------------------------------------------------------------------------------------------------------------------GCCCGCTTCTGGGCCGACTTCGTCGACAAGAAGTTCAATGAATGCGCGGCAAAGCTGTGGCAGCTCAAGGGCGACGCCCAGGCGGCGGCCAAGGAGGAGTTCATTGAGATCCTGAAGCTGCTGGAGGGCGAGCTGGGGGACAAGAAGTACTTCAGC---------------------------------------------------------------------------------
>GSMUA_Achr9T26020_001
------------------------------------------------------------------------------------------------------------------------------------------------------------------------------------------------------------------------------------------------------------------------------------------------------------------------------------------------------------------------------------------------------------------------------------------------------------------------------------------------------------------------------------------------------------------------------------------------------------------------------------------------------------------------------------------------------------------------------------------------------------------------------------------------------------------------------------------------------------------------------------------------------------------------------------------------------------------------------------------------------------------------------------------------------------------------------------------------------------------TTCTTAGTAGCTGGTTTCAACACATGTGAAAACAAA------GTTGACAAGAGCCCGCTGCTGCTCGAGTCCAACCCCGTGTACAAGAAGATCCCCGTCCTCATCCACGACGGCAATCCCGTGTGCGAGTCCATCGTAATCGTCCAGTACATCGACGAGGCGTGGCCC---------------------------------------------------------------------------------------------------------------------------------------------------------------------------------------------------------------------------------------------------------------------------------------------------------------------------------------------------------------------------------------------------------------------------------------------------------------------------------------------------------------------------------------------------------------------------------------------------------------------------------------------------------------------GGTGGCGTGGGGCAAGCGGTGCATGGAAAGGGAGAGCGTGGCCAACGCACTGTCCGACCCCCACAAGGT------------
