# Supplementary material for: Impact of recurrent gene duplication on adaptation of plant genomes
Source: BMC Plant Biol. 2014 May 31;14:151. doi: 10.1186/1471-2229-14-151 (PMC4049390; doi:10.1186/1471-2229-14-151)
Supplement: Additional file 4 — Contains the cleaned alignments of the clusters with codons under selection. [file 1471-2229-14-151-S4.zip › 4437544801233534_add4/Additional_file_4/Musaccluster96_aligned.fasta]

>GSMUA_Achr11T02210_001
---------------------------------------------------------------------------------------------------------------------------------------------------CGACTACTTGTGACGTTGTTGGCCTTCTTCGCCACCGACTCCTCAGCGGCCCGTGTCACACCCCGTCCGCAACCCCTCGCCAGAGTGCATTTGCGGCACCAACTG------------------------------------------------------------------------------------------------------------------------------------------------------------------CGAGTGCACTTGCGTCGATCGTGTGGACTACAAGGCCTGCGAGGCCGATTCCTGTGGCTGGCT
>GSMUA_Achr5T10950_001
---------------------------------------------------------------------------------------------------------------------------------------------------ACGCTGCTCGTGACGTTGTTGGCCTTCTTCGCCACCGACGCCTCGGCTGCCCGTGTCACACCCCGTCAGCAATCCCTCGCCAGAGCGGCACTGAGT---------ATGATTTACCCAACTCCTTTTTGCGTTTGCGTCGGCGTATGGCAAGGCTCCTGCCCTTCCGCATGCACCAACTGCCAGTGTGTCCTCAACAAGTGCACTTGCATTGACCATGTGGACCCCAAGGCCTGCAAGGCCGACTCCTGTCCCTGGCTTGATGCAGCCGAAGTAGAGCCGTCGCAGCAGTGGGCGATCGAAGAAACCGGTGGGAAATTAGCGATGATGGTG
>GSMUA_Achr5T10940_001
---------------------------------------------------------------------------------------------------------------------------------------------------ACGCTGCTCGTGACGTTGTTGGCCTTCTTCGCCACCGACGCCTCGGCGGCCCGTGTCACACCCCGTCCGCAATCCCTCGCCAGAGCGGTACTGAGT---------ATGATTTACCCACCTCCTTTTTGCGTTTGCGCCGGCGTGTGGCAAGGCTCCTGCCCTTCCGCCTGCACCAACTGCCAGTGTGTCCTGAACGAGTGCACTTGCATTGACCATGTGGACTACAAGGCCTGCGAGGCCGACTCCTGTGGCTGGCTTGATGGCGTCAAACTCGAGCCGTCGCAGCAGTGGGCGATCGAAGAAACCGGTGGGAAATTAGGGATGATGGTG
>GSMUA_Achr5T10930_001
---------------------------------------------------------------------------------------------------------------------------------------------------ACGCTGCTCGTGACGTTGTTGGCCTTCTTCGCCACCGACTCCTCGGCAGCCCGTGTCACACCCCGTCCGCACTCCCTCGCCAGAGCGGTACTGAGT---------CTCATTTACCCACTTACTTGGTGCTCTTGCGCCGGCGTATGGCAAGGCTCCTGCCCTTCCGCCTGCACCAACTGCCAGTGTGTCCTCAACGAGTGCACTTGCATCGATCATGTGGACCCCAAGGCCTGCGAGGCCGACTCCTGTCGCTGGCTTGATGGCGTCAAAGTAGAGCCGTCGCAGCAGTGGGCGATCGAAGAAACCGGTGGGAAATTAGCGACGATGGTG
>GSMUA_Achr5T10910_001
ATGCACCAAATCTGGTACTGCAACTTTTTATCTTGTTATCGTCGTTCCAGGTTAAGTGTAAAATTGAGAGACAAGACTACATCATACTTGCACGGGTGCATTGTGATAGAAAGCGGCTGGAGGAGGCAAAAAGAGGTGAAGGGTCGT---------GTTGATAAGTTGGCCTTCTTCGCCACCGACTCCTCGGCAGCCCGTGTCACACCCCGTCCGCAATCCCTCGCCAGAGCGGCACTGAGT---------CTCATTTACCCACCTACTCGGTGCATTTGCGGCGGCGTATGGCAAGGCTCCTGCCCTTCCGCCTGCACCAACTGCCAGTGTGTTCTCAACGAGTGCACTTGCCTCGATCACGTGGACTACAAGGCCTGCGAGGCCGATTCCTGTGCCTGGCTTGATGCAGCCAAAGTAGAGCCGTCGCAGCAGTGGGCGATCGAAGAAACCGGTGGGAAATTAGCGACGATGGTG
>GSMUA_Achr5T10900_001
---------------------------------------------------------------------------------------------------------------------------------------------------ACGCTGCTCGTGACGTTGTTGGCTTTCTTCGCCACCAACTCCTCGGCAGCCCGTGTCACACCCCGTCCGCAATCCCTCGCCAGAGCGGCACTGAGT---------CTCATTTACCCACCTACTTGGTGCATTTGCGGCGGCATATGGCAAGGCTCCTGCCCTTCCGCCTGCAACAACTGCCAGTGTGTCCTCAACGAGTGCACTTGCCTCGATCTTATGGACCCCAAGGTCTGCGAGGCCAACTCCTGTCCCTGGCCTGTTGCAGCCAAAGTAGAGCCGGCGCAGCAGTGGGCTATCGAAGAAACCGGTGGGAAATTAGCGATGATGGTG
>GSMUA_Achr5T10920_001
---------------------------------------------------------------------------------------------------------------------------------------------------ACGCTGCTCGTGACGTTGTTGGCCTTCTTCGCCACCGACTCCTCGGCAGCCCGTGTCACACCCCATCCGCAATCCCTCGCCAGAGCGGCACTGAGT---------CTCATTTACCCACCTCCGTTTTGCTTTTGCGGCGGCGTATGGCAAGGCTTCTGCCCTTCCGCCTGCACCAACTGCGAGTGTGTCCTCAACGAGTGCACTTGCATCGATCGTGTGGACCCCAAGGCCTGCGAGGCCGACTCCTGTTCCTCGCTCGATGCAGCCAAAGTAGAGCCGTCGCAGCAGTGGGCGATCGAAGAAACCGGTGGGAAATTAGCGACGATGGCG
