# Supplementary material for: Impact of recurrent gene duplication on adaptation of plant genomes
Source: BMC Plant Biol. 2014 May 31;14:151. doi: 10.1186/1471-2229-14-151 (PMC4049390; doi:10.1186/1471-2229-14-151)
Supplement: Additional file 4 — Contains the cleaned alignments of the clusters with codons under selection. [file 1471-2229-14-151-S4.zip › 4437544801233534_add4/Additional_file_4/Orysacluster109_aligned.fasta]

>Os06g24596.1
ATGCCGAACAACTTTGGTTTTGATCCCATTCCATTTCATCTTCTACAGCAGCGGGAACACCGCCATGTCATGGTC---------------------------------------------------------------------------------------------------------------------------------------CTAGAGCACGCTCTGTGCACCGCCGCAGGGACATCATCGCCGTTCCCGCTTATCTGGACCAAGCCGGGCCAAGCTGTCGCGCCAGCATCTTCGCCTCGACCTCCTCTCTATTTCCCTTCAAGAATATCGAAGGATGGTGCTACGAGTGTGGAGATCGTCCACCGTCTTCTTCACCTCCGGTCGCCGTCGCCATTGTCCATACACCATCCCTGGGACCTCACTAACCCCATGAAAACACATGCATGTCAATTCGATGAGTGGATCGAGCCGTTGCCGTCTTCCCGGAGCTCTACACCGTCGCTGGACCATCTTCTTCACCGCTGCCGCTGTCCAGACTTTCACGCGCCTCGTTCAAGA---------------------------------------
>Os05g06399.1
ATGACGAACAACTTTGGTTTTGATCCCATTCCATTTCATCTTCTACAGCAGCGGGAACGCCGCCATGTCATGGTC---------------------------------------------------------------------------------------------------------------------------------------CTAGAGCGCGCTCTGTGCACCGCCGCAGCGACATCATCGCCGTTCCCGCTTATCTGGACCAAGCCGGGCCAAGCTGTCGCGCCAGCGTCTTCGCCTCGACCTCCTCTCCATTTCCCCTCAAGAATCTCGAAGGATGGTGCTACGAGTGTGGAGATCGTCCACCGTCTTCTCCACCTCCGGTCACCGTCGCCGTTGCCG------------------------------------------------CCGTTCTTGGAGCTGATTGAGCCATCGCCGTTCACCCAGAGGTTCTTGCCGCCGCCGAGCCGTTACACGAGCCACCGTCATAAACCTAGCTAC------CCCAGCCATGTCTACCATCTCGATGATTGCTTAATCGGTGAAGAAGTGATT
>Os07g15959.1
---------------------------------------------------------------------ATGGCCATCGTTGATGAGCCGCGGTCGTTTCCTCTTCTCTTGCGTTCCATACTCTCCTCACCATGCCGAATATTTCTCCTTTTGATTTCATCCTCTCTGGTGCAGCCAATCGACGGAAACGCTGCCGTGCACACCGGAGCTCTGGAGCGCGCTCTGTGCACCGCCGCAGTGACATCATCGCCGTTCCCGCTTATCTGGACCAAGTCGGGCCAAGCTGTCACGCCAGCGTCTTCGCCTCGACCTCCTCTCCATTTCCCCTCAAGAATCTCGAAGGATGGTGCTACGAGTGTGGAGATCGTCCACCGTCTTCTCCACCTCCGGTCACCGTCGCCGTTGCCG------------------------------------------------CCGTTCTTGGAGCTGATTGAGCCATCGCCGTTCACCCGGAGGTTCTTGCCGCCGCCGAGCCGTTACACGAGCCACCGTCATAAACCTAGCTAC------CCCAGCCATGTCTACCATCTCGATGATTGCTTAATCGGTGAAGAAGTGATT
>Os12g22489.1
ATGACGAACAACTTTGGTTTTGATCCCATTCCATTTCATCTTCTACAGCAGCGGGAACGCCGCCATGTCATGGTC---------------------------------------------------------------------------------------------------------------------------------------CTAGAGCGCGCTCTGTGCACCGCCGCAGCGACATCATCGCCGTTCCCGCTTATCTGGACCAAGCCGGGCCAAGCTGTCGCGCCAGCGTCTTCGCCTCGACCTCCTCTCCATTTCCCCTCAAGAATCTCGAAGGATGGTGCTACGAGTGTGGAGATCGTCCACCGTCTTCTCCACCTCCGGTCACCGTCGCCGTTGCCG------------------------------------------------CCGTTCTTGGAGCTGATTGAGCCATCGCCGTTCACCCGGAGGTTCTTGCCGCCGCCGAGCCGTTACACGAGCCACCGTCATAAACCTAGCTAC------CCCAGCCATGTCTACCATCTCGATGATTGCTTAATCGGTGAAGAAGTGATT
>Os10g33190.1
ATGACGAACAACTTTGGTTTTGATCCCATTCCATTTCATCTTCTACAGCAGCGGGAACGCCGCCATGTCATGGTC---------------------------------------------------------------------------------------------------------------------------------------CTAGAGCGCGCTCTGTGCACCGCCGCAGTGACATCATCGCCGTTCCCGCTTATCTGGACCAAGCCGGGCCAAGCTGTCGCGCCAGCGTCTTCGCCTCAACCTCCTCTCCATTTCCCCTCAAGAATCTCGAAGGATGGTGCTACGAGTGTGGAGATCGTCCACCGTCTTCTCCACCTCCGGTCACCGTCGCCGTTGCCG------------------------------------------------CCGTTCTTGGAGCTGATTGAGCCATCGCCGTTCACCCGGAGGTTCTTGCCGCCGCCGAGCCGTTACACGAGCCGCCGTCATCAACCTAGCTAC------CCCAGCCATGTC---------------------------------------
>Os04g24804.1
ATGCCGAACAACTTTGGTTTTGATCCCATTCCATTTCATCTTCTACAGCAGCGGGAACGCCGCCATGTCATGGTC---------------------------------------------------------------------------------------------------------------------------------------CTAGAGCGCGCTCTGTGCACCGCCGCAGCGACATCATCGCCGTTCCCGCTTATCTGGACCAAGCCGGACCAAGCTGTCGCGCCAGCGTCTTCGCCTCGACCTCCTCTCCATTTCCCCTCAAGAATCTCGAAGGATGGTGCTACGAGTGTGGAGATCGTCCACCGTCTTCTTCACCTCCGGTCGCCGTCGCCATTGTCG------------------------------------------------CCGTTCTTGGAGCTGATTGAGCCATCGCCGTTCACCCGGAGGTTCTTGCCGCCGCCGAGCCGTTACATGAGCCGCCGTCATCAACCTAGCTAC------CCCAGCCATGTC---------------------------------------
