# Supplementary material for: Impact of recurrent gene duplication on adaptation of plant genomes
Source: BMC Plant Biol. 2014 May 31;14:151. doi: 10.1186/1471-2229-14-151 (PMC4049390; doi:10.1186/1471-2229-14-151)
Supplement: Additional file 4 — Contains the cleaned alignments of the clusters with codons under selection. [file 1471-2229-14-151-S4.zip › 4437544801233534_add4/Additional_file_4/Orysacluster126_aligned.fasta]

>Os02g50250.1
ATGGGC------ACGCCGGCCGTCGTCGACGACGACCTCCGCGAGCTCATCGACGAGCTGATGACGGGCCCGGAGGAC------GACCGAGATTTCGAGGAATCCATGGCGACAGTTTTATCTATGGTCACCGACTATCTCGACGACCCCGACCCTCCCTCGCCGGAGCTGGCGGACTGGGCAGCCGCC------GCGGATGGCTTGGCGTCCCGTGTCGAGAACCTCAGGAGGGGCCTGTCCGTGTTCGCCGGGACCGGTCGGCCCGAGGAGGCGGTGCTCCGGAAGCACGCCGCGTGGACCGACGCGCGCCGCGCGGAGGCGGCGGGCATCGCCTCGGCCGCGCGCCGCCTGCGGGAGAAGGACCTCAGGAGCCTCGCGGCTAGAGGCGGCCTCGTCAATCCGAGGATGGCGGAGCTGATCGCCTCCGTAAGCGACGCCATGGAGTCCGACGTCCGGCACGGCGTCCCTTCGCCCGCGCAGTTGGCCGAGGTAGAGAGGCTC---------------------------------------------------AAGGTGAAGCTCACGCGGGGCGCGGCCGCG---GCGGGGAGGCCCGGCGAGGAGGCGCTCGCGCAGGCGCTGCGCGGGCACGCCGCGGCCGCGGAGGCACAGCTTGCGGCAGCCCGAGCGTTCGCCGGAGCCTTGCGCCGCTTCAGGGCTTTATCTGCAGAC---------GTGCACAAGCGGCCGTCGCCGGACGATCTTGCAGCGCCGCCGCCGCGACAGAGGCGCCGCACGTTGGACAGTGGT---------GTACAAGAC
>Os10g42080.1
ATGGCGGACGACATGCCGCCCGCCGTCGACGATGACCTCCAGGACCTCATCGACGAGCTGATGGCCGGCCCGGAGGAC------GACCGAGAGTGCGAGGAAATCACGGCGAAAGCGCTGTCTGAAGCCACCGAGTACCTTGAGGACCCCGACCCTCCCTCGCCGGAGCAGGTGGGATGGGCGGAAGGC------GCGGATAACATGGCGTCCTATGTGCTGGATCTCAGGAGGGCTCTGGCCGTGTTCGCCGGGACAGGGAGGCCCGAGGAGGCGGTGCTCAGGAAGAACGTCGCGTGGGCCGACGCGCGCCGCGCGGAGGCGGTGGAGATCGCCTCCGCCGCGCGCCGCTTGCTGGAGAAGGAGCTCAGGTGCATGGCGGCGAGAGACCACCCCGTCATTCCGGAGCTTGCGGCGCTGATCACCGCCATGCGCGAGTCCACCAAATCACGGGTCCTGCAGGAC---------------------------------------GACAGCGCGATCAAGTTCGAGGACGCCGTGGTGGAGAAGATGACCGCGTTGAAGGAGAAGTTCACGCGTGGCGCGGCGGCC---GCG---------GGCGAGGAGGAGCTCGTGCAGGCGCTGCAGAAGCACGCCGCAACGGCCGAGGCGGAGATCGCGGAAGCACAAGCGTTCTCCGCAACCTTG---------------------------CTCGTGTTCGTGCAGAAGAGGCCGGCGCCG------------GAGGAGCCGCCGCGACAGAAGCGCCGCACAGGAGACGCCGGAGATAGTGCCGCACAAGAC
>Os03g39370.1
ATGGCGGACGACATGCCGGTGGCCGTCGACGATGACCTCCAGGAGCTCATCGACGAGCTGATGGCCGGCCCGGAGGAC------GACCGAGAGGTTGAGGAAATCTCGGCGACAGCGCTGTCTGAAGCCACCGAGTACCTTGAGGACCCCGACCCTCCCTCGCCGGAGCAGGTGGGATGGGCGGAAGGT------GCGGATAACATGGCGTCCTATGCGCTGGATCTCAGGAGGGCTCTGGCCGTGTTCGCCGGGACAGGGAGGCCTGAGGAGGCGGTGCTCAGGAAGAACGTCGCGTGGGCCGACGCGCGCCGTGCGGAGGCCGTGGAGATCGCCTCCGCCGCGCGGCGCTTGCTGGAGAAGGAGCTCAGGTGCATGGCGGCGAGAGACCACCCCGTCATTCCGGAGCTTGCGGCGCTGATCACCGCCATGCGCGACTCCACCAAATCGCTGGTCCTGCAGGAC---------------------------------------GACAGCGCGATCAAGTTCGAGGACGCCGTGGTGGGGAAGATGACCGCGTTGAAGGAGAAGCTCACGCGTGGCGCCGCCGCC---GCG---------GGGGAGGAGGAGATCGTGCAGGCGCTGAACAAGCACGCCGCGACGGCCGAGGCGGAGATTGCGGAATCACAAGCGTTCTCTGCGGTCTTGTTA------------------------GTCGTTGTCGTGCAAAAGAGGCCGGCGCCGACGGAGACGGAGGAGGAGCCGCCACGACAGAGGCGACGCACAGGAGACGCCGGAGACAGTGCCGCACAAGAC
>Os03g39220.1
ATGGCGGACGACATGCCGCCCGCCGTCGACGATGACCTCCAGGAGCTCATCGACGAGCTGATG------------GAC------GACCGAGAGCACGAGGAAATCTCGGCGACAGCGCTGTCTGAAGCCACCGAGTACCTTGTGGACCCCGACCCTCCCTCGCCGGAGCAGGTGGGATGGGCGGAAGGT------GCGGATAACATGGCGTCCTATGTGCTCGATCTCAGGAGGGCTCTGGCCGTGTTCGCCGGGACAGGGAGGCCCGAGGAGGCGGTGCTCAGGAAGCACGTCGCGTGGGCCGACGCGCGCCGCGCGGAGGCGGTGGAGATCGCCTCCGCCGCGCGGCGCTTGCTGGAGAAGGAGCTCAGGTGCATGGCGGCGAGAGACCACCCCGTCATTCCGGAGCTTGCGGCGCTGATCACCGCCATGCGCGTGTCCACCAAATCACTGGTCCTGCAGGAC---------------------------------------GCCAGCGCGATCAAGTTCGAGGACGCCGTGGTGGAGAAGATGACCGTGTTGAAGGAGAAGCTCACGCGTGGCGCCGCCGCC---GCG---------GGGGAGGGGGAGATCGTGCAGGCGCTGCAGAAGCACGCCGCGACGGCCGAGGCGGAGATTGCGGAATCACAAGCGTTCTCTGCGGTCTTGTTA------------------------GTCGTCGTCGTGCATAAGAGGCCGACGCCGAAGGAGCAGGATCAGGAGCCGCCACGACAGAGGCGCCGCACA---------GGAGACAGTGCCGCACAAGAC
>Os03g39240.1
ATGGCGGACGACATGCCGCCCGCCGTCGACGATGACCTCCAGGAGCTCATCGCCGAGCTCATGGCCGGCCCGGAGGAA------GACCGAGAGTGTGAGGAGATCACGGCCACAGCGCTGTCTGAAGCCACCGAGTACCTTGAGGACCCCGACCCTCCCTCGCCGGAGCAGGTGGACTGGGCGGAAGGT------GCGGATAACATGGCGTCCTATGTGCTGGATCTCAGGAGGGGCCTGGCCGTGTTCGCCGGGACAGGGAGGCCCGAGGAGGCGGTGCTCAGGAAGCACGTCGCGTGGGCCGACGCGCGCCGCGCGGAGGCGGTGGAGATCGCCTCCGCCGCGCGGCGCTTGCTGGAGAAGGAGCTCAGGTGCATGGCGGCGAGAGACCACCCCGTCATTCCGGAGCTTGCGGCGCTGATCACCGCCATGCGCGTGTCCACCAAATCACTGGTCCTGCAGGAC---------------------------------------GCCAGCGCGATCAAGTTCGAGGACGCCGTGGTGGAGAAGATGACCGTGTTGAAGGAGAAGCTCACGCGTGGCGCCGCCGCC---GCG---------GGGGAGGAGGAGATCGTGCAGGCGCTGCAGAAGCACGCCGCGACGGCCGAGGCGGAGATTGCGGAATCACAAGCGTTCTCTGCGGTCTTGTTA------------------------GTCGTCGTCGTGCATAAGAGGCCGACACCGAAGGAGCAGGATCAGGAGCCGCCACGACAGAGGCGCCGCACA---------GGAGACAGTGCCGCACAAGAC
>Os10g42072.1
ATGGCGGACAACATGCCGCCGGCCGTCGACGATGACCTCCAGGAGCTCATCGCCGAGCTGATG---------------CTGCAGGACCCAGAGCTGGAGCAATCCTTGACGACAGTGCTGTCTCTAGCCACCAACTACCTCGACGACCCCGACCCTCCCTCGCCGGAGCTGGCCGACTGGGCG------ATCATCGCGGATGGCTTGGCGTCCAGACTGCTCGACTTCAGGAGGGGCCTGGCCGTGTTCGCCGGGACAGGCCGCCCCGAGAAGGCGGTGCTCAGGAAGCACGTCGCGTGGGTCGACGCGCGCCGCGCCGACGCCGCGGACATCGCCTCCGCCGCGCGGCGCTTGCTGGAGAAGGAGCTCAGGTGCTTCGCGGCGAGAGACCACCCCGTCGATCCGGAGGTTGCGGAGCTGATCACCGCCATGCGCGAGTCCACCAAATCGCGTGTCCTGCAGGAC---------------------------------------GACATCGCGATCAAGTTCGAGGACGCCGTGGTGGAAGAGATGACCGCGCTGAAGGAGAAGCTCACGCGTGGCGCCGCCGTCTTTGCG---------GGCGAGGAGGAGCTCGTGCAGGCGCTGCAGAAGCACGCCGCGACGGCCGAGGCGGAGATTGCGGAAGCACAAGCGTTCTCCGCAGTCTTGTTA------------------------GTCGTCGTCGTGCAGAAGAGGGCGGCGCCGACGGAGACGGAGGAGGAGCCGCCACGACAGAGGCGCCGCACAGGAGACGCCGGAGACAGTGCCGCACAAGAC
