# Supplementary material for: Impact of recurrent gene duplication on adaptation of plant genomes
Source: BMC Plant Biol. 2014 May 31;14:151. doi: 10.1186/1471-2229-14-151 (PMC4049390; doi:10.1186/1471-2229-14-151)
Supplement: Additional file 4 — Contains the cleaned alignments of the clusters with codons under selection. [file 1471-2229-14-151-S4.zip › 4437544801233534_add4/Additional_file_4/Orysacluster135_aligned.fasta]

>Os02g27200.1
ATGGAG---------------------CATGGCATCGTCATCGTCGGCGGCGGCATCTGCGGCCTCGCCACCGCTCTCGCCCTTCACCGGAAGGGGATAAGCAGCCTCGTGCTGGAGAGGTCCGAGGCGCTGCGAGCAGACGGCGTGGCCATCGGCATCCACGCCAACGGATGGCGAGCTCTGGAGCATCTTGGCGTCGCGGCGGTGCTCAGGGAGGCCACCAACGCCATCACCGCGTATCGCAGCGTGTGGCAGCTGCAG------AACAAGACCACCCTGCTGCCTGCC---------------------AGGAAGGAGCTTCGGTGCTTGACAAGAAAGGATTTGGTGGAGACGCTGGCCAAGAACCTGCCTGCAGGGACGATCCGCTTCGGCTGTCGCGTCGCGGCCGTCGACGAAGACTCCGGCAGCCGCTGCCCGGTTCTTACCACGGAGGATGGACACACCATCAAGGCCAAGGTGCTGATTGGCTGCGACGGCGCCAATTCGGTGGTGGCTAAATACTTGGGATTAGGGAATCCGTCGGAGCTTCCTCGTTTGGCCATTCTTGGCCTCGCCAGCTACCCGGACGGCCATCCATTTGGAACAGAGTTCCTGACCATTGCCGGCGATGATCTCGCCGTCGGACGGCTGCCCATCAACGACCATCTCGTCCATTTCTTCCTCAGCAGGCGCAGGCATTCCACAGACATGGCACGAGACGCGAGCGCCGCGAGGGAGTACGTGCTGGAGAAGCTGCAGGAGTGCCCCGCCGACGTCGTCGACATGGTGCGGCGGTGCGACCATGCGTCATCGCTGTGGACCACGACGAAGGTGTGGTACAGGCCCCCCTGGCAGGTGGCGCTCGCCGCCTTCTTCCAGCTGAGGCGGCGCGCCGCCGTGACGGTCGCCGGCGACGCGATGCACGTCATGGGCCCGTTCATCGGCCAGGGCGGCTCCTCCGCGCTGGAGGACGCCGTCGTGCTCGCCCGCTCGCTATCGTCGTCGCGTACCGTAGAAGGTGGCGCCGACGACTTGGCCGGTGACCGTGGTCGCCGGCACGATCAGCCGCAGGTCGACGGCGAGATGGGCGCGGCGATAGGGAGGTACGTGAGGGAGAGGAGGGCGAGGGTGATAAGGCTGTCGCTGGAGTCCTTCACCGTTGGGACTTTGCTAAGAACGAAGTCGGCCGTGGTAAGGCTTGTGTGCGCGGTCGTCATGGCTCTTCTAGGCACCAGGTCACGCAGGCATGCAGACTATGACTGCGGCTCTCTG
>Os02g35320.1
------GCGGCGGAAGAGGAGGAGGTCCACGGCGTGGTCATCGTCGGCGGCGGCCTCTGCGGCCTCGCCACCGCGCTCGCCCTCCACCGCAAAGGGATGGGGAGCCTCGTGGTGGAGAGGTCGGAGGCGCTGCGTGTCGGCGGCGTGGCGCTCAACGTCCACGCCAACGGGTGGCGCGCCCTCGAGGAGCTCGGCCTCGCCGACGGCCTCCGGAAAACCGCCAACCTCATCACCTCGGTTCGCATGGTGCGGCAGATCCAGGGCAAGAACCAGACCACCGTCTCATCTCCCAGTTACTCCTATGCGAGATGTAGGAAGGAGATCCGATGCTTGAGAAGGAAGGACGTGATGGAGGCACTGGCCAAGAGCGTCCCCGCGCACACGATCCGCTACGGCTGCCGCATCGTGGCCGTCGATGAAGACCCCGGCACCGACTGTACCGTCCTCACCATGGCCGACGACAGCACCATCAAGGCCAAGGTGGTGATTGGTTGCGACGGGTGGAACTCGGTGGTGGCCAGGTACGTGGGGCTAGGCGCGCCGTCGCAGCTCCCTCGTTTCATCGTCCTCGGCTTCGCGAGCTACCCAGAGGGGCACCCGTTTGGGACCGAGTTCTCGCAAATCATAGCGGATGATTTTGCCGTCGGACGGGTGCCCATTAACGAAAATCTGTTGCATTTCTTCGTAAGCAGGAGTCCCTCACCAGGACGTACGGACGTTGATGAGGACGCGGCGAGGAAGTACGTGCTGGAGAAGGTCGACGAGCTCCCCGGCGAGGTCGCCGACATGGTGCGTCGGTGCGACGCGGCGTCGAGC---TGGACGCTGACGAAGGTGTGGTACCGGCCGCCGTGGCAGGTGGCGCTCGCCGGGTTC------------CGGCGCGGCGCGGTGACGGTCGCCGGCGACGCGATGCACGCCATGGGGCCCTTCATCGGCCAGGGCGGCTCCGCGGGGCTGGAGGACGCCGTCGTGCTCGCCCGCTCGCTGTCGTCGGCGGCG------------------------------GGCGATGGCCGGGCGCCGCCGCGTCAGCAGCTGCGCGACGACGCCGTCGGCGCGGCGATAGACGAGTACGTCGCGGAGAGGCGGCGGAGGGCGACGACGCTGTGCCTGCACAGCTTCGCCATCGGGACGTTGCTGACGACGAGGTGGCTCGCCGTGAAGCTCGCGTGCGTCGCCGTCCTGGCGCTCCTCGGCGGCGACTCGCGCCGTGATGCGGACTACGACTGCGGCCGCCTC
>Os02g35420.1
------------------------------------------------------------------------------------------------------------------------------------------------------------------------------------------------------------------------------------------------------------------------------------------------------------------------------------------------------------ATGGAG------------------------------------------------------------------------------------------------------------------------------GTGGTGATTGGTTGCGACGGGTGGAACTCGGTGGTGGCCAGGTACGTGGGGCTAGGCGCGCCGTCGCAGCTCCCTCGTTTCATCGTCCTCGGCTTCGCGAGCTACCCAGAGGGGCACCCGTTTGGGACCGAGTTCTCGCAAATCATAGCGGATGATTTTGCCGTCGGACGGGTGCCCATTAACGAAAATCTGTTGCATTTCTTCGTAAGCAGGAGTCCCTCACCAGGACGTACGGACGTTGATGAGGACGCGGCGAGGAAGTACGTGCTGGAGAAGGTCGACGAGCTCCCCGGCGAGGTCGCCGACATGGTGCGTCGGTGCGACGCGGCGTCGAGC---TGGACGCTGACGAAGGTGTGGTACCGGCCGCCGTGGCAGGTGGCGCTCGCCGGGTTC------------CGGCGCGGCGCGGTGACGGTCGCCGGCGACGCGATGCACGCCATGGGGCCCTTCATCGGCCAGGGCGGCTCCGCGGGGCTGGAGGACGCCGTCGTGCTCGCCCGCTCGCTGTCGTCGGCGGCG------------------------------GGCGATGGCCGGGCGCCGCCGCGTCAGCAGCTGCGCGACGACGCCGTCGGCGCGGCGATAGACGAGTACGTCGCGGAGAGGCGGCGGAGGGCGACGACGCTGTGCCTGCACAGCTTCGCCATCGGGACGTTGCTGACGACGAGGTGGCTCGCCGTGAAGCTCGCGTGCGTCGCCGTCCTGGCGCTCCTCGGCGGCGACTCGCGCCGTGATGCGGACTACGACTGCGGCCGCCTC
>Os02g35374.1
------------------------------------------------------------------------------------------------------------------------------------------------------------------------------------------------------------------------------------------------------------------------------------------------------------------------------------------------------------ATGGAG------------------------------------------------------------------------------------------------------------------------------GTGGTGATTGGTTGCGACGGGTGGAACTCGGTGGTGGCCAGGTACGTGGGGCTAGGCGCGCCGTCGCAGCTCCCTCGTTTCATCGTCCTCGGCTTCGCGAGCTACCCAGAGGGGCACCCGTTTGGGACCGAGTTCTCGCAAATCATAGCGGATGATTTTGCCGTCGGACGGGTGCCCATTAACGAAAATCTGTTGCATTTCTTCGTAAGCAGGAGTCCCTCACCAGGACGTACGGACGTTGATGAGGACGCGGCGAGGAAGTACGTGCTGGAGAAGGTCGACGAGCTCCCCGGCGAGGTCGCCGACATGGTGCGTCGGTGCGACGCGGCGTCGAGC---TGGACGCTGACGAAGGTGTGGTACCGGCCGCCGTGGCAGGTGGCGCTCGCCGGGTTC------------CGGCGCGGCGCGGTGACGGTCGCCGGCGACGCGATGCACGCCATGGGGCCCTTCATCGGCCAGGGCGGCTCCGCGGGGCTGGAGGACGCCGTCGTGCTCGCCCGCTCGCTGTCGTCGGCGGCG------------------------------GGCGATGGCCGGGCGCCGCCGCGTCAGCAGCTGCGCGACGACGCCGTCGGCGCGGCGATAGACGAGTACGTCGCGGAGAGGCGGCGGAGGGCGACGACGCTGTGCCTGCACAGCTTCGCCATCGGGACGTTGCTGACGACGAGGTGGCTCGCCGTGAAGCTCGCGTGCGTCGCCGTCCTGGCGCTCCTCGGCGGCGACTCGCGCCGTGATGCGGACTACGACTGCGGCCGCCTC
>Os02g35392.1
------------------------------------------------------------------------------------------------------------------------------------------------------------------------------------------------------------------------------------------------------------------------------------------------------------------------------------------------------------ATGGAG------------------------------------------------------------------------------------------------------------------------------GTGGTGATTGGTTGCGACGGGTGGAACTCGGTGGTGGCCAGGTACGTGGGGCTAGGCGCGCCGTCGCAGCTCCCTCGTTTCATCGTCCTCGGCTTCGCGAGCTACCCAGAGGGGCACCCGTTTGGGACCGAGTTCTCGCAAATCATAGCGGATGATTTTGCCGTCGGACGGGTGCCCATTAACGAAAATCTGTTGCATTTCTTCGTAAGCAGGAGTCCCTCACCAGGACGTACGGACGTTGATGAGGACGCGGCGAGGAAGTACGTGCTGGAGAAGGTCGACGAGCTCCCCGGCGAGGTCGCCGACATGGTGCGTCGGTGCGACGCGGCGTCGAGC---TGGACGCTGACGAAGGTGTGGTACCGGCCGCCGTGGCAGGTGGCGCTCGCCGGGTTC------------CGGCGCGGCGCGGTGACGGTCGCCGGCGACGCGATGCACGCCATGGGGCCCTTCATCGGCCAGGGCGGCTCCGCGGGGCTGGAGGACGCCGTCGTGCTCGCCCGCTCGCTGTCGTCGGCGGCG------------------------------GGCGATGGCCGGGCGCCGCCGCGTCAGCAGCTGCGCGACGACGCCGTCGGCGCGGCGATAGACGAGTACGTCGCGGAGAGGCGGCGGAGGGCGACGACGCTGTGCCTGCACAGCTTCGCCATCGGGACGTTGCTGACGACGAGGTGGCTCGCCGTGAAGCTCGCGTGCGTCGCCGTCCTGGCGCTCCTCGGCGGCGACTCGCGCCGTGATGCGGACTACGACTGCGGCCGCCTC
>Os02g35356.1
------------------------------------------------------------------------------------------------------------------------------------------------------------------------------------------------------------------------------------------------------------------------------------------------------------------------------------------------------------ATGGAG------------------------------------------------------------------------------------------------------------------------------GTGGTGATTGGTTGCGACGGGTGGAACTCGGTGGTGGCCAGGTACGTGGGGCTAGGCGCGCCGTCGCAGCTCCCTCGTTTCATCGTCCTCGGCTTCGCGAGCTACCCAGAGGGGCACCCGTTTGGGACCGAGTTCTCGCAAATCATAGCGGATGATTTTGCCGTCGGACGGGTGCCCATTAACGAAAATCTGTTGCATTTCTTCGTAAGCAGGAGTCCCTCACCAGGACGTACGGACGTTGATGAGGACGCGGCGAGGAAGTACGTGCTGGAGAAGGTCGACGAGCTCCCCGGCGAGGTCGCCGACATGGTGCGTCGGTGCGACGCGGCGTCGAGC---TGGACGCTGACGAAGGTGTGGTACCGGCCGCCGTGGCAGGTGGCGCTCGCCGGGTTC------------CGGCGCGGCGCGGTGACGGTCGCCGGCGACGCGATGCACGCCATGGGGCCCTTCATCGGCCAGGGCGGCTCCGCGGGGCTGGAGGACGCCGTCGTGCTCGCCCGCTCGCTGTCGTCGGCGGCG------------------------------GGCGATGGCCGGGCGCCGCCGCGTCAGCAGCTGCGCGACGACGCCGTCGGCGCGGCGATAGACGAGTACGTCGCGGAGAGGCGGCGGAGGGCGACGACGCTGTGCCTGCACAGCTTCGCCATCGGGACGTTGCTGACGACGAGGTGGCTCGCCGTGAAGCTCGCGTGCGTCGCCGTCCTGGCGCTCCTCGGCGGCGACTCGCGCCGTGATGCGGACTACGACTGCGGCCGCCTC
>Os02g35338.1
------------------------------------------------------------------------------------------------------------------------------------------------------------------------------------------------------------------------------------------------------------------------------------------------------------------------------------------------------------ATGGAG------------------------------------------------------------------------------------------------------------------------------GTGGTGATTGGTTGCGACGGGTGGAACTCGGTGGTGGCCAGGTACGTGGGGCTAGGCGCGCCGTCGCAGCTCCCTCGTTTCATCGTCCTCGGCTTCGCGAGCTACCCAGAGGGGCACCCGTTTGGGACCGAGTTCTCGCAAATCATAGCGGATGATTTTGCCGTCGGACGGGTGCCCATTAACGAAAATCTGTTGCATTTCTTCGTAAGCAGGAGTCCCTCACCAGGACGTACGGACGTTGATGAGGACGCGGCGAGGAAGTACGTGCTGGAGAAGGTCGACGAGCTCCCCGGCGAGGTCGCCGACATGGTGCGTCGGTGCGACGCGGCGTCGAGC---TGGACGCTGACGAAGGTGTGGTACCGGCCGCCGTGGCAGGTGGCGCTCGCCGGGTTC------------CGGCGCGGCGCGGTGACGGTCGCCGGCGACGCGATGCACGCCATGGGGCCCTTCATCGGCCAGGGCGGCTCCGCGGGGCTGGAGGACGCCGTCGTGCTCGCCCGCTCGCTGTCGTCGGCGGCG------------------------------GGCGATGGCCGGGCGCCGCCGCGTCAGCAGCTGCGCGACGACGCCGTCGGCGCGGCGATAGACGAGTACGTCGCGGAGAGGCGGCGGAGGGCGACGACGCTGTGCCTGCACAGCTTCGCCATCGGGACGTTGCTGACGACGAGGTGGCTCGCCGTGAAGCTCGCGTGCGTCGCCGTCCTGGCGCTCCTCGGCGGCGACTCGCGCCGTGATGCGGACTACGACTGCGGCCGCCTC
