# Supplementary material for: Impact of recurrent gene duplication on adaptation of plant genomes
Source: BMC Plant Biol. 2014 May 31;14:151. doi: 10.1186/1471-2229-14-151 (PMC4049390; doi:10.1186/1471-2229-14-151)
Supplement: Additional file 4 — Contains the cleaned alignments of the clusters with codons under selection. [file 1471-2229-14-151-S4.zip › 4437544801233534_add4/Additional_file_4/Orysacluster137_aligned.fasta]

>Os08g06790.1
---------------------------------------------------------------------------------------------------------------------------------------------------------------------------------------------------------------------------------------------------------------------------------------------------------------------------------------------------------------------------------------------------------------------------CTGAGGATCTGGAAGAGCGGCTCCTACCTCCACGCCGACGAGGACGGGAGGTCCGTCTACGTCGGCAGCCTCCCCGAC------GCGGTGTGGGCCGTCGAGCCG---------------------------------------------------CTGCCGCAGTACGTGCGCCTCCGCGGCGCCTACGGCCGCTACCTC------CCCGAC------------------------------------------------------------------------------TCCCCGCTCCCC---------------------------------GTGGACGCCGCGCAGCGCGACCGCGACAGGGTGGAG------GACGCCATCATATGGCAGCCCGTCGCGTGCTCCGGCTCCGACGTCGTCGGCGGTCGCGATCGCGTCGTCCTCCTGCGCGACAGGATGACTAGATGTGGTGCTCGGGTTGATGGC------------------------------------------------------------------------------------------------------------------------------------------------------------------------------GGTTGCGGAGTTGTTTAT---------------------------------------------------------------------------------------------------------------------------------------------------------------------------------------------------------------------------------------------------------------------------------------------------------------------------------------------------------------------------------------------------------------------------------------------------------------------------------------------------------------------------------------------------------------------------------------------------------------------------------------------------------------------------------------------------------------------------------------------------------------------------------------------------------
>Os08g06700.1
------------------------------------------ATGATGAATTCGTGGGAGTGGTACAGATCGACGGCGGCGGCGGGGACGGGGGCTGGGGCCCTGTTGGAGCAGCGGCGGGCGTCGGCGAGGTCGGCGACGGTGCCCTTCCTCCCGATGCGGTCGCGGGAGCCGGCGGAGCCGTGGACGAGCTGCGCCAAGCAGAGGCGAGACTCCGAAAACTATGCTTGGAGTACACCGGCACGGGCAGCATGCCATGCGCCGGCTGCTATCTCCGACTCGATAAAGGAATTCCTCATAAGATTCTCCTCCTTAAGGGGAATGGAGCCAAACTCGACAAGAATAAGAAAAATCGCTGCAAAAACTGCGGAAGCTACTTCCGCAGTAAAGAAGAATTGCGAGACCATAAAGCTGAGGATCTGGAAGAGCGGCTCGTACCTCCACGCCGACGAGGACGGGAGGTCCGTCTACATCGGCAGCCTCCCC---------ACGATGTGGGCCGTCGAGCCG---------------------------------------------------CTGCCGCAGTACGCGCGCCTCCGCGCCGCCTACGGCCGCTACCTC------CCCGAC------------------------------------------------------------------------------TCCCCGCTCCCC---------------------------------GTGGACGCCGCGCAGCGCGACCGCGACAGGGTGGAG------GACGCCATCATGTGGCAGCCCGTCGCGTGCTCCGGCTCCGACGTGGTCGGCGGTCGCGATCGCGTCGTCCTCCTGCGCGACAGG------------------------------GTCAAGCCCTACGTCGTGAACGAGCATATGTTTCGGTGGGAGGTGGTGCGTGTCCCCCTGAGTGAAGCCAGGCCGGAGCTCCCGATCGCCGCTCAGTTCCCACCGCTGTTCGTGGGCGAAGACGACCTCGACAACATCGGCGAGGGAGAAATCTGGACTCTTGTGGGCTACGAA------------------CCTGTCCCCGGAGACATGCCGGGGCTCCCG------------------------GCGTGCTTCCCCCAGCCGCTGCGGGAGATCCAGTTCGTG------GGAGAAATCTGGACTGTGAGGCTCCTGAGAGAGAAGATCGCGGAGCTTGTGGGCTACGACGACTTCACGATGCATTTCACCCCTCTGCTCATCGACCTGCCTCGCAGCCGGGAGACCGCGAATGATCAGATGATATTCCCGAATCCGAATGCA---------------------------------------------------------------------------------------------------------------------------------------------------------------------------------------------------------------------------------------------------------------------------------------------------------------------------------------------------------------------------------------------------------------------------------------------------------------------------------------------------------------------------------------------
>Os08g06740.1
---------------------------------------------------------------------------------------------------------------------------------------------------------------------------------------------------------------------------------------------------------------------------------------------------------------------------------------------------------------------------------------------------------------------------CTGCGGGTGTGGTGCTGCAACTCCTACCTCCACGCCGACGAGAACGGGCGGTCCGTCTACCACGGCAACCTG------GGCGGCGCGGTGTGGGCCGTAGAGGAG------------------------------------------------------ACGCGGTATGTGCTCCTCCGCGGAGCCTACGGCCGCTACCTC------CCCGAC---------------------------------------------------------------------------------------------------------------------------CTCGAGGCAGCGCAGCGCGACCGCGACGTGCTGGAT------GGTGCCATCATGTGGCGCGCCGTCGGGTGCTCCGGCCCGGACCTT---------------CGCGTCGTCCTTCTGCACGACAAG---------------------------------------------------------------------------------------------------------------------------------------------------------------------------------------------------------------------------------GTCACCCAAGTCAGACCTGAGCTCCCGTGCAACTTGACCAAGAATCTCGTCGCGTGCTTTCCCCCGCTGAGGCGGCAGATCCAGTTCGTGGGCGCC---------------GTCCAGCTCCTGAGAGAGAAGCTCGCAGGCATTCTGGGCTACGACGAGTTTACACTCCATCTAACTCCTCTGCTCATCGACCTGCCTCGCAGCCGGGAGACCGCTGACGATCAGTTGCTATTCCCAAATCTGAATGCA---------------------------------------------------------------------------------------------------------------------------------------------------------------------------------------------------------------------------------------------------------------------------------------------------------------------------------------------------------------------------------------------------------------------------------------------------------------------------------------------------------------------------------------------
>Os10g21490.1
---------------------------------------------------------------------------------------------------------------------------------------------------------------------------------------------------------------------------------------------------------------------------------------------------------------------------------------------------------------------------------------------------------------------------CTGCGGCTCTGGCCGTGTGGCTCATTCCTCCACGCCGACGAGGACGGGAGGTCTGTCTACCACGGCAGCGTC------------GCGGTGTGGGCTGTCGAGGAG------------------------------------------------------ACGCGCTACGTGCTCCTTCGCGGCGCCTACGGCCGGTACCTCGGAGCCCCCGAC---------------------------------------------------------------TGCGCCTGCCCGCTCTGCCCGCTCCCC---------------------------------CTCCAGGCGGCGCAGCGCGACCGAGATGATGCTGAG------GACGACATCATGTGGCGGCCTATCGGATGCTCCGGCACGGACATT------------------GTCGTCCTTCTGCAGGACAGG---------------------------------------------------------------------------------------------------------------------------------------------------------------------------------------------------------------------------------GTTCGA---ACTCGTCCGGAGCGACCG------------------------CCGTGCTGGCCCCTTCTGAATAGGGAGATCCAATTCGTG------GGT------------GTGGATCTCCTGAGAGAGGACCTTATGCGACGTATTGGTTACGACGACTTCACCATGCATCTCACCCCTCTGTTCATTGACCTGCCTCACAGCCGGGAGACAGTGAATGATCGGTTGCTAACATCAATTCTGAAAGCTGAGGATGATGCTACAAAGGCTGCTGCTGTGGAGCTGCAGCACCGGCAAGAATTGCTGTGGGAGAGGGAGGAAGCGCTAAGAGTCCGGACGGAGACAGCACTTCGGCGATGGGAGGGGAGGCTTCAGGGGAGGGAAAGAGCAACCAGAGTCCGGGAGGACGCGTCGCTGCAGCGCTGGATGGAGGGTCTGGGGAGGAGGGAGCTCGCCCTGACGCAGCGAGAGGAGAGGGTGAGCGGGATGGAGGCAACACATCGAGCGGCTACCAGCAGAGATAAACCCTCTGCACCTCTACTGAAGAAGGAGGATAACATCTGGGAGAAAAGGCAGATGTCATTGAGTATTTCCCTTCTGACTCCAGCTGAATATGATCATTACATTTTGATGGCCTTCATTGCCATTTGGGGTGAGAAGTCCTTCAGCCGCTTCGTCTTTATTAGTTTCACTGCCCTGGTCCTATACACTAATGTCACCCTGTTCCCAGTGGTACTGGATGATCAAACTTGGACAGTGATTTTCTGGATCTAC
>Os08g06890.1
ATGGCGTCGAGACGTGGGACGTCGCGCGGGCATCGGGTGGGG---------------------------------------------------------------------------------------------------------------------------------------------------------------------------------------------------------------------------------------------------------------------------------------------------------------------------------------------------------------------------------CTGCGGAGCCATATGTACGGCTCGTACCTCCACGCCGACGAGGACGGGAGGTCCGTCTACCACGGCAGCCTC------------GCGGTGTGGGCCGTGGAGGAG---------------------------GGGGAGGACGAGGAGGTCGAGGAG---GTGCGGTACCTGCTCCTCCGCAGCGCCTACGGCCGGTACCTC------ACCGACGCGGCCCCCTTCGAGGCCGCCCGCAACGCCGCCGCCGCCGCCAACTCTGACGTCCGCCAACCA---------------------------TGCTGCTGCTGC---CGACTCCCCTTCGGCTTGGTGGAGGCCACGCAGCGCGACCGTGATGAGGAGGAGGCGGTCGACGCCATCATGTGGCTGGCAACCAGGTGCGGCAGCGAAGACGTACAAGAGGATCGCGATCGCGTCGTCCTTCTGCGCGACAGG---------------------------------------------------------------------------------------------------------------------------------------------------------------------------------------------------------------------------------GTCCCCGGAGACATGCCGGAGCTCCCG------------------------GCGTGCTTCCCCCCGCCGCTGCGGGAGATCCAGTTCGTG------GGAGAAAACTGGGCTGTGAGGCTCCTGAGAGAGAAGATCGCGAAGCATGTGGGCTACGACGACTTCACGATGCATTTCACCCCTCTGCTCATCGACCTTCCTCGCCACCGGGAGACCTCATATGATCAGTTGATATTCCCGAATCCGAATGCA---------------------------------------------------------------------------------------------------------------------------------------------------------------------------------------------------------------------------------------------------------------------------------------------------------------------------------------------------------------------------------------------------------------------------------------------------------------------------------------------------------------------------------------------
>Os08g06690.1
ATGGCGTGGAGACGTGGGACGTCGCGCGGGTATCGGGTGGGG---------------------------------------------------------------------------------------------------------------------------------------------------------------------------------------------------------------------------------------------------------------------------------------------------------------------------------------------------------------------------------CTGCGGAGCCATGTGTACGGCTCGTACCTCCACGCCGACGAGGACGGGAGGTCCGTCTACCACGGCAGCCTC------------GCGGTGTGGGCCGTGGAGGAGCCTGCTCTTCCGTGGAGGAGTTCCGCG------------------GAGGAG---ACGCGGTACCTGCTCCTCCGCAGCGCCTACGGCCGGTACCTC------ACCGACGCGGCCCCCGGCGAGGCCGCCCGCAACGCCACCGCCGCCGCCAGCTCTGACGTCCGCCAACCA---------------------------TGCTGCTGCTGCTGCCGACTCCCCTTCGGCTTGGTCGAGGCCACGCAGCGCGACCGCGATGAGGAGGAGGAGGTCGACGCCATCATGTGGCTGGCAACCAGGTGCGGCGACCAAGACGTACAAGAGGATCGCGACCGCGTCGTCCTTCTGCGCGACAGG---------------------------------------------------------------------------------------------------------------------------------------------------------------------------------------------------------------------------------GTCCCCGAAGACATGCCGGAGCTCCCG------------------------GTGTGCTTCCCCCAGCCGCTGCGGGAGATCCAGTTCGTG------GGAGAAAACTGGGCTGTGAGGCTCCTGAGAGAGAAGATCGCGGAGCTTGTGGGCTACGACGACTTCACGATGCATTTCACCCCTCTGCTCATCGACCTGCCTCGCCGCCGGGAGACCTCGTATGATCAGTTGATATTCCCGAATCCGAATGCA---------------------------------------------------------------------------------------------------------------------------------------------------------------------------------------------------------------------------------------------------------------------------------------------------------------------------------------------------------------------------------------------------------------------------------------------------------------------------------------------------------------------------------------------
