# Supplementary material for: Impact of recurrent gene duplication on adaptation of plant genomes
Source: BMC Plant Biol. 2014 May 31;14:151. doi: 10.1186/1471-2229-14-151 (PMC4049390; doi:10.1186/1471-2229-14-151)
Supplement: Additional file 4 — Contains the cleaned alignments of the clusters with codons under selection. [file 1471-2229-14-151-S4.zip › 4437544801233534_add4/Additional_file_4/Orysacluster19_aligned.fasta]

>Os09g30060.1
ATGGCGACGGCACAGTGGCGGTCTGTGGAGGCGGTGGCTGCCGTCGGTGGCAGCGGCGACGGCGACCATGACTATGGAGGCAGTGGTGACGTCGGCAGCGGGGAAGGAGTCAGAGAGGCGCAGCCG---------------------------------------------------------------------------------------------------------------------------------------------------------------------------------------------------------------ATGGCAGCGGAGGCC------------------------------------------------------------------------------------------------------------------------------------------------------------------------------------------------------------------------------------------------------------------------------------------------------------------------------------------------------------------------------GCGCGAGAGGCGTGGGCGGCGGAGATGGAGGCCGGCTTGGCG---CGAGAGGTGCGGCCGATGGAGGGAGGCCGGATTGGCGCGAGAGGCGCGTCCGGTGGA---GGAGGCCGGCTTGGCGCGAGAGGCGCGGCC------------------------------------------------------------------------GGCAGTGGAGGAGGTGACCTAGGTGTGTGGAGG---------------------AGCTGCCGGTGGGTGTGGCGCGGTCTTTGGCGCACAAAGGCTGGCCGGCAAGGGTCGCCGGTGCAGGGGTCCCACATGTCGGCAGAGCTTGTGTGGAGGTGGAGCATCAGTGCGTTAGCCGTGGATTCGCAGGTGGTG------------------------------------------------------------------------------------------------------------AGCAGCGGTGAAAACCCAGTCAGGCCTTGGTCGGACCGACAACGATGGTTCATTCCCCCTCCTGAGGGCGTTGTCGTGCTGTCTCACCCCTCAAGGGTGATTGCCGGGCGAAAGCCCAGTCTTAGCTCTTTTGAGCCCCGACGGACGGCGGTGGCGGTTTTCCGTCGCTTCTCT
>Os08g44780.1
---------------------------------------------------------------------------------------------------------------------------------------------------------------------------------------------------------------------------------------------------------------------------------------------------------------------------------------------ATGGCAGCGGAGGCC------------------------------------------------------------------------------------------------------------------------------------------------------------------------------------------------------------------------------------------------------------------------------------------------------------------------------------------------------------------------------GCGCGAGAGACGCGGGCGGCGGAGATGGAGGCCGGCTGGGCG---CGAGAGGCGCGGCCGATGGAGGGAGGCCGGATTGGCGCGAGAGGCGCGTCCGGTGGA---GGAGGCCGGCTTGGCGCGAGAGGCGCGGCC------------------------------------------------------------------------GGCAGTGGAGGAGACGACCTAGGTGTGTGGAGG---------------------AGCTGCCGGTGGGTGTGGCGCGGTCTTTGGCGCACAAAGATTGGCCGGCAAGGGACGCCGGTGCAGGGGTCCCACATGTCGGCAGAGCTTGTGTGGAGGTGGAGCATTAGTGCGTTAGCCGTGGATTTGCAGGTGGTG------------------------------------------------------------------------------------------------------------AGCAGC------------------------------------------------------------------------------------------------------------------------------------------------------------------------
>Os12g41480.1
---------------------------------------------------------------------------------------------------------------------------------------------------------------------------------------------------------------------------------------------------------------------------------------------------------------------------------------------ATGGCGGCTGCGTTG---------------------------------------------------------------------------------------------------------------------------------------------------------------------------------------------------------------------------------------------------------------------------------------------------------------------AGGCATGGCGGCCTCGGACGGCTAGCCGAGGGCGTGGGAGACGACTACATCTGGCCGGCGCGACATCGTTTGGTGGAGGGGTCGGAGACCGGCTTGGCGCAGAGAAGCGCAGCCGATGGCAACGGAGGCCGGCTCGGCGCGAGAGACGCGGGCGGCAGAGATGGAGGCCGGCTTGGCGCGGGAGGCGCGGCCGATGGAGGGAGGCCGGATTGGCGCGAGAGACGC---------------------------------------------------------------GTCCGG------------------------------------------------------------------------------------------------------------------------------------------------------------------------------------------------------------------------------------------------------------------------------------------------------------------------------------------------------------------------------------------------------------------------------------------------------------
>Os12g43564.1
------------------------------------------------------------------------------------------------------------------------------ATGGAAGTGGTTGGTCGATTGATTGATGTCGAGTTTAATGGCGCTTGTGGTGGCAACGGCGCGGTGCTCCTCGGCGGCGGCGGCGGCAGTGTCCCCCAGATCCGCGCCTCTCGGCCGGATCTGGAGGGTGGCCGGCGGCAACTGGCGGCGGCTGTGCGGCGACGACGGCGGCGGTGCGGCGACGGCAGCGGCGGCGGTGCGGCGACGGCAGCAGCGGCGGTG---------------------------------------------------GTTGGCAGTTGCGGTGTTGGCTGGCGATGGCGGCAGTGGCGCACATGGCATGGGGCGGCAGCCAGCCGCATGCTGGTGAAGGGTGACGGCACAGCGGCAGGTTGCGGATGCGGGGGCTGGAGTCGGTGGCAGCGGCGACGGCGGCCGTTTGTGGAGGCGGTGGTGACATCAGCGGCGAGGCGAGGATGGCGACGGCGAGGAAGCTGGGCGTTAGGCAGCAGCGGCTGCGGTGGTGGTGACCGTGTCTGCGGTCACTGGAGGCATGGCGGCCTCAAACGGCTAGCTGAGGGCGTGGGAGGCGACTACATCTGGCCGGCGCGGCATCGTTTGGTGGAGGGGTCGGAGACCGGCTTGGCGCAGAGAAGCGCAGCCGATGACAGCGGAGGCCGGCTCGGCGCGAGAGGCGCGAGCGACGGAGATGGAGGCCGGCTTGGCGCGGGAGGCGCGGCCGATGGAGGGAGACCGGATTGGCGCGAGGCGCGTCCGGTGGAGGAGGCCGGCTTGGCGCAGAGTGGCGCGGCCGGCGGTGGAGGAGGCGACCTAGGGGTGAGGGAG---------------------AGCTGCCGGTGGGTG---------------------------------------------------------------------------------------------------------------------------------------------------------------------------------------------------------------------------------------------------------------------------------------------------------------------------------------------------------------------------------------------------------------------
>Os09g10610.1
---------------------------------------------------------------------------------------------------------------------------------------------------------------------------------------------------------------------------------------------------------------------------------------------------------------------------------------------ATGGAGTCGGTCGAGGGTGGAGGCGGTGGCGACGTCGGCGGCGGGGAAGGAGTCGGGTGCGAGGTG------------------------------------------------------------------------------------------------------------------------------------------------------------------------------------------------------------------------------------------------------------------AGGCATGGCGGCCTCGGACAGCTAGCCGAGGGCGTGGGAGACGGCTGCATCTGGCCGGCGCGGCATCGTTTGGTGGAGGGTTCGGAGAACGGCTTGGCGCAGAGTGGCGCAGCCGATGGCAACGGAGGCCGGCTCGGCGCGAGAAGCGCGGGCGACGGAGAAGGAGGCCGGCTTGGCACGAGAGGCGCAGCCGATGGAGGGAGGCTGGATTGGCGCGAGAGGCGC---------------------------------------------------------------GGTCGGCGGTGGAGGAGGCGACCTAGGTGGAGCTGCCGGTGGGTGTGGCGCGGTCTTCGGCGCACAAAGGCTGGTCGACGGAGGACGCCGGTGCAGGGGTCCCACATGTCGGCAGAGCTTGTGTGGTGGTGGAGCATCTGTGCTTCAGCCGTGGATTCGCAGGTGTGGCGGTCGGTCATGCTTAGCGGCGACCGGTCCGGTGTTAGCCTTCTCCTGGGCTTATGTGTTGGCGATGTCGCCGCCGACGAAGCAGAGGTCACGCCAGATGAGGACGGGAGCTCG------------------------------------------------------------------------------------------------------------------------------------------------------------------------
