# Supplementary material for: Impact of recurrent gene duplication on adaptation of plant genomes
Source: BMC Plant Biol. 2014 May 31;14:151. doi: 10.1186/1471-2229-14-151 (PMC4049390; doi:10.1186/1471-2229-14-151)
Supplement: Additional file 4 — Contains the cleaned alignments of the clusters with codons under selection. [file 1471-2229-14-151-S4.zip › 4437544801233534_add4/Additional_file_4/Orysacluster20_aligned.fasta]

>Os11g07310.1
---------------------------------AGT------CCGCGGTGGGTGATGCTT------------------------TCCGGCGGCCCGTGCGTCCGCGTCTCGTTC---CTCGAGCCGCCACCGGCGGCGTCGCGGATGTTCTTCGAC------------------------------------------------------------------------------------------------------------------------------------------------------------------------ATGGATGTACGTGCCACCGGCATCCTG------------------CTC---GCGGAGCTCATCACCAAG---GCCAAACTCCTCCTCCTCCGCTCC---GGCGAGTGGAGCCTCAAGCGG---GCACCGATCATCCAC------------------------------------------------------------------------------------------------------------------------------------------------------------------------------------------------------------------------------------------------------------------------------------------------------------------------------------------------------------------------------------------------------------------------------------------------------------------------------------------------------------------------------------------------------------------------------------------------------------------------------------------------------------------------------------------------------------------------------------------------------------------------------------------------------
>Os11g07350.1
------------------------------------------------------------------------------------TCT------------------------------------ACAACGCCGGCGCCG---------------------------------------------------------------------------------------------------------------------------GCCTACAAAGCAGCGGATGAAGAATGTGAAGAATGGCAAGCATATCATCATCAGATTCATCACCTGGATGAGAAGACCACCGGCCTCCTA------------------ATG---GTGGATCTCGCCGTGCTA---GCCGAGCTCCTCGTTCTCCGCTCC---GGCGAGTGGACCGTCACGCGG---GCGCCGGTCGCCCACGGTAGAGCCGACAAGCCGCCGTCGTGGATCACTGACATGGCCATCCCCGTCAGCGAGCGGCGGATGTGCTGGGCCGACCTGTACCGCGGCATCATCCTC---------------------CGGTTCGTGCCACTTCCCCCCGAGGCCCTCACC------------------------------------AAGCGGGATTACGCCATT------------------------------------------------------AAGGAGGCCTTCATCATCAAGACCTGGATACTCAGGGACATGGACGCCATGGTCGACGCCACCGAGCTCTGGTCTCTC------------TGCGCT---------CAAGCCAAACCAATATTCCCCGTCGCAAGCATGGACGATCCCCATCTCATCTGCTTCATGGTGAGAAGAAGATGGATGGTCATGTTCGACACAAGGAGCAAGAAACTCTTGTCAGTCTGC---------------------------------------------------------------------------------------------------------------------------------------------------------------------------------GATAGTTGGCTC---------------------------------------------------------------------------------------------------
>Os11g07330.1
------CAACGGACG---------------GGCGGC------CCACGGTGGGTGATACTC------------------------TCCGGCGGCCACCACGTCCTCGTCTCCCTC---CTCGACGCGCCACCGGCGTCGTCGCGCGTATGCTTCGAC---------------------------------------------------------------------------------------------------------GCCTACACCGACGCG------------------------------------------------CTGGATGAAAGGACCACCGGCCTCCTG------------------ATG---GTGGATCTCGCCGTGATGGAGGCCGAGCTCCTCGTTCTCCGCTCC---GGCGAGTGGACCGTCACACGG---GCGCCGGTCGTCCACGGTAGAGCCGAGAAGCTGCCGTCGTGGATCACCGACATGGCCGTCCCCGTCGGCGAGCGGCGGATGTGCTGGGCCGACCTGTACCGCGGCATCATCCTC---------------------CGGTTCGTGCCACTTCCCCCCGAGGCCCTCACC------------------------------------ACGCGGAAATACGTCATC------------------------------------------------------ACCGGTGCCTTCATCATCAAGACCTGGATACTCAGGGACATGGACGCCATGGTCGACGCCAGCGAGCTCTGGTCATCC------------TACGCC---------CACGCCATTCCAGAACACCCCATCGTGAGCATAGACGATCCCCACCTCATCAGCTTCATGGTG---------TGGATGATCCTCTTCGACACAAGGAGCAAGACACTCTTGTCAGCGATC------AATCTTCCTAGCAAGGTCTCCAGCTACTTCACT---GGT------GTAGCTTCTCCTGATGAGATCTTTGCTGCCCTGGAAGAGATACCGGAGTTGTCTCGTCATGATTTGCTAAGAGCTTATAGCATGCTTTGTCATCGATTCAAATCTCTTTTGGGGCTTCCGATGAGCAAGACTTGGTTGGAAGATTGCGCTGTCTGCTGTGGTTGCATG---------------------------------------------------------------------
>Os11g07360.1
------CAACCGACG---------------------------CCACGGTGGGTGATCCTC------------------------TCCGGCGGCCACACCGTGCGTGTCTCCCTA---CTCAGGGCGCCGCCGGCGGCGTCGCGCGTGTGCTACACC---------TAC------CTGCTC---------------------------------------------------------------------------------GCTTAC---------------------------------------------------------CTTGATGAGAAGACCACCGGCCTCCTG------------GAGGCCCTG---GCAGATCTCATCGTGAAG---GCCGAGCTCCTCGTGCTCCGCTCC---GGCGAGTGGAGCGTCGTGCGG---GCGCCGATCGTCCACGGCAAGGCCGAGGAGCTGTCCTTCTGGGAAACCGACATGGTCGTCCCAGTCGGCGACCGGCGGCTGTGCTGGGTCGACCTATGTCGCGGCATCATCCTC---------------------CGATACTTCTCGCTCCCCATTGAGCCCCCCGCC------------------------------------CGACGGAGATGCCAGATG------------------------------------------------------AGCGGTGTCTTCGTCATCAACACATGGACACTACATGGCATGGACGCCATGGTCGACGCCACCGAGCTCTGGTCCCTC------------TACGCC---------CGCATCAATCCACAATTCCCCATCGTGAGCATGGATGACCCTGATATCATATGCTTCCAAGTG---------TGGTACATCATGCTCGACACAAGCAGCAAAACATTGATGTCAGTCTGC------GCTTTTGTTAGCACGGTCTCTCACTGCTTTAATAAT---------------TCTCCTAAGGAGATTTTGGCTCTTCTCCAAGAGATACCGGAGTTGTCTCGTGATGATTTGCTGAGAGCGTATAGCTTGCTTTGTTATCGGCTCAGTTCACTTTTGGGGCTCCCAATGAGTAAGCCATGGCTGGAAGCCTGTTCGGTTTGTTGTGCATGTAGA---------------------------------------------------------------------
>Os11g07420.1
ATGCTCCTACCGCCG---------------------------CCAGGGTGGGCGATGCTC------------------------TCCTACGGCCATCTCGTCCGCGTCTCCCTC---CTCGAGGCGCCACCGGCGGCGTCGCAGCTAAGCTTCCAC---------------------------------------------------------------------------------------------------------ACTTAC---------------------------------------------------------CTGCGTGAAGGGAGCACCGGCCTCCTC------GGC---------CTC---GCGGAGCTCCTCACCAAG---GCCGAGCTCGTCGTGCTCCGCTCC---GGCGAGTGGAGCGCCACGCCGATCTCGCCGATCGTCCACGGCAAGGGCGAGGAGCTCTCCTACTGGGAGGCCGACATGGCCGTCCCCGTCGGCGACCGGCGGCTGTGCTACGTCGACCTGTACCGCGGCGTCATCCTC------------CTCCGCCGCCGCTACGTGCCGCTCCCCGTGGAGGCCCCCGCC------------------------------------CGGCGGCATTGCCTGCTC------------------------------------------------------GGCGGCGCCTTCGTCATCCACACCTGGACAATGAGG---ATGGACGCCATGATCGACGCCACCGAGCTCTGGTCCCTC---------------------------------------------------------------------------------------------------------------------------------------------------------------------------------------------------------------------------------------------------------------------------------------------------------------------------------------------------------------------------------------------------------------------------------------------------
>Os11g07400.1
------------------------------------------------------------------------------------------------------------------------------------------------------------------------TCCGTA---------------------------------------------------------------------------------------TCCTAC---------------------------------------------------------CTGGACGCAGATAGCACCGGCCTCCTC------CGCCAC------CTC---GCGGAGCTCATCACCACC---GTCAAGCTCCTCGTGCTCCGCTCC---GGCGAGTGGAGCGTCACGCGG---GCGGAGATCATCCACAGCAAGGGCGAGGAGCTCTCCTACTGGGAGACCGACATGGCCGTCCCCGTCGGCGACCGGCGGCTCTGCTGGGTCGACCTGTACCGCGGCGTCATCCTC---------GGC---------CAGTACGTGCCGCTCCCCGTGGAGGCCCCCGCC------------------------------------ACGCGGAGATGCCTGATGTCATCGACGTCTTCCCCCGCTGCT------------ACGGCGACGGCGACC------------------------------------------------------------------------------------------------------------------------------------------------------------------------------------------------------------------------------------------------------------------------------------------------------------------------------------------------------------------------------------------------------------------------------------------------------------------------------------------------------------------------------------
>Os11g07320.1
------CAACCGACG---------------------TACGACCCACGGTGGGCTTTACTCGAGCGCGACGTCCGACGC---TGCTCCGCCGGCCATGTCGTCCGCCTCTCCCTG---CGCGAGGCGCCCCCGGCGTCGTCGCGCATGTGGTACACC---------------------------------------------------------------------------------------------------------ATTCAC---------------------------------------------------------CTGGACGACGCTAGAACCGGCCTCCTG------CGCTGC------CTT---TCGAAGCTCACCGTGACG---GCCGAGCTCCTCGTGTTTCGTTCC---GGCGAGTGGAGCGTCACGCCG---GCGGAGATCATCCACGGCAAGGCCGACGAGCTATTCCATTGGAAGACCGACATGGTCGTCCCCGTCGGCGACCGGCGGCTGTGCTGGGTCGACCTGTATCGCGGCATCATCCTC---------------------CGGTACGTGTCACTTCCCGTCGAGCCCCCCGCC---TACGGCTACCGCTACTACGAGTACGAGAGCGGCCCTCGGCTTTGCCTGATG------------------------GGCGGCGGCGAC------------------AGCTCCGCCTTCGTCATCAACACCTGGACACTGAGG---ATGGACGCCATCGTCGACGCCACCGAGCTCTGGTCCCTCTCCCTCCACGCC------------CCACACAAAAGACCGTACTACCCCGTCGTGAGTACACGCGACTCTCACATCATCTGCTTCCTGGTT---------TGGAAGATCATGCTTGACACGACGAACAAGACGCTGCCATCAGTCTTT---------ATTCCCAGCGAGATCTCCGGTTACCTCCTC------------------TCTCCTGAGGAGATCTTGGCTGCTCTTGAAGAGATACCTGATTTGGGATGTGACGATTTGCTCGAGGCGTATAGCCTTCTTATTAACCGATTCAGGTCTCTCTTGGTGCTGCCAATGGGTAAGAAATGGCTGCAGGCTTGTTCCATCTGCTCCGCATGCACACAACCCACAACATGGATGGGGGCTGAAGCT------GATGTGCTGAGCAAACATCTCTCTCGAGTTTTA
>Os11g07370.1
------CAACCGACGCTTCCTAATAATTCCTCGGGC------CCTCAGTGGGTCATCCTC------------------------TCCGCCGGAAATCACGTCGGCGTCTCCTTC---CTCAAGGCGCCGCCGGCGGTGTCACGCCTACGCTTCCGTGGCGATAGA---------------AAGGAAGAGGATGATGATGAAGAAGATAAGGAAGATGATGGTGGAGAAGAAACTTATCGTGGTCGTGGGTATCGGCGTTGG---------------------------------------------------------------CTGGGTGTCAAGACCACCGGCATCTTGGACGGC------------CTCGTGGCGGAGCTCATCGCGAAG------GAGCTCCTGGTGCTCCGCTCGGACGGCGAGTGGACCCTCACGCGG---CCGCCCGTCGTCCACGGCAAGGCCGAGGAGGTGTCCCGCTGGAAATCCGACCTCGTCGTCCCCATCGGCGACACGATGCTCTGCTGGGTCGACCTGTATCGCGGCATCATCGTA---------------------CGATACGTCTCCCTCCCCGTCGATGCCCCCGCC------------------------------------CCGCGGATGTGCCCGCGG------------------------------------------------------CGCAACGCCTTCGTCATCAGCTCATGGACGCTAAAG---ATGGACGCCATGGTCGACGCCACCGAGCTCTGGTCCCTC------------TACACTGGCCTC---CGCGTCAGACCGGAATACCCTCTCATGATCATGGATGATCCGCGCCTCGTCTTCTTCGTGGTG---------TGGAGGGTCATGTTCGATATGAGGAGCAAGAAAATATTATCAGTGAGCGAC---ACTTTCCCCAGCAAGATCTCAAATTACTTCACT------ATGTCAGTAGCTTCTCCTGAGGAGATCTTGGCGGCGTTAGAAGAGGTTCCTGAATTGGACTGCGATGATATGCTAAGAGCGTATAGTATTCTTTGCGATCGATTTAGATCGCTTTTGGGCCTCCCGCAAACA---------------------------------------------------------------------------------------------------------------
>Os11g07380.1
------CAATCGACGTCTCCTGGTGCTTCGGGAGCC------CCACGGTGGGTGATCCTC------------------AAA---TCCGACGGCCATCTCGTCCGCGTCTACTTCCGCCTCGTGGCTCCGCCGGCGGCGTCGCGCATG---------------------------------------------------------------------------------------------------------------------------------------------------------------------------------CTGGACGTGAAAACCACCGGCCTCCTG------------------CTC---GCGGAGCTCACCGTGAAG---GCCGAGCTCGTCGTGCTCCGCTCT---GGCGAGTGGACCGTCACGCGG---GCGCCGATCATCCACGGTAAGGCCGAGGAGGTGTCCCGCTGGCGAACCGACATGGTCGTCCCCGTGGGCGACACGCTCCTCTGCTGGGTCGACTTATGCCGTGGCGTCATCCTCCTCTCCGCC------------AAGTACACGTCACTCCCCGTCGAGGCTCCCGCCGAC---------------------------------CCACGAGGATACCCGGAG---------------------------------------------------CTCAGCGGCGCGTTCGTCATCAAGACATGGACACTCATG---ATGGACGCCATGGTCAACGCCGCCGAGCTCTGGTCCCTC------------TACGCC---------CGCCTGAGACCAGTATACCCCATTGTTAGCATGGACAACCCACACATCATTTGCTTCATGGTT---------TGGAAGATCATCTTCGACATGAAGAGCAAGAAACTACTCTCAATTCGCCAGTGTGATCTTCCTAGCATGATCTCTGATTACTTCAAT------GTGTCACAAGTTTCTGATGAGGAGATCTTTGCGGCGCTTGAAGAGATACCTGACTTGGGTTGTGATGATTTGCTGAAGGCATATAGCATTCTTAGTCATCGGTTTAGATCTCTTTTGGGCCTCCCAATGAGTAAGAAATGGCTAGAAGCTAGTTCCATCTGCTCTGCATGTGCA------------------------------CATTTA---------------------------------
