# Supplementary material for: Impact of recurrent gene duplication on adaptation of plant genomes
Source: BMC Plant Biol. 2014 May 31;14:151. doi: 10.1186/1471-2229-14-151 (PMC4049390; doi:10.1186/1471-2229-14-151)
Supplement: Additional file 4 — Contains the cleaned alignments of the clusters with codons under selection. [file 1471-2229-14-151-S4.zip › 4437544801233534_add4/Additional_file_4/Orysacluster23_aligned.fasta]

>Os03g31120.1
---------------GGCAACAACGGCAAGGCGGCA------------------------------CTCCCAGGCGGTGGCGCGGGGCTCCCAGGCGGCGGCACGGTGGTCCCAACCGGCGGTGCGTCGGTAGCAGGCGCGGGGCTCCCAAGCGAC---------------------------------GGCGCGTCGGCCGCAGGC------------------------GCGGCTGTCCCAGGCGGCGACGCGACGGGTGGCGAGGAGGCGGCAGGAGGCGGCGCGTTGGTCCCAGCGGGGCTCCTAGGCGGCGGCGCGTCGGTAGCAGGCGTCCGCGCGGAGGTCCCAGGCATTGACGCGACGGGCGCCGAGGAGGTGGCAGGCGGCGGT------------------GGCGCATCGGCCGCAGGCGCGACAGTCCCAGGCGACGGCGCGTTGGCAGCAGGCGTCCGCACAACAGTCCCAGGCACTGACGCATTGGGGGAG---------------------------------------------------------------------------GAAGTTGCGCTTGTCGATGGTATTTTTGGG------------------------------------------------------------------------------------------------------------------------TGGACTGTTGACATGTGGGGCCCACGTGGGTTCCTCACTGATTTA---------------------------------------------------------------------------------------------------------------------------------------
>Os11g08990.1
ATGACCAAATTACCCTCAACAAAGGATAAATCCCCTTCTCTTCCATCCCATCGCCGGCCACTATTCCTCCCCTCCACTTCAATCGCCAGCTCCCGATGGGCGACAGCGGCAAGGCGACGCTCCCAGGCGGTGGCACATCAGTTCCAGGCGTCGACGCGACGGGCGGCGAGGTGGCAGGCGGTGGCGCGGGGCTCCCAGGCGGCGGCGCGGTGGTCCCAGGCGGCGCCTGTGGCAGCGGTCCCAGGCGTCGACGTGACGGGCGGCGAGGAGGTGGAAGGCAGCGGAGCGTCGGTCCCA---------------------GCGTCGGCAGCAGGCGTCCGCGCGGTGGTCCCAGGCGTTGACGCGACGGGCGGCGAGGAGGTGGCATGCGGCGGCGCGGTGGTCCCAGGCGGCGGCGCGTCGGCCGCAGGCACGGTGGTCCCAGGCGACGGCGCCTCGGCAGCAGGCATCCGCACGACGGTCCCAGGCATCGACTCATTGGGGGAGGTTGGCCGTCGATCACCGAAAAACGCTATTACTCGCCCGGGCTCAACGATGCCGCTAGCTCCGCCACTGGCCGTCGCTGGCGCAGTGTACGACGACATCGTGGGCGCGTACCGCGGGTTCCGCGCGTTCCTCGTCATCCACCATGGCCCGCTCGAGCCGCACTACTGCGGCGCCCACGTCTGGAGCATGACCGCCGCGGGGCTCGCCCGCCTCTCCTCCTCTTCC------------------------------------------------------------------------------------------------------------------------------------------------------GGCCGGCGCCTTCGAGGCAGGCCGGCCATG
>Os06g15800.1
ATGACCAAATTACCCTCAACAAAGGATAAATCCCCTTCTCTTCCATCCCATCGCCGGCCACTATTCCTCCCCTCCACTTCAATCGCCAGCTCCCGATGGGCGACAGCGGCAAGGCGACGCTCCCAGGCGGTGGCACATCAGTTCCAGGCGTCGACGCGACGGGCGGCGAGGTGGCAGGCGGTGGCGCGGGGCTCCCAGGCGGCGGCGCGGTGGTCCCAGGCGGCGCCTGTGGCAGCGGTCCCAGGCGTCGACGTGACGGGCGGCGAGGAGGTGGAAGGCAGCGGAGCGTCGGTCCCA---------------------GCGTCGGCAGCAGGCGTCCGCGCGGTGGTCCCAGGCGTTGACGCGACGGGCGGCGAGGAGGTGGCATGCGGCGGCGCGGTGGTCCCAGGCGGCGGCGCGTCGGCCGCAGGCACGGTGGTCCCAGGCGACGGCGCCTCGGCAGCAGGCATCCGCACGACGGTCCCAGGCATCGACTCATTGGGGGAGGTTGGCCGTCGATCACCGAAAAACGCTATTACTCGCCCGGGCTCAACGATGCCGCTAGCTCCGCCACTGGCCGTCGCTGGCGCAGTGTACGACGACATCGTGGGCGCGTACCGCGGGTTCCGCGCGTTCCTCGTCATCCACCATGGCCCGCTCGAGCCGCACTACTGCGGCGCCCGCGTCTGGAGCATGACCGCCGCGGGGCTCGCCCGCCTCTCCTCCTCTTCC---------------------------------------------GAAGTTGCGTTTGTCAATGGCATTTCTAGGATCAAGGTGCTTGTCGATGGCATTTTATGGATTTTCTCTTACCTTTATGGAGGTCACACCTTATTACACACTGGA------------------------------
>Os03g07090.1
ATGACCAAATTACCCTCAACAAAGGATAAATCCCCTTCTCTTCCATCCCATCGCCGGCCACTATTCCTCCCCTCCACTTCAATCGCCAGCTCCCGATGGGCGACAGCGGCAAGGCGACGCTCCCAGGCGGTGGCACATCAGTTCCAGGCGTCGACGCGACGGGCGGCGAGGTGGCAGGCGGTGGCGCGGGGCTCCCAGGCGGCGGCGCGGTGGTCCCAGGCGGCGCCTGTGGCAGCGGTCCCAGGCGTCGACGTGACGGGCGGCGAGGAGGTGGAAGGCAGCGGAGCGTCGGTCCCA---------------------GCGTCGGCAGCAGGCGTCCGCGCGGTGGTCCCAGGCGTTGACGCGACGGGCGGCGAGGAGGTGGCATGCGGCGGCGCGGTGGTCCCAGGCGGCGGCGCGTCGGCCGCAGGCACGGTGGTCCCAGGCGACGGCGCCTCGGCAGCAGGCATCCGCACGACGGTCCCAGGCATCGACTCATTGGGGGAGGTTGGCCGTCGATCACCGAAAAACGCTATTACTCGCCCGGGCTCAACGATGCCGCTAGCTCCGCCACTGGCCGTCGCTGGCGCAGTGTACGACGACATCGTGGGCGCGTACCGCGGGTTCCGCGCGTTCCTCGTCATCCACCATGGCCCGCTCGAGCCGCACTACTGCGGCGCCCGCGTCTGGAGCATGACCGCCGCGGGGCTCGCCCGCCTCTCCTCCTCTTCC------------------------------------------------------------------------------------------------------------------------------------------------------GGCCGGCGCCTTCGAGGCAGGCCGGCCATG
>Os10g03210.1
ATGACCAAATTACCCTTAACAAAGGATAAATCCCCTTCTCTTCCATCCCATCGCCGGCCACTATTCCTCCCCTCCACTTCAATCGCCAGCTCCCGATGGGCGACAGCGGCAAGGCGACGCTCCCAGGCGGTGGCACGTCAGTTCCAGGCGTCGACGCGACGGGCGGCGAGGTGGCAGGCGGTGGCGCGGGGCTCCCAGGCGGCGGCGCGGTGGTCCCAGGCGGCGCCTGCGGCAGCGGTCCCAGGCGTCGACGTGACGGGCGGCGAGGAGGTGGAAGGCAGCGGAGCGTCGGTCCCA---------------------GCGTCGGCAGCAGGCATCTGCGCGGTGGTCCCAGGCGTTGACGTGACGGGCGGCGAGGAGGTGGCATGCGGCGGCGCGGTGGTCCCAGGCGGCGGCGCGTCAGCCGCAGGCACGGTGGTCCCAGGCGACGGCGCCTCGGCAGCAGGCATCCGCACGACGGTCCCAGGCATCGACTCATTGGGGGAGGTTGGCCGTCGATCACCGAAAAACGCTATTACTCGCCCGGGCTCAACGATGCCGCTAGCTCCGCCACTGGCCGTCGCCGGCGCAGTGTACGACGACATCGTGGGCGCGTACCGCGGGTTCCGCGCGTTCCTCGTCATCCACCGTGGCCTGCTCGAGCCGCACTACTGCGGCGCCCGCGTCTGGAGCATGACCGCCGCGGGGCTCGCCCGCCTCTCCTCCTCTTCC------------------------------------------------------------------------------------------------------------------------------------------------------GGCCGGCGCCTTCGAGGCAGGCCGGCCATG
>Os11g01900.1
ATGACCAAATTACCCTCAACAAAGGATAAATCCCCTTCTCTTCCATCCCATCGCCGGCCACTATTTCTCCCCTCCACTTCAATCGCCAGCTCCCGATGGGCGACAGCGGCAAGGCGACGCTCCCAGGCGGTGGCACGTCAGTTCCAGGCGTCGACGCGATGGGCGGCG---TGGCAGGCGGTGGCGCGGGGCTCCCAGGCGGCGGCGCGGTGGTCCCAGGCGGCGCCTGCGGCAGCGGTCCCAGGCGTCGACGTGACGGGCGGCGAGGAGGTGGAAGGCAGCGGAGCGTCGGTCCCA---------------------ACGTCGGCAGCAGGCGTCCGCGCGGTGGTCCCAGGCGTTGACGCGATGGGCGGCGAGGAGGTGGCATGCGGCGGCGCGGTGGTCCCAGGCGGCGGCGCGTCGGCCGCAGGCACGGTGGTCCCAGGCGACGGCGCCTCGGCAGCAGGCATCCGCACGACGGTCCCAGGCATCGACTCATTGGGGGAGGTTGGCCGTCGATCACCGAAAAACGCTATTACTCGCCCGGGCTCAACGATGCCGCTAGCTCCGCCACTGGCCGTCGCCGGCGCAGTGTACGACGACATCGTGGGCGCGTACCGCGGGTTCCGCGCGTTCCTCGTCATCCACCGTGGCCCGCTCGAGCCGCACTACTGCGGCGCCCGCGTCTGGAGCATGACCGCCGCGGGGCTCGCCCGCCTCTCCTCCTCTTCC------------------------------------------------------------------------------------------------------------------------------------------------------GGCCGGCGCCTTCGAGGCAGGCCGGCCATG
