# Supplementary material for: Impact of recurrent gene duplication on adaptation of plant genomes
Source: BMC Plant Biol. 2014 May 31;14:151. doi: 10.1186/1471-2229-14-151 (PMC4049390; doi:10.1186/1471-2229-14-151)
Supplement: Additional file 4 — Contains the cleaned alignments of the clusters with codons under selection. [file 1471-2229-14-151-S4.zip › 4437544801233534_add4/Additional_file_4/Orysacluster26_aligned.fasta]

>Os05g40520.1
------------------------------------------------------------------------------------------------------------CGATGGTGCGACCTCAACGCCGACGTCCTCCGCCTCGTCCACAAGCGCCTCCCGTGCCTCGTCGACCGGCGCAACATGCGCCGAGCCTGCAAGTCCTGGCGCGCGGCCGTCCTCCCGTGGATCCTCGTGCCGAGCGGCCCTACCTTCTCGTGCGCCGTCGGCGGC---CGCAGACACGACTTCGGC------GTCCCGGACTACGCGCGCGAAGCACGCTACTTCGGCACGTACAGCGGCGGCTGGCTCTTCCTCGACTTCGGCAACACCCGCGGCCACGGCCGGCACGGCCTCCTCAACCTCCGCACCAAGTAC---TGCATCAGCATC---------------------AGGGACATGGTCATGATAGCCGCGACCCTCTCCTCGCCGCCGGAAGACGAGCACTGCATCGGCGCCGCCAGC---ATGAATGGTGCACGCATGCACGCGTTCTGGTACATG---------------------GTCTTCGGACCATTTCTGGAGGATGTCATACACCACAAGGAAGCCTTCTATTTCCTCACCGCGCAAGAGCGCCTCCATGCTTTCGCGGTACCGGAGTTCCGAGTAGGCCGCCGCGGCTATCTGGATATACCACCCAGGAAGATTCCCAGCTTCCCGCATGATGGGCGTGATTAC---CGCTACCTGGTGGAGTCCCGCGAGAATCTCCTGATGGTGGTCAGGTTCGTCTCTGATCCTCCCCAAATG---------CCACCGAGGACGTCGGCGTTCAAGGTGTTCGAGATGGTG------ATCAACAACGGCGAGGCCCAGTACGCGTGGAACGAGCTGCAATCGCTGGGTGGGAGGATGCTGTTCGTCGCGCGAGGCTGCTCAAAATCATACAATGTGGCCGATTACCCG---GGGTTGGGTTCAGCGCCG---------------------------------------------------------------------------------------------------------------------------------------------------------------------------------------------------------------------------------------------------------------------------------------------------------------------------------------------------------------------------------------------------------------------------------------------------------------------------------------------------------------------------------------------------------------------------------------------------------------------------------------------------------------------------------------------------------------------------------------------------------------------------------------------------------------------------------------------------------------------------------------------------------------------------------------------------------------------------------------------------------------------------------------------------------------------------------------------------------------------------------------------------------------------------------------------------------------------------------------------------------------------------------------------------------------------------------------------------------------------------------------------------------------------------------------------------------------------------------------------------------------------------------------------------------------------------------------------------------------------------------------------------------------------------------------------------------------------------------------------------------------------------------------------------AGTTCACGGTCCTCCTCGATGGCACCG------------GAGACAGCGGCAAGTGGCTGCTGGGGGCGGCGGAGGCGGACAACTTCTTGCCGGAGCAAGCCCCGTCGAGCTACTCACCGCCGGCTTGGCTTCTCCCCTGAGAGCGTGCTC------------------------ATGTTAGTT---------------------------------------------------------------------------
>Os05g40430.1
------------------------------------------------------------------------------------------------------------CTATGGTGCGACCTCAACGCCGACGTCCTCCGCCTCGTCCACAAGCGCCTCCCGTGCCTCGTCGACCGGCGCAACATGCGCCGAGCCTGCAAGTCCTGGCGAGCTGCCGTCGTCCCGTGGATCCTCGTGCCGAGCGGCCCTACCTTCTCGTGCGCCGTCGGCGGC---CGCAGACACGACTTCGGC------GTCCCGGACTACGCGCGCGAGGCGCGCTACTTCGGCACGTACAGCGGCGGCTGGCTCTTCCTCAACTTCGGCAACACCCGCGGCCACGGCCGGCACGTCCTCCTCAGCCTCCGCACCAAGTAC---CGCATCGGCCTC---------------------AGGGACATGGTCATGATAGCCGCGACCCTCTCCTCGCCGCCGGAGGACGAGCACTGCATCGGCGCCGCCAGCCCCATGAATGGTGCACGCGTGCACGCGTTCTGGCGCATG---------------------GTCATCGGACCAATTCTGGAGGATGTCATACACCACAAGGAAGCCTTCTATTTCCTCACCGCGCAAGAGCACCTCCATGTTTTCGCGCTACCGGAGTTCCGAGTAAACCGTCGCGGCCATCTGCATATAGCACCCATGGAGATTCGCAGCTTCCCGCATGATGGTCGTGATTAC---CGCTACCTGGTGGAGTCCCGCGAGAATCTCCTGATGGTGGTCAGGTTCGTCTCTGATCCTCCCCAAATG---------CCACCGAGGACGTCGGCATTCAAGGTGTTCGAGATGGTG------ATCAACAACGGCGAGGCCCGGTACGCGTGGAACGAGCTGGAATCGCTGGGTGGGAGGATGCTGTTCGTCGCGCGAGGCTGCTCAAAATCCTACGAGGTGGCCGATTACCCG---GGGTTGGGGTTCAGCGCCGGCGTCTACTTCCTGGACGACGGGAGAATCTAC------------------------------------------------------------------------------------------------------------------------------------------------------------------------------------------------------------------------------------------------------------------------------------------------------------------------------------------------------------------------------------------------------------------------------------------------------------------------------------------------------------------------------------------------------------------------------------------------------------------------------------------------------------------------------------------------------------------------------------------------------------------------------------------------------------------------------------------------------------------------------------------------------------------------------------------------------------------------------------------------------------------------------------------------------------------------------------------------------------------------------------------------------------------------------------------------------------------------------------------------------------------------------------------------------------------------------------------------------------------------------------------------------------------------------------------------------------------------------------------------------------------------------------------------------------------------------------------------------------------------------------------------------------------------------------------------------------------------------------------------------------------CCCTGCAGAGACAGCGGCAAGTGGCTG------------GACAAC------------------------------------------------------------------------------------TTCTTGCCGGAGCAAGCCCTGTCGAGCTACTCACCGCCGGCTTGGCTTCTCCCC---------------------------------------------------------------------------
>Os05g40610.1
------------------------------------------------------------------------------------------------------------CCATGGCGCGACCTCGACGCCGACGTGCTCGGATTCATCCTCAAGCGTCTCCCGTGCCTCGTCGACCGGCGCCGCATGGCCCGAGTCTGCCGCAACTGGCGCGTCGCCGTCCTCCCATCGATCCTCGTCCCGCGCGGGCCTTCCTTCGCGTGCGCCCTCGCCGGC---GCCACCCACGCCTTCCGCCCCCCGCTCCCGGCCGACGCACGCACCGCGCGCTACTTCGGCGCCTACGACGGTGGCTGGGTCTTCGTCGCCTTCGGCCAAATCCTG---------GACTACGCGCTACTCAGCCTCCGCAACGGCACG---CGATTCCACTTC---------------------ACGGGCACGGACATGGTGGCCGCGACCCTCTCTTCGCCACCGGAT------------------------------------------------------------------CAT------------------GTCACCACGTCAGTTCTGGAGGATGTCATACACCACAAGGGAAGCTTCCATTTCCTCACCAGGGAAGAAAACCTCCATGTTTTTCCTGTAGCGGGCTTCCACGAAGACGACGACGGCAATCTGGAGATACCGCCCATGGTGGTTCGCCGCTTCTCGCGTGGTGGGCGAGATTACGTTCGTTACCTGGTGGAGTCCGGCGAGAATCTCCTCATGGTCGTCAGGCTCGTTCCTCATCCTCCCCAACTG---------CCGCCGGGGACATGGGCGTTCAAGGTGTTCGAGATGGTG------ATCAACAACGACGGGGCACCATACGCTTGGAAGGAGCTGGAATCGCTGGGTGGGCGGATGTTGTTCGTCGCGCGAGGCTGCTCCAGATCGTACGACGCGGACAAGTATCCG---GGCGCCGAGTTCAACGAGGGCGTCTACTTCCTGGATGACGGGAGACTCTAC------------------------------------------------------------------------------------------------------------------------------------------------------------------------------------------------------------------------------------------------------------------------------------------------------------------------------------------------------------------------------------------------------------------------------------------------------------------------------------------------------------------------------------------------------------------------------------------------------------------------------------------------------------------------------------------------------------------------------------------------------------------------------------------------------------------------------------------------------------------------------------------------------------------------------------------------------------------------------------------------------------------------------------------------------------------------------------------------------------------------------------------------------------------------------------------------------------------------------------------------------------------------------------------------------------------------------------------------------------------------------------------------------------------------------------------------------------------------------------------------------------------------------------------------------------------------------------------------------------------------------------------------------------------------------------------------------------------------------------------------------------------CCCTGCAGCGACAACGGCAAGTGGCTGCCGGCGGAGGTGGACAAG------------------------------------------------------------------------------------CTCTTGCCGGAGCAAGGCCCGTCGTACTACACGCCGCCGGTTTGGATTCTGCCG---------------------------------------------------------------------------
>Os05g40590.1
------------------------------------------------------------------------------------------------------------CCATGGTTCTACCTCAACGCCGACGTCCTCCGCCTCGTCCACAAGCGCCTCCCGTGCCTCGTCGACCGCCGCCGCATGGCCCGAGTCTGCCACAACTGGCGCGTCGCCGTCCTCCCGTCGATACTCGTCCGGCGCAGGACGTCCTTCGCGTGCGCCCTAGCCGGC---GCCACCCACGGCTTCGGCCACCCGCTCCCGGCCGACGCACGCGCCGCGCGCTACTTCGGCGCCTACGACGGTGGCTGGGTCTTCGTCTGCTTCTACCGCACCCTG---------GACTATGCGCTCCTCAGCCTCCGCGGCGACGAG---AAATTACCCCTC---------------------ACGCTCACGGACATGGTGGCCGCGACGCTCTCTTCGCCACCGGACGACGAACACTGCCTCGCTGCCGCC------ATGTACGATCCACGCGTTCATGTGTTCTGGCGCATGCAT------------------GTCACCACGTCAGTTCTGGAGGATGTCATACACCACAAGAAAGCCTTCCATTTCCTCACGAAAGAAGAAAACCTCCATGTTTTTTCGGTACCGGGCTTCCACGAAGACGACGACGGCAATCTGGAGATACCGGCCAAGGAGGTTCGCCGCTTCTCGCGTGGTGGGCGAGATTACGTTCGTTACCTGGTGGAGTCCGGCGAGAGTCTCCTCATGGTCGTCAGGCTCGTTCCTCATCCTCCCCTCTTT---------CCGCCGACGACATGGGCGTTCAAGGTGTTCGAGATGGTGCTGGGGATCAACAACGACGAGGCACCATACGCTTGGAAGGAGCTGGAATCGCTGGGTGGGCGGATGCTGTTCGTCTCGCGAGGCTGCTCCAGATCGTACGATGCGAACAAGTATCCG---GGCGATGAGTTCAAGGAGGGCGTCTACTTCCTGGATGACGGGAGACTCTAC------------------------------------------------------------------------------------------------------------------------------------------------------------------------------------------------------------------------------------------------------------------------------------------------------------------------------------------------------------------------------------------------------------------------------------------------------------------------------------------------------------------------------------------------------------------------------------------------------------------------------------------------------------------------------------------------------------------------------------------------------------------------------------------------------------------------------------------------------------------------------------------------------------------------------------------------------------------------------------------------------------------------------------------------------------------------------------------------------------------------------------------------------------------------------------------------------------------------------------------------------------------------------------------------------------------------------------------------------------------------------------------------------------------------------------------------------------------------------------------------------------------------------------------------------------------------------------------------------------------------------------------------------------------------------------------------------------------------------------------------------------------CCCTGCAGCGACAACGGCAAGTGGCTGCCGGCGGAGGTGGACAAG------------------------------------------------------------------------------------CTCTTGCCGGAGCAAGGCCCGTCGTACTACACGTCGCCGGTTTGGATTCTGCCGCTAATCCTCCTCTTCCCTCTTCGAAAGTCGCTTAATCAGCATGGCATCTACCGTGACAGTTATGCTCAATCAGCT
>Os05g40510.1
------------------------------------------------------------------------------------------------------------CTGTGGCGCGACCTCGTCGGCGACGTCCCCCGCCTCGTCCACAAGCGCCTCCCGTGCCTCGTCGACCGGCGCCGCATGGCCCGAGTCTGCCACGACTGGCGCGTCGCCGTCCTCCCGTCGATACTCGTCCCGCGCGGGCATTGCTTCGCGTGCGCTCTCGCAGGC---GCCACCCACGCCTTCGGCCACCCGCTCCCGGCCGACGCACTCGCCGCGCGCTACTTCGGCGCCTACGACGGTGGCTGGGTCTTCGTCGCCTTCGGCCAAATCCTG---------GACTACGCGCTACTCAGCCTCCGCAACGGCACG---CGATTCCACTTC---------------------ACGGGCACGGACATGGTGGCCGCGACCCTCTCTTCGCCACCGGGCGACGAACGCTGCGTCGCCGCCGCC------ATGAACAATCCACGAATCCATGCATTCGGGATCCTGCAT---------GAT------TTCACCGGCCATGCTCTGGAGGATGTCGTACACCACAAGAAAGCCTTCCACTTCCTCACAAGAGAAGAAAACCTCCATGTTTTTTCGGTACCGGACTTCCACGAAGACGACGACGGTAATCTGGTGATACCGCCCATGGAGGTTCGCCGATTCTCGCGAGGCGGGCGAGATTACGTTCGCTACCTGGTGGAGTCCGGCAAGAGTCTCCTCATGGTCGTCAGGCTCCTTCCTCATCCTCCCCTCTTT---------CCGCCGACGACATGGGCGTTCAAGGTGTTCGAGATGGTG------ATCAACAACGACGGGGCACCATACGACTGGAAGGAGCTGGAATCGCTGGGTGGGCGGGTGCTGTTCGTCGCGCGAGGCTGCTCCAGATCGTACGACGCGGGCGACTATCCA---GGCGACGAGTTCAACGAGGGCATCTACTTCCTGGATGACGGGAGACTCTAC------------------------------------------------------------------------------------------------------------------------------------------------------------------------------------------------------------------------------------------------------------------------------------------------------------------------------------------------------------------------------------------------------------------------------------------------------------------------------------------------------------------------------------------------------------------------------------------------------------------------------------------------------------------------------------------------------------------------------------------------------------------------------------------------------------------------------------------------------------------------------------------------------------------------------------------------------------------------------------------------------------------------------------------------------------------------------------------------------------------------------------------------------------------------------------------------------------------------------------------------------------------------------------------------------------------------------------------------------------------------------------------------------------------------------------------------------------------------------------------------------------------------------------------------------------------------------------------------------------------------------------------------------------------------------------------------------------------------------------------------------------------CCCTGCAGAGATCACGGCAAGTGGCTGCCG------GTGGACAAG------------------------------------------------------------------------------------TTCTTGCCGGAGCAAGGCCCGTCGCACTACACGCCGCCGGTTTGGATTCTCCCG---------------------------------------------------------------------------
>Os05g40570.1
------------------------------------------------------------------------------------------------------------CCATGGTTCAACCTCAACGCCGACGTCCTCCGCCTCGTCCACAAGCGCCTCCCGTGCCTCGTCGACCGCCGCCGCATGGCCCGAGTCTGCCACAACTGGCGCGTCGCCGTCCTCCCGTCGATCCTCGTCCCGCGCGGGCCTTCCTTCGCGTGCGCCCTCGCCGGC---GCCACCCACGGCTTCGGCCACCCGCTCCCGGCCGAAGCACGCGCTGCGCGCTACTTCGGCGCCTACGACGGTGGCTGGGTCTTCGTCGCCTTCGGCCGAATTCTG---------GAGTACGCGCTACTCAGCCTCCGCAACGGCACG---CGATTCCACGTC---------------------ATGAGCATGGGCATGGTGGCCGCGACCCTCTCTTCGCCTCCGGGCGACGAACGCTGCGTCGCCGCCGCC------ATGGACAATCCACGAATCCATGCATTCGGGATCCTGCAT---------GAT------GTCACCACGTCAGTTCTGGAGGATGTCATACACCACAACAAAGCCTTCAAATTCCTCACAAGAGAAGAAAACCTCCATGTTTTTCCTGTAGCGGGCTTCCACGAAGACGTCAACGGCAATCTTGAGATACCGCCCGTGGAGGTTCATCGCTTCTCGCGTGGCGGGCGAGATTACGTTCGCTACCTCGTGGAGTCCGGCGGGAATCTCCTCATGGTCGTCAGGCTCGTCACCGATCCTCTTCTCTTG---------CCGACGAGGACGTCGGCGTTCAAGGTGTTCGAGATGGTGACGAGGATCCACGACAAGGAGCCCGCATTCGCTTGGAAGGAGCTGGAATCGCTGGGTGGGCGGATGCTGTTCGTCGCGCGAGGCTGCTCCAGATCGTACAGCAAGAACAACTACCCG---GACGCTGAGTTCAACGAGGGCGTCTACTTCTTGGATGATGGGAGACTCTAC------------------------------------------------------------------------------------------------------------------------------------------------------------------------------------------------------------------------------------------------------------------------------------------------------------------------------------------------------------------------------------------------------------------------------------------------------------------------------------------------------------------------------------------------------------------------------------------------------------------------------------------------------------------------------------------------------------------------------------------------------------------------------------------------------------------------------------------------------------------------------------------------------------------------------------------------------------------------------------------------------------------------------------------------------------------------------------------------------------------------------------------------------------------------------------------------------------------------------------------------------------------------------------------------------------------------------------------------------------------------------------------------------------------------------------------------------------------------------------------------------------------------------------------------------------------------------------------------------------------------------------------------------------------------------------------------------------------------------------------------------------------CCCTGCAGAGACAACGGCAAGTGG------------ATGGACAAG------------------------------------------------------------------------------------TTCTTGCCGGAGCAAGGCCCGTTGAACTACTCACCGCTGGCTTGGCTTCTCCCC---------------------------------------------------------------------------
>Os05g40580.1
------------------------------------------------------------------------------------------------------------------------CTCCACCACGACGTGATCCGCCTCATCCACAGCCGCCTGCCGTGCCTCGTCGACCGCCGCCGCATGGGCCGGGTCTGCCACAGTTGGCACCTCGCCGTCCTCCCGTCGATCCTCGTGCCGCGCGGCCCGTCCTTCGCGTGCGCCCTCGCCGGCTGCGCCACCCACGGCTTCGCCCACCCGCTCAAGGACGACGCGCGCGCCGCGCGCTACTTCGGCGCCTACGACGGCGGCTGGGCGTTCGTCGCCTTCGGCCACACCGTG---------GGCTACGCGCTCCTCAGCCTCCGCGACGGCGAC---CGGCTCCACATC---------------------ATCGGCATGGCCGTGGTGGCCGCCACCCTCTCCTCACCGCCGGACGACGAACGCTGCCTCGCCGCCGCC------ATTGACGATCTACGCACTCACGCGTTCTGGCCCATGCGT------------------ATCAGCGGCCACGCTCTGGAGGATGTCGTACACCACGACGACGCCTTCCATTTCCTCACGAGAGAAGAAAACCTCCATGTTTTTCCGGTAGCGGGCTTCCGCGAAGACGACGAGGGCAATCTGGAGATACCGCCCGTGGAGGTTCATCGCTTCTCGCGTGGCGGGCGAGATTACGTTCGCTACCTGGTGGAGTCCGGCGAGAATCTCCTCATGGTCGTCAGGCTCGTTCCCCATCCTCCCCAATTG---------CCGCCGAGGACGTCGGCGTTCAAGGTGTTCGAGATGGTGCTGGGGATCAACAACGACGAGGCACCATACGCCTGGAACGAGCTGGAATCGCTGGGTGGGCGGATGCTGTTCGTCGCGCGAGGCTGCTCCAGATCGTACGACGCGAACAACAATCCG---GGCTCCGAGTTCAGCGAGGGCGTCTACTTCCTGGATGACGGGAGACTCTAC------------------------------------------------------------------------------------------------------------------------------------------------------------------------------------------------------------------------------------------------------------------------------------------------------------------------------------------------------------------------------------------------------------------------------------------------------------------------------------------------------------------------------------------------------------------------------------------------------------------------------------------------------------------------------------------------------------------------------------------------------------------------------------------------------------------------------------------------------------------------------------------------------------------------------------------------------------------------------------------------------------------------------------------------------------------------------------------------------------------------------------------------------------------------------------------------------------------------------------------------------------------------------------------------------------------------------------------------------------------------------------------------------------------------------------------------------------------------------------------------------------------------------------------------------------------------------------------------------------------------------------------------------------------------------------------------------------------------------------------------------------------CCCTGCAGAGACACCGGCAAGTGGTTGCCA------GTGGTCGAG------------------------------------------------------------------------------------TTCTTGCCGGAGCAAGCCCCGTCGAGCTACTCGCCGCCGGCGTGGCTTCTCCCC---------------------------------------------------------------------------
>Os05g40450.1
---------------------------------------------------------------------------------------------------GAC------CCATGGCGCGAACTCGACGCCGACGTCCTCCGACTCATCCACAGCCACCTCCCGTGCCACGTCGACCGGCGCCGCATGGGCCGAGTCTGCCGCAACTGGCGCGTCGCCGTCCTCCCGTCGATCCTCGTCCCGCGCGAGCCTTCCTTCGCGTGCGCCATCGCCGGC---GCCACCCACGCCTTCCGCCTCCCGCTCCCGGCCGACGCGCGCGCCGCGCGCTACTTCGGCGCCTACGACGGCCGGTGGCTGTTCGTCGCGTTCGGCCAGACCAAG---------GACTACGCGCTCCTCAGCCTCCGCACCCACCAC---CGACTCCGCATC---------------------GTGTCCTGGGCGACGGTGGCCGCGACCCTCTCTTCGCCGCCGGAAAACGAGGACTGCCTCGCCGCCGCC------GAGACCGGCCCGCGAGTTCATAGATTCTGGCGCATGCAT------------ATTTCTATGAGCGCAACAAATCTGGAGGATGTCATACACCACAGGGGAGCCTTCCATTTCCTCACCGGAGAAGAAAACCTCCATGTCTTTCCGGTGCCGGGCTTCCACGAAGACGGCAACGGCAACCTGGAGATACCGCCCATGGTGATCCGTCGCTTCTCGCGTGGTGGTCGCGATTACGTGCGCTACCTGGTGGAGTCCGGGGGGTATCTCCTCATGGTGGTCAGGCTCGCTCCGTTTCCTCCTCTTCAAGCGCCGCCGCCGCCGAGGACGTCGGCGTTCAAGGTGTTCGAGATGGTGCCGCCGATCAACAGCAGCGAGGCCCAGTACTCGTGGAAGGAGCTGGATTCGCTGGGTGGTCGAATGCTGTTCGTCGCGCGAGGCTGCTCCAGATCGTACGACGCGGGCGACTACCCGCGGGGGCTCGAGTTCACCGCCGGCGTCTACTTCCTGGACGACGGGAGGCTCTAC------------------------------------------------------------------------------------------------------------------------------------------------------------------------------------------------------------------------------------------------------------------------------------------------------------------------------------------------------------------------------------------------------------------------------------------------------------------------------------------------------------------------------------------------------------------------------------------------------------------------------------------------------------------------------------------------------------------------------------------------------------------------------------------------------------------------------------------------------------------------------------------------------------------------------------------------------------------------------------------------------------------------------------------------------------------------------------------------------------------------------------------------------------------------------------------------------------------------------------------------------------------------------------------------------------------------------------------------------------------------------------------------------------------------------------------------------------------------------------------------------------------------------------------------------------------------------------------------------------------------------------------------------------------------------------------------------------------------------------------------------------------CCCTGCAGAGACAGCGGGAAATGGCTGCCG------GTGGACAAG------------------------------------------------------------------------------------CTCTTGCCGGAGCAAGCCCCGTCGAACTACTCGCCGCCGGTTTGGATTCTCCCG---------------------------------------------------------------------------
>Os05g40550.1
ATGGCGCACAACGACGAAGCGTCCTCGTCGCGTTCCACCACCTCCTCCGCCGCCCAACCCTCG------CGCCTC------TCCGCCTTCGCCTCTCCC---GCGGCGCCCGCGCGTGACTTCATGGCGGAAGCCCTCCGCCTCGTCCACAACCGCCTCACGTGCCTCGTCGACCGCCGCACCATGGCCCGCGTCTGCCACGACTGGCGCGTCGCCGTCCTCCCGTGGATCCTCGTCCCGCGCGGCCCTTCCTTCTCGTGCGCCCTCCGCGGC---GGCGGACACGGCCTCGGC------GTCCCGCACGACGCCCGCGCCGCGCGCTGCTTCGGCGCCTACGACGGTGGCTGGCTCTTCCTCGCCTTCCGCGAGACCTTC---------CGCCACAAGCTCCTCAGCCTCCGCGACGTTCAGCTGCGCCTCCGCCTCGCTGCTGAATTG---------ATTGGTATGGTCATGCTCGCCGCGACCCTCTCTTCGCCACCGGAGGACGAGGATTGCGTCGGCGCCGCCATC---GAGGCTGGTCGACGCACTCACGCATTCTGGCGCGTG---GCGATGGGT---------ATCGACGAGCCAGCTCTGGAGGATGTCATACACCACAAGGGGGCCTTCCTTTTCCTCATCACAGAAGAAGACCTCCATGTTTTCGCAGTACGGGATTTCCATGAAGACGGCAAAGGCAACATGAAGATGGCGCCCAGGGCGATTCGTCGCTTCTCGCGAGGTGGGCGCGATTATGTCCGCTACCTGGTGGAGTCCCGCGGCAATCTCCTCATGGTGGTCAGGCGCGTTCCTGATCGTCTACACGCG---------CCGCCGAGGACGTCCGCGTTCAAGGTGTTCGAGATGGTGTCGGGGATC---------GAGGCCCTGTACGCGTGGAACGAGCTGGAATCGCTGGGTGGGCGGATGCTGTTCGTCGCGCGAGGCTGCTCCAGATCGTACGACGCGGGCGACTATCCG---GGCGATGAGTTCGGCGAGGGCGTCTACTTCCTGGATGACGGGAGGCTCTAC------------------------------------------------------------------------------------------------------------------------------------------------------------------------------------------------------------------------------------------------------------------------------------------------------------------------------------------------------------------------------------------------------------------------------------------------------------------------------------------------------------------------------------------------------------------------------------------------------------------------------------------------------------------------------------------------------------------------------------------------------------------------------------------------------------------------------------------------------------------------------------------------------------------------------------------------------------------------------------------------------------------------------------------------------------------------------------------------------------------------------------------------------------------------------------------------------------------------------------------------------------------------------------------------------------------------------------------------------------------------------------------------------------------------------------------------------------------------------------------------------------------------------------------------------------------------------------------------------------------------------------------------------------------------------------------------------------------------------------------------------------------CCCTGCAGAGACACCGGCAAGTGGCTACCG------GTGGACAAG------------------------------------------------------------------------------------TTCTTGCCGGAGCAAGGCCCGTCGGACTACTCACCGCCGGGGTGGCTTCTCCCC---------------------------------------------------------------------------
>Os05g40620.1
ATGGCGCACAACGACGAAGCGTCCTCGTCGCGTTCCACCTCCTCCGCCGCCGCCCAACCCTCGCCACCTCGCCTCCCCGCCTCCGCCTCCGCCTCTCCC---GCGGCGCCCGCGCGCGACTTCATGGCGGAAGCCCTCCGCCTCGTCCACAACCGCCTCACGTGCCTCGTCGACCGCCGCACCATGGCCCGCGTCTGCCACGACTGGCGCGCCGCCGTCCTCCCGTGGATCCTCGTCCCGCGCGGCCCTTCCTTCTCGTGCGCCCTCCGCGGC---GGCGGGCACGGCCTCGGC------GTCCCGGACGGCGCGCGCGCCGCGCGCTGCTTCGGCGCCTACGACGGCGGCTGGATCTTCCTCGGC------GAGACCTGC---------CGCAACACGCTCCTCAGCCTCCGCGACCATCAGCTGCGCTTCAACCTCGCTGCTGAATTGCCAGACGGCACTGGTGTGATCATGCTCGCCGCGACGCTCTCTTCGCCACCGGAGGACGAGGATTGCGTCGCCGCCGCCATC---CAGGCTGCTCGACGCACTCACGCATTCTGGCGCGTT---GCGATGGGG---------ATCGACGAGCCAGCTCTGGAGGATGTCATACACCACAAGGGAGCCTTCCTTTTCCTCACCGCAGAAGAAGACCTCCATGTTTTCACAGCACGGGATTTCCATGAAGACGGCGACGGCAACATGAAGATGGCGCCCAGGGTGATTCTTCGCTTCTGGCGTGGCCGGCGCGATTATGCTCGCTACCTGGTGGAGTCCCGCGGCAATCTCCTCATGGTGGTCAGGCGCGTTCCTGCTCCTCTTGCCGCG---------CCGCCGACGACATCGGCGTTCAAGGTGTTCGAGATGGTGCCGAGGAAC---------AAGGCCCTGCACGGCTGGAAGGAGCTGGAGTCGCTGGGTGAGCGGATGCTGTTCGTCGCGCGAGGCTGCTCCAGATCGTACGACGCGGGTGACTATCCG---GGCGACGAGTTCGGCGAGGGCGTCTACTTCCTGGATGACGGGAGGCTCTAC------------------------------------------------------------------------------------------------------------------------------------------------------------------------------------------------------------------------------------------------------------------------------------------------------------------------------------------------------------------------------------------------------------------------------------------------------------------------------------------------------------------------------------------------------------------------------------------------------------------------------------------------------------------------------------------------------------------------------------------------------------------------------------------------------------------------------------------------------------------------------------------------------------------------------------------------------------------------------------------------------------------------------------------------------------------------------------------------------------------------------------------------------------------------------------------------------------------------------------------------------------------------------------------------------------------------------------------------------------------------------------------------------------------------------------------------------------------------------------------------------------------------------------------------------------------------------------------------------------------------------------------------------------------------------------------------------------------------------------------------------------------CCCTGCAGAGACACCGGCAAGTGGCTACCG------GTGGACAAG------------------------------------------------------------------------------------TTCTTGCCGGAGCAAGGCCCGTCGGACTACTCACCGCCGGCGTGGCTTCTCCCC---------------------------------------------------------------------------
>Os05g40500.1
---------------------------------------------------------------------------------------------------GAC------TCATGGTGCGGTCTCACCGCCGACGTCCTCCGCCTCGTCCACAAGCGCCTCCCGTGCCTCGTCGACCGGCGCCGCATGGCCCGCGTATGCCGCACCTGGCGCGCCGCCGTCCTCCCGTGGATCCTCGTCCCGCGCGGGCCTTCCTTCTCGTGCCCCATTGCCGGC---CGCGGGCACGGCTTCGGC------ATCCCGGACGACGCGCGCGCCGCGCGCTACTTCGGCACGTACGGCGGCGGCTGGCTCTTCCTCGCCTTCGGCCAGATCAAG---------CGCCACGCGCTCCTCAGCCTCCGCACCGAGCAG---CGGTTCTACCTA---------------------ACGGACATCGTCATGGTCGCCGCGACCCTCTCTTCGCCACCGGAGGACAAGGGCTGCGTCGGCGCCGCCGTC---TTGTATAGTCCACGCGTTCATGCATTCTGGCGCATG---------------------ATTGCTGGGCGACTTCTGGAGGATGTCATACACCACAAGGGAGCCTTCTATTTCCTCACCGCGCAAGAGCACCTCCATGTTTTTGAAGTAGAAGAGTTCTACGAAGACGGCGATGGCAATCTGAAGATAGCACCCATGGTGTTTCGTCGCTTCTCGCGCGGTGGGCGAGATTACGTTCGCTACCTGGTGGAGTCCGGCGAGAATCTCCTCATGGTCGTCAGGCTCGTTCCTCATCCTCCCCGACTG---------CCGCCAAGGACGTCGGCGTTCAAGGTGTTCGAGATGGTGCTGGAAATCAACAACGACGAGGCACCATACGGTTGGAACGAGCTGGAGTCGCTGGGTGGGCGGATGCTGTTCGTCGCGCGAGGCTGCTCCAGATCGTACGACGCGAACAAGTATCCG---GGCGCCGAGTTCAACGAGGGAGTCTACTTCCTGGACGACGGGAGGCTGTACGATCAGGCTGCCGCCGCCGCCGCCGATGAGCCGCGATGCCCCTGCTGGCCCTGCACAGACAGCGGAAAGTGGCTGGCGGCCGCCGGGGAGGTTCCCCGCGTGGACAAGTTCTTGCCGGAGCAAGGCCCGTCGAACCACTACTCACCGCCGGCTTGGTTTCTCCACCATACAGGAGACAATTGCGTTAATCCTGAAAAGTTCATACAAGAACACCGCATTGCAGTGGAGCAGGCGGCGGCCACCAATGCAATCCAAGTCATGAACACCAACCATTCTACATTGAGTCATCATGAAGTTCATGATCCAAAGTTCTTTAGGCCCATGAAGAAATGCTCAACAAAGTGCAGCTATCAAAACTTCAGGCCCAAGCAAACCGTCACGATAAACTGGGCCCAAGCCCAACTTCTTGCTCGGCTGGCAAAAGGCTGGCCTTCTCTGCTTCTTCTTCCAAACCAAACCACCCCAAGCTTCCCCTGCTTCCAGAAGCCAAGTTCAAACATGGCGCACAACGACGAAGCGTCCTCGTCGCGTTCCACCACCTCCTCCGCCGCCCAACCCTCGCCACCGCCACCTCCACGCCTCGCCTCCGCCTCCTCCTCTCCCATGGACGCGGTAGCGCCCATGGCGGAATCCCTCCGCCTCGTCCACAACCGCCTCACGTGCCTCGTCGACCGCCGCACCATGGCCCGCGTCTGCCACGCCTGGCGCGCCGCCGTCAAGCCGCTGCATCCTCCGCCGGAGGAGAGGCCTCTCCCGTACATCCTCCTCCCGGGAGATGGGGAGCGCTCCTTCTCGTGCGCTCTCCGCGGCTGCGCCACCCACCGCTTCCACATTCCGGACATCCCGCGCGACGCGCGCTGCTTCGGCGCCCACCCCGGCGGCTGGCTCTTCTTCGCCGTCGCCCAGACAACCAAGAACGCGATCCTCCGCGACGAGTTCCCCTCGGGCATCCCCGACGTCCTCCACCTCGACGATCGGCCGCCGGACAAGGACACGGACGTGGTCATGTTCGCGGCGACCATCTCGTCGCATCCGGAGGACCAACGCTGCATCGGCGCGGCCATCCTCTCCCACTTCCCCGACGTCACCAACCCGTCCATCTACGCGTTCTTCCGCATGGGAGTCTTGCCCGCGATGGTGGCGAACGGCGATGACGCCAGCAACGCGGGGTCGGCATCAGGCCTGGAGGATCTCATACACTACGACGATGCCTTCTACTTCCTCACCGGAGAAGAAGGCCTCCTCGTGTTTCGAGTATCCGAGTTCCACGACTTCAAGGACGAGGAGCTTGACATAGCCCCCATCGAGATTCCTCGCCGCGGGCGCGGCCACTACGGCGAGGACGACGTCGCCGTTGTCCGCTACCTGGTGGAGTCCCGCGGGCGCCTCCTCATGGTGGCCAGGATCGCTGCTGGCGCTGGTCCTCTCCGCCCCTCGCCGCCGTCGCCGACGACGACGTCGGAGTTCAGGGTGTTCGAGATGGCGAGGCGATCGACGGCATTCGCCGCCACCAACAACGATGGCGCCGAGTACGACTGGGTGGAGCTGGACTCGCTGGGAGGCCGCATGCTGTTCGTCGCACGAGGCTGCTCGACATCGTACGAGGTGGCGAGGCATCCGGGGTTCGAGGAGGGCGTCTACTTCCTGGACGACGGGAGGCTCTACGGCGAGGTGGCAATGTTCAGGGATCCAAATCTGCCCTGCAGAGACAGCGGCAGGTGGCTG---------GTGGACAAC------------------------------------------------------------------------------------TTCTTGCCGGAGCAAGCCCCGTCGAACTACTCACCGCCGGCTTGGTTTCTTCCC---------------------------------------------------------------------------
