# Supplementary material for: Impact of recurrent gene duplication on adaptation of plant genomes
Source: BMC Plant Biol. 2014 May 31;14:151. doi: 10.1186/1471-2229-14-151 (PMC4049390; doi:10.1186/1471-2229-14-151)
Supplement: Additional file 4 — Contains the cleaned alignments of the clusters with codons under selection. [file 1471-2229-14-151-S4.zip › 4437544801233534_add4/Additional_file_4/Orysacluster27_aligned.fasta]

>Os12g23450.1
ATGGCTGACGAGTTCCCGCCACCAGGTCCTCCTCACCCTGCACCAGGCGAGCCTCCGTGGGCGGACCTCCCAATCCACATCGTCCGCGGGATCGCCAGCCGCCTCCTGTGCAAGATCGACCGTCGCTTCGGCGAAGGCGTCTGCCGCTCCTGGCGCGAGGCGTTT------CTCCCGCTGCTCGTCGTCGCGAACGCC------GCGTTCCACTGCGTCCCCAGCAACTGG---ACCCACCCCATCCCCATCCCCATGCCACGCTTCCACCACCGCTACTTCGGCTCCTACGACGGCGGCTGGCTCTTCCTCTCCATC---------------------------------AACAAGAACGTCAACTCCAAGCGCTTCAGATTCAGCCTCCCTGACACAATCGTCGCCGCCACCCTCTCGTGCCAGCCAACCGAACCGGGATGCGTCGCCGCCGGCATCATCGACTTGCAC------------------------------------------------------------------------------------------------------------------------------------------GCCTTCCTCTTCCTCACCAACGGAGAACACATCCGTGAGCTCCAATTC------------------------------------TTC---GGCCGGCCGGTCCTTGCTCGCTACCTCGTGGAGTCCCGAGACGAGCTGCTCATGGTCGTCAGGTTGGGT---------------------------------------------------------------------CACTCCTGGATCAAG------GACCTTGGCGGCCGCATGCTGTTCGTCGGGAGAGGCTGCTCCAGATCCTACGAAGCGGCGGAT---GAGGGAGTCTACTTCCTGGATGACCGGAGCTTCTACGAC---------------------------------------------------------------------------------------------------------CACCGCAGCGACATCGGGAAATGGTCGGGATCACCA---GTCAGGCACTGCTTACCGGAGCAAGTCCTAAATCATGTGCACAATGAGGCTGATCGAGTGGCTGATAGAGAGTTTGATGGTATTGCGCTGAACATTGAGGTTCTTGGCTCAAATGCAAAACTCACAAAGTCTTCCATGAACATTAATGGG------CATGGTGCTTCTTATGTCGATTTTACAAACCTG
>Os12g23670.1
---------------------------------------------------GAGTCTTGGGCGGAGCTCGTCCCCGACATCGTCCGCGAGATCGGCCGCCACCTCCTGTGCGAGATTGACCGCCACCATGCGGATGGCCTCTGCAGGTCCTGGCGCGACGCGCTC------CTCCCGCGGCTCGTCCTCCCGGAAGCC------GCGTTCTACTGCGTCCCTAGCGGCTGC---CCCCACCCCTTCGTCCTCCCG---CCCGCCGCGCGCGCGCGGTGCTTCGGCTCGTACGACGGAGCCTGGATCTTCCAGGCCGTC---------------------------------ATCACCCACCAG---------------CAGCTCAACCTCCCCAACGCATTCGTCGCGGCCACCCTCTCTAGCCGGCCGACTGATCAGGGATGCGTCGGCGCCGGCATCATCAGCTTCAAC---------------------ATCGCGTTCTGGTGCATGGGCGATGAGGCG---------------------------------------ATGCTGCTGGATGTGGTGGACCTCCTGTAC------------------GCCTTCCTCTTCCTCACCCGACGGGAAGACATCCATGTGTTTCAATTC------------------------------------TTCGACGGGCGGCCGGTCCTTGATCGCTACCTCGTGGAGTCCCGAGGGAAGCTGCTCATGGTCGTCAGGTTAGGATTCCGGGTGTTCGAGAGAGAA------------------------------------------------AACTACTGGACCAAG------GACCTTGGCGGCCGCATGCTGTTCGTCGGAAGAGGCTGCTCCAGATCATACGAAGCGGCGGAT---GAGGGCGTCTACTTCCTGGATGACCGGAGCTTCCACGAC---------------------------------------------------------------------------------------------------------CCCTGCAGCGACAACGGGAGATGGTCGGGAGCACAG---GTAGAGCTCTGCTTCCCGGAGCAA---------------------------------------------------------------------------------------------------------------------------GGT------TCGAACTACTCCCCTCCGGTTTGGATTCTCCCA
>Os12g23460.1
---------------------------------------------------GAGTCTTGGGCGGAGCTCGTCCCCGACATCGTCCGCAAGATCGGCCGCCACCTCCTGTGCGAGATCGACCGCCACCACGCGGATGGCCTCTGCAGGTCCTGGCGCGACGCGCTT------CTCCCGCGGCTTGTCCTCCCGGAAGCC------GCGTTCTACTGCGTCCCCAGCGGCTGC---CCCCACCCCTTCGTCCTCCCG---CCCGCCGCGCGCGCGCGGTGCTTCGGCTCGTACAACGGCGCCTGGATCTTCCAGGCCGTC---------------------------------ATCACCCACCAG---------------CAGCTCAACCTCCCCAACGGATTCGTCGCCGCCACCCTCTCTAGCCAGCCGACTGATCAGGGATGCGTCGGCGCCAGCATCATCGGCTTCAAA---------------------ATCGCGTTCTGGCGCATGGGCGATGAGGCG------------------------------------------CTGCTGGATGTGGTGGACCTCCTGTAC------------------GCCTTCCTCTTCCTCACCCGAGGGGAAAACATCCGTGTGTTTCAATTC------------------------------------TTCGACGGGCGGCCGGTCCTTGATCGCTACCTCGTGGAGTCCCGGGGGAAGCTGCTCATGGTCGTCAGGTTAGGATTCCGGGTGTTCGAGAGAGAA------------------------------------------------AACTACTGGACCAAG------GACCTTGGCGGCCGAATGCTGTTCGTCGGAAGAGGCTGCTCCAGATCGTACGAAGCGGCAGAT---GAGGGCGTCTACTTCCTGGACGACCGGAGCTTCCACGAC---------------------------------------------------------------------------------------------------------CCCTGCAGCGACAACGGGAGATGGTCGGGAGCACCG---GTAGAGCGCTGCTTCCCAGAGCAA---------------------------------------------------------------------------------------------------------------------------GGT------TCGAACTACTCCCCTCCGGTTTGGATTCTCCCA
>Os12g23514.1
---------------------------------------------------GAGTCTTGGGCAGAGCTCGTCCCCGACATCGTCCGCGAGATCGGCCGCCACCTCCTGTGCGAGATCGACCGCCACCATGCGGATGGCCTCTGCAGGTCCTGGCGCGACGCGCTC------CTCCCGCGGCTCGTCCTCCCGGAAGCC------GCGTTCTACTGCGTCCCCAGCGGCTGC---CCCCACCCCTTCGTCCTCCCG---CCCGCCGCGCGCGCGCGGTGCTTCGGCTCGTACGACGGAGCCTGGATCTTCCAGGCCGTC---------------------------------ATCACCCACCAG---------------CAGCTCAACCTCCCCAACGGATTCGTCGCCGCCACCCTCTCTAGCCAGCCGACTGATCAGGGATGCGTCGGCGCCAGCATCATCGGCTTCAAA---------------------ATCGCGTTCTGGCGCATGGGCGATGAGGCG------------------------------------------CTGCTGGATGTGGTGGACCTCCTGTAC------------------GCCTTCCTCTTCCTCACCCGAGGGGAAAACATCCGTGTGTTTCAATTC------------------------------------TTC------------------------------------------------------------------------TTCCGGGTGTTCGAGAGAGAA------------------------------------------------AACTACTGGACCAAG------GACCTTGGCGGCCGAATGCTGTTCGTCGGAAGAGGCTGCTCCAGATCGTACGAAGCGGCAGAT---GAGGGCGTCTACTTCCTGGACGACCGGAGCTTCCACGAC---ATCCACTACACCATGACACTAGATTACCAACATACATCTGTCGGTAAAGATAAA------------------------------------------------------------------------------------------------------------------------------------------------------------------------------------------------------------------------------------------------------------------------------------
>Os01g19280.1
---------------------------------------------------CTTCGGTGGGCGGCGGCGGACGACGGTGTCCTGTACGAGGTCGCCCGCCGCATCCCGTGCGAGATCGATCGCCGCCACATGGGTCGCGTATGCAACTCCTGGCGCGTGGCGCTC------CTCCCGTGGCTCGCCCTCCCTGAGTCC---CTGACCGTCTCCTGCGTCCTCAGCGGCTGC---ACCCACGCCTTCTCCGTCCTTCAAGGAGCA---GGCGCGCGCTACTTCGGTTCGTACGATGGCGGATGGCTCTTCCTCGCCGTC---------------------------------AACGGCTTTCAG---------------ACCCTCGACCTCCCCAAC---ATCGTCGCCGCCACCCTCTCGTGCCAGCCAACTGAACAAGGATGCATCGTCGCCGGCATCATC---------GTCGCCGTTGGCCATGTCACCATTGCGTTCTGGCGGATGGGCGATCAGGTGTGGGCA------------------------------------GTG------------GACCTCCTATGCCAC---------------GCCTTCCATTTCCTCACCCGAGCGGAAGACGTCCTTGCGTGC------------------------------GATTCCGTGAGTTTC---------ACTGTTCTTGCTCGCTACCTCGTGGGGTCCGGCAAGAAGCTGCTCATGGTGGTCAGGCTAGCTTTCCGGGTGTTCCAGAAGAAA---------GAAGAAGACGAGCCGTCCCAGAATCGCTCTGCT------TACTACTGGAGCGAG------GAGCTCGATGGCCGGATGCTGTTCGTCGGACTAGGCTGCTCCAGATCCTACAAGGCGGGTGAT---GAGGGCGTCTACTTCTTGGATGATCCGAGCATCCACCAGCCC------------------------------------------------------------------------------------------------------CTCTGCAGTGACAACGGTAAATGGTCGAGAGCACCAACTGTCGAGCGCTGCTTCCCGGAGCGA---------------------------------------------------------------------------------------------------------------------------GGC------TCGATCCACTCGCCTCCGGTTTGGATTCTCCCT
>Os05g46170.1
---------------------------------------------------CCTCGGTGGGCGGCGGCGGACGACGACGTCCTGCACGAGGTCGCCCGCCGCATCCCGTGCGAGCTCGATCGCCGCCACATGAGTCGCGTGTGCAACTCCTGGCGCGTGGCGCTC------CTCCCGTGGCTCGCCCTCCCTGAGTCC---CTGACCGTCTCCTGCATCCTCAGCGGCTGC---GCCCACGCCTTCTCCGTCCTTCAAGGCGCA---GGCGCGCGCTACTTCGGTTCGTACGACGGCGGATGGCTCTTCCTCGCCGTC---------------------------------GACGGCTTCCAG---------------ACCCTCGACCTCCCCAAC---ATCGTCGCCGCCACCCTCTCGTGCCAGCCAACTGAACAAGGATGCATCGTCGCCGGCATCATC---------GTCGCCGTTGGCCATGTCACTATTGCGTTCTGGCGCATGGGCGATCAGGTGTGGGCA------------------------------------GTG------------GACCTCCTATGCCAC---------------GCCTTCCATTTCCTCACCCGAGTGGAAGACGTCCTTGCGTGC------------------------------GATTCAGTGAGCTTC---------ACGGTTCTTGCTCGCTACCTCGTGGGGTCCGGCAAGAAGCTGCTCATGGTGGTCAGGCTAGCTTTCCGGGTGTTCCAGAAGGAA---------GAAGAAGACGAGCCGTCCCAGAATCGCTCTGCT------TACTACTGGAGCGAGCTGGACGAGCTCGATGGCCGGATGCTGTTCGTCGGACGAGGCTGCTCCAGATCCTACGAGGCGGGTGAT---GAGGGCGTCTACTTCTTGGATGATCCGAGCATCCACCAGCCC------------------------------------------------------------------------------------------------------CTCTGCAGCGACAACGGCAAATGGTCGAAAGCACCAACTGTCGAGCGCTGCTTCCCGGAGCGA---------------------------------------------------------------------------------------------------------------------------GGC------TCGATCCACTCGCCTCCGGTTTGGATTCTCCCT
>Os05g46190.1
---------------------------------------------------CCTCCGTGGGCGGCGGCGAACGACGACGTCCTGCTCGAGATCGTCCGCCGCATCCCGTGCGGGATCGATCGCCGCAACATGGGCCGCGCCTGCCACTCCTGGCGCGTGGCGCTC------CTCCCGTGGCTCCTCCTCCCGAGAGCC------ACCTTCTCCTGTGTCCTCAGCGGCTGC---TCCCACCGCTTCTTCATCCCGCCCGGCGCGGTGCGCGCGCGCTACTTCGGCTCGTACGACGGCGGATGGCTCTTCCTCGCCATC---------------------------------AACCCCTTCCGG---------------CTCCTCGTCCTCCCCAAC---ATCGTCGCCGCCACCCTCTCGTGCAAGCCAACCGAGGAAGGATGCATCGTCGCCGGAATCATC------------------GGCCGCGCCGTGATCGCGTTGTGGCGCATGGGCGATCAGGTGTGGGAG------------------ATTGAAGCAGTACCG------------------GACCTCATACACCAC---------------GCCTTCCATTTCCTCATCCGATTGGAGCACATCATCGTGTGT------------------------------GAAGCCGTGCATTTC---------ACGGTCCTTGCTCGCTACCTCGTGGAGTCTCGCAAGAAGCTGCTCATGGTCGTCAGGTATTCCTTCCGGGTGTTCCAGATGAAG---------GAAGAAGACGAGCCGCTCAACAATGGC------------TACTACTGGAGCGAG------AAGCTCGAAGGCCGGATGCTGTTCGTCGGACGAGGCTGCTCCAGATCCTACGAGGCGGGTGAC---GAGGGCGTCTACTTCCTGGATGACCGGAGCTTCGCCGAGAAC------------------------------------------------------------------------------------------------------CGCTGCAGCGACAACGGCAAATGGTCGGGAGCACCAGCTGTCGATCGCTGCTTCCCGTCGCGA---------------------------------------------------------------------------------------------------------------------------GGC------TCGATCTACTCACCTCCGGTTTGGCTTCTCCCT
>Os05g46180.1
---------------------------------------------------CCTCGGTGGGCGGCGGCGGACGACGACGTCCTGTACGAGGTCGTCCGCCGCATCCCGTGCGAGATCGACCGCCGCCGCATGAGTCGCATCTGCCACTCCTGGCGCGTGGCGCTC------CTCCCGTGGCTCCTCCTCCCGAGAGCC---CGGACCTTCTCCTGCGCCCTCAGCGGCTTC---ACCCACCCCTTCCTCGTCCCGCGCGGCGCG---CGCGCGCGCTACTTCGGCTCGTACGACGGGGAATGGGTCTTCCTCGCCGTT------CAAGCTCAAGAGTACCCGCGTCGAGTGAACAACTTTCAT---------------TACTTCAACCTCCCCAAT---ATCGTCGCCGCCACCCTCTCCTGCAAGCCAACTGAACAGGGATGCATCGTCGCCGGCTTCCTC------------------GGCCACGCAGAGGTTGCGTTCTGGCGCATCGGCGATGATATGTGGGAAGCGGATTGGTTTAGGCCA---------------------------------GACCTCATATTCTAT---------------GCCTTCCTTTTCCTCGACCGAGGGGAACACATCCTTGCGTGT------------------------------TATGGCGTGGAATTC---------ACTGTCCTTGCTCGCTACCTCGTGGAGTCCCGCAAGAATCTGCTCATGGTCGTCAAGTTGACCTTCCGGGTGTTCCGGAAGAAA---------GAAGAGGACGAGCCGCTCTACAATGGCATGTTT------TACTACTGGAGCGAG------AAGCTCGAAGGCCGGATGCTGTTCGTCGGACGAGGCTGCTCCAGATCCTACGAGGCGGGCGAC---GAGGGCGTCTACTTCTTGGATGACCGGAGCTTCCGCAAGGAC------------------------------------------------------------------------------------------------------CGCTGCAGCGACAACGGCAAATGGTCGAAATCACCAAGTGTGGACCGCTGCTTCCCGGCGCGA---------------------------------------------------------------------------------------------------------------------------GGC------TCGATCGACTCGCCTCCGGTTTGGATTCTCCCT
>Os05g46150.1
---------------------------------------------------CCGCGGTGGCCGCACCTCTCCGACGACCTCCTGTACGAGATCGTCCGCCGCATCCCGTGCGAGGTCGACCGCCTCCACATGAGCCGCGCCTGCCGCTCCTGGCGCGTGGCGCTCCCCCCGCTCCCGTGGCTCCTCCTCCCGGAAGTC---CACACCTTCTCCTGCGCCCTCAGCGGCTGGCGCACCCACCCCTTCTTCCTCCCGCACGCGGCG---CGCGCCCGCTGCTTCGGTTCGTACGACGGCGCCTGGCTCTTCCTCGCCGTC---CCC---------------------------AACAACTTCGAG---------------TACATCGACCTCCCCAAC---ATCGTCGCCGCCACCCTCTCGCGCGCTCCAACCGAGCAAGGATGCATCGTCGCCGGTATCATC------------------------------ATCGCGTTCTGGCACATGGGCGATCGGTTG------------------------------------------GTG------------GACCTCCTCTACCTC---------------GACTTCCTTTTCCTCACCGAAGAGGAACACATTCGTGTGTGC---------------TATCCCGAGCGGATA------------TTC---------CAGGTCCTTGCTCGCTACCTCGTGGAATCCCGAGGGAGTCTGCTCATGGTGGTCAGACTAGCTTTCCGGGTGTTTCAGAAAGAG---------GAAGAAGAAGAA------GAAGAAGACGCGTTT------TACTACTGGAGCGAG------AAGCTCGAAGGCCGGATGCTGTTCGTCGGACGAGGCTGCTCCAGATCCTACGAGGCGGCCGAT---GAGGGCGTCTACTTCTTGGATGACCGGAGCTTCGTCGAGCCC------------------------------------------------------------------------------------------------------CGCTGCAGCGACAACGGCAAATGGTCGAAATCACCTTCCGTCGAGCGCTGCTTCCCGGAGCGA---------------------------------------------------------------------------------------------------------------------------GGCCCGAGATCCAAGTACTCGCCTCCAGTTTGGATTCTCCCT
>Os05g46160.1
---------------------------------------------------------TGGGCGTACCTCTCCGAGGACCTCCTCGACGACATCGTCCGCCGCCTCCCGTGCGAGGTCGACCGCCTCCGCATGAGCCACGTCTGCCGCTCCTGGCGCGTGGCGCTCCCCCCGCTCCCGTGGCTCCTCCTCCCGGAAGTC---CACACCTTCTCCTGCGTCCTCAGCGGCTGGCGCACCCACCCCTTCTTCCTCCCGCACGCGGCG---CGCGCCCGCTACTTCGGTTCGTACGACGGCGCCTGGCTCTTCCTCGCCATC---GTC---------------------------AACAACTTCCAG---------------TACCTCGACCTCCCCAAC---ATCGTCGCCGCCACTCTCTCGTGCCCGCCGACTGAACAAGGATGCGTCGTCGCCGGTATCATCGTACTTCCT---------------------GTCGCGTTCTGGCGCATGGGCGATCGCGTC------------------------------------------GTG------------GACCTCATATACTTC------------AAGAATTTCCTTCTGCTCACCGATGGGGAAAACATTTACGTGTGT---TTCCATGGACCG---------------------------TTC---------CGGGTCCTTGCTCGCTACCTCGTGGAGTCCCGAGGGGATATTCTCATGGTCGTCAGGTTTCGCTTCCGGGTGTTCCAACACAAA---------GAG------------------------------------AACTTGTGGAGCTTG------GAGCTCGATGGCCGGATGCTGTTCGTCGGACGAGGCTGCTCCAGATCGTACGAGGCGCGCGACTACGAGGGCGTCTACTTCTTGGATGACCGGAGCTTCCACGACCCC------------------------------------------------------------------------------------------------------CGCTGCAGCGACAACGGGAGATGTTCGAGACCACCTTCCGTCGAGCGCTGCTTCCCGGAGCGG---------------------------------------------------------------------------------------------------------------------------GGCTCGAGATCCAAGTACTCGCCTCCGGTTTGGATTCTCCCT
>Os05g46060.1
---------------------------------------------------CGGCGGTGGGCGCGCCTCCCAGACGAAGTCCTGCGCGAGCTCTACCGCCGCATCCCGTGCGAGATCGACCGCCACTACGCGCGCCGCGTCTGCCACTCCTGGCGCGCGGCGCTC------GTCCCGTGGCTCCTCCTCCCGGAGACC---CACACCTTCTCCTGCGTCCTCAGCGAGTGC---GCACACCGCTTCTTCCTCCCGAGCGGCGCG---CGCGCGCGCTACTTCGGTTCGTACGACGGCGCCTGGCTCTTCCTCGCCGTG---GCA---------------------------AACAACTTCCAG---------------TACCTCGACCTCCCCAAC---ATCGTCGCCGCCGCGCTCTCGCGGCCGCCAACTGAACGAGGATGCGTCGTCGCCGGCATCATC------------------------------GTCGCGTTCTGGCGCATGGGCGATCGGGTG------------------------------------------GTG------------GACATCCTGCACTACACCTTCAACCGCAACGCTTTCCTTGTCCTCACCACGGAGGAAAACGCGCTTGTGTGC---TTCCATGGA------------------------------TTC---------CCGGTCCTTGCTCGCTACCTCGTGGAGTCCCGCGGGGAAGTTCTCATGGTCGTCAGGTTAGGCTTCAGGGTGTTCGAGAGAAGA------------------------------------------------TGCATATGGAACTCG------GAGCTCGAAGGCCGGATGCTGTTCGTCGGACGAGGCTGCTCAAGATCCTACGAGGCGGCCGAT---GAGGGCGTCTACTTCTTGGATGACCGGAGCTTCCGCGAC------------------------------------------------------------------------------GAGCAGCCGATCTTCCGTCGCGCCAACCGTTGCAGCGACAACGGCAAATGGTTGGAAGCGCCTTTCCTCGACCGCTGCTTGCCGGAGCGA---------------------------------------------------------------------------------------------------------------------------GGC------TCGAAATGCTCGCCTCCGGTTTGGATTCTCCCT
>Os05g46050.1
---------------------------------------------------CAGTTCTGGAACCTCTTGCCCGACGACATCCTGGAGTTGCTGGTCGGCCGCAACCTGTGCGAGATCGACCGCCTCCACGCGCGCCGCGTCTGCCACTCCTGGCGCGCGGCGTTC------CTGCCGTTGCTCCTCCTCCCGGAAGCCAACCACGCCTTCTCCTGCGTCCTCAGCGGCTGG---ACCCACCCCTTCTTCCTCCCGCGCGCCGCGCGGCGCGCCCGCTGCTTCGGCTCGTGCGATGGCGTCTGGCTCTTCCTCGCCATGGAG------------------------------CACAGCTTCCAG---------------TTCCTCGACCTCCCCAAC---ATCGTCGCCGTCACGCTCTCGCGCCAGCCAACCCAGCAAGGATGCGTCGCCGCCGGCATCATCGAGCTCCCT---------------------TTCGCGTTCTGGCGCATGGGGGATCGGGTG------------------------------------------GTA------------GACGTCATATACCAC------------AAC---TTCCTCTTCCTCACCCAGGACGAACACATTCGTGTGTGCGAGTTCCACGAC------------------------------TTC---------GCCGTCCTTGCTCGCTACCTCGTGCTGTGCCGGGGGAAGGTGCTCATGGTCGTCAGGTTGGGCTTCCGGGTGTTCGAGAGAGTGCTGGTGGTG---------------------------------GTGGTCCACACCTGGAGCGAG------GAGCTCGGCGGCAGGATGCTGTTCCTCGGGCGAGGCTGCTCCAGATCCTACGAGGAGGCCGAT---GAGGGCGTCTACTTCTTGGATGACCGGAGCTTCCGTGAC---------------------------------------------------------GACATGGTGTTCGATCACACC---------------------------CATTGCTGCGACAATGGCAGATGG------------------------------------------------------------------------------------------------------------------------------------------------------------------------------------------------------------
