# Supplementary material for: Impact of recurrent gene duplication on adaptation of plant genomes
Source: BMC Plant Biol. 2014 May 31;14:151. doi: 10.1186/1471-2229-14-151 (PMC4049390; doi:10.1186/1471-2229-14-151)
Supplement: Additional file 4 — Contains the cleaned alignments of the clusters with codons under selection. [file 1471-2229-14-151-S4.zip › 4437544801233534_add4/Additional_file_4/Orysacluster28_large_aligned.fasta]

>Os07g03458.1
---GCCGTCGTTCTGGCCATGGCGACCACGCCGGCGGTGGCGCAGAACTCGCCGCAGGACTTCGTGGACCTCCACAACGCGGCGCGACGCGTGGAGGGCGTCGGC------GAGGTGGTCTGGGACGACGCCGTGGCGGCGTACGCGGAGAACTACGCGGCGGAGCGCGCC---TGCGCGCTCATCCACTGGAAGGCCGGCTACGGCGAGAACCTCTTC------GCAGCGGACGCCGTCAACAGCTGGGTGGGGGAGAAGGATCTGTACGACTACGACAGCAACAGCTGC---GGGTCGTGGGACTCGTGCCTCCACTACACGCAGGTGATGTGGAGCCGCACGACGGCGATCGGCTGCGCCCGCGTGGACTGCGACAAC---GTCTTCATCACCTGCAACTACAACCCCGCCGGCAACTTCCAGGGAGAGCGCCCCTTCGAGCGTGGCCTCACTCTCTCTGCT
>Os07g03279.1
---GCCGTCGTTCTGGCCATGGCGACCACGCCGGCGGTGGCGCAGAACTCGCCGCAGGACTTCGTGGACCTCCACAACGCGGCGCGACGCGTGGAGGGCGTCGGC------GAGGTGGTCTGGGACGACGCCGTGGCGGCGTACGCGGAGAACTACGCGGCGGAGCGCGCC---TGCGCGCTCATCCACTGGAAGGCCGGCTACGGCGAGAACCTCTTC------GCAGCGGACGCCGTCAACAGCTGGGTGGGGGAGAAGGATCTGTACGACTACGACAGCAACAGCTGC---GGGTCGTGGGACTCGTGCCTCCACTACACGCAGGTGATGTGGAGCCGCACGACGGCGATCGGCTGCGCCCGCGTGGACTGCGACAAC---GTCTTCATCACCTGCAACTACAACCCCGCCGGCAACTTCCAGGGAGAGCGCCCCTTCGAGCGTGGCCTCACTCTCTCTGCT
>Os07g03368.1
------------------ATGGCGACCACGCCGGCGGTGGCGCAGAACTCGCCGCAGGACTTCGTGGACCTCCACAACGCGGCGCGACGCGTGGAGGGCGTCGGC------GAGGTGGTCTGGGACGACGCCGTGGCGGCGTACGCGGAGAACTACGCGGCGGAGCGCGCC---TGCGCGCTCATCCACTGGAAGGCCGGCTACGGCGAGAACCTCTTC------GCAGCGGACGCCGTCAACAGCTGGGTGGGGGAGAAGGATCTGTACGACTACGACAGCAACAGCTGC---GGGTCGTGGGACTCGTGCCTCCACTACACGCAGGTGATGTGGAGCCGCACGACGGCGATCGGCTGCGCCCGCGTGGACTGCGACAAC---GTCTTCATCACCTGCAACTACAACCCCGCCGGCAACTTCCAGGGAGAGCGCCCCTTCGAGCGTGGCCTCACTCTCTCTGCT
>Os07g03409.1
------------CTGGCCATGGCGGCCAGCACGGCGGCGGCGCAGAGCTCGCCGCAGGACTTCGTCGACGCCCACAACGACGCCCGCCGCGGCGAGGGCGTCGGCCTCCCCGACGTGGTGTGGAACACGACGCTGCAGGCGTTCGCGGAGAGCTACGTGGCGGTGCTCGCC---TGCAGCCTCGACCAC---CAGCTGGGCTACGGCGAGAACCTGTAC------GCGGCGGACGCGGTCGGCTTGTGGATGGAGGAGAAGGCGGACTACGTGTACAGCAGCAACACGTGCACGGGGGCGCTGCTCGACTGCGGCCACTACACGCAGGTGGTGTGGCGGAGCACGACGTCGATCGGCTGCGCGCGCGCCGCCTGCAGCAACGGTGTCATCATCAGCTGCAACTATTTCCCGCCCGGCAACTTCCCCGATCAGCGCCCTTAC------------------------
>Os07g03499.1
------------CTGGCCATGGCGGCCAGCACGGCGGCGGCGCAGAGCTCGCCGCAGGACTTCGTCGACGCCCACAACGACGCCCGCCGCGGCGAGGGCGTCGGCCTCCCCGACGTGGTGTGGAACACGACGCTGCAGGCGTTCGCGGAGAGCTACGTGGCGGTGCTCGCC---TGCAGCCTCGACCAC---CAGCTGGGCTACGGCGAGAACCTGTAC------GCGGCGGACGCGGTCGGCTTGTGGATGGAGGAGAAGGCGGACTACGTGTACAGCAGCAACACGTGCACGGGGGCGCTGCTCGACTGCGGCCACTACACGCAGGTGGTGTGGCGGAGCACGACGTCGATCGGCTGCGCGCGCGCCGCCTGCAGCAACGGTGTCATCATCAGCTGCAACTATTTCCCGCCCGGCAACTTCCCCGATCAGCGCCCTTAC------------------------
>Os07g03319.1
------------CTGGCCATGGCGGCCAGCACGGCGGCGGCGCAGAGCTCGCCGCAGGACTTCGTCGACGCCCACAACGACGCCCGCCGCGGCGAGGGCGTCGGCCTCCCCGACGTGGTGTGGAACACGACGCTGCAGGCGTTCGCGGAGAGCTACGTGGCGGTGCTCGCC---TGCAGCCTCGACCAC---CAGCTGGGCTACGGCGAGAACCTGTAC------GCGGCGGACGCGGTCGGCTTGTGGATGGAGGAGAAGGCGGACTACGTGTACAGCAGCAACACGTGCACGGGGGCGCTGCTCGACTGCGGCCACTACACGCAGGTGGTGTGGCGGAGCACGACGTCGATCGGCTGCGCGCGCGCCGCCTGCAGCAACGGTGTCATCATCAGCTGCAACTATTTCCCGCCCGGCAACTTCCCCGATCAGCGCCCTTAC------------------------
>Os07g03600.1
------------CTGGCCATGGCGGCCAGCACGGCGGCGGCGCAGAGCTCGCCGCAGGACTTCCTCGACGCCCACAACGCCGCCCGGCGCGGCGAGGGCGCCGGCCTCCCCGACGTGGCGTGGAGCACGACGCTGCAGGCGTTCGCGGAGAGCTACGTGGCGCAGCTCGCCGCCTGCAGCCTCGCGCAC---GACCTGGGCTACGGCGAGAACCTGTACGGCAGCGCGGCGGCCGCGGTCAGCAAATGGATGGAGGAGAAGGCGGACTACGTGTACAGCAGCAACACGTGCACGGGGGCGCTGCTGGAGTGCGGCCACTACACGCAGGTGGTGTGGCGGAGCACGACGTCGATCGGCTGCGCGAGCGCCGCCTGCAGCAACGGCGTCATCATCAGCTGCAACTATTCCCCGCCCGGCAACTGGCCCGATCAGCGCCCTTAC------------------------
>Os07g03580.1
GGC---------CTCGCCATGGAGGCCGGAACGGCGGCGGCGCAGAGCTCGCCGCAGGACTTCCTCGACGCCCACAACGCCGCCCGGCGCGGCGAGGGCGTGGACCTCCCCGACGTGGCGTGGAACGCGACCCTGGAGGCGTTCGCGGAGAGCGTGGTGGCGAGCGCCGCCGGCTGCGATCTCCGGCAC---------GGCTACGGCGAGAACCTCTAC------GCGGCGGACGCGGTTGGCTTGTGGATGGAGGAGAAGGCGTCCTACGTGTACAGCAGCAACACCTGCACCGGGGCGCTGCTCGACTGCGGCCACTACACGCAGATCGTGTGGCGGAGCACGACGTCGATCGGCTGCGGCCGCGCCGTCTGCAACAAC---GTCCTCATCAGCTGCAACTATTTCCCGCCCGGCAACGTCCCCAACGAGCGCCCGTAC------------------------
