# Supplementary material for: Impact of recurrent gene duplication on adaptation of plant genomes
Source: BMC Plant Biol. 2014 May 31;14:151. doi: 10.1186/1471-2229-14-151 (PMC4049390; doi:10.1186/1471-2229-14-151)
Supplement: Additional file 4 — Contains the cleaned alignments of the clusters with codons under selection. [file 1471-2229-14-151-S4.zip › 4437544801233534_add4/Additional_file_4/Orysacluster36_aligned.fasta]

>Os07g24870.1
---------------------------------------------------------------------------------------------------------------------------------------------------------------------------------------------------------------------------------------------------------------------------------------------------------------------------------------------------------------------------------------------------------------------------------------------------------------------------------------------------------------CGG---------------------------------CGAAACAGAGGA------GAGGAGACGGCGATCGGGAGGTACTGG---CTCCGGCGAGCTTCGGGCGAGGAGGAGGTGATGCCGGGGATGATGGCGGCATCGCGGAGCCGAGGGAGGTGGTGGCGACGTCGGCCGGCGCTCAGGCAAGGAGACAGAGGCGGCTGGAGGTGGTACAGTGGCAGCAACGCCACTGTTGCCGGCGGGGGCGCACCTCCAGTGGGAGGGCAGGCCGGGGGAGAGGAGGCTGCTGCGATGCCAGAGAAGACGGCGGCACGGCCGGACGGC---------------------------------------------------------------------------------------------------------------------------------------------------------------------------------------------------------------------------------------------------------------------------------------------------------------------------------------------------------------------------------------------------------------------------------------------------------------------------------------------------------------------------------------------------------------------
>Os09g01420.1
---------------------------------------------------------------------------------------------------------------------------------------------------------------------------------------------------------------------------------------------------------------------------------------------------------------------------------------------------------------------------------------------------------------------------------------------------------------------------------------------------------------CGG---------------------------------CGAAACAGAGGA------------------ATCGGGAGGTACTGG---CTCCGGCGAGCTTCGGGCGAGGAGGAGGTGATGCCGGGGATGAGGGCGGCGTCGCGGAGCCGAGGGAGGTGGTGGCGACGTCGGCCGGCGCACGGGAAACGCCACAGTGGCGGCCGGAGGCGGAACAGTGGCGGCAACGCCACAGTTGCCGGCGGGGGCGCACCTCCAGGGGGAGGGCAGGCCGGGGGAGAGGAGACTGCTGCGACGCCGGGGAAGGCGGCGGCACGGCCGGACGGC---------------------------------------------------------------------------------------------------------------------------------------------------------------------------------------------------------------------------------------------------------------------------------------------------------------------------------------------------------------------------------------------------------------------------------------------------------------------------------------------------------------------------------------------------------------------
>Os05g17710.1
---------------------------------------------------------------------------------------------------------------------------------------------------------------------------------------------------------------------------------------------------------------------------------------------------------------------------------------------------------------------------------------------------------------------------------------------------------------------------------------------------------------CGG---------------------------------CGAAACAGAGGA------------------ATCGGGAGGTACTGG---CTCCGGCGAGCTTCGGGCGAGGAGGAGGTGATGCCGGGGATGAAGGCGGCGTCGCGGAGCCGAGGGAGGTGGTGGCGACGTCGGCCGGCGCACGGGAAACGCGACAGTGGCGGCCGGAGGTGGAACAGTGGCGGCAACGCCACTGTT------------------------------------------------------------------------------------------CTCCGGTGCTTTCCCCGC------------------------------------------------------------------------------------------------------------------------------------------------------------------GAAACAGAGGGC---------------------------------------------------------------------------------------------------------------------------------------------------------------------------------------------------------------------------------------------------------------------------------------------------------------------------------------------------------------------
>Os04g05230.1
---------------------------------------------------------------------------------------------------------------------------------------------------------------------------------------------------------------------------------------------------------------------------------------------------------------------------------------------------------------------------------------------------------------------------------------------------------------------------------------------------------------CGG---------------------------------CGAAACAGAGGA------------------ATCGGGAGGTACTGG---CTCCGGCGAGCTTCGAGCGAGGAGGAGGTGATGCCGGGGATGAGGGCGGCGTCGCGGAGCCGAGGGAGGTGGTGGCGACGTCGGCCGGCGCACGGGAAACGCGACAGTGGCGGCCGGAGGTGGAACAGTGGCGGCAACGCCACTGTT------------------------------------------------------------------------------------------CTCCGGTGCTTTCCCGCGAAACGGAGGGCTGACCGAGGGAGAGGAGGTGGCTGCGAGGCCGAGGGAGAAGACGGCGCGGCCGGACGGCGCTCCGGCGAGGAGGGAGAGGCGGCTGGAGGCGGCCGGCGCGGAGGAAAGAGAAGGGCGATGGCGGGAACGCGCCTCCGGCGGTCACCGTGCGAAACGGAGGGCAGGCCGGGGTGGAGGAGGTGGCGGCGACGCTGGAGGAGGCGACGGCGCGACCGGCCGGTGCACGGTCGAGGCGGCACAGGCGGCTGGAGGCGGCCGGCGGCGTGGGAGAGAGAGGAGGGCGGCGGGGAGAGGGCTAGGGACCACGGGGAGGCTCGGGATGGGGTTAAAACGATAGAACGGAGTGAGGGGATCCCATTTTATAGGGTGGGGGCGGGAGCCGGGCTCGGGAGAGGGCAGAACGGCCACGGGAATAACGGCCGACGGCCATGGAAAGCGGCCGGACTTGGCGCGTCCGTTCCCGGGGAT---------------------------------------------------
>Os12g14870.1
------------------------------------------------------------------------------------------------------------------------------------------------------------------------------------------------------------------------------------------------------------------------------------------------------------------ATGATGATGACGGAGGCGGCGCCGCGAGACGACGAGCCGGGCGAGGATGAACGGGCGGCCGAAGGGACGTCGGCGACG---------------------------------------------------------------------------------------------------------------CGG---------------------------------CGAAACAGAGGA------------------ATCGGGAGGTACTGG---CTCCGGCGAGCTTCGGGCGAGGAGGAGGTGATGCCGGGGATGAGGGTGGCGTCGCTGAGCCGAGGGAGGTGGTGGCGACGTCGGCCGGCGCACGGGAAACGCGACAGTGGCGGCCGGAGGTGGAACAGTGGCGGCAACGCCACTGTT------------------------------------------------------------------------------------------CTCCGGTGCTTTCCCCGC------------------------------------------------------------------------------------------------------------------------------------------------------------------GAAACGGAGGGC---------------------------------------------------------------------------------------------------------------------------------------------------------------------------------------------------------------------------------------------------------------------------------------------------------------------------------------------------------------------
>Os10g01310.1
------------------------------------------------------------------------------------------------------------------------------------------------------------------------------------------------------------------------------------------------------------------------------------------------------------------------------------------------------------------------------------------------CCGGAGGGGAAGATGGCGACGTCGGCCGGCGCACAGGCACGGCGGAGGAGGCTGCCGAAGGCGACGTCGACGAGG------------------------------------CGG---------------------------------CGAAACAGAGGA------GAGGAGATGGCGATCGGGAGGTACTGG---CTCTGGCGAGCTTCGGGCGAGGAGGAGGTGATGCCGGGGAAGGAGGCGATGCCGCGGTGTCGACGAAGGAGACGGCGACGTCGGCCGACGCTC---------------------------------------------------------------------------------------------------------------------------------------------------------------------------------------------------------------------------------------------------------------------------------------------------------------------------------------------------------------------------------------------------------------------------------------------------------------------------------------------------------------------------------------------------------------------------------------------------------------------------------------------------------------------------------------------------------------------
>Os05g17230.1
---------------------------------------------------------------------------------------------------------------------------------------------------------------------------------------------------------------------------------------------------------------------------------------------------------------------------------------------------------------------------------------------------------------------------------------------------------------------------GGTGGCCGAAAGGACGCCGGCGACGAAGAGGATGGA------------------------------------CGAAACCGAGGA------GAGGAGACGGCGGTCGGGAGGTACTGG---CTCCGGCGAGCTTCGGGCGAGGAGGAGGTGATGCCGGGGATGAGGGCGGCGTCGCGGAGCCGAGGGAGGTGGTGGCGACGTCGACCGGCGCTCAGGCAGGGAGATAGAGGCGGCTGGAGGCGGCCGGCGCGGAGGAAAGGGAAGGGCGACGGCGGAAACGTAGCTTCGGGGGGAGGGCAGGCCGGCGAAGAGGAGGTGGCGGCGACGCTGGAGGAGGCGACGGCACGGCCGGCCGGT---------------------------------------------------------------------------------------------------------------------------------------------------------------------------------------------------------------------------------------------------------------------------------------------------------------------------------------------------------------------------------------------------------------------------------------------------------------------------------------------------------------------------------------------------------------------
>Os05g17210.1
---------------------------------------------------------------------------------------------------------------------------------------------------------------------------------------------------------------------------------------------------------------------------------------------------------------------------------------------------------------------------------------------------------------------------------------------------------------------------GGTGGCCGAAAGGACGCCGGCGACGAAGAGGATGGA------------------------------------CGAAACCGAGGA------GAGGAGACGGCGGTCGGGAGGTACTGG---CTCCGGCGAGCTTCGGGCGAGGAGGAGGTGATGCCGGGGATGAGGGCGGCGTCGCGGAGCCGAGGGAGGTGGTGGCGACGTCGACCGGCGCTTAGGCAGGGAGATAGAGGCGGCTGGAGGCGGCCGGCGCGGAGGAAAGGGAAGGGCGATGGCGGAAACGTAGCTTCGGGGGGAGGGCAGGCCGGCGAAGAGGAGGTGGCGGCGACGCTGGAGGAGGCGACGGCACGGCCGGCCGGT---------------------------------------------------------------------------------------------------------------------------------------------------------------------------------------------------------------------------------------------------------------------------------------------------------------------------------------------------------------------------------------------------------------------------------------------------------------------------------------------------------------------------------------------------------------------
>Os03g33920.1
------------------------------------------------------------------------------------------------------ATGGGACGTCGACGACGAGAACGATCGGAGACGACGCTGATGGACCGCGGAGGGGTTTGGATGGAGGGGAAACGATGCCGAGGACGACCTTGCCGCTGCGATGCCGGAGGTGGTGGAGGTGTGGCCGACCGGTGCACGGGCGAGGAGGGACGGGCGGCCGAACAACTCCGGCGAGGCGGATGGAGAGGTTCGCGGCGATGTGCG---------------------------------------------------------------------------------------------------------------------------------------------------------------------------------------------------------------------------------CGAAACCGAGGG------GAGGGGACGGCAGCT------------GTGTTCCGGCGAAATTCGGGCGAGGAGGAGGTGATGCCGGGGATGAGGGCGGCGTCGCGGAGCCGAGGGAGGTGGTGGCGACGTCGACCGGCGCTCAGGCAGGGAGATAGAGGCGGCTGGAGGCGGCCGACGCGGAGGAAAGGGAAGGGCGACGGCGGGAACGCAGCTCCGGGGGGAGGGCAAGCCGGGGAAGGGGAGGCAGCTGCGATGCTGGAGGAGGCGACGGCGCGACCGGACGAC---------------------------------------------------------------------------------------------------------------------------------------------------------------------------------------------------------------------------------------------------------------------------------------------------------------------------------------------------------------------------------------------------------------------------------------------------------------------------------------------------------------------------------------------------------------------
>Os06g01520.1
ATGCCGGAGGTGGTGGTGCCGCGGCTGACCGGTAAACAAGCGAGGAGGAACGGGCGGCCGGAGGACTCCGGCGAGGCGGGTAGAGGGGTTGGTGGCGACACG---------------------------------------------------------------------------------------------------------------------------------------------------------------------------------------------------------------------------------------------------------------------------------------------------------------------------------------------------------------------------------------------------------------------------------------------CGAAACCGAGGG------GAGGGGACGGCAGCT------------GTGTTCCGGCGAAATTCGGGCGAGGAGGAGGAGATGCCGGGGATGAGGGCGGCGTCGCGGAGTCGAGGGAGGTGGTGGCGACGTCGACCGGCGCTCAGGCAGGGAGATAGAGGCGGCTGGAGGCGGCCGACGCGGATGAAAGGGAAGGGCGACGGCGGGAACGCAGCTCCGGGGGGAGGGCAAGCCGGGGAAGGGGAGGCAGCTGCGATGCTGGAGGAGGCGACGGCGCGACCGGACGAC---------------------------------------------------------------------------------------------------------------------------------------------------------------------------------------------------------------------------------------------------------------------------------------------------------------------------------------------------------------------------------------------------------------------------------------------------------------------------------------------------------------------------------------------------------------------
>Os06g36630.1
------------------------------------------------------------------------------------------------------ATGGGACGTCGACGACGAGAACGATCGGAGACGACGCTGATGGACCGCGGAGGGGTTTGGATGGAGGGGAAACGATGCCGAGGACGACCTTGCCGCTGCGATGCCGGAGGTGGTGGAGGTGTGGCCGACCGGTGCACGGGCGAGGAGGGACGGGCGGCCGAACAACTCCGGCGAGGCGGATGGAGAGGTTCGCGGCGATGTGCG---------------------------------------------------------------------------------------------------------------------------------------------------------------------------------------------------------------------------------CGAAACCGAGGG------GAGGGGACGGCAGCT------------GTGTTCCGGCGAAATTCGGGCGAGGAGGAGGTGATGCCGGGGATGAGGGTGGCGTCGCGGAGCCGAGGGAGGTGGTGGCGACGTCGACCGGCGCTCAGGCAGGGAGATAGAGGCGGCTGGAGGCGGCCGACGCGGAGGAAAGGGAAGGGCGACGGCGGGAACGCAGCTCCGGGGGGAGGGCAAGCCGGGGAAGGGGAGGCAGCTGCGATGCTGGAGGAGGCGACGGCGCGACCGGACGAC---------------------------------------------------------------------------------------------------------------------------------------------------------------------------------------------------------------------------------------------------------------------------------------------------------------------------------------------------------------------------------------------------------------------------------------------------------------------------------------------------------------------------------------------------------------------
>Os09g38590.1
------------------------------------------------------------------------------------------------------ATGGGACGTCGACGACGAGAACGATCGGAGACGACGCTGATGGACCGCGGAGGGGTTTGGATGGAGGGGAAACGATGCCGAGGACGACCTTGCCGCTGCGATGCCGGAGGTGGTGGAGGTGTGGCCGACCGGTGCACGGGCGAGGAGGGACGGGCGGCCGAACAACTCCGGCGAGGCGGATGGAGAGGTTTGCGGCGATGTGCG---------------------------------------------------------------------------------------------------------------------------------------------------------------------------------------------------------------------------------CGAAACCGAGGG------GAGGGGACGGCAGCT------------GTGTTCCGGCGAAATTCGGGCGAGGAGGAGGTGATGCCGGGGATGAGGGCGGCGTCGCGGAGCCGAGGGAGGTGGTGGCGACGTCGACCGGCGCTCAGGCAGGGAGATAGAGGCGGCTGGAGGCGGCCGACGCGGAGGAAAGGGAAGGGCGACGGCGGGAACGCAGCTCCGGGGGGAGGGCAAGCCGGGCAAGGGGAGGCAGCTGCTATGCTGGAGGAGGCGACGGCACGACCGGAAGAC---------------------------------------------------------------------------------------------------------------------------------------------------------------------------------------------------------------------------------------------------------------------------------------------------------------------------------------------------------------------------------------------------------------------------------------------------------------------------------------------------------------------------------------------------------------------
>Os08g12100.1
------------------------------------------------------------------------------------------------------------------------------------------ATGATGGACCGCGGAAGGGTTTGGATGGAGGGGAAACGATGCCGAGGACGACCTTGCCGCTGCGATGCCGGAGGTGGTGGAGGTACGGCCGACCGGTGCACGGGCGAGGAGGGACGGGCGGCCGAACAACTCCGGCGAGGCGGGTGGAGAGGTTCGCGGCGATGTGCG---------------------------------------------------------------------------------------------------------------------------------------------------------------------------------------------------------------------------------CGAAACCGAGGG------GAGGGGACGGCAGCT------------GTGTTCCGGCGAAATGCGGGCGAGGAGGAGGTGGTGCCGGGGATGAGGGCGGCGTCGCGGAGCCGAGGGAGGTGGTGGCGACGTCGACCGGCGCTCAGGCAGGGAGATAGAGGCGGCTGGAGGCGGCCGGCGCGGAGGAAAGGGAAGGGCGACGGCGGGAACGCAGCTCCGGGGGGAGGGCAGGCCGGCGAAGAGGAGGTGGCGGCGACGCTGGAGGAGGCGACGGCACGGCCGGCCGGC---------------------------------------------------------------------------------------------------------------------------------------------------------------------------------------------------------------------------------------------------------------------------------------------------------------------------------------------------------------------------------------------------------------------------------------------------------------------------------------------------------------------------------------------------------------------
>Os07g45730.1
------------------------------------------------------------------------------------------------------------------------------------------ATGATGGACCGCGGAGGGGTTTGGATGGAGGGGAAACGATGCCGAGGACGGCCTTGCCGCTGCGATGCCGGAGGTGGTGGAGGTGTGGCCGACCGGTGCACGGGCGAGGAGGGACGGGCGGCCGAACAACTCCGGCGAGGCGGCTGGAGAGGTTCGCGGCGATGTGCG---------------------------------------------------------------------------------------------------------------------------------------------------------------------------------------------------------------------------------CGAAACCGAGGG------GAGGGGACGGCAGCT------------GTGTTCCGGCGAAGTTCGGGCGAGGAGGAGGTGATGCCGGGGATGAGAGCGGCGTCGTGGAGCCGAGGAAGGTGGTGGCGACGTCGACCGGCGCTCAGGCAGGGAGATAGAGGCGGCTGGAGGCGGCCGGCGCGGAGGAAATGGAAGGGCGACGGCGGAAACGTAGCTCCGGGGGGAGGGCAGGCCGGGGTGGAGGAGGTGGCGGCGACGCTGGAAGAGGCGACGGCGCGGCCGGCCGGT------------------------------------------------------------------------------------------------------------------------------------------------------------------------------------------------------------------------------------------------------------------------------------------------------------------------------------------------------------------------------------------------------------------------------------------------------------------------------------------------------------------GAGAGGGCGACGGTGGGGAGGTGGCTAGAGACCACGGGAGACCTAAAGCGA
>Os01g47210.1
---------------------------------------------------------------------------------------------------------------------------------------------------------------------------------------------------------------------------------------------------------------------------------------------------------------------------------------------------------------------------------------------------------------------------------------------------------------------------------------------------------------------------------------------------CGAAACCGAGGA------GAGGGGACGGCAGCT------------GCGTTCCGGCGAAATTCGGGCGAGGAGGAGGTGATGCCGGGGAAGAAGGCGATGCCGCGGTGTCGAAGGAGGAGACGGCGGCGTCGATCGGCG------------------------------------------------------------------------------------------------------------------------------------------------------------------------------------------------------------------------------------------------------------------------------------------------------------------------------------------------------------------------------------------------------------------------------------------------------------------------------------------------------------------------------------------------------------------------------------------------------------------------------------------------------------------------------------------------------------------------
>Os12g28370.1
---------------------------------------------------------------------------------------------------------------------------------------------------------------------------------------------------------------------------------------------------------------------------------------------------------------------------------------------------------------------------------------------------------------------------------------------------------------------------------------------------------------------------------------------------CGAAACCGAGGA------GAGGGGACGGCAGCT------------GTGTTCCGGCGATGTTCGGGCGAGGAGGAGGTGATGCCGGGGATGAGAGCGGCGTCGTGGAGCCGAGGGAGGTGGTGGCGACGTCGACCGGCGTGCAGGCAGGGAGATGGAGGCGACTGGAGGCGGCCGGCGCGGAGAAAAGAGGAGGGCGACGGGGAGAAGGCAGCTCCGGGGGGAGGGCAGGCCGGCGAAGAGGAGGTGGCGGCGATGCTGGAGGAGGCGACGGTGCGGCCGGCCGGC---------------------------------------------------------------------------------------------------------------------------------------------------------------------------------------------------------------------------------------------------------------------------------------------------------------------------------------------------------------------------------------------------------------------------------------------------------------------------------------------------------------------------------------------------------------------
>Os06g17629.1
---------------------------------------------------------------------------------------------------------------------------------------------------------------------------------------------------------------------------------------------------------------------------------------------------------------------------------------------------------------------------------------------------------------------------------------------------------------------------------------------------------------------------------------------------CGAAACCGAGGA------GAGGGGACGGCAGCT------------GTGTTCCGGCGATGTTCGGGCGAGGAGGAGGTGATGCCGGGGATGAGAGCGGCGTCGTGGAGCCGAGGGAGGTGGTGGCGACGTCGACCGGCGTGCAGGCAGGGAGATGGAGGCGACTGGAGGCGGCCGGCGCGGAGGAAATGGATGGGCGACGGCGGAAACGCAGCTCCGGGGGGAGGGCAGGCCGGCGTGGAGGAGGTGGCGGCGACGCTGGAGGAGGCGACGGCGCGGCCGGCCGGC---------------------------------------------------------------------------------------------------------------------------------------------------------------------------------------------------------------------------------------------------------------------------------------------------------------------------------------------------------------------------------------------------------------------------------------------------------------------------------------------------------------------------------------------------------------------
>Os06g17659.1
---------------------------------------------------------------------------------------------------------------------------------------------------------------------------------------------------------------------------------------------------------------------------------------------------------------------------------------------------------------------------------------------------------------------------------------------------------------------------------------------------------------------------------------------------CGAAACCGAGGA------GAGGGGACGGCAGCT------------GTGTTCCGGCGATGTTCGGGCGAGGAGGAGGTGATGCCGGGGATGAGAGCGGCGTCGTGGAGCCGAGGGAGGTGGTGGCGACGTCGACCGGCGTGCAGGCAGGGAGATGGAGGCGACTGGAGGCGGCCGGCGCGGAGGAAATGGATGGGCGACGGCGGAAACGCAGCTCCGGGGGGAGGGCAGGCCGGCGTGGAGGAGGTGGCGGCGACGCTGGAGGAGGCGACGGCGCGGCCGGCCGGC---------------------------------------------------------------------------------------------------------------------------------------------------------------------------------------------------------------------------------------------------------------------------------------------------------------------------------------------------------------------------------------------------------------------------------------------------------------------------------------------------------------------------------------------------------------------
>Os10g10664.1
---------------------------------------------------------------------------------------------------------------------------------------------------------------------------------------------------------------------------------------------------------------------------------------------------------------------------------------------------------------------------------------------------------------------------------------------------------------------------------------------------------------------------------------------------CGAAACCGAGGA------GAGGGGACGGCAGCT------------GTGTTCCGGCGATGTTCGGGCGAGGAGGAGGTGATGCCGGGGATGAGAGCGGCGTCGTGGAGCCGAGGGAGGTGGTGGCGACGTCGACCGGCGTTCAGGCAGGGAGATGGAGGCGACTGGAGGCGGCCGGCGCGGAGGAAATGGATGGGCGACGGCGGAAACGCAGCTCCGGGGGGAGGGCAGGCCGGCGTGGAGGAGGTGGCGGCGACGCTGGAGGAGGCGATGGCGCGGCCGGCCGGC---------------------------------------------------------------------------------------------------------------------------------------------------------------------------------------------------------------------------------------------------------------------------------------------------------------------------------------------------------------------------------------------------------------------------------------------------------------------------------------------------------------------------------------------------------------------
>Os12g17020.1
------------------------------------------------------------------------------------------------------------------------------------------------------------------------------------------------------------------------------------------------------------------------------------------------------------------------------------------------------------------------------------------------------------------------------------------------------------------------------------------------------------------ACCGGCGAGGAGGCGACGACGAATGCCGGCGGGCGAAGGGGAGGCGATGCCGAGGAGACGGCGGCCGGGAGGTACTGG---CTCCGGCGAGCTTCGGGCGAGGAGGAGGTGATGCCGGAGATGAGGACGGCGTCGCAGAGGCGAGGGAGGTGGTGGCGACGTCGGCCGGTGCAAAGGCGAGGCGGCACAGGCGGTTGGAGGCGGAGCAGTGGCGGCAACACCACCGTTGCCGGCGGGGACGCACCTCTAGGG---------------------------------------------------------------------------------------------------------------------------------------------------------------------------------------------------------------------------------------------------------------------------------------------------------------------------------------------------------------------------------------------------------------------------------------------------------------------------------------------------------------------------------------------------------------------------------------------------------------------------------------
>Os06g32360.1
---------------------------------------------------------------------------------------------------------------------------------------------------------------------------------------------------------------------------------------------------------------------------------------------------------------------------------------------------------------------------------------------------------------------------------------------------------------------------------------------------------------------------------------------------------------------GGGAAGGCGACGACCGGGATGTACTGG---TTCCGGCGAGATTTGGGCAAGGAGGAGGTGAGGACAGGGGAGTGGACAACGTCACAGTGCCGAGGGAGGTGGTGGCGACGTCGGCCGGCGCACGGGAGACGCGGCAGAGGCGGCCGGAGGCGGAACAGTGGCGTTGCCGCCACTGTCGCCGGTGGGGGCGCGTCTCCGGCGGGAGGCGGCGCCGGGGAAGAGGATGCACCTGCGAGGCCGAGGGAGAAGACGGCGCGGCCGGACGGT---------------------------------------------------------------------------------------------------------------------------------------------------------------------------------------------------------------------------------------------------------------------------------------------------------------------------------------------------------------------------------------------------------------------------------------------------------------------------------------------------------------------------------------------------------------------
>Os05g25120.1
---------------------------------------------------------------------------------------------------------------------------------------------------------------------------------------------------------------------------------------------------------------------------------------------------------------------------------------------------------------------------------------------------------------------------------------------------------------------------------------------------------------------------------------------------------------------GTGGAGACGGCGGCC---------------GGGCGACAGCGTTCCGGCGAAACAGAGGAGCAGCCGGAGGAGAGGACGACGCTGCGACATCGACGGAGGAGACGGCGACGTCGGTCGGCGCACAGGAGACGCGGCAGAGGCGGCCGGAGGCAGAACAGTGGCGACAACGCCACTGTTGCCGGCGGGGGCGCACCTCCGGGGGGAGGGCAGGCCGGGGGAGAGGAGGCTGCTGCGATGCCGAGGGAGGCGACGGCACAGCCGACTGGC---------------------------------------------------------------------------------------------------------------------------------------------------------------------------------------------------------------------------------------------------------------------------------------------------------------------------------------------------------------------------------------------------------------------------------------------------------------------------------------------------------------------------------------------------------------------
