# Supplementary material for: Impact of recurrent gene duplication on adaptation of plant genomes
Source: BMC Plant Biol. 2014 May 31;14:151. doi: 10.1186/1471-2229-14-151 (PMC4049390; doi:10.1186/1471-2229-14-151)
Supplement: Additional file 4 — Contains the cleaned alignments of the clusters with codons under selection. [file 1471-2229-14-151-S4.zip › 4437544801233534_add4/Additional_file_4/Orysacluster54_aligned.fasta]

>Os02g28240.1
---------------------------------------------------------------------------------------------------------------------------ATGTGGCTCATCGCCCCACCCGTCGAGCGGGTCTTCTTCTACCGCCTCGGCGACGGTGCCACATGT---------GTCGACGTTGCGCTGTCCAGGTTGGTCGACTCCCTAGCCCGCGCGCTCCACGTCTTCTACCCGCTCACCGTCCGCCTCCGCCGCACGCCCGGCAAGGCCAACCGGTACGAGCTCTTCTACCAGCCAGGCGACGCCATCGCCTTCACCGTCGCCGAGCAC------GTGTCGATGAGCTGGCCACGGATGACCCGAGGG---------GCGCGGTGCTGG---------------------------------------------------------------TGCGGCCGGCGGCGC------------GCTCGAGCTCCACGAACTTCCTCCACA---------GCTCAGGCGCCGCCGCCGCCCGTCATCGACCGCACGTCCATCCCTGAACGTGAAGATATCCAC---------------------------CATGTAAAGACGAGGACG---------------------TCGCCCGACGTCGTCGACAGCAAGCTC---------ACCACATTCACGCTGTCAAGGGAAAACCTGCAGAGCATCAGGGACAGGGTCAGCGCCGCGGCG------------------------------------------------------------------------------------------------TGCTGCCTCCGC------------------------------------------------------------------------------------GGCGCGGGCGGCGACGTCGAAGCAGAGCCTCGGAACCAT---GGCCGCCGTGCCCACCTCGTCTTCGCCACCGAT---------CTCCGGTCACGGATGGAACCCCACATCCCGGACAAGTACCTCGGGAACTGCATCGGCACGTGCTTCGCGTCGGCGCCCAGAATGGACATCGCC------GATGGCCTATTCGCGGCCTGCGCTGCGATCGCCGCCGCCGTCGACGAAGGAATGCGATATGATCAAGGCTACTGGGACAGGTGCAGGGAGCACAGGGCAGAGACGACC---------------TGG---------CCGTTGTCGGTGGCCGGGTCACCGAGGTTCCGC------------GTGTACGACGTCGACTTTGGGTTCGGGAGTCCGGCGAAGGTGGAGATCGTGTCCGTGGCGAAGACCGGCGCGATGTCGGTGGCGGAG------------------------------------------GGCCGTGGCTGCTCCGGC---------------------------------------------GGCATTGAGATTGAGGTAGGCATCGCTTTGTCGCCGGAGCGG---------ATGGAGAGGTTCCGGAGGTGCTTCCGCGATGAAGTCGCGTGGCTGTCGTCG---------------------------------------------------------------------
>Os02g28200.1
------------------ATGACATCGCCA------GCTCACGGCGGC---TTCCGCGTCCTGCGAACCGCTCATGTC---CCACTGCCGGAGGCCACTCAGCCGCTCACCTTCCTCGACGCGATATGGCTCATCCGCCCACCCGTCGAGCGGGGCTTCTTCTACCGCCTCGGCGAC---GCGACGTGT---------GTCGACGTCGCGCTGTCCAGGTTGGTCGACTCCCTAGCCCGCGCGCTCCACGTCTTCTACCCGCTCGCCGGCCGCCTCCGCCTCACGCCCGGCAAGGCCAACCGGTACGAGCTCTTCTACCAGCCCGGCGATGCCGTCGCCTTCACCGTCGCCGAGCAC------------------------------------------GAGGTT------------GAGCTCCCGGATGGCGGCGCGGTGCTGGCCGTGCAGGCCACCGTGCTG------------CTA---------------GTGCACCACGCC---CACTTCCTCCACACCTGGGCCGCC---------GCAGCGACGCCGCCGCCGCCCGTCATCGACCGCACGTCCATCCGTGAACGTGAAGACATCCACGACGTCATGACCGCTCGACTGCACGACCACGTAAAGACTACGACG---------------------TCG------GTCGTCGACAACAAGCTC---------GCCACTTTCACGCTGTCGAGGGAAAACCTGCAGAGCATCAAGGAAAGGATCGCCGACGTGGCGACG------------------------CGCCGCGGCGTGCCGCCTCCGTGGTGCACGTCC------------GCGACGTTCGCCGTCATATGGCGGTGCCACGTCCGGGCCGCA---------------------------------------------------------------------------CTAGGCGCGGGCTGCGACGTCGAAGAAGAGCCTCGGAACCAT---GGCCGCCGTGCCCACCTCCTCTTCGTCACCGAT---------CTCCGGTCACGGATGGAACCCCGCGTCCCCGACAAGTACCTCGGAAACTGCGTCGGCCCGTGCTTCGCGTCGGCGCCCAGAACGGACATCGCT------GATGGCCTATTCGCGGCCTGCTCCGCGATCGCCGCCGCCGTGGACGAAGGAACGAGATATGATCCCGGCTACTGGGACAGGTACAGGGAGCAGAGCTTAGAGAGCACC---------------AGTGGTGCTCCGCCGCTTTCGGTGGCTGGGTCGCCGAGGTTCCGC------------GTGTACGACGTGGACTTTGGGTTCGGGAGGCCGGCGAAGGTGGACGTCGTGTCCGTGGCAAAGACCGGGGCGATGTCGGTGGCGGCGGCATTGAGGTGGGCATCGCTTTGCCGCCGGAGCGGATGGAGAGGTTCCGGAGCTTCGGCGAAGACGTCGCCGTCGCGTGGCCGTCGTCGTGATCCAGTGATAAGTGGCATTGAATAT---ATGTCAATAGCGGGGCCGCCTAATGGGCGACTGGTCGCGCAGGGGCGTGGGCGCGCGCCCCGCGCCGCTTCTGCTCTACTAGACTAC---------------------------------------------------------------------
>Os02g28300.1
------------------ATGGCGTCGCAA---GCCGCTCACGCCGCT---CTCCGCGTCCTCCGCACAACGCGCGTC---TCGCTGCCCGAGCGAGCCCTGCCTCTCATCTTCATGGACGCGGGGTGGCTCCACGCCCAGCCCGTCGAGCGCGTCTTCTTCTACCGCCTCGGCCCC---------------------GTCGACGCTGTGCTGTCCCGGATGGAGGAGTCGCTACCCCGGGCGATCCACGCCTTCTACCCGCTCGCCGGCCGCGTCCGCCCAACGCCCGGCGAGACCAACCGGTACGAGCTCCTCTACCAGCCCGGCGACGGCGTGGCGTTCACTGTCGCCGAGCAC---GTC------------------------------------GAGCTC------------GAGCTTCCCGAGGGCGGCGCGGTGCTCGCGCTGCAGGTGACCGTGCTG------------CCG---------------GTCCACCACTCC---CACTTCCTCCACACCTGGGCCGCT---------CGGATGCTCCCAGAGCCGCCTGTGATCGACCGCACGCTCATCCGTGACCTACCGAACATGCACGACGAGATCACCTCATCC---------------------------GAAGCCAAAGATCTGTTCAAAGCG---------GCCGGC---AAGCTCCTCGACGTCGCCACTTTCACCCTGTCCAAAGAGCTCCTGCAGGGCGTCAAGGACGCCGTCGCCAGCGAGGCCGCA------------------------CGTCGCGGC---CCGCCGCCTCGGTGCACGTCC------------GCCATGTACGGCCTCATGTGGCACTGCTACCGCCGGGCCAGA---------------------------------------------------------------------------CGG------------------GACGACGGC------GGCCGTGCCGCCGCCGCCGCCCATTTCATCTTCGCCGTCGAC---------CACCGGTCGCGGCTGGTGCCCCGCGTCCCCGACAACTACCTCGGCAACTGCGTCGGCCCGGGCTTCGCCTCGGCGCCCGAGGAGGAGCTCGCCGTC---GGCGGCGTCTTCACGGCCTGCGCCACGGTCGCCGCCGCCATCGACGAGGCGGTGCGCGGCGAGCTCGCGTACTGGGAGGGGTGGACGGAGCGCGTCGTG---GCGTGC---------------AGGGACGACGCGCCGTTCTCTGTGGCCGGGTCGACGAGGTTCCGC------------GTGTACGACGTCGACTTCGGGTTCGGGAGGCCGGCGAAGGTGGAGATCGTGTCCGTGGCGAAGACCGGCGCGGTGTCGGTGGCGGAG------------------------------------------GATCGTTCC---GCCGGC---------------------------------------------GGCATCGAG------GTTGGCATAGCTCTGCCGCCGGAGCGC---------ATGGACAGGTTCCGGAGATGCCTCGCCGACGCCATTGCTTGGCTTTCCTCGTCTTCCCAATGCAACTATCGTGGG------------------------------------AAAACTGCA
>Os02g28340.1
------------------ATGGCGCCGCCA---GCCGCTCACGCCGCT---CTCCGCGTCCTCCGCACGACGCGCGTC---GCGCTGCCCAAGCGAGCCCTGCCTCTCATCTTCATGGACGTGATGTGGCTCCGCGCCCAGCCCGTCGAGCGCGTCTTCTTCTACCGCCTCGGCCCC---------------------GTCGACGCCGTGCTGTCCCGGATGGAGGAGTCGCTGCCACGGGCGATCCACGCCTTCTACCCGCTCGCCGGCCGCGTCCGCCCCACGCCCGGCGAGACCAACCGGTACGAGCTCCTCTACCAGCCCGGCGACGGCGTGGCGTTCACCGTCGCCGAGCAC---GTC------------------------------------GAGCTC------------GAGCTTCCCGAGGGCGGCGCGGAGCTCGCGCTGCAGGTGACCGTGCTG------------CCG---------------GTCCACCACTCC---CACTTCCTCCACACCTGGGCCGCC---------CGGAAGCTCCCGGAGCCGCCCGTCATCGACCGCACGCTCATCCGCGACGTACCGGAGATGCACGACGAGTTCGCCGCACCC---------------------------GAAGCCAAAGATCTGTTCAAGGCG---------GCCGGC---AAGTTC---------GCCACCTTCACCCTGTCCAGAGAGCACCTCCAGGGCGTCAAGGACGCCGTCGCCGCCGAGGCCGCA------------------------CGTCGCGGC---CCGCCGCCTCGGTGCACGTCC------------GCGATGTACGGCCTCATGTGGCACTGCTACCGCCGCTCCAGA---------------------------------------------------------------------------CGG------------GAAAGCGACAACGGCGGCAGCGGCCGTGCCGCCGCCGCCGCCCACTTCATCTTCTCCGTCGAC---------CACCGGTCGCGGCTGGTGCCCCGCGTCCCCGACAAGTACCTCGGCAACTGCGTCGGCCCGGGCTTCGTCTCGGCGCCCGAGGAGGAGCTCGCCGGC---GGCGGCGTCTTCACGGCCTGCGCGGCGGTGGCCGCCGCCATCGACGAGGCGGTGCGCGGCGAGCCCGCGTACTGGGAGGGGTGGAAGGAGCGCATCGTG---GCGTGC---------------AGGGACGACGCGCCGTTCTCGGTGGCCGGGTCGACGAGGTTCCGC------------GTGTACGACGTCGACTTCGGGTTCGGGAGGCCGGCGAAGGTGGAGATCGTGTCCGTGGCGAAGACCGGCGCGGTGTCGGCGGCGGAG------------------------------------------GATCGTTCT---GCCGGC---------------------------------------------GGCATCGAG------GTGGGCATAGCTCTGCTGCCGGAGCGC---------ATGGACACGTTCCGGAGGTGCCTCGCCGACGCCATGGCTTGGTTTTCCTCGTCTTCCCAATGCAAC------------------------------------------------------
>Os02g28470.1
------------------ATGGCGTCGCAA---GCCGCTCACGCCGCT---CTCCGCGTCCTCCGCACGACGCGCGTC---GCGCTGCCCGAGCGAGCCCTGCCTCTCATGTTCATGGACGCGATGTGGCTCCGCGCCCAGCCCGTCGAGCGCGTCTTCTTCTACCGACTCGGCCCC------------GACGGTGGTGTCGACGCCGTGCTGTCCCGGATGGAGGAGTCGCTGCCCCGGGCTATCCACGCCTTCTACCCGCTCGCCAGCCGCATCCGCCCCACGCCCAGCGAGACCAACCGGTACGAGCTCCTCTACCAGCTCGGCGACGGCGTGGCGTTCACCGTCGCCGAGCAC---GTC------------------------------------GAGCTC------------GAGCTTCCCGAGGGCGGCGCGGTGCTCGCGCTGCAGGTGACCGTGCTG------------CCG---------------GTCCACCACTCC---CACTTCCTCCACACCTGGGCCGCA---------CGGAAGCTCCCGGAGCTGCCCGTAATCGACCGCACGCTCATCCGCGACGTACCGGACAGGCATGACGAGTTCGCCGCACCC---------------------------------------------------------------------------------------------------------------------------------------------------------------------------------AGGAGC---CCGACGCCGCGGGCGGCGTCT------------------------------------------------------------------------------------------------------------------------------------------------------------------------------------------------------------------------------TCACGGCCTGCGCCGCGGTGGCCG---------------------------------------------------------------------------------------------------------------------------------------------------------------------------------TCGCCATTGACGAGGCGGGACGACGCGCCGTTCTCGGTGGCCGGGTCGACGAGGTTCCGC------------GTGTACGACGTCGACTTCGGGTTCGGGAGGCCGGCGAAGGTGGAGATCGTGTCCGTGGCGAAGACCGGCGCGGTGTCGGCGGCGGAG------------------------------------------GACCGGTCC---GCCGGC---------------------------------------------GGCATCGAG------GTGGGCATAGCTCTGCCGCCGGAGAGC---------ATGGACACGTTCCGGAGGTGCCTCGCCGACGCCACTGCTTGGCTTTCCTCGTCTTCCCAATGCAAC------------------------------------------------------
>Os04g51660.1
------------------ATGGCA---CAG---CGCACTCACGTCGTAGGCCTCCGCGCCCTCCGAACCGCGATCGTC------------GAGCGCGCTCTACCTCTCACCTTCCTGGACGCGCAGTGGCTCAGCGCCCACCCCGTCGAGCGCGTCTTCTTCTACCGCCTCGGCCCC---------------------GTCGACGCCGTGCTGTCCCGGCTGGTCGAGTCGCTGGCCCGGGCGCTCCACGCCTTCTACCCGCTCGCCGGCCGCGTCCGCCTCACGCCCGGCGAGACCAACCGGTACGAGCTCTTCTACCAGCCCGGCGACGGCGTGGCGTTCACTGTCGCCGAGCAC---GTC---------------------------------GACGAGGTT------------GAGCTCCCGAAGGGCGGCGCGGTGCTCGCGTTGCAGGCCACCGTGCTG------------CCG---------------GTCCACCACTCC---CACTTCCTCCACACCTGGGCCGCC---------CGGGTGCTCCCGGAGCCACCCGTCATTGACCGCACGATCATCCGCGACCGCAACGACATGTACGACGCGTTCGCCTCACCC---------------------------GAAGCCAAACATGCGTTCGATTCG------GTCGCCGGC---AAGCTC---------GCCACCTTCACTCTGTCGCGACAGCAGCTGCAGAACGTCAAGGACGCCGTCGCCGGCGAGGCCGCA------------------------CGTCGCGGC---GCGCCGCCGCGTTGCACGTCG------------GCCACGCTCGGCCTCACGTGGCTGTGCTTCCGCCGCGCTGGG---------------------------------------------------------------------------CCC------------GACGGCGAAGAAGGG------CCTCGCGGTGACGGCCGCGCCCACCTCGTCTTCCCCGTCGAC---------CACCGGTCGCGGCTGGAGCCCCGCGTCCCCGAAAAGTACCTCGGCAACTGCATCGGCCCGGGCTTTGCCACGGCACACGAGACGGAGCTCGCCACCACCGATGGCCTCTTCACGGCTTGCGCCGCGGTCGCCGCCGGCATCGACGAGGCGGTGCGCGGCGAGCCGACATACTGGGAGCGGTGGGTGGAGCGCATCACC---GCGTGC---------------GCGGACGACATGTCGCTGTCCGTGGCAGGATCGACGAGGTTCGGC------------GTGTACGACATGGACTTCGGGTTCGGGAGGCCGGCGAAGGTGGATGTCGTGTCCGTGGCGAAGACCGACGCGATGTCGGTGGCCGAG------------------------------------------GACCGTTCC---TCCGGC---------------------------------------------GGCATCGAG------GTGGGCATCGCTCTGTCGCCGGCGCGC---------ATGGAGCGGTTCCGGAGGTGGCTCGCCGACGCCATCGCCCTGCTCTCCTCGTCTTCCCACTGCAAC------------------------------------------------------
>Os02g28410.1
------------------ATGGCAGCGCCA---CACGATCACGGCGGC---CTCCGCGTCCTCCGAACCGAGCACGTCGACGCGCTCTCCGAACGTGCTCTGCCGCTCAAG---------------------CCCGTCGAGCCCGTCGAGCGACTCTTCCTCTACCGCCTCGCCCCC---------------------GTCCACGGCGTCCTGTCCCACCTCGCCGACTCCTTGTCCCGCGCGCTCCGCGCCTTCTACCCGCTCGCCGGCCGCATCCGCCTCGCGCCCGGGAAGACCGACCGGTACGAGCTGTTCTACCAGCCCGGCGACGCGGTCGCCTTCACCGTCGCCGAGCAC------------------------------------------GAAGTT------------GCGCTCCCGCGGGGCGGCGCGGTGCTCGCCGTGCAGGCCACCGTGTTGTTGGGCCTGCGGCCG---------------GTGCACCACGCC---CACTTCCTCCACACCTGGGCGGCTTCCGCCTGC---GTCCCGCCGGAGCCACCAGTCATGGACCACAGCTTCATTGTTGACCGCAAGGACATCCACGACTTGTTCGCCGCGCCC------------------------------GCTCAGAAAGGGTTCGATTCG------GCCATGGAC---AGGCTC---------GCCACGTACGCGCTGTCGTCAGCGCAGCTGCAGAGCATCAAGGACGCCGTCGCCGGCGAGGCGGCA------------------------CGCCGCGGCGTCCCGCCGCCTCGGTGCACGTCC------------GCGACGTACGGCGTCATGTGGCTGTGCCACCTCCGAGCTACA---------------------------------------------------------------------------CATGGC---------CACAACAACGACGGCGGCCACGACGACGGCGGCGGCCGCGCCTACTTCCTCTTCGTCACCGAC---------CACCGGCGGCGGATGGAGGGCCGCGTCCCAAGCAGGTACTTCGGCAACTGCGTCGGCCCGTGCTACGCCTCGATGCCCAGGAAGGCGGCGGCCACC---GACGGCGTCTTCACGGCGTGCTCCGCGGTGGCCGCCGCCATCGACGAGGCGGTGCACGGCGAGACCGGATACTGGGAGAGGTACCCAGAGCGCATCGTC---GCCAGA---------------AGGGACGGCGCGCCGTTCTCGGTGGCTGGGTCGCCGAGGTTCCGC------------GTGTACGACGTCGACTTCGGGTTCGGGACGCCAGCGAAGGTGGAGATCGCGTCCGTGGCGAAGACCGGCGCGATGTCGGTGGCGGAG------------------------------------------GGCCGTGGC---TCCGGC---------------------------------------------GGCATCGAG------GTGGGCATTGCTCTGCCGCCGGAGCAC---------ATGGGGAGGTTCAGGACGTACCTCGCCGACGTCATCGCAGGTGTGATC------------------------------------------------------------------------
>Os02g28170.1
ATGGCGCCCGCGACACAAATGGCAGCTCCACCACGCGCTCGCGGCGGC---TTCCGCGTCCTGCGCACCGCCCGCGTC---ATGTTGGTCGAGCGCGCCGTCCCGCTTACCTTCCTGGACGCGATCTGGCTCCCGACCCCGCCCGTCGACCGGGTCTTCTTCTATCGCCTCGGCGCC---------------------GTCGACGCCGTCCTGTCCCGGCTGGCTGACTCGCTGTCCCGGGCGCTCCACGTCGTCTACCCGCTCGCCGGCCGCCTCCGCCTCACGCCGGGCAAGACCAACCGGTACGAGCTCTTCTACCAGCCAGGCGACGCCGTCGCCTTCACCTTCGCCGAGCACGAC---------------------------------------GAGGTC------------GAGCTCCCGGATGGCGGCGCGGTGCTGGCCGTGCAGGCTACCGTGCTG------------CCC---------------GTGCACCACGCC---CACTTCCTCCACACCTGGGCCGCC---------GCGGTGCTGCCGAAGCCGCCCGTCATCGACCGCACGTTCATCCGCGAACGTGAAGACCTCTATGACTACATGGTCAGTCGA---------------------------GAGGAGTCTGACAAGTTCAGGTCG------GTCGCCGACAGCAAGCTC---------GCCACTTTCACGCTGTCAGGAGAGATCCTTCAGAGCATCAAGGACAGAGTCGCCGGCGTGGCGGCG------------------------CGGCGCGGCTCGCCGCCTCCTCGGTGCACGTCC------------GCGACGTTCGCCATCGTATGGCAATGCCACATCCGAGCCGCA---------------------------------------------------------------------------CTAGGC---------GACGTCGAAGCAGATAATAAGCACCAT------GGCCGTGCCCACTTCATCTTCCCCACCGAT---------CACCGGGCGCGGATGGAACCCCGCGTCCCCGACAAGTACCTCGGCAACTGCGTCGGGCCATGCTTCGCCTCGGCGCCCAAGGAGGAGATCGCCGCC---GACGGCCTCTACACGACCTGCGCCGCGATCGCCGCCGCCGTGGACGAAGGAACGAGATACGATCCGGACTACTGGAAGAGGTGCATGGAACACGTTGGAGGGAGCGCG---------------AGCGACGGTCCGCCGTTAGCGGTGGCCGGGTCGCCGAGGTTCCGC------------GTGTACGACGTGGACTTCGGGTTCGGGAGGCCGGCGAAGGTGGACGTCGTGTCCGTGGCGAAGACCGGGGCGATCTCGGTGGCGGAG------------------------------------------GGCCGCCGC------------------------------------------------------GGCATTGAG------GTGGGCGTCGGTTTGCCGCCGGAGCGG---------ATGGAGAGGTTCCGGAGGTGCTTCGCTGATGCCGTCGCGTGGCTATCGTCGCCGTCTCGTCCAGTGACACGTGACATGGATCGATCAGCTCCGGGC------------CACTCCCCGGCG
>Os02g28220.1
ATGGCGCCCGCGACACAAATGGCAGCTCCACCTCGC------GGCGGC---TTCCGCGTCCTGCGCACCGCTCGCGTC---TCGCTGCGCCAGCGTGCCGTCCCGCTCACCTTCCTGGACGCGATGTGGCTCCCGACCCCGCCCGTCGACCGGGTCTTCCTCTACCGCCTCGGCGCC---------------------GTCGACGCCGTCCTGTCCCGGCTGGCTGACTCGCTGTCCCGGGTGCTCCACGTCTTCTACCCGCTCGCCGGCCGCCTCCGCCTCACTCCCGGCAAGACCAACCGGTACGAGCTCTTCTACCAGCCAGGCGACGCCGTCGCCTTCACCGTCGCCGAGCACGAC---------------------------------------GAGGTC------------GAGCTCCCGGATGGCGGCGCGGTGCTGGCCGTGCAGGCTACCGTGCTG------------CCC---------------GTGCACCACGCC---CACTTCCTCCATACCTGGGCCGCC---------GTGGTGCTGCCGAAGCCGCCCGTCATCGACCGCACGTTCATCCGCGAACGTGAGGACCTCTACGACATCATGGTCAATCGA---------------------------GAGGAGTCTGACAAGTTCAGCTCG------GTCGCCGACAACAAGCTC---------GCCACTTTCACGCTGTCAGGAGAGATCCTTCAGAACATCAAGGATATAGTCGCCGCCCCCTCGGTGCACGTCCATCGTCGCGACGTTCGCCGTCATATGGTGCCACATCCACGCCGCACTAGCCGTCGAAGCAGAGAACAACCCTCGAAACCATGGCCGTGCCCACTTCGTCTTCCCCACCGATCACCGGGCGCGGATGGAACCCCGCGTCCCCGACAAGTACCTCGGCAACTGCGTCGGGCCATGCTTCGCCTCGGC---------GCCCAAGAAAGAGATCGCCGCCGCCGACGCGGAGGACGGCCTCTTCACGACCTGCGCCGCGATCGCCGCCGCCATCGACGAAGGAACGAGATACGA------TCCCGGCTACTGGGA---------------------------------------GAGGTGCAGGGA---GAT------------------------------------------------------------------------------------GAGCACGAGCGACGGGCCGCT---------------AGCGGTGGCCGG---------GTCGCCGAGGTTCCGCGTGTACGACGTGGACTTTGGGTTCGGGAGGCCGACGAAGGT------------------------------------------------------------------------------------------------------------GGACGTCGT---------------------------------------------------------------------------------------------------------------------------------------------------------------------------GTCCGTGGCGAAGACCGGGGCGATCTCGGTGGCGGAGGGCCGCGGCGGCGGCAT
