# Supplementary material for: Impact of recurrent gene duplication on adaptation of plant genomes
Source: BMC Plant Biol. 2014 May 31;14:151. doi: 10.1186/1471-2229-14-151 (PMC4049390; doi:10.1186/1471-2229-14-151)
Supplement: Additional file 4 — Contains the cleaned alignments of the clusters with codons under selection. [file 1471-2229-14-151-S4.zip › 4437544801233534_add4/Additional_file_4/Orysacluster56_large_aligned.fasta]

>Os02g41760.1
ATGGAGACGTTCCTTTCTGCGGTTCTCGCTGATCTTCTCAGCAGATCCATATCCTTCGTGATCGACAGATACTGCCAGCAGCAGCAGGGTGTGGAGGAGAAT------CTACAGCAGTTACAACGCATGCTGCTGCGGATCCAAACCGTCGATGAGGAGGCCAACGGGAGGAGAATCACAAACCAAGCGATGCTTCTGCAGCTAAAGACGATGAGAAATGTGATGTACAGAGGCTACTACTTTCTTGATAATTTCAGGTATCGGATCGCTCTAGGGCACGCTCCGGATGAGGTGGATGATCACTCTTTGGCCTCGTTTCCTTTCAATCCATTGAAGCGGTTCCGTTTCTCTACGATGGCAAGGAAA---GTGTCTGAAGACCAGGAGAAAAAAGAGCTTCTAAAGATGCTTGGTCGCCTTGAAAGCATCATTTCAGAG------GAGTTTGTTATGTCACTCAGAAGCTACCCTCGTATGGTTCGACAGCCTTATTGCAGCTACCTGTTGTTGGAGAACTGCATGTTTGGCCGTCAAGCAGAACAAGAGAGGATCATCAGCTTCTTGCTAGAACCACATCGT---GCGGAAGGTGTTGCAGTGCTTCCGATAATTGGTCCTGCAAGAGTTGGCAAGAGCACTCTTGTTGAGAATGTCTGCCATGATGAAAGGGTGCGTAAATACTTCTCCACGATTGTTTTCTATTACACCGGTAGTACT---------------GTTGCAGATACCGGTGTCATCAAACATCAAAATCCTGCCTCAACTAAACAATCACTAGTAGTAATTGAACTTGTTGATGAC---ATGGATGATGAAACATGGAGAAGAATATTGTCTAGTCTGAGA---GGAGACAACATAGCGGCGCCTGTGAGTAAAATCATAATAACAAGTCAATCAAATAAGATAGCAACTTTTGGAACAACCGAAACACTTCAGTTAGATATGCTCCCAAAAGAAGCTTTTTGGTATTTCTTGAAAACAATTGCATTTGGCAGCACTAATCCTGAAGAGGAGCCGAAGCTAACATCCATATGTATGGAGATCGCGGCCCAGGCCAATGGAGCATTCCTACATGCAAACATTATTGGTGGCATACTCAGATCTAATTTTAGTGTTCAATTCTGGTACAAGGTTCTCAAACGCATGAAAATTATCACAAACTGGCATTTCCGTCTACTAGGTGAACATCCAAGGGACATGTTTGCAGCTAAAAGTGGGCGGACTATAGTTTGGTTTAGTAAATTAAATCGGTTTGTACCA------GTG------------AAT------GAAGCAAGTTCCTCTCGGCTCAATGATCATCCCACA------AGCAAT---GCTTTTATAGCCAAAAAGGGCCAGCTTGAT---AACATTGATGCCCTGGAATGGCAATCTAGCATTCCTCCATACTATAAATACCGAACGCGTTACGCAATGATTGAACAACCG------ACAGGGAAGCGATCCCGCTCTCTCTCAGAAGGATGCACTCTGAAACTGAGAACTGAGTTTTTTCTGCCAGCTTCATGTGCGTCAGCCGCACTGACAACAGCGAAACCGTTGGCGCCGTGGTATCATCGTCGCGATGGACCCCCGAAGAACCTGAGGCTATCGATCCTCGCCGTCGCCGGAAAACAAGACCGTCACTGCCACAATTCGGCTGTCGTCATCCTC
>Os01g52320.1
ATGGACACTTTCTTTTCTGCTGTTCTTGGTGATCTTCTCAGCAGGTCCATATCCTTCATGATTGACAGATACAAACAGCAACAGCAGAGCGTGGAGGAGGAGAGCCGTCTGCAGCAGTTACACCGCGTGCTTCTACGGATCGAAGCCATCGTCGAGGAGGCCGACGGGAGGCTCATCACAAACCGAGCGATGCTGCAACAGCTTGGCATGTTGAGAGAGATGATGTACAGAGGCTACTACTTCCTCGATGGTTTCAGGTATCGAATCGCTCAACCACATGCTCAAGATGAGGTGGGTGAT------------CTGTCCCCTTTCAGTCCATTAAAGCGGTTCTGTATCTCCACTAGAGATAGGAAAACTATATCCGAAATTTTGGAGAAAAAAGAGCTGCAAGAGATGCTTGGTCGCCTGAAAACCGTAGTTTCAGACATGCAGGAGTTTGTTGTGCTCGTCAGCGGCTACCCTCGTATGAAACGCCAACCATATTGCAGCTACTTGTTGCTGGAGAACTGCATGTTTGGCCGCCAAATAGAGAAGGAGAGGATCATCAACTTCTTGCTAGCACCACATCCTCTCGAAGAAGATATCGATGTGCTTCCGATAATTGGACCGGGCAGAGTTGGGAAGAGCACACTCGTCGAGCACGTCTGCCGTGATGAAAGGGTTCGTGAATACTTTTCTACGACTGTTTTCTATGGCCCAGATAGCATT---GACCTGGCGCCTCTTACAGACACCGGTGCAATCAAACATCGAAATCCTGCCTCAAGCAAGCTGTCACTAGCGATCATTGAACTTGTGGATGAG---ATGGATGATGAAACATGGAGAAGAATATTGCAAAGCCTAAGATCAGGAGACCATGTA---GCACCTGTGAGCAAGATCATAATAACAAGTCGATCAAACAAGATCGCAACTTTTGGAACAACAAAAGCACTCCATTTAGGTTTTTTGCCAAAAGAAGATTTTTGGTATTTCTTCAAGACGGTCGCATTTGGGAGCACAAATCCAGAAGAGGAGCCGAAGCTAGCATCTATATGTATGGAGATTGCAGCTGTTCTGAATGGATCTTTCATGGGATTAAACATCGTTGCGAGCATACTCAATTCTAATCTCAGCGCTCAATTCTGGTACAGTTTGCTCAAACGCCTGAAATTTTTCACATACAGGCATATACATCTGCTAGGTGAACACCCAAGAGACTTGTATAATGCTAACAGTGGACGTACTTACATTTGGATGCATGAAAACTATTGTGGTGACAGTGACTTAGTG------------AATTATTACCAAGTAAATTCTGCAAGGTTAAATGGTCTACAAACGGTACTAACAAGCAGAGATATTCTAACCGGAACTGTTAAGCCTCAGGCAAAATATGAAGTCTTGGAATGGCAATCCAGCATACCTCCATACATTAGCTACATCACGCAATACGAGATACTTGCACAACAGCTACCTAAAAGGAAGCGATCCGGGGCGCTCTCAGAA------------------------------------------------------------------------------------------------------------------------------------------------------------------------------------------------
>Os01g52304.1
---------------------------------------------------------------------------------------------------------------------------------------------------------------------------------------------------------------------------------------------------------------------------------------------------------------------------------------------------------------------------------------------------------------------ATGCTTGGTCACCTGGAAACCATTGTTTCAGACACGCAAGAGTTTGTTGTGCTTGCGAGCAGCTACCCTCGTATAACTCGCCAACCCTATTGCAGCTATGTGTTGCTGGAAAACTGCATGTTTGGTCGTCATGCAGAACTGGAAAGGGTCATCAAGTTCTTGCTAGAACAACATCCTCTTGCAAAAGGTATTGATGTGCTTCCGATAATTGGACCAGGCAAAGTTGGGAAGAGCACTCTTGTTGAGCATGTCTGCCGTGATGAAAGAGTACGTAAATGCTTCTCTACAATTGTTTTCTATGGCCCGGATAGCATT---GACATGGTGCTTCTTCCAGACACCAGGGCAATCAAATATCGAAATCCTGCCTCAGGCGAACAGTCATTAGCTATCATTGAACTTGTCGATGAG---ATGGATGATGAAACATGGAGAAGAATATTACACAGCTTGAGA---GGAGACCACATA---ACATCTGTGAGTAAGATCATAATAACGAGTCGATCAAGAAAGATAGCAACTTTTGGAACAACAAAAGCACTCCAATTAGATTTTCTCCCAAAAGAAGCCTTTTGGTATCTGTTCAAGACGGTTGCATTTGGGAGCACAAATCCTGAGGAGGAGCCGAAGCTAGCATCCATTTGTATGGAGATCGCAGACTTGGTGAATGGATCATTCATGGAATCAAATGTTGTTGGGAGCATACTCAGATCTAATATTACTGCTCAATTCTGGTACAATTTTCTCAAACGCTTGAAATATTTCACTGACAGACATTTCCGTCTGCTAGGTGAACACCCAAGAGACTCATACAAGTCTAACCGTGGGCGTACTTACATATGGATGCATAAAAACTACTATGGTGACGGTGACGCAGCG------------AATCTTTACCATGCAAATTCTGCAGGACTAAATAATCTACCAATGATACGAATGAGC---GATATGCTTATCGGAAATGTTAAGCCTCAG---AAATGTGAAGCCCTGGAATGGCAATCCAGCATACCTCCATACTATAGCTATATCGTGCAATACGGGATACTTGCACGGCAGCTACCTAAAAGGAAGCGATCCCGGGCGCTCTTAGAG------------------------------------------------------------------------------------------------------------------------------------------------------------------------------------------------
>Os01g52380.1
ATGGATACCTTCTTTTCTGCAGTTCTTGGTGATCTTCTCAGCAGGTCCATATCCTTCATGGTTGACAGTTACTACCAGAAGCATCAGGGTGTTGAGGAGAAT------CTACAATGCTTACATCGCTTGCTGCTCCGGATCCAAGCCATCGTTGAGGAGGCTGACAGTAGGCACATCACAAATCAAGCTATGCTGCTGCAACTTAGAATGCTGAGCAATATGATGTACAGGGGCTACTACTTCCTTGATAATTTCAGGTGCCGAATCGTTCAAGCGCATGCTCAAGATGAGGTGCGTGATCACTCTCTTGCCCTGTCCTCTTTCAATCCATTAAAGCAGTTTTGCTTCTCCACTACAACAAGGAAA---GTATCTGAAGTTTCGGAGAGAAAAGAGCTGCATAAGATGCTTGGTCACCTGGAAAGCATTGTTTCAGACATGCAGGAGTTTGTTGTGTTTGTGAGCAGCTACCCTCGTATGAGTCGACAACCTTATTGCAGCTACTTGTTGCTAGAGAACTGCATGTTTGGTCGCCAAGAAGAACAGGAAAGGGTCATCAACTTCCTGCTAGCACGACATCCTCCCGAAGAAGTTATTGATGTGCTTCCGATAATTGGCCCAGGCAGGGTTGGGAAGAGCACTCTTGTTGAGCATGTCTGCCATGATGAAAGGGTGCGTAAATACTTCTCTACAATTGTTTTCTATGGCCTTGGTAGCATTAATGACATGGCGTTTCTTCCAGATACCGGCGCAGTCAAATATCGAAATCCTGTCTCAGGCAAACAGTCATTAGCTATCATTGAACTTGTTGATGAG---ATGGATGATGAAACATGGAAGAAGATATTGCACAGCCTTAGA---GGAGACCACATA---GCACCTGTGAGTAAGATCATAATAATGAGCCGATCAAACAAGATAGAATTGTTTGGAACAACAAAGGCACTCCAATTAGATTTTCTCCCAAAAGAAGTTTTTTGGTATTTCTTCAAGACGATTGCATTTGGGAGCACAAGTCCTGTAGAGGAGCCTAAGCTAGCATCCATATGTATGGACATCGCGGCTTTGGTGAATAGATCATTCATTGGATTAAACGTCCATGGGAGCATACTAAGATCTAATATATGTGCTCAATTCTGGTACAGTTATCTCAAACGTCTGAAATATTACACAGACAAGCATGTCCGTCTGTTTGGTGAACACCCAAGAGACACAAATAAAAATAACGGTGGACTTACTTACGTTTGGATGCATAAAAACAAACATGGCTGCAGTGGCCTAGCG------------AAACTTTATCAAGCAAGTTCTATAAGTCAAAATAATCTACCAACGATACGATCAATT---GATATGGTTTCTCGAAATGTTAAGCCTCGA---AAATATGAAGTCTTGGAATGGCAATCCAGCATACCTCCATACTATAGCTACATCGCGCAATACGAGATACTTGCACAACCGCTACCTAAAAGGAAGCGATCCGGGGCGCTCTCAGAA------------------------------------------------------------------------------------------------------------------------------------------------------------------------------------------------
>Os01g52330.1
ATGGACGCCTTCTTCTCTGCTGTTCTTGGTGATCTTCTCAGCAGGTCCATATCCTTCACGATTGACAGATACTACCGGCAGCATCAGGGTGTGGAGGAGAAT------CTACGGAAGTTACACCGCATGTTGCTGCGGATCCAAGCCATCGTTGAGGAGGCACATGGGAGGCAGATCACGAACCAAGCTATGCTGCTTCAGCTTAGGATGGTGAGAGCCGTGATGTACAGAGGCTACTACTTCCTTGATAATTTCAGGTACCGAACTGTTCAAGCGCATGCTCAAGATGAGGTGGGTGATCGCTCTCTTGGCCTGTCCCCTTTCAGCCAATTTAAGCGGTTTTGTTTCTCCACTAGAACAAGGAAA---GCATCCGAAGTTTTGGACCAGAAGGAGTTGCAGAAGATGCTTGGTCACCTAGAAAACATTGTTTCAGACATGCAGGAGTTTGTTGCGTTTGTGAGTTGCTACCCTCATATGAGTCGTCAACCTTATTGCAGCTACTTGTTGCTAGAAAACTGCATGTTTGGTCGCCAGATAGAACAGGAGAGGATCATCAACTTCTTGCTAGAACCAAATCATCCTGCAAAAGGCATTAATGTGCTTCCGATAATTGGACCGGGCAGGGTAGGAAAGAGCACTCTTGTTGAGCATGTCTGTCATGATGAACGGGTGCGTAAATACTTCTCCATGATTGTTTTATGTAGCGCAGATAGTATT------------TTTCTTACAGACACCGGTCTAATCAAACATCGAAATCCTACCTCAACTGGACAATCATTGGTTATCATTGAACTTGCTGATGATGATATGGACGACAGAACATGGGCAAGAATATTGCACAACCTAAGA---GGAGAGCACATA---ACACCTGTGAGTAAGATCATATTAACGAGCCGATCAGACAAGATAAGGGCTTTTGGAACAACAGAAGCACTTCATTTAGATTTTCTTCCAAAAGAAGCATTTTGGTATTTCTTCAAGACGATTGCTTTTGGGAGCAGGAATCCCGAAGAAGAGCCAAAGCTAGCATCCATTTGTATGGAGATCGCGACCTTGGTGAAGGGATCTTTCATGGCAACACACGTCATTGGTGGCATACTCAGGTCTAATCTTAGTGCTCAATTCTGGTGCAGGTTTCTCAAATGCTTCAGGCATTACACAGACATGCATATCTCCGTGCTAGGAGAACACCCAAGCGACGCGTATACAAAAACAAGTGGACTTACTTACATTTGGACATCTAGAAATATGAGTGTTGTCGCA------GCG------------AGCCTCCATCAAGCAAGTTCTGCTCAGCTGGCTGATCTATCCCCAATTCTATCAAAT---GATGTTCTTACCGGAGACGTTGAGCCTCCG---AAATTTGATGCCCTGGAGTGGCGATCTAGCATACCTCCTTACTACAACTATATTTCGCATTACGAGATACTTGCACAACCA---CCTAAAAGGAAGCGGTCCCGGTCGCTCTCAGAA------------------------------------------------------------------------------------------------------------------------------------------------------------------------------------------------
>Os01g52340.1
ATGGACACCTTCTTTTCTGCTGTTCTTGGTGATCTTCTCAGCAGGTCTGTATCCTTCCTGATCAACAGATACCACCAGCAACAGAAGGATGCCGAGGAGAAT------CAACAGCGGTTACACCGTGTGCTTCTGCGGATCGAAGCCACAGTCGAGGAGGCCGACCGGAGGTGCATCACAAACCAGGCGATGCTGCTGCAGCTCAGGATGCTGAGAGACGTGATGTACAGAGGCTATTACTTCCTCGATAGCTTCAGGTACCGAAACATCCAAGCACATGCTCAAGATGAGGTTGGTGATCACTCTCTTGGCCTGTCCCATTTCTGTCCATTAAAGCGTTTCTGCATCTCCACTAGAACATGGAAA---CTGTCACAAGTTCTGGAGAAGAAAGAGCTGCAAGAGATGCTTGATCACCTGCAAGGCATAGTTTCAGACATGCAGGAGTTTGTTGTGCTTATGAGCAGCTACCCTCGTATGAGTCGCCAGCCTTATGGCAGCTACTTGTTGCTGGAAAACTGCATGTTTGGCCGCCAAATAGAGAAGGAGAGGATCATCAACTTCTTGCTAGAACCACATCGTCCTTCAAAAGGCATTGATGTGCTCCCAATAATTGGGCCTTGCAGAGTTGGGAAGACCACTCTTGTTGAGCATGTCTGCCATGATGAAATGGTTCGTAAATGCTTCTCTAAAATACTTATGTATGGCGCAGATAGTATT---GAATTGGTGCCTCTTACTGAAATCGGTGTAATCAAACATCGAAATCCTGCATCAACTGGACAATCACTTCTTATCATTGAACTTGTCAATGAT---ATGGATAATGAAACATGGACAAGAATATTGCACAGACTGAGA---GGAGACCACTCA---ACACCTGTGGGTAAGATCATCATAACAAGTCGATCAAACAAGGTAGCAACCTTTGGAACAACGGAAGCACTTCAACTAGATTTTCTCCCAGAAGAAGAGTTTTGGTATTTCTTCAAGACGATGGTATTTGGGAGCGCAAATCCTGAAGAAGAGCCGGAGCTAGCAGCCATATGTATGGAGATCGCTGCCTTGATGAATAGATCATTCATGGGAACATACATCATTGGTGACATACTCAGGTCTAATCTCAATCCTCAATTTTGGTACAAGTTTCTCGAATGCTTTAAATATTATACAGACATTCATATCCGTGAGCTAGGCGAACATCCAACTGAAACATATAAAAGGATAAGTGGACACACTTGCGTTTGGACGCCTGAAAATCGGTGTGTTACTGAA------GCGGCATTGACATACACTCTTTATCAAGCAAGTTCTGAAGATCTGAATGATCAGCCCATGGTGCTAGCAAGC---GATGTTCTTGTTGGAAATGTTCAGCTTCAA---AAAGTTGATGTCCTGCAATGGCGATCGAAGATACCACCTTACTACTGCTACATGGCACATTTCGAGGTACTTGCACGGCCG---CCTAAAAGGAAGCGATCCCGGTCACTGTCTGGA------------------------------------------------------------------------------------------------------------------------------------------------------------------------------------------------
