# Supplementary material for: Impact of recurrent gene duplication on adaptation of plant genomes
Source: BMC Plant Biol. 2014 May 31;14:151. doi: 10.1186/1471-2229-14-151 (PMC4049390; doi:10.1186/1471-2229-14-151)
Supplement: Additional file 4 — Contains the cleaned alignments of the clusters with codons under selection. [file 1471-2229-14-151-S4.zip › 4437544801233534_add4/Additional_file_4/Orysacluster88_aligned.fasta]

>Os05g40910.1
---------ATGGCGTCGAAGCTCGTGACGGCGGTCCGT---GCCACATCTCGCGCCGCCCGCTTAGCTGCGGTGGCG------------------------------------CGCCATGACGCGGCGGCC------------------------GCCGCATCTCGC------CGTCCCCCACTGGACGAC------GCTGCCCGCCTCTCCTTC------------------------------------------------GGAAAGTGCGTG------------------------ACAAAAGAGGACCTTGAGTCGGACGAAGCCGTGTGGGCCTTATTTGAGCGCTATTGCAAGTCATACAACAGGAAGTATGATCATGCTCAGATGGTTCGCCGCTTCCGTATATTCAAGTTCAATGCAAAGAGAACATATTGCTGGAACCGCGCCAAAAAGGATAGGGATTTAGGACTACCTGTCGACTCTTGGTACCTACAAAAAGAG------------------------------------------------------------------------------------------------------------------------------------------------------------------------
>Os12g43500.1
---------ATGGCGTCGAGGCTCGTG---------CGG---GGCGCGTCCCGCGTCGCACGCTTAGCTGCTGCGGCGGCGGCG------------------------GCGCGCCGTGACGACGAGGGGGCA------------------GCCTCCGCCGCGTCTCGAGACCTCAAGCCCCCT---GACAAC------TCTCATCGCCTCTCTTTC------------------------------------------------GGAAAGTGCGTG------------------------ACAAAAGAGGACCTTGAGTCGGACGAAGCCGTGTGGGCCTTATTTGAGCGCTATTGCAAGTCATACAAGAGGAAGTATGATGATGCTGAGATGGTTCGCCGCTTCCATATATTCAAATTCAATGCAAAGACTACATATTGCTGGAACCGCGCCAAAAGGGATAGGGATTTAGGACTACCTGTCGACTCTTGGTACCTACAAAAAGAG------TAC---------------------------------------------------------------------------------------------------------------------------------------------------------------
>Os04g40180.1
ATGACAACAATGTCGTCGAGGCTCGCATCTCGCGCCCGCTTAGCGGCATCTCGCGCCGCCCGCTTAGCTGCGGCGTCCGCATCTCGTACCGGGGCCGGGGACCCC---TCAGCGCGGGCCACCGCCACTGCC------GGAGGCCCCACA------GCCGTATCTCGC------TCGAAGCTCCTTGACGACGACATCGCTGCCCGCCTCTCCTTC------------------------------------------------GGTAAGTGCGTT------------------------ACAGCCAAGGACCTCGAGTCAGATCAAGCCGTATGGGCCTTATATGAGCGCTGGTGCAAGTCATACAACAAGAAGCGTGACCATGCTGAGATGATTCGCCGGTTCGACATATTCAAGCTGAAAGCATCGCTTGTGCACAGCTGGAACCGTGCAAAAAAGAGAAGGGATTTAGGCAAACCTGTCGATCCTTGGTACCTACAAGAGGAA---------TTGAAGGAAAATGACCAAGGGATGGATCTGCCTGACATCCAAGGAGGAAAAAAAATGAGCACTGAAGAT------------------------------------------------------------------------------------------
>Os03g59880.1
ATGTCAACGGCGGCG------CTGGTGGCGTGGCTCCGC---GCCGCGCGAGCCGCCGCCCACTTAGCCGCGGCCGCCGCATCT---------------------CGTGCCGCGCGCTCCTCGGCGGTCGCG------------------------GCCGCATCTCGC---------------------------------------------------------------------------------------GATGAGTCTGGTGACGATTTT------------------------ACGGACAAGGATTTTGAGTCTGATGAAGCTATATGGGCCTTGTATGAGCGCTGGTGCAAGGCTTACGATAAGAAGCGTGACCTTGCTGAGATGACTCACCGGTTCAAGATATTCAAGCAAAATGCAGAGGCTCTTCACAGATCCAAC------------------------------------------------------------GAGAGG------------------------------------------------------------------------CGCCATTTTCCCAGAGTTTGCGAATATATAGAGTCGTTGGAGATCGTCTTCCCAAAGTCGCGGGAGGTTGACTCCCCAAATCAATCCCCA
>Os03g57360.1
ATGGGCATATTAGGC------AGGATAGTTTTCTTT---------------------------------------------------------------------AGACTAGAAAAAGTGTGCGTTGTAACA---------------------------------------------------------------------------------------------------------------------------GATGAGTCTGCTGACGATTTT------------------------ACGGACAAGGATTTTGAGTCTGATGAAGCCATAGGGGCCATGTATGAGCGCTGGTGCAAGGCTTACGATAAGAAGCGTGACCTTGCTGAGATGACTCACCGGTTCAAGATATTCAAGAAAAATGCAGAGGCTCTTCACAGATCCAAC------------------------------------------------------------GAGAAG------------------------------------------------------------------------CGCCATTTTCCCAGGGTTTGCGAATATGTAGAGTCGTTTAAGATCGACTTCCCAAAGTCGCGGGAGATTGACTCCCCAAATCAATCCCCA
>Os03g57400.1
ATGTCAACGGCGGCG------CTGGTGGCGCGGCTCCGC---GCCGCGCGAGACGCCGCCCGCTTGGCCGCGGCCGCCGCATCC---------------------CGCGCCGCGCGCTCCTCGGCGGTCGCGTCCGTC------------------GCCGCATCTCGC------CGCATCCCG------------------------------------GACTACAGCCCATCATATGGTCCTGAGCCAGCTGACGATGAGACGGACAAGGATTTTGAGACTGATCTAGTTGACAGTGTGACGGACAAGGATTTTGAATCTGATGAAGCCATTTGGGCCTTCTATGAGCGCTGGTGCAAGGCTTACGATAAGGAGCGTGACCATGCTGAGATGGCTCACCGGTTCAAGATATTCAAGGAAACTGCAGAGCTTGTTCATAGATCCAAC------------------------------------------------------------CAGAGG------------------------------------------------------------------------GGCCATTTTCACGGGATTCACGAATTTGTAGAGCAGTGGAAGATCGACTTCCCAAAGCCGCGGAAGATTGACTCCCCAAATCAATCCCCA
>Os03g56690.1
---------------------ATGGTGGCTGGAGTG------------------------------------------------------------------------GCGATACGGCGAAAAATCCTAGCA------------------------------------------------------------------------------------CAA---------------------------------------------GGTAAGGATATC------------------------TCGGGAAAAGACTTAGAGTCGGACGAAGCCATATGGGCCTTGTACGAGCGCTGGTGCGAGGCTTACGAGAAAGAGCGTGACCATGCTGAGATGACTCGCTGGTTCGAGATGTTCAAGAACAATGCAGAGTATATTTATAGTCTCAAC------------------------------------------------------------GACAAG------------------------------------------------------------------------GGCCATTTTAACGGGGTTCACGAATTTGTAGAG---------------------------------------------------------
