# Supplementary material for: Impact of recurrent gene duplication on adaptation of plant genomes
Source: BMC Plant Biol. 2014 May 31;14:151. doi: 10.1186/1471-2229-14-151 (PMC4049390; doi:10.1186/1471-2229-14-151)
Supplement: Additional file 4 — Contains the cleaned alignments of the clusters with codons under selection. [file 1471-2229-14-151-S4.zip › 4437544801233534_add4/Additional_file_4/Orysacluster94_aligned.fasta]

>Os06g10000.1
ATGGCCGGTGTTGTTCCGATGATCATCGTTCTGGCGATGGGCGGCGGCGCGCTGGGCGGGCCCGAGGCGCTCCGCCTCTTGCTCACCTTCGCCGGCCGG---CCCCTCGTCGACATCGGCATCGTCGTCTTCGTCATCGCCGCGCTCGCCGCGCCG---GCGCTCGGCACCATGCTTCTTGCGTGCTTCTACCGCACGCCG---------------------GCAAGAGGTGCG---GCGGCGGCCGCT------GACCTCTTAGCCAAGATGACGCTGGCGGTGTCCATGGCGGTAGCGCTCCTCGTCTCCGCGTCCCTG---CTCGTCCTGCCGCTGTTCCAGTCCGGGAACGTCGTCGTCGGTCTTCTCGCGCTCGCCGTTCCCGCCTTCGTCGTAGGCGCCAGCGCCGCGCGCGTCCGCGGCGTCGCGCATCTCCGCAGGGCGCGCAATGCCTCCGGCGCG------------------ACGGCGGGGCGCGCCGCCGTGACGACCCTGACGGTGTCCCTCGCCGCCGTATGCATCCTCCTCGGC------TCTTGCGTCGCGGTCGGCGGCCTCGACGCGCAC---CACCTCTTCACCTCCTTCGCCTTGAAGAACCCAATCATCCACGCGCCCACCGGC---GTCGCCACCGCCGCCGTCGTCGGCACCACGCTTCTCGCCCTCTTCTTCCGCAAGGCGCAAAATGCGGCGCCACTACCG---------GCCACGGAGCGCGCCGCCAAGATTATCTCGGACGGTGCCAATCCCGGCGGC---------------------------------------------------------------ACG---
>Os06g10070.1
ATGGCCGCAATTCTTCGGAATACCATCGTTGTCGCCATGGGCGCCGGGGCTCTGGGCGGACCGGACGCGCTGAGGCTCTTGCTCGGGTTCGCCGGGCGG---CCCCTCGTCGACATCCTCGTCGTCGTCTTCGTCATCGCCGCGGTCACCGCGCCC---GCCCTCGGCACCATTCTTCTCGCGCGTTTCTTCCGCAAGCCG---------------------GGGGCCGGCACG---GGTGCGGCGGTC---GATGACCCGTTCGCCAAGATGACGCTGGCGGTGTCCCTGGCCGTGGCCGTCCTCGTCTCCGCCACCCTG---ATCCTCCTGCCGCTGTTCCAGTCCGGGGGCCTCGGCGCG------CTCGCCTTCGCCGGAGCCGCGCTCGTCGTGGGCGCCTGCGCCGCGCGCGCGCGCGGCGTGCTTCTT------------GCGAATGCCCACGGCGGC------------------CCCACCGAGCGCTTCGCCAAGGCGACCCTGATGGTGTCCCTCGCCGCCGTCTTCTCCCTCCTCGTC------CTTTGCATCGCGGTCGGCATCCTCGACGCGCCTGCGCAGCGCCTCCTTGCCTTCGCCTTCAAGAACCCACCCGCCACCGTGGCCGTCTGC---GTCGCCACAGCCACCATCATCGGCGCCACAGTTGTCACCTTGTTCTTCCGCAAGGCGAAAAATGCG---CCAACGGCGATGGCCATGGCGCTCTTCCACAACCACAAGATGATCTTGGTGATGGTTACGCCCTTCGTCATCTTCTTCCTT---------------------------------------------------TCA---
>Os06g10100.1
ATGTCTCGAGTTATTCGGAACATCATCGTCGTGGCCATGGGCGCGGGCGCTCTGGGCGGACCAGACGCGCTGCGTCTCCTGCTTGCCTTCGCCGGGAAG---CCCCTCGTCGACATCCTCATCGCCGTCTTCGTCATCGCCGCGGTCACCGCGCCC---GCCCTCGGCACCATGCTTCTCGCGCGCTTCTTCCGCAAACCGCGCGCTGTGCCCGGCGCGGCCGGGCGCGGCGCG---GGTGCGGCGGTCGCTGATGACCCGTTCGCGCAGATGACGCTGGTGGTTTCCCTGGCCGTCGCGTTCCTCGTCTCCGCGTCCCTG---CTCGTCCTGCCATTGTTCCAGTCCGGGCACCTCGTCCCG------CTCGCCTTCGCCGGAGTCGCCCTCGTCGTGGGCGCCTGCGCCTCGCGCGTCCGCGGCGTGCTTCTT------------CCGAATGCGCACGGTGGAGGCGCCGGCGCCGCCGCGACCACGGAGCGCGGTATCAAGCCGACCCTTTCGGTGTCCCTCGCCGCCATCTGCCTCGTCCTCGTTGCCCCTTGGCGCCTCGCGGTCGGCATCCTCGACGCGCCATCGCAGCGCCTCCTTGCT---------------CCGCTCGCCACCGTGCCCGTCGTCGGCGTCGCCGCTGCCACCGTGGTCGGCACCACGATCCTCGTCCTCCGCTTCCGCAAGGCGAAACATGCG---ACGACGCCG---------GCCACGGAACGCTCCCACAAGATG------GTCATGGTTACGGCCTTGGTTGCCTTCTTCCTCGCCGTCCCGCTCGTCGTCGTCGTCGACGCATGTCCGCGTCGTGTCTTCGGCGCCTGT
>Os06g10030.1
ATGGCTTCTGATCTTGTGATGGCAATTGTTCTCTCTCTTGGCTGCGCCGTGGCGGGCGGCCCCGAGGCGCTCCGCATACTGCTCGGCCTCTCCGGCCGG---CCCGTCGCCGACATCGCCATTTGCGTCTTCCTCATCTGCGCCGCCACCGCGCCA---GTCCTCGGCACCGTGCTTCTCGCGCGCTACTTCCGC------------GCCGCGGGCAAAGCGGTTGGAGGCCCC---GCGCCCGCCGTG------GATCCCTTCGCGCGGGTGACTGTCGCGGTGGCGCTCGCCGTCGTCTTCATCGTCGCCGCCTGCCTC---CTCGTCGTCCCC------------------------------------------------------------------------------------------------------------------------------------------------------GCCGGCCGC---------------------------------------------------------------------------------------------------------------------------------------------------------------------------------------------------------------------------------------------------------------------------------------GACCCCGGC------------------------------------------------------------------GCC---
>Os06g10050.1
ATGGCTTCTGATGTTGCGATGGCGATTGTTCTCTCCCTCGGCTGCGCCGTGGTGGGCGGCCCCGAGGTGCTCCGCGTCCTGCTCGGCCTCTCCGGCCGG---CTCGTCGACGACGTCGCCATTTGCGTCTTCGTCTTGGGCGCCGTCACCGCGCCA---GTCCTCGGGAACATGCTTCTCGCGCGCTACGTCCGC------------GTCGTTCGAGGCGCCGCGGCGGCTCCTCATGCTCCCGCCGTG------GATCCCTTCGCGCGGGTGACTGTTGCGGTGGCGCTCGCCGTCGCCCTCGTCGTCGCCGCCTGCCTCATCCTCGTCGTCCCC------------------------------------------------------------------------------------------------------------------------------------------TCCTCCGCCCACGCCAGCCGC---------------------------------------------------------------------------------------------------------------------------------------------------------------------------------------------------------------------------------------------------------------------------------------GACCCCGGCGGC---------------------------------------------------------------GCC---
>Os06g10040.1
ATGGCAGGTGATCTTGCGATGGCCACTGTTCTCTCCCTGGGCTGCGCCATGGTGGGCGCCCCGGAGGCGCTCCGCCTCTTGCTGGACCTCGCCGGGCAGAGCCCCATCGCCGGCGTCGTCGTCATCGTCGGCGTCATCTGCGCCGTCACGGCCGCCACCGTGCTCGGGGCTATGCTCCTGGTCCGCTTCATCCGC------------GTCGCGGGCAAT------------CCT---GACCCAACCACG------GAGCGCTTCGCGCGGGTGACTCTGACGGTGGCCGTCGCCGTCGCGCTCCTCGTCGCTGCCTGCCTC---CTCGCCGTCCCC------------------------------------------------------------------------------------------------------------------------------------------ACCTCCGCCACGGCC------------------------------------------------------------------------------------------------------------------------------------------------------------------------------------------------------------------------------------------------------------------------------------------------------------------------------------------------------------------------GCT---
>Os06g10020.1
ATGGCAGGTGATATTGTGACGGCCATTGTTTTCGCGCTGGCCGCCGCGGTGCTGGGCGGCCCGGAGGCGCTCCGCCTGTTGCAGGACGTCGCCGGGAAG---CCCGCCGCCGACGTCGCCATCATCGTCGGCGCCATCTGCGCCGTCACCTCCGCC---GTGCTCGGCGCCATGCTCCTGGTGCGCTTCATCCGC------------GTCGCGGGCGAC------------CCT---GACCGGGCCACG------GAGCGCTTCGCGCGGGTGACCCTGACGGTGGCCTTCGCTGCCATCTTCCTCGTCGCCGGCTGCCTC---CTCGCCGCCCCC------------------------------------------------------------------------------------------------------------------------------------------GCCGCCGACAAGGCC------------------------------------------------------------------------------------------------------------------------------------------------------------------------------------------------------------------------------------------------------------------------------------------------------------------------------------------------------------------------GCC---
