# Supplementary material for: Impact of recurrent gene duplication on adaptation of plant genomes
Source: BMC Plant Biol. 2014 May 31;14:151. doi: 10.1186/1471-2229-14-151 (PMC4049390; doi:10.1186/1471-2229-14-151)
Supplement: Additional file 4 — Contains the cleaned alignments of the clusters with codons under selection. [file 1471-2229-14-151-S4.zip › 4437544801233534_add4/Additional_file_4/Poptrcluster10_large_aligned.fasta]

>POPTR_0016s02770.1
------------------------------------------------------------------------------------------------------------------------------------------------------------------------------------------------------------------------------------------------------------------------------------------------------------------------------------------------------------------------------CATGATTTGATGCGAGATCTTGCGAATCAGCCTGGTGGCCTGCCATCTTTTCGGTTGACCAGCATCGTGCCGAAACTGTCAAGGAATTTTGACTACCTACAACAAATACGCAGTAAA------------------------------------------------------------------------------------------------------------------------------------------------GCTGCTGAACGGCTCAGGGTTGATTTTGAATTGAGACAAGTGGTGGCCAATAATGCGAAAGAAATCATTGAATGTTGTGTGTCTAAGATCAGAAGGACAAGGGAGGATGAGATGCTAGTCGTGAGATGGTCGTTTTCACTTCACAAGTTGCTTTCACAGGAAGGTGCCCTTGAGCAGGTGCTCTCAAAGGTGAAGGATTTAAAACCAGACATCATGATAATTGTCGAGCAGGAAGCCAATCATAACGGGTCTGATTTCATGGACCGGTTTGTCAAGTCATTTCAATACTACTCCACTATTTTTCACTCACTAGAGGAGGACAACTTCTACCGCGATAGAAGGATGGACATCCTATGCTATATCGGCACAATTGCCCCCTTCTTGTCACCTCGGTTTGGAAACACTCTGACCCATCTCAGTTCAGTGATGGGCTTTTTG------------------------------------------------------------------------------------------------------------------------------------------------------------------------------------------------------------------------------------------------------------------------------------------------------------------------------GGTGCTTCAGCTAATCTATATGACATATTGGAATATGTATGTCATGTACATAAGTTTCCACTGGCA------------------------------------------------------------TCCCATGGTGGGGAGAATGCAAATTCAAATGGGAAACGTATTCTACAGATTGAGGATATGGCTTGCTATGTAAACTGGAAGAACAGATTTGTTGATGGATATGTGGAGTGCTATATTAAGGAAGGGCAAGGTATTGCTGGTAAAGCACTTCAATCGAATCTG------TTTGTTCCTCATATTTCTCTGCTGGATGCGGTCGATTATCCATTCGTTGACTAT---CTTCATGCTGCTGTTGCAATCAAGCTC---------TACGTAGTAGAATTTTTTCTCCCTCCTCACTTGTCAATAAATGGACTCCTATGCACCTTGCAGAAGAAATGCGGTAATTTGTGGAAACTTTGGTGT------------------------------------GATGGTATGCCAATGGAACTAGACGGGATGGAAACACATCAGACTCTTGAACAGGTCAGACAACAATATGCAATG---------------------AACCGAGACATG------------------AACAAAAAACGAAAGGTATCCAGTGTGTGGGAGGGATTT------AAATATGGTGAAGCATGGGCTACATGTAAATATTGTAATAAGCGGTATCGTGCTGAAAGCACGAGGGGAACTTCAAATTTACATAAACATTTACAAAAATGCTTGTCCAAGAGACAGGGAGGAGCAGAACAACAATCATCACCTGTTGAATCTGATGATTTAATAATCCAAAGAAATTTTGTGTTCGATCAAGAAAGAAGTCATCTAAACATCGCAAGAATGATGATTAAGCATGGATATCCACTGGATATGGTTCAGCATGAGTTTGAAACTTTTGTGAAGAATTTGCAGCCAATGTTTCAACTTCATTCGAAAGACATGGTTGAAGCTGATGTTCTTGCTATTTATAGACAAGAGAAGGAGAAGCTCATCAGATGTTTCAATAACCTCTCTTGTCTGTTCTGTTTAACAATTGAATTGCTGTCGTCTGACGACAGAAAGATGACATACTGTTGCTTGACCTTGCATTTCATTGATGATGAATGGAAGCAGAAGAAGAAGATTCTTGCTTTCAGGAATCTACAGGGCAATGATGCAGAAACTATACAAGAAATCATTAGAAGTGTGCTTATAGAGTGGGGCATTGGCAAGAATTTGAATTTCATATGGTTAAATATTGCTCCTCCAAATGATCAGATGATTGGAGAATTAAAAAGTAAGCTTTCTGACCAAGACTCACTTCTCAATGGGGATGAATGTTTTTTATCTTCTTATGCACAAATTGTTCATCTTCTTATTCAAGATGGACTTTTCGAGATAAAGAGTGTTCTTTGTAAGATTAGAGAATCTATTGCATATGTCAATGGAACACAAGATAGAAGAGAAATGTTTCAGAAGGCAATCAATCAACTGAAGTTGCAAGACAAGAACAAGGCTTCTCTAGATGTTCCTACAAGATGGGATACCACCTTTTCGATGCTCGAGAATGCATTAGACTTAAGAAATGCCTTTGCTTACCTTGAACAAACTGACAGCGAATTCAGAGTGAATCCATCCGTGGAAGAGTGGAGCATATCAACGATCATACTGGACTGCTTGAAAGTGTTGATACATGAGTCCGCAAGCAATGCTTCTACAGGCGTAGAATTGTATTTCCTGAACGTTTGTGGTGTCTATAAGAATTTGATACAATGGAAGAGGAGCCAACATGCATTTGTTCGCTCGATGGCAGATAGAATGCTGGTGAGATTTGATGAG---------------------------------------------------------TTTTGGAGCAAGTTTTGCTTGGCTTTGGGA---AACCCATGCTTTAAACTTGATGTTGTGGAGTACGGCTACAGCCAGATTTATGGCAGTGATGCAAACTTATTCTTGCCAAGACTCCATAACGATAAAAGGGTGTACCATAGATATTCTAGTGACTCCAGTAATCCGGCAGCATCCACT------------------------------------------GCTGATGTGAATTGCACATCATTTAATCCAACTTCTGAAGATATGCTTCAAGGATTCAGGGCGTGGCAGAAGCGTAAATAT---------------GAAAGCAATTCGCTGGATTCGCAGAAGGTTGAACTTGATCAGTATTTAGAG---GAAAACTTGAGTAAGGATTATAATGTCTTGGAATGGTGGCATGCCAATGCTCCAAAATTCCCAATACTCGGAAGAATGGCTATTGTTTCAAAATCTTCTGCAGCTGAAGAAGCAGTGAAGATGAACTCAACCTTTAATCACGTACGTCCTGAAATTGTAGAGGCTTTAATATGTGGGAGGGATTGGCTGGAGAGTCCTTTGCAAGTCCTCTTT---------------------------------------------------------------------------------------------------------------------
>POPTR_0017s00890.1
---------------------------------------------------------------------------------------------------------------------------------------------------------------------------------------------------------------------------------------------------------------------------------------------------------------------------------------------------------------------------------------------------------------------------------------------------------------------------------------------------------------------------------------------------------------------------------------------------------------------------------------------------------------------------------------------------------------------------------------------------------------------------------------------------------------------------------------------------------------------------------------------------------------------------------------------------------------------------------------------------------------------------------------------------------------------------------------------------------------------------------------------------------------------------------------------------------------------------------------------------------------------------------------------------------------------------------------------------------------------------------------------------------------------------------------GCTGTTATAGCTGAAATTGCAGACATCCTTGAAGAAACATGTTATGCACATAATTTACCTATAGCT------------------------------------------------------------TCT------------AATCCCCTTAAAAACAACAAAAGAACCTTAAACGTTGTGAATAGCGCTTGTTATGTGAATGGGATGCAAGGGTTTCTAAAGGCGTGTATAGGGCATCATCTCGAAGAAGGTCAAGGTGTTGCTGGAAAAGCACTTAAATCGACGCAC---TGCTCTGTCTCCGATGTTTGTTTGCTTGACGTAGCTGATTATCCGTTTGTGGATGAT---CTTCGTGCTGCTTTAGCTATAAAGTTAGTT------TATGTGGTGGAGTTTTTTCTTCCTGCGAATCTG---ATGGATGGGATTTCAGCTACTTTGAGGAAATGTTGTGAGAAT---------------------------------------GTGAAGCTTCGTTTT------------------------------------------------------GTTGGAGAACAAAATGCTGCAGCAGTGGTGAATGGTTCCCAA---------------------------------AAACGAAGAAGGATATCTGAAGTTTGGACAGCCTTC------GAAAATGGTTCAGTATGGGCTATATGTAGAGTTTGTAAAAAGAGGTATCCTGGAGAAAGTAAAAAGGGGACTTCAAATCTGCATAAACATATGAAAAAATGTTTCAGAGATAGGGTGAGAGACACAGGACAGCAGCCTTCACCAGTTGATAGAAGTAATTTAATGATTGGCAGCAATTGCATGTTTAACCAAGAAAGGAGTCGTATGGACATTGCAAGAATGGTTATTAAGCACGGATATCCTTTGAATATAGTTGAACATGAGTTTGAGATTTTTGTCAGCAATTTGCAGCCAATGTTTGAATTCTATTCACAAGACACTGTTGAGGTTGATGTTCTTGGTGTTTACAAAGAAGAGAAAGAAAAACTTAGCAAATCTTTGGATAATCTATCTCGCCTCTTTAGTTTGACTATTGATTTGCAGTCATATGAAGACAGAAAGGTGACATACTGTTGCTTGACCCTTCATTTTATTGATGATGGATGGGAGCTGAAGAAGAAGATTCTTGCTTTCAAGAATCTAGCTTACAATTACGCAGGGAATCTGTATGAAGTTATTAGAATTGTGCTTCGAGAGTGGAACATTGATAAGAATGTGCAATTCATCTCCACAAAACTTATTCCTCCAAATGAACAGATGGTTGGAGAACTAAAA------------------------------------------------------------------------------------------------------------------------------------------------------------------------------------------------------------------------------------------------------------------------------------------------------------------------------------------------------------------------------------------------------------------------------------------------------------------------------------------------------------------------------------------------------------------------------------------------------------------------------------------------------------------------------------------------------------------------------------------------------------------------------------------------------------------------------------------------------------------------------------------------------------------------------------------------------------------------------------------------------------------------------------------------------------------------------------------------------------------------------------------------------------------------------------------------------------------------------------------------------------------------------------------------------------------------------------------------------
>POPTR_0017s00880.1
---------------------------------------------------------------------------------------------------------------------------------------------------------------------------------------------------------------------------------------------------------------------------------------------------------------------------------------------------------------------------------------------------------------------------------------------------------------------------------------------------------------------------------------------------------------------------------------------------------------------------------------------------------------------------------------------------------------------------------------------------------------------------------------------------------------------------------------------------------------------------------------------------------------------------------------------------------------------------------------------------------------------------------------------------------------------------------------------------------------------------------------------------------------------------------------------------------------------------------------------------------------------------------------------------------------------------------------------------------------------------------------------------------------------------------------------------------------------------------------------------------------------------------------------------------------------------------------------------------------------------------------------------------------------------------------------------------------------------------------------------------------------------------------------------------------------------------------------------------------------------------------------------------------------------------------------------------------------------------------------------------------------------------------------------------------------------------------------------------------------------------------------------------------------------------------------------------------------------------------------------ATGAAAAAATGTTTCAGAGATAGGGTGAGAGACACAGGACAGCAGCCTTCACCAGTTGATAGAAGTAATTTAATGATTGGCAGCAATTGCATGTTTAACCAAGAAAGGAGTCGTATGGACATTGCAAGAATGGTTATTAAGCACGGATATCCTTTGAATATAGTTGAACATGAGTTTGAGATTTTTGTCAGCAATTTGCAGCCAATGTTTGAATTCTATTCACAAGACACTGTTGAGGTTGATGTTCTTGGTGTTTACAAAGAAGAGAAAGAAAAACTTAGCAAATCTTTGGATAATCTATCTCGCCTCTTTAGTTTGACTATTGATTTGCAGTCATATGAAGACAGAAAGGTGACATACTGTTGCTTGACCCTTCATTTTATTGATGATGGATGGGAGCTGAAGAAGAAGATTCTTGCTTTCAAGAATCTAGCTTACAATTACGCAGGGAATCTGTATGAAGTTATTAGAATTGTGCTTCGAGAGTGGAACATTGATAAGAATGTGCAATTCATCTCCACAAAACTTATTCCTCCAAATGAACAGATGGTTGGAGAACTAAAAAGTAAGCTTTCTGATGAAGTCTTGCCTCACAGTGGAGATTTGTTCTATACATCTTGCCATGCACAAGTTCTTAGCCTTCTTGTTCAAGACGGATTTGGTGAGATAAGGAGAGTTCTTTATAAGATAAGGCAATCTATTGAATACTTCAATGCAACACCCATTCAGAGACAGAACTTCTGTGAAGTAATTAATCGATTGAAAGTACAAGATAGCACTATGATTTCTCAAGATGTTCCTACAAGATGGGAAACCACTTTTCTCATGCTTGAACGTGCACTGGAATTACGGGATGTCTTTACTCACCTGGAGCAGGTTGATGATGACTATACAGTGAAACTGTCCACAGAGGAATGGGAAATGGCAACTGTCATGTGTGAGTGCTTGAAAGTG------CACAAGTCCATATCCAATTTTTCAACAAGCTTAGATGTATATTTTGAGAATATTTGTCAAATTTATAAGAATTTGCACAAATGGGAAAAGAGTGAACATATGTATATCAAGTCGATGGCAAATAGAGTGAAGGTGAAATTTGATGAG---------------------------------------------------------TACTGGAGTGAAAATAGTTTGACTTTTGGA---GACCCTCGCTATAAATATGATTTGGTGGAGTATGGGTACGAGCAAATCTACAACAGTGACGCTGAGTTACACTTGTGGAGATTTCGTCATGATAAACGTGTGTACAGTAAATATGCAAGTGGCTCCAACTCTCTGGAGTCATCTGCT------------------------------------------GCTGATATGAGT---TCTTCATATAATCCTAACTCTGGTGATAAGTTATGTGGATTTAAACAGTGGCAAAAACGTAAATAT---------------GATTCCAATATGGGAGACTCCCAAAAGTCTGAACTCGACCAATATTTACAA---GTTAGTTTGGGTATGGATGCTGACATATTAGTTTGGTGGCGTGCCAATGCTCTAAAATTTCCAACACTAGTGAAAATGGCTATTTTATCGAAGTCAAACTTTATTGATGAAATCATGAAAATGAATCCAGCCATCAGTGGCCTGAACCCTGAGATTGTGGAGGCTTTAGTATGTGGACAGGACTGGCTGGAAAGCCCTAAGAGGAGG---------------------------------------------------------------------------------------------------------------------------
>POPTR_0016s02710.1
------------------------------------------------------------------------------------------------------------------------------------------------------------------------------------------------------------------------------------------------------------------------------------------------------------------------------------------------------------------------------------------------------------------------------------------------------------------------------------------------------------------------------------------------------------------------------------------------------------------------------------------------------------------------------------------------------------------------------------------------------------------------------------------------------------------------------------------------------------------------------------------------------------------------------------------------------------------------------------------------------------------------------------------------------------------------------------------------------------------------------------------------------------------------------------------------------------------------------------------------------------------------------------------------------------------------------------------------------------------------------------------------------------------------------------------------------------------------------------------------------------------------------------------------------------------------------------------------------------------------------------------------------------------------------------------------------------------------------------------------------------------------------------------------------------------------------------------------------------------------------------------------------------------------------------------CACAGCCTTCTATGTGGCAGA------------------------------------------------------------------------------------------------------------------------------------------------------------------------------------------GAAAATGGGGAAGTATGGGCCACATGTAAATACTGTAAGAAGACGTAT---------------------------------------------------------------------------------------------------------------------------------------------------------------------------------------------------------------------------------------------TTGCAGCCATTGTTTGAACTTCATTCAAAAGACGAGGTTACAGATGATGTCCTTACTATTTACAGACGAGAGAAGGAGAAACTCATCAAATATTTTGATAAGCTCTCTTGTCTCTTGAGTTTATCAATTGAATTGTGGTCATCGAATGACAAAATGATGACCTACTGTTGCTTCACCGTGCACTTCATTGACGATGGATGGCAGCTGAAGAAGAAGATTCTTGCTTTCAGGAACTTACGGTACAACGACATGGGGGCTGTACATGAAGTCTTTAAACACGTGCTTACAGAGTGGAGCATCAACAAGAACGTTAGCTTCATATTCCTGGATATAACTCCTCCAAAGGATCACATGATTGGAGAATTAAGAAGTAAGGTTTCTGATCAAGCCCCACCTATCCATAGACATCTTTTCTGTGTTCCTAGTTATGCCCAAATTCTCGGTCTCCTTGTCCAAGATGGATTTTCTGAGATAAGGAGTGTGCTTTATAAGATAAGAGAATGTATAGAGTACGTCAAAGGAAGCTCACTTATAAGGCAGAAGTTCCAGGAGGCAATTAATAATGGGAGTTTGCAGGACAGGGAAATGCCTACTCTAGATGTTGCCGCGAGATGGGACACCACCTTTCTTATGCTGGAGAGTTCATTGGAATTTAGAACAGCTTTTAATCACCTTGAGCAATTGGATGATGATTTCAAAGTGAATCCATCTGCAGAAGAATGGAACAAAGCAACAGCCGTATTTGAGTGCTTGAAAGAG------TACAATTCAACATGCAATTTTCCAACAAGCAGAGATGATTATTTCCTCAGTGTTCGTGATGTTTATAAGAACTTGCAAGGCTGGAAACAGAGCGATTATGTATATGTTCGCGCTATGGCAAATAGAATGAAGGGAAAATTTGACGAG---------------------------------------------------------TATTGGGGAGAAGCTAGCTTGGCTTTGGGA---GACCCCAGCTTTAAATTGGACATTATTGAGTATGGCTACCGGCAGATATACGGCAGTGATGCTGACTTGCACTTATCCAGATTCCGTTACGATACATGTGCATACCATAAATATGCAAAGGACATCAGCAATCAGGGACCATCTTCT------------------------------------------GCTGAAGTGGGTCGTACATCATCTGATATTAGT---------------------TTCAAAGAGTGGCGCAAGGGTAAGTAT---------------GAACGCAACATGGTGCCCTCACAATGGAATGAGCTTGATCAGTATCTACAA---GAGAACTTGGATAAGGATGGTAACGTATTAGCTTGGTGGCAAGACAATGCTCCAAATTTTCCAATACTGGGAAAAATGGCTGTCATTTCCAAGTCATCA---------GAGGTTATGAAGATGGCATCAGTCCATGACGGTGTTCGTCCTGAGATAGCCGAGGCTTTGATATGTGGAAAGGATTGGTTGGACAGCCCTAACTGCAAG------TTTTCCTTTTTCTTTTTGATCTATTTAAGTGTGATGCGTTTATATCTCTGCTATCTGTTTATTTATTTCTTCTTCTTCTTTTCTTCAGCAATTGATCCATGTTTGGATCCTCACTGG
>POPTR_1436s00200.1
---------------------------------------------------------------------------------------------------------------------------------------------------------------------------------------------------------------------------------------------------------------------------------------------------------------------------------------------------------------------------------------------------------------------------------------------------------------------------------------------------------------------------------------------------------------------------------------------------------------------------------------------------------------------------------------------------------------------------------------------------------------------------------------------------------------------------------------------------------------------------------------------------------------------------------------------------------------------------------------------------------------------------------------------------------------------------------------------------------------------------------------------------------------------------------------------------------------------------------------------------------------------------------------------------------------------------------------------------------------------------------------------------------------------------------------------------------------------------------------------------------------------------------------------------------------------------------------------------------------------------------------------------------------------------------------------------------------------------------------------------------------------------------------------------------------------------------------------------------------------------------------------------------------------------------------------------------------------------------------------------------------------------------------------------------------------------------------------------------------------------------------------------------------------------------------------------------------------------------------------------------------------------------------------------------------------------------------------------------------------------------------------------------------------------------------------------------------------------------------------------------------------------------------------------------------------------------------------------------------ATGATGACCTACTGTTGCTTCACCGTGCACTTCATTGACGATGGATGGCAGCTGAAGAAGAAGATTCTTGCTTTCAGGAACTTACGGTACAACGACATGGGGACTGTACATGAAGTCTTTAAAAGTGTGCTTACAGAGTGGAGCATCAACAAGAACGTTCGCTTCATATTCCTGGATATAACTCCTCCAAAGGATCACATGATTGGAGAATTAAGAAGTAAGGTTTCTGATCAAGCCCCACCTATCCATGGACCTCTTTTCTGTGTTCCTAGTTATGCCCACATTCTCAGTCTCCTTGTTCAAGATGGATTTTCTGAGATAAGGAGTGTGCTATATAAGATAAGAGAATGTATAGAGTACGTCAGAGGAAGCTCACTTATAAGGCAGAAGTTCCAGAAGGCAATTAATAATCGGAGTTTGCTGGACAGGGAAATGCCTACTCTAGATGTTCCCGCGAGATGGGACACCACCTTTCTTATGCTGGAGAGTTCATTGGAATTTATAACAGCTTTTAATCACCTAGAGCAATTGGATGATGATTTCAAAGTGAATCCATCTGCGGAAGAATGGAACAAAGCAACAGCCGTATTTGAGTGCTTGAAAGAG------TACAAGTCAACATGCAATTTTCCGACAAGTAGAGATGATTATTTCCTCAGTGTTCATGATGTTTATAAGAATTTGCAAGGCTGGAAACAGAGCGATTATGTATATGTTTGCGCTATGGCAAATAGAATGAAGGGAAAATTTGACGAG---------------------------------------------------------TATTGGGGAGAAGCTAGCTTGGCTTTGGGA---GACCCGAGCTATAAATTGGACATAATTGAGTATGGCTACCGGCAGATATACGGAAGTGATGCTGACTTGCACTTATCCAGATTCCGTTACGATACATGTGCATACCATAAATATGCAAAGGACATCAGCAATCAGGGACCATCTTCT------------------------------------------GCGGACGTGAGTCGTACATCATCTGATATTAGT---------------------TTCAAAGAGTGGCGCAAGGGTAAGAAC---------------GAACGCAACATGGTGCACTCACAATGGAATGAGCTTGATCAGTATCTACAACCAGAGAACTTGGATAAGGATGGTAACGTATTAGCTTGGTGGCAAGACAATGCTCGAAATTTTCCAATACTGGGAAAAATGGCTGTCATTTCCAAGTCATCA---------GAGGTTATGAAGATGGCATCAGTCCATGACGGTGTTCGTCCTGAGATAGCTGAGGCTTTGATATGTGGAAAGGATTGGTTGGACAGCCCTAACTGGAAG---------------------------------------------------------------------------------------------------------------------------
>POPTR_0016s02730.1
------------------------------------------------------------------------------------------------------------------------------------------------------------------------------------------------------------------------------------------------------------------------------------------------------------------------------------------------------------------------------------------------------------------------------------------------------------------------------------------------------------------------------------------------------------------------------------------------------------------------------------------------------------------------------------------------------------------------------------------------------------------------------------------------------------------------------------------------------------------------------------------------------------------------------------------------------------------------------------------------------------------------------------------------------------------------------------------------------------------------------------------------------------------------------------------------------------------------------------------------------------------------------------------------------------------------------------------------------------------------------------------------------------------------------------------------------------------------------------------------------------------------------------------------------------------------------------------------------------------------------------------------------------------------------------------------------------------------------------------------------------------------------------------------------------------------------------------------------------------------------------------------------------------------------------------------------------------------------GATGGTGTTTTAATGACATTGAAC------GAAACACGCGAGCCTCTTGGACAGGTCCAAGAACAATCTGCTATA---------------------------------GGTGGCCTCCAGAGTACTAATAAACGAAGAAAGATGTCAGCTGTGTGGGACAACTTC------GAAAACGGGGAAGAATGGGCCACATGTAAATATTGTAAGAAGAAGTATAGAGCAGAAAGCAAAAGAGGAACTTCAAATTTGCACAAACACTTAAAAAAATGTTCGCGAAGCAGACAGGACGAAGAAGAGCAGCAAATC------GTTGAGACAGGTGACTTGAGTATCCAAGGGAATTTTGTCATAGATCAAGAAAGAAGTCGTCTAGACATTGCAACAATGATTATTAAGCATGGATATCCCTTGACTATGGTTCAACATGAGTTT---------GTGAAGAATTTTCAGCCAGTGTTTAAACTTTATTCAAAAGACGTAGTTGAAGATGATGTCCTTACTATTTGCAGACGAGAGAAGGAGAAACTCATCAATTTTTTTGATAAGCTCTCTTGTCTCTTGAGTTTAACACTTGAATTGTGGTCATCTACTGACAAAATGATGACCTACTGTTGCTTCACCGTGCACTTCATTGACGATGGATGGCAGCTGAAGAAGAAGATTCTTGCTTTCAGGAACTTACGGTACAACGACATGGGGACTGTACATGAAGTCTTTAAAAGTGTGCTTACAGAGTGGAGCATCAACAAGAACGTTCGCTTCATATTCCTGGATATAACTCCTCCAAAGGATCACATGATTGGAGAATTAAGAAGTAAGGTTTCTGATCAAGCCCCACCTATCCATGGACCTCTTTTCTGTGTTCCTAGTTATGCCCACATTCTCAGTCTCCTTGCTCAAGATGGATTTTCTGAGATAAGGAGTGTGCTTTATAAGATCAGAGAATGTATAGAGTACGTCAACGGAAGCTCACTTAGAAGGCAGAGGTTCCAGGAGGCAATTAAGAATCGGAGTTTTCAGGACAAGGAAATTCCTACTCTAGATGTTCCCGCGAGATGTGACACCACCTTTCTTATGCTGGAGAGTTCATTGGAATTTAGAACAGCTTTTAATCACCTAGAGCAACTCGATGATGATTTCAAAGTGAATCCATCTGCGGAAGAATGGAACAAAGCAACAGCCGTATGTGAGTGCTTGAAGGAG------TGCCAGTCAACATGCAATTTTCCAACAAGCAGAGAGGATTATTTCCTTAATGTTTGTGATGTTTGTAAGAATTTGCTTAAGTGGGAACAGAGTGATTATGTATATGTTCGCGCTATGGCAAATAGAATGAAGGGAAAATTTGACGAG---------------------------------------------------------TATTGGGGAGAAGCTAGCTTGGCTTTGGGA---AACCCGTACTTTAAATGGGACATTATTGAGTATGGCTACCCGCAGATATACGGCAGTGATGCTGACTTGCACTTATCCAGATTCCGTTGCGATACATGTGCATACCATAAATATGCAAAGGACATCAGCAATCAGGTACCATCTTCT------------------------------------------GCTGACGTGGGTCGTACATCATCTGATATTAGT---------------------TTCAAAGAGTGGCGCAAGGGTAAGTAT---------------GAACGCAACATGGTGCACTCACAATGGAATGAGCTTGATCAGTATCTACAA---GAGAACTTGGATAAGGATGGTAACGTATTAGCTTGGTGGCAAGACAATGCTCGAAATTTTCCAATACTGGGAAAAATGGCTGTCATTTCCAAGTCATCA---------GAGGTTATGAAGATGGCATCAGTCCATGACGGTGTTCGTCCTGAGATAGCCGAGGCTTTGATATGTGGAAAGGATTGGTTGGACAACCCTACCTGGAAG---------------------------------------------------------------------------------------------------------------------------
>POPTR_0016s02750.1
------------------------------------------------------------------------------------------------------------------------------------------------------------------------------------------------------------------------------------------------------------------------------------------------------------------------------------------------------------------------------------------------------------------------------------------------------------------------------------------------------------------------------------------------------------------------------------------------------------------------------------------------------------------------------------------------------------------------------------------------------------------------------------------------------------------------------------------------------------------------------------------------------------------------------------------------------------------------------------------------------------------------------------------------------------------------------------------------------------------------------------------------------------------------------------------------------------------------------------------------------------------------------------------------------------------------------------------------------------------------------------------------------------------------------------------------------------------------------------------------------------------------------------------------------------------------------------------------------------------------------------------------------------------------------------------------------------------------------------------------------------------------------------------------------------------------------------------------------------------------------------------------------------------------------------------------------------------------------------------------------------------------------------------------------------------------------------------------------------------------------------------------------------------------------------------------------------------------------------------------------------------------------------------------------------------------------------------------------------------------------------ATGATGATTAAGCATGGATATCCCTTGGCTATGGTTCAACATGAGTTTGAAATTTTTGTGAAGAATTTGCAGCCGGTGTTTAAACTTTATTCAAAAGACGTAGTTGAAGCTGATGTCCTTGCTATTTGCAGACAAGAGAAGGAGAAACTCATCAGTTTTTTTGATAATCTCTCTTGTCTCTTGAGTTTAACACTTGAATTGCGGTCATCTAATGACAAAATGATGAACTACTGTTGCTTCACTGTGCACTTCATTGACGATGGATGGCAGCTGAAGAAGAAGATTCTTGCTTTCAGGAACTTACGGTACAACGACATGGGGACTGTACATAAAGTCTTTAATAGTGTGCTTACAGAGTGGAGCATCAACAAGAACGTTCGCTTCATATTCCTGGATGTAACTCCTCCAAAGGATCACACGATTGGAGAATTAAGAAGTAAGGTTTCTGATCAAGCCCCACCAATCCATAGACATCTTTTCTGTGTTCCTAGTTATGCCCAAATTCTCGGTCTCCTTGTCCAAGATGGATTTTCTGAGATAAGGAGTGTGCTTTATAAGATAAGAGAATGTATAGAG---------------------------------TTCCAGGAGGCAATTAATAATGGGAGTTTGCAGGACAGGGAAATGCCTATTCTAGATGTTCCCGCGAGATGGGACACCACCTTTCCTATGCTTGAG------------------------------------------------------------------------------------------------------------------------------------------------------------------------------------------------------------------------------------------------------------------------------------------------------------------------------------------------------------------------------------------------------------------------------------------------------------------------------------------------------------------------------------------------------------------------------------------------------------------------------------------------------------------------------------------------------------------------------------------------------------------------------------------------------------------------------------------------------------------------------------------------------------------------------------------------------------------------------------------------------------------------------------------------------------------------
>POPTR_0016s02680.1
---------------------------------------------------------------------------------------------------------------------------------------------------------------------------------------------------------------------------------------------------------------------------------------------------------------------------------------------------------------------------------------------------------------------------------------------------------------------------------------------------------------------------------------------------------------------------------------------------------------------------------------------------------------------------------------------------------------------------------------------------------------------------------------------------------------------------------------------------------------------------------------------------------------------------------------------------------------------------------------------------------------------------------------------------------------------------------------------------------------------------------------------------------------------------------------------------------------------------------------------------------------------------------------------------------------------------------------------------------------------------------------------------------------------------------------GCTGCTTCAGCTAAGTTATTTGACATATTGGAATATACATGTCATCGACATGAGTTACCACTGGCT------------------------------------------------------------------------------------------------------CTATGTATTGATGATAGCGCTCGCTATGTAAGATCAATTAAAGAATTTGTGTATATCTATGCACGATATCGTCTCGAGGAAGGAAAAGGTATCGCCGGAAAAGCACTTCAATCTAATATT------ATCCAGCATAACATTTCCCTGCTTGATCCAGCTGAATTCCCTTATGCGAGGTACCTATATAAAGCTGCTTTTGCTATAAGGCTA---------TACGTATTGGAATTTCTTCTCCCTAGATTCATGTTGATAAATAAGGTATTGCGTACATTACAGAGGAAATGTTTAAAGATGTGGGAAGTTAGTGTC------------------------------------------------------------------GAAACACGCGAGCCTCTTGAACAGGTCCAAGAACAATCTGCTATA---------------------------------GGTGGCCTCCAGAGTACTAATAAACGAAGAAAGATATCAACTGTGTGGGACAGGTTC------GAAAATGGGGAAGTATGGGCCACATGCAAGTATTGTAAGAAGAAGCATAGAGCAGAAAGCAAAAGAGGAACTTCAAATTTGCACAAGCACTTAAAAAATTGTTCGCCAAGCAGACAGGACGAAGCAGAGCAGCAAATT------GTTGCGACAGGTGACTTGAGTATCCAAGGGAATTTTGTCATAGATCAAGAAAGAAGTCGTGTAGACATTGCGACAATGATGATTAAGCATGGATATCCCTTGACTATGGTTCAACATGAGTTT---------GTGAAGAATTTTCAGCCAGTGTTTCAACTTTATTCAAAAGACGTAGTTGAAGCTGATGTCCTTGCTATTTGCAGACAAGAGAAGGAGAAACTCATCAATTTTTTTGATAAGCTCTCTTGTCTCTTCAGTTTAACACTTGAATTGTGGTCATCTACTGACAAAATGATGACCTACTGTTGCTTCACCGTGCACTTCATTGACGATGGATGGCAGCTGAAGAAGAAGATTCTTGCTTTCAGGAACTTACGGTACAACGACGTGGGGACTGTACATGAAGTCTTTAAAAGTGTGCTTACAGAGTGGAGCATCAACAAGAACGTTCGCTTCATATTCCTGGATATAACTCCTCCAAAGGATCACACGATTGAAGAATTAAGAAGTAAGGTTTCTGATCAAGCCCCACGTATCCATGGACATCTTTTCTGTGTTCCTAGTTATGCCCAAATTCTCACTCTCCTTGCTCAAGATGGATTTTCTGAGATAAGGAGTGTGCTTTATAAGATAAGAGAAAGTATAGAGTACGTCAACGGAAGCTCACTTAGAAGGCAGAGGTTCCAGGAGGCAATTAATAATGGGAGTTTGCAGGACAGGGAAACGCCTACTCTAGATGTTCCCGCGAGATGGGACACCACCTTTCTTATGCTGGAGATTTCATTGGAATTTATAACAGCTTTTAATCACCTAGAGCAATTGGATGATGATTTCAAAGTGAATCCTTCTGCGGAAGAATGGAACAAAGCAACAGCCGTATTTGAGTGCTTGAAAGAG------TACAAGTCAACATGCAATTTTCCGACAAGCAGAGATGATTATTTCCTCAGTGTTCGTGATGTTTATAAGAATTTGCATGGCTGGAAACAGAGCGATTATGTATATGTTCGCGCTATGGCAAATAGAATGAAGGGAAAATTTGACAGTATTGGGGAGAAGCTAGCTTGGCTTTGGGAATCTCAGCAGTTCTTGACCCGAGCTATAAATTGGACTTTATTGAGTATGGCTACCGGCAGA---------------------------------------------------------------------------------------------ACTTGCACTTAT---------------------------------CCAGATTCCGTTACGATCTTACATGTGCATACCATAAATATGCAATGGATA------------------------------------------------------------------------------------------------------------------------------------------------------------------------------------------------------------------------------------------------------------------------------------------------------------------------------------------------------------------------------------------------------------------------------------------------------------------------------------------------
>POPTR_0047s00240.1
------------------------------------------------------------------------------------------------------------------------------------------------------------------------------------------------------------------------------------------------------------------------------------------------------------------------------------------------------------------------------------------------------------------------------------------------------------------------------------------------------------------------------------------------------------------------------------------------------------------------------------------------------------------------------------------------------------------------------------------------------------------------------------------------------------------------------------------------------------------------------------------------------------------------------------------------------------------------------------------------------------------------------------------------------------------------------------------------------------------------------------------------------------------------------------------------------------------------------------------------------------------------------------------------------------------------------------------------------------------------------------------------------------------------------------------------------------------------------------------------------------------------------------------------------------------------------------------------------------------------------------------------------------------------------------------------------------------------------------------------------------------------------------------------------------------------------------------------------------------------------------------------------------------------------------------------------------------------------------------------------------------------------------------------------------------------------------------------------------------------------------------------------------------------------------------------------------------------------------------------------------------------------------------------------------------------------------------------------------------------------------------------------------------------------------------------------------------------------------------------------------------------------------------------------------------------------------------------------------------------------------------------------------------------------------------------------------------------------------------------------------------------------------------------------------------------------------------------------------------ATGAATGGGGACTTACTATGTTTTTCTTGCTACGCACAAACTCTTGAACTTCTTGCTCGAGATGGGTTTTATGAGATAAAAGATGTGCTTAACAAGATTAGGGGCTGTATTGAATATGTGAATGCAACAACAATTAACCAAGATAAGTTTCGGGACGCAATTAATAATGTGAAATCGCAAGATATGAAAGCAGCCTCTCATGATGATCCTACCAGATGGGATACCACATTTGTCATGCTCATGAGTGCATTGGAATTAAGAGAAGCTTTTACTCCACTCGAGCAAGTTGATTTTGATTTTAAGGTGAATCCATCCACAGAGGAGTGGAAGATGGCGATGATTGTATGTGGGTGTTTAAAAGTG------CACAAATATTTAGGCAGTTCTTCATCAAGCATAGATGCATGCTTCCTCGATGTTTGCTATATATATAAGGACTTGCTTTCGTGGGAAAAGAGTGAGCATGCATATATTTGTTCAATGGCGAAGAGAATGAAGGTGAATTTTGATAGG---------------------------------------------------------TATTGGAGTGAATGGAGTCTTGCACTTGGA---GACCCGCGCTTTAAACTTGAATTTCTGCAGTACGGGTTTGAGCAGGTGTATGGCAGTGATGCTAGCAAACACTTGCTGGAATTTCGTATCGATCAA---------AATAGATACAAGAAT---------TATCTAGCATCACCTTCG---------------------------------------------GACATCAGTTGTACATCAAATGATCCAAATACTGATGATAAGTTTTGGGGATTTCATGAGTGGCGCGAGCAAAAATGGTGTAAGCAGAAAGACGATGGCGATGTGGTTGATTCACAAAAACTTGTTCTTCATCGGTATTTAGGA---GAAAACCTGGATAAGATTTCAGATGTATTAGCTTGGTGGCGAGTCAATTCTCCGAGATTTCCTACACTTGGTAAAATGGCTATTCTATCAAAGACTACTATCAGTGGTGAAGCTACAAAGGTGAATCCAACATTCAATGGTTTGGGGCCAGAGAACATAGAGGCTTCTATATGTGGACAGGACTGGTTGGAAAGTCCTGAAAACAAG---------------------------------------------------------------------------------------------------------------------------
>POPTR_0017s09500.1
---------------------------------------------------------------------------------------------------------------------------------------------------------------------------------------------------------------------------------------------------------------------------------------------------------------------------------------------------------------------------------------------------------------------------------------------------------------------------------------------------------------------------------------------------------------------------------------------------------------------------------------------------------------------------------------------------------------------------------------------------------------------------------------------------------------------------------------------------------------------------------------------------------------------------------------------------------------------------------------------------------------------------------------------------------------------------------------------------------------------------------------------------------------------------------------------------------------------------------------------------------------------------------------ATGGAA------------------------------------------------------------------------------------------------------------------------------------------------------------------------------------------------------------CCTTGG---------------------------------------------------------------------------------------------------------------------------------------------------------------------------------------------------------------------------------------------------------------------------------------------------------------------------------------------TTGCCTATG------------------------------------------TGCCGGTCA---------------------------------------------------------------------------------------------------------------------------------------------------------------------------------------------------------------------------------------------------------------------------------------------------------------------------------------------------------------------------------------------------------------------------------------------------------------------------------------------------------------------------------------------------------------------------------------------------------------------------------------------------------------------------------------------------------------------TGGATCCGGGATTCGGGTCGT---------------------------------------------------------------------------------------------------------------------------------------------------------------------------------------------------------GACATACTATGTTTTTCTTGCTACGCACAAACTCTTGAACTTCTTGCTCGAGATGGGTTTTATGAGATAAAAGATGTGCTTAACAAGATTAGGGGCTGTATTGAATATGTGAATGCAACACCAAGTAACCAATATAAGTTTCGGGAAGCAATTAATAATGTGAAATTGCAAGATATGAAAGCAGCCTCTCATGATGATCCTACCAGATGGGATGCCACATTTGTCATGCTCATGAGTGCATTGGAATTAAGAGAAGCTTTTACTCAACTCGAGCAAGTTGATTTTGATTTTAAGGTGAATCCATCTGCAGAGGAGTGGAAGATGGCGATGATTGTATGTGAGTGTTTAAAAGTG------CACAAATCTTTAGGCAGTTCTTCATCAAGCATAGATGCATGCTTCCTCCATGTTTGCTATATATATAAGAACTTGCTTTCGTGGGAAAAGAGTGAGCATGCATATGTTTGTTCGATGGCGAAGAGAATGAAGGTGAATCTTGATAGG---------------------------------------------------------CATTGGAGTGAATGGAGTTTTGCATTTGGA---GACCCGCGCTGTAAACTTAAATTTGTGCAGTATGGGTTTTTGCTGATGTATGGCAGTGATGCTAGCAAATACTTGCTGGAATTTCGTAGCAAAACATGTATGTACAACAGTTATGCGAATGACACTGGTTACATAGCATCACCTGCT---------------------------------------------GACATCAGTTGTCCATCATATGATCTGGATTCTGATGTTAAGTTCTTGGGATTCTGTGAGTGGATTAAG------------------------------------GTTGATCCGCCAAAATCTGATTTTGATCGGTATTTAAGA---GAAAACCGGGATAAGGTTTCAGATGTATTAGCTTGGTGGCGAGTCAATACTCCAAGATTTCCAGCACTTGGTAAAATGGCTATTCTATCAAAGTCCACTATCAGCGGTGAAGCTACAAAGGTGAATCCAGCATTCAATGGTTTGGGGCCAAAGAGCATAGAGGCTTTTATATGTGTACAGGACTTGTTGGAAAGCCCTGAAAACAAG---------------------------------------------------------------------------------------------------------------------------
>POPTR_0017s05100.1
ATGCCCACCATTTCTGGAGGCAGGGACACCAGACCTTCTCTGGCTTTTATAAAGCCAGAGAAAGGCCTCAAAATAGTGACAGAGCAAAAGGCACAAATTCACAGACGAGCGGGAGAAGCAGGAGGGGAAAAAAGAAAACAGAGCACGAACGAAAAAAAGAAAAGGAGCAGGAGAGAACAGAGGAACGAACAAAAAGGAGACGCAGGAGACAAACACAGGGACGATAGAACAAAAAAGACGAGAGAAGAAGAAACAGAGGGCATGAAAGTAAAGGTAGGAGGACAACGAGCGCCTTCACTGATCTTCGCCCAAAACGCTAACACTCCAGCAGAGCAATCTGCGGCACGACTACGTGCGAAGAAAGAT---------------------------------------------------------------------------------------------------------------------TGTTTTTTGGCACAATTTTGGGCTGAAGATAAGCGTGGATTCGCCCAGGAAAATCTCCCTTACCCTCACCTGTGCGTCCAAAATTCTACGCTACTTGAATATCGTCAACTGGAGGGTCGGAAATGGCTTTCAGGCCACGACATT------------------------------------------------------------------------------------------------------------------------------------------------------------------------------------------------------------------------------------------------------------------------------------------------------------------------------------------------------------------------------------------------------------------------------------------------------TGGACTTATGCGCGTCAATTTCCAGAATGGACTTCAAATGTAAGTTATTACAGGCCGAGTGAATTCTCACACCTATCAGATGCCATCTCTTGTGGAGTAAGGGGTATTATTACCTTTCCGATCTTTGAATCTGATCAACCCAAGTATTGCTGTGCTGTGCTGGAGCTTGTGACCATGGAGGAGAAACAGGATTTTGATTTAGAGACGGAAAAAGTTGTCCAGGCTCTCCAGGCTGCGAATTTACGGACCAAATTACTAGTATCTCGT---------------------------CAGTGTTTTAATGAGGTTCAAAGAGCTGCCTTAACTGAAATCGCTGATGTTAGCAGAGCTGTATGCCAAACACACAGATTGCCACTTGCTCCCTGGGGAGATAATGATATTTTAAAATTAGGTCATGCAAGTTTTTGGTGGCCAGGTGAA------------------------------------------CTTGCAATAGAGCGTACAGCTTGTTATGCA---GAGATGCAAGGCTTTGTGCATGCTTGTGAGCAGCTATTTCTGTACCCAGGGCAAGGTGCTGCTGGACAAGCCTGTCAAACATGTCTTACT---TTTGAGCCTGATGTGAAGGAAAAGCATGTAAGGGACTATCCTCTTGCTCATCAC---TTGAATGCTGCGGTTGCAATCCTGCTA---TATATCTATATATTAGAGTTCTTTCTCCCTATCCTCGTGTTGGTTGAGAAACTGAAGCTTACAATAAAGCAAACTTGTAAGAGCTTGAGAATGTTTTCAGAA------------------------------------------------------------------------------------------------------------------------------------------------------------------------------------------------------------------------------------------------------------------------------------------------------------------------------------------------------------------------------------------------------------------------------------------------------------------------------------------------------------------------------------------------------------------------------CAAGAGAAAGAGAAACTAATGAAATATATTGATAATCTCTCATCTCTTTTCAGTATAACAATAGATTTGCAGTCATACGGTGATAACAAGATGTCC---TGCTGCTTGACCATGCATTTTATTGATGATGGATGGAGGATGAATAAGAAGATTTTGGCTTTCAGGAGTATGGAACATGAT------------ATGAATGAAGCTGTGAAAGATGTGCTTGTGGAGTGGAATATCATTAAGAAAGTGCACTTCATGTTTGCAGAAATTGCTCCACCAAACAGTCAAATGACTAGAGAATTCAGAAGCAAGCTTGTCAGTCAATTCCCACATATGAATGGGGACTTACTATGTTTTTCTTGCTACGCACAAACTCTTGAACTTCTTGCTCGAGATGGGTTTTACGAGATAAAAGATGTGCTTAACAAGATCAGGGGCTGTATTGAATATGTGAATGCAACACCAATTAACCAAGATAAGTTTCGGGAAGCAAGTAATAATGTGAAATTGCAAGATATGAAAGCAGCCTCTCATGATGATCCTACCAGATGGGATACCACATTTGTCATGCTCTTGAGTGCATTGGAATTAAAAGAAGCTTTTACTCAACTCGAGCAAGTTGATTTTGATTTTAAGGTGAATCCATCTGCAGAGGAGTGGAAGATGGCGATGATTGTATGTGGGTGTTTAAAAGTG------CACAAATCTGTAGGCAGTTCTTCATCAAGCATAGATGCATGCTTCCTCCATGTTTGCTATATATATAAGAACTTGCTTTCGTGGGAAAAGAGTGAGCATGCATATGTTTGTTCGATGGCGAAGAGAATGAAGGTGAATCTTGATAGG---------------------------------------------------------CATTGGAGTGAATGGAGTTTTGCATTTGGA---GACCCGCGCTGTAAACTTAAATTTGTGCAGTATGGGTTTTTGCTGATGTATGGCAGTGATGCTAGCAAATACTTGCTGGAATTTCGTAGCAAAACATGTATGTACAACAGTTATGCGAATGCCACTGGTTATATAGCATCACCTGCC---------------------------------------------GACATCAGTTGTCCATCATATGATCTGGATTCCGATGGTAAGTTCTTGGGATTCTGTGAGTGGCTTAAG------------------------------------GTTGATCCGCCAAAATCTGATCTTGATCGGTATTTAGGA---GAAAACCAGGATAAGGTTTCAGATGTATTAGCTTGGTGGCGAGTCAATGCTCCAAGATTTCCAGCACTTGGTAAAATGGCTATTCTATCAAAGTCTACTATCAGCGGTGAAGCTACAAAGGTGAATCCAGCATTCAATGGTTTGGGGCTAGAGACCATAGAGGCTTTTATATGTAGACAGGACTGGTTGGAAAGCCCTGAAAACAAG---------------------------------------------------------------------------------------------------------------------------
>POPTR_0047s00270.1
---------------------------------------------------------------------------------------------------------------------------------------------------------------------------------------------------------------------------------------------------------------------------------------------------------------------------------------------------------AGACTACGGGAAAAGAAAGAT---------------------------------------------------------------------------------------------------------------------TGTTTTTTTGCACAATTTTGGGCTGAAGATAGGCGTGGATTGATCCCGCAGAATCAGTCTTACCCTCACCTGTGCGTCCCAAATTCTACGCTACTTGAATATCGTCAACTGGAGGGTCGGGAATGGCTTTCAGGCCACGACATT------------------------------------------------------------------------------------------------------------------------------------------------------------------------------------------------------------------------------------------------------------------------------------------------------------------------------------------------------------------------------------------------------------------------------------------------------TGGAATTATGGGCGTAAATTTCCAGAATGGACTTCAAATGTAAGTTATTACAGACCGAATGAATACGCACACCTATCAGATGCCATCTCTTGTGGAGTAAGGGGTATTATTGCCTTTCCGGTCTATGAACCCCATCAATCCAACTATTGCTGTGCTGCGCTGGAGCTTGTGACCATGGAGGAGAAACAGGATTTTGATTTAGAGAGAGAAAAAGTTTTCCAGGCTCTCCAGGCTGCCAATTTATGGACCAGATTACCTCGACCTCGACCTCCACCTCGACCTCGACGTCGTCCTCAGTGTTTTATTGAGGTTCGAAGAGCTGCCTTAACTGAAATCGCTGATGTTACCAGAGCTGTATGCCAAACACACGGATTGCCACTTGCTCCCTGGGAACATAATGATATTTTAAAATTACGTAATTTAAGTTTTCCTTGGTCAGGTGAA------------------------------------------CTTGCAATAGAGCGTACAGCTTGTTATGCA---GAGAGGCAAGGCTTTGTGCATGCTTGTGAGCAGCTATTTCTGATCACAGGGCAAGGTGCTGCTGGACAAGCCTTCAAAACATGTCTTCCT---TTTGAGCCTGATGTGAAGGAAAAGCATGTAAGGGAGTATCCTCTTGCTCATCAC---TTGAATGCTGCGGTTGCAATCCTGCTA---TGTTTCTATATATTAGAGTTCTTTCTCCCTATCCTCGTGTTGGTTGAGAAACTGAAGCTTACAATAAAGCAAACTTGTAAGAGCTTGGCAATGTTTTCAGAA------------------------------------------------------------------------------------------------------------------------------------------------------------------AATAAACGACGAAAGGTATCTGAAGTGTGGAAACATTTCGATAAGGAAAATGGTGCAGTATGGGCCATATGTAAAGGATGTCAAAAGAAGTATCCAGGGGAAAGCACGAAGGGAACTTCAAATCTACACAAACACTTAAAAAGTTGTTCAAAAAAGGGACAGAGAGATGCAAAACAACATACA---------------------------TTGGGAGGGAATTTCGTGTTTGATCAAGAAAGGAGTCACCTTAACTTTGTTAGAATGATTATGAAGCTCGGATTTCCATTGGATATGGTTCAAAATGAGTTCAAAACTTTTGTCTCCGATCTGCAGCCAAAGTTTCAACTCTGTTCACAAGACAGTGTACAGGCTGATGCTCTTTCTATTTACAGACAAGAGAAAGAGAAACTAATGAAATATCTTGATAATCTCTCATCTCTATTCAGTATAACAATTGATTTGCAGTCATACGGTGATAACAAGATAACC---TGCTGCTTGACCATGCATTTTATTGATGATGGGTGGAGGATGAATAAGAAGATTTTGGCTTTCAGGAGTATAGAACATGAT------------ATGAATGAAGCTGTGAAAGATGTGCTAGTGGAGTGGAACATCATTAAGAAAGTGCACTTCATGTTTGCAGAAATTGCTCCACCAAACAGTCAAATGACTAGAGAATTCAGAAGTAAGCTTGTCAGTCAATTCCCACATATGAATGGGGACTTGCTATGTTTTTCTAGCTACGCACAAACTCTTGAACTTCTTGCTCGAGATGGGTTTTATGAGATAAAAGATGTGCTTAACAAGATTAGGGGCTGTGTTGAATATGTGAATGCAACACCAATTAACCAAGATAAGTTTCGGGAAGCAATTAATAATGTGAAATTGCAAGATATGAAAGCAGCCTCTCATGATGATCCTACCAGATGGGATACTACATTTGTCATGCTCATGAGTGCATTGGAATTAAGAGAAGCTTTTACTCAACTCGAGCAAGTTGATTTTGATTTTAAGGTGAATCCATCTGCAGAGGAGTGGAAGATGGCGATGAGTGTATGTGAGTGTTTAAAAGTG------CACAAATCTTTAGGCAGTTCTTCATCAAGCATAGATACATTCTTCTTCCATGTTTGCTCTATATATAAGAACTTGCTTTCATGGGAAAAGAGTGAGCATGCATATGTTTGTTCGATGGCAAAGAGAATGAAGGTGAATCTTGATAGG---------------------------------------------------------CATTGGAGTGAATGGAGTTTTGCATTTGGA---GACCCGCGCTGTAAACTTAAATTTGTGCAGTATGGGTTTTTGCTGATGTATGGCAGTGATGCTAGCAAATACTTGCTGGAATTTCGTAGCAAAACATGTATGTACAACAGTTATGCGAATGACACTGGTTATATAGCATCACCTGCC---------------------------------------------GACATCAGTTGTCCATCATATGATCTGGATTCTGATGGTATGTTCTTGGGATTCTGTGAGTGGCTTAAG------------------------------------GTTGATCCGCCAAAATCTGATCTTGATCGGTATTTAGGA---GAAAACCGGGATAAGGTTTCAGATGTATTAGCTTGGTGGCGAGTCAATGCTCCAAGATTTCCAACCCTTGGTAAAATGGCTATTCTATCAAAGTCTACTATCAGCGGTGAAGCTACAAAGGTGAATCCAGCATTCAATGTTTTGGGGCCAGAGACCATAGAGGGTTTTATATGTGGACAGGACTGGTTGGAAAGCTCTGAAAACAAG---------------------------------------------------------------------------------------------------------------------------
