# Supplementary material for: Impact of recurrent gene duplication on adaptation of plant genomes
Source: BMC Plant Biol. 2014 May 31;14:151. doi: 10.1186/1471-2229-14-151 (PMC4049390; doi:10.1186/1471-2229-14-151)
Supplement: Additional file 4 — Contains the cleaned alignments of the clusters with codons under selection. [file 1471-2229-14-151-S4.zip › 4437544801233534_add4/Additional_file_4/Poptrcluster101_aligned.fasta]

>POPTR_0006s11170.1
------------------------------------------------------------------------------------------------------------------------------------------------------------------------------------------------------ATGCCTCGACGAGGATCCATATTAGACAGGTCCACATCAAGGAGTGACAAGTCCACTTCATCCAAGTCATTTCAAACTACATCAAGGCATAATAACAAAGGATTCACATTTCATCAACCTGTGTATCAGAACGCAAATGAGTATTATATACCTTTGCATGATTATGGGAGGGTTGATGCATATCAATATTGTGAGGGCTTTCGTTTTCAAGATTTGCTTCAAACTCAAGGAGGTTTCTCTCGAGATAACCAACTTGTTTATGGAGGACATAATTTATATGGGAGTTAT---------------------------------GAGAGAGTTGATGGTAAT------------GATGATGTGAACATT---GAAGATGAGGGAGACGGTAGTAATGAGAGAGGTGTATGTGAT------------------------------GAGGAT------------------------------------------------------------------------------------AGTGTTAAAAGGAAGGGTTTTGACATGCCAATAGATCCAATA------------------------------------------------------------------------------------------------------------ACA---CTTTGTTTGTATGGAACAACAGAG---------------------------------AATAACGCATCGTGTGGCCGTGCAATCAGAGATATTTTG---------------------AGGTCCAATTTT------------------------------------------------------------------------------------------------------------------------------------------------------------------------------------------------------------------------------------------------------------------------------------------------------------------------------GGAGCATGG---------------------------------------------------------------------------------------CACTCT---------------------------------------------------------------------------------------------------------------------------------------------------------------------------------------------------------------------------------------------------------------------------------------------------------------------------------------------------------------------------------------------------------------------------------------------------------------------------------------------------------------------------------
>POPTR_0017s07950.1
------------------------------------------------------------------------------------------------------------------------------------------------------------------------------------------------------ATGCCTCGACGAGGATCCATATTAGATAGGTCCACTTCAAGGAGTGACAGGTCCACTTCATCCAAATCATTTCAAACTCCATCAAGGCGTAATAACAAAGGATCCACGTTTCAGCAACCTATGTATCAGAACTCGAAGGAGTATTATATACCTTTGCATGATTATGGGAGGGTTGATGCATATCAACTTTGTGAGGGCTTTCGCTTTCAAGATTTGCTTCAAACTCAAGGAGGTTTCTCTCGAGATAACCAACTTGTTTATGGAGGACATAATGCATATAGGAGTTAT---------------------------------GAGAGAGTTGAGGGTGATGATGGTGATACTGATGATGCGAACATT---GAAGATGAGGGAGACGGTAGTAATGAGAGAGGTGTATGTGATGAGAGAGCTGGTAGTAAT------------GAGGAT------------------------------------------------------------------------------------AGTGTTAAAACGAAGGAT---TCAATGTGCAAGGATGAACTCTTTAAAGAGTTCAAGAAAAAATATTCCTTCCCTGAGGAAGATGAGTCGATTGTTCATAATATTTGGGAAGATAAGGCTAGGATTGCTTTGAATCAACAATTGACACGAGCT---ATGTCAAATGAAAACACTACAAATATAGATTGCCTTGATAAAGGTCCTGCTTGGATAAACAATGACGACTGGAATCAAATGATCAAAGATGTTTGGTCCACCCCTGAATTTCAAAGGAGGTCTGAATTTAGGAAGAATCGATTAACCAAAATAGATGGCAAAATAAGCACTCATTCTGGAGGAACAATGTCATTTGCATCATATCGAGCTAAC---------------------------------------------------------------ATGCAAGAGGAAGCTGGTGGAAAAGAACCTCCATGGAATGATGTCTTTTCAGCTTTGCATCAAAGTACTAAGCAGTCTGGTAGCTTCGTCGACTACAAGTCTAAAAAAGTGGTT---GAGATGATTTCAAAGTATGGAACTAATCGGGAAAATCATCCTTCATTTGATGGAGCAGCTTGGTGTGTGGCTTCAGGAGAAGTTACAAAGGGTAGGGTATATGATGCACCTCGTATGCCAAAATCTATAGTTAGTACAAGCTCTTCATCACATTCTTACTCG---------------------------------------------AAGATAAAGAATAAAGAAGAGGAGATAAAGAAAAAAGATGATTTTATTCTTGAAATGAAACGGCAGATGGATTCCATGAAAGAATATCTT------------------------------------------------------------------------------------------------ATAATGACACCTATGGGTCCCACATCTCAACCAATTTATCGACCTACACCTCGACCACTATATCCTAATCAATCTTATGTCGATTCACAATATAATGGT---------------------------------------------------------------------------------------------------------------------------------------------------------------------------------
>POPTR_0015s03660.1
---------------------------------------------------------------------------------------------------------------------------------------------------------------------------------------------------------------------------------------------------------------------------------------------------------------------------------------------------------------------------------------------------------------------------------------------------------------------------------------------------------------------------------------------------------------------------------------------------------------------------------------------------------------------------------------------------------------------------------------------------------------------------------------------------------------------------------------------------------------------------------------------------------------------------------------------------------------------------------------------------------------------------------------------------------------------------------------------------------------------------------------------------------------------------------------------------------ATGCAAGAGGAAGTTGGTGGAAAAGAACCTCCATGGGATGATGTCTTTTCAGCTTTGCATCAAAGTACTAAGCAGTCTGGTAGCTTTGTTGACAACAAGTCTAAAAAAGTGGTT---GAGATGATTTCAAAGTATGGAACTAATCGGGAAAATCATCCTTCATTTGATGGAGCAGCTTGGTGTGTGGCTTCAGGAGGAGTTACAAAGGGCAGGGTATATGGTGCACCTCGTATGCCAAAATCTATAGTTAGTACAAGTTTTTCATCACATTCCTACTCGGTGGAGTCATCATATCCTAGTTTATCGTATCGAGCATTGCAAAAGGAGATAAAGAATAAAGAAGAGGAGATAAAGAAAAAATATGATTTTATTCTTGAAATGAAACGGCAGATGGATTCTATGAAAGAATATCTTGTGAACAATCTTGGATACCATGGTGGGACATCAAATATTGGCCAAGGTATGCCACCACCTTTGACCCCATCAATGCCGCCACCTACGGCTCCCCAAATAATGACATCTATGGGTCCCACATCTCAACCAATTTATCAACCTACACCTCGACCACTATATCCTGATTCATCTTGTGTCGATCCACAATATCATGAATGTTGGAGGAGCTTGATCGATGAGGCCATTAAAGCTTACCCTAATTCCTTCATCAGGATCATTGGCTTTGACCGTTTTCGTCAAGTGCAATGCATTGGTTTCATTGCCTACAAGCCAGAGGGTTAC---------------------------------------------------
>POPTR_0015s07960.1
ATGGGTGAATTTATTGAAGATGATAACAATATGAGATCATTTGATGTCGCTCAGTCAGATGAGATTTCTCAACCATGTCGTGTCCTTCCTACTCAAACACTTGATGATCCAAATATGGTTGTTGAAGCATCATATTATACAGAAATCAACCATTGTGAATTGCTTCAGTTACAGGCAAATTCGGTAGAAGTATCTAGCATGTCTCGACGTGGTTCTATATTA------------------------------------------------------------------------------TCCATTTCTCATCAACCTTTTCATCATGAGTTGCATGATTACTATAATCCT------GATTATGGGCGGAGGGATGATTATCAATCGTACGAGGGTTTTTGCTTTCAAGATTTACTTCAAACTCAAGAAGGTTTCCCTCAATATCACCCATATACTTTTAGGGGATATAATGTTGATGGGGGTTATTATGATTGGAGGGGCAAGGATGTTAGGGAAGATGAGAGAGTTGAGGAAGATGGAGGAGAACAAGAGAGAGTAGATGGTGATGAAGATGAGGGAGATGATGTTAATGCAAGAGGATTAGGTGAT------------------GTTAGAGATTCAGAGGATCGGACATATCATTCAATAGTTGACATTAGTAAAGAACCAATTATTCGTAAGATTTGGGAAGATAAGACTAGAATTGCTTTGAAC------------------------------------------------------------------------------------------------------------------------------------------------------------------------------------------------------------------------------------------------------------------------------------------------------------------------------------------------------------------------------------------------------------------------------------------------------------------------------------------------------------------------------------------------------------------------------------------------------------------------------------------------------------------------------------------------------------------------------------------------------------------------------------------------------------------------------------------------------------------------------------------------------------------------------------------------------------------------------------------------------------------------------------------------------------------------------------------------------------------------------------------------------------------------------------------------------------------------------------------------------------------
>POPTR_0012s05290.1
ATGGGTGAATTTATTAAAGATGATAACAATATGAGATCATTTGATGTCGCTCAGTCAGATGAGATTTCTCAACCATGTCGTGTCCTTCCTACTCAAACACTTGATGATCCAAATATGGTTGTTGAAGCATCATATTATACAGAAATCAACCATTGTGAATTGCTTCAGTTACAGGCAAATTCGATAAAAGTATCTAGCATGCCTCGACGTGGTTCTATATTA---------------------AATAAGACCACTTCATCTAGATCAAATGGCCCTTCATCTAGGCCGAATAGCCAAGCATCCATTTCTCATCAACCTTTTCATCATGAGTTGCATGATTGTTATAATCCT------GATTATGGGCGGAGGGATGATTATCAATTGTACGAGGGTTTTCGCTTTCAAGATTTACTTCAAACTCAAGAAGGTTTCCCTCAATATCACCCATATACTTTTAGGGGATATAATGTTGATGGGGGTTATTATGATTGGAGGGGCAAGGATGTTAGGGGAGATGAGAGAGTTGAGGAAGATGGAGGAGAACAAGATAGAGTAGATAGTGATGAAGATGAGGGAGATGATGTTAATGCAAGAGGATTAAGTTAT------------------GTTAGAGATTCAGAGGAT------------------------------------------------------------------------------------------------------------------------------------------------------------------------------------------------------------------------------------------------------------------------------------------------------------------------------------------------------------------------------------------------------------------------------------------------------------------------------------------------------------------------------------------------------------------------------------------------------------------------------------------------------------------------------------------------------------------------------------------------------------------------------------------------------------------------------------------------------------------------------------------------------------------------------------------------------------------------------------------------------------------------------------------------------------------------------------------------------------------------------------------------------------------------------------------------------------------------------------------------------------------------------------------------------------------------------------------------------
>POPTR_0004s11030.1
------------------------------------------------------------------------------------------------------------------------------------------------------------------------------------------------------ATGCCTCGACGTGGTTCTATATTA---------------------CATAGGACCATTTCATCTAGATTAAATGACGCTTCATCTGGGTCGAATAGCCAAGCATCCATTTCTCATCAACCTATTCATCATGAGTTGCATGATTGCTATAATCCTTGG---AATTATGGGAGGAGGGATGATTATCAATCGTATAAGGGTTTTCACTTTCAAGATTTACTTCAAACTCAAGAAGGTTTCCCTCAAGACCACCCATATACTTTTGGAGGATGTAATGTTGATGGGGGTTATTATGATTGGAGGGGCAAGGATGTTAGGAGAGGTGAGAGAGTTGAGGAAGGTAGAGGAGAACAAGAGAGAGTAGATAGTGATGAAGATGAGGGAGATGATGTTAATGCAAAAGGATTGGGTGAT------------------ATTAGAGATTCAGAGGAT------------------------------------------------------------------------------------------------------------------------------------------------------------------------------------------------------------------------------------------------------------------------------------------------------------------------------------------------------------------------------------------------------------------------------------------------------------------------------------------------------------------------------------------------------------------------------------------------------------------------------------------------------------------------------------------------------------------------------------------------------------------------------------------------------------------------------------------------------------------------------------------------------------------------------------------------------------------------------------------------------------------------------------------------------------------------------------------------------------------------------------------------------------------------------------------------------------------------------------------------------------------------------------------------------------------------------------------------------
>POPTR_0015s01880.1
------------------------------------------------------------------------------------------------------------------------------------------------------------------------------------------------------ATGCCTCGACGTGGTTCTATATTA---------------------AATAAGACCACTTCATCTAGATCAAATGGCCCTTCATCTGGGCCGAATAGCCAAGCATCCATTTCTCATCAACCTATTCATCATGAGTTGTATGGTTGCTATAATCCTTGG---GATTATGGGCAGAGGGATGATTATCAATCGTACAAGGGTTTTCACTTTCAAGATTTACTTCAAACTCAAGAAGGTTTCCCTCAAGATCACCCATATACTTTTGGAGGATATAATGTTGATGGGGGTTATTATGATTGGAGGGGCAAGGATGTTAGGAGAGGTGAGAGAGTTGAAGAAGATAGAGGAGAACAAGAGAGAGTAGATAGTGATGAAGATGAGGGAGATGAT------------------------------------------GTTAGAGATTCAGAGGAT------------------------------------------------------------------------------------CGGGTTCAAAAGAAAGGTTTTGACACATATAAGGATCCAATT------------------------------------------------------------------------------------------------------------ACAAAACTTCATTTATATGGAACAACAGAC---------------------------------AATAACTCATCATGTGGGCATGAGATCGGACTTATTTTG---------------------AGGTCAAATTTT------------------------------------------------------------------------------------GGACCATGGTATAATTGGGAAAAAGTTGGTCCAACTTATAGGGATGAACTCTTTAAAGAGTTTAAGCAAGAAAAAACAGATGGAAAAGAACCTCTATGGGATTATGTGTTTTCAGTGTTGCATCAGAGTGCCAAGCAGCCTGAAACATTCATAGATAACAAGTCTAAAAAAGTTGTTAAAGAGATGATTTCAAGATATGGAACTGATCAGGAAAATCATCCTTCATTTGATAGAGCAGCTTGGTGTGTGGCTATAAGAGGAGTTACAAAGGGTAGAGTATATGGTGCACCTGGTATGCCGAAATCCATGGTTATTACGAGTGCTTCATCACAATCC------------------------------------------------------------------------------------------------------------------------------------------------------------------------------------------------------------------------------------------------------------------------------------------------------------------------------------------------------------------------------------------------------------------------------------------------------------------------------TATACGATGGAGTCAACACATTTAAGCTCATCAATTCAGACATTGAAAGAG
