# Supplementary material for: Impact of recurrent gene duplication on adaptation of plant genomes
Source: BMC Plant Biol. 2014 May 31;14:151. doi: 10.1186/1471-2229-14-151 (PMC4049390; doi:10.1186/1471-2229-14-151)
Supplement: Additional file 4 — Contains the cleaned alignments of the clusters with codons under selection. [file 1471-2229-14-151-S4.zip › 4437544801233534_add4/Additional_file_4/Poptrcluster110_aligned.fasta]

>POPTR_0012s02010.1
ATGGCAAGTTTCTCAAAGATCCTCAGCAAGACTGATATTAAGAAGAGACTGCCTATCAAGTTTCTCAAATCTCTTCCATCATTCGAC------GGGGGCCATGCCGTAAAGTTTGAAGCTAGAGATGAGGGAGGCGAAACCTGGGCCTTTCAGTGCTCC---GTCCGCCGGAGA---CCGAAGCCAGTCCTTACACGGGGTTGGAAGGCTTTCATCAACAGCAAGAAACTTAAAACTGACAAGGTCAGTTTTATTAAATACAGA---------------------GTTCGTGCTGAAAATGAAATCAAGATCTTT---------------------------------------------------------------------------------------------------------------------------------------------------------------------------------------------------------------------------------------------------------------------------------------------------------------------------------------------------------------------------------------------------------------------------------------------------------------------------------------------------------------------------------------------------------------------------------------------------------------------------------------------------------------------------------------------------------------------------------------------------------------------------------------------------------------------------------------------------------------------------
>POPTR_0012s02030.1
ATGGCAAGATTCTCAAAGATCCTCAGCAAGACTGATATTAAGAAGAGACTGCCTATCAAGTTTCTCAAATCTCTTCCATCATTCGAC------GGGGGCCATGCCTTAAAGTTTGAAGCTAGAGATGAGGGAGGCGAAGCCTGGGCCTTTCAGTGCTCC---GTCCGCCGGAGA---CCGAAGCCAGTACTTACACGGGGTTGGAAGGAATTCATCAACAGCAAGAAACTTAAAACTGACAAGGTCAGTTTTATTAAATACAGA---------------------GTTCGCGCTGAAAAGGAAATCAAGATCTTT---------------------------------------------------------------------------------------------------------------------------------------------------------------------------------------------------------------------------------------------------------------------------------------------------------------------------------------------------------------------------------------------------------------------------------------------------------------------------------------------------------------------------------------------------------------------------------------------------------------------------------------------------------------------------------------------------------------------------------------------------------------------------------------------------------------------------------------------------------------------------
>POPTR_0015s01840.1
ATGGCAGAGTTCGAGAAGATCCTCAGAGAGACTGATACTAAGAAGAGGCTGCCTATCAGGTTTCTCAGGTCTCTTCCACCTTTCAAA------GGCAGCCATGCCGTCACGTTTGAAGCTACTGACGAGAAAGGCAAAGCTTGGACCTTTCAATGCTCC---ATCCGCAAGACA---CCGAAGCCAGTCCTCACAAGAGGTTGGGTTGCATTCGTTAAGAGCAAGAAGCTACAAGTTGACAAGGTCAGGTTTATTAAATACAAA---------------------GTTCGTGCTGAAAAGGCAATCAAGATCTTT---------------------------------------------------------------------------------------------------------------------------------------------------------------------------------------------------------------------------------------------------------------------------------------------------------------------------------------------------------------------------------------------------------------------------------------------------------------------------------------------------------------------------------------------------------------------------------------------------------------------------------------------------------------------------------------------------------------------------------------------------------------------------------------------------------------------------------------------------------------------------
>POPTR_0015s01900.1
ATGGCAGCGTTCTCCAAGATCCTCAGAGAGACTGATACTAAGAAGAGGCTGCCTATCAGGTTTCTCAGGTCTCTTCCACCTTTCAAA---CTAGGCAGCCATGCCGTCACGTTTGAAGCTACAGACGAGAAAGGCGAAGCTTGGCCCTTTCAATGCTCC---ATCCGCAAGAGA---CCGAAGCCAGTCCTCACAAAAGGTTGGGTTGCGTTCGTTAAGAGCAAGAAGCTACAAGTTGACAAGGTCAGGTTTATTAAATACATA---------------------GTTCGTGCTGAAAAGGCAATCAAGATCTTT------------------------------------------------------------------------------------------------------------------------------------------------------------------------------------------------------------------------------------------------------------------------------------------------------------------------------------------GATCTAGTCCATTTCCCTAAT------------------------------------------------------------------------------------------------------------------------------------------------------------------------------------------------------------------------------------------------------------------------------------------------------------------------------------------------------------------------------------------------------------------------------------------------------------------------------------------------------------
>POPTR_0492s00200.1
ATGGCACAGGTCTCCAAGATCCTCAAAAAGATTGATACTACGAAGAGGCTGCCTATCAGGTTTCTCAGGTCTCTTCCACCTTTCAAA---CTAGGCAGCCATGCCGTCACCTTTGAAGCTACAGACGAGAAAGGCGAAGCTTGGGCCTTTCAATGCTCC---ATCCGCAAGAGA---CCGAAGCCAGTCCTCCAAAGAGGTTGGGTTGCATTCGTTAGGAGCAAGAAGCTACAAGTTGACAAGGTCAGGTTTATTAAATACAAA---------------------GTTCGTGCTGAAAAGGCAATCAAGATCTTT---------------------------------------------------------------------------------------------------------------------------------------------------------------------------------------------------------------------------------------------------------------------------------------------------------------------------------------------------------------------------------------------------------------------------------------------------------------------------------------------------------------------------------------------------------------------------------------------------------------------------------------------------------------------------------------------------------------------------------------------------------------------------------------------------------------------------------------------------------------------------
>POPTR_0015s01830.1
ATGGCCATCTTCTCCAAGATCCTCACCAAGACAGATGCTGAGAAGAGACTGCCTATCAAGTTTCTCAAGTCTCTCCCGCCATTCAAA------AGCGGCCATGCGGTAGATTTTCAAGCTAAAGATGAGAGGGGAAAGGTCTGGACTTTTCAATGCTCC---ACTCGCAAGAAA---AAGAAGCCAGTTCTTTCCAAGGGTTGGCTTGCATTTGCAAACAAGAAGAAACTTAAAGTGGACAAGATCGTGTTTTACAAGTATGGA---------------------GTTCGAGTTGAAAGAGAAATCAAGATACTC---------------------------------------------------------------------------------------------------------------------------------------------------------------------------------------------------------------------------------------------------------------------------------------------------------------------------------------------------------------------------------------------------------------------------------------------------------------------------------------------------------------------------------------------------------------------------------------------------------------------------------------------------------------------------------------------------------------------------------------------------------------------------------------------------------------------------------------------------------------------------
>POPTR_0015s01820.1
ATGGCTAGCTGCTCCAAGATCCTCACCAAGACAGATACTGAGAAGAGACTGCCTTCCAAGTTTCTCAAGTCTCTCCCACCATTCAAA------GGCGGCCATGCGGTGTTTTTTCAAGCTAAAGAGGAGAGAGGCAAAGTCTGGACTTTTCAGTGCTCC---ACTCGCAAGAAA---CAGAAGCCAGTTCTTTCCAGGGGTTGGCTTGCATTTGCGAGGAAGAAGAAACTTGAAGTGGACAAGATCGAGTTTTACAAGTATGGA---------------------GTTCGAGTTGAAAGAGAAATCAAGATACTC---------------------------------------------------------------------------------------------------------------------------------------------------------------------------------------------------------------------------------------------------------------------------------------------------------------------------------------------------------------------------------------------------------------------------------------------------------------------------------------------------------------------------------------------------------------------------------------------------------------------------------------------------------------------------------------------------------------------------------------------------------------------------------------------------------------------------------------------------------------------------
>POPTR_0219s00220.1
ATGACAACCTTCTCTAAGATCCTTGGCAAGACAGACACCAGCAAGACACTGCCTAGAAAGTATCTCGAGTCTCTCCCATCTTTCAAA------GGTGGACATGCCGTGGAATTTCAAGCAATAGATGAGAGTGGCTTCGTCTGGACCTTTAAGTGTTCT---ATTCGCAAGAAA---CCGAAGCCAGTTCTTTCAAAGGGCTGGCGTGCATTCGTCCGCAACAAGAAGCTTAAAGTTGACAAGATCAAACTT------TACAGG---------------------GTTCAAGCTGAAAAGGAAGTTAAGATATTT---------------------------------------------------------------------------------------------------------------------------------------------------------------------------------------------------------------------------------------------------------------------------------------------------------------------------------------------------------------ATA---------------------------GCCACATTT---------------------------------------------------------------------------------------------------------------------------------------------------------------------------------------------------------------------------------------------------------------------------------------------------------------------------------------------------------------------------------------------------------------------------------------------------------------------
>POPTR_0219s00200.1
ATGACAACCTTCTCTAAGATCCTTGGCAAGACAGACACCAGCAAAACACTGCCTAGGAAGTATCTCAGGTCTCTCCCATCTTTTAAA------GGTGGACATGCCGTGGAATTTCAAGCAATAGATGAGAGTGGCTTCGTCTGGACCTTTCAGTGTTCT---ATTCGCAAGAAA---CCGAAGCCAGTTCTTTCAAAGGGCTGGCGTGCATTCGTCCGCAACAAGAAGCTTAAAGTTGACAAGATCAAATTT------TACAGG---------------------GTTCGAGCTGAAAAGGAAGTTAAGATATTT---------------------------------------------------------------------------------------------------------------------------------------------------------------------------------------------------------------------------------------------------------------------------------------------------------------------------------------------------------------ATA---------------------------GCCACATTT---------------------------------------------------------------------------------------------------------------------------------------------------------------------------------------------------------------------------------------------------------------------------------------------------------------------------------------------------------------------------------------------------------------------------------------------------------------------
>POPTR_0012s02040.1
ATGGCAGAGTTCTCAAAGTTGCTAACCAAGACGGATATTCAGAAGAGACTCCCTACTAAGTTTTTCAAGCCTCTCCCATCTCTTAAA------GGTAGCCATGTCCGAGATTTTCCAGCAATAGATGAGAGTGGCTTCGTCTGGACCTTTCAGTGCTCT---ACTCGCAAGAAA---CCAAAGCCAGTTCTCTCAAAGGGTTGGCTTGCATTCGTTCGCCACAAGGAGCTTAAAGTTGACAGGGTCAAGTTTTTCAAGTACAGG---------------------GTTGAAGCTGAAAAAGAAATCAAGATATTT---------------------------------------------------------------------------------------------------------------------------------------------------------------------------------------------------------------------------------------------------------------------------------------------------------------------------------------------------------------GTA---------------------------GCCCCATTT---------------------------------------------------------------------------------------------------------------------------------------------------------------------------------------------------------------------------------------------------------------------------------------------------------------------------------------------------------------------------------------------------------------------------------------------------------------------
>POPTR_0012s02070.1
ATGGCAGAGTTCTCAAAGTTGCTAACCAAGACGGATATTCACAAGAGACTCCCTACTAAGTTTTTCAAGCCTCTCCCATCTCTTAAA------GGCAGCCATGTCCGAGATTTTCCAGCAATAGATGAGAGTGGCTTCGGCTGGACCTTTCAATGCTCT---ACTCGCAAGAAA---CCAAAGCCAGTTCTCTCAAAGGGCTGGCTTGCATTCGTTCGCCACAAGGAACTTAAAGCTGACAGGGTCAAGTTTTTCAAGTACAGG---------------------ATTGAAGCTGAAAAGGAAATCAAGATATTT---------------------------------------------------------------------------------------------------------------------------------------------------------------------------------------------------------------------------------------------------------------------------------------------------------------------------------------------------------------GTA---------------------------GCCCCATTT---------------------------------------------------------------------------------------------------------------------------------------------------------------------------------------------------------------------------------------------------------------------------------------------------------------------------------------------------------------------------------------------------------------------------------------------------------------------
>POPTR_0012s02050.1
ATGGCGAAGTTCTCAAAGTTGGTAACCAAGACGGATATTCACAAGAGACTC---------------------------------CGT------AGTAGCCATGTCCGAGATTTTCCAGAAATAGATGAGAGTGGCTTCGTCTGGACCTTTCAATGCTCT---ACTCGCAAGAAA---CCAAAGCCAGTTCTCGCAAAGGGCTGGCTTACATTCGTTCGCCACAAGGAACTTAAAGCTGACAGGGTCAAGTTTTTCAAGTACAGG---------------------ATTGAAGCTGAAAAGGAAATCAAGATATTT---------------------------------------------------------------------------------------------------------------------------TGCCGACACAATTTTTACTTCAATATGGTCCTTGAAGCTTCAAGAAATTTTAATTTAGTCTCTTTGTTCACATTCATTCAAGTATTCCATCTGAATTTTGTAGTTATTCTAACAAAC---------------------------------------------------------------------------------------------------------------GTTTTCCTCCAATTTGTAAAATGTTTCGATGGAAATTTT---------------------------------------------------------------------------------------------------------------------------------------------------------------------------------------------------------------------------------------------------------------------------------------------------------------------------------------------------------------------------------------------------------------------------------------------------------------------
>POPTR_0012s02060.1
ATGGCGAAGTTCTCAAAGTTGGTAACCAAGACGGATATTCACAAGAGACTC---------------------------------CGT------AGTAGCCATGTCCGAGATTTTCCAGAAATAGATGAGAGTGGCTTCGTCTGGACCTTTCAATGCTCT---ACTCGCAAGAAA---CCAAAGCCAGTTCTCGCAAAGGGCTGGCTTGCATTCGTTCGCCACAAGGAACTTAAAGCTGACAGGGTCAAGTTTTTCAAGTACAGG---------------------GTTGAAGCTGAAAAGAAAATCAAGATATTT------------------------------------------------------------------------------------------------------------AACTATGGATCAAAGTGCCGACACAATTTT------------------GAAGCCTCAAGAAATTTTAATTTAGTCTCTTTGTTCACATTCATTCAAGTATGCCATCTGAATTTTGTAGTTATTCTAACAAAC---------------------------------------------------------------------------------------------------------------GTTTTCCTCCAATTTGTAAAATGTTTCGATGGAAATTTT---------------------------------------------------------------------------------------------------------------------------------------------------------------------------------------------------------------------------------------------------------------------------------------------------------------------------------------------------------------------------------------------------------------------------------------------------------------------
>POPTR_0015s01750.1
ATGGCGAGATTCTCAAAGGTACTCAGGAAGACTGATATTAAAAAGAGACTCCCGACCGGGTTTCTCAGCTCTCTTCCATCTTTTAACGGT---GGTGGTCATGCTGTAGATTTTCAAGCTGTAGATGGAAGTGGCCGTGTTTGGGCCTTCAGATGCTCA---ATTCGCAAGAAA---CCAAAACCAGTTATTTCAAAGGGTTGGCTCGCTTTTGTTCATAGCAAGAGCCTTAAAGTTGACAAGGTCCAGTTTTTGAGGTACGAG---------------------ATTCGGGCTGAGAAAGAAATCAAGATATTT---------------------------------------------------------------------------------------------------------------------------------------------------------------------------------------------------------------------------------------------------------------------------------------------------------------------------------------------------------------------------------------------------------------------------------------------------------------------------------------------------------------------------------------------------------------------------------------------------------------------------------------------------------------------------------------------------------------------------------------------------------------------------------------------------------------------------------------------------------------------------
>POPTR_0015s01790.1
ATGGCGAGATTCTCAAAGGCACTCAGGAAGACTGATATTAAAAAGAGACTCCCGACCGGGTTTCTCAGCTCTCTTCCATCTTTTAATGGT---GGTGGTCATGCTGTAGATTTTCAAGCTGTAGATGGAAGTGGCCGTGTTTGGGCCTTCAGATGCTCA---ATTCGCAAGAAA---CCAAAACCAGTTATTTCAAAGGGTTGGCTCGCTTTTGTTGCTAGCAAGAACCTTAAAGTTGACAAGGTCACGTTCTTAAGGTACGAG---------------------ATTCGGGCTGAGAAAGAAATCAGGATATTT---------------------------------------------------------------------------------------------------------------------------------------------------------------------------------------------------------------------------------------------------------------------------------------------------------------------------------------------------------------------------------------------------------------------------------------------------------------------------------------------------------------------------------------------------------------------------------------------------------------------------------------------------------------------------------------------------------------------------------------------------------------------------------------------------------------------------------------------------------------------------
>POPTR_0248s00220.1
ATGGCGAGATTCTCAAAGGTACTCAGGAAGACTGATATTAAAAAGAGACTCCCGACCGGGTTTCTCAGCTCTCTTTCATCTTTTAATGGT---GGTGCTCATGCTGTAGATTTTCAAGCTGTAGATGGAAGTGGCCGTGTTTGGACCTTCAGATGCTCA---ATTCGCAAGAAA---CCAAAACCAGTTATTTCAAAGGGCTGGCTCGCTTTTGTTGCTAGCAAGAGCCTTAAAGTTGACAAGGTCCAGTTTTTAAAGTACGAG---------------------ATGCGGGCTGAGAAAGAAATCAAGATATTT---------------------------------------------------------------------------------------------------------------------------------------------------------------------------------------------------------------------------------------------------------------------------------------------------------------------------------------------------------------------------------------------------------------------------------------------------------------------------------------------------------------------------------------------------------------------------------------------------------------------------------------------------------------------------------------------------------------------------------------------------------------------------------------------------------------------------------------------------------------------------
>POPTR_0015s01770.1
ATGGCGAGATTCTCAAAGGGGCTGAGGAAGACTGATATTAAGAAGAGACTCCCGACCGGGTTTCTCAGCTCTCTTCCATCTTTTAATGCT---GGTGGTCATGCTGTAGATTTTCAAGCTGTAGATGGAAGTGGCCGTGTTTGGGCCTTCAGATGCTCA---ATTCGGAAGAAA---CCAAAACCAGTTATTTCAAAGGGCTGGCTCGCTTTTGTTGCTAGCAAGAGCCTTAAAGGTGACAAGGTCCAGTTTTTAAAGTACGAG---------------------ATTCGAGCTGGGAAAGAAATCAAGATATTT------------------------------------------------------------------------------------------------------------------------------------------------------------------------------------------------------------------------------------------------------------------------------------------------------------------------------------------------------------------------------------------------------AGAGGTCCTAACAATGACAAACACCGTCTTATATTAAACTTCAGGGGTCCT------------------------------------------------------------------------------------------------------------------------------------------------------------------------------------------------------------------------------------------------------------------------------------------------------------------------------------------------------------------------------------------------------------------
>POPTR_0015s01760.1
ATGGCGAGATTCTCAAAGGTGCTTAGGAAGACTGATATTAAAAAGAGACTCCCGACCGGGTTTCTCAGCTCTCTTCCATCTTTTAATGCT---GGTGGTCATGCTGTAGATTTTCAAGCTGTACATGGAAGTGGCCGTGTTTGGACCTTCAGATGCTCAAATATTCGCAAGAAA---CCAAAACCAGTTATTTCAAAGGGCTGGCTCGCTTTTGTTGCTAGCAAGAGCCTTAAAGGTGACAAGGTCCAGTTTTTAAAGTACGAG---------------------ATTCAGGCTGAGAAAGAAATCAAGATATTT---------------------------------------------------------------------------------------------------------------------------------------------------------------------------------------------------------------------------------------------------------------------------------------------------------------------------------------------------------------------------------------------------------------------------------------------------------GGAGGTGGCCAATCAGTGAACAACCAGCATCACCACCAGCAGAATCAGAAGTTCTGTCACCACCGGAGAGCTGGAAAGTGCAATAGATTCCCATGTCTGTCT---CACCGTGAACTCCCAGCACCGCCGCCGCATGCGTCTGTGAAC---------GGAGCAAGGAGAGGG------------------TTTACGGGGAAT---------------------------------------------------------------------------------TCGCTGATTAGTCTTGGTGGTGTGTTTGGTTGCGTGATTAGTGAAGGTCCTTGGGTTTTTGTTGGTCTTCCAAATGTTGTC---------------------------------------
>POPTR_0015s01780.1
ATGGCGAGATTCTCAAAGGTGCTTAGGAAGACTGATATTAAAAAGAGACTCCCGACCGGGTTTCTCAGCTCTCTTCCATCTTTTAATGCT---GGTGGTCATGCTGTAGATTTTCAAACTGTAGATGGAAGTGGCCGTGTTTGGACCTTCAGATGCTCA---ATTCGCATGAAA---CCAAAACCAGTTATTTCAAAGGGTTGGCTCGCTTTTGTTGCTAGCAAGAACCTTAAAGTTGACAAGGTACACTTTTTAAAGTACGAG---------------------ATTCGGGCTGAGAAAGAAATCAAGATATTT------AAGCCGACAGATGACAGAGGAGAGGATGCACCGAGCAGGCAGAAGAAAAATGAGAGAGGGGTGCCGCAACGGAGAAAGACTACAACGGAGGCAACAGCTAGC---------------------------------------------------------------------------------------------------------------------------------------------------------------------------------------------------------------------------------------------------------------------------------------------------------------------------------------------GGAGGTGGCCAATCAGTGAACGACCAGCATCACTACCAGCAGAATCCGAAGGTCTGTCACCACTGGAGAGCTGGAAAGTGCAATACATTCCCATGTCCGTCTGTCCACCGTGAACTTCCAGCATCGCCGCCTCATGCGTCTGTGAAC------GTAGGAACGAAGAGAGGG------------------TTTAGCGGGAAT---------------------------------------------------------------------------------TCG---------------------------------------------------------------------------------------------------------------------
>POPTR_0015s01740.1
ATGGCGAGATTCTCAAAGGTACTCAGGAAGACTGATATTAAAAAGAGACTCCCGACCGGGTTTCTCAGCTCTCTTCCATCTTTTAATGCT---GGTGGTCATGCTGTAGATTTTCAAGCTGTAGATGGAAGTGGCCATGTTTGGACCTTCAGATGCTCA---ATTCGCAGGAAT---CCAAAACCAGTTATTTCAAAGGGTTGGCTCGCTTATGTTCATAGCAAGAGCCTTAAAGTT---------------------------------------------------------------------------------AAC---------------------------------------------------------------------------------------------------------------------------------------------------------------------------------------------------------------------------------------------------------------------------------------------------------------------------------------------------------------------------------------------------------------------------------------------------GGAGGTGGCCAATCAGTCAACGTCCAGCATCACCACCAGCAGAATCAGGAGGTCTGTCACCACTGGAGAGCTGGAAAGTGCAATGGATTCCCATGTCCGTCT---CACCATGAACTTCCAGCACCGCCGCCGCATGCGTCTGTGAACGAGGGA---GGAGCGAAGAGAGGTACACAGGTGTATGCTTTGTTCGTGGGTAATTACTTGTTATTTGCCGGTGCGCAACTTCACTTTGCTTTAATTTCACTGTTGTTTGTGCTTGGATTTTTACCAGTAGCTGAT---------------------------------------------------------------------------------ACGATGTGTGTGTGTGTTTCAATCATCACTAAACGGCAT
>POPTR_0015s01730.1
ATGGCGAGATTCTCAAAGGTGCTTAGGAAGACTGATATTAAGAAGAGACTCCCGACCGGGTTTCTCAGCTCTCTTCCATCTTTTAATGCT---GGTGGTCATGCTGTAGATTTTCAAGCTGTAGATGGAAGTGGCCGTGTTTGGACCTTCAGATGCTCA---ATTCGCAGGAAT---CCAAAACCAGTTTTTTCAAAGGGTTGGCTCGCTTATGTTCATAGCAAGAGCCTTAAAGTTGACAAGGTCCAGTTTTTAAAGTACGAG---------------------ATTCGGGCTGAGAAAGAAATCAAGATATTTGGCAAC---------------------------------------------------------------------------------------------------------------------------------------------------------------------------------------------------------------------------------------------------------------------------------------------------------------------------------------------------------------------------------------------------------------------------------------------------GGAGGTGGCCAATCAGTCAACGTCCAGCATCACCACCAGCAGAATCAGGAGGTCTGTCACCACTGGAGAGCTGGAAAGTGCAATGGATTCCCATGTCCGTCT---CACCGTGAACTTCCAGCACCGCCGCCGCATGCGTCTGTGAACGAGGGA---GGAGCGAAGAGAGGTACACAGGTGTATGCTTTGTTCGTGGGTAATTACTTGTTATTTGCCGGTGCGCAACTTCACTTTGCTTTAATTTCACTGTTGTTTGTGCTTGGATTTTTACCAGTAGCTGAT---------------------------------------------------------------------------------ACGATGTGTGTGTGTGTTTCAATCATCACTAAACAGCAT
>POPTR_0015s01810.1
ATGGAGACCTTCTCAAAGGTACTTAGCAAGACTGATATTAAGAAGAGACTGCCAACAAATTATCTCAAGTCTCTCCCATCCCTTAAT------GGTGGCTGTTCCGTGGATTTTAAGGCAATAGATGCGAAGGGCAAGGTTTGGACCTTCAAATGCTCC---ATTCGCAAGAAA---CCCAAGCCAGTCATTTCAAAAGGCTGGCTAGCGTTCGTTGGCAGCAAAAAGCTTAAAGCTTACAAGATCAGATTTTACAAGTTCAGG---------------------GTTCAAGCTGAAAAAGAAATCAAGATATTT---------------------------------------------------------------------------------------------------------------------------------------------------------------------------------------------------------------------------------------------------------------------------------------------------------------------------------------------------------------------------------------------------------------------------------------------------------------------------------------------------------------------------------------------------------------------------------------------------------------------------------------------------------------------------------------------------------------------------------------------------------------------------------------------------------------------------------------------------------------------------
>POPTR_0012s02080.1
ATGGAAAACTTCGCAAAGATACTTAGCAAGACGGATGTCCAAAAGAGACTCCCAACCAAGTATCTCAGCTCTCTCCCATCTTTTAAT------GGTGATCGTGCTGTAGAGTTTCAAGCTATGGATGAAAGTGGCTGTGTCTGGGCCTTCAAATGTTCC---ACTCGCAGGAAA---CCGAAGCCAGTTCTTACAAAGGGCTGGCTCGCATTCGTTGCATGCAAGAATCTTAAAGCTGACAAGGTCGCGTTTTACAAGTGCAAGCTTCTTACAGTCTCTGCTTGTGTTCAAGCTGCCAAAAAACTTTCATTACTG------------------------------------------------------------------------------------------------------------------------------------------------------------------------------------------------------------------------------------------------CCTTTTATTGCTTTTCCCTTGCTTATCAAGGATGCGTCTGCTGCTGGTTATGCCTTTCCTTTTGGGCATGGATGTAAAAATCTTATATAC---------------------------------------------------------------------------------------------------------------------------------------------------------------------------------------------------------------------------------------------------------------------------------------------------------------------------------------------------------------------------------------------------------------------------------------------------------------------------------------------------------------------------------
>POPTR_0012s02100.1
ATGGCAAGCTTCTCAAAGATACTCAGACCGACGGATATTTACAAGAGACTCCCGACCAAGTATCTCAAGTCTCTCCCATCTTTCGAA------GGTGGTCATGCTGTAGATTTTCAAGCAGTTGATGATAAGGGCCATGTTTGGACCTTCAAGTGCTCC---GTTCGCAAGAAAGGGCCTAAACCAGTTCTCGCAAAGGGTTGGCTTCCTTTCGTTGCTAGCAAGAACCTTAAAGCTGACAAGGTCAAGTTTTACAGGTACAAG---------------------GTTCAGGTCGCAAAAGAAGTCAGGATATTT---------------------------------------------------------------------------------------------------------------------------------------------------------------------------------------------------------------------------------------------------------------------------------------------------------------------------------------------------------------------------------------------------------------------------------------------------------------------------------------------------------------------------------------------------------------------------------------------------------------------------------------------------------------------------------------------------------------------------------------------------------------------------------------------------------------------------------------------------------------------------
