# Supplementary material for: Impact of recurrent gene duplication on adaptation of plant genomes
Source: BMC Plant Biol. 2014 May 31;14:151. doi: 10.1186/1471-2229-14-151 (PMC4049390; doi:10.1186/1471-2229-14-151)
Supplement: Additional file 4 — Contains the cleaned alignments of the clusters with codons under selection. [file 1471-2229-14-151-S4.zip › 4437544801233534_add4/Additional_file_4/Poptrcluster122_aligned.fasta]

>POPTR_0008s17570.1
ATGCCG---------------------------------------------------------------------------------------------------------------------------------------------------------AAGTTTCACCCCATTGTGATACAAGTCTATGAACAGCTCTCATCCAAAGGGGACTTTGAATTGGTTTTCATTTCTTCTGACAGAGATGACGAGTCCTTCAATACGTACTTCTCCAAAATGCCATGTCTTGCCATTCCATTTTCTGATACGGAGACCTGCAAACATCTCAAGGAAGTGTTCAAAGTAAGAGGGATTCCTAATCTTGTCATTTTATTCGATGCTCATGCGAAGGTTTCATGTGATGGTGGTGTCAGAACCATCAGGGAACATGCG---------------------------------------------------------------------------------------------------------------------------------------------------------------------------------------------CATGGTCATAGGACGTGCCGTGAATTCACTCCTAAACTAGTGGAATTCTATAAG------------------------------------------------------------------------------------------------------------------------------------------------------------------------------------------GATGGAAAGACTTTGAACCCAAATGTGGCTGAAGTTATTGAAGACCGTGGTCTTGAAGTCTATCCATTTACACCGAAGAAACTCGATGAGTTAGCTGTGATTGAA------------------------------------------------------------------------AAGCCAGTGTCTGAGCTAGTTGGAAAGAACATTCTTCTCCACTTCTCAGATCAACGGTGCCCTCCCTGTCGTTCCTTTTTACCCGAGCTAATTGAAGCATACCACACAATTAAAGCAAAAGACAATGCCTTTGAGGTGATCTTCATCTCAAGCGACCGTGACCGACCTTTGATAAGT---------TCTATTCAGAAATGCCTTGCCCTTCCATTTGGCGACGTAAGGAAACAAATCCTGGTGCGGAAGTTCAAAATTCAAGGGATCCCTGCAGCTGTAGCAATTGGTCCCAGTGGCCGGACCACTATTAAGGAAGCTCGGATGCACTTGACAGCTTACAGGGCAGATGCTTTTCCCTTCACCGAGGAACATCTAAAGCAATTGGAGGAGAAGCTTGAGGAACAAGCAAAGGGGTGGCCAGAGAAAGTGAAACACGAACTTCATGCTGAACATGAGCTTATACGTTCTAAACAC---------------------------------------------------------------------------------------------------------------------------------------------------------------------------
>POPTR_0010s06960.1
ATGGCCAACGAAGACGTTTCGCACGACCTTTCATCCCTTCTTTCGTCGGAAGAGAGGGACTTTCTCATCCGCAACAATGGTGACCAGGTTAAGGTCAGTAATTTGGTTGGGAAGATTGTGGGATTCTATTTCTCTGGTTCGTGGTGCGGCCCATGCCGTAATTTCACTCCACTGTTGGTAGAAGTCTATGAACAACTATCATCCAAAGGGGGCTTTGAGGTGGTCTTCATTTCTTCTGACGGAGACGATGAATCCTTCAATACATACTTCTCCGAAATGCCTTGGCTTGCTATTCCCTTCTCTGATACGGAGACCCGCCAACGTCTTAAGGAAGTGTTCAAAGTAAGAGGGATCCCTAGGCTTGTCATT---TTTGATACTAATGGTAAGGTTTCCTCCGATAATGGAGTTAGACATGTCAAGGAACATGGCGTGGATGGGTATCCGTTCAACCTTGATAGACTGAATTTCCTGAAAGAGCAAGAAGAGAATGCTAAGAAGAATCAAACCATAAGCTCTATCTTGGTTTCCAGCTCACGTGATTATGTGATTTCAAATGATGGAAAAAAGATCCCTGTGTTGGACCTTGAAGGAAAATTGGTTGGCTTGTATTTTTCAGCCCATGCTCATAGGATGTGCCGTGAATTCACTCCTAAACTAGTGGAACTGTATAAGACGCTCAAGGAAAAAGGAGAGAACTTCGAAGTAGTCCTAATATCTCTAGACGACGAAGAAGAAGACTTCAAAGAGAGTTTTGAGACAATGCCTTGGTTGGCATTGCCTTTTAAGGACAAGAGCTGCGAGAAGCTAGTGCGGTATTTTGAACTTAGAACCATTCCTAATCTTGTCATAATTGGCCAAGATGGGAAGACTTTGAACCCATATGTAGCTGAACTAATCGAAGAACATGGTATTGAAGCCTACCCATTTACACCGGAAAAGCTTGACGAGCTAGCTGCAATTGAAAAGGCAAAACTGGAATCGCAGACGCTTGAGTCAGTTTTGGTTAATGATTTTGTGATTGACAAAAGTGGCTCCAAGCCAGTGTCTGAACTAGTTGGAAAGAACATTCTTCTTTACTTCTCAGCTCAATGGTGCCCTCCATGTCGTGCCTTTTTACCCAAGCTAATTGAAGCATACCACACAATTAAAAGAAAAGACAATGCATTTGAGGTGATCTTCATCTCAAGCGACAGAGATCAATCCACTTTTGACGAGTTCTATTCAGAAATGCCTTGGTTAGCCCTTCCATTTGGTGATGGAAGGAAACAAATCCTGAGTCGGAAATTCAAAATTCAAGGCATTCCTGCAGCTGTAGCGATTGGCCCAAGTGGCCGGACCATTACCAAGGAAGCTCGGATGCACTTGACAGCTTACGGGGCAGATGCTTTTCCATTTACCGAGGAACATCTAAAGCAATTGGAGGAGGAGCTTGAGGAAAAGGCAAAGGGGTGGCCAGAGAAAGTGAAACACGAACTTCATACTGAGCATGAGCTGATACGTACTAAACGCAGTGCATACGGTTGCGATGGCTGTGGGGAAACGGGATATAGGTGGTCTTTCTATTGCAAACAATGTGACTTTGATCTTCACCCTAAGTGTGCTTTGAAGGAAGATGAAGATACTGGAACTGAAAAGGGAAAGGAAGGATGGGTCTGCGATGGAGATGTGTGCCGCAGAGCT
>POPTR_0010s06980.1
ATGGCCAACGAAGACGTTTCGCACGACCTTTCATCCCTTCTTTCGTCGGAAGAGAGGGACTTTCTCATCCGCAACAATGGTGACCAGGTTAAGTTCAGCAATTTGGTTGGGAAGATTGTGGGATTCTATTTCTCTGGTTCGTGGTGCGGCCCATGCCGTAATTTCACTCCATTGTTGGTAGAAGTCTATGAACAACTATCATCCAAAGGGGACTTTGAGGTGGTCTTCGTTTCTTCTGACGGAGACGATGAATCCTTCAACACTTACTTCTCCGAAATGCCTTGGCTTGCTATTCCCTTCCCTGATACGGAGACCCGCCAACGTCTTAAGGAAGTGTTCAAAGTAAGAGGGATCCCTAAACTTGTTATT---TTTGATACTAATGGTAAGGTTTCCTGCGATAATGGAGTCAGACATGTCAAGGAACATGGCGTGGATGGGTATCCGTTCAACCTTGATAGACTGAATTTCCTTAAAGAGCAAGAAGAGAATGCTAAGAAGAATCAAACCATAAGCTCTATCTTGGTTTCAAGCTCACGTGATTATGTGATTTCAAATGATGGAAAAAAGATCCCTGTGTCGGACCTTGAAGGAAAATTGGTTGGCTTGTATTTTTCAGCCCATGCTCATAGGATGTGCCGTGAATTCACTCCTAAACTAGTGGAACTGTATAAGACGCTCAAGGAAAAAAGAGAGAACTTTGAAGTAGTCCTACTATCTCTAGACGACGAAGAAGAAGACTTCAAAGAGAGTTTTGAGACAATGCCTTGGTTGGCATTGCCTTTTAAGGACAAGAGCTGCGAGAAGCTAGTGCGGTATTTTGAACTTAGAACCATTCCTAATCTTGTCATAATTGGCCAAGATGGGAAGACTTTGAACCCAAATGTAGCTGAACTAATCGAAGAACATGGTATTGAAGCCTACCCATTTACACCGGAAAAGCTTGACGAGCTAGCTGCAATTGAAAAGGCAAAACTGGAATCGCAGACGCTTGAGTCAGTTTTGGTTAATGATTTTTTGATTGACAAAAGTGGCTCCAAGCCAGTGTCCGATCTAGTTGGAAAGAACATTCTTCTTTACTTCTCAGCTCAATGGTGCCCTCCATGTCGTGCCTTTTTACCCAAGCTAATTGAAGCATACCACACAATTAAAAGAAAAGACAAAGCATTTGAGGTGATCTTCATCTCAAGCGACAGAGATCAATCCACCTTTGACGAGTTCTATTCAGAAATGCCTTGGTTAGCCCTTCCATTTGGTGATGGAAGGAAACAAATCCTGAGTCGGAAATTCAAAATTCAAGGCATTCCTGCAGCTTTAGCGATTGGCCCAAGTGGCCGGACCGTTACCAAGGAAGCTCGGATGCACTTGACAGCTTACGGGGCAGATGCTTTTCCATTTACCGAGGAACATCTAAAGCAATTGGAGGAGGAGCTTGAGGAAAAGGCGAAGGGGTGGCCAGAGAAAGTGAAACACGAACTACATACTGAGCATGAGCTGATACGTACTAAACGCAGTGCATACGGTTGCGATGGCTGTGGGGAAACGGGATATAGGTGGTCTTTCTTTTGCAAACAATGTGACTTTGATCTTCACCCTAAGTGTGCTTTGAAGGAAGATGAAGATACTGGAAGTGAAAAGGGAAAGGAAGGATGGAACTGCGATGGAGATGCGTGCCGCAGAGCT
>POPTR_0010s07000.1
ATGGCCAACGAAGACGTTTCGCACGACCTTTCATCCCTTCTTTCGTCGGAAGAGAGGGACTTTCTCATCCGCAACAATGGTGACCAGGTGAAGGTCAGCAATTTGGTTGGGAAGATTGTGGGATTCTATTTCTCTGGTTCGTGGTGCGGCCCATGCCGTAATTTCACTCCATTGTTGGTAGAAGTCTATGAACAACTATCATCCAAAGGGGACTTTGAGGTGGTCTTCATTTCTTCTGACGGAGACGATGAATCCTTCAACACATACTTCTCCGAAATGCCTTGGCTTGCTATTCCCTTCTCTGATACGGAGACCCGCCAACGTCTTAAGGAAGTGTTCAAAGTAAGAGGGATCCCTAGGCTTGTCATT---TTTGATACTAATGGTAAGGTTTCCTGCGATAATGGAGTCAGACATGTCAAGGAACATGGCGTGGATGGGTATCCGTTCAACCTTGATAGACTGAATTTCCTTAAAGAGCAAGAAGAGAATGCTAAGAAGAATCAAACCATAAGCTCTATCTTGGTTTCCAGCTCACGTGATTATGTGATTTCAAATGATGGAAAAAAGATCCCTGTGTTGGACCTTGAAGGAAAATTGGTTGGCTTGTATTTTTCAGCCCATGCTCATAGGATGTGCCGTGAATTCACTCCTAAACTAGTGGAACTGTATAAGACGCTCAAGGAAAAAAGAGAGAACTTCGAAGTAGTCCTAATATCTCTAGACGACGAAGAAGAAGACTTCAAAGAGAGTTTTGAGACAATGCCTTGGTTGGCATTGCCTTTTAAGGACAAGAGCTGCGAGAAGCTAGTGCGGTATTTTGAACTTAGAACCATTCCTAATCTTGTCATAATTGGCCAAGATGGGAAGACTTTGAACCCAAATGTAGCTGAACTAATCGAAGAACATGGTATTGAAGCCTACCCATTTACACCGGAAAAGCTTGACGAGCTAGCTGCAATTGAAAAGGCAAAACTGGAATCGCAGACGCTTGAGTCAGTTTTGGTTAATGATTTTGTGATTGACAAAAGTGGCTCCAAGCCAGTGTCTGAACTAGTTGGAAAGAACATTCTTCTTTACTTCTCAGCTCAATGGTGCCCTCCATGTCGTGCCTTTTTACCCAAGCTAATTGAAGCATACCACACAATTAAAAGAAAAGACAATGCATTTGAGGTGATCTTCATCTCAAGCGACAGAGATCAATCCACCTTTGACGAGTTCTATTCAGAAATGCCTTGGTTAGCCCTTCCATTTGGTGATGGAAGGAAACAAATCCTGAGTCGGAAATTCAAAATTCAAGGCATTCCTGCAGCTGTAGCGATTGGCCCAAGTGGCCGGACCATTACCAAGGAAGCTCGGATGCACTTGACAGCTTACGGGGCAGATGCTTTTCCATTTACCGAGGAACATCTAAAGCAATTGGAGGAGGAGCTTGAGGAAAAGGCAAAGGGGTGGCCAGAGAAAGTGAAACACGAACTTCATACTGAGCATGAGCTGATACGTACTAAACGCAAAACATATATTTGCGATGGCTGTGGGGAAACTGGAAATAGGTGGTCTTTCTATTGCAAACAATGTGACTTTGATCTTCACCCTAAGTGTGCTTTGAAGGAAGATGAAGATACTGGAATTGAAAAGGGAAAGGAAGGATGGAACTGCGATGGAGATGTGTGCCGCAGAGCT
>POPTR_0010s06970.1
ATGGCCACCGAAGACGTTTCCCTCGACCTTTCAACGCTTCTTTCTTCAGAAGAGAGGGACTTTCTCATCCGCAACAATGGTGATCAGGTCAAGGTCAGCGATTTGGTTGGGAAGATTGTGGGATTCTATTTCTCTGGTTCGTGGTGCGGCCCATGCCGTAATTTCACTCCATTGTTGGTAGAAGTCTATGAACACCTATCATCCAAAGGGGACTTTGAGGTGGTCTTCATTTCTTCTGATGGAGACGATGAATCCTTCAACACGTACTTCTCCGAAATGCCATGGCTTGCTATTCCCTTCTCTGAAACCGAGACCCGCCAACGTCTTAAGGAAGTGTTCAAAGTAAGAGGGATCCCTAGACTTGTCATT---TTTGATACTAATGGTAAGGTTTCCTGCGATAATGGAGTCAGCACTGTCAAGGAACATGGCGTGGATGGGTATCCGTTCAACCTTGATAGACTGAATTTCCTTAAAGAGCAAGAAGAGAATGCTAAGAAGAATCAAACCATAAGCTCTATCTTGGTTTCAAGCTCACGTGATTATGTGATTTCAAATGATGGAAAAAAGATCCCTGTGTCGGACCTTGAAGGAAAATTGGTTGGCTTGTATTTTTCAGTCCATGCTCATAGGATGTGCGGTGAATTCACTCCTAAACTAGTGGAATTGTATAAGACGCTCAAGGAAAAAGGAGAGAACTTTGAAGTAGTCCTACTATCTCTAGACGACGAAGAAGAAGACTTCAAAGAGAGTTTTGAGACAATGCCTTGGTTGGCATTGCCATTGAAGGACAAGAGCTGCGAGAAGCTAGTGCGGTATTTTGAACTTAGAACCATTCCTAATCTTGTTATAATTGGCCAAGATGGGAAGACTTTGAACCCAAATGTAGCTGAACTAATCGAAGAACATGGTATCGAAGCCTACCCATTTACACCAGAAAAGCTTGACGAGCTAGCTGCAATTGAAAAGGCAAAACTGGAATCGCAGACGCTTGAGTCAGTTTTGGTTAATGATTTTGTGATTGGCAAAAGTGGCTCCAAGCCAGTGTCCGATCTAGTTGGAAAGAACATTCTTCTTTACTTCTCAGCTCAATGGTGCCCTCCTTGTCGTGCCTTTTTACCCAAGCTAATTGAAGCATACCACACAATTAAAAGAAAAGACAATGCATTTGAGGTGATCTTCATCTCAAGCGACAGAGATCAATCCACCTTTGACGAGTTCTATTCAGAAATGCCTTGGTTAGCCCTTCCATTTGGTGATGAAAGGAAACAAATCCTGAGTCGGAAATTCAAAATTCAAGGCATTCCTGCAGCTGTAGCGATTGGCCCAAGTGGCCGGACCATTACCAAGGAAGCTCGGATGCACTTGACAGCTTACGGGGCAGATGCTTTTCCATTACCG---------------------------------------------------------------------------------------------------------------------------------------------------------------------------------------------------------------------------------------------------------------------------------AGGAACATC
>POPTR_0010s06950.1
ATGGCCACCGAAGACGTTTCCCTCGACCTTTCAACGCTTCTTTCTTCAGAAGAGAGGGACTTTCTCATCCGCAACAATGGTGATCAGGTCAAGGTCAGCGATTTGGTTGGGAAGATTGTGGGATTCTATTTCTCTGGTTCGTGGTGCGGCCCATGCCGTAATTTCACTCCATTGTTGGTAGAAGTCTATGAACACCTATCATCCAAAGGGGACTTTGAGGTGGTCTTCATTTCTTCTGATGGAGACGATGAATCCTTCAACACGTACTTCTCCGAAATGCCATGGCTTGCTATTCCCTTCTCTGAAACCGAGACCCGCCAACGTCTTAAGGAATTGTTCAAAGTAAGAGGGATCCCTAGACTTGTCATT---TTTGATACTAATGGTAAGGTTTCCTGCGATAATGGAGTCAGCACTGTCAAGGAACATGGCGTGGATGGGTATCCGTTCAACCTTGATAGACTGAATTTCCTTAAAGAGCAAGAAGAGAATGCTAAGAAGAATCAAACCATAAGCTCTATCTTGGTTTCAAGCTCACGTGATTATGTGATTTCAAATGATGGAAAAAAGATCCCTGTGTTGGACCTTGAAGGAAAATTGGTTGGCTTGTATTTCTCAATCCATGCTCATAGGATGTGCCGTGAATTCACTCCTAAACTAGTGGAATTGTACAAGAGGCTCAAGGAAAAAGGAGAGAACTTTGAAGTAGTCCTAATATCTCTAGACTCTGAGGAAAAACACTTCAAAGAGAGTTTTGAGACAATGCCTTGGTTTGCATTGCCGTTTAAGGACAAGAGCTGCGAGAAGCTAGCGCGGTATTTTGAACTTAGAACCATTCCTAATCTTGTCATAATTGGCCAAGATGGGAAGACTTTGAACCCAAATGTAGCTGAACTCATCGAAGACCATGGAATTGAAGCCTACCCATTTACACCGGAAAAGCTTGACGAGCTCGCTGACATTAAAAGGGCAAAACTGGAATCGCAGACGCTTGAGTCAGTTTTGGTTAATGATTTTGTGATTGGCAAAAGTGGCTCCAAGCCAGTGTCCGATCTAGTTGGAAAGAACATTCTTCTTTACTTCTCAGCTCAATGGTGCCCTCCTTGTCGTGCCTTTTTACCCAAGCTAATTGAAGCATACCACGCAATTAAAGCAAAAGACAATGCATTTGAGGTGATCTTCATCTCAAGTGACAGCGATCAAACCACCTTTGACGAGTTCTATTCAGAAATGCCTTGGTTAGCCCTTCCATTTGGTGATGGAAGGAAACAAATCCTGAGTCGGAAATTCAAAATTCAAGGCATTCCTGCAGCTGTAGCGATTGGCCCAAGTGGCCGGACCATTACCAAGGAAGCTCGGATGCACTTGACAGCTTACGGGGCAGATGCTTTTCCATTTACCGAGGAACATCTAAAGCAATTGGAGGAGGAGCTTGAGGAAAAGGCAAAGGGGTGGCCAGAGAAAGTGAAACACGAACTTCATACTGAGCATGAGCTGATACGTACTAAACGCAAAACATATATTTGCGATGGCTGTGGGGAAACTGGAAATAGGTGGTCTTTCCATTGCAAACAATGTGACTTTGATCTTCACCCTAAGTGTGCTTTGAAGGAAGATGAAGATACTGGAACTGAAAAGGGAAAGGAAGGATGGAACTGCGATGGAGATGCGTGCCGCAGAGCT
>POPTR_0010s07010.1
------------------------------------------------------------------------------------------------------------------------------------------------------------------------------------------------------------------------------------------------------------------------------------ATGCCATGGCTTGCTATTCCCTTCTCTGATACGGAGACCCGCCTACGTCTTAAGGAAGTATTCGAAGTAAGAGGAATCCCTCATCTTGTCATT---TTTGATACGAATGGCAAGGTTTCATGCGATGATGGAGTCAGCACTGTCATGGAACATGGCGTGGATGGGTATCCGTTCAACCTTGATAGACTGAATTTCCTGAAAGAGCAAGAAGAGAATGCTAAGAAGAATCAAACTATAAGCTCTATCTTGGTTTCAAGCTCACGTGATTATGTGATTTCAAATGATGGAAAAAAGATCCCTTTGTTGGACCTTGAAGGAAAATTGGTTGGCTTGTATTTTTCAATCCATACG------ATGTGCGGTGAATTCACTCCAAAACTAGTGGAATTGTATAAGACGCTCAAGGAAAAAGGAGAGAACTTTGAAGTAGTCCTAATATCTCTAGACTATGATGAAGAAGACTTCAAAGAGAGTTTTGAGACAATGCCGTGGTTGGCATTGCCATTTAAGGACAAGAGCTGCAAGAAGCTAGCGCAGTATTTTGAACTTAGAACCATTCCTAATCTTGTCATAATCGGCCAAGATGGGAAGACTTTGAACCCAAATGTAGCTGAACTAATCGAAGACCATGGTATTGAAGCCTACCCATTTACACCGGAAAAGCTTGACGAGCTAGCTGCAATTGAAAAGGCAAAACTTGAATCGCAGACGCTTGAATCAGTTTTGGTTAATGATTTTGTGATTGACAAAAGTGGCTCCAAGCCAGTGTCTGAACTAGTTGGAAAGAACATTCTTCTTTACTTCTCAGCTCAATGGTGCCCTCCATGTCGTGCCTTTTTACCCAAGCTAATTGAAGCATACCACACAATTAAAGCAAAAGACAATGCAGTTGAGGTGATCTTCATCTCAAGTGACAGCGATCAAACCACCTTTGACGAGTTCTATTCAGAAATGCCTTGGTTAGCCCTTCCATTTGGTGATGAAAGGAAACAAATCCTGAGTCGGAAATTCAAAATTCAAGGCATTCCTGCAGCTGTAGCGATTGGCCCAAGTGGCCGGACCATTACCAAGGAAGCTCGGATGCACTTGACAGCTTACGGGGCAGATGCTTTTCCATTTACCGAGGAACATCTAAAGCAATTGGAGGAGGAGCTTGAGGAAAAAGCAAAAGGGTGGCCAGAGAAAGTGAAACACGAACTTCATACTGAGCATGAGCTGATACGTACTAAACGCAAAGCATATGTTTGCAATGGCTGTCGTGAAACAGGATATAGGTGGTCTTTCTATTGCAAACAATGTGACTTTAATCTTCAACCCAAGTGTGCTTTGAAGGAAGATGAAGATACTGGAACTGAAAAGGGAAAGGAAGGATGGGTCTGCGATGGAGATGTGTGCCGCAGAGCT
>POPTR_0010s06990.1
ATGGCCAACGAGGACGTTTCGCACGACCTTTCATCGCTTCTTTCGTCGGAAGAGAGGGACTCTCTCATCCGCAACAATGGTGACCAGGTTAGGGTCAGCAATTTGGTTGGGAAGATTGTGGGATTCTATTTCTCTGGTTCATGGTGCGGGCCGTGCCGTAATTTCACTCCGTTGTTGGTAGAAGTCTATGAACAGCTATCATCCAAAGGGGACTTTGAGGTGGTCTTCATTTCTTCTGACGGAGACGATGAATCATTCAACACATACTTCTCCGAAATGCCATGGCTTGCTATTCCCTTCTCTGATACGGAGACCCGCCTACGTCTTAAGGAAGTGTTCGAAGTAAGAGGAATCCCTCATCTTGTCATT---TTTGATACGAATGGCAAGGTTTCATGCGATGATGGGGTCAGCACTGTCATGGAACATGGCGTGGATGGGTATCCGTTCAACCTTGATAGACTGAATTTCCTGAAAAAGCAAGAAGAGAATGCTAAGAAGAATCAAACCATAAGCTCTATCTTGGTTTCCAGCTCACGTGATTATGTGATTTCAAATGATGGAAAAAAGATCCCTTTGTTGGACCTTGAAGGAAAATTGGTTGGCTTGTGTTTTTCAATCCATACG------ATGTGCTGTGAATTCACTCCAAAACTAGTGGAATTGTATAAGACGCTCAAGGAAAAAGGAGAGAACTTTGAAGTAGTCCTAATATCTCTAGACGACGAAGAAGAAGACTTCAAAGAGAGTTTTGAGACAATGCCTTGGTTGGCATTGCCATTTAATGACAAGAGCTGCGAGAAGCTAGTGCGGTATTTTGAACTTAGCACAATTCCTAATCTTGTCATAATTGGCCAAGATGGGAAGACTTTGAACTCAAATGTAGCTGAACTAATCGAAGAACATGGTATTGAAGCCTACCCATTTACACCGGAAAAGCTTGACGAGCTAGCTGCAATAGAAAAGGCAAAACTGGAATCGCAGACGCTTGAATCAGTTTTGGTT---------------------GCTCCAAGCAAA------TCTGAACTAGTTGGAAAGAACATTCTTCTTTACTTCTCAGCTCAATGGTGCCCTCCATGTCGTGCCTTTTTACCCAAGCTAATTGAAGCATACCACACAATTAAAGGAAAAGACAACGCATTCGAGGTGATCTTCATCTCAAGCGACAGCGATCAATCCACCTTTGACGAGTTCTATTCTGAAATGCCTTGGTTAGCCCTTCCATTTGTTGATGGAAGGAAACAAATCCTGAGTCGGAAATTCAAAATTCAAGGCATTCCTGCAGCTGTAGCGATTGGCCCAAGTGGCCGGACCATTACCAAGGAAGCTCGGAAGCACTTGACAGCTTACGGGGCAGATGCTTTTCCATTTACCGAGGAACATCTAAAGCAATTGGAGGAGGAGCTTGAGGAAAAGGAAAAGGGGTGGCCAGAGAAAGTGAAACACGAACTTCATACTGAGCATGAGCTGATTCGTACTAAACGCAAAGCATATGTTTGCAATGGCTGTCGTGAAACAGGACATAGTTGGTCTTTCTATTGCAAACAATGTGACTTTGATCTTCACCCGAAATGTGCGTTGAAGGAAGATGAAGATACTGGAAGTGAAAAGGGAAAGGAAGGATGGAACTGCGATGGAGATGTGTGCCGCAGAGCT
>POPTR_0010s06940.1
ATGGCCACCGAAGACGTTTCTCTCGACCTTTCAAAGCTTCTTTCTTCAGAAGAGAGGGACTTTCTCATCCGCAACAATGGTGATCAGGTTAAGGTCAGCAATTTGGTTGGGAAGATTGTGGGATTCTACTTCTCTGGTTCGTGGTGCGGGCCGTGCCGTAATTTCACTCCGTTGTTGGTAGAAGTCTATGAACAGCTATCATCCAAAGGGGACTTTGAGGTGGTCTTCATTTCTTCTGACAGAGATGATGAATCCTTCAACACGTACTTCTCCGAAATGCCATGGCTTGCTATTCCCTTCTCTGATACGGAGACCCGCAAACGTCTTAAGGAAGTGTTCAAAGTAAGAGGGATCCCTAATCTTGTCATT---TTTGATACGAATGGCAAGGTTTCCTGCGATGATGGAGTCAGCACTGTCAAGGAACATGGCGTGGATGGGTATCCGTTCAACCTTGATAGACTGAATTTCCTGAAAGAGCAAGAAGAGAATGCTAAGAAGAATCAAACCATAAGCTCTATCTTGGTTTCAAGCTCACGTGATTATGTGATTTCAAATGATGGAAAAAAGATCCCTGTGTTGGACCTTGAAGGAAAATTGGTTGGCTTGTATTTCTCAATCCATGCTCATAGGATGTGCCGTGAATTCACTCCTAAACTAGTGGAATTGTACAAGAGGCTCAAGGAAAAAGGAGAGAACTTTGAAGTAGTCCTAATATCTCTAGACTCTGAGGAAAAACACTTCAAAGAGAGTTTTGAGACAATGCCTTGGTTTGCATTGCCGTTTAAGGACAAGAGCTGCGAGAAGCTAGCGCGGTATTTTGAACTTAGAACCATTCCTAATCTTGTCATAATTGGCCAAGATGGGAAGACTTTGAACCCAAATGTAGCTGAACTCATCGAAGACCATGGAATTGAAGCCTACCCATTTACACCGGAAAAGCTTGAGGAGCTAGCTGAAATTGAAAAGGCAAAACTGGAATCGCAGACGCTTGAGTCAGTTTTGGTTAATGATTTTGTGATTGACAAAAGTGGATCCAAGCGAGTGTCTGATCTAGTTGGAAAGAACATTCTTCTTTACTTCTCAGCTCAATGGTGCCCTCCTTGTCGTGCCTTTTTACCCAAGCTAATTGAAGCATACCACACAATTAAAGCAAAAGACAATGCATTTGAGGTGATCTTCATCTCAAGTGACAGCGATCAATCCACCTTTGACGAGTTCTATTCAGAAATGCCTTGGTTAGCCCTTCCATTTGGTGACGAAAGGAAACAAATCCTGAGTCGGAAATTCAAAATTCAAGGCATTCCTGCAGCTGTAGCGATTGGCCCAAGTGGCCGGACCATTACCAAGGAAGCTCGGATGCACTTGACAGCTTACGGGGCAGATGCTTTTCCATTTACCGAGGAACATCTAAAGCAATTGGAGGAGGAGCTTGAGGAAAAGGCAAAGGGGTGGCCAGAGAAAGTGAAACACGAACTTCATACTGAGCATGAGCTGATACGTACTAAACGCAAAGTATATATTTGCAATGGCTGTCGTGGAACAGGACATAGTTGGTCTTTCTATTGCAAACAATGTGACTTTGATCTTCACCCCAAGTGTGCTTTGAAGGAAGATGAAGATACTGGAAGTGAAAAGGGAAAGGAAGGAAGGATCTGCGATGGTGATGTGTGCCGCAGAGCT
>POPTR_0010s06930.1
ATGGCCACCGAAGACGTTTCTCTCGACCTTTCAAAGCTTCTTTCTTCAGAAGAGAGGGACTTTCTCATCCGCAACAATGGTGATCAGGTTAAGGTCAGCAATTTGGTTGGGAAGATTGTGGGATTCTACTTCTCTGGTTCGTGGTGCGGGCCGTGCCGTAATTTCACTCCGTTGTTGGTAGAAGTCTATGAACAGCTATCATCCAAAGGGGACTTTGAGGTGGTCTTCATTTCTTCTGACAGAGACGATGAATCCTTCAACACATACTTCTCCGAAATGCCATGGCTTGCTATTCCCTTCTCTGATACGGAGACCCGCAAACGTCTTAAGGAAGTGTTCAAAGTAAGAGGGATCCCTAATCTTGTCATT---TTTTATACGAATGGCAAGGTTTCCTGCGATAATGGAGTCAGCACTGTCAAGGAACATGGCGTGGATGGGTATCCGTTCAACCTTGATAGACTGAATTTCCTGAAAGAGCAAGAAGAGAATGCTAAGAAGAATCAAACCATAAGCTCTATCTTGGTTTCAAGCTCACGTGATTATGTGATTTCAAATGATGGAAAAAAGATCCCTGTGTTGGACCTTGAAGGAAAATTGGTTGGCTTGTATTTCTCAATCCATGCTCATAGGATGTGCCGTGAATTCACTCCTAAACTAGTGGAATTGTACAAGAGGCTCAAGGAAAAAGGAGAGAACTTTGAAGTAGTCCTAATATCTCTAAACTCTGAGGAAAAACACTTCAAAGAGAGTTTTGAGACAATGCCTTGGTTTGCATTGCCGTTTAAGGACAAGAGCTGCGAGAAGCTAGCGCGGTATTTTGAACTTAGAACCATTCCTAATCTTGTCATAATTGGCCAAGATGGGAAGACTTTGAACCCAAATGTAGCTGAACTCATCGAAGACCATGGAATTGAAGCCTACCCATTTACACCGGAAAAGCTTGAGGAGCTAGCTGAAATTGAAAAGGCAAAACTGGAATCGCAGACGCTTGAGTCAGTTTTGGTTAATGATTTTGTGATTGACAAAAGTGGATCCAAGCGAGTGTCTGATCTAGTTGGAAAGAACATTCTTCTTTACTTCTCAGCTCAATGGTGCCCTCCTTGTCGTGCCTTTTTACCCAAGCTAATTGAAGCATACCACACAATTAAAGCAAAAGACAATGCATTTGAGGTGATCTTCATCTCAAGTGACAGCGATCAATCCACCTTTGACGAGTTCTATTCAGAAATGCCTTGGTTAGCCCTTCCATTTGGTGACGAAAGGAAACAAATCCTGAGTCGGAAATTCAAAATTCAAGGCATTCCTGCAGCTGTAGCGATTGGCCCAAGTGGCCGGACCATTACCAAGGAAGCTCGGATGCACTTGACAAGTTACGGGGCAGATGCTTTTCCATTTACCGAGGAACATCTAAAGCAATTGGAGGAGGAGCTTGAGGAAAAGGCAAAGGGGTGGCCAGAGAAAGTGAAACACGAACTTCATACTGAGCATGAGCTGATACGTACTAAACGCAAAGTATATATTTGCAATGGCTGTCGTGGAACAGGACATAGTTGGTCTTTCTATTGCAAACAATGTGACTTTGATCTTCACCCCAAGTGTGCTTTGAAGGAAGATGAAGATACTGGAAGTGAAAAGGGAAAGGAAGGAAGGATCTGCCATGGTGATGTGTGCCGCAGAGCT
