# Supplementary material for: Impact of recurrent gene duplication on adaptation of plant genomes
Source: BMC Plant Biol. 2014 May 31;14:151. doi: 10.1186/1471-2229-14-151 (PMC4049390; doi:10.1186/1471-2229-14-151)
Supplement: Additional file 4 — Contains the cleaned alignments of the clusters with codons under selection. [file 1471-2229-14-151-S4.zip › 4437544801233534_add4/Additional_file_4/Poptrcluster147_large_aligned.fasta]

>POPTR_0016s02780.1
ATGGAAAACGGTCTTCCTCGCCCACCTCCTGGATTCAAGTTCGTCCCCACTGAAGAAGAACTGATCAACTATTATCTATACAACAAGATTCATGGAAGATTTCATGGAGAAGATGCCACCTTGATCAAGGACTACGAT---TAT------GAAGAAGAACCCTGGGAAATATTCAACAAATTTCAGGGTCACAAGTTTGGTGATAATGGGCTTTATTTTCTTACAACGTTACATAAGAAAACAACCAATATTAAGAATATGAATAGAAGTGTTGGTACTCATGGCGGTACCTGGCATGGTGATGGTGGCAAGGAAGTAAAATCCAGT---------GAAGGAGTTGTTATTGGAACGAAGAAAAGATTTCGATACCACAAACATGGAAAACCAGTCAAGGATGGT---TGGATACTGTTGGAGTATGGTTCAGAATCTATTTCTGAAAATATTGTGATCTCTCAGCTCAAGAAG------------------GAA---CGTGGTTCTTCAAATGATAAGGAACCAACCTCAAGAAAAAGGAAACAC---------TTTGAAGTTGCTGAAGATGATGACATACTCAAGATCATGCAAAGCATA------------GTGATCAACTCTATACCTATAAGGTCACCAGCTCTGGAACCCCAGCAGATTATCCAGAATCAGGACACGTGGCTTGAGGCTGCAACAGTT---------TCAATGGAGCTTGGGGCATCCGTGACCGTCGACTCGGGACCTGATCTGTCACTAGCTCAAGAACCGCAGCAGATTGAGATGTGGCTTGAGGTCAACGGTGTC------------------------------------------------------------------------------------------------------------------------------------------------------------------------------------------------------------------------------------------------------------------------------------------------------------------------------------------------------------------------------------------------------------------------------------------------------------------------------------------------------------------------------------------------------------------------------------------------------------------------------------------------------------
>POPTR_0015s00520.1
ATGCAGAACAGCCCTTCTCGCCTTCCTCCTGGATACAAATTCCTCCCCACTGATGAAGAATTGATCGGCTTTTATCTAGACAGGAAAGTCAATGGAGGTTTGCCTGCCGAATATGCTAGCTTGTTCAAGGACTACAAT---TAT------GAAGAAGAACCCTGGGAGATCTTCGACAGGTTTGAAGGTCACAAGTCAGGTGATAATGGCCTCTACTTTTTTACAACACTAAGTAAGAAAACGGTCAATACTAAAAACAAGAACAGAAAGGTTGGTAAGAATGGCGGCACATGGCATGGTGACGGCGGAGAAGAAGTGAGTACTAGG---------GAAGGAGCTGTTATAGGAATGAAAAACAGATTCCGTTACAAGAACAAGCGACAACCGAACCATGATGGT---TGGATAATGCTGCAGTATGGTTCAGAATTGATTTCTGAAAATATTGTGATCTCTCAACTCAAGACA------------------GAA---------------------------------TCGAAGAAAAGGAAGTTGCTT------GTTGGAGTTGCTGAAGATGAGGATATAATCCAGATTAGCCAAAGATTTAAAAATCTTCCAGTAATCAACTCAGAACCTACAAGGTCACAAGATCAACAACCCCACCAGATTATCCAGAATCAGGAGACGTGGCTTGAGGCAGCAACGGCTCCAGTTCAGAACATGGAGCCTGAGTTATCGGCAATCGTCAACCGGGGAGCTAAACTGTCACAAGATCAAGAACTGCAGCAGATTGATACGTGGCTTCAGACTAAAGAAGTT---GCAGGAATTGTTCGAAAAGAGGATGGTGTTGTTGAAGATGAAGATATTTTTCATGATTTGACAGATATTGTCAGCAATGAACTTGCCTTTCAAGTGGGGCCTGATCAGCAATTA------------------------------------------------------------------------------------------------------------GATAAG---------------------------------GGTTATCATATCAGCCAGATCATTCAGGATCTCGACCAGTTTATGCCGAGTCTCGACGACAGTCCAGCTGAAGAATCAGGAGACGGGGCT------------------------------------------------------------------------------------------------------------------------------------------------------------------------------------------------------------------------------------------------------------------------------------------
>POPTR_0097s00210.1
ATGCAAGGCATTCTTTCTCACTTACCTACAGGATTCAGGTTCCTCCCCACTGACGAGGAATTGATCAGCTATTACCTACTCCGCAAGGTCCATGGACGTTTAACCCCCGAAGAGGCCGATATGATCAAGGTCTGCAAT---TACGAAGGAGCACGACCACCCTGCGAAATATTC---AAGTTCACAGGTCACAAGGGAGGTGATGATACTCTCTTTTTTTTCACAACATTAAGTAAGAAAACACCCAATACTCAGAGGATGCGTAGAACTGTTGGTACTAATGGCGGTACGTGGCATGGTGACAGTGTTGAAGAAGTGACATATAGGCTAGATAAGACAGAGTTT---AAGGGAACGAAGAGAAGATTCCGTTACCAGAACAAACAACGACCAGACCAGAATGGTTGTTGGACACTGCTGGAGTATGGTTCAGAATCTATCTCTGAAAACGTTGTGATCTGTAAACTTAAGATC---GACCATGGTCTTAAAGAA---------------------------------TCAAGAAAAAGGAAGTCG---TATTCA---------------------------------ATTCAAAGAAATATCAATATTGATGCTGTAATCAACTCAGGACCTACAATGGCACAA------------------------------------------------------------------------------------------------------------------TCAGCACATGATCAAGAACCGCGGCTGCTTGAGATGTTGCCTCTG------------ATC------------------------------------------------------------------------------------------------------------------CAGAAGGTGCTTCAGTCAGAAGCTGTCTTTGATGGTTATCAT---------------------AGTTTCAATGAGCATCCAATAATCAGCTTTGAACCTATAATG---------ATCTCTACAGAAGATTATTTTGAGAATGCAGCA------------------------------------------------------------------------------------------TTCGAGACAATGACGTCGGCTAATGAAAATCAACAGATGGAGCCTGCAAGCTACAATGGTGATGAAGCTGTTTCTCCTGCTGGTGATAATGCGGTAACTCCTTTGGATGCAGCACCAGCAGTGAGTGCTATCCCTGTTATGGAAGCTGGCTTGATCGAGTACTGGAAGAATGAG------------------------------------------------------ACCAACTGGTTTGATAATAGCATTCTTTTC------------------------
>POPTR_0302s00220.1
ATGCAAGACATTCTTTCTCGCTTACCTCCAGGATTCAGGTTCCTCCCCACTGACGAGGAATTGATCAGATATTACCTACACCGCAAGGTCCATGGACGTTTAACCCCCGAAGAGGCCGATGTGATCAAGCTCTGCAAT---TACGAAGGAGCACGACCACCCTGCGAAATATTC---AAGCTCGCAGGTCACAAGGGAGGTGATGATGCTCTCTATTTTTTCACAATATTGATTAAGAAAACACTCAATACTCAGAGGATGAGTAGAACTGTTGGTACTGATGGCGGTACGTGGCATGGTGACGGTGTTGAAGAAGTGATATGTAGACTAGATAATACAGAGTTT---AAAGGAACGAAGAGAAGATTCCGTTACCAGAACAAACAACGACCAGACCAGCATGGTTGTTGGACACTGCTGGAGTATGGTTCAGAATCTATTTCTGAAAACGTTGTGATCTGTAAACTTAAGATC---GACCATGGTCTTAAAGAA---------------------------------TCAAGAAAAAGGAAGTCG------TCA---------------------------------ATTCAAAGAACTGTCAATATTGATGCGGTAATCAACTCAGGACCTACAATGGCACAA------------------------------------------------------------------------------------------------------------------TCAGCACATGATCAAGAACCGCGGCTGCTTGAGATGTTGCCTCTG---------------------------------------------------------------------------------------------------------------------------------------------------------------------------------------------------------GAGCATCCAATAATCAGCTTTGAACCTATAATG---------ATCTCTACAGAAGATTATTTTGAGAATGCAGCA------------------------------------------------------------------------------------------TTCGAGACAATGACGTCGGCTAATGAAAATCAACAGATGGAGCCTGCAAGCTACAATGGTGGTGAACGGGTTTGTCCTGCTGGTGATAATGCGGTAACTCCTGAGAATGCAGCACCAGCAGTGAGTGCTATCCCTGCTCTGGAAGATGACATGCTCGAGACCTTGATGAATGAT------------------------------------------------------ACCTACTGGTTAGAGAAT---------------------------GAGGAGGAG
>POPTR_0006s02910.1
ATGCAAGACATTCTTTCTCGCTTACCTCCAGGATTCAGGTTCCTCCCCACTGACGAGGAATTGATCAGATATTACCTACACCGCAAGGTCCATGGACGTTTGACCCCCGAAGAGGCCGATATGATCAAGCTCTGCAAT---TACGAAGGAGCACGACCACCCTGCGAAATATTC---AAGCTCGCAGGACACAAGGGAGGTGATGATGCTCTCTATTTTTTCACAATATTGATTAAGAAAACACTCAATACTCAGAGGATGAGTAGAACTGTTGGTACTGATGGCGGTACGTGGCATGGTGACGGTGTTGAAGAAGTGATATGTAGACTAGATAATACAGAGTTT---AAAGGAACGAAGAGAAGATTCCGTTACCAGAACAAACAACGACCAGACCAGCATGGTTGTTGGACACTGCTGGAGTATGGTTCAGAATCTATTTCTGAAAACGTTGTGATCTGTAAACTTAAGATC---GACCATGGTCTTAAAGAATAT------------------------------TCAAGAAAAAGGAAGTCG------TCA---------------------------------ATTCAAAGAAATATCAATCTTGATGCGGTAATCAACTCAGGACCTACAATGGCACAA------------------------------------------------------------------------------------------------------------------TCAGCACATGATCAAGAACCGCGGCTGCTTGAGATGTTGCCTCTG---------------------------------------------------------------------------------------------------------------------------------CAGAAGGTGCTTCAGTCAGAAGCTGTCTTTGATGGTTATCATGAAACGAGACAGAATATAGCTAGTTTCTATGAGCATCCAATAATCAGCTTTGAACCTATAATGAAT------ATCTCTACAGAAGATTATTTTGAGAATGCAGCA------------------------------------------------------------------------------------------TTCGAGACAATGACGTCGGCTAATGAAAATCAACAGATGGAGCCTGCAAGCTACAATGGTGGTGAAGGGGTTTGTCCTGCTGGTGATAATGCGGTAACTCCTGAGAATGCAGCACCGGCAGTGAGTGCTATCCCTGCTCTGGAAGATGACATGCTCGAGACCTTGATGAATGAT------------------------------------------------------ACCTACTGGTTAGAGAAT---------------------------GAGGAGGAG
>POPTR_0097s00220.1
ATGCAAGACATTCTTTCTCGCTTTTCTCCAGGATTCAGGTTCGACCCCACTGGCGAGCAATTGATCAGCTATTACCTAGCCCGCAAGGTCCATGGACGTTTAACCCCCGAAGAGACCGATATGATCAAGGTCTGCAATCTTTACGAAGGAGCACGACCACCCTGGGAAATATTC---AAGCTCGCAGGTCACAAGGGAGGTGATGATGCTCTCTATTTTTTCACAACATTGATTAAGAAAACACGCAAAGCTCGGAGGATGAGTAGAACTGTTGGTACTGATGGCGGTACGTGGCATGGTGACGGTGTTGAAGAAGTGACATGTAGACTAGATAATAGAGAGTTT---AAAGGAACGAAGAGAAGATTCCGTTACCAGAACAAACAACGACCAGACCAGCATGGTTGTTGGACACTGCTGGAGTATGGTTCAGAATCTATTTCTGAAAACGTTGTGATCTGTAAACTTAAGATC---GAGCATGGTCTTAAAGAA---------------------------------TCAAGAAAAAGAAAGCGG------------------------------------------------------------------------------------------------------------------------------------------------------------------------------------------------------------------------------------------------------------------------------------------------------------------------------------------------------------------------------------------------------------------------------------------------------------------------------------------------------------------------------------------------------------------------------------------------------------------------------------------------------------------------------------------------------------------GGGGTTTGTCTTGCTGGTGATAATGCGGTAACTCCTGAGAATGCAGCACCAGCAGTGAGTGCTATCCCTGCTATGGGACATAGCATGCGCGATACCTTGGAGAATGAC------------------------------------------------------CCCAACTGGTTTGAGAAT------------GGAACCAATTTTTCA---------
>POPTR_0097s00260.1
ATGCAAGACATTCTTTCTCGCTTTTCTCCAGGATTCAGGTTCGACCCCACTGGCGAGCAATTGATCAGCTATTACCTAGCCCGCAAGGTCCATGGACGTTTAACCCCCGAAGAGACCGATATGATCAAGGTCTGCAATCTTTACGAAGGAGCACGACCACCCTGGGAAATATTC---AAGCTCGCAGGTCACAAGGTAGGTGATGATGCTCTCTATTTTTTCACAACATTGATTAAGAAAACACGCAAAGCTTGGAGGATGAGTAGAACTGTTGGTACTGATGGCGGTACGTGGCATGGTGACGGTGTTGAAGAAGTGACATGTAGACTAGATAATAGAGAGTTT---AAAGGAACGAAGAGAAGATTCCGTTACCAGAACAACCAACGACCTGACCAGAATGGTTGTTGGAACCTGCTGGAGTATGGTTCAGAATCTATCTCTGACAACATTGTGATCTGTAAACTTAAGATC---GAGCATGGTCTTAAAGAA---------------------------------TCAAGAAAAAGGAAGTCG------------------------------------------------------------------------------------------------------------------------------------------------------------------------------------------------------------------------------------------------------------CCTCTG------------------------------------------------------------------------------------------------------------------------------------------------------------------------------------------------------------------------------------------------------------------------------------------------------------------------------------------------------------------------------------CCAATGACGGCGGCTTATGAAAATCAACAGATGGAGCCTGCAAGCTACAATGGTGGTGTAGGGGTTTGTCCTGCTGGTGATAATGCGGTAACTCCTGAGAATGCAGCACCAGCAGTGAGTGCTATCCCTGTTATGGATGCTTGCTTGACCGAGTCCTTGAACAATGAGACCAGCTGGTCTGCTAATTTCGAAGCATTACCAGATTTCAGGAGCTTATGGTCACCAAGATGGATCGAAGAC------------------------------------
>POPTR_0097s00280.1
ATGCAAAAAATTCATACTCTCTTACCTCCAGGATTCATTTTCCGCCCCACTGGCGAACAATTGATCGGCCATTATCTACACCACAAGGTCCATGGACGTTTAACCGTCGAAGCCGACGATATGATCAAGGACTACAAT---TAC------GCAGAAGAACCCTGGGAACTATTCAACAAGGTCACAGGCCACAAGGAAGGTGATGATGTTCTCTATTGTTTTACAACATTGGATAAGAAAACAGCCAAAACTAAGAGGATGCGTAGAACTGTTGGTACTAATGGCGGTAAGTGGCATGGTGACAGTCTTGAAGAAGTGATATATAGACTAGATAATAGAGAGTTT---AAAGGAACGAAGAGAAGATTCCGTTACCAGAACAAACAACGACGAGACAAGCATGGTTGTTGGACACTGCTGGAGTATGGTTCACAATCTATTTCTGACAACATTGTGATCTGTGAACTTAAGATG---GACCATGGTCTTAAAGAA---------------------------------TCAAGAAAAAGGAAGTCG------------------------------------------------------------------------------------------------------------------------------------------------------------------------------------------------------------------------------------------------------------CCTCTG---------------------------------------------------------------------------------------------------------------------------------CAGAAGGTGCTTCAGTCAGAAGCTGTCTTTGATGGTTATGGAAGGAGC---CAGAATATTGTTAGTTTCTACGAGCATCCAAAAATCAGCTTTGAACCT---------------TTCCCTACACAAGATTCTTTTGAGAATGCAGCA------------------------------------------------------------------------------------------TCTGAGCCAATGACGTCGGCTTATGAAAATCAACAGATGGAGCCTGCAAGCTACAATGGTGGTGGAGGGGTTTGTCCTGCTGGTGATAATGCGGTAACTCCTGAGAATGCAGCACCAGCAGTGAGTGCTATCCCTGCTATGGGACATAGCATA---------------------------------------------------------------------------------------------------------------------------------
>POPTR_0006s02930.1
ATGCAGAACATTCTTTCTCGCTTACTTCCAGGATACAGGTTCTGCCCCACTGAGGAACAGTTGATCTGCTATTATCTATACCAGAAGGTCCGTGGAGGTTTACCCAGCGAAGCCGCCACGATGATCAAGGACTACAAT---CAC------GGAGAAGAACCCTGGGAAATATTCAACAAGCTCGCAGGTCACAAGGAAGGTGATAATGTTCTCTATTTTTTTACAACATTGGGTAAAAAAACACTCAATGCTAAGAGGATGAGTAGAACTGTTGGTACTAATGGTGGTACGTGGCATGGTGGCAGCGTTGATGTAGTGAAAGCTAGACGAGATAATAGAGATATTGTTATAGGAATGAGGAGAAGATTCCTTTACCAGAACCATCGACGACCAGACCAGCATTGTCGTTGGATACTGATGCAGTATGGTTCAGAATCTATTTCTGGAAACGTTGTGATCTGTAAACTTAAGATCAGTGACCATGGTCTTAAAGAA---------------------------------TCAAGAAAAAGGAAGTCG---TATTCG---------------------------------ATTCAAAGAAATATCAATATTGATGCGGCAATCAACTCAGGACCTACAATGGCACAA------------------------------------------------------------------------------------------------------------------TTAACACAT---CAAGATCCGCGGCAGATTGAGATGTGGCCTCTG---------------------------------------------------------------------------------------------------------------------------------CAGAAG---CTTCAGTCAGAAGCTGTCTTTGATGGTTATGGAAGGAGC---CAGAATATTGTTAGTTTCTACGAGCATCCAATAATCAGCTTTGAACCTATAACG---------TTCTCTACAGAAGATTATTCTGAGAATGCAGCA------------------------------------------------------------------------------------------ATTGAGCCA---ACGACAGCTAATGAAAATCAACAGATGGCGCTTGCAAGCTACAATGGTGATGAAGGGGTTTGTCCTGCTGGTGATAATGCGATAACTACTGAGGATGCAGCACCAGCAGTGAGTGCTATCCCTGTTATGGATGCTGGCTTGATCGAGTACTTGAAGAATGAG------------------------------------------------------ACCAACTGGTTTGCTAAT------------------------------------
>POPTR_0097s00270.1
ATGCAAAACATTCTTACTCGCTTACCTCCAGGATTCAGG---------------------------------------------TCCATGCATGGACGTTTA------GAAGAGGCCGATGTGATCAAGGACTGCAAT---TAC------GGAGAAGAACCCTGGGACATATTCGAGGAGTTCACAGGTCACAAGGAAGGTGATAATGTTCTCTATTTTTTTACAACACTGGGTAAGAAA------------------------------------------------------------------------------------------------------------------------------------------------------------------------------------------------------------------------------------------------------------------------------------------------------------------------------------------------------------------------------------------------------------------------------------------------------------------------------------------------------------------------------------------------------------------------------------------------------------------------------------------------------------------------------------------------------------------------------------------------------------------------------------------------------------------------------------------------------------------------------------------------------------------------------------------------------------------------------------------------------------------------------------------------------------------------------------------------------------------------------------------------------------------------------------------------------------------------------------------------------------
