# Supplementary material for: Impact of recurrent gene duplication on adaptation of plant genomes
Source: BMC Plant Biol. 2014 May 31;14:151. doi: 10.1186/1471-2229-14-151 (PMC4049390; doi:10.1186/1471-2229-14-151)
Supplement: Additional file 4 — Contains the cleaned alignments of the clusters with codons under selection. [file 1471-2229-14-151-S4.zip › 4437544801233534_add4/Additional_file_4/Poptrcluster156_large_aligned.fasta]

>POPTR_0001s43630.1
------------------------------------------------------------------------------------------------------ATGGCCGTCCATGTGCAGCAAAACGGCTTCTTACAAAGATTAGAATATGTAAAAGTGGACGATTGTGGGGATGTTCGCGCTCCGTTTCCAGCAAAATTGCTGCGAGCTTTGAAAAATCTAAAGAGTGTGGAAATTGAGGACTGCAAATCATTGGAAGAGGTATTTGAATTGGGTGAGCCTTATGAAGGAAGCAGTGAGGAGAAGGAGCTGCCGCTTCCATCATCTTTAACCTGGTTACAGCTGTACCAGTTACCTGAGCTCAAATGCATATGGAAAGGGCCTACCAGCCATGTCAGCCTCCAAAGTCTTGCTTATCTGTATTTGAATTCTCTGGACAAACTGACATTTATCTTTACACCGTCCCTCGTTCAGAGGCTTAAGAAG------------------------------------------------------------------------------------------------------------------------------------------------------------------------------------------------------------------------------------------------------------------------------------------------------------------------------------------------------------------------------------------------------------
>POPTR_0001s42530.1
------------------------------------------------------------------------------------------------------ATGGCCGCCCATACACAGCAAAACGGCTCCGTACAAAGATTAGAATTTGTACAAGTGGACGATTGTGGGGATGTTCGCGCTCCGTTTCCAGCAAAATTGCTGCGAGCTTTGAACAATCTAAAGGAGGTGATTGTTGGCGGCTGCAAATCATTGGAAGAGGTATTTGAATTAGTTGAGGCTGATGAAGGAAGTAGTGAGGAGAAGGAGCTGCCGCTGCTGTCATCTTTAACAGAGTTACAGCTGTACCAGTTACCTGAGCTCAAATGCATATGGAAGGGGCCACCTAGACATGTCAGCCTCCAAAGTCTTAATCTTCTGTTTTTGACTTCTCTCGACAAACTAACATTTATCTTCACACCGTCCCTCGCTCGGAGTCTGTCAAAGCTAGAAAGACTTTACATAAAG---------------------------------GATGGTGAAAGGGAAGTAATTCCAGAGTCTCCTGGGCAGGATGATCAAGCTTCACCTATCAACGTTGAGAAGGAGATAGTGCTTCCTAATCTAAAGGTGTTGTCGCTAGAACAATTATCAAGTATTGTCTGTTTTAGTTTCGGATGGTGTGATTATTTCTTATTCCCTCGTTTGGAGAAGTTGAAGGTCCATCAATGTCCAAGGCTGACCACAAAATTTGCTACTACACCAGATGGTTCAATGAGTGCTCAATCAGAG------------------------------------------------------------------------------------
>POPTR_0001s47810.1
------------------------------------------------------------------------------------------------------ATGGCCGCCCATGAACAGCAAAACGGCTCCGTACAAAGATTAGAATTTGTACGAGTGAGGGATTGTGGGGATGTTCGTGCTCCGTTTCCAGCAAAATTGCTGCGAGCCCTGAAAAATCTAAGCACTGTGAAAATTGAGTGCTGCAAATCACTGGAAGAGGTATTTGAATTAGGTGAGCCTGATGAAAGGAGCACTGAGGAGAAGGAGATGCCGCTGCTT------------------------------------------------------------------------------------------------------------------------------------------------------------CTACCACAGCTAGAAATACTTTACATACGTAAATGCGGTCAATTGAAGCATATTATCAGAGAAGATGGTGAAAGGGAAATAATTCCAGAGTCTCCTGGGCAGGATGGTCAAGCTTCACCTATCAACGTTGAGAAGGAGATAGTGCTTCCTAATCTAAAGGAGTTGTCGCTAGAACAATTATCAAGTATTGTCCGTTTTAGTTTCGGATGGTGTGATTATTTCTTATTCCCTCGTTTGGAGGAGTTGACGGTCCATCAATGTCCAAAGCTGACCACAAAATTTGCTAGTACACCAGATGGTTCAATGAGTGCTCAATCAGAG------------------------------------------------------------------------------------
>POPTR_0001s42480.1
------------------------------------------------------------------------------------------------------ATGGCCGCCCATGGGGAGCAAAACGGCTCCTTACATAGATTAGAACGTGTACGAGTGGACGATTGTGGGGATGTTCGCGCTCCGTTTCCAGCAAAATTGCTGCGAGCTTTGAAAAATCTAAGCAGTGTGAACATTAACGGCTGCAAATCATTGGAAGAGGTATTTGAATTAGGTGAGCCTGATGAAGGAAGTAGGGAGGAGAAGGAGCTGCCGCTTCTGTCATCTTTAACAGGGTTACGGCTGTCAGGTTTACCTGAGCTCAAATGCATGTGGAAGGGGCCCACCAGACATGTCAGCCTCCAAAGTCTTGCTTATCTGGATTTGTGGTCTCTGGACAAACTGACATTTATATTCACACCGTCCCTCGCTCGAAGTCTGCCAAAGCTAGAAAGACTTTACATAGGTAAATGCGGTCAATTGAAGCATATTATCAGAGAAGATGGTGAAAAGGAAATAATTCCAGAGCCTCCTGGGCAGGATGGTCAAGCTTCACCTATCAACGTTGAGAAGGAGATAGTGCTTCCTAATCTAAAGGAGTTGTCGATACATCAATTATCAAGTATTGTCTGTTTTAGTTTCGGATGGTGTGATTATTTCTTATTCCCTCGTTTGGAGAAGTTGAAGGTCCATCTATGTCCAAAGCTGACCACAAAATTTGCTAGTACACCAGATGGTTCAATGAGTGCTCAATCAGAGGTATCTGAAGTAGCTGAAGATTCAAGCATTTATAGAGAGTGGACCCGAGATAAGGGGTGGAAAGAA---------------TGG
>POPTR_0001s45040.1
ATGCAGGGGTTCACAAATTTGAAAGAATTACGCTTGAAGTCTCTGCCTGACATGAGTTGTATATGGAAGGGTCTCGTGCTGAGCAAATTGACTACTTTGGAGATGGCCGTCCATGGGCAGCAAAACGGCTTCTTACAAAGATTAAAATTTGTACGAGTGGACGATTGTGGGGAT---------------------------------CCCCTTAAAAATCTAAGGAGGGTGAACATTTCCAACTGCAAACCCTTGGAAGAGGTATTTGAATTAGGCGAGGCTGATGAAGGAAGCAGTGAGGAGAAGGAGCTACCGCTTCTGTCATCTTTAACAGAGTTACGGCTGTCATGTTTACCTGAGCTCAAATGTATATGGAAGGGGCCATCTAGACATGTCAGCCTCCAAAGTCTTAATCGTCTGAATTTGGAGTCTCTCAACAATCTGACATTTATCTTCACACCGTCCCTCGCTCGAAGTCTGTCAAAGCTAGAAGTTCTTTTCATAAATAACTGCGGTGAATTGAAGCATATTATCAGATTTGATGGCGAAAGGGAAATAATTCCAGAGTCTCCTGGGCAGGATGGTCAAGCTTCACCTATCAACGTTGAGAAGGAGATAGTGCTTCCTAATCTAAAGGAGTTGTCGCTAAAACAATTATCAAGTATTGTCCGTTTTAGTTTCGGATGGTGTGATTATTTCTTATTCCCTCGTTTGGAGAAGTTGAAGGTCCATCAATGTCCAAAGCTGACCACAAAATTTGCTACTACACCAGATGGTTCAATGAGTGCTCAATCAGAGGTATCTGAAGTAGATGAAGATTCAAGTATTAATAGAGAGTGGAACAGATATAACGGGTGGAAAGAAGATGGAGACTCATGTCTC
>POPTR_0001s43730.1
------------------------------------------------------------------------------------------------------ATGGCCGCCCATGGACAGCAAAACGACTTCTTACAAAGATTAGAATATGTAGAAGTGGACGATTGTGGGGATGTTCGCACTCCGTTTCCAGCAAAATTGCTGCGAGCTGTGAAAAATCTAAAGAGTGTGGAAATTGAGGACTGCAAATCATTGGAAGAGGTATTTGAATTAGGTGAGCCTGATGAAGGAAGTAGTGAGGAGAAGGAGCTACCGCTTCTGTCATCTTTAACAGAGTTACAGCTGTCATGTTTACCTGAGCTCAAATGTATATGGAAGGGGCCATCTAGACATGTCAGCCTCCAAAGTCTTAATCGTCTGAATTTGGAGTCTCTCAACAAACTGACATTTATCTTCACACCGTCCCTCGCTCGAAGTCTGCCAAAGCTAGAAGTTCTTTTCATAAATAACTGCGGTGAATTGAAGCATATTATCAGAGAAGATGGCGAAAGGGAAATAATTCCAGAGTCTCCTGGGCAGGATGGTCAAGCTTTACCTATCAACGTTGAGAAGGAGATAGTGCTTCCTAATCTAAAGGTGTTGTCGCTAGAACAATTATCAAGTATTATCCGTTTTAGTTTCGGATGGTGTGATTATTTCTTATTCCCTCGTTTGGAGAAGTTGAAGGTCCATCAATGTCCAAAGCTGACCACAAAATTTGCTACTACACCAGATGGTTCAATGAGTGCTCAATCAGAGGTACCTGAAGTAGCTGAAGATTCAAGCATTAATAGAGAGTGGACCAGAAATATGGGGTGGAAAGAAGATGGAGACTCATGTCTT
