# Supplementary material for: Impact of recurrent gene duplication on adaptation of plant genomes
Source: BMC Plant Biol. 2014 May 31;14:151. doi: 10.1186/1471-2229-14-151 (PMC4049390; doi:10.1186/1471-2229-14-151)
Supplement: Additional file 4 — Contains the cleaned alignments of the clusters with codons under selection. [file 1471-2229-14-151-S4.zip › 4437544801233534_add4/Additional_file_4/Poptrcluster2_large_aligned.fasta]

>POPTR_0001s44590.1
------------------------------------------------------------------------------------ATGGCTATCAAAAGTGCTGGTGGATCC------------------------------------------------------------------------ATCAAGCAGTTCCGATAT---------------------------------TTCTGTTTCAACAATTTTGTTCAAGAATTCAATGAACAAATGATGAGCCTG------------------------CTTCATCGTCTAATTGATGTCAACAAATGG------------------------------------------------------AATGAAAAAGGAAAAAATGGCAAATGCTTTACTTGGTGTCCAAATTGGATGCGACAATTCAAGTTAAGAGAAGAAAGCAAAAAGTTTCCCGTGTCCCACAAAGCACCTCTTCAAGACATAGAATTTCTTCCATCAGAGGGACTCACACCCTCGGAATCGTCAAAAGAAGCTTTCGAACAGATTATGAAAGCTCTCGAAGATGACAACGTCAATATGATTGGACTGTACGGCATGGGAGGGACCACCCTGGTGAAAGAAGTAGGCAGGAGAGCCAAAGAGTCGCAGCTGTTTGATGAACTATCCCAGAATCCAAATGTCATAGACATTCAGGATCGAATGGCAGATAGTTTAGGTCTG---CATCTTAAAGAA---------------------------------------------------------------GATGTTTGGAAAGTTATTAACTTGAAAGAGATAGGGATCCCATTTGGTGATGCTCACAGGGGTTGTAAAATTCTTCTAACAACACGTCTTCAAGACATATGTTCTTATATGGAGTGCCAGCCAAAAGTGTTCTTAAGTCTCTTATCAGAAAATGAAGCATGGGCTTTGCTCAAAATCAATGCAGGTTTACGTGACGCGGACTCTACCTTGAACACAGTGGCAAAGGTTCCTATAGCACTTGTGACAGAATCCAAAGAGCTCAGAAACTCTCAATTTCGGCACATGATTGGTGCATATTCATGTCTTAAGTTGAGCTATGATTATTTGAAGCACGAGAAAACCTTATTTCCAGAAGACTACAACTATGCAGTTGGCTACGGGTTACATCAAGATGTGGAGTCCATTGAAGATGCAAGGGAAAAAGTTGAAATAAAAACCTTGAAGGAGTTTGAAGGTACACTCAAAGTTGTGTTATTAGAACTGGATCGTGGTTTGAATGTTCCAGAGAGGTTTAAAGAAATT---------------CAGTCACTTCAATTCTCAACGAACCTTCAATCGTTGCTGTTGATGGAGTGTAAATGCAAGGACCTCATTTGGTTGAGAAAGCTGCAAAGAATTGAAGAATTACCTGGTGAAATGGGGGAGCTCAAGGAGTTGAGGTTGTTGGACGTGACAGGTTGTAGAAATCTAGGAAGGATTGGAAGTGAATGGGATGTC---AGTAGGGGAAGCCTAACAGAACTAAACCATTTA------------------------------------------------------------------------------------------------------------------------------------------------------------------------------------------------------------------------------------------------------------------------------------------------------------------------------------------------------------------------------------------------------------------------------------------------------------------------TGG------------------------------------------------------------------------------------------------------------------------------------------------------------------------------------------------------------------------------------------------------------------------------------------------------------------------------------------------------------------------------------------------------------------------------------------------------------------------------------------------------------------------------------------------------------------------------------------------------------------------------------------------------------------------------------------------------------------------------------------------------------------------------------------------------------------------------------------------------------------------------------------------------------------------------------------------------------------------------------------------------------------------------------------------------------------------------------------------------------------------------------------------------------------------------------------------------------------------------------------------------------------------------------------------------------------------------------------------------------------------------------------------------------------------------------------------------------------------------------------------------------------------------------------------------------------------------------------------------------------------------------------------------------------------------------------------------------------------------------------------------------------------------------------------------------------------------------------------------------------------------------------------------------------------------------------------------------------TCTCAAGTAGAGGAAGAGGAGGAGGAAGGTGAAGAGGAGGAGGAAGAGGAAGGTGAAGAGGAGGAGGAAGAGGAGGAGGAAGAGGAAGGTGAGGAGGAAGGTGAAGAGGAGGAGGAAGAGGAAGGTGAAGAGGAGGAGGAAGAGGGTATAATA------------------------------------------------------------------------------------------------------------------------------------------------------------------------------------------------------------------------------------------------------------------------------------------------------------------------------------------------------------------------------------------------------------------------------------------------------------------------------------------------------------------------------------------------------------------------------------------------------------------------------------------------------------------------------------------------------------------------------------TTTCATGATGGTGATAGG
>POPTR_0065s00200.1
------------------------------------------------------------------------------------------------------------------------------------------------------------------------------------------------------------------------------------------------------------------------------------------------------------------------------------------------------------------------------------------------------------------------------------------------------------------------------------------------------------------------------------------------------------------------------------------------------------------------------------------------ATGGGAGGGACCACTCTTATGAAAGAAGTAGGAAGGAGAGCCAAAGAGTCGAAGCTGTTTGATGAACTGTCCCAGAATCCAAATGTCATAGACATTCAGGATCGAATGGCAGATAGTTTAGGTCTG---CATTTTAAAGAA---------------------------------------------------------------GATGTTTGGAAAGTTCTTAACTTGAAAGAGATAGGGATCCCATTTGGTGATGCTCACAGGGGTTGTAAAATTCTTCTAACAACACGTCTTGAAAACATATGTTCTTCTATGAAGTGCCAGCCAAAAGTGTTCTTAAGTCTCTTATCAGAAAATGAAGCATGGGGTTTATTCAAAATCAATGCAGGTTTACATGATGAGGACTCTACCTTGAACACAGTGGCGAAGGTTCCTATAGCACTTGTGACAGAATCTAAAGAGCTCAAAAACTCTCAATTTCGGCACATGCTTGATGCATATGCATGTCTTAAGTTGAGCTATGATTATTTGAAGCACGAGAAAGCCTTATTTCCAGAAGATTACGACTATGCAGTTGCCTATGGGTTACATCAAGATGTGGAGTCCATTGAAGATGCAAGGAAACGAGTT---------------------------------------------------------------------------------------------------------------------------------------------------------------------------------------------------------------------------------------------------------------------------------------------------------------------------------------------------------------------------------------------------------------------------------------------------------------------------------------------------------------------------------------------------------------------------------------------------------------------------------------------------------------------------------------------------------------------------------------------------------------------------------------------------------------------------------------------------------------------------------------------------------------------------------------------------------------------------------------------------------------------------------------------------------------------------------------------------------------------------------------------------------------------------------------------------------------------------------------------------------------------------------------------------------------------------------------------------------------------------------------------------------------------------------------------------------------------------------------------------------------------------------------------------------------------------------------------------------------------------------------------------------------------------------------------------------------------------------------------------------------------------------------------------------------------------------------------------------------------------------------------------------------------------------------------------------------------------------------------------------------------------------------------------------------------------------------------------------------------------------------------------------------------------------------------------------------------------------------------------------------------------------------------------------------------------------------------------------------------------------------------------------------------------------------------------------------------------------------------------------------------------------------------------------------------------------------------------------------------------------------------------------------------------------------------------------------------------------------------------------------------------------------------------------------------------------------------------------------------------------------------------------------------------------------------------------------------------------------------------------------------------------------------------------------------------------------------------------------------------------------------------------------------------------------------------------------------------------------------------------------------------------------------------------------------------------------------------------------------------------------------------------------------------------------------------------------------------------------------------------------------------------------------------------------------------------------------------------------------------------------------------------------------------------------------------------------
>POPTR_0001s43510.1
------------------------------------------------------------------------------------ATGGCTATCGAAAGTGCTGGTGGATCC------------------------------------------------------------------------ATAAGGCAGTTCCGTTAC---------------------------------TTCTGTTTCAACAATTTTGTTCAAGAAGTCAATGAACAAATGATGAGCCTG------------------------CTTTATCGTCTGATTGATGTCAACAAATGG------------------------------------------------------AATGAAAAGGGAAAAAATGGCAAATGCTTTACTTGGTGTCCAAATTGGATGCGACAATTCAAGTTAAGAGAAGGGAGCAGAAAGTTTCCAGTGTCCCACAAAGCACCTCTTCAAGACATAGAATTTCTTCCATCAGAGGGATTCACACCCTCGAAATCCTCAAAAGAAGCTTTCGAACAAATTATGAAAGCTCTCAAAGATAACACTGCCAATATGATCGGACTATACGGCATGGGAGGGACCACCCTAGTGAAAGAAGTAGGTAGGAGAGCCAAAGAGTTGCAGCTGTTGGATGAACTGTCCCAGAATCCAAATGTCATAGACATTCAGGATCGAATGGCAGATCGCTTAGGTCTA---CATTTTAAAGAA---------------------------------------------------------------GATGTTTGGAAAGTTATTAACTTAAAAGAGATAGGGATCCCATTTGGTGATGCTCACAGGGGTTGTAAAATTCTTCTAACAACACGTCTTGAAAACATATGT------------------------------------------------------------------------------------TTACGTGATGAGGACTCTGACTTGAACAGAGTGGCAAAG---------CACTTGTGGCAAGAA---------------------------------------------------------------------------------------------TTATTTCCAGAAGATTATGACTATGCAGTTGGCTACGGGTTAAATCAAGATGTGAAGTCCATTGAAGGTGCAAGGAAACGAGTTGAAATCGAATACTTGAAGGAGTTTGAAGCCACACTCAAAATTCTATTATTAGGACTGGATGATGGTTTGAATGTTCCAAAGAGGTTTAAAGCAATT---------------CAATCACTTGAACTCTCAACGAACCTTCAAGCGTTGCTGTTGATCGGGTGTGAATGCAAGGACCTCATTCGGTTGAGAAAGCTGCAAAGAATTAAAGAATTACCTGATGAAATTGGGGAGCTCAAAGACTTAAGGTTGTTGGATTTGACAGGTTGTATATACCTAGCAAGGATTGGAAGGGCATGGGATGTT---AGCGCAGGAAGTCTAACAGAACTAAATCATTTA---------------------------------------------------------------------------------------------------------------------------------------------------------------------------------------------------------------------------------------------------------------------------------------------------------------------------------------------------------------------------------------------------------------------------------------------------------------------------------------------------------------------------CAAGTA------------------------------------------------------------------------------------------------------------------------------------------------------------------------------------------------------------------------------------------------------------------------------------------------------------------------------------------------------------------------------------------------------------------------------------------------------------------------------------------------------------------------------------------------------------------------------------------------------------------------------------------------------------------------------------------------------------------------------------------------------------------------------------------------------------------------------------------------------------------------------------------------------------------------------------------------------------------------------------------------------------------------------------------------------------------------------------------------------------------------------------------------------------------------------------------------------------------------------------------------------------------------------------------------------------------------------------------------------------------------------------------------------------------------------------------------------------------------------------------------------------------------------------------------------------------------------------------------------------------------------------------------------------------------------------------------------------------------------------------------------------------------------------------------------------------------------------------------------------------------------------------------------------------------------------------------------------------------------------------------------------------------------------------------------------------------------------------------------------------------------------------------------------------------------------------------------------------------------------------------------------------------------------------------------------------------------------------------------------------------------------------------------------------------------------------------------------------------------------------------------------------------------------------------------------------------------------------------------------------------------------------------------------------------------------------------------------------------------------------------AAGAACAACCTTATGTTTGCTGATAAAAGAGAAAAGAACAAAGAACTAAGTCCACGA------------------
>POPTR_0001s43580.1
------------------------------------------------------------------------------------ATGGCTATCGAAAGTGTTGGTGGATCC------------------------------------------------------------------------ATAAGGCAGTTCCGTTAC---------------------------------TTCTGTTTCAACAATTTTGTTCAAGAATTCGATGAACAAATGATGAACCTG------------------------TTTTATCGTCTGATTGATGTCAACACATGG------------------------------------------------------AATGAAAAAGGAAAAATTGGCAAATGCTTTACTTGGTGTCCAAATTGGATGCGACAATTCAAGTTAAGAGAAGCATGT---AAGTTTCCAGTGTCCCACAAACCACCTCTTCAAGACATAAAATTTCTTCCATCAGACGGATTCACACCCTCGAAATCGTCAGAAGAAGCTTTGGAACAGATTATTAAAGCTCTCAAAGATGACAATGTCAATATGATCAGACTGTGCGGCATGGGAGGGACCACCCTGGTGAAAGAAGTGGGCAGGAGAGCCAAAGAGTTGCAGCTGTTTGATGAACTGTCCCAGAATCCAAATGTCACAGGCATCCAGGATCAAATGGCAGATCGTTTAGGTCTG---AAATTTCAAGAA---------------------------------------------------------------GATGTTTGGAAAGATATTGACTTCCAAGAGATAGGGATCCCATTTGGTGATGCTCACAGGGGTTGTAAAATTCTTCTAACAACACGTCTTGAAAAGATATGCTCTTCTATGGATTGCCAGGAAAAAGTGTTTTTAGGAGTCCTATCTGAAAATGAAGCATGGGCTTTATTCAAAATCAATGCAGGTTTACGCGATGAGGACTCTGACTTGAACAGAGTGGCAAAGGTTCCTTTAGCACTAGTGACAGAATCTGAAGAGCTCAAAAAATCTCAATCTCGGCACATGTTTGATGCATATGCATGTCTTAAATTGAGCTATGATTATTTGAAGCACGAGGAAACCTTATTTCCAGAAGATTACAACTATGCAGTTGGCTACGGGTTATATCAAGATGTGCAGTCCATTGAAGGTGCAAGGAAACGAGTTGAAATCGAAAACTTGAAGGAGTTTGAAGGTACA------------------------------------------------------------------------------------------------------------------------------------------------------------------------------------------------------------------------------------------------------------------------------------------------------------------------------------------------------------------------------------------------------------------------------------------------------------------------------------------------------------------------------------------------------------------------------------------------------------------------------------------------------------------------------------------------------------------------------------------------------------------------------------------------------------------------------------------------------------------------------------------------------------------------------------------------------------------------------------------------------------------------------------------------------------------------------------------------------------------------------------------------------------------------------------------------------------------------------------------------------------------------------------------------------------------------------------------------------------------------------------------------------------------------------------------------------------------------------------------------------------------------------------------------------------------------------------------------------------------------------------------------------------------------------------------------------------------------------------------------------------------------------------------------------------------------------------------------------------------------------------------------------------------------------------------------------------------------------------------------------------------------------------------------------------------------------------------------------------------------------------------------------------------------------------------------------------------------------------------------------------------------------------------------------------------------------------------------------------------------------------------------------------------------------------------------------------------------------------------------------------------------------------------------------------------------------------------------------------------------------------------------------------------------------------------------------------------------------------------------------------------------------------------------------------------------------------------------------------------------------------------------------------------------------------------------------------------------------------------------------------------------------------------------------------------------------------------------------------------------------------------------------------------------------------------------------------------------------------------------------------------------------------------------------------------------------------------------------------------------------------------------------------------------------------------------------------------------------------------------------------------------------------------------------------------------------------------------------------------------------------------------------------------------------
>POPTR_0001s45130.1
------------------------------------------------------------------------------------ATGGCTATCGAAAGTGTTGGTGGATCC------------------------------------------------------------------------ATAAGGCAGTTCCGTTAC---------------------------------TTCTGTTTCAACAATTTTGTTCAAGAATTCAATGAACAGAAGAAGAACCTG------------------------CTTGATCGTTTGAAGGATGTCAACAAATGG------------------------------------------------------AATGAAAAGGGAAAAAATAGCAAATGCTTTAATTGGTGTCCAAATTGGATACCACAATTCAAGTTAAAAGAAGAAAGCAGAAAGTTTCCAGTGTCCCACAAAGCACCTCTTCAAGACACAGAGTTTCTTCCATCAAAGGGATTCACACCCTCAGAATCGTCAAAAGAAGCTTTTGAACAAATTATGAAAGCTCTCAAAGATGACAATGTCAATATGATCGGACTGTACGGCATGGGAGGGACCACCCTGGTGAAAGAAGTAGGCAGGAAAGCCAAAGAGTTGCAGCTTTTTAATGAAGTGTCCCAGAATCCAAATGTCACAGACATGCAGGATCAAATGGCAGATAGTTTAGGTCTG---CATTTTAAAGAA---------------------------------------------------------------GATGTTTGGAAAGATATTGACTTGAAAGAGATAGGGATCCCATTTGGTGACGCTCACAGGAGTTGT------------------------------------------------------------------------------------------------------------------------TTACTTGATGAGGACTCTGACTTGAACAGAGTGGCAAAGGTTCCTTTAGCACTTGTGGCAGAATCTGAAGAGCTCAAAAAATCTCAATCTCGGCACGTGTTTGATGCATATGCATGTCTTAAATTGAGCTATGATTATTTGAAGCACGAGGAAACCTTATTTTCAGAAGATTACAACTATGCAGTTGGCTACGGGTTATATCAAGATGTGAAGTTCATTGAAGGTGCAAGGAAACGAGTTGAAATCGAAAACTTGAAGGAGTTTGAAGGTACACTCAAAGTTCTATTATTAGAACTGGATGATGGTCTGAATGTTCCAGAGAGGTTTAAAGAAATT---------------CAATCACTTGAATTCTCAACAAACCTTCAATCATTGCTGTTAGTCGAATGTATATGCAAGGACCTCGTTTCATTGAGAAAGCTGCAAAGAATTAAAGAATTACCTGAGGAAATGGGGGAGCTCAAGGAGTTAAGATTGTTGGATGTGACAGGTTGTATGTACGTTGCAAGCATTGGAAGGGGATGGGAC------AGCACAGGAAGAGTAACAGAACTAAATCATTTG------------------------------------------------------------------------------------------------------------------------------------------------------------------------------------------------------------------------------------------------------------------------------------------------------------------------------------------------------------------------------------------------------------------------------------------------------------------------------------------------------------------------------------------------------------------------------------------------------------------------------------------------------------------------------------------------------------------------------------------------------------------------------------------------------------------------------------------------------------------------------------------------------------------------------------------------------------------------------------------------------------------------------------------------------------------------------------------------------------------------------------------------------------------------------------------------------------------------------------------------------------------------------------------------------------------------------------------------------------------------------------------------------------------------------------------------------------------------------------------------------------------------------------------------------------------------------------------------------------------------------------------------------------------------------------------------------------------------------------------------------------------------------------------------------------------------------------------------------------------------------------------------------------------------------------------------------------------------------------------------------------------------------------------------------------------------------------------------------------------------------------------------------------------------------------------------------------------------------------------------------------------------------------------------------------------------------------------------------------------------------------------------------------------------------------------------------------------------------------------------------------------------------------------------------------------------------------------------------------------------------------------------------------------------------------------------------------------------------------------------------------------------------------------------------------------------------------------------------------------------------------------------------------------------------------------------------------------------------------------------------------------------------------------------------------------------------------------------------------------------------------------------------------------------------------------------------------------------------------------------------------------------------------------------------------------------------------------------------------
>POPTR_0001s43410.1
------------------------------------------------------------------------------------ATGGCTATCGAAAGTGTTGGTGAATCC------------------------------------------------------------------------ATAAGGCAGTTCCGTTAC---------------------------------TTCTGTTTCAACAATTTTGTTCAAGAATTCAATGAACAAAAGAAGAACCTG------------------------CTAGATCGTTTGAAAGATGTCAACAAATGG---------------------------------------------------------------------------------------------------------------------------------------------------------------------------------------------------------------GAATCATCAAAAGAAGCTTTTGAACAAATTATGAAAGCTCTCAAAGATGATAGTGTTAATATGATCGGACTGTACGGCATGGGAGGGACCACCCTGGTGAAAGAAGTAGGCAGGAGAGCAAAAGAGTTGCGTCTTTTTGATGAAGTGTCCCAGAATCCAAATGTCACAGACATTCAGGATCAAATGGCAGATAGTTTAGGTCTG---CGTTTTAAAAAA---------------------------------------------------------------GATGTCTGGAGAGTTATTAACCTGGAAGAGATAGGGATCCCATTTGGTGATGCTCACGGGGGTTGTAAAATTCTTCTAACAACACGTCTTAAGGATATATGTTCTTATATGGAGTGCCAGCAAAAAGTATTGTTAAGTCTCTTAACTGAAAATGAAGCATGGGCTTTATTCAAAATCAATGCAGGTTTACATGATGAGGACTCTACCTTGAACACAGTGGCAAAGGTTCCTATAGCACTTGTGACAGAATCTAAAGAGCTCAAAAACTCTCAATTTCAGCACATGATTGATGCATATGCATGTCTTAAGTTGAGTTATGCTTATTTGAAGCACGAGAAAACCTTATTTCCAGAAGATTACAACTATGCAGTTGGCTACGGGTTACATCAAGATGCGGAGTCCATTGAAGATGCAAGGGAACGAGTTGAGATACAAACCTTGAAGGAGTTTGAAGGTACTCTCAAAGTTCTTTTATTAGAACTGGATGATGATTTGAATGTTCCAGAGAGGTTTAAAGCAATA---------------CAATCACTTGAACTCTCAACGAACCTTCAGTCGTTGCTGTTGAGAAGGTGTGAATGCAAGGACCTCAATTGGTTGAGAAAGCTGCAAAGAATTGAAGAATTACCTGATGAAATTGGGGAGCTCAAGGAGTTAAGGTTGTTGGATGTTACAGGTTGTGAATTGCTAAGAAGGATTGCAAGGGGATGGGATGTT---AGCGCAGAAAGCCTAACAGAACTAAGTCATTTA---------------------------------------------------------------------------------------------------------------------------------------------------------------------------------------------------------------------------------------------------------------------------------------------------------------------------------------------------------------------------------------------------------------------------------------------------------------------------------------------------------------------------------CTCGAT------------------------------------------------------------------------------------------------------------------------------------------------------------------------------------------------------------------------------------------------------------------------------------------------------------------------------------------------------------------------------------------------------------------------------------------------------------------------------------------------GAC------------------------------------------------------------------------------------------------------------------------------------------------------------------------------------------------------------------------------------------------------------------------------------------------------------------------------------------------------------------------------------------------------------------------------------------------------------------------------------------------------------------------------------------------------------------------------------------------------------------------------------------------------------------------------------------------------------------------------------------------------------------------------------------------------------------------------------------------------------------------------------------------------------------------------------------------------------------------------------------------------------------------------------------------------------------------------------------------------------------------------------------------------------------------------------------------------------------------------------------------------------------------------------------------------------------------------------------------------------------------------------------------------------------------------------------------------------------------------------------------------------------------------------------------------------------------------------------------------------------------------------------------------------------------------------------------------------------------------------------------------------------------------------------------------------------------------------------------------------------------------------------------------------------------------------------------------------------------------------------------------------------------------------------------------------------------------------------------------------------------------------------------------------------------------------------------------------------------------------------------------------------------------------------------------------------
>POPTR_0001s44570.1
------------------------------------------------------------------------------------ATGGCTATCGAAAGTGTTGGTGAATCC------------------------------------------------------------------------ATAAGGCAATTTCGTTAC---------------------------------TTCTGTTTCAACAATTTTGTTCAAGAATTCAATGAACAAAAGAAGAACCTG------------------------CTAGATCGTTTGAAAGATGTCAACAAATGG---------------------------------------------------------------------------------------------------------------------------------------------------------------------------------------------------------------GAATCGTCAAAAAAAGCTTTTGAACAAATTATGGAAGCTCTCAAAGATGACAGTATCGATATGATCGGACTGTACGGCATGGGAGGGACCACCCTAGTGAAAGAAGTAGGCAGGAGAGCCAAAGAGTTGCATCTTTTTCATGAAGTGTCCCAGAATCCAAATGTCACAGACATTCAGGATCAAATGGCAGATAGTTTAGGTCTG---CGTTTTAAAAAA---------------------------------------------------------------GATGTCTGGAAAGTTATTAACATGGAAGAGATAGGGATCCCATTTGGTGATGCTCACAAGGGTTGTAAAATTCTTCTAACAACACGTCTTAAGGATATATGTTCTTATATGGAGTGCCAGCCAATAGTGTTGTTAAGTCTCTTATCTGAAAATGAAGCATGGGCTTTATTCAAAATCAATGCAGGTTTACATGATGAGGACTCTACCTTGAACACAGTGGCAAAGGTTCCTATAGCACTTGTGACAGAATTTAAAGAGCTCAAAAACTCTCAATATTTGCACATGATTGATGCATATGCATGTCTCAAGTTGAGTTATGATTATTTGAAGCACGAGAAAACCTTATTTCCAGAAGATTACAACTACGCAGTTGGCTATGGGTTACATCAAGATGTGGAGTCCATTGAAGATGCAAGGGAACGAGTTGCAATCAAAAACTTGGAGGAGTTTGAAGGTACACTCAAAGTTCTATTGTTAGGACTGGATGATGGTTTGAATGTTCCAGAGAGGTTTAAAGCAATT---------------CAATCACTTGAATTCTCAACGAACCTTCAATCGTTGTTGTTGATCAGGTGTAAATGCAAGGGCCTCATTTGGTTGAGAAAGCTGCAAAGAGTTGAAGAATTACCTAGTGAAATGGGGGAGCTCAAGGAGTTGAGGTTGTTGGATGTGACAGGTTGTGAATTGCTAAGAAGGATTGGAAGG---------------------AAAAGCCTAACAGAACTCGATCATTTA---------------------------------------------------------------------------------------------------------------------------------------------------------------------------------------------------------------------------------------------------------------------------------------------------------------------------------------------------------------------------------------------------------------------------------------------------------------------------------------------------------------------------------CTCGAT---------------------------------------------------------------------------------------------------------------------------------------------------------------------------------------------------------------------------------------------------------------------------------------------------------------------------------------------------------------------------------------------------------------------------------------------------------------------------------------------------------------------------------------------------------------------------------------------------------------------------------------------------------------------------------------------------------------------------------------------------------------------------------------------------------------------------------------------------------------------------------------------------------------------------------------------------------------------------------------------------------------------------------------------------------------------------------------------------------------------------------------------------------------------------------------------------------------------------------------------------------------------------------------------------------------------------------------------------------------------------------------------------------------------------------------------------------------------------------------------------------------------------------------------------------------------------------------------------------------------------------------------------------------------------------------------------------------------------------------------------------------------------------------------------------------------------------------------------------------------------------------------------------------------------------------------------------------------------------------------------------------------------------------------------------------------------------------------------------------------------------------------------------------------------------------------------------------------------------------------------------------------------------------------------------------------------------------------------------------------------------------------------------------------------------------------------------------------------------------------------------------------------------------------------------------------------------------------------------------------------------CCTGTG---------------------------------------TGGGAGGAAGAGGAAAAGACGAGGATGGAGGTGGTCATGATAATTAAGTCAGATGATAAG---------------------------------------------------------------------------
>POPTR_0001s43450.1
------------------------------------------------------------------------------------ATGGCTATCGAAAGTGTTGGTGGATCC------------------------------------------------------------------------ATAAGGCAGTTCCGTTAC---------------------------------TTCTGTTTCAACAATTTTGTTCAAGAATTCAATGAACAAAAGAAGAAACTG------------------------CTAGATCGTCTAAAAGATGTTAGTAAATGG------------------------------------------------------AATGAAATAGAAAAAAATGGCAAATGCTTTACTTGGTGTCCAAATCCGACGCGACAATTCAAGTTAAGAGAAGCAAGT---AAGTTTCCAGTGTCCCACAAAACACCTCTTCAAGACATAGAATTTCTTCCATCAGAGGGACTCACACCCTCGGAATCATCAAAAGAAGCTTTCGAACAGATAATGAAAGCTCTCAAAGATGACACTGTCAATATGATCGGACTGTACGGCATGGGAGGGACTACCCTGGTCAAAGAAATAGGTAGGGGAGCCAAAGAGTTGCAGCTTGTTGATGAAGTGTCCCAGAATCCAAATGTCACAGACATGCAGGATCAAATGGCAGTTATTTTAGGTCTG---GATTTTGGAAAG---------------------------------------------------------------GATGCTTGGAAAGATATTGACTTGAAAGAGATAGGGATCCCATTTGATGATGCTCCCAGGAGTTGTAAAATTCTTCTAACAACACGTCTTGAAAACATATGTTCTTCTATGAAGTGCCAGCAAAAAGTGTTATTAAGAGTCTTATCTGAAAATGAAGCATGGGCTTTATTCAAAATCAATGCAGGTTTACGTGATGAGGACTCTGACTTGAACAGAGTGGCAAAGGTTCGTATAGCACTTGTGACAGACTTTGATCAGCTAAAAAAGTCTAAATTTCTGGACATGCTTGATGCATATGCATGTCTTAAGTTGAGCTATGATTATTTGAAGCACGAGAAAACCTTATTTCCAGAAGATTACAACTACGCAGTTGGCTATGGGTTACATCAAGATGTGGAGTCCATTGAAGATGCAAGGAAACGAGTTGCAATCAAAAACTTGAAGGAGTTTGAAGGTACACTCAAAGTTCTATTGTTAGGACTGAATGAAGATTTGAATGTTCCAGAGAGGTTTAAAGCAATA---------------CAATCACTTCAATTCTCAACGAACCTTCAATCGTTGCAGTTGATCGGCTGTGTATGCAAGGACCTCATTTGGTTGAGAAAGCTGCAAAGAGTTGAAGAATTACCTTATGAAATTGGGGAGCTCAAGGAGTTAAGGTTGTTGGATTTGACAGGTTGTTACAATCTAAGAAGGATTGGAAGGGGATGGGATGTT---AGCGCAGAAAGCCTAACAGAACTAAGTCATTTA------------------------------------------------------------------------------------------------------------------------------------------------------------------------------------------------------------------------------------------------------------------------------------------------------------------------------------------------------------------------------------------------------------------------------------------------------------------------------------------------------------------------------------------------------------------------------------------------------------------------------------------------------------------------------------------------------------------------------------------------------------------------------------------------------------------------------------------------------------------------------------------------------------------------------------------------------------------------------------------------------------------------------------------------------------------------------------------------------------------------------------------------------------------------------------------------------------------------------------------------------------------------------------------------------------------------------------------------------------------------------------------------------------------------------------------------------------------------------------------------------------------------------------------------------------------------------------------------------------------------------------------------------------------------------------------------------------------------------------------------------------------------------------------------------------------------------------------------------------------------------------------------------------------------------------------------------------------------------------------------------------------------------------------------------------------------------------------------------------------------------------------------------------------------------------------------------------------------------------------------------------------------------------------------------------------------------------------------------------------------------------------------------------------------------------------------------------------------------------------------------------------------------------------------------------------------------------------------------------------------------------------------------------------------------------------------------------------------------------------------------------------------------------------------------------------------------------------------------------------------------------------------------------------------------------------------------------------------------------------------------------------------------------------------------------------------------------------------------------------------------------------------------------------------------------------------------------------------------------------------------------------------------------------------------------------------------------------------------------
>POPTR_0001s45140.1
------------------------------------------------------------------------------------ATGGCTATCGAATGTGTTGGTGGATCC------------------------------------------------------------------------ATAAGGCAGTTCCGTTAC---------------------------------TTCTGCTTCAACAATTTTGTTCGCGAATTCATTGAACGAAAGCAGAGCCTT------------------------CTAGATCGTCTAAAAGATGTCAGTAAATGG------------------------------------------------------AATGAAATAGGAAGAAATGGAAAATGCTTTACTTGGTGTCCAAATTGGATGCGACAATTCAAGTTAAGAGAAGAAAGCAGAAAATTTCCGGTGTCCCACAAAACACCTCTTCAAGACATAGAATTTCTTCCATCAGAGGGACTCACACCCTCGGAATCATCAAAAGAAGCTTTCGAACAGATAATGAAAGCTCTCAAAGATGACACTGTCAATATGATCGGACTGTACGGCATGGGAGGGACCACCCTGGTCAAAGAAGTAGGTAGGGGAGCCAAAGAGTTGCAGCTTGTTGATGAAGTGTCCCAGAATCCAAATGTCACAGACATGCAGGATCAAATGGCAGATAGTTTAGGTCTG---CATTTTGAAAAG---------------------------------------------------------------GATGCTTGGAAAGATATTGACTTGAAAAAGATAGGGATCCCATTTGGTGATGCTCACAGGAGTTGTAAAATTCTTATAACAACACGCCTTGAAAACATATGTTCTTCTATGAAGTGCCAGCAAAAAGTGTTTTTAAGAGTCTTATCTGAAAATGAAGCATGGGCTTTATTCAAAATAAATGCAGGTTTACGTGATGAGGACTCTGACTTGAACAGAGTGGCAAAGGTTCCTATAGCACTTGTGACAGAATTTGATCAGCTAAAAGAATCTCAATTTCCGGACATGATGGATGCATATGCATGTCTTAAGTTGAGCTATGATTATTTGAAGCACGAGAAAACCTTATTTCCAGAAGATTACAACTACGCAGTTGGCTATGGGTTACATCAAGATGTGGAGTCCATTGAAGATGCAAGGAAACGAGTAGCAATCAAAAACTTGAAGGAGTTTGAAGGTACGCTCAAAGTTCTATTATTAGAACTGGATCGTGGTTTGAATGTTCCAGAGAGGTTTAAAGAAATT---------------CAATCACTTCAATTCTCAACGAACCTTCAATCGTTGCTGTTGATGGAGTGTAAATGCAAGGACCTCATTTGGTTGAGAAAGCTGCAAAGAATTGAAGAATTACCTGGTGAAATGGGGGAGCTCAAGGAGTTGAGGTTGTTGGACGTGACAGGATGTAGAAATCTAGGAAGGATTGGAAGTGAATGGGATGTC---AGCAGGGGAAGCCTCACAGAACTAAATCATTTA---------------------------------------------------------------------------------------------------------------------------------------------------------------------------------------------------------------------------------------------------------------------------------------------------------------------------------------------------------------------------------------------------------------------------------------------------------------------------------------------------------------------------------------------------------------------------------GCA------------------------------------------------------------------------------------------------------------------------------------------------------------------------------------------------------------------------------------------------------------------------------------------------------------------------------------------------------------------------------------------------------------------------------------------------------------------------------------------------------------------------------------------------------------------------------------------------------------------------------------------------------------------------------------------------------------------------------------------------------------------------------------------------------------------------------------------------------------------------------------------------------------------------------------------------------------------------------------------------------------------------------------------------------------------------------------------------------------------------------------------------------------------------------------------------------------------------------------------------------------------------------------------------------------------------------------------------------------------------------------------------------------------------------------------------------------------------------------------------------------------------------------------------------------------------------------------------------------------------------------------------------------------------------------------------------------------------------------------------------------------------------------------------------------------------------------------------------------------------------------------------------------------------------------------------------------------------------------------------------------------------------------------------------------------------------------------------------------------------------------------------------------------------------------------------------------------------------------------------------------------------------------------------------------------------------------------------------------------------------------------------------------------------------------------------------------------------------------------------------------------------------------------------------------------------------------------------------------------------------------------------------------------------------------------------------------------------------------------------------------------------
>POPTR_0065s00210.1
------------------------------------------------------------------------------------ATGGCTATCGAAAGTGTTGGTGGATCC------------------------------------------------------------------------ATAAGGCAGTTCCGTTAC---------------------------------TTCTGCTTCAACAATTTTGTTCACGAATTCATTGAACGAAAGCAGAGCCTT------------------------CTAGATCGTCTAAAAGATGTCAGTAAATGG------------------------------------------------------AATGAAATAGGAAGAAATGGCAAATGCTTGACTTGGTGTCCAAATTGGATGCGACAATTCAAGTTAAGAGAAGAAAGCAGAAAATTTCCAGTGTCCCACAAAACACCTCTTCAAGACATAGAATTTCTTCCATCAGAGGGACTCACACCCTCGGAATCATCAAACGAAGCTTTCGAACAGATAATGAAAGATCTCAAAGATGACACTATCAATATTATCGGACTGTACGGCATGGGAGGGACCACCCTGGTCAAAGAAGTAGGTAGGGGAGCCAAAGAGTTGCAGCTTGTTGATGAAGTGTCCCAGAATCCAAATGTCACAGACATGCAGGATCAAATGGCAGATAGTTTAGGTCTG---CATTTTGAAAAG---------------------------------------------------------------GATGCTTGGAAAGATATTGACTTGAAAGAGATAGGGATCCCATTTGGTGATGCTCACAGGAGTTGTAAAATTCTTCTAACAACACGTCTTGAAAACATATGTTCTTCTATGAAGTGCCAGCAAAAAGTGTTATTAAGAGTCTTATCTGAAAATGAAGCATGGGCTTTATTCAAAATCAATGCAGGTTTACGTGATGAGGACTCTGACTTGAACAGAGTGGCAAAGGTTCCTATAGCACTTGTGACAGAATTTGATCAGCTAAAAAAGTCTCAATTTCCGGACATGATTGATGCATATGCATGTCTTAAGTTGAGCTATGATTATTTGAAGCACGAGAAAACCTTATTTCCAGAAGATTACAACTACGCAGTTGGCTATGGGTTACATCAAGATGTGGAGTCCATTGAAGATGCAAGGAAACGAGTTGCAATCAAAAACTTGAAGGAGTTTGAAGGAACACTCAAAGTTCTATTATTAGAACTGGATCGTGGTTTGAATGTTCCAGAGAGGTTTAAAGAAATT---------------CAATCACTTCAATTCTCAACGAACCTTCAATCGTTGCTGTTGATGGAGTGTAAATGCAAGGACCTCATTTGGTTGAGAAAGCTGCAAAGAAGTGAAGAATTACCTGGTGAAATGGGGGAGCTCAAGGAGTTGAGGTTGTTGGACGTGACAGGTTGTCGAAATCTAGGAAGGATTGGAAGTGAATGGGATGTC---AGCAGGGGAAGCCTCACAGAACTAAATCATTTA---------------------------------------------------------------------------------------------------------------------------------------------------------------------------------------------------------------------------------------------------------------------------------------------------------------------------------------------------------------------------------------------------------------------------------------------------------------------------------------------------------------------------------------------------------------------------------GCA------------------------------------------------------------------------------------------------------------------------------------------------------------------------------------------------------------------------------------------------------------------------------------------------------------------------------------------------------------------------------------------------------------------------------------------------------------------------------------------------------------------------------------------------------------------------------------------------------------------------------------------------------------------------------------------------------------------------------------------------------------------------------------------------------------------------------------------------------------------------------------------------------------------------------------------------------------------------------------------------------------------------------------------------------------------------------------------------------------------------------------------------------------------------------------------------------------------------------------------------------------------------------------------------------------------------------------------------------------------------------------------------------------------------------------------------------------------------------------------------------------------------------------------------------------------------------------------------------------------------------------------------------------------------------------------------------------------------------------------------------------------------------------------------------------------------------------------------------------------------------------------------------------------------------------------------------------------------------------------------------------------------------------------------------------------------------------------------------------------------------------------------------------------------------------------------------------------------------------------------------------------------------------------------------------------------------------------------------------------------------------------------------------------------------------------------------------------------------------------------------------------------------------------------------------------------------------------------------------------------------------------------------------------------------------------------------------------------------------------------------------------------
>POPTR_0001s43470.1
---------ATGAGCAGCTCGTATCATTCGTGCAGGTGTCAAAGTGATCATCATCAACCTTCCATACAGAGAGACTGGTGGAAAATGGCTATCGAAAGTGTTGGTGGGTCC------------------------------------------------------------------------ATCAAGCAGTTCCGTTAC---------------------------------TTCTGTTTCAACAATTTTGTTCAAGAATTCGATGAACAAATGATGAACCTG------------------------TTTTATCGTCTGATTGATGTCAACACATGG---------------------------------------------------------------------------------------------------------------------------------------------------------------------------------------------------------------------TCAAAAGAAGCTTTCAAACAGATTATGAAAGCTCTCAAAGATGACAAGGTCAATATGATCGGACTGTACGGCATGGGAGGGACCACCCTGGTGAAAGAAGTAGGCAGGAGAGCCAAAGAGTTGCACCTTTTTGATGAAGTGTCCCAGAATCCAAATGCCACAGGCATCCAGGATCAAATGGCAGATAGTTTAGATCTG---CAATTTAAAGAA---------------------------------------------------------------GATGTTTGGAAAGATATTGACTTCCAAGAGATAGGGATCCCATTTGGTGATGATCACAGGGGTTGTAAAATTCTTCTAACAACACGTCTTGAAGACATGTGTTCTTATATGAAGTGCAAGGAAAAAGTTTTTTTAGGTCTCTTTTCTAAAGAGGAAGCATGGGCTTTATTCAGAATCAATGCAGCTTTACGTGACGAGGACTCTACCTTGAACAGGGTGGCAAAGGTTCCTGTAGCACTTGTGACAGAATCTGAAGAGCTCAAAAACTCTCAATTTCGGCATTTGATTGACGCATATGCATGTCTTAAGTTGAGCTATGATTATTTGACGTCCGATGAAACCTTATTTCCAGAAGATTACGACTACGCAGTTGGCTATGGGTTACATAAAGATGCGGAGTCCATTGAAGATGCAAGGAAACGAGTTGCAATCAAAAACTTGCTGGAGTTTGAAGGCACACTCAAAGTTCTATTGTTAGGACTGGATCGTGGTTTGTATGTTCCAGAGAGGTTTAAAGCAATA---------------CAATCACTTCAATTCTCAACGAACCTTCAATCGTTGCTGTTGATCGAGTGTGAATGCAAGGACCTCATTTGGTTGAAAAAGCTGCAAAGAATTGAAGAATTACCTGATGAAATGGGGGAGCTCAAGGAGTTAAGGTTGTTGGATTTGACAGAATGTCGATTCCTAAGAAGGATTGGAAGGGGATGGGATGTT---AGCACAGAAAGCCTAACAGAACTAAACCATTTA---------------------------------------------------------------------------------------------------------------------------------------------------------------------------------------------------------------------------------------------------------------------------------------------------------------------------------------------------------------------------------------------------------------------------------------------------------------------------------------------------------------------------------CCCCAT---------------------------------------------------------------------------------------------------------------------------------------------------------------------------------------------------------------------------------------------------------------------------------------------------------------------------------------------------------------------------------------------------------------------------------------------------------------------------------------------------------------------------------------------------------------------------------------------------------------------------------------------------------------------------------------------------------------------------------------------------------------------------------------------------------------------------------------------------------------------------------------------------------------------------------------------------------------------------------------------------------------------------------------------------------------------------------------------------------------------------------------------------------------------------------------------------------------------------------------------------------------------------------------------------------------------------------------------------------------------------------------------------------------------------------------------------------------------------------------------------------------------------------------------------------------------------------------------------------------------------------------------------------------------------------------------------------------------------------------------------------------------------------------------------------------------------------------------------------------------------------------------------------------------------------------------------------------------------------------------------------------------------------------------------------------------------------------------------------------------------------------------------------------------------------------------------------------------------------------------------------------------------------------------------------------------------------------------------------------------------------------------------------------------------------------------------------------------------------------------------------------------------------------------------------------------------------------------------------------------------------------------------------------------------------------------------------------------------------------------------------------------------------------------------------------------
>POPTR_0001s45120.1
------------------------------------------------------------------------------------ATGGCTATCGAAAGTGTTGTTGGGTCC------------------------------------------------------------------------ATCAAGCAGTTCCGTTAC---------------------------------TTCTGTTTCAACAACTTTGTTCAAGAATTCGATGAACAAATGATGAACCTT------------------------CTTTATCATCTGATTCTAGTCAACAAATGG------------------------------------------------------AATGAAAAAGGAAAAATTGGCAAATGCTTTACTTGGTGTCCAAATTCGATGCGACAATTCAAGTTAAGAGAAGAAAGCAGAAATTTTCCA---------------------------------------------------------------------TCAAAAGAAGCTTTCAAACAGATTATGAAAGCTCTCAAAAATGACAATGTCAATATGATCGGACTGTACGGCATGGGAGGGACCACCCTGGTGAAAGAAGTAGCCTGGAGGGTCAAAGAGTTGCAGTTGTTTGATGAAGTGTCCCAGAATCCAAATGTCAGAGGCATCCAGGATCAAATGGCAGATATTTTAGGTCTG---AAATTTGAAGGA---------------------------------------------------------------GATGTTTGGAAAGATATTGACTTCCAAGAGATAGGGATCCCATTTGGTGATGATCACAGGGGTTGTAAAATTCTTCTAACAACA---------------------------------------------------------------------------------------------------------------------------------------------------------------------------------------------------------------------------------------------------------------------------------------------------------------------------------------------------------------------------------------CTCAAAGTTCTTTTATTAGAACGGGATGATGATTTGAATGTTCCAGAGAGGTTTAAAGCAATA---------------CAATCACTTCAATTCTCAACGAACCTTCAATCGTTGCTGTTGATCGAGTGTAAATGCAAGGACCTCATTTCATTGAGAAAGCTGCAAAGAATTAAAGAATTACCTGATGAAATTGGGGAGCTCAAGGAGTTAAGGTTGTTGGATTTGACAGGTTGTAAAAATCTAAGAAGGATTGGAAGGGGATGGGATGTT---AGCACAGAAAGCCTAACAGAGCTAAATCATTTA------------------------------------------------------------------------------------------------------------------------------------------------------------------------------------------------------------------------------------------------------------------------------------------------------------------------------------------------------------------------------------------------------------------------------------------------------------------------------------------------------------------------------------------------------------------------------------------------------------------------------------------------------------------------------------------------------------------------------------------------------------------------------------------------------------------------------------------------------------------------------------------------------------------------------------------------------------------------------------------------------------------------------------------------------------------------------------------------------------------------------------------------------------------------------------------------------------------------------------------------------------------------------------------------------------------------------------------------------------------------------------------------------------------------------------------------------------------------------------------------------------------------------------------------------------------------------------------------------------------------------------------------------------------------------------------------------------------------------------------------------------------------------------------------------------------------------------------------------------------------------------------------------------------------------------------------------------------------------------------------------------------------------------------------------------------------------------------------------------------------------------------------------------------------------------------------------------------------------------------------------------------------------------------------------------------------------------------------------------------------------------------------------------------------------------------------------------------------------------------------------------------------------------------------------------------------------------------------------ATCGTGAGTTTGGAAACATTACACTTGAACTTATTGCCAAACTTGAGGTGTATTTGGAAAGGTCTCGTGCCATGCAATTTAACTACTTTGGTGGTGAACAAGTGTAAGAGACTGACACATGTATTCACAAAGAGCATGATTGCTAGTCTAATTCAACTGAAAATTCTACTGATATCAGACTGTGAGGAATTGGAGCAAATCATTGCTAAGGATAATGATGATGAAAAGGATCAGATATTTTCAGGAAGTGATCTCCAATCTTCATGCTTCCCTAATTTGTGTCGACTTGAGATCACAGGATGCAACAAGTTGAAGAGTCTCTTCCCGATAGCCATGGCTTCAGGTCTCAAAAAGCTCCAAGAACTTACAGTAAAGGAATCCTCTCAATTATTGGGAGTATTTGGGCAGGGTGATCATGCTTCACATGTCAATGTTGAGAAGGAGATGGTGCTCCCTGATCTGGAGTGGCTGAGTCTAGAAGAATTACCAAGCATTGTCTACTTCAGTCATGGATGCTGTGATTTCATATTTCCTTGTTTGTCGACG------------------------------------------------------------------------------------------------------------------------------------------------------------------------------------
>POPTR_0134s00210.1
------------------------------------------------------------------------------------ATGGCTATCGAATGTGCTGCTGGATAC------------------------------------------------------------------------GGAAGGCAGTTCCGTTAC---------------------------------TTCTGTTTCAACAATTTTGCTAAAGAATTCAAAGAACAAAAGGAGCACCTG------------------------AAAGATCGTCTGAAAGATGTCATCAAATGG------------------------------------------------------AATGATATAGAAAAAAATGGCAAATGCTTTACTTGGTGTCCAAACTGCATGCGACAATTCAAGTTAAGACAAGAAAGCACAAAGTTTACAGTTTCCTGCAAAGCACCTCTTCCAGAGATAAAATTTCTTCCATCAAAGGAATTCACACTCTCAGGATCGTCAGAAGAAGCTTTCAAACAGATTATGAAAGTTCTCAAAGATGACAAGATCAATATGATCAGACTGTACGGCATGGGAGGGACCACCCTGGTGAAACAAGTAGCCAGGAGGGCCAAAGAGTTGCAGTTGTTTGATGAACTGTCCCAGAATCCAAATGTCACAGGCATCCAGGATCAAATGGCAGATAGTTTAGGTCTG---AAATTTGAAGGA---------------------------------------------------------------GATGTTTGGAAAGATATTGACTTCCAAGAGATAGGGATCCCATTTGGTGATGATCACAGGGGTTGTAAAATTCTTCTAACAACACGTAATCAAGAACTATGTTCTTATTTGGCGTGCCAGCAAAAAGTGTTGTTAAGTCCCTTTACTGAAATTGAAGCTTGGGCTTTATTCAAAAGCAACGCAGGTTTAAGTGATGAGGACTCTGACTTGAACAGAGTGGCAAAGGTTCCTTTAGCTCTTGCGGCAAAATCTAAAAACCTCAAAACATCTCAATCTCGGCACATGGTTGATCCATATGCATGTCTTAAATTGAGCTATGATTATTTGAAGCACGATGAAACCTTATTTGAAGAAGATGACGACCTTGCAGTTGGCTACGGGTTACATCAAGATGTGGAGTCCATTGAAGATACAAGGGAACAAGTTGAGATGAAAGCC------------------ACACTCAAAGTTCTTTTATTAGAACTGGATGATGATTTGAATGTTCCAGAGAGGTTTAAAGCAATA---------------CAATCACTTCAATTCTCAACGAACCTTCAATCGTTGCTGTTG------------------------------------------------ATTGAAGAATTACCTGATGAAGTTGGGGAGCTCAAGGAGTTAAGGTTGTTGGATTTGACAAGTTGTGAAAATCTAAGAAGGATTGGAAGGGGATGGGATGTT---AGCACAGAAAGCCTAACAGAACTAAATCATTTA---------------------------------------------------------------------------------------------------------------------------------------------------------------------------------------------------------------------------------------------------------------------------------------------------------------------------------------------------------------------------------------------------------------------------------------------------------------------------------------------------------------------------------CTCGAT---------------------------------------------------------------------------------------------------------------------------------------------------------------------------------------------------------------------------------------------------------------------------------------------------------------------------------------------------------------------------------------------------------------------------------------------------------------------------------------------------------------------------------------------------------------------------------------------------------------------------------------------------------------------------------------------------------------------------------------------------------------------------------------------------------------------------------------------------------------------------------------------------------------------------------------------------------------------------------------------------------------------------------------------------------------------------------------------------------------------------------------------------------------------------------------------------------------------------------------------------------------------------------------------------------------------------------------------------------------------------------------------------------------------------------------------------------------------------------------------------------------------------------------------------------------------------------------------------------------------------------------------------------------------------------------------------------------------------------------------------------------------------------------------------------------------------------------------------------------------------------------------------------------------------------------------------------------------------------------------------------------------------------------------------------------------------------------------------------------------------------------------------------------------------------------------------------------------------------------------------------------------------------------------------------------------------------------------------------------------------------------------------------------------------------------------------------------------------------------------------------------------------------------------------------------------------------------------------------------------------------------------------------------------------------------------------------------------------------------------------------------------------------------------------------------------
>POPTR_0001s43490.1
------------------------------------------------------------------------------------ATGGCTATCGAAAGTGTTGGTGGATCC------------------------------------------------------------------------ATAAGGCAGTTCCGTTAC---------------------------------TTCTGTTTCAACAATTTTGTTCAAGAATTCAATGAACACAAGAAGAACCTG------------------------CTAGATCGTCTAAAATATGTCAGTAAATGG------------------------------------------------------AATGAAATAGAAAAAAATGGCAAATGCTTCACTTGGTGTCCAAATTGGACGCGACAATTCAAGTTAAGAGAAGAAGGCAGAAAGTTTCCAGTGTCCTACAAACCACCTCTTCAAGGCATAGAATTTCTTCCATCAGAGGAAGTCACGCCTTCAGAATCGTCAAAAGCAGCTTTCGAACAGATTATGAAAGCTCTCAAAGATGACAATGTCAATATGATCGGACTGTACGGCATGGGAGGGACCACTCTAGTGAAAGAAGTAGGAAGGAGAGCCAAAGAGTCGCAGCTGTTTGATGAACTGTCCCAGAATCCAAAGGTCACAGGCATCCAGGATCAAATGGCAGATAGTTTAGGTCTG---AAATTTGAAGGA---------------------------------------------------------------GATGTTTGGAAAGATATTGACTTCCAAGAGATAGGGATCCCATTTGGTGATGATCACAGGGGTTGTAAAATTCTTCTAACAACACGTAATCAAGAACTATGTTCTTATTTGGCGTGCCAGCAAAAAGTGTTGTTAAGTCCCTTAACTGAAATTGAAGCTTGGGCTTTATTCAAAAGCAACGCAGGTTTAAGTGATGAGGACTCTGACTTGAACAGAGTGGCAGAGGTTCCTTTAGCACTTGTGGCAGAATCTGAAGAGCTCAAAAAATCTCAATCTCGGCACGTGTTTGATGCATATGCATGTCTTAAATTGAGCTATGATTATTTGAAGCACGAGAAAACCTTATTTCCAGAAGATTACAACTGTGCAGTTGGCTACGGG---TATCAAGATGTGAAGTCCATTGAAGGTGCAAGGAAACGAGTTGAAATCGAAAACTTGAAGGAGTTTGAAGGTACACTCAAAGTTCTATTATTAGAACTGGATCGTGGTTTGAATGTTCCAGAGAGGTTTAAAGCAATA---------------CAATCACTTCAATTCTCAACGAACCTTCAGTCGTTGCTGTTGAGATGGTGTGAATGCAAGGACCTCATTTGGTTGAGAAAGCTGCAAAGAGTTGAAGAATTACCTAATGAAATTGGGGAGCTCAAGGAGTTAAGGTTGTTGGATGTGACAGGTTGTGGATTGCTAAGAAGGATTGGAAGGAGATGGGATGTT---AGCGCAGAAAGCCTAACAGAACTAAGTCATTTA---------------------------------------------------------------------------------------------------------------------------------------------------------------------------------------------------------------------------------------------------------------------------------------------------------------------------------------------------------------------------------------------------------------------------------------------------------------------------------------------------------------------------------------------------------------------------------------------------------------------------------------------------------------------------------------------------------------------------------------------------------------------------------------------------------------------------------------------------------------------------------------------------------------------------------------------------------------------------------------------------------------------------------------------------------------------------------------------------------------------------------------------------------------------------------------------------------------------------------------------------------------------------------------------------------------------------------------------------------------------------------------------------------------------------------------------------------------------------------------------------------------------------------------------------------------------------------------------------------------------------------------------------------------------------------------------------------------------------------------------------------------------------------------------------------------------------------------------------------------------------------------------------------------------------------------------------------------------------------------------------------------------------------------------------------------------------------------------------------------------------------------------------------------------------------------------------------------------------------------------------------------------------------------------------------------------------------------------------------------------------------------------------------------------------------------------------------------------------------------------------------------------------------------------------------------------------------------------------------------------------------------------GACTTGAGGTGTATATGGAAGGGTCTCGTTCCGAGCAATTTGACTACTTTGAAGGTGAAAGAGTGCAAGAGACTGACACAT---------------------------------------------------------------------------------------------------------------------------------------------------------------------------ATCAGAGGATGCAACAAGTTGAAGAGTCTCTTCCCAGTAGCCATGGCTTCAGGTCTCAAAAAGCTCCGAATACTTAGAGTAAGAAAATCCTCTCAATTATTGGGAGTATTTGGACAGGATGATCATGCTTCACCTGCCAATATTGAGAAGGAGATGGTGCTCCCTGATCTGCAGGAGTTGTTGCTTGTACAATTACCAAGTATTTCCTCCTTTAGTCTCGGATGTTCTAATTTCTTGTTCCCTCATTTGAAGAAG------GTAGCTGAGGGTTCCAGCACTGGTTGCTCCGAGGATGGA---------------------------------------------------------------------------------------------------------------------------------------
>POPTR_0001s43550.1
------------------------------------------------------------------------------------ATGGCTATCGAAAGTGTTGGTGGATCC------------------------------------------------------------------------ATAAGGCAGTTCCGTTAC---------------------------------TTCTGCTTCAACAATTTTGTTCAAGAATTCAGTGAACGAAAGCAGAGCCTA------------------------ATAGATCGTCTAAAAGATGTCAGTAAATGG---------------------------------------------------------GAAATAGGAAGAAATGGCAAATGCTTTACTTGTTGTCCAAATTGGATGCGACAATTCAAGTTAAGAGAAGAAAGCAGAAAATTTCCAGTGTCCCACAAAACACCTCTTCAAGAGATAAAATTTCTTCCATCAAAGGAATTCATGCTCTCAAAATCGTCAAAAGAAGCTTTCGAACAGATTATGAAAGCTCTCAAAGATGACACTGTCAATATGATCGGACTGTACGGAATGGGAGGGACCACCCTGGTGAAAGACGTAGCCAGGAGGGCCAAAGAGTTGCAGTTGTTTGATGAACTGTCCCAGAATCCAAATGTCACAGGCATCCAGGATCGAATGGCAGATAGTTTAGATCTG---ACTTTAAAAGAA---------------------------------------------------------------GATGTTTGGAAAGATATTGACTTCCAAGAGATAGGGATCCCATTTGGTGATGCTCACAGGGGTTGTAAAATTCTTCTAACAACACGTCTTGAAGACATATGTAAGAATATGGCGTGCCAGCAAAAAGTGTTCTTAAGTCTCTTATCAGAAAATGAAGCATGGGCTTTATTCAAAATCAATGCAGGTTTACATGATGAGGACTCTGACTTGAACAGAGAGGCAAAGGTTCCTATAGCACTGGTGGCAGAATCTGAAGAGCTCAAAAAATCTCAATCTCGGCACATGTTTGATGCATATGCATGTCTTAAATTGAGCTATGATTATTTGAAGTACAAGGAAATCTTGTTTCCAGAAGATTACGACTATGTAGTTGGCTACGGGTTATATCAAGATGTGAAGTCCATTGAAGGTGCAAGGAAACGAGTTGAAATCGAAAACTTGGAGGAGTTTGAAGGTACACTCAAAGTTCTATTATTAGGACTGGATCGTGGTTTGAATGTTCCAGAGAGGTTTAAAGAAATT---------------CAATCACTTCAATTCTCAACGAACCTTCAATCGTTGCTGTTGATCGAGTGTGAATGCAAGGACCTCAATTGGTTGAGAAAGCTGCAAAGAGTTGAAGAATTACCTGATGAAATTGGGGAGCTCAAGGAGTTAAGGTTGTTGGATTTGACAGGTTGTGAAAATCTAAGAAGGATTGCAAGGGAATGGGATGTT---AGCACAGAAAGCCTAACAGAGCTAAGTCATTTA---------------------------------------------------------------------------------------------------------------------------------------------------------------------------------------------------------------------------------------------------------------------------------------------------------------------------------------------------------------------------------------------------------------------------------------------------------------------------------------------------------------------------------CTTGAT---------------------------------------------------------------------------------------------------------------------------------------------------------------------------------------------------------------------------------------------------------------------------------------------------------------------------------------------------------------------------------------------------------------------------------------------------------------------------------------------------------------------------------------------------------------------------------------------------------------------------------------------------------------------------------------------------------------------------------------------------------------------------------------------------------------------------------------------------------------------------------------------------------------------------------------------------------------------------------------------------------------------------------------------------------------------------------------------------------------------------------------------------------------------------------------------------------------------------------------------------------------------------------------------------------------------------------------------------------------------------------------------------------------------------------------------------------------------------------------------------------------------------------------------------------------------------------------------------------------------------------------------------------------------------------------------------------------------------------------------------------------------------------------------------------------------------------------------------------------------------------------------------------------------------------------------------------------------------------------------------------------------------------------------------------------------------------------------------------------------------------------------------------------------------------------------------------------------------------------------------------------------------------------------------------------------------------------------------------------------------------------------------------------------------------------------------------------------------------------------------------------------------------------------------------------------------------------------------------------------------------------------------------------------------------------------------------------------------------------------------------------------------------------------------------------------
>POPTR_0001s43650.1
------------------------------------------------------------------------------------ATGGCTATCGAAAGTGTTGATGAATCC------------------------------------------------------------------------ATAAGGCAGTTCCGCTAC---------------------------------TTCGGTTTCAACAATTGTGTTAAAGAATTCAATGAACGAAAGCAGAACCTT------------------------CTAGATCGTCTGAAAGACGTCACCAAATGG------------------------------------------------------AATGAAATAGGAAAAAATGGCAAATGCTTTACTTGGTGTCCAAATTGGATACGACAATTCAAGTTAAGAGAAGACAGCAAAAAGTTTAAAGTGTCCCACAAAGCAAACATA---------------------------------------GCAGAATCATCAAAAGAAGCTTTCAAACAGATTATGAAAGCTCTCAAAGATGACAATGTCAATGTGATCGGACTGTGCGGCATGGAAGGGACCACCCTGGTGAAAGAAGTAGGCAGGATAGCCACAGAGTCGCAGCTTTTTGATAAAGTGTCGCAGAATCCAGATGTCATGGACATTCAGAATAGAATGGCAGATAGTTTAGTTCGG---CATTTTAAAGAA---------------------------------------------------------------GATGTTTGGAAAGTTAATAACTTGAAAGAGATAGGGATCCCATTTGGTGATGATCACAGGGGTTGTAAAATTCTCTTAACAACACGTCTTGAAAACATATCTTCTGATATGGGGTGCCAGAAAAAAGTTTTTTTAAGTCTCTTGTCTGAAAATGAAGCATGGGCTTTATTCAAAATCATTGCAGGTTTAAGTGATGGGGAATCTACCTTAAACATAGTGGCAAAGGTTCCTACAGCACTTGTAACAGAATCTAAACTGCTCAAAAACTCTCAATTTCCAGACCTGATTGATACATATGCATGTCTTAAGTTGAGCTATGATTATTTGAAGCCTAAGGAAACCTTATTTCCAGAAGATTACAACTATGCAGTCGGCTATGGGTTACATCAAGATGTGAAATCCATTGAAGATGCAAGGGAACAAGTTGCTATCAAAGACTTGAAGAAGGTTGAAGGCACACTCAAAGTTCTGTTGTTAGAACTGGGTGATGATTTGAATGTTCCAGGAAGTTTTACAGCAATT---------------CAATCACTTGAATTATCAACGAACCTTCTATCTTTGCTTTTGATCGAGTGTAAATGTAATGGCCTAAATTTGTTGAGAAAGCTGCAAAGAATTGAAACATTACCTGAAGGAGTAGGAGAGCTCAAGGAGTTAAGGTTGTTGGATGTGACAGGTTGTAAGAGTCTAAGAGAAATTGGAAGGGAATGGGATGTT---AGCACTGGAAGCCTAAAAGAAGTAAATCAGTTAGGCTTCTTACAAAGATTAGAATTTGTAGACGTGGATGGGTGTGAGGATATCTGCACTCTGTTTCCAGCAAAATTGCTGCAAGCTTTGAAAAATCTAAGGAGTGTGAATATTGAGAGCTGCGAATCATTGGAAGAGGTATTTGAATTGGGTGAAGGAAGCAAGGAGGAGAAGGAGCTGCCGCTGCTGTCATCTTTAATAACAACTGACCTTTATCTTCACACCGTCCCTCGCTCAAGTCTACCACAGCTAGAAACACTTGAGGTAAGCCGCTGCGCTGAATTGAAGTATATCATCACAGAACAGGATGATGAAAGGGCAATACTAAGCTTCCAAAAATTAAAAACCCTATTTATATCTGACTGTGATAAACTGGAATATGTCTTGCCTGGCTCTCTGTCTCCAAGTCTTGTGAACCTGAAACAGATGACAATTAGATACTGTGGTAAACTGGAATAT------------------------------------------------------------------------------------------------------------------------------------------GCTCCAAGTCTTCTGAACCTGGAACAGATGACTATATTTGCTGACAATTTACAGCAAATATTTTATAGCGGGGAAGAAGATGCACTCCCCAGCGATGGCATTGTCAAGTTGCCTCAACTAAGAGAAATGGATCTTTCGTCTAAATCAAATTACAGCTTTTTTGGTCCAAAGAATGTTGCTGCCCCATTACCTTTTTCG---------------------------------------------------------------------------------------------------------------------------------------------------------------------------------------------------------------------------------------------------------------------------------------------------------------------------------------------------------------------------------------------------------------------------------------------------------------------------------------------------------------ATT------------------------------------------------------------------------------------------------------------------------------------------------------------------------------------------------------------------------------------------------------------------------------------------------------------------------------------------------------------------------------------------------------------------------------------------------------------------------------------------------------------------------------------------------------------------------------------------------------------------------------------------------------------------------------------------------------------------------------------------------------------------------------------------------------------------------------------------------------------------------------------------------------------------------------------------------------------------------------------------------------------------------------------------------------------------------------------------------------------------------------------------------------------------------------------------------------------------------------------------------------------------------------------------------------------------------------------------------------------------------------------------------------------------------------------------------------------------------------------------------------------------------------------------------------------------------------------------------------------------------------------------------------------------------------------------------------------------------------------------------------------------------------------------------------------------------------------------------------------------------------------------------------------------------------------------------------------------------------------------------------------------
>POPTR_0049s00210.1
------------------------------------------------------------------------------------ATGGCTATCGAAAGTGTTGATGAATCC------------------------------------------------------------------------ATAAGGCAGTTCCGCTAC---------------------------------TTCGGTTTCAACAATTTTGTTAAAGAATTCAATGAACGAAAGCAGAACCTT------------------------CTAGATCGTCTGAAAGACGTCACCAAATGG------------------------------------------------------AATGAAATAGGAAAATATGGCAAATGCTTTACTTGGTGTCCAAATTGGATACGACAATTCAAGTTAAGAGAAGACAGCAAAAAGTTTAAAGTGTCCCACAAAGCAAACATA---------------------------------------GCAGAATCGTCAAAAGAAGCTTTCAAACAGATTATGAAAGCCCTCAAAGATGACAACGTCAATGTGATTGGACTGTGCGGCATGGAAGGGACCACCCTGGTGAAAGAAGTAGGCAGGATAGCCACAGAGTCGCAGCTTTTTGATAAAGTGTCGCAGAATCCAGATGTCATGGACATTCAGAATAGAATGGCAGATAGTTTAGTTCTG---CATTTTAAAGAA---------------------------------------------------------------GATGTTTGGAAAGTTAATAACTTGAAAGAGATAGGGATCCCATTTGGTGATGATCACAGGGGTTGTAAAATTCTCTTAACAACACGTCTTGAAAGCATATCTTCTGATATGGGT------------------------------------------------------------------------TTAAGTGATGGGGAATCTACCTTAAACATAGTGGCAAAGGTTCCTACAGCACTTGTAACAGAATCTAAACTGCTCAAAAACTCTCAATTTCCAGACCTGATTGATACATATGCATGTCTTAAGTTGAGCTATGATTATTTGAAGCCTAAGGAAACCTTATTTCCAGAAGATTACAACTATGCAGTCGGCTATGGGTTACATCAAGATGTGAAATCCATTGAAGATGCAAGGGAACAAGTTGCTATCAAAGACTTGAAGAAGGTTGAAGGCACACTCAAAGTTCTGTTGTTAGAACTGGGTGATGATTTGAATGTTCCAGGAAGTTTTACAGCAATT---------------CAATCACTTGAATTATCAACGAACCTTCTATCTTTGCTTTTGATCGAGTGTAAATGTAATGGCCTAAATTTGTTGAGAAAGCTGCAAAGAATTGAAACATTACCTGAAGGAGTAGGAGAGCTCAAGGAGTTAAGGTTGTTGGATGTGACAGGTTGTAAGAGTCTAAGAGAAATTGGAAGGGAATGGGATGTT---AGCACTGGAAGCCTAAAAGAAGTAAATCAGTTA---------------------------------------------------------------------------------------------------------------------------------------------------------------------------------------------------------------------------------------------------------------------------------------------------------------------------------------------------------------------------------------------------------------------------------------------------------------------------------------------------------------------------------------------------GATCCAGTAGGA---------------------------------------------------------------------------------------------------------------------------------------------------------------------------------------------------------------------------------------------------------------------------------------------------------------------------------------------------------------------------------------------------------------------------------------------------------------------------------------------------------------------------------------------------------------------------------------------------------------------------------------------------------------------------------------------------------------------------------------------------------------------------------------------------------------------------------------------------------------------------------------------------------------------------------------------------------------------------------------------------------------------------------------------------------------------------------------------------------------------------------------------------------------------------------------------------------------------------------------------------------------------------------------------------------------------------------------------------------------------------------------------------------------------------------------------------------------------------------------------------------------------------------------------------------------------------------------------------------------------------------------------------------------------------------------------------------------------------------------------------------------------------------------------------------------------------------------------------------------------------------------------------------------------------------------------------------------------------------------------------------------------------------------------------------------------------------------------------------------------------------------------------------------------------------------------------------------------------------------------------------------------------------------------------------------------------------------------------------------------------------------------------------------------------------------------------------------------------------------------------------------------------------------------------------------------------------------------------------------------------------------------------------------------------------------------------------------------------------------------------------------------------------------------
>POPTR_0001s47770.1
------------------------------------------------------------------------------------------------------------------------------------------------------------------------------------------------------------------------------------------------------------------------------------------------------------------------------------------------------------------------------------------------------------------------------------------------------------------------------------------------------------------------------------------------------------------------------------------------ATGAAAGCTCTCAAAGATGACAACGTCAATATGATCGGACTGTACGGCATGGGAGGGACCACCCTGGTGAAAGAAGTAGGCAGGAGAGCCAAAGAGTCGCAGCTTTTTCCTGAAGTGTCCCAGAATCCAAATGTCATAGGCATCCAGGATCGAATGGCAGATAGTTTACATCTG---AAATTTAAAGAA---------------------------------------------------------------GATGTTTGGAAACATATTGACTTGAAAGAGATAGGGATCCCATTTGGTGATGATCACAGGGGTTGTAAAATTCTTCTAACAACACGTCTTGAACACATTTGTTCTACTATGGAGTGCCAGCAAAAAGTGTTTTTAGGAGTCTTATCTGAAGATGAAGCATTGGCTTTATTCAGAATCAATGCAGGTTTACGTGATGGGGACTCTACCTTGAACACAGTGGCAAGGGTTCCTATAGCACTTGTGACAAAATCTAAACAGCTCAAAAACTCTCAATTTGTGGACATGATTGAAGCATATGCATGTCTTAAGTTGAGCTACGATTATTTGAAGTCCAAGGAAACCTTATTTCCAGAAGATTACAACTATGCAGTTGGCTATGGGCTACATCAAGATGGGGAGCCCATTGAAGATGCAAGGGAACAAGTTGCAATCGAATACTTGAAGGAGTTTGAAGGTACACTCAAAGTTCTATTATTAGAACTGGATGATGGTATGAATGTTCCAGAGAAGTTTAAAGAAATT---------------CAATCACTTGAACTCTCAACGAAACTTCAATCGTTGGTGTTGATCAGGTGTGGATGCAAGGACCTCATTTGGTTGAGAAAGCTGCAGAGAATTGAAGAATTACCTGATGAAATAGGAGAGCTCAAGGAGTTAAGGTTGTTGGATGTGACAGGTTGTGAAATGCTAAGAAGGATCGGAAGGGGATGGGATGTTGGAAGCACAGGAAGCCTAACAGAACTAAATCAGTTA------------------------------------------------------------------------------------------------------------------------------------------------------------------------------------------------------------------------------------------------------------------------------------------------------------------------------------------------------------------------------------------------------------------------------------------------------------------------------------------------------------------------------------------------------------------------------------------------------------------------------------------------------------------------------------------------------------------------------------------------------------------------------------------------------------------------------------------------------------------------------------------------------------------------------------------------------------------------------------------------------------------------------------------------------------------------------------------------------------------------------------------------------------------------------------------------------------------------------------------------------------------------------------------------------------------------------------------------------------------------------------------------------------------------------------------------------------------------------------------------------------------------------------------------------------------------------------------------------------------------------------------------------------------------------------------------------------------------------------------------------------------------------------------------------------------------------------------------------------------------------------------------------------------------------------------------------------------------------------------------------------------------------------------------------------------------------------------------------------------------------------------------------------------------------------------------------------------------------------------------------------------------------------------------------------------------------------------------------------------------------------------------------------------------------------------------------------------------------------------------------------------------------------------------------------------------------------------------------------------------------------------------------------------------------------------------------------------------------------------------------------------------------------------------------------------------------------------------------------------------------------------------------------------------------------------------------------------------------------------------------------------------------------------------------------------------------------------------------------------------------------------------------------------------------------------------------------------------------------------------------------------------------------------------------------------------------------------------------------
>POPTR_0001s42540.1
---------------------------------------------------------------------------------------------------------------------------------------------------------------------------------------GGAAGGCAGTTCCGTTAC---------------------------------TTCTGTTCCAACAATTTTGTTGAAGAATTCAAAGAACGAAAGGAGAACCTT------------------------CTAGATGGTCTGAAAGGTGTCAAAAAGTGG------------------------------------------------------AATGAAATAGGAAAAAATGGCAAATGCTTTACTTGGTGCCCAAACTGCATGCGACAATTCAAGTTAAGATTAGAA---AAAAAGGCAACAGTGTCCCACAAAGCTCATCCTCAGCCCACAGAATTTCTTCCATTAAAGGAATTCACGCCCTCAGAATCGTCAAAAGAAGCTTTAGAACAGATTATGAAAGCTCTCAAAGATGACAAAGCA---------------------------------------------------GGCAGGAAAGCAAAAGAGTTGCAGCTGTTTGATGAAGTGTCGCAGAATCCAAATGTCATAGACATTCAGAACCTAATGGCAGATATGTTAGGTCTG---GATATTAGAGAA---------------------------------------------------------------GATGTTTGGAAATATATTGACTTGAAAGAGATAGGGATCCCATTTGGTGATGATCACAGGGGTTGTAAAATTCTTCTAACAACACGTCTTCAAGGCATATGTTCCTCTATGGAGTGCCGGAAAAAAGTGTTA------------------------------------------------------------------------------------GTGGCGAGGGTTCCTATAGCTCTTGTGACAGAATCTAGACAGCTCAAAGAATCTCAATTTACGCGCATG------GATTTTACATTTATTAAGTTGAGCTATGATAATTTGAAGCATGAGGAAACCTTATTTCCAGAAGATTATGACTATGCAGTTGGCTATGGGTTACATCAAGATAAGGAGCCCACTGAAGGTGCAAGGAAACGAGTTGCAATCGAAAAC------------------------------------------------------------------------------------------------------TCACTTGAACTCTCAACGAAACTTCAATCGTTGGTGTTGATGGAGTGTGAATGTAAGGACCTCATTTGGTTGAGAAAGCTGCAGAGAATTGAAGAATTACTTGATGAAATAGGAGAGCTCAAGGAGTTAAGGTTGTTGGATGTGACAGGTTGTGAAAGGCTAAGAAGGATCGGAAGGGGATGGGATGTT---AGCACAGGAAGCCTAACAGAACTAAATCATTTA------------------------------------------------------------------------------------------------------------------------------------------------------------------------------------------------------------------------------------------------------------------------------------------------------------------------------------------------------------------------------------------------------------------------------------------------------------------------------------------------------------------------------------------------------------------------------------------------------------------------------------------------------------------------------------------------------------------------------------------------------------------------------------------------------------------------------------------------------------------------------------------------------------------------------------------------------------------------------------------------------------------------------------------------------------------------------------------------------------------------------------------------------------------------------------------------------------------------------------------------------------------------------------------------------------------------------------------------------------------------------------------------------------------------------------------------------------------------------------------------------------------------------------------------------------------------------------------------------------------------------------------------------------------------------------------------------------------------------------------------------------------------------------------------------------------------------------------------------------------------------------------------------------------------------------------------------------------------------------------------------------------------------------------------------------------------------------------------------------------------------------------------------------------------------------------------------------------------------------------------------------------------------------------------------------------------------------------------------------------------------------------------------------------------------------------------------------------------------------------------------------------------------------------------------------------------------------------------------------------------------------------------------------------------------------------------------------------------------------------------------------------------------------------------------------------------------------------------------------------------------------------------------------------------------------------------------------------------------------------------------------------------------------------------------------------------------------------------------------------------------------------------------------------------------------------------------------------------------------------------------------------------------------------------------------------------------------------------------------
>POPTR_0001s42410.1
------------------------------------------------------------------------------------ATGGCTATCGAAAGTGCTGGTGGATCC------------------------------------------------------------------------GGAAGGCAGTTCCGTTAC---------------------------------TTCTGTTTCAACAATTTTGTTGAAGAATTCAAAGAACGAAAGGAGAACCTT------------------------CTAGATGGTCTGAAAGGTGTCAAAAAGTGG------------------------------------------------------AATGAAATAGGAAAAAATGGCAAATGCTTTACTTGGTGCCCAAACTGCATGCGACAATTCAAGTTGAGAGGAGAAAGCGAAAAGTTTAAAGTGGCCCACAAAGCTCATCCTCAGCCCATAGAATTTCTCCCATCAAAGGAATTCACGCCCTCAGAATCGTCAAAAGAAGCATTGAAACAGATCATGAAAGCTCTCAAAGATGACAACGTCAATATGATCGGACTGTACGGCATGGGAGGGACCACCCTGGTGAAAGAAGTAGGCAGGAGAGCCAAAGAGTTGCAGCTTTTTCCTGAAGTGTCCCAGAATCCAAATGTCACAGACATCCAGGATCGACTGGCAGATAAGTTAGGTCTG---GATATTAAAGAA---------------------------------------------------------------GATGTTTGGAAACATATTGACTTGAAAGAGATAGGGATCCCATTTGGTGATGATCACAGGGGTTGTAAGATTCTTCTAACAACACGTCTTCAAGGCATATGTTCTTCTATGGAGTGCCAGCAAAAAGTGTTTTTAAGAGTCTTACCTGAAGATGAAGCATGGGATTTATTCAGAATCAATGCAGGTTTACGTGATGGGGACTCTACCTTGAACACAGTGGCAAGGGTTCCTATAGCACTTGTGACAGAATCTAAACAGCTCAAAGACTCTCAATTTCCGCGCATGTTTGATGCTTTTACATGTCTTAAGTTGAGCTATGAAAATTTGAAGCACGAGGAAACCTTATTTCCAGAAGATTATGACTATACAGTTGGCTATTGGTTACATCAAGATGAGGAGCTCATTGAAGATGCAAGGAAACAAGTTGCAATCGAAAACTTGGAGAAGTTTGAAGGTACACTCAAAGTTCTATTATTAGAAGTGGATTATGGTTTGAATGTTCCTCAGAGGTTTAAAGAAATT---------------CAATCACTTGAACTCTCAACGAAACTTCAATCGTTGGTGTTGATCTGGTGTGGATGCAAGAACCTCATTTGGTTGAGAAAGATGCAGAGAATTGAAGAATTACCTGATGAAATAGGAGAGCTCAAGGAGTTAAGGTTGTTGGATGTGAGAGGTTGTCGAAGGCTAAGAAGGATCGGAAGGGGATGGGATGTT---AGCACAGGAAGCCTAAAAGAACTAAACCATTTA---------------------------------------------------------------------------------------------------------------------------------------------------------------------------------------------------------------------------------------------------------------------------------------------------------------------------------------------------------------------------------------------------------------------------------------------------------------------------GCTAAAGAATATGATATAAAGCTTAGGGAT---------------------------------------------------------------------------------------------------------------------------------------------------------------------------------------------------------------------------------------------------------------------------------------------------------------------------------------------------------------------------------------------------------------------------------------------------------------------------------------------------------------------------------------------------------------------------------------------------------------------------------------------------------------------------------------------------------------------------------------------------------------------------------------------------------------------------------------------------------------------------------------------------------------------------------------------------------------------------------------------------------------------------------------------------------------------------------------------------------------------------------------------------------------------------------------------------------------------------------------------------------------------------------------------------------------------------------------------------------------------------------------------------------------------------------------------------------------------------------------------------------------------------------------------------------------------------------------------------------------------------------------------------------------------------------------------------------------------------------------------------------------------------------------------------------------------------------------------------------------------------------------------------------------------------------------------------------------------------------------------------------------------------------------------------------------------------------------------------------------------------------------------------------------------------------------------------------------------------------------------------------------------------------------------------------------------------------------------------------------------------------------------------------------------------------------------------------------------------------------------------------------------------------------------------------------------------------------------------------------------------------------------------------------------------------------------------------------------------------------------------------------------------------------------------------------------------------------------------
>POPTR_0001s43790.1
TGGTGGAAA---------------------------------------------------------------------------ATGGCGATCGAAAGTGCTGCTGGATCC------------------------------------GGAGGGCAGTTAGCGGGATTCTTGGCGGAACCAGTAGGAAGGCAGTTCCGTTAC---------------------------------TTCTGTTTCAACAATTCTGTTAAAGAATTCAAAGAACAAAAGGAGAACCTT------------------------------------------------------------------------------------------------------------------------------------------------------------------------------------------------------------------------GTGCAGCCCATAGAATTTCTTCCATCAAAGGAATTCATGCCCTCAGAATCATCAAAAGAAGCTTTGGAACAGATCATGAAAGCTCTCAAAGATGACAACGTCAATATGATTGGACCGTATGGCATGGGAGGGACCACCCTGGTAAAAGAAGTAGGCAGGAGAGCCAAAGAGTTGCAGCTTTTTCCTGAAGTGTCCCGGAATCCAAATGTCACAGACATCCAGGATCAAATGGCAGATAAGTTACGTCTG---GATATTAGAGAA---------------------------------------------------------------GATGTTTGGAAAAATATTGACTTGAAAGAGATATGGATCCCATTTGGTGATTATCACAGGGGT------------------------------------------------------------------------------------------------------------------------------------------------------------------------------------------------------------------------------------------------------------------------------------------------------------------------------------------------------------------------------------------------------------------------------------------------------------------------------------------------------------------------------------------------------------------------------------------------------------------------------------------------------------------------------------------------------------------------------------------------------------------------------------------------------------------------------------------------------------------------------------------------------------------------------------------------------------------------------------------------------------------------------------------------------------------------------------------------------------------------------------------------------------------------------------------------------------------------------------------------------------------------------------------------------------------------------------------------------------------------------------------------------------------------------------------------------------------------------------------------------------------------------------------------------------------------------------------------------------------------------------------------------------------------------------------------------------------------------------------------------------------------------------------------------------------------------------------------------------------------------------------------------------------------------------------------------------------------------------------------------------------------------------------------------------------------------------------------------------------------------------------------------------------------------------------------------------------------------------------------------------------------------------------------------------------------------------------------------------------------------------------------------------------------------------------------------------------------------------------------------------------------------------------------------------------------------------------------------------------------------------------------------------------------------------------------------------------------------------------------------------------------------------------------------------------------------------------------------------------------------------------------------------------------------------------------------------------------------------------------------------------------------------------------------------------------------------------------------------------------------------------------------------------------------------------------------------------------------------------------------------------------------------------------------------------------------------------------------------------------------------------------------------------------------------------------------------------------------------------------------------------------------------------------------------------------------------------------------------------------------------------------------------------------------------------------------------------------------------------------------------------------------------------------------------------------------------------------------------------------------------------------------------------------------------------------------------------------------------------------------------------------------------------------------------------------------------------
>POPTR_0001s42440.1
------------------------------------------------------------------------------------ATGGCTATCGAAAGTGTGGGTGGATCC------------------------------------------------------------------------GGAAGGCAGTTCCGTTAC---------------------------------TTCTGTTTCAACAATTTTGTTGAAGAATTCAAAGAACGAAAGGAGAATCTG------------------------------------GAACGTGTCAAAAAGTGG------------------------------------------------------AATGAAATAGGAAAAAATGGCAAATGCTTTACTTGGTGTCCGAACTGCATGCGACAATTCAAGTTAAGAGAAGAAAGCGAAAAGTTTAAAGTGTCCCACAAAGCTCATCTTCAGCCCATAGAATTTCTTCCATCAAAGGAATTCACGCCCTCAGAATCGTCAAAAGAAGCTTTGGAACAGATTATGAAAGCTCTCAAAGATGACAGTGTCAATATGATCGGACTGTACGGCATGGGAGGAACCACCCTGGTGAAAGAAGTAGGCAGGAGAGCCAAAGAGTTGCAGCTTTTTCCTGAAGTGTCCCAGAATCCAAATGTCACAGACATCCAGGATCGAATGGCAGATAAGTTACGTCTG---GATATTAGAGAA---------------------------------------------------------------GATGTTTGGGAAGATATTGACTTGAAAGAGATAGGGATCCCATTTGGTGATGATCACAGGGGT---------------------------------------------------------------------------------------------------------------------------------------------------------------------------------------GAATCTAAACAGCTCAAAGACTCTCAATTTCCGCGCATGATTGACGCTTATACATGTCTTAAGTTGAGCTATGATTATTTGAAGTTCGAGGAAACCTTATTTCCAGAAGACTATGATTATGCAGTTGGCTATGGGTTACATCAAGATGCGGAGCCCATCGAAGATGCAAGGAAACGAGTTGCAATCGAAAACTTGCAGAAGTTTGAAGGTACACTCAAAGTTCTATTATTAGAAGTGGATTATGGTTTGAATGTTCCTCAGAGGTGTAGAGAAATT---------------CAATCACTTGAACTATCAACGAAACTTCAATCGTTGGTGTTGATCATGTGTGGATGCAAGGACCTCATTTGGTTGAGAAAGCTGCAGAGA------------------------------------------------------------------------------------------GAATGGGATGTT---AGCACAGGAAGCCTAAAAGAACTAAATCAGTTA------------------------------------------------------------------------------------------------------------------------------------------------------------------------------------------------------------------------------------------------------------------------------------------------------------------------------------------------------------------------------------------------------------------------------------------------------------------------------------------------------------------------------------------------------------------------------------------------------------------------------------------------------------------------------------------------------------------------------------------------------------------------------------------------------------------------------------------------------------------------------------------------------------------------------------------------------------------------------------------------------------------------------------------------------------------------------GGT------------------------------------------------------------------------------------------------GGTAATTGGTTGGCA------------------------------------------------------------------------------------------------------------------------------------------------------------------------------------------------------------------------------------------------------------------------------------------------------------------------------------------------------------------------------------------------------------------------------------------------------------------------------------------------------------------------------------------------------------------------------------------------------------------------------------------------------------------------------------------------------------------------------------------------------------------------------------------------------------------------------------------------------------------------------------------------------------------------------------------------------------------------------------------------------------------------------------------------------------------------------------------------------------------------------------------------------------------------------------------------------------------------------------------------------------------------------------------------------------------------------------------------------------------------------------------------------------------------------------------------------------------------------------------------------------------------------------------------------------------------------------------------------------------------------------------------------------------------------------------------------------------------------------------------------------------------------------------------------------------------------------------------------------------------------------------------------------------------------------------------------------------------------------------------------------------------------------------------------------------------------------------------------------------------------------------------------------
>POPTR_0001s47840.1
------------------------------------------------------------------------------------ATGGCTCTCGAAAATGCTGGTGGATCC------------------------------------------------------------------------GGAAGGCAGTTCCGTTAC---------------------------------TTCTGTTTCAACAATTTTGTTGAAGAATTCAAAGAACTAAAGGAGAACCTG------------------------AAAGAACGTCTGAAAGTTGTCAAAAAGTGG------------------------------------------------------AATGAAATAGGAAAAAATGGCAAATGCTTTACTTGGTGTCCAAACTGCATGCGACAATTCAAGTTAAGAGAAGAAAGCGAAAAGTTTAAAGTGTCCCACAAAGCTCATCTTCAGCCCATAGAATTTCTTCCATCAAAGGAATTCACGCCCTCAGAATCATCAAAAGAAGCTTTGGAACAGATTATGAAAGCTCTCAAAGATGACAGTGTCAATATGATCGGACTGTACGGCATGGGAGGAACCACCCTGGTAAAAGAATTAGGCAGGAGAGCCAAAGAGTTGCAGCTTTTTTCTGAAGTGTCCCAGAATCCAAATGTCACAGACATTCAGAACCAAATGGCAGATAAGTTAGGTCTG---GATTTTAATGCA---------------------------------------------------------------GATGTTCGGGAAGAAATTGATTTGAAAGAGATAGGGATCCCATTTGGTGATGATCACAGGGGTTGTAAAATTCTTCTAACAACTCGTCTTCAAGTCATATGTTCTTATATGGAATGCCAGCAAAAAGTGTATTTATGTGTCTTATCTGAAAAAGAAGCATGGGATTTATTCAGAATCAATGCAGGTTTACGTGATGGGGACTCTACCTTGAACAGAGTGGCAAGGGTTCCTATAGCACTTGTGACAGAATCTAAACAGCTCAAAGACTCTCAATTTCCGCGCATGTTTGACGCTTTTACATGTCTTAAGTTGAGCTATGAAAATTTGAAGCACGAGGAAACCTTATTTCCAGAAGATTATGACTATACAGTTGGCTATTGGTTACATCAAGATGAGGAGCCCATTGAAGATGCAAGGGAACAAGTTGCAATCAAAGACTTGAAGGAGTTTGAAGGTACACTCAAAGTTCTATTATTAGAACTGGATGATGGTATGAATGTTCCAGAGAGGTTTAAAGAAATT---------------CATTCACTTGAACTCTCAACGAAACTTAAATCGTTGGTGTTGATCAGGTGTGGATGCAAGGACCTCATTTGGTTGAGAAAGCTGCAGAGAATTGAAGAATTACCTGATGAAATAGGAGACCTCAAGGAGTTAAGGTTGTTGGATGTGACAGGTTGTCGAAGGCTAAGAAGGATCGGAAGGGGATGGGATGTT---AGCACAGGAAGCCTAACAGAACTAAATAATTTA---------------------------------------------------------------------------------------------------------------------------------------------------------------------------------------------------------------------------------------------------------------------------------------------------------------------------------------------------------------------------------------------------------------------------------------------------------------------------------------------------------ATAAGG---------------------------------------------------------------------------------------------------------------------------------------------------------------------------------------------------------------------------------------------------------------------------------------------------------------------------------------------------------------------------------------------------------------------------------------------------------------------------------------------------------------------------------------------------------------------------------------GAATGCGGAGGAGCACAAGATGGAATTCAGGTTGTAAGTTTTGTAACTGATGGAAGAGGTGGGCATGAACTTTCA---------------GTG---------------------------------------------------------------------------------------------------------------------------------------------------------------------------------------------------------------------------------------------------------------------------------------------------------------------------------------------------------------------------------------------------------------------------------------------------------------------------------------------------------------------------------------------------------------------------------------------------------------------------------------------------------------------------------------------------------------------------------------------------------------------------------------------------------------------------------------------------------------------------------------------------------------------------------------------------------------------------------------------------------------------------------------------------------------------------------------------------------------------------------------------------------------------------------------------------------------------------------------------------------------------------------------------------------------------------------------------------------------------------------------------------------------------------------------------------------------------------------------------------------------------------------------------------------------------------------------------------------------------------------------------------------------------------------------------------------------------------------------------------------------------------------------------------------------------------------------------------------------------------------------------------------------------------------------------------------------------------------------------------------------------------------------------------------------------------------------------------------------------------------------------------------
>POPTR_0001s47820.1
------------------------------------------------------------------------------------ATGGCTCTCGAAAGTGTGGGTGGATCC------------------------------------------------------------------------GGAAGGCAGTTCCGTTAC---------------------------------TTCTGTTTCAACAATTTTGTTGAAGAATTCAAAGAACAAAAGGAGAACCTT------------------------CTAGATGGTCTGAAAGGTGTCAAAAAGTGG------------------------------------------------------AAAGAAATAGGAAAAAATGGCAAATGCTTCACTTGGTGTCCAAACTGCATTCGACAATTCAAGTTAAGA------------------------------------------AAACCCATAGAATTTCTTCCATCAAAGGAATTCACGCCCTCAGAATCTTCAAAAGAAGCTTTGGAACAGATTATGAAAGCTCTCAAAGATGACAACGCCAATATGATCGGACTGTACGGCATGGGAGGGACCACCCTGGTGAAAAGAGTAGGCACGATAGCCAGAGAGTCGCAGCTTTTTGATGAAGTGTCGCAGAATCCAAATGTCATAGACATTCAGAACCGAATGGCAGATATGTTAGGTTTG---AAAATTAAAGAA---------------------------------------------------------------GATGTTTGGAAACATATTGACTTGAAAGAGATAGGGATCCCATTTGGTGATGATCACAGGGGTTGTAAAATTCTTCTAACAACACGTGTTCAAGGCATATGTTTTTCTATGGAGTGCCAGCAAAAAGTGCATTTAAGAGTCTTACCTGAAGATGAAGCGTGGGATTTATTCAGTATCAATGCAGGTTTACGTGATGGGGACTCTACCTTGAACACAGTGGCAAGGGTTCCTATAGCACTTGTGACAGAATCTAAACAGCTCAAAGAATCTCAATTTGTGCGCATGATTGATGCTTACACATGTCTTAAGTTGAGCTATGATTATTTGAAGTACGAGGAAACCTTATTTCCAGAAGATTATGACTATGCAGTTGGCTATGGGTTACATCAAGATGCGGAGCCCATTGAAGATGCAAGGAAACGAGTTGCAATCGAAAACTTAGAGAAGTTTGAAGGTACACTCAAAGTTCTATTATTGGAAGTGGATTCTGGTTTGAATGTTCCTCAGAGGTTTACAGAAATT---------------CTATCACTTGAACTCTCAACGAAACTTCAATCGTTGGTGTTGATCAGGTGTGGATGCAAGGACCTCATTGGGTTGAGAAAGCTGCAGAGAATTGAAGAATTACCTGATGAAATAGGAGAGCTCAAGGAGTTAAGGTTGTTGGATGTGACAGGTTGTGAAAGGCTAAGAAGGATCGGAAGGGGATGGGATGCT---AGCACAGGAAGCCTAACAGAACTAAATCAGTTA------------------------------------------------------------------------------------------------------------------------------------------------------------------------------------------------------------------------------------------------------------------------------------------------------------------------------------------------------------------------------------------------------------------------------------------------------------------------------------------------------------------------------------------------------------------------------------------------------------------------------------------------------------------------------------------------------------------------------------------------------------------------------------------------------------------------------------------------------------------------------------------------------------------------------------------------------------------------------------------------------------------------------------------------------------------------------------------------------------------------------------------------------------------------------------------------------GAGCAGGATGGTCAAGCTTCACCTATCAACGTTGAGAAGGAGATAGTGCTTCCTAATCTAAAGGAGTTGTCGCTAGAACAATTATCAAGTATTGTCTGTTTTAGTTTCGGATGGTGTGATTATTTC------------------------------------------------------------------------------------------------------------------------------------------------------------------------------------------------------------------------------------------------------------------------------------------------------------------------------------------------------------------------------------------------------------------------------------------------------------------------------------------------------------------------------------------------------------------------------------------------------------------------------------------------------------------------------------------------------------------------------------------------------------------------------------------------------------------------------------------------------------------------------------------------------------------------------------------------------------------------------------------------------------------------------------------------------------------------------------------------------------------------------------------------------------------------------------------------------------------------------------------------------------------------------------------------------------------------------------------------------------------------------------------------------------------------------------------------------------------------------------------------------------------------------------------------------------------------------------------------------------------------------------------------------------------------------------------------------------------------------------------------------------------------------------------------------------------------------------------------------------------------------------------------------------------------------------------------------------------------------------------------------------------------
>POPTR_0001s42470.1
------------------------------------------------------------------------------------ATGGCTCTCGAAAGTGCTGGTGGATCC------------------------------------------------------------------------GGAAGGCAGTTCCGTTAC---------------------------------TTCTGTTTCAACAATTTTGCTCAAGAATTCAAAGAACAAAAGGAGAACCTG------------------------AAAGAACGTCTGAAAGATGTCAAAAAGTGG------------------------------------------------------AATGAAATAGGAAAAAACGGCAAATGCTTTACTTGGTGCCCAAACTGCATGCGACAATTCAAGTTAAGACTAGAAAGCACAAAGTTTAAAGTGGCCCAAAAAGCTCCTCCTCAGCCCATAGAATTTCTAACATCAAAGGAATTCACGCCCTCAGAATCGTCAAAAGAAGCTTTGGAACAGATCATGAAAGCTCTCAAAGATGACACCGTCAATATGATCGGACTGTACGGCATGGGAGGGACAACCCTGGTGAAAGAAGTAGGCAGGAGAGCCAAAGAGTCGCAGCTTTTTCCTGACGTGTCCCAGAATCCAAATTTCATAGGCATCCAGGATCGAATGGCAGATAGTTTACATCTG---AAATTTAAAGAA---------------------------------------------------------------GATGTTTGGAAACATATTGACTTGGAAGAGATAGGGATCCCATTTGGTGATGATCACAGGGGTTGTAAAATTCTTCTAACAACACGTGTTCAAGGCATATGTTTTTCTATGGAGTGCCAGCAAAAAGTGCTTTTAAGAGTCTTACCTGAAGATGAAGCATCGGATTTATTCAGAATCAATGCAGGTTTACGTGATGGGGACTCTACCTTGAACACAGTGGCAAGGGTTCCTATAGCACTTGTGACAGAATCTAAACAGCTCAAAGAATCTCACTTTGTGCGCATGATTGATGCTTACACATGTCTTAAGTTGAGCTATGATTATTTGAAGTACGAGGAAACCTTATTTCCAGAAGATTATGACTATGCAGTTGGCTATGGGTTACATCAAGATGCGGAGCCCATTGAAGATGCAAGGAAACGAGTTGCCATCGAAAACTTGGAGAAGTTTGAAGGTACACTCAAAGTTCTATTATTAGAACTGGAAGATGGTATGAATGTTCCAGAGAGGTTTAAAGAAATT---------------CAATCACTTGAACTCTCAACGAAACTTCAATCGTTGGTGTTGATTAGGTGTGGATGCAAGGACCTCATTTGGTTGAGAAAGCTGCAGAGAATTGAAGAATTACCTGATGAAATAGGAGAGCTCAAGGAGTTAAGGTTGTTGGATGTGACAGGTTGTCAAAGGCTAAGAAGGATCGGAAGGGGATGGGATGTC---AGCACAGGTAACCTAACAGAACTAAATCAGTTA------------------------------------------------------------------------------------------------------------------------------------------------------------------------------------------------------------------------------------------------------------------------------------------------------------------------------------------------------------------------------------------------------------------------------------------------------------------------------------------------------------------------------------------------------------------------------------------------------------------------------------------------------------------------------------------------------------------------------------------------------------------------------------------------------------------------------------------------------------------------------------------------------------------------------------------------------------------------------------------------------------------------------------------------------------------------------------------------------------------------------------------------------------------------------------------------------------------------------------------------------------------------------------------------------------------------------------------------------------------------------------------------------------------------------------------------------------------------------------------------------------------------------------------------------------------------------------------------------------------------------------------------------------------------------------------------------------------------------------------------------------------------------------------------------------------------------------------------------------------------------------------------------------------------------------------------------------------------------------------------------------------------------------------------------------------------------------------------------------------------------------------------------------------------------------------------------------------------------------------------------------------------------------------------------------------------------------------------------------------------------------------------------------------------------------------------------------------------------------------------------------------------------------------------------------------------------------------------------------------------------------------------------------------------------------------------------------------------------------------------------------------------------------------------------------------------------------------------------------------------------------------------------------------------------------------------------------------------------------------------------------------------------------------------------------------------------------------------------------------------------------------------------------------------------------------------------------------------------------------------------------------------------------------------------------------------------------------------------------
>POPTR_0049s00260.1
------------------------------------------------------------------------------------ATGGCTCTCGAAAGTGCTGGTGGATCC---------------------------------------------------------------------------------------------------------------------------------------------------AAATTCAAAGAACAAAAGGAGAACCTG------------------------AAAGAACGTCTGAAAGATGTCAAAAAGTGG------------------------------------------------------AATGAAATAGGAAAAAACGGCAAATGCTTTACTTGGTGCCCAAACTGCATGCGACAATTCAAGTTAAGACTAGAAAGCACAAAGTTTAAAGTGGCCCAAAAAGCTCCTCCTCAGCCCATAGAATTTCTAACATCAAAGGAATTCACGCCCTCAGAATCGTCAAAAGAAGCTTTGGAACAGATCATGAAAGCTCTCAAAGATGACACCGTCAATATGATCGGACTGTACGGCATGGGAGGGACAACCCTGGTGAAAGAAGTAGGCAGGAGAGCCAAAGAGTCGCAGCTTTTTCCTGACGTGTCCCAGAATCCAAATTTCATAGGCATCCAGGATCGAATGGCAGATAGTTTACATCTG---AAATTTAAAGAA---------------------------------------------------------------GATGTTTGGAAACATATTGACTTGGAAGAGATAGGGATCCCATTTGGTGATGATCACAGGGGTTGTAAAATTCTTCTAACAACACGTGTTCAAGGCATATGTTTTTCTATGGAGTGCCAGCAAAAAGTGCTTTTAAGAGTCTTACCTGAAGATGAAGCATGGGAT------------------------------------------------------------------------------------------------------------------------------------------------------------------------------------------------------------------------------------------------------------------------------------------------------------------------------------------------------------------------------------------------------------------------------------------------------------------------------------------------------------------------------------------------------------------------------------------------------------------------------------------------------------------------------------------------------------------------------------------------------------------------------------------------------------------------------------------------------------------------------------------------------------------------------------------------------------------------------------------------------------------------------------------------------------------------------------------------------------------------------------------------------------------------------------------------------------------------------------------------------------------------------------------------------------------------------------------------------------------------------------------------------------------------------------------------------------------------------------------------------------------------------------------------------------------------------------------------------------------------------------------------------------------------------------------------------------------------------------------------------------------------------------------------------------------------------------------------------------------------------------------------------------------------------------------------------------------------------------------------------------------------------------------------------------------------------------------------------------------------------------------------------------------------------------------------------------------------------------------------------------------------------------------------------------------------------------------------------------------------------------------------------------------------------------------------------------------------------------------------------------------------------------------------------------------------------------------------------------------------------------------------------------------------------------------------------------------------------------------------------------------------------------------------------------------------------------------------------------------------------------------------------------------------------------------------------------------------------------------------------------------------------------------------------------------------------------------------------------------------------------------------------------------------------------------------------------------------------------------------------------------------------------------------------------------------------------------------------------------------------------------------------------------------------------------------------------------------------------------------------------------------------------------------------------------------------------------------------------------------------------------------------------------------------------------------------------------------------------------------------------------------------------------------------------------------------------------------------------------------------------------------------------------------------------------------------------------------------------
>POPTR_0001s42520.1
------------------------------------------------------------------------------------------------------------------------------------------------------------------------------------------------------------------------------------------TTCTGTTTCAACAATTTTGTTGAAGAATTCAATGAACGAAAGCAGAACCTG------------------------AAAGAACGTCTGAAAGATGTCAAAAAGTGG------------------------------------------------------AATGAAATAGGAAAAAATGGCAAATGCTTTACTTGGTGCCCAAACTGCATGCGACAATTCAAGTTAAGAGGAGAAAGCGAAAAGTTTAAAGTGGCCCAAAAAGCTCCTCCTCAGCCCATAGAATTTCTAACATCAAAGGAATTCACACCCTCAGAATCGTCAAAAGAAGCTTTGGAACAGATCATGAAAGCTCTCAAAGATGACAACGTCAATATGATCGGACTGTACGGCATGGGAGGGACAACCCTGGTGAAAGAAGTAGGCAGGAGAGCCAAAGAGTCGCAGCTTTTTCCTGAAGTGTCCCAGAATCCAAATGTCATAGGCATCCAGGATCGAATGGCAGATAGTTTACATCTG---AAATTTAAAGAA---------------------------------------------------------------GATGTTTGGAAACATATTGACTTGAAAGAGATAGGGATCCCATTTGGTGATGATCACAGGGGTTGTAAAATTCTTCTAACAACTCGTGTTCAAGGCATATGTTTTTCTATGGAGTGCCAGCAAAAAGTGCTTTTAAGAGTCTTACCTGAAGATGAAGCATGGGATTTATTCAGAATCAATGCAGGTTTACGTGATGGGGACTCTACCTTGAACACAGTGGCAAGGGTTCCTATAGCACTTGTGACAGAATCTAAAGAGCTCAAAGAATCTCAATTTGTGCGCATGATTGACGCTTACACATGTCTTAAGTTGAGCTATGATTATTTGAAGTACGAGGAAACCTTATTTCCAGAAGATTATGACTATGCAGTTGGCTGTGGGTTACATCAAGATACGGAGCCCATTGAAGATGCAAGGAAACGAGTTGCAATCGAAAACTTGAAGGAATTTGAAGCTACACTCAAAGTTCTATTATTAGAACTGGATGATGGTATGAATGTTCCTCAGAGGTTTAAAGAAATT---------------CAATCACTTGAACTCTTAACGAAACTTCAATCGTTGGTGTTGATCAGGTGTGGATGCAAGGACCTCATTTGGTTGAGAAAGCTGCAGAGAATTGAAGAATTACCTGATGAAATAGGAGAGCTCAAGGAGTTAAGGTTGTTGGATGTGACAGGTTGTCGAAGTCTAAGAAGGATC------GGATGGGATGAT---AGCACAGGAAGCCTAACAGAACTAAATCAGTTA------------------------------------------------------------------------------------------------------------------------------------------------------------------------------------------------------------------------------------------------------------------------------------------------------------------------------------------------------------------------------------------------------------------------------------------------------------------------------------------------------------------------------------------------------------------------------------------------------------------------------------------------------------------------------------------------------------------------------------------------------------------------------------------------------------------------AGGGAAATAATTCCAGAGTCTCCTTGCTTCCCAAAATTAAAAACTATCATCATAGAAGGCTGTGGTAAACTGGAATATGTCTTCCGTGTCTCCGTGTCTCTAACTCTTCAAAGTCTACCACAGCTAAAAAGACTTCAGGTAAGTGATTGTGGTGAATTGAAGCATATTATCAGAGAAGAGGATGGTGAAAGGGAAATAATTCCA---------------------------------------------GGTAATTGGTTGGCACAGCTA---------------------------------------------------------------------------------------------------------------------------------------------------------------------------------------------------------------------------------------------------------------------------------------------------------------ATGGCCGTCCATGGGCAGCAAAACGACTTCTTACAAAGATTAAAATATGTAGAAGTGGACGATTGTGGGGATGTTCGCGCTCCGTTTCCAGCAAAATTGCTGCGAGCTTTGAAAATTCTAAGCAGTGTGCAAATTGAGGACTGCAAATCATTGGAAGAGGTATTTGAATTGGGTGAGCCTTATGAA---------------CCATCATCTTTAACCTGGTTACGGCTGTACCAGTTACCTGAGCTCAAATGCATATGGAAAGGGCCTACCAGCCATGTCAGCCTCCAAAGTCTTGCTTATCTGTATTTGAATTCTCTGGACAAACTGACATTTATCTTTACACCGTCCCTCGTTATAAATAAATGCGGTGAATTGAAGCATATTATCAGAGAAGAGGATGGTGAAAGGGAAATAATTCCAGAGCCTCCTTGCTTCCCAAAATTAAAAACTCTCCGCATATCTCACTGTGGTAAACTGGAATATGTCTTCCCAGTCTCTTTGTCTCATAACAGAGATGGCATCATAGACTTAACCATTGAAGGCCACGAAGAAGTGGAATCTTTACAAGTGAACAATTGTGGGGATGTTCGCGCTCCGTTTCCAGCAAAATTGCTGCGAGCTTTGAAAAATCTGAGCAGTGTGAACATTTACGACTGCAAATCATTGGAAGAGGTATTTGAATTGGGTGAGGCTGATGAAGGAAGCAGTGAGGAGAAGGAGCTGCCGTTTCTTACTGTATTGTATTTAATTTCTCTCGATAAATTGACATTTATCTTTACACCGTTCCTCACTCAAAATGTAGGAGATTGTTGCGAATTAAAGCATATTATCAGAGAAGAGGATGGTGAAAGGGAAATAATTCCAGAGTCTCCTTGCTTCCCAAAATTAACAACTATCATCATAGAAGAGTGT---------------------------------------------------------------------------------------------------------------------------------------------------------------------------------------------------------------------------------------------------------------------------------------------------------------------------------------------------------------------------------------------------------------------------------------------------------------------------------------------------------------------------------------------------------------------------------------------------------------------------------------------------------------------------------------------------------------------------------------------------------------------------------------------------------------------------------------------------------------------------------------------------------------------------------------------------------------------------------------
>POPTR_0001s43690.1
------------------------------------------------------------------------------------ATGGCTCTCGAAAGTGCTGGTGTATCC------------------------------------------------------------------------GGAAGGCAGTTCCGTTAC---------------------------------TTCTGTTTAGAAAGTTTTGCTCAAGAATTCAATGAACGAAAACAGAACCTG------------------------AAAGAACGTCTGAAAGATGTCAAAAAGTGG------------------------------GATCAT------------------AATGAAATACGAAAAAATGACAACCGCTTTACTTGCTGTCCAAACTGCATCCGGCAATTCAAGTTAAGA------------------------------------------------------------------------------------------------------CTGGAGAAAGTAGCGAAA------------------------------------------------------------------------------------------------------------GTGTCCCAGAATCCAAATTTCATAGGCATCCAGGATCGAATGGCAGATAGTTTACATCTG---AAATTTAAAGAA---------------------------------------------------------------GATGTTTGGAAACATATTGACTTGAAAGAGATAGGGATCCCATTTGGTGATGATCACAGGGGTTGTAAAATTCTTCTAACAACACGTCTTCAAGGCATATGTTTTTCTATGGAGTGCCAGCAAAAAGTGCTTTTAAGAGTCTTACCTGACGATGAAGCATGGGATTTATTCAGAATCAATGCAGGTTTACGTGATGGGGACTCTACCTTGAACACAGTGACAAGGGTTCCTATAGCACTTGTGACAGAATCTAAACAGCTCAAAGAATCTCAATTTGTGCGCATGATTGACGCTTACACATGTCTTAAGTTGAGCTATGATTATTTGAAGTACGAGGAAACCTTATTTCCAGAAGATTATGACTATGCAGTTGGCTATGGGTTACATCAAGATGCGGAGCCTATTGAAGATGCAAGGAAACGAGTTGCAATCGAAAACTTGGAGAAGTTTGAAGGTACACTCAAAGTTCTATTATTAGAAGTGGATTATGGTATGAATGTTCCTCAGAGGTTTAAAGAAATT---------------CAATCACTTGAACTCTCAACGAAACTTCAATCGTTGGTGTTGATCAGTTGTGGATGCAAGGACCTCATTTGGTTGAAAAAGATGCAGAGAATTGAAGAATTACCTGATGAAATAGGAGAGCTCAAGGAGTTAAGGTTGTTGGAAGTGACAGGTTGTGAAAGGCTAAGAAGGATTGGAAGGGGATGGGATGTT---AGCACAGGAAGCCTGACAGAACTAAATCAGTTA---------------------------------------------------------------------------------------------------------------------------------------------------------------------------------------------------------------------------------------------------------------------------------------------------------------------------------------------------------------------------------------------------------------------------------------------------------------------------------------------------------------------------------------------------------------------------------------------------------------------------------------------------------------------------------------------------------------------------------------------------------------------------------------------------------------------------------------------------------------------------------------------------------------------------------------------------------------------------------------------------------------------------------------------------------------------------------------------------------------------------------------------------------------------------------------------------------------------------------------------------------------------------------------------------------------------------------------------------------------------------------------------------------------------------------------------------------------------------------------------------------------------------------------------------------------------------------------------------------------CGTCCTTTATATTTC------------------------------------------------------------------------------------------------------------------------------------------------------------------------------------------------------------------------------------------------------------------------------------------------------------------------------------------------------------------------------------------------------------------------------------------------------------------------------------------------------------------------------------------------------------------------------------------------------------------------------------------------------------------------------------------------------------------------------------------------------------------------------------------------------------------------------------------------------------------------------------------------------------------------------------------------------------------------------------------------------------------------------------------------------------------------------------------------------------------------------------------------------------------------------------------------------------------------------------------------------------------------------------------------------------------------------------------------------------------------------------------------------------------------------------------------------------------------------------------------------------------------------------------------------------------------------------------------------------------------------------------------------------------------------------------------------------------------------
>POPTR_0049s00230.1
------------------------------------------------------------------------------------------------------------------------------------------------------------------------------------------------------------------------------------------TTCTATTTCAACGATTTGTTTAAAGAATTCAACAAAAAAAAGGAGACCCTG------------------------AAAGAACGTCTGGAAGATGTCAAAAAGTGG------------------------------------------------------AATGAAATAGGAAGAAATGGCAAATGCTTTACTTGGTGCCCAAACTGCATGCGACAATTCAAGTTAAGACTAGAAAGCACAAAGTTTACAGTGTCCGACATAGCTCATCCTCAGCCCATAGAATTTCTCCCATCAAAGGAATTCACGTCCTCAGAATCGTCAGAAGAAGCTTTCAAACAGATTATGGAAGCTCTCAAAGATGACAACGTCAATATGATCGGACTGTGCGGCATGGGAGGGACCACCGTGGTGAAAGAAGTAGGCAAGAGAGCCAAAGAGTTGCAGCTGTTTGATGAAGTGTCGCAGAATCCAAATGTCATAGACATTCAGAACCGAATGGCAGATATGTTAGGTTTG---AAAATTAAAGAA---------------------------------------------------------------GATGTTTGGAAATATATTGACTTGAAAGAGATAGGGATCCCATTTGGTGATGATCACAGGGGTTGTAAAATACTTCTCACAACACGTCGTACAAATGTATGTTCTTCTATGAAATGCCAGCAAAAAGTGTCCTTAAGAGAATTACCTGAAAAAGAAGCATGGGATTTATTCAGAATCAATGCAGGTTTACGTGATGGGAACTCTACCTTGAACACAGTGGCAAGGGTTCCTATAGCACTTGTGACAGAATCTAGACAGCTCAAAGAATCTCAATTTGCGCGCATGATTGACGCTTATACATGTCTTAAGTTGAGCTATGATTATTTGAAGCTCGAGGAAACCTTATTTCCAGAAGACTATGATTATGCAGTTGGTTATGGGTTACATCAAGATGCGGAGTCCATTGAAGATGCAAGGAAACGAGTTGCAATCGAATACTTGAAGAAGTTTGAAGGTAAACTCAAAGTTCTATTGTTAGAAGTGGATTCTGGTTTGAATGTTCCAGAGAGTTTTAAAGAAATT---------------CAATCACTTGAACTCTCAACGAAACTTCAATCGTTGGTGTTGATCAGGTGTGGATGCAAGGACCTCATTTGGTTGAGAAAGCTGCAGAGAATTGAAGAATTACCTGATGAAATAGGAGAGCTCAAGGAGTTAAGGTTGTTGGATGTGACAGGTTGTGAAAGGCTAAGAAGGATCGGAAGGGGATGG---------AGCACAGGAAGCCTGACAGAACTAAATCAGTTA------------------------------------------------------------------------------------------------------------------------------------------------------------------------------------------------------------------------------------------------------------------------------------------------------------------------------------------------------------------------------------------------------------------------------------------------------------------------------------------------------------------------------------------------------------------------------------------------------------------------------------------------------------------------------------------------------------------------------------------------------------------------------------------------------------------------------------------------------------------------------------------------------------------------------------------------------------------------------------------------------------------------------------------------------------------------------------------------------------------------------------------------------------------------------------------------------------------------------------------------------------------------------------------------------------------------------------------------------------------------------------------------------------------------------------------------------------------------------------------------------------------------------------------------------------------------------------------------------------------------------------------------------------------------------------------------------------------------------------------------------------------------------------------------------------------------------------------------------------------------------------------------------------------------------------------------------------------------------------------------------------------------------------------------------------------------------------------------------------------------------------------------------------------------------------------------------------------------------------------------------------------------------------------------------------------------------------------------------------------------------------------------------------------------------------------------------------------------------------------------------------------------------------------------------------------------------------------------------------------------------------------------------------------------------------------------------------------------------------------------------------------------------------------------------------------------------------------------------------------------------------------------------------------------------------------------------------------------------------------------------------------------------------------------------------------------------------------------------------------------------------------------------------------------------------------------------------------------------------------------------------------------------------------------------------------------------------------------------------
>POPTR_0001s47800.1
---------------------------------------------------------------------------------------------------------------------------------------------------------------------------------------GGAAGGCAGTTGCGTTAC---------------------------------TTCTGTTTCAACGATTTTGTTAAGGAATTCAAACAAAAGAAGGAGCAGCTG------------------------AAAGAACGTCTGGAAGATGTCAAAAAGTGG------------------------------------------------------AATGAAATAGGAAAAAATGGCAAATGCTTCACTTGGTGTCCAAACTGCATGCGACAATTCAAGTTAAGATTAGAA------AAGTCTACAGTGTCCCACAGAGCTCATCCTGAGCCCATAGAATTTCTTCCATCAAAGGAATTCACGCCCTCAAAATCGTCAGAAGAAGCTTTCAAACAGATTATGGAAGCTCTCAAAGATGACAATGTCAATATGATCGGACTGTACGGCATGGGAGGGACCACCCTGGTGAAAGAAGTAGGCACGATAGCCAGAGAGTCGCAGCTTTTTGATGAAGTGTCGCAGAATCCAATTGTCAAAGACATTCAGCACCTAATGGCAGATAAGTTAGAACTGATGAATATTAATCCA---------------------------------------------------------------GATGTTTGGAAAGATATTGACTTGAAAGAGATAGGGATCCCATTTGGTGATGATCACAGGGGTTGTAAAATACTTCTAACAACACGTCGTACAAATGTATGTTCTTCTATGAAATGCCAGCAAAAGGTGTTCTTAAGAGAATTACCTGAAAAAGAAGCATGGGATTTATTCAGAATCAATGCAGATTTACTTGATGGGCACCCTACCTTGAACACAGTGGCAAGGGTTCCCATAGCACTTGTGACAGAATGTAGACAGCTCAAAGAATCTAAATTTGCTTGCATGATTGACGCTTATACATGTCTTAAGTTGAGCTATGATTATTTGCAGCTCAAGGAAACCTTATTTCCAGAAGACTATGACTATGCAGTTGACTATGGGTTACATCACGACACGGAGCCCATTGAAGATGCAAGGAAACGTGTTGCAATCGAAAACTTAGAGAAGTTTGAAGGTACACTCAAAGTTCTATTATTAGAACTGGATAATCGTTTGAATGTTCCTCAGAGGTTCAAAGAAATT---------------CAATCACTTGAACTCTCAACGAAACTTCAATCGTTGGTGTTGATCTCGTGTAATTGCAAGGACCTCATTTGGTTGAGAAAGCTGCAGAGAATTGAAGAATTACCTGATGAAATAGGAGAGCTCAAGGAGTTAAGGTTGTTGGATGTGACAGGTTGTTACAGGCTAAGAAGGATCGGAAGGGGATGGGATGTT---AGCACAGGAAGCCTAAAAGAACTAAATCAGTTA---------------------------------------------------------------------------------------------------------------------------------------------------------------------------------------------------------------------------------------------------------------------------------------------------------------------------------------------------------------------------------------------------------------------------------------------------------------------------------------------------------------------------------------------------------------------------------------------------------------------------------------------------------------------------------------------------------------------------------------------------------------------------------------------------------------------------------------------------------------------------------------------------------------------------------------------------------------------------------------------------------------------------------------------------------------------------------------------------------------------------------------------------------------------------------------------------CTG------------------------------------------------------------------------------------------------------------------------------AAT---------------------------------------------------------------------------------------------------------------------------------------------------------------------------------------------------------------------------------------------------------------------------------------------------------------------------------------------------------------------------------------------------------------------------------------------------------------------------------------------------------------------------------------------------------------------------------------------------------------------------------------------------------------------------------------------------------------------------------------------------------------------------------------------------------------------------------------------------------------------------------------------------------------------------------------------------------------------------------------------------------------------------------------------------------------------------------------------------------------------------------------------------------------------------------------------------------------------------------------------------------------------------------------------------------------------------------------------------------------------------------------------------------------------------------------------------------------------------------------------------------------------------------------------------------------------------------------------------------------------------------------------------------------------------------------------------------------------------------------------------------------------------------------------------------------------------------------------------------------------------------------------------------------------------------------------------------------------------------------------------------------------
>POPTR_0001s45070.1
------------------------------------------------------------------------------------ATGGCTATCGAAAGTGTGGGTGGATCC------------------------------------------------------------------------GGAAGGCAGTTCCGTTAC---------------------------------TTCTGTTTCAACAATTTTGTTGAAGAATTCAAAGAACAAAAGGAGAACCTT------------------------CTAGATGGTCTGAAAGTTGTCAAAAAGTGG------------------------------------------------------AATGAAATAGGAAGAAATGGCAAATGCTTTCCTTGGTGCCCAAACTGCATGCGACAATTCAAGTTAAGATTAGAA------AAGCCTACTGTGTCCTACAGAGCTCATCCTCAGCCCATAGAATTTCTTCCATCAAAGGATTTCACGCCCTCAGAATCTTCAAAAGAAGCTTTGGAACAGATTATGAAAGCTCTCAAAGATGACACCGTCAATATGATCGGACTGTACGGCATGGGAGGGACCACCCTGGTGAAAGAAGTAGGCAGGAGAGCCAAAGAGTTGCAGCTGTTTGATGAAGTGTCGCAGAATCCAAATGTCACAGACATTCAGCACCAAATGGCAGATAAGTTAGGTCTG---GATATTAATGCA---------------------------------------------------------------GATGTTTGGAAATATATTGACTTGAAAGAGATAGGGATCCCAATTGGTGATGATCACAGGGGTTGTAAAATACTTCTAACAACACGTCGTACAAATGTATGTTCTTCTATGAAATGCCAGCAAAAAGTGTCCTTAAGAGAATTACCTGAAAAAGAAGCATGGGATTTATTCAGAATCAATGCAGGTTTACTTGATGGGCACCCTACCTTGAACACAGTGGCAAGGGTTCCTATAGCACTTGTGACAGAATGTAGACAGCTCAAAGAATCTCAATTTGCGCGCATGATTGACGCTTATACATGTCTTAAGTTGAGCTATGATTATTTGAAGCTCCAGGAAACCTTATTTCCAGAAGACTATGACTATGCAGTTGGCTATGGGTTACATCAAGATGCGGAGCCCATTGAAGATGCAAGGAAACGAGTTGCAATCGAAAACTTAGAGAAGTTTGAAGGTACACTCAAAGTTCTATTGTTAGAAGTGGATTCTGGTTTGAATGTTCCAGAGAGGTTTAAAGAAATT---------------CAATCACTTGAACTCTCAACGAAACTTCAATCGTTGGTGTTGATCTCGTGTAATTGCAAGGACCTCATTCGGTTGAGAAAGCTGCAGAGAATTGAAGAATTACCTGATGAAATAGGAGAGCTCAAGGAGTTAAGGTTGTTGGATGTGACAGGTTGTGAAAGGCTAAGAAGGATCGGAAGGGGATGGGATGAT---AGCACAGGAAGACTAACAGAACTAAATCAGTTA------------------------------------------------------------------------------------------------------------------------------------------------------------------------------------------------------------------------------------------------------------------------------------------------------------------------------------------------------------------------------------------------------------------------------------------------------------------------------------------------------------------------------------------------------------------------------------TCG---------------------------------------------------------------------------------------------------------------------------------------------------------------------------------------------------------------------------------------------------------------------------------------------------------------------------------------------------------------------------------------------------------------------------------------------------------------------------------------------------------------------------------------------------------------------------------------------------------------------------------------------------------------------------------------------------------------------------------------------------------------------------------------------------------------------------------------------------------------------------------------------------------------------------------------------------------------------------------------------------------------------------------------------------------------------------------------------------------------------------------------------------------------------------------------------------------------------------------------------------------------------------------------------------------------------------------------------------------------------------------------------------------------------------------------------------------------------------------------------------------------------------------------------------------------------------------------------------------------------------------------------------------------------------------------------------------------------------------------------------------------------------------------------------------------------------------------------------------------------------------------------------------------------------------------------------------------------------------------------------------------------------------------------------------------------------------------------------------------------------------------------------------------------------------------------------------------------------------------------------------------------------------------------------------------------------------------------------------------------------------------------------------------------------------------------------------------------------------------------------------------------------------------------------------------------------------------------------------------------------------------------------------------------------------------------------------------------------------------------------------------------
>POPTR_0001s42390.1
---------------------------------------------------------------------------------------------------------------------------------------------------------------------------------------------------------AACAGCATAACACTACATGCACAAGCCTCTTTATTT------------------------------GAAAGAAACAGCACTCTGGATGCCATCAAAAACCTAGTCGCTAAAGAACGTCTGGAAGATGTCAAAAAGTGG------------------------------------------------------AATGAAATAGGAAAAAATGGCAAATGCTTCACTTGGTGTCCAAACTGCATGCGACAATTCAAGTTAAGATTAGAA------AAGTTTACAGTGTCCCACAGAGCTTATCCTCAGCCCATAGAATTTCTCCCATCAAAGGAATTCATGCCCTCAGAATCGTCAGAAGAAGCTTTCAAACAGATTATGGAAGCTCTCAAAGATGACAACGTCAATATGATCGGACTGTGCGGCATGGGAGGGACCACCGTGGTGAAAGAAGTAGGCAAGAGAGCCAAAGAGTTGCAGCTGTTTGATGAAGTGTCGCAGAATCCAAATGTCATAGACATTCAGAACCGAATGGCAGATATGTTAGGTTTG---AAAATTAAAGAA---------------------------------------------------------------GATGTTTGGGAATTTATTGACTTGAAAGAGATAGGGATCCCATTTGGTGTTGATCACGGGGGTTGTAAAATTCTTCTAACAACACGTCGTCAAGGCGTATGTTCTTCTATGAACAGCCAGCAAAAAGTGTTCTTAAGAGAATTACCTGAAAAAGAAGCATGGGATTTATTCAGAATCAATGCAGGTTTACGTGATGGGAACTCTACCTTGAACACAGTGGCAAGGGTTCCTATAGCACTTGTGACAGAA------------------------------------------------------------------TATGATTATTTGAAGCTCGAGGAAACCTTATTTCCAGAAGACTATGACTATGCAGTTGGCTATGGGTTACATCAAGATGCGGAGCCCATTGAAGATGCAAGGAAACGAGTTGCAATCGAAAACTTAGAGAAGTTTGAAGGTACACTCAAAGTTCTATTATTAGAACTGGATGATGGTTTGAATGTTCCTCAGAGGTTCAAAGAAATT---------------CAATCACTGGAA------------------------------------------TGCAAGGACCTCATTTGGTTGAGAAAGCTGCAGAGAATTGAAGAATTACCTGATGAAATACGAGAGCTCCAGGAGTTAAGGTTGTTGGATGTGACAGGTTGTGGAAGGCTAAGAAGGATCGGAAGGGAATGGGATGTT---AACACAGGAAGCCTAACAGAACTAAATCAGTTA---------------------------------------------------------------------------------------------------------------------------------------------------------------------------------------------------------------------------------------------------------------------------------------------------------------------------------------------------------------------------------------------------------------------------------------------------------------------------------------------------------------TGTACATCCTTC------------------------------------------------------------------------------------------------------------------------------------------------------------------------------------------------------------------------------------------------------------------------------------------------------------------------------------------------------------------------------------------------------------------------------------------------------------------------------------------------------------------------------------------------------------------------------------------------------------------------------------------------------------------------------------------------------------------------------------------------------------------------------------------------------------------GTATCTGAAGTAGCTGAAGATTCAAGCATTAATAGAGAGTGGACCCGAGATAAGGGGTGGAGACTCGTGTCT---------------------------------------------------------------------------------------------------------------------------------------------------------------------------------------------------------------------------------------------------------------------------------------------------------------------------------------------------------------------------------------------------------------------------------------------------------------------------------------------------------------------------------------------------------------------------------------------------------------------------------------------------------------------------------------------------------------------------------------------------------------------------------------------------------------------------------------------------------------------------------------------------------------------------------------------------------------------------------------------------------------------------------------------------------------------------------------------------------------------------------------------------------------------------------------------------------------------------------------------------------------------------------------------------------------------------------------------------------------------------------------------------------------------------------------------------------------------------------------------------------------------------------------------------------------------------------------------------------------------------------------------------------------------------------------------------------------------------------------------------------------------------------------------------------------------------------------------------------------------------------------------------------------------------------------
>POPTR_0001s42610.1
------------------------------------------------------------------------------------ATGGCTATCGAAAGTGTGGGTGGATCT------------------------------------------------------------------------GGAAGGCAGTTCCGTTAC---------------------------------TTCTGTTTCAACAATTTTGTTGAAGAATTCAAAGAACGAAAGGAGAACCTT------------------------CTAGATGGTCTGAAAGGTGTCAAAAAGTGG------------------------------------------------------AATGAAATAGGAAAAAATGGCAAATGCTTTGCTTGGTGCCCAAACTGCACGCGACAATTCAAGTTAAGAGGAGAAAGCGAAAAGTTTACAGTGGCCGACAAACGTCCTCCTCAGCGCATAGAATTTCTAACATCAAAGGAATTCACGCCCTCACAATCGTCAGAAGAAGCTTTGGAACAAATTATTGAAGCTCTCAAAGATGACAACGTCAATATGATCGGACTGTACGGCATGGGAGGGACCACCCTGGTGAAAGAAGTAGGCAGGAGAGCCAAAGAGTCGCAGCTTTTCGATGAAGTGTCCCAGAATCCAAATGTCACAGACATCCAGGATCAAATGGCAGATAAGTTAGGTCTG---GATATTAAAGAA---------------------------------------------------------------GATGTTTGGGAATATATTGACTTGAAAGAGATAGGGATCCCATTTGGTGTTGATCACGGGGGTTGCGAAATTCTTCTAACAACACGTCGTCGAGGCATATGTTCATCTATGGAGTGCCAGAAAAGAGTGTTGTTAAGTCCCTTACCTGAAAAAGAAGCGTGGGATTTATTCAGAACGAATGCAGGTTTACGTGATGGGGACTCTACCTTGAACACAGTGGCAAGGGTTCCTATAGCACTTGTGACAAAATCTAAACAGCTCAAAAACTCTAAATTTCCAGACATGATTGATGCATATGCATGTCTTAAGTTGAGCTACGATTATTTGAAGTCCAAGGAAACCTTATTTTCAGAAGATTACAACTAT---------------------------------------------------------------------------------------------------------------------------------------------------------------------------------------------------------------------------------------------------------------------------------------------------------------------------------------------------------------------------------------------------------------------------------------------------------------------------------------------------------------------------------------------------------------------------------------------------------------------------------------------------------------------------------------------------------------------------------------------------------------------------------------------------------------------------------------------------------------------------------------------------------------------------------------------------------------------------------------------------------------------------------------------------------------------------------------------------------------------------------------------------------------------------------------------------------------------------------------------------------------------------------------------------------------------------------------------------------------------------------------------------------------------------------------------------------------------------------------------------------------------------------------------------------------------------------------------------------------------------------------------------------------------------------------------------------------------------------------------------------------------------------------------------------------------------------------------------------------------------------------------------------------------------------------------------------------------------------------------------------------------------------------------------------------------------------------------------------------------------------------------------------------------------------------------------------------------------------------------------------------------------------------------------------------------------------------------------------------------------------------------------------------------------------------------------------------------------------------------------------------------------------------------------------------------------------------------------------------------------------------------------------------------------------------------------------------------------------------------------------------------------------------------------------------------------------------------------------------------------------------------------------------------------------------------------------------------------------------------------------------------------------------------------------------------------------------------------------------------------------------------------------------------------------------------------------------------------------------------------------------------------------------------------------------------------------------------------------------------------------------------------------------------------------------------------------------------------------------------------------------------------------------------------------------------------------------------------------------------------------------------------------------------------------------------------------------------------------------------------------------------------
>POPTR_0001s43660.1
------------------------------------------------------------------------------------------------------------------------------------------------------------------------------------------------------------------------------------------TTCTGTTTCAACAATTTTGTTGAAGAATTCAAAGAACGAAAGGAGAACCTT------------------------CTAGATGGTCTGAAGGATGTCAAAAAGTGG------------------------------------------------------AATGAAATAGGAAAAAATGGCAAATGCTTTACTTGGTGCCCAAACTGCATGCGACAATTCACGTTAACAGGAGAA------AAGTTTACAGTGGCCGACGAACGTCCTCCTCAGCGCATAGAATTTCTAACATCAAAGGAATTCACGCCCTCAAAATCGTCAGAAGAAGCTTTGGAACAGATTATGGAAGCTCTCAAAGATGACAACGTCAATATGATCGGACTGTACGGCATGGGAGGGACCACCTTGGTGAAAGAAGTAGGCAGGAGAGCAAAAGAGTTGCAGCTTTTTCCTGAAGTGTCCCAGAATCAAAATGTTACAGACATCCAGGATCGAATGGCAGATAAGTTATGTCTG---GATATTAAAGAA---------------------------------------------------------------GATGTTTGGAAACATATTGACTTGAAAGAGATAGGGATCCCATTTGGTGATGATCACAGGGGTTGTAAAATTCTTCTAACAACACGTCGTCGAGACATATGTTCTTATATGGTGTGCCAGAAAAATGTGTTTCTACGTCTCTTTTCTGAAAAAGAAGCATGGGATTTATTCAGAATCAATGCAGGTTTAGATGATGGGGACTCTACCTTGAACAGAGTGGCAAGGGTTCCTATAGCACTTGTGACAAAATCTAAACAGCTCAAAAACTCTCAATTTCCGGACATGATTGAAGCATATGCATGTCTTAAGTTGAGCTACGATTATTTGAAGTCCAAGGAAACCTTATTTCCAGAAGATTACAACTATGCAGTTGGCTATGGGTTACATCAAGATGGGGAGCCCATTGAAGATGCAAGGGAACAAGTTGCAATCCAAGACTTGGAGAAGTTTGAAGCTACACTCAAAGTTCTATTGTTAGAATTGGATTATGGTTTGTATGTTCCTCAGAGGTTCAAAGAAATT---------------CAATCACTTGAACTCTCAACGAAACTTCAATCGTTGGTGTTGATCAGGTGTGAATGCAAGGACCTCATTTGGTTGAGAAAGCTGCAGAGAATTGAAGAATTACCTGATGAAATAGGAGAGCTCAAGGAGTTAAGGTTGTTGGATGTGACAGGTTGTCAAAGGCTAAGAAGGATCGGAAGGGGATGGGATGTT---AGCACCGGAAGCCTAACAGAACTAAATCAGTTA------------------------------------------------------------------------------------------------------------------------------------------------------------------------------------------------------------------------------------------------------------------------------------------------------------------------------------------------------------------------------------------------------------------------------------------------------------------------------------------------------------------------------------------------------------------------------------------------------------------------------------------------------------------------------------------------------------------------------------------------------------------------------------------------------------------------------------------------------------------------------------------------------------------------------------------------------------------------------------------------------------------------------------------------------------------------------------------------------------------------------------------------------------------------------------------------------------------------------------------------------------------------------------------------------------------------------------------GGT---------------------------------------------------------------------------------------------------------------------------------------------------------------------------------------------------------------------------------------------------------------------------------------------------------------------------------------------------------------------------------------------------------------------------------------------------------------------------------------------------------------------------------------------------------------------------------------------------------------------------------------------------------------------------------------------------------------------------------------------------------------------------------------------------------------------------------------------------------------------------------------------------------------------------------------------------------------------------------------------------------------------------------------------------------------------------------------------------------------------------------------------------------------------------------------------------------------------------------------------------------------------------------------------------------------------------------------------------------------------------------------------------------------------------------------------------------------------------------------------------------------------------------------------------------------------------------------------------------------------------------------------------------------------------------------------------------------------------------------------------------------------------------------------------------------------------------------------------------------------------------------------------------------------------------------------------------------------------------------------------------------
>POPTR_0001s43800.1
------------------------------------------------------------------------------------ATGGCTCTCGAAAGTGCTGGTGGATCC------------------------------------------------------------------------GGAAGGCAGTTCCGTTAC---------------------------------TTCTGTTTCAACAATTTTGCTCAAGAATTCAAAGAAAGAGAGGAGAACCTG------------------------AAAGATCGTCTGAAAGATGTCAAAAAGTGG------------------------------------------------------AATGAAATAGGAAAAAATGGCAAATGCTTTACTTGGTGCCCAAACTGCATGCGACAATTCAAGTTAAGAGGAGAAAGCGAAAAGTTTACAGTGGCCGACAAACGTCCTCCTCAGCGCATAGAATTTCTAACATCAAAGGAATTCACGCCCTCAAAATCGTCAGAAGAAGCTTTGGAACAGATTATGGAAGCTCTCAAAGATGACAACGTCAATATGATCGGACTGTACGGCATGGGAGGGACCACCTTGGTGAAAGAAGTAGGCAGGATAGCCACAGAGTCGCAGCTTTTTGATGAAGTGTCGCAGAATCCAAATGTCATAGACATTCAGAACCGAATGGCAGATATGTTAGGTTTG---AAAATTAAAGAA---------------------------------------------------------------GATGTTTGGAAACATATTGACTTGAAAGAGATAGGGATCCCATTTGGTGATGATCACAGGGGTTGTAAAATTCTTCTAACAACTCGTCGTAAAAATATATGTTCTTCTATGAAGTGCCAGCAAAAAGTGTTCTTAAGAGTATTACCTGAAAAAGAAGCATGCGATTTATTCAGAATCAATGCAGGTTTAGATGATGGGGACTCTACCTTGAACGAAGTGGCAAGGGTTCCTATAGCACTCGTGACAAAATCTAAACAGCTCAAAAACTCTCAATTTCCGGACATGATTGAAGCATATGCATGTCTTAAGTTGAGCTACGATTATTTGAAGTCCAAGGAAACCTTATTTCCAGAAGATTACAACTATGCAGTTGGCTATGGGTTACATCAAGATGGGGAGCCCATTGAAGATGCAAGGGAACAAGTTGCAATCAAAGACTTGGAGAAGTTTGAAGGTACACTCAAAGTTCTATTATTAGAACTGGATGATGGTTTGAATGTTCCAGAGAGGTTTAAAGAAATT---------------CAATCACTCGAACTCTCAACGAAACTTCAATTGTCGCTGTTGACGGAGTGCGAATGCAAGGACCTCATTTCGTTGAGAAAGCTGCAGGGAATTGAAGAATTACCTGATGAAATAGGAGAGCTCAAGGAGTTAAGGTTGTTGGATGTGACAGGTTGTCAAAGGCTAAGAAGGATCGGAAGGGGATGGGAT------------------------------GGGACTCTG---------------------------------------------------------------------------------------------------------------------------------------------------------------------------------------------------------------------------------------------------------------------------------------------------------------------------------------------------------------------------------------------------------------------------------------------------------------------------------------------------------------------------------------------------------------------------------------------------------------------------------------------------------------------------------------------------------------------------------------------------------------------------------------------------------------------------------------------------------------------------------------------------------------------------------------------------------------------------------------------------------------------------------------------------------------------------------------------------------------------------------------------------------------------------------------------------------------------------------------------------------------------------------------------------------------------------------------------------------------------------------------------------------------------------------------------------------------------------------------------------------------------------------------------------------------------------------------------------------------------------------------------------------------------------------------------------------------------------------------------------------------------------------------------------------------------------------------------------------------------------------------------------------------------------------------------------------------------------------------------------------------------------------------------------------------------------------------------------------------------------------------------------------------------------------------------------------------------------------------------------------------------------------------------------------------------------------------------------------------------GCTGAAGATTCAAGCATTAATAGAGAGTGGAACAGATATAACGGGTGGAAAGAAGATGGAGACTCGTGTCTT---------------------------------------------------------------------------------------------------------------------------------------------------------------------------------------------------------------------------------------------------------------------------------------------------------------------------------------------------------------------------------------------------------------------------------------------------------------------------------------------------------------------------------------------------------------------------------------------------------------------------------------------------------------------------------------------------------------------------------------------------------------------------------------------------------------------------------------------------------------------------------------------------------------
>POPTR_0001s43710.1
------------------------------------------------------------------------------------------------------------------------------------------------------------------------------------------------------------------------------------------TTCTGTTTCAACAATTTTGCTCAAGAATTGAAAGAAAGAGAGGAGAACCTG------------------------AAAGATCGTCTGAAAGATGTCAAAAAGTGG------------------------------------------------------AATGAAATAGGAAAAAATGGCAAATGCTTTACTTGGTGCCCAAACTGCATGCGACAATTCAAGTTAAGAGGAGAAAGCGAAAAGTTTACAGTGGCCGACAAACGTCCTCCTCAGCGCATAGAATTTCTAACATCAAAGGAATTCACGCCCTCAAAATCGTCAGAAGAAGCTTTGGAACAGATTATGGAAGCTCTCAAAGATGACAACGTCAATATGATCGGACTGTACGGCATGGGAGGGACCACCTTGGTGAAAGAAGTAGGCAGGATTGCCACAGAGTCGCAGCTTTTTGATGAAGTGTCGCAGAATCCAAATGTCATAGACATTCAGAACCGAATGGCAGATATGTTAGGTTTG---AAAATTAAAGAA---------------------------------------------------------------GATGTTTGGAAACATATTGACTTGAAAGAGATAGGGATCCCATTTGGTGATGATCACAGGGGTTGTAAAATTCTTCTAACAACTCGTCGTAAAAATATATTTTCTTCTATGAAGTGCCAGCAAAAAGTGTTCTTAAGAGTATTACCTGAAAAAGAAGCATGGGATTTATTCAGAATCAATGCAGGTTTAGATGATGGGGACTCTACCTTGAACGAAGTGGCAAGGGTTCCTATAGCACTCGTGACAAAATCTAAACAGCTTAAAAACTCTCAATTTCCGGACATGATTGAAGCATATGCATGTCTTAAGTTGAGCTACGATTATTTGAAGTCCAAGGAAACCTTATTTCCAGAAGATTACAACTATGCAGTTGGCTATGGGTTACATCAAGATGGGGAGCCCATTGAAGATGCAAGGGAACAAGTTGCAATCAAAGACTTGGAGAAGTTTGAAGGTAAACTCAAAGTTCTATTATTAGAACTGGATGATGGTATGAATGTTCCAGATAAGTTTAGAGAAATT------------------------------------------------------------------GGATGCAAGGACCTCATTTGGTTGAGAAAGATGCAGAGAATTGAAGAATTACCTGATGAAATAGGAGAGCTCAAGGAGTTAAGGTTGTTGGATGTGACAGGTTGTCAAAGGCTAAGAAGGATCGGAAGGGGATGGGATGTT---AGCACAGGAAGCCTAACAGAACTTAATCAGTTA---------------------------------------------------------------------------------------------------------------------------------------------------------------------------------------------------------------------------------------------------------------------------------------------------------------------------------------------------------------------------------------------------------------------------------------------------------------------------------------------------------------------------------------------------------------------------------------GAATTGAAGCATATTATCAGAGAAGAG---------------------------------------------------------------------------------------------------------------------------------------------------------------------------------------------------------------------------------------------------------------------------------------------------------------------------------------------------------------------------------------------------------------------------------------------------------------------------------------------------------------------------------------------------------------------------------------------------------------------------------------------------------------------------------------------------------------------------------------------------------------------------------------------------------------------------------------------------------------------------------------------------------------------------------------------------------------------------------------------------------------------------------------------------------------------------------------------------------------------------------------------------------------------------------------------------------------------------------------------------------------------------------------------------------------------------------------------------------------------------------------------------------------------------------------------------------------------------------------------------------------------------------------------------------------------------------------------------------------------------------------------------------------------------------------------------------------------------------------------------GCTGAAGATTCAAGCATTAATAGAGAGTGGAACAGATATAACTGGTGGAAAGAAGATGGTGACAATAGG------------------------------------------------------------------------------------------------------------------------------------------------------------------------------------------------------------------------------------------------------------------------------------------------------------------------------------------------------------------------------------------------------------------------------------------------------------------------------------------------------------------------------------------------------------------------------------------------------------------------------------------------------------------------------------------------------------------------------------------------------------------------------------------------------------------------------------------------------------------------------------------------------------------
>POPTR_0134s00200.1
------------------------------------------------------------------------------------ATGGCTATCGAAAGTGTTGGTGGATCC------------------------------------------------------------------------ATACGGCAGTTCCGTTAC---------------------------------TTCTGTTTCTACAATTTTGTTCAAGAATTCGATGAACAAATGATGAACCTG------------------------TTTTATCGTCTGATTGATGTCAACAAATGG------------------------------------------------------AATGAAAAAAGGGAAATTGGCAGTTGCTTTACTTGGTGTCCAAATTGGATGCGACAATTCAAGTTAAGAGAAGAGAGCAGAAAGTTTCCAGTGTCCCACAAAGCACCTCTTCAAGAGATAAAATTTCTTCCATCAAAGGAATTCATGCTCTCAAAATCGTCAGAAGAAGCTTTCGAACAGATTATGAAAGCTCTCAAAGATGACAATGTCAATATGATCGGACTGTACGGCATGGGAGGGACCACCCTGGTGAATGAAGTGGGCAGGAGAGCCAAAGAGTTGCAGCTGTTTGATGAACTGTCCCAGAATCCAAACGTCATAGACATCCAGGATCGAAAGGCGGATCGTTTAGGTCTG---CGTTTTGAGGAA---------------------------------------------------------------GATGTTTGGAAAGATATTGACTTCCAAGAGATAGGGATCCCATTTGGTGATGATCACAGGGGTTGTAAGATTCTTCTAACAACACGTCATGAAGACATGTGTTCTTATATTAAGTGCAAGGAAAAAGTTTTTTTA------------------------------------------------GGTTTACGTGATGAGGACTCTGACTTGAACAGAGTGGCAAAGGTTCCTATAGCACTTGTTGCAGAATCTGAAGACCTCAAAAAATCTCAATCTCGACACGTGTTTGATGCATATGCATGTCTTAAATTGAGCTATGATTTTTTGAAGGACGAGGAAACCTTATTTCACGAAGATAACGACTATGCAGTTGGCTACGGGTTATATCAAGATGTGATGTCCATTGAAGGTGCAAGGAAACGAGTTGAAATCGAAAAC---------------------------------------------------------------------------------------------------------------------------------------------------------------------------------------------------------------------------------------------------------------------------------------------------------------------------------------------------------------------------------------------------------------------------------------------------------------------------------------------------------------------------------------------------------------------------------------------------------------------------------------------------------------------------------------------------------------------------------------------------------------------------------------------------------------------------------------------------------------------------------------------------------------------------------------------------------------------------------------------------------------------------------------------------------------------------------------------------------------------------------------------------------------------------------------------------------------------------------------------------------------------------------------------------------------------------------------------------------------------------------------------------------------------------------------------------------------------------------------------------------------------------------------------------------------------------------------------------------------------------------------------------------------------------------------------------------------------------------------------------------------------------------------------------------------------------------------------------------------------------------------------------------------------------------------------------------------------------------------------------------------------------------------------------------------------------------------------------------------------------------------------------------------------------------------------------------------------------------------------------------------------------------------------------------------------------------------------------------------------------------------------------------------------------------------------------------------------------------------------------------------------------------------------------------------------------------------------------------------------------------------------------------------------------------------------------------------------------------------------------------------------------------------------------------------------------------------------------------------------------------------------------------------------------------------------------------------------------------------------------------------------------------------------------------------------------------------------------------------------------------------------------------------------------------------------------------------------------------------------------------------------------------------------------------------------------------------------------------------------------------------------------------------------------------------------------------------------------------------------------------------------------------------------------------------------------------------------------------------------------------------------------------------------------------------------------
>POPTR_0001s42590.1
---------------------------------------------------------------------------------------------------------------CTTCCTGAAGGATTGGTATGTCCACAGCTCAAAGTT------------------------------------------------------------------------------------------------------------------------------------------------------------------------------------------------GTTCCAGATAAGTTTTTTGAAGGGATGAGA------GTTCTGTCTCTGAAGGGA------------------------------------------------------------------------------------------------------------------------------------------------------------------------------------------------------------------------------------------------------------------------------------------------------------------------------------------------------------------------------------TTGAGAAAGATGCTTGTTTTTAAGTGGTGCTTATCCATTGAAGAATTACCCGATGAAATAGGA---------------------------------------------------------------------------------------------------------------------------------------------------------------------------------------------------------------------------------------------------------------------------------------------------------------------------------------------------------------------------------------------------------------------------------------------------------------------------------------------------------------------------------------------------------------------------------------------------------------------------------------------------------------------------------------------------------------------------------------------GGATGGGATGTT---AGCACAGGAAGCCTGAAAGAACTAAATCAGTTA------------------------------------------------------------------------------------------------------------------------------------------------------------------------------------------------------------------------------------------------------------------------------------------------------------------------------------------------------------------------------------------------------------------------------------------------------------------------------------------------------------------------------------------------------------------------------------------------------------------------------------------------------------------------------------------------------------------------------------------------------------------------------------------------------------------------------------------------------------------------------------------------------------------------------------------------------------------------------------------------------------------------------------------------------------------------------------------------------------------------------------------------------------------------------------------------------------------------------------------------------------------------------------------------------------------------------------------------------------------------------------------------------------------------------------------------------------------------------------------------------------------------------------------------------------------------------------------------------------------------------------------------------------------------------------------------------------------------------------------------------------------------------------------------------------------------------------------------------------------------------------------------------------------------------------------------------------------------------------------------------------------------------------------------------------------------------------------------------------------------------------------------------------------------------------------------------------------------------------------------------------------------------------------------------------------------------------------------------------------------------------------------------------------------------------------------------------------------------------------------------------------------------------------------------------------------------------------------------------------------------------------------------------------------------------------------------------------------------------------------------------------------------------------------------------------------------------------------------------------------------------------------------------------------------------------------------------------------------------------------------------------------------------------------------------------------------------------------------------------------------------------------------------------------------------------------------------------------------------------------------------------------------------------------------------------------------------------------------------
>POPTR_0001s43700.1
---------------------------------------------------------------------------------------------------------------------------------------------------------------------------------------------------------------------------------------------------------------------------------------------------------------------------------------------------------------------------------------------------------------------------------------------------------------------------------------------------------------------------------------------------------ATGCCCTCAGAATCGTCAGAAGAAGCTTTTGAACAGATTATGGAAGCTCTCAAAGATGACAAAGTCAATATCATCGGACTGTACGGCATGGGAGGC------------------------------------------------------------------------------------------------------------------------------AAAGAA---------------------------------------------------------------GATGTTAGGAAAGTTATTGACTTCCAAGAGATAGGGATCCCATCTGCTGATGATCAAAGGGGCTGTAAAATTCTT---------------CAAGGCATATGTTCTTCTATGGAGTGCCAGCAAAAGGTGTTTTTAAGAGTCTTATCTGAAGATGAAGCATTGGCTTTATTCAGAATCAATGCAGGTTTACGTGATGGGGACTCTACCTTGAACACAGTGGCAAGGGTTCCTATAGCACTTGTGACAGAATTTAGACAGATAAAAAACTCTCAATTTCCGGACGTGATTGATGCATATGCATGTCTTAAGTTGAGCTATGATTATTTGAAGAGCAAGGAAATT---------------------TACGCAGTTGGGTATGAGTTACATCAAGATGTGGAGTCCATTGGAGATGCAAGGAAACGAGTTGAAGTAAAAAAATTGAAGGAG---------------------------------------------------------------------------GAACTTCCTGAAGGAGAATCACTTGAACTCTCAACGAAACTTCAATCGTTGGTGTTG------------------------------------------------------------------------------------------------------------------------------------------------------------------------------------------------------------------------------------------------------------------------------------------------------------------------------------------------------------------------------------------------------------------------------------------------------------------------------------------------------------------------------------------------------------------------------------------------------------------------------------------------------------------------------------------------------------------------------------------------------------------------------------------------------------------------------------------------------------------------------------------------------------------------------------------------------------------------------------------------------------------------------------------------------------------------------------------------------------------------------------------------------------------------------------------------------------------------------------------------------------------------------------------------------------------------------------------------------------------------------------------------------------------------------------------------------------------------------------------------------------------------------------------------------------------------------------------------------------------------------------------------------------------------------------------------------------------------------------------------------------------------------------------------------------------------------------------------------------------------------------------------------------------------------------------------------------------------------------------------------------------------------------------------------------------------------------------------------------------------------------------------------------------------------------------------------------------------------------------------------------------------------------------------------------------------------------------------------------------------------------------------------------------------------------------------------------------------------------------------------------------------------------------------------------------------------------------------------------------------------------------------------------------------------------------------------------------------------------------------------------------------------------------------------------------------------------------------------------------------------------------------------------------------------------------------------------------------------------------------------------------------------------------------------------------------------------------------------------------------------------------------------------------------------------------------------------------------------------------------------------------------------------------------------------------------------------------------------------------------------------------------------------------------------------------------------------------------------------------------------------------------------------------------------
>POPTR_0001s45060.1
------------------------------------------------------------------------------------ATGGCTATCGAAAGTGTGGGTGGATCC------------------------------------------------------------------------GGAAGGCAGTTCCGTTAC---------------------------------TTCTGTTTCAACGATTTTGTTAAAGAATTCAAACAACAAAAGGAGAAGCTG------------------------AAAGAACGTCTGGAAGATGTCAAAAAGTGG------------------------------------------------------AATGAAATAGGAAAAAATGGCAAATGCTTCACTTGGTGTCCAAACTGCATGCGACAATTCAAGTTTAGATTAGAA------AAGTCTACAGTGTCCCACAGAACTCATCCTCAGCCCATAGAATTTCTTCAATCAAAGAAATTCACCCCCTCAAAATCGTCAGAAGAAGCTTTCGAACATATTATGGAAGCTCTCAAAGATGACAAAGTCAATATGATCGGACTGTGCGGCATGGGAGGGACCACCCTTGTGCGAAAAGTAGGCACGATAGCCAGAGAGTCGCAGCTTTTTGATGAAGTGTCGCAGAATCCAAATGTCACAGACCTCCAGAACCAAATGGCAGATAAGTTAGGTCTG---GATATTAAAGAT---------------------------------------------------------------GATGTTTGGAAAGTTATTGACTTCCAAGAGATAGGGATCCCATTTGGTGATGATCACAGGGGTTGTAAAATTCTTCTAACAACACGTCTTCAAGGCATATGTTCTTATACGGAATGCCGGAAAAAAGTGCTGTTAAGTCCCTTACCTGAAAAAGAAGCATGGGATTTATTCAGAATCAATGCAGGTTTACGTGTTGGGGAATCTACCTTGAACACAGTGGCAAGGGTTCCTATAGCACTTGTGACAGAAATTGGACAGCTAAAAAACTCTCATTTTCCGGACATGATTGATGCATATGCATGTCTTAAGTTGAGCTATGATTATTTGAAAAGCAAGGAAACCTTATTTCCAGAAGATTACCACTACGCAGTTGGGTATGAGTTACATCAAGATGTGGAGTCCATTGGAGATGCAAGGAAACGAGTTGAAATAAAAAAATTGAAGGAA------------CTCAAAGTTCTATTATTAGAACTGGATGATGGTATGAATGTTCCAGAGAGGTTTAAAGAAATT---------------CAATCACTCGAACTCTCAACGAAACTTCAATCGTTGGTGTTGATGGCGTGTGGATGCAAGGACCTCATTTGGTTGAGAAAGCTGCAAAGAATTGAAGAATTACCTGATGAAATAGGAGAGCTCAAGGAGTTAAGGTTGTTGGATGTGACAGGTTGTCAAAGGCTAAGTAGGATTGGAAGGGGATGGGATGAT---AGCACAGGAAGACTAACAGAACTAAATCAGTTA---------------------------------------------------------------------------------------------------------------------------------------------------------------------------------------------------------------------------------------------------------------------------------------------------------------------------------------------------------------------------------------------------------------------------------------------------------------------------------------------------------------------------------------------------------------ATGTTTAGGGATCGATAC---------------------------------------------------------------------------------------------------------------------------------------------------------------------------------------------------------------------------------------------------------------------------------------------------------------------------------------------------------------------------------------------------------------------------------------------------------------------------------------------------------------------------------------------------------------------------------------------------------------------------------------------------------------------------------------------------------------------------------------------------------------------------------------------------------------------------------------------------------------------------------------------------------------------------------------------------------------------------------------------------------------------------------------------------------------------------------------------------------------------------------------------------------------------------------------------------------------------------------------------------------------------------------------------------------------------------------------------------------------------------------------------------------------------------------------------------------------------------------------------------------------------------------------------------------------------------------------------------------------------------------------------------------------------------------------------------------------------------------------------------------------------------------------------------------------------------------------------------------------------------------------------------------------------------------------------------------------------------------------------------------------------------------------------------------------------------------------------------------------------------------------------------------------------------------------------------------------------------------------------------------------------------------------------------------------------------------------------------------------------------------------------------------------------------------------------------------------------------------------------------------------------------------------------------------------------------------------------------------------------------------------------------------------------------------------------------------------------------------------------------------------------------
>POPTR_0049s00220.1
------------------------------------------------------------------------------------ATGGCTCTCGAAAGTGCTGGTGGATCA------------------------------------------------------------------------GGAAGGCAGTTCCGTTAC---------------------------------TTCTGTTTCAACGATTTTGTTGAAGAATTCAAAGAACGAAAGGAGAACCTT------------------------CTAGATGGTCTGAAAGGTGTCAAAAAGTGG------------------------------------------------------AATGAAATAGGAAAGAATGGCAAATGCTTTACTTGGTGCCCAAACTGCATGCGACAATTCAAGTTAAGATTAGAAAGCACAAAGTTTACAGTGTCCCACAGAGCTCATCCTCAGCGCATAGAATTTGTTCCATCAAAGGAATTCACGCCCTCAAAATCGTCAGAAGAAGCTTTCGAACAGATTATGGAAGCTCTCAAAGATGACAAAGTCAATATGATCGGACTGTGCGGCATGGGAGGGACCACCCTTGTGCAGAAAGTAGGCACGATAGCCAGAGAGTCGCAGCTTTTTGATGAAGTGTCGCAGAATCCAAATGTCATAGACATTCAGAACCAAATGGCAGATAAGTTAGGTATG---GATTTTAATGCA---------------------------------------------------------------GATGTTTGGAAAGTTATTGACTTCCAAGAGATAGGGATCCCATTGGGTGATGGTCGCAGGGGTTCGAAAATTCTTCTAACAACTCGTCTTCAAGGCATATGTTCTTATATGGAATGCCGGAAAAAAGTGTTGTTAAGTCCCTTACCTGAAAAAGAAGCATGGGATTTATTCAGAATCAATGCAGGTTTACGTGATGGGGACTCTACCTTGAACACAGTAGCAAGGGTTCCTATAGCACTTGTGACAGAATTTAGACGGCTAAAAAACTCTCAATTTCTGGACATGATTGAGGCATATGCATGTCTTAAGTTGAGCTATGATTATTTGAAGAGCATGGAAACCTTATTTCCAGAAGATTATAACTACACAGTTGGGTATGAGTTACATCAAGATGTGGAGTCCATTGGAGATGCAAGGAAACGAGTTGAAATAAAAAAATTGAAGGAGTTTGAAGCTGAACTCAAAGTTCTATTGTTAGAAGTGGATGATGGTTTGAATGTTCCTCAGAGGTTTAAAGAAATT---------------CAATCACTTGAACTCTCAACGAAACTTCAATCGTTGATGTTGATCACGTGTGGATGCAAGGACCTCATTTGGTTGAGAAAGCTGCAGAGAATTGAAGAATTACCTGATGAAATAGGAGAGCTCAAGGAGTTAAGGTTGTTGGATGTGACAGGTTGTGAAAGGCTAAGAAGGATAGGAAGGGGATGGGATGTT---AGCACAGGAAGCCTAACAGAACTAAATCAGTTA------------------------------------------------------------------------------------------------------------------------------------------------------------------------------------------------------------------------------------------------------------------------------------------------------------------------------------------------------------------------------------------------------------------------------------------------------------------------------------------------------------------------------------------------------------------------------------------------------------------------------------------------------------------------------------------------------------------------------------------------------------------------------------------------------------------------------------------------------------------------------------------------------------------------------------------------------------------------------------------------------------------------------------------------------------------------------------------------------------------------------------------------------------------------------------------------------------------------------------------------------------------------------------------------------------------------------------------------------------------------------------------------------------------------------------------------------------------------------------------------------------------------------------------------------------------------------------------------------------------------------------------------------------------------------------------------------------------------------------------------------------------------------------------------------------------------------------------------------------------------------------------------------------------------------------------------------------------------------------------------------------------------------------------------------------------------------------------------------------------------------------------------------------------------------------------------------------------------------------------------------------------------------------------------------------------------------------------------------------------------------------------------------------------------------------------------------------------------------------------------------------------------------------------------------------------------------------------------------------------------------------------------------------------------------------------------------------------------------------------------------------------------------------------------------------------------------------------------------------------------------------------------------------------------------------------------------------------------------------------------------------------------------------------------------------------------------------------------------------------------------------------------------------------------------------------------------------------------------------------------------------------------------------------------------------------------------------------------------------
>POPTR_0001s43740.1
------------------------------------------------------------------------------------ATGGCTCTCGAAAGTGTGGGTGGATCC------------------------------------------------------------------------GGAAGGCAGTTCCGTTAC---------------------------------TTCTGTTTCAACAATTTTGTTGAAGAATTCAAAGAACAAAAGGAGAACCTT------------------------CTAGATGGTCTGAAAGTTGTCAAAAAGTGG------------------------------------------------------AATGAAATAGGAAGAAATGGCAAATGCTTTACTTGGTGCCCAAACTGCATGCGACAATTCAAGTTAAGACTAGAAAGCACAAAGTTTACAGTGTCCGACATAGCTCATCCTCAGCCCAGAGAATTTCTCCCATCAAAGGAATTCACGTCCTCAAAATCGTCAGAAGAAGCTTTCGAACAGATTATGGATGCTCTCAAAGATGACAAAGTCAATATGATCGGACTGTGCGGCATGGGAGGGACCACCCTGGTGAAAGAAGTAGGCACGATAGCCGTAGAGTTGCAGCTTTTTCCTGTAGTGTCGCAGAATCCAAATGTCACAGACATTCAGCACCTAATGGCAGATAAGTTAGGTCTG---AATATTAATCCA---------------------------------------------------------------GATGTTTGGAAATATATTGACTTGAAAGAGATAGGGATCCCATTTGGTGATGATCACAGGGGTTGTAAAATTCTTCTAACAACACGTCTTCAAGCCATATGTTCTTCTATGGAGTGCCAGCAAACAGTGCTTTTAAGAATCTTAAGTGAAGATGAAGCAATGGTTTTATTCAGAATCAATGCAGGTTTACGTGATGGGGACTCTACCTTGAACAGAGTGGCAAGGGTTCCTATAGCACTTGTGACAGAATTTAGACGGCTAAAAAACTCTCAATTTCTGGACATGATTGAGGCATATGCATGTCTTAAGTTGAGCTATGATTATTTGATGAGCAAGGAAACC------------------------------------------------------------------------------------------------TTGAAGGAATTTGAAGCTACACTCAAAGTTCTATTATTAGAACTGGATGATGGTATGAATGTTCCAGAGAAGTTTAAAGAAATT---------------CAATCACTTGAACTCTCAACGAAACTTCAATCGTTGGTGTTGATCATGTGTGGATGCAAGGACCTCATTCGGTTGAGAAAGCTGCAGAGAATTGAAGAATTACCTGGTGAAATAGGAGAGCTCAAGGAGTTAAGGTTGTTGGATGTGACAGGTTGTCGAAGGCTAAGAAGGATCGGAAGG---------------AGCACAGGAAGACTAACAGAACTAAATCAGTTA------------------------------------------------------------------------------------------------------------------------------------------------------------------------------------------------------------------------------------------------------------------------------------------------------------------------------------------------------------------------------------------------------------------------------------------------------------------------------------------------------------------------------------------------------------------------------------------------------------------------------------------------------------------------------------------------------------------------------------------------------------------------------------------------------------------------------------------------------------------------------------------------------------------------------------------------------------------------------------------------------------------------------------------------------------------------------------------------------------------------------------------------------------------------------------------------------------------------------------------------------------------------------------------------------------------------------------------------------------------------------------------------------------------------------------------------------------------------------------------------------------------------------------------------------------------------------------------------------------------------------------------------------------------------------------------------------------------------------------------------------------------------------------------------------------------------------------------------------------------------------------------------------------------------------------------------------------------------------------------------------------------------------------------------------------------------------------------------------------------------------------------------------------------------------------------------------------------------------------------------------------------------------------------------------------------------------------------------------------------------------------------------------------------------------------------------------------------------------------------------------------------------------------------------------------------------------------------------------------------------------------------------------------------------------------------------------------------------------------------------------------------------------------------------------------------------------------------------------------------------------------------------------------------------------------------------------------------------------------------------------------------------------------------------------------------------------------------------------------------------------------------------------------------------------------------------------------------------------------------------------------------------------------------------------------------------------------------------------------
>POPTR_0001s42380.1
---------------------------------------------------------------------------------------------------------------------------------------------------------------------------------------------------------------------------------------------------------------------------------------------------------------------------------------------------------------------------------------------------------------------------------------------------------------------------------------------------GTGTCGCACAAAGCTCCTCCAGATCCCATAGAATTTCTTCCTTCAAAGGAATTCACATCCTCAGAATCCTCAAAAGAAGCTTTTGAACAGATTATGAAAGCTCTCATAGATGAAAAAGTCAATATGATCGGACTGTGCGGCATGGGAGGGACCACCCTGGTGAAAGAAGTAGGCAGGAAAGCCAAAGAGTTGCAGCTGTTTGATGAACTGTCCCAGAATCCAAATGTCATGGACATTCAGCGTCGAATGGCAGATAGG---------------------------------------------------------------------------------------GATGTTTGGAAACGTATTGAATTGGAAGAGATAGGGGTCCCATTTGATGATGATCACAGGGGTTGCAAAATTCTTCTAACAACACGTCTTGAACACGTATGTTCTTCTATGAAGTGCCAGCAAAAAGTGTTTTTAAGAGTCCTACCTGAAGATGAAGCATTGGTTTTATTCAGAATCAATGCAGGTTTACGTGATGGGGACTCTACCTTGAACACGGTGGCAAGG------------------------------------------------------------------------------------TTGAGCTATGATTATTTGAAGCACAAGGAAACTTTATTTCCAAAAGATTACAACTATGCAGTTGGTTATGGGTTATATGAAGATGTGAAGTCCATTGATGATGCAAGGAAACAAGTTGGTATCCAAGACTTGAAGAAGTTTGAAAGCACACTCAAAGTTCTATTATTAGAACAGGATGATGGTTTGAATGTTCCAGACAGGTTTAAAGAAATT---------------CAATCACTCGAACTCTCAACGAAACTTCAATCGTTGGTGTTGATGGAGTGCGAATGCAAGGACCTCATTTCGTTGAGAAAGCTGCAGGGAATTAAAGAATTACCTGATGAAATAGGAGAGCTCAAGGAGTTAAGGTTGTTGGATGTGACAGGTTGTCAAAGGCTAAGAAGGATCGGAAGGGGATGGGATGTT---AGCACAGGTAACCTAACAGAACTAAATAATTTA---------------------------------------------------------------------------------------------------------------------------------------------------------------------------------------------------------------------------------------------------------------------------------------------------------------------------------------------------------------------------------------------------------------------------------------------------------------------------------------------------------------------------------------TTTGCATGCCAG---------------------------------------------------------------------------------------------------------------------------------------------------------------------------------------------------------------------------------------------------------------------------------------------------------------------------------------------------------------------------------------------------------------------------------------------------------------------------------GAT---TTGTCCTCTGATCAGAGAAAGGGCTTCTTACAAAGA------------------------------------------------------------------------------------------------------------------------------------------------------------------------------------------------------------------------------------------------------------------------------------------------------------------------------------------------------------------------------------------------------------------------------------------------------------------------------------------------------------------------------------------------------------------------------------------------------------------------------------------------------------------------------------------------------------------------------------------------------------------------------------------------------------------------------------------------------------------------------------------------------------------------------------------------------------------------------------------------------------------------------------------------------------------------------------------------------------------------------------------------------------------------------------------------------------------------------------------------------------------------------------------------------------------------------------------------------------------------------------------------------------------------------------------------------------------------------------------------------------------------------------------------------------------------------------------------------------------------------------------------------------------------------------------------------------------------------------------------------------------------------------------------------------------------------------------------------------------------------------------------------------------------------------------------------------------------------------------------------------------------------------------------------------------------------------------------------------------------------------------------------------------------------------------------------------------------------------------------------------------------------
