# Supplementary material for: Impact of recurrent gene duplication on adaptation of plant genomes
Source: BMC Plant Biol. 2014 May 31;14:151. doi: 10.1186/1471-2229-14-151 (PMC4049390; doi:10.1186/1471-2229-14-151)
Supplement: Additional file 4 — Contains the cleaned alignments of the clusters with codons under selection. [file 1471-2229-14-151-S4.zip › 4437544801233534_add4/Additional_file_4/Poptrcluster25_large_aligned.fasta]

>POPTR_0019s00380.1
---------------------------------------------------------------------------------------------------------------------------------------------------------------------------------------------------------------------------------------------------------------------------------------------------------------------------------------------------------------------------------------------------------------------------------------------------------------------------------------------------------------------------------------------------------------------------------------------------------------------------------------------------------------------------------------------------------------------------------------------------------------------------------------------------------------------------------------------------------------------------------------------------------------------------------------------------------------------------------------------------------------------------------------------------------------------------------------------------------------------------------------------------------------------------------------------------------------------------------------------------------------------------------------------------------------------------------------------------------------------------------------------------------------------------------------------------------------------------------------------------------------------------------------------------------------------------------------------------------------------------------------------------TTC------------------------------------------------------------------------------------------------------------------------------------------------------------------------------------------------------------------------------------------------------------------------------------------------------------------------------------------------------------------------------------------------------------------------------------------------------------------------------------------------------------------------------------------------------------------------------------------------------------------------------------------------------------------------------------------------------------------------------------------------------------------------------------------------------------------------------------------------------------------------------------GAATGGTGGGAGTCAGTAGTGGAGTGGGAGCATCCTAACGCTAAGGATGTCCTTCGTCCCTTTGTAAGG---------------------------------------------------------------------------------------------------------------------------------------------------------------------
>POPTR_0006s11110.1
------------------------------------------------------------------------------------------------------------------------------------------------------------------------------------------------------------------------------------------------------------------------------------------------------------------------------------------------------------------------------------------------------------------------------------------------------------------------------------------------------------------------------------------------------------------------------------------------------------------------------------------------------------------------------------------------------------------------------------------------------------------------------------------------------------------------------------------------------------------------------------------------------------------------------------------------------------------------------------------------------------------------------------------------------------------------------------------------------------------------------------------------------------------------------------------------------------------------------------------------------------------------------------------------------------------------------------------------------------------------------------------------------------------------------------------------------------------------------------------------------------------------------------------------------------------------------------------------------------------------------------------------------------------------------------------------------------------------------------------------------------------------------------------------------------------------------------------------------------------------------------------------------------------------------------------------------------------------------------------------------------------------------------------------------------------------------------------------------------------------------ATGTTTCCAAAGGACATTCAACAACTGACTATTGATAATAATGATGATGCAACAAGTTTATGCGATGTTTCCTCTCAAATAAAGTATGCAACTGATCTGGAGGTTATCAAGATTTTTAGTTGCAATAGCATGGAGACCTTGGTTTCATCTTCTTGGTTCTACAACGGTATATTTTCTGGTCTTAAACGGTTTAATTGTTCTGGTTGTAAGAGCATGAAGAAGTTGTTCCCTCTTGTCCTGCTGCCAAACCTTGTAAAAAACAATATC---TGTAGCATC---------------------------------------------------------------------------------------------------------------------GAATGGTGGGAGTCAGTAGTGGAGTGGGAGCATCCTAACGCTAAGGATGTGCTTCGTCCCTTTGTGAGT---------------------------------------------------------------------------------------------------------------------------------------------------------------------
>POPTR_0019s00390.1
---------------------------------------------------------------------------------------------------------------------------------------------------------------------------------------------------------------------------------------------------------------------------------------------------------------ATGGAGGATGATGGAGGAGTAGTGCAGCCTGGTGCAGGAGCTAGCTCTTCTGGAGGGCTTACAGGCGACACAAATGAGATTCCAGGAGACGCAGTACCAACGACAAAGCTGGTGGGTCAAGCATTCAAAGACCATAAGAAGACTATCTGGACTTGGTTGATGCACGATGAAGTTTCAACTATTGGCATCTATGGGATGGGCGGAGTGGGAAAGACGACATTGGTGAAACATATATATGACCAGCTTCAAAAAAGACGAGACAGTTTCTGCAATGTTTACTGGATTACTGTTTCACAAGACACTAACATTAATAAATTGCAATACAGTATCGCCAGACGGATTGGTTTAGATCTTTCTAATGAAGATGAGGAGCTGTATAGAGCTGCTGAATTGTCAAAAGAATTAACGAAGAAACAGAAATGGGTTTTGATTTTAGACGATTTGTGGAAGGCTATTGAGCTACACAAGGTGGGAGTCCCTATCCAAGCTGTTAAGGGATGCAAGCTGATCGTTACAACACGATCAGAAAATGTTTGTCAGCAGCCTATTTCGAAGGAAGAAGCTTGGGCTTTGTTTATTGAGAGACTTGGACACGACACAGCACTTTCTCCGGAAGTGGAACAAATTGCAAAATCTGTGGCAAGGGAATGTGCTGGTTTGCCGCTAGGAGTTATAACCATGGCTGCAACCGGAGTGGTTGATGTACGTGAGTGGAGGAATGCGTTGGAGGAATTGAGAGAATCAAAAGTTAGAAAAGATGATATGGAGCCTGACGTATTCTACATATTGAGATTTAGTTATAACCATCTAAGTGATTCAGAACTGCAACAAAGTTTCTTGTACTGTGCATTATTCCTGGAAGACTTCAAGATCCGTTTGATAGCTTATTTGATTAAAGGGCTGAAGAGTAGGGAGGCAGAATTTAACAAAGGCCACTCGATCCTTAATAAACTTGAA------------------------------------------------------------CATGACTTGATTAGGGACATGGCCATCCAAATACTACAAGAGAACTCTCAAGGCATGGTAAAAGCAGGTGCACAGTTAAGAGAATTGCCGTGGACAGAGCATCTTATGAGAGTTTCACTGATGCATAACCAGATTAAAGAAATTCCTTCCAGCCATTCACCAAGGTGTCCCAGTCTTTCAACTCTATTGTTACGTGGAAATTCAGAGTTGCAATTTATAGCAGATTCATTTTTTGAGCAGTTGCGTGGACTCAAGGTTCTTGATCTG---GATTCTGTCTCTGAATTGGTGAGTCTCACTGCATTACTGCTCATTGGTTGTAAGATGTTAAGGCATGTACCGTCATTAGAAAGGTTAGATCTCTCTGGTACTCGGGCACTTGAAAAGATTCCTCAAGGCATGGAATGTCTATGCAACCTGAGGCATCTTAGAATGAATGGATGTGGTGAAAAGGAGTTTCCTAGTGGGTTGTTACCTAAGCTCTCTCACCTGCAAGTCTTTGTATTGGAG---------------------GAGTGGATTCCT------GGAAAGGAAGTGGGTTGTGTATGCCATTTTGAAGGTTACTCAGACTACGTGGAGTTTATC---------GATGAAACCAAATCACTAACCACATACCAAACTCTTGTAGGACCACTGGATGATTGCAGAAGGGTTTGGGGTAGCTTGAGTATCGACAGAGATGGAGGTTTTCAGGTCATGTTTCCAAAGGACATTCAACAATTGACTATTGATAATAATGATGATGCAACAAGTTTATGCGATGTTTCCTCTCAAATAAAGTATGCAACTGATCTGGAGGTTATCAAGATTTTTAGTTGCAATAGCATGGAGAGCTTGGTTTCATCTTCTTGGTTCTACAACGGTATATTTTCTGGTCTTAAGAAGTTCTTTTGCTCTGGATGTAGTAGTATGAAGAAGTTGTTCCCTCTTGTCCTGCTGCCAAACCTTGTAAAAAGCAATATC---------------------------------------------------------------------------------------------------------------------------------GAATGGTGGGAGTCAGTAGTGGAGTGGGAGCATCCTAACGCTAAGGATGTCCTTCGTCCCTTTGTAGAGAAGGCACCACACCCAAAAATGGCTCACCCTTGGCCAGACCACTTCTACCCACTGCACGTAGCCATGGGTGCAGCAGGTGACGATGCTGAGGCCAAATTAGTGCACAGAAGTTGGACTAATGGTACCCTTAATTTCTTATGCTTCCTACCAGTTCACAGCACC---
>POPTR_0031s00490.1
---------------------------------------------------------------------------------------------------------------------------------------------------------------------------------------------------------------------------------------------------------------------------------------------------------------ATGGAGGATGATGGAGGAGTAGTGCAGCCTGGTGCAGGAGCTAGCTCTTCTGGAGGGCTTACATGCAACACAAATGAGACTCCAGGAGACGCAGTACCAACGACAAAGCTGGTGGGTCAAGCATTCGAAGACCATAAGAAGACTATCTGGTCTTGGTTGATGCACGATGAAGTTTCAACTATTGGCATCTATGGGATGGGCGGAGTGGGAAAGACGACATTGGTGACACACATTTATAATCAGCTTCTAGAAAGACCAGGCACTTTCTGCCATGTTTACTGGATTACTGTTTCACAAGATACTAACATTAATAAATTGCAAAACAGTATCGCCAAACGGATTGGTTTAGATCTTTCTAATGAAGATGAGGAGCTGTATAGAGCTTCCAAATTGTCAAAAGAATTAACGAAGAAACAGAAATGGGTTTTGATTTTAGACGATTTGTGGAAGGCTATTGAGCTACACAAGGTGGGAGTCCCTATCCAAGCTGTTAAGGGATGCAAGCTGATCGTTACAACACGATTAGAAAATGTTTGTCAGCCGCCTATTTCGAAGGAAGAAGCTTGGGCTTTGTTTATTGAGAGACTTGGACACGACACAGCACTTTCTCCGGAAGTGGAACAAATTGCAAAATCTGTGGCAAGGGAATGTGCTGGCTTGCCGCTAGGAGTTATAACCATGGCTGCAACCGGAGTGGTTGACGTACGTGAGTGGAGGAATGCGTTGGAGGAATTGAGAGAATCAAAAGTTAGAAAAGATGATATGGAGCCTGACGTATTCTACATATTGAGATTTAGTTATAACCATCTAAGTGATTCAGAACTGCAACAAAGTTTCTTGTACTGTGCATTATTCCCGGAGGACTTCAAGATCCGTTTGATAGCTTATTTGATTAAAGGGCTAAAGAGTAGGGAGGCAGAATTTAACAAAGGCCACTCGATCCTTAATAAACTTGAA---------------AGAGTCTGCCTATTGGAAAGTGCTGAGGAAGGGTATGTCAAGATGCATGACTTGATTAGGGACATGGCCATCCAAATACTGCAAGAGAACTCTCAAGGCATGGTCAAAGCAGGTGCACAGTTAAGAGAATTGCCGTGGACAGAGCATCTTATGAGAGTTTCACTGATGCATAACCAGATTAAAGAAATTCCTTCCAGCCATTCACCAAGGTGTCCCAGTCTTTCAACTCTATTGTTACGTGGAAATTCAGAGTTGCAATTTATAGCAGATTCATTTTTTGAGCAGTTGCGTGGACTCAAGGTTCTTGATCTG---GATTCTGTCTCTGAATTGGTGAGTCTCACTGCATTACTGCTCATTGATTGTAAGATGTTAAGGCATGTACCGTCATTAGAAAGGTTAGATCTCTCTGGTACTCGGGCACTTGAAAAGATTCCTCAAGGCATGGAATGTCTATGCAACCTGAGGTATCTTAGAATGAATGGATGTGGTGAAAAGGAGTTTCCTAGTGGGTTGTTACCTAAGCTCTCTCACCTGCAAGTCTTTGTATTGGAG---------------------GAGTGGATTCCG---GTTGGAAAGGAAGTGGCATGGGTATGCCATTTTGAAGGTTACTCAGACTACGTGGAGTTTATC---------GATGAAACCAAATCACTAACCACATACCAAATTCTTGTAGGACCACTGGAT---TGCAGAAGGGTTTGGGGTAACTTGAGTATCGACAGAGATGGAGGTTTTCAGGTCATGTTTCCAAAGGACATTCAACAATTGACTATTGATAATAATGATGATGCAACAAGTTTATGCGATTTTTTATCTCTAATAAAGAATGCAACTGAACTGGAGGCTATCAAGATTTTTAGTTGCAATAGCATGAAGAGCTTGGTTTCATCTTCTTGGTTCTACAACGGTATATTTTCTGGTCTTAAACAGTTTAATTGTTCTGGTTGTAAGAGCATGAAGAAGTTGTTCCCTCTTGTCTTGCTGCCAAGCCTCGTAAACAGCAATATC------------GAAGTAATCTATGCAACGCCAAAAGAATGGTGGGAGTCAGTAGTGGATTGTGAGAAGCTGCCAATTTGTCTTCCGTTGCTTGAAAATGGCCAGCCATCTCCTCCCCCTTCTCTTAAAGAATGGTGGGAGTCAGTAGTGGAGTGGGAGCATCCTAACGCTAAGGATGTCCTTCGTCCCTTTGTACAG---------------------------------------------------------------------------------------------------------------------------------------------------------------------
>POPTR_0031s00510.1
---------------------------------------------------------------------------------------------------------------------------------------------------------------------------------------------------------------------------------------------------------------------------------------------------------------------------------------------------------------------------------------------------------------------------------------------------------------------------------------------------------------------------------------------------------------------------------------------------------------------------------------------------------------------------------------------------------------------------------------------------------------------------------------------------------------------------------------------------------------------------------------------------------------------------------------------------------------------------------------------------------------------------------------------------------------------------------------------------------------------------------------------------------------------------------------------------------------------------------------------------------------------------------------------------------------------------------------------------------------------------------------------------------------------------------------------------------------------------------------------------------------------------------------------------------------------------------------------------------------------------------------------------------------------------------------------------------------TTAAGGCATGTACCGTCATTGGAAAGGTTAGAACTCCATTATACT---ACACTTGAAAAGATTCCTCAAGGCATGGAATGTCTATGCAACTTGAGGTATCTTAGAATGAATGGATGTGGTGAAAAGGAGTTTCCTAGTGGGTTGTTGCCTAAGCTCTCTCACCTGCATGTCTTTGTATTGGAG---------------------GAGTGGATTCCTAAAGTTGGAAAGGAAGTGGGATGCGAATGCCATTTTGAAGGTTACTCAGACTACGTGGAGTATCTCCGCAAATCTGCTGACACCAAATCACTAAGCACATACAAAATTTGTGTAGGACTACTGGAT---TGCAGAAGGGTTTGGGGTAGCTTGAGTATCGACAGAGATGGAGATTTTCAGGTCATGTTCTCGAAGGACATTCAACAACTTGACATTTATAATTAT---GATGCAACAAGTTTATGCGATTTTTGGTCTCTAATAAAGAATGCAACTGAACTGGAGGTTATCAACATTAAGTATTGCAATAGCATGGAGAGCTTGGTTTCATCTTCTTGGTTCTACAAAGATATATTTTCTGGTCTTAAACGGTTTAATTGTTCTGGTTGTAAGAGCATGAAGAAGTTGTTCCCTCTTGTCTTGCTGCCAAGCCTCGTAAACAGCAATATCGTG------------------------------------------------------------------------------------------------------------------------------GAATGGTGGGAGTCAGTAGTGGAGTGGGAGCATCCTAACGCTAAGGATGTCCTTCGTCCCTTTGTAGAG------------------------------------------------------------------------------------------------------------------------------------------------------------------TGC
>POPTR_0661s00220.1
------------------------------------------------------------------------------------------------------------------------------------------------------------------------------------------------------------------------------------------------------------------------------------------------------------------------------------------------------------------------------------------------------------------------------------------------------------------------------------------------------------------------------------------------------------------------------------------------------------------------------------------------------------------------------------------------------------------------------------------------------------------------------------------------------------------------------------------------------------------------------CCTATTTCGAAGGAAGAAGCTTGGGCTTTGTTTATTGAGAGACTTGGACACGACACAGCACTTTCTCCGGAAGTGGAACAAATTGCAAAATTTGTGGCAAGGGAATGTGATCGTTTGCCACTAGGAATTATAACCATGGCTGCAACCGGAGTGGTTGACGTACGTGAGTGGAGGAATGCATTGGAGGAATTGAAAGAATCAAAAGTTAGAAAAGATGATATGGAGCCTGAGGTATTCCACGTATTGAGATTTAGTTATAACCATCTAAGTGATTCAGCACTACAACAAAGTTTCTTGTACTGTGCATTATTCCCAAAGGACTTCAAGATCCGTTTGATAGCTTATTTGATTAAAGGGCTAAAGAGTAGGGAGGCAGAATTTAACAAAGGCCACTCGATCCTTAATAAACTTGAA------------------------------------------------------------CATGACTTGATTAGGGACATGGCCATCCAAATACTACAAGAGAACTCTCAAGGCATGGTCAAAGCAGGTGCACAGTTAAGAGAATTGCCGTGGACAGAGCATCTTATGAGAGTTTCACTGATGCATAACGAGATTAAAGAAATTCCTTCCAGCCATTCACCAAGGTGTCCCTATCTTTCAACTCTATTGCTATGCAGAAACTCAGAGATGCAATTTATTGCAGATTCATTTTTTGAGCAGTTGCGTGGACTCAAGGTTCTTGATCTG---GATTCTGTCTCTGAATTGGTGAGTCTCACTGCATTACTGCTCATTGGTTGTAACATGTTAAGGCATGTACCGTCATTAGAAAGGTTAGATCTCTCTGGTACTTGGGCACTTGAAAAGATTCCTCAAGGCATGGAATGTCTATGCAACCTGAGGTATCTGAGAATGAATGGATGT------------------------------------------------------------------------------------------------------GTTGGAAAGGAAGTGGCATGCGCATGCCATTTTGAATATTACTCAGACTACGTGGAGTATGTC---------GATGAAACCAAATCACTAACCACATACCAAATTCGTGAAGGACTACCGGAT---TTCAGAAGGGTTTTGAGTAACTTGAGTATCGACAAAGACGGAGATTTTCAGGTCATGTTCTTGAAGGACATTCAACACCTGGTCATTGATAATTATGATGATGCAACAAGTTTATGCGATTTTTGGTCTCTAATAAAGAATGCAACTGAACTGGAGGCTATCGAGATTAGTAGTTGCAATAGCATGGAGAGCTTGGTTTCATCTTCTTGGTTCTATAGTGGTATATTTTCTGGTCTTAAAGAGTTTAAGTGTTATGGATGTCGTAGGATGAAGAAGTTGTTCCCTCTTGTCTTGCTGCCAAGCCTCATAAAC------------------------------------------------------------------------------------------------------------------------------------------GAATGGTGGGAGTCAGTAGAGGAGTGGGAGCATCCTAACACTAAGGATGTCCTTCGTCCCTTTGTAAGG------------------------------------------------------------------------------------------------------------------------------------------------------------------GGA
>POPTR_0031s00330.1
ATGGATGATGGTCGTTTCAACTGTACATTTTGTGGCTTTAAATTTGCTGCTGCTGCTTCCATTTCAAGGATCAAATGGCATTTGTCAGGAGAGGAAGGGCATGGTGTTGCAGTTTGTGGACAAGTTCCTGAACAAGTTCAAGAAGCAGCTTTACAAGCTGTGCATGGTCGCAACAAAAGACATAAAGGCATAGCAAGTTCAAGCAATTTTAATGATAATCCCATTTCAACCACTCCACAAGAACAAAACAATGAGGTCGACAATTTGGCAGGAGATGGAGGAACGACACAAGCAGCGGATAGAATGGAGGATGATGGAGGAGTAGCGCAGCCTGGTGCAGGAGCTAGCTCTTCTGGAGGGCTTACAGGCAACACAAATGAGACTCCAGGAGATGCAGTACCAACGACAAAGCTGGTGGGTCAAGCATTCAAAGACCATAAGAAGACTATCTGGTCTTGGTTGATGCACGATGAAGTTTCAACTATTGGCATCTATGGGATGGGTGGA---------------------------------------------------------------------------------------------------------------------------------------------------------------------------------------------------------------------------------------------------------------------------------------------------------------------------------------------------CCTATTTCGAAGGAAGAAGCTTGGGCTTTGTTTATTGAGAGACTTGGACACGACACAGCACTTTCTCCGGAAGTGGAACAAATTGCAAAATCTGTGGCAAGGGAATGTGCTGGTCTGCCGCTAGGAATTATAACCATGGCTGCAACCGGAGTGGTTGACGTACGTGAGTGGAGGAATGCATTGGAGGAATTGAAAGAATCAAAAGTTAGAAAAGATGATATGGAGCCTGAGGTATTCCACATATTGAGATTTAGTTATAACCATCTAAGTGATTCAGCACTGCAACAATGTTTCTTGTACTGTGCATTATTCCCGGAGGACTTCAAGATCCGTTTGGTAGCTTATTTGATTAAAGGGCTGAAGAGTAGGGAGGCAGAATTTGACAGAGGTCATTCGATGCTTAATAGACTTCAAGGTAATGATAGATAT---------------------------------------------CATGACTTGATTAGGGACATGGCCATCCAAATACTGCAAGAGAACTCTCAAGGAATGGTTAAAGCAGGTGCACAATTAAGAGAATTGCCGTGGACAGAGAATTTTACAAGAGTTTCACTGATGCATAACCATATTCAAGACATTCCTTCCAGCCATTCACCAAGGTGTCCCAGTCTTTCAACTCTATTGTTATGTGAAAATTCAGAGTTGAAATTTATAGCAGATTCATTTTTTGAGCAGTTACGTGGGCTCAAGGTTCTTGATCTG---GATTCTGTCTCTGAATTGGTGAATCTCACTGCATTACTGCTCATTGGTTGTCATATGTTAAGGCATGTACCGTCATTAGAAAGGTTAGATCTCTCTGGTACTTGGGCACTTGAAAAGATGCCTCAAGGCATGGAATGTCTATGCAACCTGAGGTATCTTAGAATGAATGGATGTGGTGAAAAGGAGTTTCCTAGTGGGTTGTTACCTAAGCTCTCTCACCTGCAAGTCTTTGAATTGAAAAGTGCCAAAGATAGAGGTGGACAATATGCTCCG---GTTGGAAAGGAAGTGGCATGCGGATGCCATTTTGAAGGTTACTCTGACTTTGTGGAGTATCTC---------GATGAGACCCAATCACTAAGCAAATACCAAATTGTTGTAGGACTGCTGGAT------AGAAGTTTTTTGGATAACTTGAGTGTAAACAGAGATGGAGATTTTCAGGACATGTTTCCAAAGGACATTCAACAACTTATCATTGATAAATGTGAAGATGCAACAAGTTTATGCGATATTTTCTCTCTAATAAAATATACAACGCAACTGGAGATTATATGGATTAGGGATTGCAATAGCATGGAGAGCTTGGTCTCATCTTCTTGGTTATATAATGGAATATTTTCTAGTCTTGGAGTGTTTTATTGCTATGGATGTAGAAGTATGAAGAAGCTGTTCCCTCTTGTCTTATTGCCACACCTCGTAAAC------------------------------------------------------------------------------------------------------------------------------------------GAATGGTGGGAGTCAGTAGTGGAGTGGGAGCATCCTAAAACTAAGGATGTGCTTCGTCCCTTTGTAAAG------------------------------------------------------------------------------------------------------------------------------------------------------------------TTA
