# Supplementary material for: Impact of recurrent gene duplication on adaptation of plant genomes
Source: BMC Plant Biol. 2014 May 31;14:151. doi: 10.1186/1471-2229-14-151 (PMC4049390; doi:10.1186/1471-2229-14-151)
Supplement: Additional file 4 — Contains the cleaned alignments of the clusters with codons under selection. [file 1471-2229-14-151-S4.zip › 4437544801233534_add4/Additional_file_4/Poptrcluster27_large_aligned.fasta]

>POPTR_0019s01100.1
ATGGTTCGATCAAATGATCCATTTTGGAATGATGTTGAAGATATGAATAAT---GGCATGAAGTGTAAATTTTGTGGGCATTTATTTTCCGAGAATACTTCCATTTCGAGGATCAAATGGCATTTGTCAGGAGTGAAAGGGTGGGGTGTTAAAATATGTGAGAAAGTTCCTGAAGAAGTTCAAAATGTAGTCCGTGCAGCAATG---CCTCCAGAAAAAAAACTTAAAACCGTAGCAGGCTCAAGCAATAACAAGGTCACTATTGCAGTTTTAGCTTCTGCCCAAGAACAAAACAATGATGAAGTG------------TTCGTTGGAGAGCGCGAACATTGGCTGAGTAGC------------GACATTGAGCTTCTG---GAGAGAACATCAATTAATCAAGCTGATGAGCCTCGAGGAGATCCATCCCAGCCAACAGATCCATTGTGTCTTGACCATGGAAGATATTATGATCGACCCCGTGCTCCATTAGTAAACAATGATGTAATTCTGAATCTTGTGGAGGACATG------------------------------------------------------------------------------------------------------------------------------------------------------------------------------------------------------------------------------------------------------------------------------------------------------------------------------------------------------------------------------------------------------CTGGTGGGTCAAGCATTCGAAGACCACAAGAAGACTATCTGGTCTTGGTTAATGCATGATAAAGTTTCAAGAATTAGCATCTATGGGATGGGCGGAGTGGGTAAGACGACGTTGGTGACACACATATATAATCAGCTTCTAGAAAGACCAGACACTTTCAATCATGTTTTCTGGATTACTGTTTCACAAGATACCAGCATAAACAGTTTGCAGAAAAGTTTCGCAAGATGTATTGGTTTAGATCTTTCTAATGAAGATGAGGAGCTGCACAGAGCGGTCATATTGAGAAAAGAATTAATGAAGAAAAAGAAATGGGTTTTGATTTTAGATGATCTGTGGAAGGCTTTTGACTTACAAAAGCTGGGAATTCCTGACCAAGTT---GGATGCAAGTTGATTATTACAACTCGATCAGGAAGAATTTGTCAACAGATGAAAACCCAACACACAATCAAAGTGCAGCCTATTTTGAAGGAAGAAGCTTGGATTTTGTTTATTGAGAGGCTTGGAAATGACATAGCACTTTCTCCAGAAGTGGAACGAATTGCAGTAGATGTTGCAAGGGAATGTGCCGGTTTGCCATTGGGAATTATTACAATGGCAGGAAGCATGAGGGGAGTGGATGACCTACATGAGTGGAGAAATACATTGAAGAAATTGAAAGAATCAAAATTTAGAGACATGGAAGATGAGGTATTCCAGTTGTTGAGGTTGAGTTATGATCGGCTAGAAAATGATTTAGCACTACAACAATGTCTCTTGTATTGTGCATTATATCCTGAAGATCATAAGATTGAAAGGGAGGAGTTGATATGTTATTTGATTGATGAGGGAATAGTTGAAGGAACGAGTAGCAGACAAGCAGCATTTGACGAGGGCCACACGATGCTTAATAAACTTGAAAATGTTTGTTTACTGGAAAGTTGTTTTGATCGT---------CATAGATGTGTCAAGATGCACGACTTGATTAGGGACATGGCCCTCCAAATACTCCAAATGAACTCTCCAGTTATGGTCAGGGAATATGAGGAAGAAATACCAGATGTGGATATGTGGAAAGAAGATCTAGTGAGAGTCTCTTTGAAGGATTGTTATTTCAAGGAAATTCCATCCAGCCATTCACCAAGGTGTCCCAATCTGTCAACTCTGTTGTTACGCAATAATGAAGGGTTGGAATTTATTGCAGCTTCTTTTTTTGAGCAATTGCACGGACTCAAGGTTCTTAATCTGTCTCATACAAATATCATAAATTTGCCTGATTCTGTTTCTGAATTGGTGAGTCTTACTGCATTATTGCTCAAAGGGTGTGTGAACTTAAGGCTTGTACCATCATTAAAAAAGCTCAAGGCACTGAAGAGGTTAGACCTCTCTCGTACT---GCACTTGAAAAGATGCCTCAAGGCATGGAATGTGTATCCAACCTGAGATATCTTAGGATGAATGGATTTGGGGAAAAGGAGTTTCCTAATGGGATATTACCTAAACTCTCTCACCTACAAGTCTTTGTATTAGAG------------CTTACTTGTCCGATAATAGTCAAAGGAAAGGAAGTAGGATGCTTGAAGGAGTTGGAAACTGTGGTATGCCATTTTGAAGGTCAATCTGACTTTGTGGAGTATCTTAATTCTCGGGACAAGACCCAATCACTAAGCACATACCAAATCTTTGTAGGACTGCTGGATGAA---------------------ATG------------------TATCACACAAGTAAAACAATTGCCTTGTGTAATTTGAGTATCAATAGGGATGGAGATTTTCAGGTCATGTTCCCAAATGACATTCAAGAACTGGTTATTTATGTTTCCTCTCTAATAAAGTATGCAACTTGCTCTGCTCCCTTACCATTGCCATCTTATAATGGTATATTTTCTGGTCTTAAAGAGTTTAATTGCTATGGATGTAGAAGTATGAAGAAGTTGTTCCCTATTCTCTTGCTACCA------------------------------------------------------------------------------------------------------------------------------------------------------------------------------------------------------------------------------------------------------------------------------------------------------------------------------------------------------------------------------------------------------------------------------------------------------------------------------------------------------------------------------------------------------------------------------------------------------------------------------------------------------------------------------------------------------------------------------------------------------------------------------------------------------------------------------------------------------------------------------------------------------------------------------------------------------------------------------------------------------------------------------------------------------------------------------------------------------------------------------------------------------------------------------------------------------------------------------------------------------------------------------------------------------------------------------------------------------------------------------------------------------------------------------------------------------------------------------------------------------------------------------------------------------------------------------------------------------------------------------------------------------------------------------------------
>POPTR_0019s01020.1
ATGAGTCGACCAAATGATCCTTTTTGGGAATATGTTGAAAAGATGGATGGTGGTAGCATGACGTGTACGTTTTGTGGGCATTGTTTTTCCCAAGGTACTTCCGTTACGAGGATCAAATTGCATTTGGCAGGAGTGAAAGGGCGTGGTGTTAAAATTTGTGAAAACGTTCCAGAAGAAGTTCGAGATGCAGCTTGTGAAGCAATT---CCTCCAGAAAAGAAACTTAAAACTGTTGCGGGCTCAAGCAGTAACGAGGTCGCTAATGCAATTTCAGCTTCAACGCAAGAACGGAACAAT---GAAGTGACACATGTAGAG---------------------------------ATTGGAAGGGCTGAACTTGTGCAGCTGGAGGAGAGGCCATGGATTAATCAAGCAGATGAGCCTCGAGGAGATTTATCCCGACCAACAGAT------------------------------GCTCAACTCTGTTCTCCATCAGTAAACAATGATGCCAATATGAACGATGTGCAGAACATGGTTGCAGTCAGGACAGAACCAGTACTGGTTCAAGTGTTGGAACAAAGCAATGCAGAACTTGACAGTTTGGCAGGGCATGCTGGGAGGATACAAGTGGGAGTACATGGCATGGAACTAGGTGCGGAGGAAGAGAGAATTTGTCCGAACTTAGCGGCAAATAGCATGGAAAACACTGGTGATGGATCTAGTCAGCATTCCAGGAGACTCATAATTGATGCACATGATAATACA---GCTACACAAAGAATAGATCTGATGCAACAATTAGAAGGGAAACCTTGGGATCAGATT---GCCATCTTAGTGCAGCCTGGAGCAGGAGCTTGCTCTTCTGGAGGGGCTGCATGCAACACAAATAAGAATAAAGGATATGCACTCCCAACGAGAAAAATG------------------------------ACCATCTCATCTTTGTTGATGCGCAATGAAGTTTCAAGTATTGGTATCTATGGGATGGGCGGAGTGGGAAAGACCACATTGGTGACGCACATTTATAATCAGCTTCTAGAAAGACCAGACACT------CATGTTTACTGGGTTACTGTTTCACAGGATACCAGCATTAATAGATTGCAGACAAGTCTCGCAAGACGTATTGGTTTAGATCTTTCCAGTGAAGATGAGGAGCTGCATAGAGCGGCCGCGTTGAAAGAAGAATTAAAAAAGAAACAAAAATGGGTTCTGATTTTAGATGATTTGTGGAAGGCTTTTGACCTACAAAAGCTGGGAGTTCCTGACCAAGTT---GGATGCAAGCTAATTCTTACAACTCGATCAGAAAAGGTTTGTCAATACATGAAAACCCAACACACAATCAAAGTGCAACCTATTTCGGAGAGAGAAGCTTGGACTTTGTTTACTGAGAGACTTGGACATGACATAACATTTTCTTCAGAAGTGGAACGAATTGCTGAGGATATTGTAAGGGAATGTGCTGGTTTGCCATTGGGAATTATTACAATGGCGGGAAGCATGAGGGGAGTGGAGCAGCCACATGAGTGGAGGAATACATTGAAGAAATTGAAAGAATCAAAATGTAGGGAAATGGAAGATGAGGTATTCCGGTTATTGAGGTTTAGTTATGATCAGTTA---AATGATTTAGCACTACAACAATGTCTCTTGTATTGTGCATTGTATCCTGAAGATCATGAGATTAAAAGGGAGGAGCTGATAGGTTATTTGATCGATGAGGGAATAATTGAAGAAATGAGGAGCAGGCAAGCAGCGTTTGACGAGGGCCACACGATGCTTGATAAACTTGAAAAAGTCTGTTTAATGGAAAGAGCT---------GGTGATTATCATAGATGTGTCAAGATGCATGACTTGATTAGGGACATGGCCCACCAAATACTCCGAACAAACTCTCCAATCATGGTTGGGGAATATAATGATGAATTACCAGATGTGGATATGTGGAAAGAGAATCTAGTGAGAGTCTCTCTGAAGGATTGTTATTTCGAGGAAATTCCTTCTAGCCATTCACCAATGTGTCCCAATCTTTCAACTCTATTGATATGTGGTAATGAAGTGTTGCAATTTATTGCAGATAATTTTTTCCAACAATTGCATGGGCTCAAGGTTCTTGATCTGTCTCGTACAAGCATCATAAAATTGCCTGATTCTGTCTCTGAACTAGTGAGTCTCACTGCATTATTGCTCAAAGAATGTGAGAATTTAAGGCACATACCATCATTAGAAAAGCTCGGAGCGCTGAAGAGGCTAGATCTCCATGGTACTTGGGCACTTGAAAAGATACCTCAAGGCATGCAATGTCTATCCAACCTGAGGTATCTGAGGATGAATGGATGTGGTGAAAATGAGTTTCCTAGTGAGATATTACCAAAACTCTCTCACCTGCAAGTCTTCGTATTAGAGGAGATT---------------CCAGTAACAGTTAAAGGAAAGGAAGTAGGATGCTCGAGAAAGTTGGAAAATTTG------------------------------------TATCTTAATTCTCGGGATAAGATCCGATCACTAAGTACATACTGTATTTTTGTAGGACCACGGGATGAA------------------------------------------TATGGCAAAAGTAAAACAGTTTGGTTGGGTAATTTGTGTAACAATGGAGATGGAGATTTTCAAGTCATGTTCCCAAATGACATTCAACAACTGTTTATTTTTGTTTCCTCTCTAATAAAGCATTCAATTTACCCTTCTCCAACACCATTGCCATCTTATAATGGTGTATTTTCTGGTCTTAAAGAGTTCAATTGCTCTGGATGTAGAAGTATGAAGAAGTTGTTCCCTCTTGTCTTGCTGCCAGGTGGAACAAGATCAGATGAAGAAAGCAGCAACAACACCGAATTCAAACTCCCAAAGTTAAGAGAACTGATATTGGAAGAATTACCAAAACTGCAAAGAATTTGTAGTGCAAAATTGATTTGTGATTCTCTCCAACAAATTAAAGTAACGAATTGCAATAGCATGAAAATCTTGGTTCCATCTTCTTGGATTTGCCTCATAAACCTAGAT------------------GAAGTAAGGAATTGCGGTAGCATGGAAATCTTGGTTCCA---CACGTAAACGTAGAAAGGATTACAGTTGCAACATGTAAGAAGATGAAGGAGATAATTGGTGGAACAAGATCAGATGAAGAAGGGGATATGAGTGAAGATAGGAATTGCGATAGCATGGACATTTTGGTTCCATCTTCTTGGATTTGCCTCGTAAACCTAGAAAGGATTACAGTTGAAAGATGTAAGAAGATGGAGGAGATAATTGGTGGAACAAGATCAGATGAAGAAGGGGTTATGGGTGAAGATAGCTGCAACACCGAATTCAAACTCCCAAAGTTAAGATCTCTAGCATTGAGGGGGTTACCAAAACTCAAAAGTATTTGTAGTGTAAAACTGATTTGCGATTCTCTCCAACAAATTAAAGTATGG---------------------------------------------------------------------------------------------------------------------------------------------------------------------------------------------------------------------------------------------------------------------------------------------------------------------------------------------------------------------------------------------------------------------------------------------------------------------------------------------------------------------------------------------------------------AGAATTGAAGTA------------------------------------------------------------------------------------------------------------------------------------------------------------------------------------------------------------------------------------------------------------------------------------------------------------------------------------------------------------------------------------------------------------------------------------------------
>POPTR_0019s01050.1
ATGAGTCGACCAAATGATCCTTTTTGGGAATATGCTGAAAAGATGGATGAT---AGCATGACGTGTACGTTTTGTGGGCATTGTTTTTCCCAAGGTACTTCCGTTACGAGGATCAAATTGCATTTGGCAGGAGTGAAACGGCGTGGTGTTAAAATTTGTAAAAATGTTCCAGAAGAAGTTCGAGATGCAGCTTGTGATGCAGTTAATCCTCCAGAAAAGAAACTTAAATCTGTTGCGGGCTCAAGCAGTAACGAGGTCGCTAATGCAATTTCAGCTTCAACGCAAGAACAGAACAAT---GAAGTGACCCATGTAGAG---------------------------------ATTGGAGAGGCTGAACTTGTGCAGCTGGAGGAGAGGCCATCAATTAATCAAACAGATGAGCCTCGAGGAGATTCATCCCGACCAACAGAT------------------------------GATCAACTCTGTTCTCCATCAGTAAACAATGATGCCAATATGAACGATGTGCAGAACATGGTTGCAGTCAGGATAGAACCAGTACCGGTTCAAGTGTTGGAACAAAGCAATGCAGAAGTTGACAGTTTGGCAGGGCATGCTGGAAGGATACAAGTGGGAGTTCATGGCATGGAACAAGGTGCGGAGGAAGAGAGAATTTGTCCGAACTCAGCGGCAAATGGCATGGAAAACACTGGTGATGGATCTAGTCAGCATTCCAGGAGACTCATGATTGATGCACATGATAATACAGAAGCTACACAAAGAATAGATCTAGTGCAACGATTAGAAGGGGAAACTTGGGGTCAGATGAATGCAATCTTAGTGCAGCCTGGAGCA---GCTTGCTCTTCTGGAGGGGCTGCATGCAACACAAATAAGATTAAAGGAGATGCACTGCCAACGAGAAAAATGGTGGGTCAAGCATTCGAAGAACATAAGAAGACTATCTCATCTTTGTTGATGCGCAATGAAGTTTCAAGTATTGGTATCTATGGGATGGGCGGAGTGGGAAAGACCACATTGGGGACACATATACATAATCAGCTTCTAGAAAGACCAGAGACT------CCTGTTTACTGGATTACTGTTTCACATAATACCAGCATTCCTAGATTGCAGACAAGTCTCGCAGGACGAATTGGTTTAGATCTTTCCAAGGTAGATGAGGAGCTGCATAGAGCGGTAGCGTTGAAAAAAGAATTAATGAAGAAACAGAAATGGATTCTGATTTTAGATGATTTGTGGAAGGCTTTTGACCTGCAAAAGCTGGGAGTTCCTGACCAAGTTGAGGGATGCAAGCTGATTCTTACATCTCGATCAGCAAAGGTTTGTCAACAGATGAAAACCCAACACACGATAAAAGTGCAGCCTATTTCGGAGAAAGAAGCTTGGACTTTGTTTATTGAGAGACTTGGACATGACATAGCATTTTCTTCAGAAGTGGAAGGAATTGCTTTGAATGTTGTAAGGGAATGTGCTGGTTTGCCATTGGGAATTATTACAATAGCAGCAAGCATGAGAGGAGTGGATGAGCCACATGAGTGGAGGAATACATTGAAGAAATTGAAAGAATCAAAATATAAGGAAATGGAAGATGAGGTATTCCGATTATTGAGGTTTAGTTATGATCAGCTA---AATGATTTAGCATTACAACAATGTCTCTTGTACTGTGCATTGTATCCTGAAGATCATAGGATTGAAAGGGAGGAGCTGATAGGTTATTTGATCGACGAGGAAATAATTGAAGGAATGAGGAGCAGGCAAGCAGCATTTGACGAGGGCCGCACGATGCTTGATAAACTTGAAAAAGTCTGTTTATTGGAAAGAGCT---------GGTGATCATAGTACAACTGTCAAGATGCATGACTTGATTAGGGACATGGCCCACCAAATACTCCAAACAAACTCTCCAGTCATGGTTGGGGGATATAATGATAAATTACCAGATGTGGATATGTGGAAAGAGAATCTAGTGAGAGTCTCTCTGAAGCATTGTTATTTCGAGGAAATTCCTTCTAGTCATTCACCAAGATGTCCCAATCTTTCAACTCTATTGCTGTGTGATAATCCTTATTTGCAATTTATTGCAGATTCTTTTTTCACACAATTGCATGGGCTCAAGGTTCTTGATCTGTCTCGTACAGAAATCATAGAATTGCCTGATTCTGTCTCTGAACTGGTGAGTCTCACTGCATTATTGCTCAAACAATGTGAATATTTAATACATGTACCATCATTAGAAAAGCTCACAGCACTGAGGAGGCTAGATCTCTCTGGTACTTGGGAACTTGAAAAGATACCTCAAGACATGCAATGTCTATCTAACCTGAGGTATCTGAGGATGGATGGATGTGGTGTAAAGGAGTTTCCTACTGGGATATTACCAAAACTCTTTCACCTACAACTCTTCATGTTAGAGGGGACTAATTAT---------CAAGTAACAGTTAAGGGAAAGGAAGTAGGATGCTTGAGGGAGTTGGAAAATTTGGTATGCAATTTTGAAGGTCAATCTGACTTTGTGGAGTATCTCAATTCTCGGGATAAGACCCGATCACTAAGTACATACGATATTTTTGTAGGACCACTGGATGAAAAGCGTGAACTGAAAAGC---------------------------------------------------------------------------------------------------------------------------------------------------------------------------------------------------------------------------------------------------------------------------------------------------------------------------------------------------------------------------------------------------------------------------------------------------------------------------------------------------------------------------------------------------------------------------------------------------------------------------------------------------------------------------------------------------------------------------------------------------------------------------------------------------------------------------------------------------------------------------------------------------------------------------------------------------------------------------------------------------------------------------------------------------------------------------------------------------------------------------------------------------------------------------------------------------------------------------------------------------------------------------------------------------------------------------------------------------------------------------------------------------------------------------------------------------------------------------------------------------------ATGATTGAAGTT------------------------------------------------------------------------------------------------------------------------------------------------------------------------------------------------------------------------------------------------------------------------------------------------------------------------------------------------------------------------------------------------------------------------------------------------
>POPTR_0019s01080.1
---------------------------------------------------------------------------------------------------------------------------------------------------------------------------------------------------------------------------------------------------------------------------------------------------------------------------------------------------------------------------------------------------------------------------------------------------------------------------------------------------------------------------------------------------------------------------------------------------------------------------------------------------------------------------------------------------------------------------------------------------------------------------------------------------------------------------------------------------------------TCAGAGCAACCTGGCGCAGGAGCTAGCTCTTCTGGAGGGGTTGCAGGCAACACAAATAAGATTAAAGGAGATGCACTGCCAACGAGAAAAATGGTGGGTCAAGCATTCGAAGAACACAAGAAGACTATCTCATCTTTGTTGATGCGCAATGAAGTTTCAAGTATTGGCATCTATGGGATGGGCGGAGTGGGAAAGACGGCATTGGTGACACATATACACAATCAGCTTCTAGAAAGACGAGACACT------CATGTTTACTGGATTACTGTTTCACAAAATACCAGCATTCATAGATTGCAGACAAGTCTCGCAGGACGAATTGGTTTAGATCTTTCCAAGGTAGATGAGGAGGTGCATAGAGCGGTAGCGTTGAATAAAGAATTAATGAAGAAACAGAAATGGGTTCTGATTTTAGATGATTTGTGGAAGGCTTTTGACCTCCAAAAGCTGGGAGTTCCTGACCAAGTT---GGATGCAAGCTGATTCTTACATCTCGATCAGCAAAGGTTTGTCAACAGATGAAAACCCAACACACCATCAAAGTGCAGCCTATTTCGGAGAGAGAAGCTTGGACTTTGTTTATTGAGAGACTTGGACATGACAGAGAACTTTCTCCAAAAGTGAAACGAATTGCTGTGGAAGTTGTAAGGGAATGTGCTGGTTTGCCATTGGGAATTATTACGATGGCAGGAAGCATGAGGGGAGTGGATGAGCCACATGAGTGGAGGAATACATTGAATAAGTTGAAAGGATCAAAATACAGAGACATGGAAGATGACGTATTCCGGTTGCTGAGGATTAGTTATGATCAGTTGGATAATGATTTAGCATTACAACAATGTCTCTTATATTGTGCATTGTATCCTGAAGATTATCAGATTGAAAGGGAGGAGCTGATAGGTTATTTGATAGATGAGGGAATAATTGAAGAAATGAGGAGCAGGCAAGCAGCATTTGACGAGGGCCACACGATGCTTGATAAACTTGAAAAAGTCTGTTTATTGGAAAGAGCT---------GGTGATCATAATACAAGTGTCAAGATGCATGACTTGATTAGGGACATGGCCCACCAAATACTCCAAACAAACTCTCCAGTCATGGTTGGGGGATATTATGATGAATTACCT---GTGGATATGTGGAAAGAGAATCTAGTGAGAGTCTCTCTGAAGCATTGTTATTTCAAGGAAATTCCTTCTAGTCATTCACCAAGATGTCCCAATCTTTCAACTCTATTGCTGTGTGATAATGGACAGTTGAAATTTATAGAAGATTCTTTTTTCCAACATTTGCATGGGCTCAAGGTTCTTGATCTGTCTCGTACAGACATCATAGAATTGCCTGGTTCTGTCTCTGAACTGGTGAGTCTCACTGCATTATTGCTCGAAGAATGTGAGAATTTAAGGCATGTACCATCATTAGAAAAGCTCAGAGCACTGAAGAGGCTAGATCTCTCTGGTACTTGGGCACTTGAAAAGATACCTCAAGACATGCAATGTCTATCCAACCTGAGGTATCTGAGGATGAATGGATGTGGTGAAATGGAGTTTCCTAGTGGGATATTACCAATACTCTCTCACCTGCAAGTCTTCATATTAGAG---ATTGATGAT---------CCAGTAACAGTTACAGGAGAGGAAGTAGGATGCTTGAGGGAGTTGGAAAATTTGGTATGCCATTTTGAAGGTCAATCTGACTTTGTGGAGTATCTCAATTCTCGAGATAAGACTCGATCACTAAGTACATACAGTATTTTCGTAGGACCACTGGATGAA------------------ATA---------------------CATGGCGGAAGTAAAACAGTTTGGTTGGGTAATTTGTGTAACAATGGAGATGGAGATTTTCAAGTCATGTTCCCAAATGACATTCAAGAACTGTTTATTTTTGTTTCCTCTCTAATAGAGCATTCAATATGCCCTTCTCCAACACCATTGTCATCTTATAATGGTGTATTTTCTGGTCTTAAAGAGTTCAATTGCTCTGGATGTAGTAGTATGAAGAAGTTGTTCCCTCTTGTCTTGCTACCA---------------------------------------------------------------------------------------------------------------------------------------------------------------------------------------------------------------------------------------------------------------------------------------------------------------------------------------------------------------------------------------------------------------------------------------------------------------------------------------------------------------------------------------------------------------------------------------------------------------------------------------------------------------------------------------------------------------------------------------------------------------------------------------------------------------------------------------------------------------------------------------------------------------------------------------------------------------------------------------------------------------------------------------------------------------------------------------------------------------------------------------------------------------------------------------------------------------ACAACAACACCGAAT------------------------------------------------------------------------------------------------------------------------------------------------------------------------------------------------------------------------------------------------------------------------------------------------------------------------------------------------------------------------------------------------------------------------------------------------------------
>POPTR_0031s00200.1
------------------------------------------------------------------------------------------------------------------------------------------------------------------------------------------------------------------------------------------------------------------------------------------------------------------------------------------------------------------------------------------------------------------------------------GATTCATCCCGACCAGCAGAT------------------------------GATCAACTCTGTTCA---TCAGTAAACAATGATGTCAATATGAAAGATGTGCAGAACAAGGTTGGAGTCAAGACAGAACCAGTACTGTTTCAAGTGGTGGAACAAAGCAATGCAGAACCTGTCAGTTTGGCAGGGCATGCTGGAAGTATACAAGTAGGAGTTCATGGCATGGAACAAGGTGCGGAGGAAGAGAGAATTTGCCCGAACTTAGCGGCAAATGGCATGGAAAACCCTTGTGATGGATCTAGTCAGCATTCCAGGAGACTCATAATTGATGCACAAGATAATACA------------------------------------------------------------------------------CCCGGCGCAGGAGCTAGCTCTTCTGGAGGGGTTGCATGCAAAACAAATAAGATTAAAGGAGATGCATTACTAACGAGAAAAATGGTGGGTCAAGCATTCAACGACCACAAGGAGACTATCCAATCTTTGTTGGAGCACAATGAAGTTTCAAGCATTGGCATCTATGGGATGGGCGGAGTGGGAAAGACCACATTGGTGACACACATTTATAATCAGCTTCTAGAAAGACGAGACACT------CATGTTTACTGGATTACTGGTTCACAGGATACCAGCATTAATAGATTGCAGACAAGTCTCGCAAGACGTATTGGTTTAGATCTTTCCAGTGAAGATGAGGAGCTGCATAGAGCGGTCGCGTTGAAAAAAGAATTAATGAAGAAACAGAAATGGGTTCTGATTTTAGATGATTTGTGGAAGGCTTTTGACCTACAAAAGCTAGGAGTTCCTGACCAAGTT---GGATGCAAGCTGATTCTCACAACTCGATCAGAAAAGGTTTGTCAACAGATGAAAACCCAACACACGATCAAAGTGCAGCCTATTTCGGAGGAGGAGGCTTGGACCTTGTTTATTGAGAGACTTGGAGATGACATAGCACTTTCTTCAGAAGTGAAACGAATTGCTGTGGATATTGTAAGGGAATGTGCTGGTTTGCCATTGGGAATTATTACAATGGCAAGAAGCATGAGGGGAGTGGATGATCCATATGAGTGGACGGATACATTGAAGAAATTGAAAGAATCAAAATGTAGGGAAATGGAAGATGAGGTATTCCAGTTATTGAGGTTTAGTTATGATCAGTTA---AATGATTTAGCATTACAACAATGTCTCTTGTATTGTGCATTGTATCCTGAAGATCATGAGATTGAAAGGGAAGAGCTGATAGGTTATTTGATCGATGAGGAAATAATTGAAGAAATGAGGAGCAGGCAAGCAGCATTTGACGAGGGACACATGATGCTTGATAAACTTGAAAAAGTCTGTTTATTGGAAAGAGTT------------------CGTAGATATGTCAAGATGCATGTTTTGATTAGGGGCATGGCCCACCAAATACTCCAAACGAACTCTCCAGTCATGGTTGGGGATTTTCGTGGAGGATTACCAGATGTGGATATGTGGAAAGAGAATCTAGTGAGAGTCTCTCTGAAGCATTGTTATTTCAAGGAAATTCTTTCTAGTCATTCACCAAGATGTCCCAATCTTTCAACTTTATTGCTATGTGATAATGAAGGGTTGCAATTTATTACAGGTTCTTTTTTCACGCAATTGCATGGGCTCAAGGTTCTTGACCTGTCTCATACAAACATCACAAAATTGCCTAATTCTGTCTCTGAACTGGTGAGTCTCACTGCATTGTTGCTCAAAGAATGCAGAAATTTAAGGCATGTACCATCATTAGAAAAGCTCAGAGCACTGAAGAGGTTAGATCTCTCTGGTACTCGGTCACTTGAAATGATGCCTCAAGGCATGCAATGTCTATCCAACCTGAGGTATCTGAGGATGAATGGATGTGGTGAAAAGGAGTTTCCTCCTGGGATATTACCAAATCTTTCTCAACTGAAAGTCTTTATATTAGAGGAGATTGATTAT---------CCAGTAACAGTTGAAGGAAAGGAAGTAGGATGCTTGTGGGAGTTGGAAAATTTGGAATGCTATTTTAAGGGTCAATCTGACTTTGTGGAGTATCTCAATTCTCGGAATAAGATCCAATCACTAAGAAAATACCATATTTTCGTAGGATCACGGGATAAA------------------------GGTGAAATGAAGCTTGATTATGGCATAAGTAAAACAGTTTCGTTGGGTAATTTGCGTAACCAAGGAGATGGAGATTTTCAAGTCATGTTCCCAAAAGACATTCAACAACTGGTTATTTATGTTTCCTCTCTAATAGAGCATTCAACATACCCTTCTCCAACACCATTGCCATCTTATAATGGTGTATTTTCTGGTCTTAAAGTGTTCAATTGCTCTGGATGTAGTCGTATGAAGGAGTTGTTCCCTCTTGTCTTGCTGCCA------------------------------------------------------------------------------------------------------------------------------------------------------------------------------------------------------------------GAAAAAGGGGTTATGGGT------------------------------------------------------------------------------------------------------------------------------------------------------------------------------------------------------------------------------------------------------------------------------------------------------------------------------------------------------------------------------------------------------------------------------------------------------------------------------------------------------------------------------------------------------------------------------------------------------------------------------------------------------------------------------------------------------------------------------------------------------------------------------------------------------------------------------------------------------------------------------------------------------------------------------------------------------------------------------------------------------------------------------------------------------------------------------------------------------------------------------------------------------------------------------------------------------------------------------------------------------------------------------------------------------------------------------------------------------------------------------------------------------------------GTTCAGAATCCT------AACTACTTATTT------
>POPTR_0019s01010.1
ATGGTTCGATCAAATGATCCATTTTGGAATGATGTTGAAGATATGAATGAT---AGCATGAAATGTAAGTTTTGTGGGCATCCATTTGCCAAAGATACTTCCATTTCGAGGATCAAATGGCATTTGTCAGGAGTGAAAAGCCGTGGTGTTAAAATTTGTAAACATGTTCCAGAAGAAGTTCAAGATGCAGCCCGTGCAGCAATT---CCTCCAGAAAAAAAACGTAAGACTGCAGCAGGCTCAAGCAATAACGAGGTCATTAATCCAATTTCAGCTTCAGCGCAAGAACAGAACAAT---GAAGTG------------TCCCATGAAGCGCTCGAAGATTGGATAGCTAGC------------GAGATTGAACTTCTGGAGGATCGGACATCAATTAATCAAGCTGCTGAGCCTGGAGGAGATTCATCCCAGCCATCAGATCCATTGTGTCTTGACCATGGAAGATATTATGATCACCTCTGTGCTCCATCAATACACAATGATGTAATTATGGATGATGTGGAGAACATGGTTAGATTGAGGACAGAACCAGTG------------------------------------------------------------------------------------------------------------------------------------------------------------------------------------------------------------------------------------------------------------------------------------TTAGTGCAGCCTGGCGCTGGAGCTAGCTCTTCTGGAGGGGTTGCACGCAACACAAATGAGATTAAAGGAGATGCACTACCAACGAGAAAAATGGTGGGTCAAGCATTCAAGGACCACAAGGAGTCTGTCCAGTCTTTGTTGGAGCACGATGAAGTTTCAAGCATTGGCATCTATGGGATGGGCGGAGTGGGTAAGACCACATTGGTGACACATATACATAATCAGCTTCTAGAAAGAGCAGACACT------GATGTTTACTGGATTACTGTTTCACAAGATACCAGCATTAATAAATTGCAGACAAGTCTCGCAAGACGAATTGGTTTAGATCTTTCCAGTGAAGATGAGGAGCTGCATAGAGCGGTTGCGTTGAAAAAAGAATTAATGAAGAAACAGAAATGGGTTCTGATTTTTGATGATTTGTGGAAGGCTTTTGACCTCCAAAAGCTGGGAGTTCCTGACCAAATT---GGATGCAAGCTGATTCTTACAACTCGATCAGTCAAGGTTTGTCAACAGATGAAAACCCAACACACGATAAAAGTGCAGCCTATTTCGGAGAAAGAAGCTTGGACTTTGTTTATTGAGAGACTTGGACATGACATAGCATTTTCTTCAGAAGTGGAAGGAATTGCTTTGAATGTTGTAAGGGAATGTGCTGGTTTGCCATTGGGAATTATTACAATAGCAGGAAGCATGAGAGGAGTGGATGAGCCACATGAGTGGAGGAATACATTGAAGAAATTGAAAGAATCAAAATATAAGGAAATGGAAGATGAGGTATTCCGATTATTGAGGTTTAGTTATGATCAGCTA---AATGATTTAGCATTACAACAATGTCTCTTGTACTGTGCATTGTATCCTGAAGATCATAGGATTGAAAGGGAGGAGTTGATAGGTTATTTGATCGACGAGGAAATAATTGAAGGAATGAGTAGCAGGCAAGCAGCATTTGACGAGGGCCACACGATGCTTGATAAACTTGAAAAAGTCTGTTTACTGGAAAGTTGTTTTAATTAT---------CGTAAATGTGTCAAGATGCATGACTTGATTAGGGATATGGCCCACCAAATACTCCAAACGAACTCTCCAGTCATGGTTGGGGATTTTGTTGGAGGATTACCAGATGTGGATATGTGGAAAGAGAATCTAGCGAGAGTCTATCTGAAGGGTCGTTATTTGGAGGAAATTCCTTCTAGTCACTCACCAAGATGCCCCAATCTTTCAACTCTATTGCTATGTGATAATGAAAGGTTGCAATTTATTGCTGATTCTTTTTTCACACATTTGCATGGGCTCAAGGTTCTTGATCTGTCTCGTACTCGCATCATGGAATTGCCTGATTCTGTCTCTGAACTGGCGAGTCTCACTGCATTATTGCTCGAAAAATGTAAGAATTTAAGGCATGTACCATCATTAGAAAAGCTCAGAGCACTGAAGAGGCTAGATCTCTCTGGTACTACGGCACTTGAAGAGATACCTCAAGGCATGCAATGTCTATCCAACCTGAGGTATTTGAGGATGAATGGATGTGGTGAAAAGGAGTTTCCTAGTGGGATATTACCTAAACTTTCTCACCTGCAAGTATTCATATTAGAGCAGATTAATTAT------------------------------------------------------------------------------------------------------------------------------------------------------------------------------------------------------------------------------------------------------------------------------------------------------------------------GTTTCCTATTTGATAGAGCATTCAATTTGCCCTTCTCCAACACCATCGCCATCTTATAATGGTGTATTTTCTGGTCTTAAAGTGTTCAGTTGCTATGGATGTACTAGTATGAAGAAGTTGTTCCCTCTTGCCTTGCTGCCAGGTGGAAGAAGATCAGATGAAGAAAGCAGC------ACCGAATTCAAACTCCCAAAGTTAAGATCTCTGGCATTGTTTAATTTACCAGAACTGAAAAACATTTGTAGTGCAAAGCTGACGTGCGATTCTCTCCAAAAAATTGAAGTATGGAATTGCAACAGCATGGAGATCTTGGTTCCATCTTCTTGGATTTCCCTCGTAAACCTAGAA------------------GAAGTATGGAATTGCAACAGCATGGAGATCTTGGTTCCATCTCTCGTAAACCTAGAAAAGATTACAGTTAGAGGATGTGAGAAAATGGAGGAGATAATAGGTGGAAGAAGATCAGATGAAGAA------------------TGGAATTGCAACAGCATGGAGATCTTGGTTCCATCTTCTTGGATTTCCCTCGTAAACCTAGAAAAGATTACAGTTAGAGGATGTGAGAAAATGGAGGAGATAATAGGTGGAAGAAGATCAGATGAAGAA------------------------AGCACCGAATTCAAACTCCCAAAGTTAAGATCTCTGGCATTGTTTAATTTACCAGAACTGAAAAGCATTTGTAGTGCAAAGCTGACTTGCGATTCTCTCCAACAAATTGAAGTATGGCAGGATATGGGTGAAGAAAGCGGCAGCAACAACACCGAATTCAAACTCCCGAAGTTAAGTTATCTGGACTTGGAAGATTTACCAACACTGAAAAGAATTTGTACTGCAAAAATTTCTTGCGATTCTCTCCAAGAAATTATAATAAAGAATTGCAAAAGCATGGAGAGCTTGGTTCCATTGTCTTGGATTTGCCTCGTAAACCTAGAAAGGATTACAGTTGCAGGATGTGAGAAAGTCGAGATAATATGTGGAACAAGATTAGATGAAGAAAGCAGCAAAGTCGAGATAATATGTGGAACAAGATCAGATGAAGAAAGCAGCAGGAGCAACACCGAATTCAAACTCCCGAAGTTAAGATATCTGGAATTGGAAGATTTACCAGAACTGAAAAGAATTTGTGATGCAAAACTTATTTGCGATTCTCTCCAAGAAATTATAGTAAAGAATTGCAAAAGCATGGAGAGCTTGGTTCCATCTTCTTGGATTTCCCTCGTAAACCTAGAACAGATTTCAGTTGCAAGATGTAAG---------------CAAATTGAAGTAAACAGCATGGAGAGCTTGGTTCCATCTTCTTGGATTTCCCTCGTAAACCTAATTTCAGTTGCAAGATGTAAGAAGATGAAGGAGATAATAGGTGGAATAAGATCAGATGAAGAAAGCAGCAGCAGCAGCACCAAATTCAAATTCTCAAAGTTAAGATCTCTAGCATTGGAAGATTTACCAGAATGGAGTGCAAACTCTTCTTGGATTTCCCTCGTACACCTAGAAAAGATTTCAGTTGCAGGATGTCACAAGATGAAGGAGATAATAGGTGGAACAAGATCAGATGAAGAAAGCAGCAGCAGCAGCACCGAATTCAAATTCTCAAAGTTAAAATCTCTGGCATATGTGGGATTGGATAACTCTTGTCTTTTTAAAGACGAGATTTTAAATGAGAAT------------AAAGAT------------ATAATT
