# Supplementary material for: Impact of recurrent gene duplication on adaptation of plant genomes
Source: BMC Plant Biol. 2014 May 31;14:151. doi: 10.1186/1471-2229-14-151 (PMC4049390; doi:10.1186/1471-2229-14-151)
Supplement: Additional file 4 — Contains the cleaned alignments of the clusters with codons under selection. [file 1471-2229-14-151-S4.zip › 4437544801233534_add4/Additional_file_4/Poptrcluster3_large_aligned.fasta]

>POPTR_0845s00200.1
ATGGAGATCCTTGGTTCCCTGACATCCACGGTTGTGGAACTGTTAATTGTTCCCATTAGGCGCTCCGTTTCTCGTGTATTCAACTGCAGCAGAAATGTTCAGAGCCTCCGAACTCACTTAGATGAGCTGTCAGGTACAGAAAAAAGGGTGCTGCATTCTGTAGAAGAGGCTAGAAATAGAATTGAAGACATTGAAGATGATGTTGGAAAGTGGCTTGCTAGTGTGAATGTTATCACTGACAAGGCTAGCAGAGTTTTTGAAGATGAAGACAAGGCGAAGAAGAGGTGCTTCATGGGGTTGTTCCCTAATGTGACGAGGCGCTACAAGTTTAGTACAAAGATAGAGAGTATTGCAGAGGAGGTTGTTAAGATCAATCATCGAGGCAGATTTGATAGGGTGTCCTACCTTCCTGCTCGACGCGGGATAGGGGACAGATCTCTAAAAGATTACGAGGCTTTCGAATCAAGAAGACCTGTTTTGGATGAAATTTTGGAGGCCTTAAAAGATGATGATGTTGACCTAGTTGGAGTGTATGGGATGGCTGGTGTAGGCAAGACCACACTTGTGAAAAAGGTTGCTGAACAAGTCAAGGCGGGCAGGATTTTTGATGTGGTGGTTCAGGCTGTTGTATCTCAAACTCCTAACCTGAGAAAAATTCAGGGGGAAATAGCAGATGGGCTAGGTCTCAAATTGGATGCAGAGACTGACAGTGGAAGAGCAGATTTCTTGTACGAGCGGCTTAAAAGAGAGACAAAGGTACTTGTGATTTTGGATGACATTTGGGAGAGGCTTGAACTAGATGATGTGGGGATTCCTTCTGGTAGTGATTATCGGGGATGCAAAATATTGATGACATCGAGAGATCGAAATGTATTATCCCGTGGAATGGTTACAGAAAAAGTTTTCTGGCTTCAAGTTTTACCCGAGAATGAAGCATGGAATCTGTTTAAGAAGACGGCGGGTGATGTTGTCAAATATCCCGATCTGCAGCTTGTTGCTGTAGAAGTAGCCAAAAGATGTGCTGGTTTGCCCATTTTAATAGTTACTGTTGCGAGGGCATTAAAAGATGGGGATCTGTCAGAGTGGAAGGATGCTTTGGGAAGGAAAAGGTTTGACAAGGATGAAATGGATAGCCAAGTTTACTCAGATCTAGCTCTAGAGCTGAGCTACGATTCTTTGAAAGGAGAAGAAATCAGGTCAGTATTCTTACTTTGT------------------------------------------------------------------------------------------------------------------------------------------------------------------------------------------------------------------------------------------------------------------------------------------------------------------------------------------------------------------------------------------------------------------------------------------------------------------------------------------------------------------------------------------------------------------------------------------------------------------------------------------------------------------------------------------------------------------------------------------------------------------------------------------------------------------------------------------------------------CAACGG------------------------------------------------------------------------------------------------------------------------------------------------------------------------------------------------------------------------------------------------------------------------------------------------------------------------------------------------------------------------------------------------------------------------------------------------------------------------------------------------------------------------TGTCCGGTTGTTCAGAGA------------------------------------------------------------------------------------------------------------------------------------------------------------------------------------------------------------------------------------------------------------------------------------------------------------------------------------------------------------------------------------------------------------------------------------------------------------------------------------------------------------------------------------------------------------------------------------------------------------------------------------------------------------------------------------------------------------------------------------------------------------------------------------------------------------------------------------------------------------------------------------------------------------------------------------------------------------------------------------------------------------------------------------------------------------------------------------------------------------------------------------------------------------------------------------------------------------------------------------------------------------------------------------------------------------------------------------------------------------------------------------------------------------------------------------------------------------------------------------------------------------------------------------------------------------------------------------------------------------------------------------------------------------------------------------------------------------------------------------------------------------------------------------------------------------------------------------------------------------------------------------------------------------------------------------------------------------------------------------------------------------------------------------------------------------------------------------------------------------------------------------------------------------------------------------------------------------------------------------------------
>POPTR_0013s01740.1
ATGGAGATCCTTGGTTCCCTGACATCCACGGTTGTGGAACTGTTAATTGTTCCCATTAGGCGCTCCGTTTCTCGTGTATTCAACTGCAGCAGAAATGTTCAGAGCCTCCGAACTCACTTAGATGAGCTGTCAGGTACAGAAAAAAGGGTGCTGCATTCTGTAGAAGAGGCTAGAAATAGAATTGAAGACATTGAAGATGATGTTGGAAAGTGGCTTGCTAGTGTGAATGTTATCACTGACAAGGCTAGCAGAGTTTTTGAAGATGAAGACAAGGCGAAGAAGAGGTGCTTCATGGGGTTGTTCCCTAATGTGACGAGGCGCTACAAGTTTAGTACAAAGATAGAGAGTATTGCAGAGGAGGTTGTTAAGATCAATCATCGAGGCAGATTTGATAGGGTGTCCTACCTTCCTGCTCGACGCGGGATAGGGGACAGATCTCTAAAAGATTACGAGGCTTTCGAATCAAGAAGACCTGTTTTGGATGAAATTTTGGAGGCCTTAAAAGATGATGATGTCGACCTAGTTGGAGTGTATGGGATGGCTGGTGTAGGCAAGACCACACTTGTGAAAAAGGTTGCTGAACAAGTCAAGGCGGGCAGGATTTTTGATGTGGTGGTTCAGGCTGTTGTATCTCAGACTCCTAACCTGAGAAAAATTCAGGGGGAAATAGCAGATGGGCTAGGTCTCAAATTGGATGCAGAGACTGACAGTGGAAGAGCAGATTTCTTGTACGAGCGGCTTAAAAGAGAGACAAAGGTACTTGTGATTTTGGATGACATTTGGGAGAGGCTTGAACTAGATGATGTGGGGATTCCTTCTGGTAGTGATTATCGGGGATGCAAAATATTGATGACATCGAGAGATCGAAATGTATTATCCCGTGGAATGGTTACAGAAAAAGTTTTCTGGCTTCAAGTTTTACCCGAGAATGAAGCATGGAATCTGTTTAAGAAGACGGCGGGTGATGTTGTCAAATATCCCGATCTGCAGCTTGTTGCTGTAGAAATAGCCAAAAGATGTGCTGGTTTGCCCATTTTAATAGTTACTGTTGCGGGGACATTAAAAGATGGGGATCTGTCAGAGTGGAAGGATGCTTTGGTAAGGAAAAGATTTGACAAGGATGAAATGGATAGCCGAGTTTTCTCA------GCTCTAGAGTTGAGCTACGATTCTTTGAAAGGAGAAGAAATCAAGTCAGTATTCTTACTTTGTGGACAACTTGAACCTCACTGCATTGCAATCCTTGACTTACTGAAATATACCGTTGGCCTGGGATTGTTTAAACGTATCAGTACATTGGAAGAAGCAAGAAATAGA------------------------------------------------------CTACATAGATTGGTCAATGACCTCAAAGCCTCTTGTTTGTTGCTAGAAGGTGGCGCAGATGGAATAGTCAAAATGCATGATGTTGTTCATGGTTTTGCTGCCTTTGTAGCTTCCAGGGATCATCATGTCTTCACATTAGCATCTGACACTGTATTAAAAGAATGGCCG------GATATGCCTGAACAGTGCAGTGCTATCTCTTTGCCGCGTTGCAAAATTCCTGGACTTCCTGAAGTACTGAACTTTCCAAAAGCTGAGTCGTTTATACTGTATAATGAAGACCCCTCGCTCAAAATCCCAGACAGTCTGTTTAAGGGAACAAAAACTCTCCAACTTGTGGATATGACAGCTGTGCAACTTCCAACACTACCTTCCTCACTTCAATTTCTCGAAAAGCTTCAAACATTGTGTCTGGATAGTTGTGGTTTGAAAGATATAGCTATGATCGGAGAGCTAAAGATGTTAAAAGTTCTCAGCTTAATAGGCTCTAACATTGTTCGGCTGCCGAGAGAAATTGGGCAGTTGACTCGTCTGCAACTTCTGGATTTGAGTAACAATCCAAGGCTTGAAATGATTCCGCCAAATGTGCTGTCATGCTTGACCCAACTAGAGGACTTGTACATGGAGAACAGCTTTTTGCAATGGAGGATTGAAGGACTAGATAGTCAAAGAAACAATGCTAGCCTGGCTGAGCTGAAATATCTGCCAAATCTAAGCACTTTATACTTGCACATTACAGATCCTATGATTCTTCCCAGAGAC------AAAAAATTGGAAAGATTTAAAATTTTGATCGGAGAAGGGTGGGACTGGTCCAGGAAGCGTGAAACGTCAACAACAATGAAATTGAAGATCAGTGCAAGCATTCAATCGGAGGAGGGGATCCAACTGTTGCTGAAGAGAACTGAAGATCTACATTTAGATGGACTAAAGGGTGTTAAAAGTGTTTCCTATGAATTAGATGGGCAAGGTTTTCCTCGTTTGAAGCATCTCCATATCCAAAATAGTCTTGAGATTCGATATATTGTCGACTCGACTATGTTAAGTCCTTCTATTGCTTTTCCACTCCTGGAGTCTTTGTCTCTTGACAATTTGAATAAGTTGGAGAAGATTTGTAATAGTCAACCTGTGGCGGAGTCATTTAGCAACTTGAGAATTTTGAAGGTGGAAAGTTGTCCAATATTGAAGAATCTTTTTTCGTTGCACATGGAAAGAGGCCTTTTGCAACTGGAACATATCAGCATAATTGATTGCAAAATCATGGAAGTGATTGTTGCTGAGGAAAGTGGAGGCCAAGCTGACGAAGATGAAGCA---AAGTTGACTCAACTACGAACACTGACACTGGAATATCTACCCGAATTCACAAGCGTTTCCTCAAAATCGAATGCAGCTTCCATATCACAGACCAGGCCGGAGCCGTTAATCACTGATGTCCGGTCCAATGAAATTGCATCTGACAATGAGCTCGGGACTCCCATGACACTTTTTAACAAAAAGGTTTGCTTT---------------------------------------------------------------------------------------------------------------------------------------------------------------------------------------------------------------------------------------------------------------------------------------------------------------------------------------------------------------ATTTTAATG------------------------------------------------------------ACTATGGCA---------------------------------------------------------------------------------------------------------------------------------------------------------------------------------------------------------------------------------------------------------------------------------------------------------------------------------------------------------------------------------------------------------------------------------------------------------------------------------------------------------------------------------------------------------------------------------------------------------------------------------------------------------------------------------------------------------------------------------------------------------------------------------------------------------------------------------------------------------------------------------------------------------------------------------------------------------------------------------------------------------------------------------------------------------------------------------------------------------------------------------------------------------------------------------------------------------------------------------------------------------------------------------------------------------------------------------------------------------------------------------------------------------------------------------------------------------------------
>POPTR_0005s04360.1
ATGGAAATTGTGATTTCTATTGTAGCCAAAGTTGCTGAGCTGTTAGTTGTTCCCATTAAGAGACAGATTGGTTATGTACTTAACTGTAATACCAATATTCAGAACTTAAAAAATGAAGTTGAGAAGCTGACAGATGCAAGAACAAGGGTGAATCATTCTATAGAGGAGGCTAGAAGGAATGGGGAAGAGATTGAAGTTGAAGTTTTCAACTGGCTGGGAAGTGTTGATGGGGTCATTGATGGGGGAGGTGGTGGTGTTGCAGATGAA------TCAAGTAAGAAGTGCTTCATGGGTTTGTGTCCTGATCTAAAGATACGTTATCGGTTGGGTAAAGCAGCGAAGAAGGAGTTGACGGTTGTTGTTGATCTCCAGGAAAAAGGGAGATTTGATAGAGTTTCTTACCGTGCTGCTCCATCGGGTATAGGG------CCTGTCAAGGATTATGAGGCCTTTGAATCAAGAGATTCTGTATTAAATGCTATTGTGGATGCATTGAAGGATGGTGGCGTGAACATGGTTGGGGTATATGGGATGCCTGGTGTGGGGAAGACCACACTTGTGAAGAAGGTTGCTGAACAAGTCAAGGAGGGTAGGCTGTTCGATAAGGAGGTTCTGGCAGTTGTGTCACATACTCCAGACATCAGAAGAATTCAAGGTGAAATAGCAGATGGGCTGGGACTCAAATTGGATGCAGAGACTGATAAAGGAAGGGCAAGTCAACTATACGAGAGATTGAAGAAAGTGACTAGAGTACTT---------------------------------------GATGTTGGAATCCCTTCAGGGAGCGATCATGAAGGATGCAAGATACTCATGTCTTCAAGAAATGAATATGTACTGTCTCGCGAGATGGGCTCAAACAGAAATTTCCCGATTCAAGTTTTGCCTGCAAGTGAAGCGTGGAATTTGTTTGAAAAGATGGTGGGTGTTGCTGTTAAAAAGCATAGTGTACGACTTGTTGCTGCTGAAGTAGCCAGAAGATGTGCAGGTTTGCCGATTTTACTTGCTACAGTTGCTAGGGCACTGAAAAACAAAGATTTATATGCTTGGAAGAAAGCCTTGAAACAGACAAGGTTTGATAAAGATGATATCGATGATCAGGTCTACTTG------GGTCTAGAACTGAGTTACAAAAGTTTGAGAGGTGATGAAATCAAGTCATTGTTCTTGCTTTGTGGGCAGTTACGATCTAATAATATTTTAATCTCAGACTTGTTAAGGTATGGTATAGGCTTGGATTTGTTTAAGGGATGTTCCACATTGGAAGAAACAAGAAACAGT------------------------------------------------------CTGCTTACATTGGTGGATGAGCTTAAAGCCTCTTGTTTGTTGCTAGAAGGTGACAAGGATGGAAGCGTGAAAATGCATGATGTTGTTCATAGTTTTGCCATCTCTGTTGCATTAAGGGACCACCATGTGCTTACCGTGGCTGATGAA------TTCAAAGAATGGCCAGCCAATGATGTGCTTCAACAGTACACTGCAATCTCTTTGCCTTTCCGGAAAATTCCTGATCTTCCTGCAATATTAGAATGTCCAAATCTCAATTCGTTTCTACTGCTGAATAAGGATCCCTCACTGCAAATACCAGACAGCTTTTTCAGAGAAATGAAGGAGCTCAAAATCTTGGATCTTACAGAAGTTAATCTTTCACCACTGCCTTCGTCACTTCAATTTCTTGAGAACCTTCAAACGCTGTGTTTGGATCATTGTGTTTTGGAAGATATATCTATAATTGGAGAGCTAAACAAGTTGAAAGTTCTCAGCTTAATGAGTTCTAATATTGTTCGTTTGCCAAGAGAAATAGGAAAATTGACTCGTCTGCAACTTCTAGATTTGAGCAATTGTGAAAGGCTTGAAGTAATATCACCAAATGCCCTTTCTTCCTTGACCCGGCTAGAAGATTTATATATGGGAAACAGCTTCGTGAAATGGGAGACTGAAGGATCAAGCAGTCAAAGAAACAATGCTTGCCAGTCAGAATTGAAGCATCTGTCAAACTTAAGTACCTTACACATGCAAATTACAGATGCAGATAATATGCCCAAGGACGGCTTTCAAAAGTTGGAAAGGTTCAGAATATTTATTGGAGATGGGTGGGACTGGTCTGTTAAGGATGCAACCTCAAGAACTTTGAAACTCAAGCTCAATACTGTTATTCAGTTGGAGGAGGGGGTGAACACGCTGCTGAAGATCACTGAAGAACTTCATTTGCAAGAACTGAATGGTGTTAAGAGTATCCTCAATGACTTGGACGGGGAAGGTTTCCCTCAGCTGAGGCATCTTCACGTCCAAAACTGTCCTGGAGTTCAATATATCATCAACTCGATTAGGATGGGTCCTCGTACTGCTTTTCTGAACTTGGACTCGCTGTTTCTTGAAAATTTGGATAACTTGGAGAAGATCTGCCATGGCCAACTTATGGCAGAGTCCCTTGGAAACTTGAGAATTTTGAAGGTAGAAAGTTGTCATAGGTTGAAGAATTTATTTTCAGTCTCCATGGCAAGAAGACTTGTGCGCCTTGAAGAAATCACAATAATTGATTGCAAGATCATGGAAGAGGTTGTTGCTGAGGAAAGTGAGAATGATGCTGCTGACGGTGAACCAATAGAGTTCACTCAATTACGTAGACTGACACTGCAATGTCTGCCTCAGTTCACAAGTTTTCACTCCAATGTCGAGGAATCTTCTGACTCGCAGAGAAGGCAGAAGCTATTAGCAAGTGAAGCGAGGTCAAAAGAAATTGTTGCGGGGAATGAGCTTGGGACTTCCATGTCACTTTTCAATACAAAGATTTTATTCCCCAATTTGGAGGACCTGAAGCTCTCCTCCATCAAAGTGGAAAAGATATGGCATGACCAACCTTCTGTGCAGTCTCCCTGTGTTAAAAACTTAGCAAGCATTGCTGTGGAGAATTGTAGTAATTTAAACTATTTATTGACATCTTCTATGGTCGAAAGTCTTGCTCAACTCAAAAAGCTTGAAATATGTAATTGCAAGTCCATGGAGGAAATAGTTGTTCCAGAAGATATCGGAGAAGGTAAAATGATGAGCAAGATGCTATTCCCTAAACTACTCATCCTATCGCTCATTCGTCTACCAAAACTCACAAGATTCTGCACCAGTAACTTGCTTGAATGCCACTCCCTGAAAGTGCTGACGTTAGGGAAATGCCCTGAACTGAAGGAATTTGTTTCTATCCCATCAAGTGCAGATGTCCCTGCCATGAGCAAACCTGACAACACAAAATCAGCTCTCTTCGATGACAAG---------------------------------------------------------GCATTCCCTGACTTGGAGGAATTTCTAATTGCCGAAATGGATAATTTGAAGGTGATATGGCACAGTGAACTCCATTCTGATTCCTTTTGCAAACTGAAGACACTGCATGTTGTTCTTGTAAAGAATTTACTGAATATTTTCCCTTCCAGTATGCTGAGAAGATTCCATAATCTAGAGAATCTGACTATAGGTGCTTGTGACTCAGTAGAAGAGATTTTTGATCTCCAAGAGCTCATAAATGTGGAACAAAGACTTGCTGTTACAGCCTCTCAATTGAGAGTTGTGCGTCTAACGAATCTTCCACATCTGAAGCATGTTTGGAATAGGGATCCACAAGGAATTCTCTCCTTCCATAACCTATGTACCGTGCATGTCCAGGGATGTCTTGGTCTAAGAAGTCTCTTCCCTGCCTCTGTAGCCCTAAACCTTCTACAACTTGAAGAGCTTCTGATAGTAAATTGTGGAGTGGAGGAAATTGTTGCAAAGGATGAAGGACTAGAAGAAGGTCCTGAG---------TTTTTGTTTCCTAAAGTTACCTATCTGCATCTTGTGGAAGTACCAGAACTAAAGAGATTCTATCCAGGAATACATACATCAGAATGGCCGAGGTTCCCTAAATTGGAAAAACTTATTGCGGGATGTAGTGAGTTCAAAGAGTTGCTCCCGTCTAGACTTGATGCTATGGAGAAGCATGCAAGAGTTCTTTCACCGATACGACACTTTGAGTTGGATTCTCTTCCTTTCCTAGAGCATTTATGGAAGAGCAATTCCCAACTGGACCAAGCTCTGCAGACTCTTGAAACTCTAGTGGTACAGAATTGCGGCAGTTTGATTTATTTAGCTCCATCCCGTGCTTCTTTCCAAAATAGATTAGTAAAATTAGTGACATCCACAACAGCAAAAAGTCTGGCGCAACTCACAAGAATGAAAGTAGCTGGCTGCAGTATGGTTACCGAAATAGTAGCAAACGAGGAAGAGGGAATAAAAGATGAGATTATCTTCAGCAAATTAGAAATATTAGAGCTTCATCGTTTACCAAGCCTAACTAGCTTTTGCTCAGAAAAACACAGCTTTGATTTCCCATCTCTGGTGGAAGTAACTGTCGAACAATGT---------------------------------CCTGGGATGAAGTTTTTCTCCAACGGAGCACTGAGCACTCCCAAGCTGCGGAGAGTTAAATTGACTGAAGAGGACAAGAAAGGATCCTGGGTTGGAAATCTTAACACCACAATACAACAGTTGTCTACACAAACGAAAGCTCAAATTGCTGAAAGTTCATCATCG
>POPTR_0369s00230.1
ATGGATATTGTGATTTCTGTTGTAGCCAAAGTAGCTGAGCTGTTAGTTGTTCCCATTAGGAGACAGATTGGTTATGTAGTTGATTGTAATACCAATATTCAGAACTTAAAAAATGAAGTTGAGAAGCTGAGAGATGCAAAAACAAGGGTGATTCATTCCATAGAGGAGGCTAGAAGGAATGGGGAAGAGATTGAAGTTGATGTTGAGAACTGGCTGCGAAGTGTTGATGGGGTCATTGAAGGGGGAGGTGGTGTTGTTGGAGATGAA------TCAAGTAAGAAGTGCTTCATGGGTTTGTGTCCTGATCTAAAGATACGTTATCGGTTGGGTAAAGCAGCGAAGAAGGAGTTGCCTGTTGTTGCTGTTTTCCAGGAAAAAGGGAAATTTGAGAGAGTTTCTTACCGTGCTGATCCATCGGGTATAGGG------CTTGTCAAGGATTATGAGGCCTTTGAATCAAGAAATTCTGTATTAAATGCTATTGTGGATGCATTGAAGGATGGTGGCGTGAACATGGTTGGGGTGTATGGGATGGGTGGTGTGGGGAAGACCACACTTGTGAAGAAGGTTGCTGAACAAGTCAAGGAGGGTAGGCTGTTCGATAAGGTGGTTCTGGCACTTGTGTCACATACTCCAGACATCAGAAGAATTCAAGGTGAAATATCAGATGGGCTGGGATTCAAATTGGATGCAGAGACTGATAAAGGAAGGGCAAGTCAACTATGCCGGGGATTGAAGAAAGTGACTAAAGTACTTGTAATTCTTGATGATATTTGGAAAGAACTTAAATTGGAGGATGTTGGAATCCCTTCAGGGAACGATCATGAAGGATGCAAGATACTCATGTCTTCAAGAAATGAATATGTACTGTCTCGCGAGATGGGTGCAAACAAAAATTTCCCGGTTCAAGTTTTGCCTGTAAGAGAAGCATGGAATTTTTTCGTAAAGATGGTGGGGGTTACTGTTAAAAACCCTAGTGTACAACTAGTTGCTGCTGAAGTAGCCAAAAGATGTGCAGGTTTGCCGATTTTACTTGCTACAGTTGCTAGGGCACTGAAAAACAAAGATTTATATGCTTGGAAGGAGGCCTTGAAACAGACAAGGTTTGATAAAGATGAAATTGACAATCAAGTTTACTCG------TGTCTAGAACTGAGTTACATGGCTTTGAGAGGTGATGAAATCAAGCCATTGTTCTTGCTTTGTGGGCAATTCCCAACTTATGATACTTCAATCTCAGACTTGTTAAAGTATGCTATAGGCTTGGATTTGTTCAAGGGACGTTCCACATTGGAAGAAGCAAGAAACAGA------------------------------------------------------CTGCATACATTGGTGGATGAACTTAAAGCCTCTTGTTTGTTGCTAGAAGGTGACTTTGGTGGAAGCGTGAAAATGCATGATGTTGTTCAAAGTTTTGCCATCTCTGTTGCATCAAGGGACCACCATGTGCTTATCGTGGCAGATGAA------TTCAAGGAATGGCCAACCAATGATGTGCTTCAACATTACACTGCAATCTCTTTGCCTTTCCGGAAAATTCCTGATCTTCCTGTAATATTAGAATGCCCAAATCTCAATTCGTTTCTACTGCTGAACACGGATCCCTCACTGGAAATACCAGACAACTTTTTCAGAGAAATGAAGGAGCTTAAAGTCTTGGATCTGACAGGAGTTAATCTTTCACCACTGCCTTCGTCACTTCAATTTCTTGAGAACCTTCAAACGCTGTGTTTGGATCATTGTGTTTTGGAAGATATATCTATAGTTGGAGAGCTAAAGAAGTTAAAAGTTCTCAGCTTAATCAGTTCTAATATTGTTTGTTTGCCAAGAGAAATCGGAAAATTGACTCGTCTGCTACTTCTAGATTTGAGCAATTGTGAAAGGCTTGAAGTAATATCACCAAATGTCCTTTCTTCCTTGACCCGGCTAGAAGAATTATATATGGGAAACAGCTTCGTGAAATGGGAGACTGAAGGACCAAGCAGTCAAAGAAACAATGCTTGCCTGTCAGAATTGAAGCTTCTGTCAAACTTAATTACCTTACACATGCAAGTTACAGATGCAGATAATATGCCCAAGGACTGCTTTCAAAAGTTGGAAAGGTTCAGAATATTTATTGGAGATGGGTGGGACTGGTCTGTTGAGGATGCAACGTCAAGAACTTTGAAACTCAAGCTCTATACAGTTATTCAGTTGGAGGAGTGGGTGAAAACGCTGCTGAAGATCACTGAAGAACTTCATTTGCAAGAACTGAATGGTGTTAAG---------------------------------------------------------------------------------------------------------------------------------------------------------------------------------------------------------------------------------------------------------------------------------------------------------------------------------------------------------------------------------------------------------------------------------------------------------------------------------------------------------------------------------------------------------------------------------------------------------------------------------------------------------------------------------------------------------------------------------------------------------------------------------------------------------------------------------------------------------------------------------------------------------------------------------------------------------------------------------------------------------------------------------------------------------------------------------------------------------------------------------------------------------------------------------------------------------------------------------------------------------------------------------------------------------------------------------------------------------------------------------------------------------------------------------------------------------------------------------------------------------------------------------------------------------------------------------------------------------------------------------------------------------------------------------------------------------------------------------------------------------------------------------------------------------------------------------------------------------------------------------------------------------------------------------------------------------------------------------------------------------------------------------------------------------------------------------------------------------------------------------------------------------------------------------------------------------------------------------------------------------------------------------------------------------------------------------------------------------------------------------------------------------------------------------------------------------------------------------------------------------
>POPTR_0005s04290.1
ATGGAAATTGTGATTTCTATTGTAGCCAAAGTTGCTGAGCTGTTAGTTGTTCCCATTAAGAGACAGATTGGTTATGTACTTGATTGTAATACCAATATTCAGAACTTAAAAAATGAAGTTGAGAAGCTGAGAGATGCAAAAACAAGGGTGATTCATTCCATAGAGGAGGCTAGAAGGAATGGGGAAGAGATTGAAGTTGATGTTGAGAACTGGCTGCGAAGTGTTGATGGGGTCATTGAAGGGGGAGGTGGTGTTGTTGGAGATGAA------TCAAGTAAGAAGTGCTTCATGGGTTTGTGTCCTGATCTAAAGATACGTTATCGGTTGGGTAAAGCAGCGAAGAAGGAGTTGCCTGTTGTTGCTGTTTTCCAGGAAAAAGGGAAATTTGAGAGAGTTTCTTACCGTGCTGATCCATCGGGTATAGGG------CTTGTCAAGGATTATGAGGCCTTTGAATCAAGAAATTCTGTATTAAATGCTATTGTGGATGCATTGAAGGATGGTGGCGTGAACATGGTTGGGGTGTATGGGATGGGTGGTGTGGGGAAGACCACACTTGTGAAGAAGGTTGCTGAACAAGTCAAGGAGGGTAGGCTGTTCGATAAGGTGGTTCTGGCACTTGTGTCACATACTCCAGACATCAGAAGAATTCAAGGTGAAATATCAGATGGGCTGGGATTCAAATTGGATGCAGAGACTGATAAAGGAAGGGCAAGTCAACTATGCAAGGGATTGAAGAAAGTGACTAGAGTACTTGTAATTCTTGATGATATTTGGAAAGAACTTAAATTGGAGGATGTCGGAATCCCTTCAGGGAGCGATCATGATGGATGCAAGATACTCATGACTTCAAGAGATAAAAATGTGCTGTCCTGTGAGATGGGTGCGAACAAAAATTTCCAGATTCAAGTTTTGCCTGAAAGCGAAGCGTGGGATTTGTTTGAAAAGACAGTGGGGGTTACTGTTAAAAATCCTAGTGTACAACCCGTTGCTGCTAAAGTAGCCAAAAGATGTGCAGGCTTGCCGATTTTACTTGCTGCTGTTGCCAGGGCACTGAGAAATGAAGAA------------------------------AACAGGTTTGATAAAGATGAAATTGACAATCAAGTTTACTTG------GGTCTAGAACTGAGTTACAAAGCTTTGAGAGGTGACGAAATCAAGTCATTGTTCTTGCTTTGTGGGCAATTCCTAACTTATGATTCTTCAATCTCAGACTTGTTAAAGTATGCTATAGGCTTGGATTTGTTC---------------------------------AGGGACTTTCCACATTGGAAGAAGCAAGAGACAGACTGCGTACATTGGTGGATAAACTTAAAGCCTCTTGTT---------------------------------------------------TTGAAAATGCATGATGTTGTTCAAAGTTTTGCCATCTCTGTTGCATCAAGGGACCACCATGTGCTTATCGTGGCAGATGAA------TTCAAGGAATGGCCAACCAATGATGTGCTTCAACATTACACTGCAATCTCTTTGCCTTTCCGGAAAATTCCTGATCTTCCTGTAATATTAGAATGCCCAAATCTCAATTCGTTTCTACTGCTGAACAAGGATCCCTCACTGCAAATACCAGACAACTTTTTCAGAGAAATGAAGGAGCTTAAAGTCTTGGATCTGACAGGAGTTAATCTTTCACCACTGCCTTCGTCACTTCAATTTCTTGAGAACCTTCAAACGTTGTGTTTGGATCGTTGTGTTTTGGAAGATATATCTATAGTTGGAGAGCTAAAGAAGTTAAAAGTTCTCAGCTTAATCAGTTCTAATATTGTTCGTTTGCCAAGAGAAATAGGAAAATTGACTCGTCTGCTACTTCTAGATTTGAGCAATTGTGAAAGGCTTGAAGTAATATCACCAAATGTCCTTTCTTCCTTGACCCGGCTAGAAGAATTATATATGGGAAACAGCTTCGTGAAATGGGAGACTGAAGGACCAAGCAGTCAAAGAAACAATGCTTGCCTGTCAGAATTGAAGCTTCTGTCAAACTTGATTACCTTACACATGCAAGTTACAGATGCAGATAATATGCCCAAGGACTGCTTTCAAAAGTTGGAAAGGTTCAGAATATTTATTGGAAATGGGTGGGACTGGTCTGTTGAGGATGCAACGTCAAGAACTTTGAAACTCAAGCTCTATACAGTTATTCACTTGGAGGAGTGGGTGAAAACGCTGCTGAAGATCACTGAAGAACTTCATTTGCAAGAACTGAATGGTGTTAAGAGTATCCTCAATGACTTGGACGGGGAAGGTTTCCCTCAGCTGAAGCATCTTCACGTCCAAAATTGTCCTGGAATTCAATATATCATCAACTCGATTAGGATGGGTCCTCGAGCTGCTTTTCTGAACTTGGACTCACTGTTTCTTGAAAATTTGGATAACTTGGAGAAGATCTGTCATGGCCAACTTATGGCAGAGTCGCTTGGAAACTTGAGAATTTTGAAG---------------------------------------------------------------------------------------------------------------------------------------------------------------------------------------------------------------------------------------------------------------------------------------------------------------------------------------------------------------------------------------------------------------------------------TCTCCCTGTGTTAAAAACTTAGCAAGCATTGTTGTGGAGAATTGTAGCAATTTAAACTATTTATTGACATCTTCTATGGTCGAAAGGCTTGCTCAACTCAAAAGGCTTGAAATATGTAATTGCAAGTCCATGGAAGAAATAGTTGTTCCAGATGGAATCGGAGAAGGCAAAATGATGAGCAAGATGCTATTCCCTAAACTACTCATCCTAGAGCTCAATGGTCTGCCGAAACTCACAAGATTCTGCACCAGTAACTTGCTTGAATGCCACTTCCTGAAAGTGCTGACGTTAGGGAATTGCCCTGAACTGAAGGAATTTATTTCCATCCCATCAAGTGCAGATGTCCCTGTCATGAGCAAACCTGACAACACAAAATCAGCTCTCTTCGATGACAAGATATTTTGTTATGGGCATTGGCTATCTCTTAACAGAATGGAATTATTACTGCAGGTTGCATTCCCTGACTTGGAGGTATTTCGAATTTTCGACGTGGATAATTTGAAGGTGATATGGCACAATGAGCTCCATTCTGATTCCTTTTGCAAACTAAAGACACTGGAGGTTAGGCGTGGAAAGAATTTACTGAATATTTTCCCTTCCAGTATGCTGAGAAGATTCCATAATCTAGAGAATCTGAGTATAGCTGATTGTGATTCAATAGAAGAGATTTTTGATCTCCAAGTGCTCATAAATGTGAAACAAAGACTTGCTGTTACAGCCACTCAATTGAGAGTTGTGCGTCTAATGAATCTTCCATATCTGAAGCATGTTTGGAATACGGATCCACAAGGAATTCTTTCCTTCCATAACCTATGTACCGTGCATGTCCGGAGATGTCCTGGTCTAAGAAGTCTCTTTCCTGCCTCTATAGCCCAAAACCTTCTACAACTTGAAGAGCTTCAGATAGATACTTGTGGAGTGGAGGAAATTGTTGCAATGGATGAAGGACTAGGAGAAGGTCCTTCATCCTTTCGGTTTTGGTTTCCTAAAGTTACCCATCTGCATCTTGTGCAATTACCAGAACTACAGAGATTCTATCCAGGAATACATACATCAGAATGGCCGAGG------------------------------------------------------------------------------------------------------------------------------------------------------------------------------------------------------------------------------------------------------------------------------------------------------------------------------------------------------------------------------------------------------------AAAATTGAAATA------------------------------------------------------------TTTCCTTCAGAAATCAAGTGCACTCACGAACCATGCAGGGAGGACCACATGGACATCCAGGGTCAGCAACCACTTCTCTCATTT---------------------------------AGGAAGGTA------------------------------------------------------------------------------------------------------------
>POPTR_0005s04430.1
ATGGAAATTGTGATTTCTATTGTAGCCAAAGTTGCTGAGCTGTTAGTTGTTCCCATTAAGAGACAGATTGGTTATGTAATTGATTGCAATACCAATATTCAGAACTTAAAAAATGAAGTTGAGAAGTTGACATATGCAAAAACAAGGGTGATTCATTCTATAGAGGAGGCTATAAGTAAAGGGGAAGAGATTGAAGTTGACGTTGAGAACTGGCTGGGAAGTGTTGATGGGGTCATTGAAGGGGGATGCGGTGTTGTTGGAGATGAA------TCAAGTAAGAAGTGCTTCATGGGTTTGTGTCCTGATCTAAAGATACGTTATCGGTTGGGTAAAGCAGCGAAGGAGGAGTTGACGGTTGTTGTTGATCTCCAGGAAAAAGGGAAATTTGATAGAGTTTCTTACCGTGCTGCTCCATCGGGTATAGGG------CCTGTCAAGGATTATGAGGCCTTTGAATCAAGAAATTCTGTATTAAATGATATTGTGGATGCATTGAAGGATGGTGACGTGAACATGGTTGGGGTATATGGGATGGGTGGTGTGGGGAAGACCACACTTGTGAACAAGGTTGCTGAACAAGTCAAGGAGGGCAGGCTGTTCGATAAGGTGGTTCTGGCACTTGTGTCACCTACTCCAGACATCAGAAGAATTCAAGGTGAAATAGCAGATGGGCTGGGACTCAAATTGGATGCAGAGACTGATAAAGGAAGGGCAAGTCAACTATGCAGGGGATTGAAGAAAGTGACTACAGTACTTGTAATTCTTGATGATATTTGGAAAGAACTTAAATTGGAGGATGTCGGAATCCCTTCAGGGAGCGATCATGAAGGATGCAAGATACTCATGACTTCAAGAAATAAAAATATACTGTCTCGGGAGATGGGCGCAAACAGAAATTTCCAGATTCAAATTTTGCCTGTAAGAGAAGCATGGAATTTTTTCGAAAAGATGGTGGGGGTTACTGTTAAAAATCCTAGTGTACAACTTGTTGCTGCTGAAGTAGCCAAAAGATGTGCCGGTTTGCCGATTTTACTTGCTACAGTTGCTAGGGCACTGAAAAACGAAGATTTATATGCTTGGAAGGAAGCCTTGACACAGACAAGGTTTGATAAAGATGATATTGACAAAACCGCTTACTCG------TGTCTGGAACTGAGTTACAAAGCTTTGAGAGATGATGAAATCAAGTCATTGTTCTTGCTTTGTGGGCAAATCTTAACTTATGATGCTTTAATCTCAGACTTGTTAAAGTATGCTATAGGCTTGGATTTGTTCAAGGGACGTTCCACATCGGAAGAAGCAAGAAACAGA------------------------------------------------------CTGCATACATTGGTGGATGAACTTAAAGCCTCTTGTTTGTTGCTAGAAGGTGACAATGATGGAAGCGTGAAAATGCATGATGTTGTTCGAAGTTTTGCCATCTCTGTTGCATTAAGGGACCACCATGTGCTTATCGTGGCAGATGAA------TTCAAAGAATGGCCAACCAATGATGTGCTTCAACAGTACACTGCAATCTCTTTGCCTTTCCGGAAAATTCCTGATCTTCCTGCGATATTAGAATGTCCAAATCTCAATTCGTTTCTACTGCTGAGCACGGATCCCTCACTGCAAATACCAGAAAACTTTTTCAGAGAAATGAAGGAGCTTAAAGTCTTGGATCTGACAGGAGTTAATCTTTCACCACTGCCTTCGTCACTTCAATTTCTTGAGAACCTTCAAACGCTGTGTTTGGATTTTTGTGTTTTGGAAGATATATCTATAGTTGGAGAGCTAAAGAAGTTGAAAGTTCTCAGCTTAATGGGTTCTGATATTGTTTGTTTGCCAAGAGAAATAGGAAAATTGACTCGTCTGCTACTTCTAGATTTGAGCAATTGTGAAAGGCTTGAAGTAATATCACCAAATGTCCTTTCTTCCTTGACCCGGCTAGAAGAATTATATATGGGAAACAGCTTTCTGAAATGGGAGGCTGAAGGACCAAGCAGTGAAAGAAACAGTGCTTGCCTGTCAGAATTGAAGCTTCTGGCAAACTTAATTACCTTAGACATGCAAATTACAGATGCAGATCATATGCCCAAGGACTGCTTTCAAAAGTTGGAAAGGTTCAGAATATTTATTGGAGATGGGTGGGACTGGTCTGTTAAGTATGCAACCTCAAGAACTTTGAAACTCAAGCTCAATACAGTTATTCAGTTGGAGGAGCGGGTGAACACGCTGCTGAAGATCACTGAAGAACTTCATTTGCAAGAACTGAATGGTGTTAAGAGTATCCTCAATGACTTGGATGAGGAAGGTTTCTGTCAGCTGAAGGATCTTCACGTCCAAAATTGTCCTGGAGTTCAATATATCATCAACTCGATGAGGATGGGTCCTCGAACTGCTTTTCTGAACTTGGACTCACTGTTTCTTGAAAATTTGGATAACTTGGAGAAGATCTGCCATGGCCAACTTATGGCAGAGTCGCTTGGAAACTTGAGAATTTTGAAGGTAGAAAGTTGTCATAGGTTGAAGAATTTATTTTCAGTCTCCATTGCAAGAAGAGTTGTGCGACTTGAAGAAATCACAATAATTGATTGCAAGATCATGGAAGAGGTTGTTGCTGAGGAAAGTGAGAATGATACTGCTGACGGTGAACCG---GAGTTCACTCAATTACGTAGACTGACACTGCAATGTCTGCCTCAGTTCACAAGCTTTCACTCTAAT------------------------AGAAGGCAGAAGCTATTAGCAAGTGATGTGAGGTCAAAAGAAATTGTTGCGGGGAATGAGCTTGGGACTTCCATGTCACTTTTCAATACAAAGATTTTATTCCCCAAGTTGGAGGACCTGATGCTCTCCTCCATCAAAGTGGAAAAGATATGGCATGACCAACATGCTGTGCAGCCTCCCTGTGTTAAAAACTTAGCAAGCATTGTGGTGGAGAGTTGTAGCAATTTAAACTATTTATTGACATCTTCTATGGTCGAAAGTCTTGCTCAACTCAAAAGTCTTGAAATATGTAATTGCAAGTCCATGGAAGAAATAGTTGTTCCAGAAGGAATCGGAGAAGGTAAAATGATGAGCAAGATGCTATTCCCTAAACTACACATCCTATCGCTCATTCGTCTACCAAAACTCACAAGATTCTGCACCAGTAACTTGCTTGAATGCCACTCCCTGAAAGTGCTGACGTTAGGGAAATGCCCTGAACTGAAGGAATTTATTTCCATCCCATCAAGTGCAGATGTCCCTGCCATGAGCAAACCTGACAACACAAAATCAGCTCTCTTCGATGACAAG---------------------------------------------------------GCATTCCCTAACTTGGTGGTATTTGTAAGTTTCGAAATGGATAATTTGAAGGTGATATGGCACAATGAACTCCATCCTGATTCCTTTTGCAGACTGAAGATACTGCATGTTGGGCATGGAAAGAATTTACTGAATATTTTCCCTTCCAGTATGCTGGGAAGATTCCATAATCTAGAGAATCTGGTTATAAATGATTGTGATTCAGTAGAAGAGATTTTTGATCTCCAAGCGCTCATAAATGTGGAACAAAGACTTGCTGTTACAGCCTCTCAATTGAGAGTTGTGCGTCTAACGAATCTTCCACACCTGAAGCATGTTTGGAATAGGGATCCACAAGGAATTGTTTCCTTCCATAACCTATGTACCGTGCATGTCCAGGGATGTCTTGGTCTAAGAAGTCTCTTCCCTGCCTCTATAGCCCAAAACCTTCTACAACTTGAATTGCTTCGGATAGATACCTGTGGAGTGGAGGAAATTGTTGCGAAGGATGAAGGACTAGAAGAAGGTCCTGAG---------TTTGTGTTTCCTAAAGTTACCTTTCTGCAGCTTCGGGAATTACCAGAACTAAAGAGATTCTATCCAGGAATACATACATCAGAATGGCCGAGG------------------------------------------------------------------------------------------------------------------------------------------------------------------------------------------------------------------------------------------------------------------------------------------------------------------------------------------------------------------------------------------------------------AAAATTGAAATA------------------------------------------------------------TTTCCTTCAGAAATCAAGTGCTCTCACGAACCATGCAGGGAGGACCACATGGACATCCAGGGTCAGCAACCACTTCTCTCATTT---------------------------------AGGAAGGTA------------------------------------------------------------------------------------------------------------
>POPTR_0005s04380.1
ATGGAATTTGTGATTTCTATTGTAGCCACAGTTGCTGAGCTGTTAGTTGTTCCCATTAAGAGACAGATTGGTTATGTACTTGATTGTAATACCAATATTCAGAACTTAAAAAATGAAGTTGAGAAGCTGACAGATGCAAAAACAAGGGTGAATCATTCTATAGAGGAGGCTAGAAGGAATGGGGAAGAGATTGAAGTTGATGTTGAGAACTGGCTGACAAGTGTTAATGGGGTCATTGGAGGGGGAGGTGGTGTCGTTGTAGATGAA------TCAAGTAAGAAGTGCTTCATGGGTTTGTGTCCTGATCTAAAGCTACGTTATCGGTTGGGTAAAGCAGCGAAGAAGGAGTTGACGGTTGTTGTTAATCTCCAGGAAAAAGGGAAATTTGATAGAGTTTCTTACCGTGCTGCTCCATCGGGTATAGGG------CCTGTCAAGGATTATGAGGCCTTTGAATCAAGAAATTCTGTATTAAATGATATTGTGGATGCATTGAAGGATTGTGATGTGAACATGGTTGGGGTATATGGGATGGGTGGTGTGGGGAAGACCACACTTGCGAAGAAGGTTGCTGAACAAGTCAAGGAGGGTAGGCTGTTCGATAAGGTGGTTCTGGCAGTTGTGTCACATACTCCAGACATCAGAAGAATTCAAGGTGAAATAGCAGATGGGCTAGGACTCAAATTAAATGCAGAGACTGATAAAGGAAGGGCAGATCAACTATGCGAGGGATTGAAGAAAGTGACTAGAGTACTTGTAATTCTTGATGATATTTGGAAAGAACTTAAATTGGAGGATGTCGGAATCCCTTCAGGGAGCGATCATGAAGGATGCAAGATACTCATGACTTCAAGAAATAAAAATGTACTGTCTCGGGAGATGGGCGCAAACAGAAATTTCCAGGTTCAAGTTTTGCCTGTAAGAGAAGCATGGAATTTTTCCGAAAAGATGGTGGGGGTTACCGTTAAAAATCCTAGTGTACAACCTGTTGCTGCTGAAGTAGCCAAAAGATGTGCAGGTTTGCCGATTTTACTTGCTACAGTTGCTAGGGCACTGAAAAACGAAGATTTATATGCTTGGAAGGACGCCTTGAAACAGACAAGGTTTGATAAAGATGAAATTGACAATCAAGTTTACTCG------TGTCTGGAACTGAGTTACAAAGCTTTGAGAGGTGATGAAATCAAGTCATTGTTCTTGCTTTGTGGGCAATTCCTAACTTATGATTCTTCAATCTCAGACTTGTTAAAGTATGCTATAGGCTTGGATTTGTTCAAGGGACGTTCCACATTGGAAGAAGCTAGAAACAGA------------------------------------------------------CTGCGTACATTGGTGGATGAACTTAAAGCCTCTTGTTTGTTGCTAGAAGGTGACAAGGATGGAAGAGTGAAAATGCATGATGTTGTTCAAAGTTTTGCCTTCTCTGTTGCATCAAGGGACCACCATGTGCTTATCGTGGCAGATGAA------TTCAAAGAATGGCCAACCAGTGATGTGCTTCAACAGTACACTGCAATCTCTTTGCCTTACCGGAAAATTCCTGATCTTCCTGCAATATTAGAATGTCCAAATCTCAATTCGTTTATACTGCTGAACAAGGATCCTTCACTGCAAATACCAGACAACTTTTTCAGAGAAATGAAGGAGCTTAAAGTCTTGGATCTGACAAGAGTTAATCTTTCACCACTGCCTTCGTCACTTCAATTTCTTGAGAACCTTCAAACGCTGTGTTTGGATGGTTGTGTTTTGGAAGATATATCTATAGTTGGAGAGCTAAAGAAGTTGAAAGTTCTCAGCTTAATCAGTTCTGATATTGTTTGTTTGCCAAGAGAAATAGGAAAATTGACTCGTCTGCTACTTCTAGATTTGAGCAATTGTGAAAGGCTTGAAGTAATATCACCAAATGTCCTTTCTTCCTTGACCCGGCTAGAAGAATTATATATGGGAAACAGCTTCGTGAAATGGGAGACTGAAGGATCAAGCAGTCAAAGAAACAATGCTTGCCTGTCAGAATTGAAGCGTCTGTCAAACTTAATTACCTTACACATGCAAATTACAGATGCAGATAATATGCTCAAAGACCTCTTTCAAAAGCTGGAAAGGTTCAGAATATTTATTGGAGATGGGTGGGACTGGTCTGTTAAGTATGCAACCTCAAGAACTTTGAAACTTAAGCTCAATACAGTTATTCAGTTGGAGGAGTGGGTGAACACGCTGCTGAAGAGCACTGAAGAACTTCATTTGCAAGAACTGAAGGGTGTTAAGAGTATCCTCAATGACTTGGACGGGGAAGATTTCCCTCGGCTGAAGCATCTTCACGTTCAAAATTGTCCTGGAGTTCAATATATCATCAACTCAATCAGGATGGGTCCTCGAACTGCTTTTCTGAACTTGGACTCACTGTTTCTTGAAAATTTGGATAACTTGGAGAAGATCTGCCACGGCCAACTTATGGCAGAGTCGCTTGGAAAGTTGAGAATTTTGAAGGTAGAAAGCTGTCATAGGTTGAAGAATTTATTTTCAGTCTCCATGGCAAGAAGACTTGTGCGACTTGAAGAAATCACAATAATTGATTGCAAGATCATGGAAGAGGTTGTCGCTGAGGAAAGTGAGAATGATACTGCTGACGGTGAACCG---GAGTTCGCTCAATTACGTAGACTGACACTGCAATGTCTGCCTCAGTTCACAAGCTTTCACTCTAAT------------------------AGAAGGCAGAAGCTATTAGCAAGTGATGTGAGGTCAAAAGAAATTGTTGCGGGGAATGAGCTTGGGACTTCCATGTCACTTTTCAATACAAAGATTTTATTCCCCAATTTGGAGGACCTGAAGCTCTCCTCCATCAAAGTGGAAAAGATATGGCACGACCAACCTGCTGTGCAGCCTCCCTGTGTTAAAAACTTAGCAAGCATGGTTGTGGAGAGTTGTAGTAATTTAAACTATTTATTGACATCTTCTATGGTCGAAAGTCTTGCTCAACTCGAAAGGCTTGAAATATGTAATTGCGAGTCCATGGAGGAAATAGTTGTTCCAGAAGGAATCGGAGAAGGCAAAATGATGAGCAAGATGCTATTCCCCAAACTACACCTCCTAGAGCTCAGTGGTTTGCCAAAACTCACAAGATTCTGCACCAGTAACTTGCTTGAATGCCACTCCCTGAAAGTGCTGATGGTAGGGAATTGCCCTGAACTGAAGGAATTTATTTCCATCCCATCAAGTGCAGATGTCCCTGTCATGAGCAAACCTGACAACACAAAATCAGCTTTCTTCGATGACAAG---------------------------------------------------------GCATTCCCTGACTTGGAGGTATTTCTAATTTTCGAAATGGATAATTTGAAGGCGATATGGCACAATGAACTCCATTCTGATTCCTTTTGCGAACTGAAGATTCTGCATGTTGGGCATGGAAAGAATTTACTGAATATTTTCCCTTCCAGTATGCTGGGAAGATTACATAATCTAGAGAATCTGATTATAAATGATTGTGATTCAGTAGAAGAGATTTTTGATCTCCAAGTGCTCATAAATGTGGAACAAAGACTTGCTGATACAGCCACTCAATTGAGAGTTGTGCGTCTAAGGAATCTTCCACATCTGAAGCATGTTTGGAATAGGGATCCACAAGGAATTCTTTCCTTCCATAACCTATGTACTGTGCATGTCCGGGGATGTCCTGGTCTAAGAAGTCTCTTCCCTGCCTCTATAGCCCTAAACCTTCTACAACTTGAAGAGCTTCTGATAGAAAATTGTGGAGTGGAGGAAATTGTTGCAAAGGATGAAGGACTAGAAGAAGGTCCTTCATCCTTTCGGTTTTCGTTTCCTAAAGTTACCTATCTGCATCTTGTGGAAGTACCAGAACTAAAGAGATTCTATCCAGGAGTACATGTATCAGAATGGCCGAGG------------------------------------------------------------------------------------------------------------------------------------------------------------------------------------------------------------------------------------------------------------------------------------------------------------------------------------------------------------------------------------------------------------AAAATTGAAATA------------------------------------------------------------TTTCCTTCAGAAATCAAGTGCTCTCACGAACCATGCAGGGAGGACCACGTGGACATCCAGGGTCAGCAACCACTTCTCTCATTT---------------------------------AGGAAGGTA------------------------------------------------------------------------------------------------------------
>POPTR_0005s04320.1
---------------------------------------------------------------------------------------------------------------------------------------------------------------------------------------------------------------------------------------------------------------------------------------------------------------------------------------------------------------------------------------------------------------------------------------------------------------------------------------------------------------------------------------------------------ATGGGTGGTGTGGGGAAGACCACACTTGCGAAGAAGGTTGCTGAACAAGTCAAGGAGGGTAGGCTGTTCGATAAGGTGGTTCTGGCAGTTGTGTCACATACTCCAGACATCAGAAGAATTCAAGGTGAAATAGCAGATGGGCTAGGACTCAAATTAAATGCAGAGACTGATAAAGGAAGGGCAGATCAACTATGCGAGGGATTGAAGAAAGTGACTAGAGTACTTGTAATTCTTGATGATATTTGGAAAGAACTTAAATTGGAGGATGTCGGAATCCCTTCAGGGAGCGATCATGAAGGATGCAAGATACTCATGACTTCAAGAAATAAAAATGTACTGTCTCGGGAGATGGGCGCAAACAGAAATTTCCAGGTTCAAGTTTTGCCTGTAAGAGAAGCATGGAATTTTTCCGAAAAGATGGTGGGGGTTACCGTTAAAAATCCTAGTGTACAACCTGTTGCTGCTGAAGTAGCCAAAAGATGTGCAGGTTTGCCGATTTTACTTGCTACAGTTGCTAGGGCACTGAAAAACGAAGATTTATATGCTTGGAAGGACGCCTTGAAACAGACAAGGTTTGATAAAGATGAAATTGACAATCAAGTTTACTCG------TGTCTGGAACTGAGTTACAAAGCTTTGAGAGGTGATGAAATCAAGTCATTGTTCTTGCTTTGTGGGCAATTCCTAACTTATGATTCTTCAATCTCAGACTTGTTAAAGTATGCTATAGGCTTGGATTTGTTCAAGGGACGTTCCACATTGGAAGAAGCTAGAAACAGA------------------------------------------------------CTGCGTACATTGGTGGATGAACTTAAAGCCTCTTGTTTGTTGCTAGAAGGTGACAAGGATGGAAGAGTGAAAATGCATGATGTTGTTCAAAGTTTTGCCTTCTCTGTTGCATCAAGGGACCACCATGTGCTTATCGTGGCAGATGAA------TTCAAAGAATGGCCAACCAGTGATGTGCTTCAACAGTACACTGCAATCTCTTTGCCTTACCGGAAAATTCCTGATCTTCCTGCAATATTAGAATGTCCAAATCTCAATTCGTTTATACTGCTGAACAAGGATCCCTCACTGCAAATACCAGACAACTTTTTCAGAGAAATGAAGGAGCTTAAAGTCTTGGATCTGACACGAGTTAATCTTTCACCACTGCCTTCGTCACTTCAATTTCTTGAGAACCTTCAAACGCTGTGTTTGGATGGTTGTGTTTTGGAAGATATATCTATAGTTGGAGAGCTAAAGAAGTTGAAAGTTCTCAGCTTAATCAGTTCTGATATTGTTTGTTTGCCAAGAGAAATAGGAAAATTGACTCGTCTGCTACTTCTAGATTTGAGCAATTGTGAAAGGCTTGAAGTAATATCACCAAATGTCCTTTCTTCCTTGACCCGGCTAGAAGAATTATATATGGGAAACAGCTTCGTGAAATGGGAGACTGAAGGATCAAGCAGTCAAAGAAACAATGCTTGCCTGTCAGAATTGAAGCGTCTGTCAAACTTAATTACCTTACACATGCAAATTACAGATGCAGATAATATGCTCAAAGACCTCTTTCAAAAGCTGGAAAGGTTCAGAATATTTATTGGAGATGGGTGGGACTGGTCTGTTAAGTATGCAACCTCAAGAACTTTGAAACTTAAGCTCAATACAGTTATTCAGTTGGAGGAGTGGGTGAACACGCTGCTGAAGAGCACTGAAGAACTTCATTTGCAAGAACTGAAGGGTGTTAAGAGTATCCTCAATGACTTGGACGGGGAAGATTTCCCTCGGCTGAAGCATCTTCACGTTCAAAATTGTCCTGGAGTTCAATATATCATCAACTCAATCAGGATGGGTCCTCGAACTGCTTTTCTGAACTTGGACTCACTGTTTCTTGAAAATTTGGATAACTTGGAGAAGATCTGCCACGGCCAACTTATGGCAGAGTCGCTTGGAAAGTTGAGAATTTTGAAGGTAGAAAGCTGTCATAGGTTGAAGAATTTATTTTCAGTCTCCATGGCAAGAAGACTTGTGCGACTTGAAGAAATCACAATAATTGATTGCAAGATCATGGAAGAGGTTGTCGCTGAGGAAAGTGAGAATGATACTGCTGACGGTGAACCG---GAGTTCGCTCAATTACGTAGACTGACACTGCAATGTCTGCCTCAGTTCACAAGCTTTCACTCTAAT------------------------AGAAGGCAGAAGCTATTAGCAAGTGAT------------------------------------------------------------------ATTTTATTCCCCAATTTGGAGGACCTGAAGCTCTCCTCCATCAAAGTGGAAAAGATATGGCACGACCAACCTGCTGTGCAGCCTCCCTGTGTTAAAAACTTAGCAAGCATGGTTGTGGAGAGTTGTAGTAATTTAAACTATTTATTGACATCTTCTATGGTCGAAAGTCTTGCTCAACTCGAAAGGCTTGAAATATGTAATTGCGAGTCCATGGAGGAAATAGTTGTTCCAGAAGGAATCGGAGAAGGCAAAATGATGAGCAAGATGCTATTCCCCAAACTACACCTCCTAGAGCTCAGTGGTTTGCCAAAACTCACAAGATTCTGCACCAGTAACTTGCTTGAATGCCACTCCCTGAAAGTGCTGATGGTAGGGAATTGCCCTGAACTGAAGGAATTTATTTCCATCCCATCAAGTGCAGATGTCCCTGTCATGAGCAAACCTGACAACACAAAATCAGCTTTCTTCGATGACAAG---------------------------------------------------------GCATTCCCTGACTTGGAGGTATTTCTAATTTTCGAAATGGATAATTTGAAGGCGATATGGCACAATGAACTCCATTCTGATTCCTTTTGCGAACTGAAGATTCTGCATGTTGGGCATGGAAAGAATTTACTGAATATTTTCCCTTCC------------------------------------------------------------------------------------------------------------------------------------------------------------------------------------------------------------------------------------------------------------------------------------------------------------------------------------------------------------------------------------------------------------------------------------------------------------------------------------------------------------------------------------------------------------------------------------------------------------------------------------------------------------------------------------------------------------------------------------------------------------------------------------------------------------------------------------------------------------------------------------------------------------------------------------------------------------------------------------------------------------------------------------------------------------------------------------------------------------------------------------------------------------------------------------------------------------------
