# Supplementary material for: Impact of recurrent gene duplication on adaptation of plant genomes
Source: BMC Plant Biol. 2014 May 31;14:151. doi: 10.1186/1471-2229-14-151 (PMC4049390; doi:10.1186/1471-2229-14-151)
Supplement: Additional file 4 — Contains the cleaned alignments of the clusters with codons under selection. [file 1471-2229-14-151-S4.zip › 4437544801233534_add4/Additional_file_4/Poptrcluster34_large_aligned.fasta]

>POPTR_0151s00220.1
---------------------------------------------------------------------------------------------------------ATGACTTTGAAATGTGCAGTTCAACTAGGCATACCAGATGTGATCCAAAAACATGGCAAACCCATGACCCTCTCGGAGCTTGTTTCTGCCCTACCGATCCACCCATCAAAAGCTCAATATGTCCACCGCCTTATGCGTATTCTCGTGCACTCCGGTTTCTTTTCCCAGCAAAATCTC------------CAAGAAGCCTATTCCCTTACCCAATCCACTCGTCTGCTTCTCAAGGATAACCCCTTGAGTATGAGACCTCTTTTACTTATGTTGCTCGATCCAGTTCTGACAAAACCCCATGATTGCTTGAGCACTTGGTTCCAAAATGATGAAGCCACCGCATTTAGTGTGGCCCATGAAAGGACACTTTGGGAGTACGCTGGCCAAGATCCAAGGCTCAGCAATCTCTTTAATGAAGCCATGGCTAGTGATAGCATACTGGCTAGCAAGCTGGTTTTAAACCAATGCAAAGGCATCTTTGATGGGGTGGATTCCTTGGTGGATGTCGGGGTAGGCTTAGGAACTATGACCAAGGGCATTGCTGAAGCATTTCCCCACATGGACTGCACTGTGTTTGATCTCCCCCATGTGGTTTCTGACTTGCAAGGCGGCAAAAACTTGAAGCATGTAGGAGGGGATATGTTCGAGGCAGTTCCTCCAGCAGATGCACTTTTACTCAAGTGGATACTTCATGACTGGAGTGATGAAGACTGCGTGAAAATACTTAAGCGATGCAAACAAGCAATTACGAGCAAGGGGCAGCAGAAAGTTGGGAAGGTGATAATTATAGATATGGTGAGAGAGAAC---------AATGGAGACGAGGGGTCAATTGAAACGCAGTTGCTTTTCGATCTACAAATGATGGTGGCTGTTAGTGGCATGGAGAGAAATGAAAAGGAGTGGGCTAAGCTCTTCTTTGATGCTGGTTTCCTCAATTATAAGATACACCCTGTGCTAGGCACAAGAGCTCTCATTGAGCTTTATCCT
>POPTR_0013s12640.1
---------------------------------------------------------------------------------------------------------------------------------------------------------------------------------------------------------------------------------------------------------------------------------------------------------------------------------------------------------------------------------------------------------------------------------------------------------------------------------------------------------------------------------------------ATGGCAAATGACAAA---------------------------------------------------------------------------------------------------------------------------------------------------------------------------------------------------------------------------------------------------CAATGGATATTGCATGACTGGAGTGATGAAGACTGCGTGAAAATACTTAAACGATGCAAACAAGCAATTACGAGCAAGGGGCTGCAGAAAGTTGGGAAGGTGATAATTATAGACATGGTGAGAGAGAAC---------AATGGAGACGAGGGGTCAATTGAAACGCAGTTGCTTTTTGATCGAGAAATGATGGTGGCTTTTAGTGGCTTGGAGAGAAATGAAAAGGAGTGGGCTAAGCTCTTCTTTGATTCTGGTTGCCTCAACTATAAGATACATCCTGTGCCAGGCACAAGAGCTGTCATTGAGCTTTATCCC
>POPTR_0013s12580.1
ATGTACCACTTGAAATCAATGGAGTTGATTAACGAGGAAAGTGTTGGTGAGCTGCTTCAAGCTCAAACTCATGTGTGGAATCATATATTCAACTTCATAAACTCCATGACTCTGAAATGTGCCGTTCAACTAGGCATACCAGATGTGATCCAAAAACATGGCAAACCCATGACCCTCTCGGAGCTTGTTTCTGCCCTACCGATCCACCCATCAAAAGCTCAATATGTCCACCGCCTTATGCGTATTCTCGTGCACTCCGGTTTCTTTTCCCAGCAAAATCTTGGCGTTCACAACCAAGAAGCCTATTCCCTTACCCAATCCACTCGTCTCCTACTCAAGGACAATCCCTGGAATATGAGACCTCTTTTACTTTTTGAGCTCGACTCAGTTCTGACAAAACCATGGGATTGCTTGAGCACTTGGTTCCGAAATGATGAAGCCACCGCATTTAGTGTTGCCCATGAAAATACATTTTGGGAGTACGCTGGCCAAGATCCAAGAATCAAAAATCTCTTTAATGAAGCCATGGCTAGTGATAGCATACTGGCTAGTAAGTTGGTTGTAAGCAAATGTAAAGGCATCTTTGAGGGGCTGAGTTCCTTGGTGGATGTCGGGGGAGGCTTTGGAACTATGGCCAAGGGCATCGCTGAAGCATTTCCTCACATGGACTGCACTGTGTTTGATCTCCCCCATGTGGTTTCTGACTTGCAAGGCTGTAAAAATTTGAAGTATGTAGGGGGGGATATGTTTCAGGCAGTTCCTCCAGCAGAAGCAATTTTACTCAAGTGGATACTGCATGACTGGAGTGATGAAGACTGCGTGAAAATACTTAGACGATGCAGACAAGCAATTATGAGTAAGGGACAGCAGAAAGCTGGGAAGGTGATAATTATAGATATGGTGAGAGAGAAC---------AATGGAGACGAGGGGTCAATTGAAACGCAGCTGTTTTTTGATCTACTAATGATGGTGGCTGTTAGTGGCATGGAGAGAAATGAAAAGGAGTGGGCTAAGCTCTTCTTTGATGCTGGTTTCCTCAATTATAAGATACACCCTGTGCTAGGCACAAGAGCTCTCATTGAGCTTTATAAT
>POPTR_0013s12620.1
------------------ATGGAGTTGATTAACGAGGAAAGTGCTGGTGAGCTGCTTCAAGCTCAAACTCATGTGTGGAATCATATATTCTGCTTCATAAACTCCATGACTCTGAAATGTGCCGTTCAACTAGGCATACCAGATGTGATCCAAAAACATGGCAAACCCATGACCCTCTCGGAGCTTGTTTCTGCCCTACCGATCCACCCATCAAAAGCTCAATATGTCCACCGCCTTATGCGTATTCTCGTGCACTCCGGTTTCTTTTCCCAGCAAAATCTC------------CAAGAAGCCTATTCCCTTACCCAATCCACTCGTCTGCTTCTCAAGGATAACCCCTTGAGTATGAGAACTCTTTTACTTTTTGTGCTAGACCCAGTTCTGACAAAACCGCATGATTGCTTGAGCACTTGGTTCCGAAATGATGAAGCCACCGCATTTAGTATTGCCCATGAAAGTATATTTTGGGAGTACGCTGGCCAAGATTCAAGAATCAACAATCTCTTTAATGATGCCATGGCTAGTGATAGCATACTAGTTAGTAAGGTGGTTGTAAGCAAATGTAAAGGCATCTTTGAGGGGGTGAATTCTTTGGTGGATGTAGGGGGAGGCTTAGGAACTATGGCCAAGGGCATCGCAGAAGCATTTCCGCACATGGACTGCACTGTGTTTGATCTCCCGCGTGTGGTTTCTGACTTGCAAGGCAGCAAAAACTTGAAGTATGTTGGAGGGGATATGTTTGAGGCAGTTCCTCCTGCAGATGTAATTTTACTCAAGTGGATACTGCATGCCTGGAGTGACGAAGACTGCGTGAAAATACTTAAACGATGCAAACAAGCAATTATGAGTGAGGGACAGCAGAAAGCTGGGAAGGTGATAATTATAGATATGGTGAGAGAGAAC---------AATGGAGACGGAGGGTCAATTGAAACGCAGCTGTTTTTTGATCTACAAATGATGGTGGCTGCTACTGGCATGGAGAGAAATGAAAAGGAGTGGGCTAAGCTCTTCTTTGATGCTGGTTTCCTCAATTATAAGATACACCCTGTGCTTGGCACAAGAGCTCTCATTGAGCTTTATCCT
>POPTR_0013s12650.1
------------------ATGGAGTTGATTAATGAGGAAAGTGAAAGTGAGCTACTTCAAGCTCAAACTCATGTCTGGAATCATATATTCTACTTCATAAACTCCATGACTTTGAAATGTGCTGTTCAACTAGGCATACCAGATGTGATCCAAAAACATGGCAAACCCATGACCCTCTCGGAGCTAGTTTCTGCCTTACCAATCCACCCATCAAAAACTCATTATGTCCATCGCCTTATGCGTATTCTC------------------------------------------------------------------------------------------GACAATCCCTGGAGTATGAGACCTTTTTTACTTTTTGTGCTCGACCCAGTTCTGACAAAACGACATTATTGCTTGAGCACTTGGTTCCGAAATGATGATCGCAATGCATTTAGTGTTGCCCATGAAAATACATTTTGGGAGTACGCTGGCCAAGATCCAAGAATCAACAATCTCTTTAATGATGCCATGGCTAGTGATAGCATACTAGTTAGTAAGTTGGTTGTAAGAAAATGTAAAGGCATCTTTGACGGAGTGAATTTTTTAGTGGATGTCGGGGGAGGCTTAGGAACTATGGCCAAGGGCATTGGTGAAGCATTTCCCCACATGGACTACACTGTGTTTGATCTCCCCTATGTGGTT------------------------------TTTGTTGGTGGG------------------------------------------------------------------------------------------------------------------------------------------------------------------AGAACCAACTGGTGGTGG---------------------------------------------------------------------------------------------------------------------------------------------------------------------------------
>POPTR_0013s12560.1
------------------ATGGAGTTGATTAATGAGGAAAGTGCTAGTGAGCTACTTCAAGCTCAAACTCATGTGTGGAATCATATATTCTACTTCATAAACTCCATGACTTTGAAATGTGCTGTTCAACTAGGCATACCAGATGTGATCCAAAAACATGGCAAACCCATGACCCTCTCTGAGCTTGTTTCTGCCCTACCAATCCACCCATCAAAAGCTCAATATGTCCACCGCCTTATGCGTATTCTCGTGCACTCTGGTTTCTTTTCCCAGCAAAATCTTGACATTCACAACCAAGATGCCTATTCCCTTACCCAATCCACTCGTCTCCTACTCAAGGACAATCCCTGGAGTATGAGACCTCTTTTACTTGTGTTTCTCGACCCAGTTCTGACAAAACCATGGGATTGCTTGAGCACTTGGTTCCAAAATGATGATCGCAATGCATTTAGTGTTGCCCATGAAAATACATTTTGGGAGTACGCTGGCCAAGATCCAAGAATCAACAATCTCTTTAATGATGCCATGGCTAGAGATAGCATACTAGTTAGTAAGGTGGTTGTATGCAAATGTAAAGGCATCTTTGATGGGGTGAATTCTTTGGTGGATGTCGGGGGAGGCTTAGGAACTATGGCCAAGGGCATTGCTGAAGCATTTCCCCACATGGACTGCACCGTGTTTGATCTCCCCCATGTGGTTTCTGACTTGCAAGGCAGCAAAAATTTGAAGTATGTAGGGGGGGATATGTTCGAGGCAGTTCCTCCAGCAGACGCAATTTTACTCAAGTGGATACTGCATGACTGGAGTGATGAAGACTGCGTGAAAATACTTAGACGATGCAAACAAGCAATTATGAGTACGGGACAGCAGAAAGCTGGGAAGGTGATAATTATAGATATGGTGAGAGAGAAC---------AATGGAGACGAGGGGTCAATTGAAACGCAGCTACTTTTTGATCTACAATTGATGGTGGGTTTTAGTGGCATGGAGAGAAATGAAAAGGAGTGGGCTAAGCTCTTCTTTGATGCTGGTTTCCTCAATTATAAGATACACCCTGTGCTAGGCACAAGAGCTCTCATTGAGCTTTATCCT
>POPTR_0013s12600.1
------------------ATGGAGTTGATTAATGAGGAAAGTGCTAGTGAGCTACTTCAAGCTCAAACTCATGTGTGGAATCATATATTCTACTTCATAAACTCCATGACTTTGAAATGTGCTGTTCAACTAGGCATACCAGATGTGATCCAAAAACATGGCAAACCCATGACCCTCTCTGAGCTTGTTTCTGCCCTACCAATCCACCCATCAAAAGCTCAATATGTCCACCGCCTTATGCGTATTCTCGTGCACTCTGGTTTCTTTTCCCAGCAAAATCTTGACATTCACAACCAAGATGCCTATTCCCTTACCCAATCCACTCGTCTCCTACTCAAGGACAATCCCTGGAGTATGAGACCTCTTTTACTTGTGTTTCTCGACCCAGTTCTGACAAAACCATGGGATTGCTTGAGCACTTGGTTCCAAAATGATGATCGCAATGCATTTAGTGTTGCCCATGAAAATACATTTTGGGAGTACGCTGGCCAAGATCCAAGAATCAACAATCTCTTTAATGATGCCATGGCTAGAGATAGCATACTAGTTAGTAAGGTGGTTGTATGCAAATGTAAAGGCATCTTTGATGGGGTGAATTCTTTGGTGGATGTCGGGGGAGGCTTAGGAACTATGGCCAAGGGCATTGCTGAAGCATTTCCCCACATGGACTGCACCGTGTTTGATCTCCCCCATGTGGTTTCTGACTTGCAAGGCAGCAAAAATTTGAAGTATGTAGGGGGGGATATGTTCGAGGCAGTTCCTCCAGCAGACGCAATTTTACTCAAGTGGATACTGCATGACTGGAGTGATGAAGACTGCGTGAAAATACTTAGACGATGCAAACAAGCAATTATGAGTACGGGACAGCAGAAAGCTGGGAAGGTGATAATTATAGATATGGTGAGAGAGAAC---------AATGGAGACGAGGGGTCAATTGAAACGCAGCTACTTTTTGATCTACAATTGATGGTGGGTTTTAGTGGCATGGAGAGAAATGAAAAGGAGTGGGCTAAGCTCTTCTTTGATGCTGGTTTCCTCAATTATAAGATACACCCTGTGCTAGGCACAAGAGCTCTCATTGAGCTTTATCCT
>POPTR_0013s12520.1
---------------------------------------------------------------------------------------------------------ATGACTTTGAAATGTGCCGTTCAACTAGGCAAACCAGATGTGATCCAAAAACATGGCAAGCCCATGACCCTCTCGGAGCTTGTTTCTGCCCTACCGATCCACCCATCAAAAGCTCAATATGTCCACCGCCTTATGCGTGTTCTCGTGCACTCCGGTTTCTTTTTCCAGCAAAATCTTGGCATTCACAACCAAGAAGCCTATTCCCTTACCCAATCCACTCGTCTCCTCCTCAAGGACAATCCCTGGAGTGTGAGACCTCTTTTACTTCTGCTGCTCGACCCAGTTCTGACAAAACCATGGGATTGCTTGAGCACTTGGTTCCAAAATGATGATCGCAATGCATTTAGTGTTGCCCATGAAAAGACAGTTTGGGAGTACGCTGGCCAAGATACAAGACTCAACAATCTCTTTAATGAAGCCATATCTAGC------------------------------------------------------------------------------------------------------------------------------------------------------------------------------------------------------------------------------------------------------------------------------------------------------------------------------------------------------------------------------------------------------------------------------------------------------------------------------------------------------------------------------------------------------------------------------------
>POPTR_0013s12510.1
------------------ATGGAGTTGATTAACGAGGAAAGTGCTGGTGAGATGCTTCAAGCTCAATCTCATGTATGGAATCATATATTCAACTTCATAAACTCCATGACTTTGAAATGTGCCGTTCAACTAGGCATACCAGATGTGATCCAAAAACATGGCAAGCCCATGACCCTCTCGGAGCTTGTTTCTGCCCTACCGATCCACCCATCAAAAGCTCAATATGTCCACCGCCTTATGCGTATTCTCGTGCACTCCGGTTTCTTTTCCCAGCAAAATCTTGGCATTCACAACCAAGAAGCCTATTCCCTTACCCAATCCACTCGTCTCCTCCTCAAGGACAATCCCTGGAGTGTGAGACCTCTTTTACTTCTGTTGCTCGACCCAGTTCTGACAAAACCATGGGATTGCTTGAGCACTTGGTTCCAAAATGATGATCGCAATGCATTTAGTGTTGCCCATGAAAAGACATTTTGGGAGTACGCTGGCCAAGATGCAAGACTCAACAATCTCTTTAATGAAGCCATGGCTAGTGATAGCATACTGGCTAGTAAATTGGTTGTAAGCAAATGTAAAGGCATCTTTGATGGGGTGAATTCCTTGGTGGATGTAGGGGGAGGCTTAGGAACTATGACCAAGGGCATTGCTGAAGCATTTCCCCACATGGACTGCACTGTGTTTGATCTCCCCCATGTGGTTTCTGACTTGCAAGGCGGCAAAAACTTGAAGTATGTAGGAGGGGATATGTTCGAGGCAGTTCCTCCAGCAGATGCACTTTTACTCAAGTGGATACTTCATGACTGGAGTGATGAAGACTGCGTGAAAATACTTAAGCGATGCAAACAAGCAATTGCGAGCAAGGGGCAGCAGAAAGTTGGGAAGGTGATAATTATAGATATGGTGAGAGAGAAC---------AATCGAGACGAGGGGTCAATTGAAACGCAGTTGCTTTTCGATCTAGAAATGATGGTGGCTGTTAGTGGCATGGAAAGAAATGAAAAGGAGTGGGCTAAGCTCTTCTTTGATGCTGGTTTCCTCAATTATAAGATACACCCTGTGCTAGGCACAAGGGCTCTCATTGAGCTTTATCCT
>POPTR_0151s00210.1
------------------ATGGAGTTGATTAACGAGGAAAGTGCTGGTGAGCTACTTCAAGCTCAAACTCATGTGTGGAATCATATATTCAACTTCATAAACTCCATGACTCTGAAATGTGCCGTTCAACTAGGCATACCAGACGTGATCCAAAAACATGGCAAACCCATGACCCTCTCGGAGCTTGTTTCTGCCCTACCAATCCACCCATCAAAAGCTCAATATGTCCACCGCCTTATGCGTATTCTCGTGCACTCTGGTTTCTTTTCCCAGCAAAATCTTGGCATTCACAACCAAGTAGCCTATTCCCTTACCCAATCCACTCGTCTCCTCCTCAAGGACAATCCCTGGAGCGTGAGACCTCTTTTACTTCTGGTGCTCGACCCAGTTCTGACAAAACCATGGGATTGCTTGAGCACTTGGTTCCGAAATGATGATCGCAATGCATTTAGTGTTGCCCATGAAAAGACACTTTGGGAGTACGCTGGCCAAGATGCAAGACTCAACAATCTCTTTAATGATGCCATGGCTAGTGATAGCATACTGGCTAGTAAGTTGGTTGTAAGCAAATGTAAAGGCATCTTTGATGGGGTGAATTCCTTGGTGGATGTCGGGGGAGGCTTAGGAACTATGGCCAAGGGCATTGCTGAAGCATTTCCCCACATGGACTGCACTGTGTTTGATCTCCCCCATGTGGTTTCTGACTTGCAAGGCGGCAAAAACTTGAAGTATGCTGGAGGGGATATGTTCGAGGCAGTTCCTCCAGTAGATGCACTTTTACTCAAGTGGATACTTCATGACTGGAGTGATGAAGACTGCGTGAAAATACTTAAGCGATGCAAACAAGCAATTACGAGCAAGGGGCAGCAGAAAGTTGGGAAGGTGATAATTATAGATATGGTGAGAGACAAC---------AATGGAGACGAGGGGTCAATTGGAACGCAGTTGCTTTTTGATCTAGAAATGATGGTGGCTCTTAGTGGCATGGAGAGAAATGAAAAGGAGTGGGCTAAGCTCTTCTTTGATGCTGGTTTCCTCAATTATAAGATACACCCTGTGCTAGGCACAAGAGCTCTCTTTGAGCTTTATCCT
>POPTR_0191s00210.1
------------------ATGGAGTTGATTAACGAGGAAAGTGCTGGTGAGCTGCTTCAAGCTCAAACTCATGTGTGGAATCATATATTCTGCTTCATAAACTCCATGACTCTGAAATGTGCCGTTCAACTAGGCATACCAGATGTGATCCAAAAACATGGCAAACCCATGACCCTCTCGGAGCTTGTTTCTGCCCTACCGATCCACCCATCAAAAGCTCAATATGTCCACCGCCTTATGCGTATTCTCGTGCACTCCGGTTTCTTTTCCCAGCAAAATCTT------------CAAGAAGCCTATTCTCTTACCCAATCCACTCGTCTCCTCCTCAAGGATAACCCCTTGAGTATGAGACCTCTTTTACTTATGTTGCTCGATCCAGTTCTGACAAAACCCCATGATTGCTTGAGCACTTGGTTCCAAAATGATGAAGCCACCGCATTTAGTGTTGCCCATGAAAGGACACTTTGGGAGTACGCTGGCCAAGATCCAAGGCTCAGCAATCTCTTTAATGAAGCCATGGCTAGTGATAGCATACTGGCTAGCAAGCTGGTTTTAAGCCAATGCAAAGGCATCTTTGATGGGGTGGATTCCTTGGTGGATGTCGGGGGAGGCTCAGGAACCATGGCCAAGGGCATCGCAGAAGCATTTCCGCACATGGACTGCACTGTGTTTGATCTCCCGCGTGTGGTTTCTGACTTGCAAGGCAGAAAAAACTTGAAGTATGTTGGAGGGGATATGTTTGAGGCAGTTCCTCCTGCAGATGTAATTTTACTCAAGTGGACACTGCATGACTGGAGTGACGAAGACTGCGTGAAAATACTAAAGCAATGCAAACATGCAATTATGAGTAAGGGCCAGCAGAAAGCTGGGAAGGTGATAATCATAGACATAGTGAGAGGGAGC---------AATGGCGAGGAG---TCAAATGAAACGCAGCTGCTTTGGGATCTAGAAATGATGGTGACTGTTACTGGCCTAGAAAGGAATGAAATGGAGTGGGCTAAGCTCTTCTTTGATGCAGGTTTCATCAGCTATAAGATACATAACGTGCTTGGCACAAGAGCTCTCATTGAGCTTCATCCT
>POPTR_0013s12670.1
------------------ATGGAGTTGATTAACGAGGAAAGTGCTAGCGAGCTACTTCAAGCTCAAACTCATGTGTGGAATCATATATTCTACTTTATAAACTCCATGACTTTGAAATGTGCTGTTCAACTAGGCATACCAGATGTGATCCAAAAACATGGCAAACCCATGACCCTCTCTGAGCTTGTTTCTGCCCTACCAATCCACCCATCAAAAGCTCAATATGTCCACCGCCTTATGCGTATTCTCGTGCACTCTGGTTTCTTTTCCCAGCGAAATCTTGGCGTTGACAACCAAGAAGCCTATTCCCTTACCCAATCCACTCGTCTCCTACTCAAGGACAATCCCTGGAGTGTGAGAGCTCATTTACTTTTTGTGCTCGACCCAGTTCTGACAAAACCATGGGATTGCTTGAGCACTTGGTTCCAAAATGATGATCGCACTGCATTTAGTGTTGCCCATGAAAAGGCACCTTGGGAGTACGTTGGCCAAGATCCAAGAATCAACAATCTCTGTAATGAGGTCATGGCTAGAGATAGCATACTGGCTTGTAAGTTGGTTGTAAACAAATGTAAAGGCATCTTTGAGGGGGTGAGTTCTTTGGTGGATGTCGGGGGAGGCATAGGAACTATGGCCAAGGGCATCACTGAAGCATTTCCCCACATGGACTGCACTGTGCTTGATCTCCCCCATGTGGTTTCTGACTTGCAAGGATGCAAAAATTTGAAGTATGTAGCGGGGGATATGTTTCAGGCAGTTCCTCCAGCAGAAGCAATTTTACTCAAGTGGATGCTACATAACTGGAGTGATGAAGACTGCGTGAAAATACTTAAACGATGCAAACAAGCAATTATGAGTAAGGGACAACAGAAAGCTGGGAAGGTGATAATTATAGATATGGTGAGAGAGAAC---------AATGGAGATGAGGGGTCAATTGAAACGCAGCTGTTTTTTGATCTACAAATGATGGTGGTTGTTGGTGGCATGGAGAGAAATGAAAAGGAGTGGGCTAAGCTCTTCTTTGATGCTGGTTTCCTCAATTATAAGATACACCCTGTGCTAGGCACAAGAGCTCTCATTGAGCTTTATCCT
