# Supplementary material for: Impact of recurrent gene duplication on adaptation of plant genomes
Source: BMC Plant Biol. 2014 May 31;14:151. doi: 10.1186/1471-2229-14-151 (PMC4049390; doi:10.1186/1471-2229-14-151)
Supplement: Additional file 4 — Contains the cleaned alignments of the clusters with codons under selection. [file 1471-2229-14-151-S4.zip › 4437544801233534_add4/Additional_file_4/Poptrcluster35_large_aligned.fasta]

>POPTR_0006s18720.1
------------------------------------------------------------------------------------------------------------------------------------------------------------------------------------------------------------------------------------------------------------------------------------------------------ATGATGCAATAT---------------------------------------------------------------------CATAATAATGACGTGAAATCTGCTGAAAATTTAATGAAAGTAAGTAGACATGTTGATTTAATTGAAAGTTTTCGATGGCTTAGCTTACATGATGAATCTTCAGCTTCTAATAATCAATTTATGGAGATGATAAGACTTATAGGGAGATTCAATATTAACATTGATGATGTTGTCTTAGAAAAAAGCTATGAAAAA------------------------------------------------------------------------TGCAAAGAAGTTACAGATGCAAAG---------------------TCGGTTGACGAAGCCAAAGAT---------------------------------------GGTTTTTTACGAGAGTTTTTTGGAATTATGCATGTTTCATACAACTTGCAT------------------------------------------------------------------------------------------------------------ATCAATATGTGTGATGCATGGAACGGACTACAAACTCTACTTTTTAGAGATCCT---------------------------------------------------------------------------------------------------------------------------------------------------------------------------------------------------------------------------------------------------------------------------------------------------------------------------------------------------------------------------------------------------------------------------------------------------------------------------------------------------------------------------------------------------------------------------------------------------------------------------------------------------------------------------------------------------------------------------------CACTATCATTTGATTGACAAGTTGATTCATCTTGTTATGACTTTACTTGTTTCAACTATCATCACAGAGTTTTCAGCTATGAAACATGTTAAAGAGGACTTCTTAGCAGAT---------------------------------------------------------------------------------------------------------------------------------------------------------------------------------------------------------TACGTTGAA
>POPTR_0001s32700.1
---------------------------------------------------------------------------------------------------------------------------------------------------------------------------------------------------------------------------------------ATGGGTCCATATCAACCTAAGTTAGCAGAGTATCCAAGGACTGAATCAGGGAGACAGTATCGTCGATTTCAATACCCTTGGCTAGAGTACTCTCCATCAAAGGATGCAGTATTTTTTTTCCAT---------------------CATAATAATGCTGTGAAATCTGCTGAAGATTTAATGAAAGTAAGTAGACATATTAAT---ATTGAAAGTGTTCGATGGCTTAACTTACATGATGAATCTTCAGCTTCTAATAATCGATTTTTGGAGATGATAAGACTTATGGGGAGACTGAATGTTGACATTGATGATGTTGTCATAGAAAAAGATCCGAAAAATGCAAAGTATACCTCGCCGACTATTCAAAAAGAGATTTTTCATATTTTTGCTAACAAAGTGAGGAAAAAGATTTGTGAAGAAGTTAGAGATGAAAAG---------------------TTGGTTGACGAAGCCAAAGATGCATCAAATAAAGAACAAATGGTTATTGTTTTGAGATTT---------------------------------------TATAACTTGTAT------------------------------------------------------------------------------------------------------------AGCAATATGCGTGGCGCATGGAATGGACTACAAGCTCTATTTCTCAGAGATCCTTGCCACCGACTACAACTGGCAAATGAGATTTCTATTTGGTTACTTATTTGTGCTTCTCCCAAATGTCATACCAAGTTACATTATGCTCAG---------------------------------------------------------------------------------------------GATATGTATGGTGTAAATATTACTGTGCTTAAAAGTCAAGAAGGATCTTCTAATTCTATACGTGGAGAACAAAAATCTCTTGACATCTTAAATGCAATGGATCTTGTATCAACTACTAAAGCATTGCTTCAAACTTTGAGAAATGCCGGATTTGATCTTCTCCTTATAAATGTGCAATTTGTTTGCACAAAATATGAGATTGAGATACCACATATGAATGCTTCGTATAAAAAGGCTACAGGTCGTTCATGTCAACAACAAGGTTCAGTGACAGTTTACCAGCATTATCATTAT------------------------------------CCTAAAGACAACTTTAAATCATTTAAAGTTGATGCTATTTACAAATTTTATCCTGAAGATTTCAATGAACAAGAGATGTATTATTTGAGATCTCAACTACATTATCATATTGATGTGATTCATCATGAGAGCTTTCAGAATATGTCTACCATTTCTGAATTATGTCGAGGAGCTGAAACAAATAAGTTGCAGCACTATCATTTGATTGACAGGTTGATTCGTCTTGTTTTGACTTTGCCTGTTTCCACTGCCACTACAGAGTTTTCAGCTATGAAACATGTTAAAGAGGAGTTCTTAACAGATTATATTGAACGAGAGCTT---------------------------------------------------------------------------------------------------------------------GTTGAAGGTATTGATTCGGATTCGATCATAGATGAATTCTATTCTACAAAACATCGAAGGGTGCAA---------
>POPTR_0002s20640.1
---------------------------------------------------------------------------------------------------------------------------------------------------------------------------------------------------------------------------------------ATGGATCCATATCAACCTAAGTTAGTAGAGTATCCGAGGACTGAATTAGAGAGACAATATTGTCGATTTCAATACCCTTGGTTAGAGTACTTCCCATCAAATGATACAATATTTTGTTTTCCAGTGCCTCGTTATCCCACATTC------------------------------------------------------------------------------------------------------------------------------------------------------------------------------------AAAACTCCGAAAAATGCAAAGTATACCTCACCGACTATTCAAAAAGAGACTTTGCATATTCTTGCGAACAAAGTGAGGAAAAGGATTTGTGAAGAAGTTAGAGATGCAAAA------------------------------------------------------------------------------------------------------------------------------------GCCAAAGATGCATCAAATAAAGAACAAATGACTATTGTTTTGAGATTTATTAACATTCATGGTTTTTTACTAGAGCGTTTTTTTTTGGTATTGTCAAGGGTATGCTGTAGTAATATGTGTGGCGCATGGAACGGACTACAAGTTTTATTTCTTAAAGATCCTTGTCACCGACTACAACTGACAAATGAGATTTCTATATAT------------GCTTCTCTCAAACGTCATATTGAGTTACATTATGCCCAGGCTATAGAAATTGCACATATGGTAGCTACTAGAGAACGTGAGACT------------------------------------------------------------------------------------------------------------------GAACAAAAATCTCTTGACATCTTAAATGCAATGGATCTTGTATCAACTACTAAAGCATTACTTCGAACTTTAAGAGATGCCGGATTTGATCTTCTTCTTGCAAATGTGCAATCTGTTTGCACAAAATATGAGATTGACATACCACATATGAATGCTTCGTATAGAAAGACTACAGGTCGTTCATGTCAGAAACAAGGATTAGTGATAGTTTAC------------------------------------------------------------------------------------------------------------------------------------------------------------------------------------------------------------------------------------------------------------------------------------------------------------------------------------------------------------------------------------------------------------------------------------------------------------------------------------------------------------------------------------------------------------------------------------
>POPTR_0006s11990.1
---------------------------------------------------------------------------------------------------------------------------------------------------------------------------------------------------------------------------------------ATGGGTCCATATCAACCTAAGTTAGTAGAGTATCCAATGACTGAATCAGGGAGACAGTATCGTCGATTTCAATACCCTTGGCTAGAGTACTCTCCATCAAAGGATGCAATGTTTTGTTTTCCAGTGCCTCGTCATCTCACATTCCATAATAATGTTGTGAAATCTGCTGAAGATTTAATGAAAGTAAGTAGACATATTGAT---ATTGAAAGT------------------CATGATGAATCTTCGGCTTCTAATAATCGATTTTTAGAGATGATAAGACTTATAGGGAGACTGAATGTTGATATTGATGATGTTGTCTTAGAAAAAGCTCCGAAAAATACAAAGTATACCTCGCCGACTATTCAAAAAGAGATTTTGCATATTCTCACGAACAAAGTGAGGAAAAAGATTTGTGAAGAAGTTAGAGATGCAAAG------------------------------------------------------------------------------------------------------------------------------------------------------------------------------------------------------------------------------------------------------------------------------------------------------------------------------------------------------------------------------------------------------------------------------------------------------------------------------------------------------------------------------------------------------------------CAAAAATCTCTTGACATCTTAAATGCAATGGATCTTGTATCAACTACTAAAGCATTGCTTCAAACTTTGAGAGATGTCGGATTTGATCTTCTCCTTAAAAATGTGCAATCTGTTTGCACAAAATATGAGATTGACATACCACATATGAATGCTTCATATAAAAAGGCTACAGGTCGTTCATGTCAACAACAAGGTTCAGTGACCGTTTACCAGCATTATCATTATTGTTTTGACTTTGCCTCTATGAAACATGTTAAAACT---------------------------------------------------------------------------------------------------------------------------------------------------------------------------------------------------------------------------------------------------------------------------------------------------------------------------------------------------------------------------------------------------------------------------------------------------------------------------------------------------------------------------------
>POPTR_0008s20310.1
------------------------------------------------------------------------------------------------------------------------------------------------------------------------------------------------------------------------------------------------------------------------------------------AGACAATATCATCGATTTCAATACTCTTGGCTAGAGTACTCTCCATCAAAGGATGTTGTATTTTGTTTTCCAGTGCCTCGTCATCTCACATTCCATAATAATGCTGTGAAATCTGCTGAAGATTTAATGAAAGTAAGTAGACATATTGAT---ATTGAAAGTGTTCAATGGCTTAGCTTACATGATGAATCTTTGGCTTCTAATAATCGATTTTTGGAGATGATAAGACTTATGGGGAGACTGAATGTTGACATTGATGATATTGTCTTAGAAAAAGCTCCGAAAAATGTAAAGTATACCTCGCCGACTATTCAAAAAGAGATTTTGCATATTCTCGCGAACAAAGTGAGGAAAAAGATTTGTGAAGAAGTTAGAGATGCAAAG------------------------------------------------------------------------------------------------------------------------------------------------------------------------------------------------------------------------------------------------AGCAATATACGTGGCGCATGGAATGGACTACAAGCTCTATTTCTCAGAGATTTTTGCCACCGATTACAACTGGCAAATGAGATTTTTATTTGGTTACTTATTTGTGCTTCTTCCAAACGTCATACCGAGTTACATTATGCTCAGGCTATAGAAATTGCACATATGGTAGCTACTGAAGAACGTGAGACTAGAGGGGCTAATCAAGGTAATTTACATCAAAGTGGAACTACTCGTTGGGATATGTATGGTGCAACTATTACTGTACTTGAAAGTCAAGAAGGATCTTTTAATTCTATACGTGGAGAACAAAAATCTCTTGACATCTTAAATGCAATGGATCTTGTATCAACTACTAAAACATTGCTTCAAACTTTGAGAGATGCCGGATTTGATCTTCTCCTTGCAAATGTGCAATTTGTTTGCACAAAATATGAGATTGACATACCACATATGAATGCTTCATATAAAAAGGCTACAGGTCGTTCATGTCAACAACAAGGTTCAGTGACAGTTTACCAACATTATCAATAT------------------------------------CCTAAAGACAACTTTAAATCATATAAAGTTGATGCTATTTACAAATTTATTTATGAAGATTTCAATGAACAAGAGATGAATTATTTGAGATCTCAGCTACATTATCAGATTGATGTGATTCATCATGAGAGCTTTCAGAATATGTCTATCATTTCTGAATTATGTCGAGAAGCTGAAACAAATAAGTCGCAGCACTATCATTTGATTGACAGGTTGATTTGTCTTGTTTTGACTTTGCTTGTTTCCACTGCCATTACAGAGTTTCCAGCTATGAAACATGTTAAAGAGGAGTTCTTAACAGATTACATTGAACGAGAGATT---------------------------------------------------------------------------------------------------------------------GTTGAAGATATTGATTCGGATTCGATCATAGATGAATTCTATTCTACAAAACATCAAAGGGTGCAG---------
>POPTR_0005s18050.1
---------------------------------------------------------------------------------------------------------------------------------------------------------------------------------------------------------------------------------------------------------------------------------------------------------------------------------------------------------------------------------------------------------------------------------------------------ATTGAAAGT------------------CATAATGAATCTCTGGCTTTTAATAATCGATTTGTGGAGATGATAAGACTTATGGGGAGACTGAATGTTGACATTGATAATGTTGTCTTAGAAAAAGCTCCGAAAAATACAAAGTATACCTCGCCGACTATTCAAAAAGAGATTTTGCATATTCTCGCGAACAAAGTGGGGAAAAAGATTTGTGAAGAAGTTAGAGATGCAAAGGTTTTGTACGAGAGCTATTTT---------------------------------------------------------------------------------------------------TATAACTTGCAT------------------------------------------------------------------------------------------------------------ATCAATATGCTTGGCGCATGGAATGGACTACAAGCTCTATTTCTCAGAGATCCT------------------------------------------------------------------------------------------------------------------------------------------------------------------------------------------------------------------------------------------------------------CAAAAATCTCTTGACATCTTAAATGCAATGGATCTTGTATCAACTACTAAAGCATTGTTTCGAACTTTGAGAGATGTCGGATTTGATCTTCTCCTTGCAAATGTGCAATCTGTTTGCACAAAATATGAGATTGACATACCACATATGAATGCTTCGTATAAAAAGGTTACAAGTCGTTCATGTCAACAACAAGGTTCAGTGACAGTTTACCAGCATTATCATTAT------------------------------------CCTAAGGACAACTTTAAATCATTTAAAGCTTATGCTATTTACAAATTTTATCCTAAAGATTTCAATGAACAAGAGATGTATTATTTGAGATCTCAGCTACATTATCAGATTGATGTGATTCATCATGAGAGCTTTCAGAATATGTCTATCATTTTTGAATTATGTCGAGGA------------------------------------------------------------------------------------------------------------------------------------------------------------------------------------------------------------------------------------------------------------------------------------------------------------------------------------------------------
>POPTR_0014s17470.1
------------------------------------------------------------------------------------------------------------------------------------------------------------------------AGTGAACAACCCCCTTTCAGATCTCAAAGAGTTGAAATTGATGTTAATACTCTTGAACGAGATATGGGTCCATATCAACCTAAGTTAGCAGAGTATCCAAGGACCGAATCAGGGAGACAGTATCGTCGATTTCAATACCCTCGGCTAAAT---------------------------------------GCCCGTCATCTCACATTCCATAATAATGCTGTGAAATCTGCTAAAGATTTAATGAAAATAAGTAGACATATTGAT---ATTGAAAGTGTTCGATGGCTTAGCTTACATGATGAATCTTCGGCTTCTAATAATCGATTTTTGGAGATGATAAGACTTATAGGGAGACTGAATGTTGACATTGATGATGTTGTCTTAGAAAAAGCTTCGAAAAATGCAAAATATACCTCGTCGACTATTCAAAAAGAGATTTTGCATATTCTCGCGAACAAAGTGAGGAAAAAGATTTGTGAAGAAGTTAGAGATGTAAAG---------------------TTGATTGACGAAGCCAAAGATGCATCAAATAAAGAACAAATGGCTATTGTTTTGAGATTT---------------------------------------TATAACTTGCAT------------------------------------------------------------------------------------------------------------AGCAATATGCGTGATGCATGGAATGGACTACGAGCTTTATTTCTCAGAGATCCTTGCCACCGACTACAACTGGCAAATGAGATTTCTATTTGGTTACTTATTTGTGCTTCTCCCAAACGTCATACCGAGTTACATTATGCTCGGGCTATAGAAATTGCACATATGGTAGCTACTGGAGAACGTGAGACTAGAGGGGCTAATCAA---------------------------------GATATGTATAGTGCAACTATTACTGTGCTTGAAAGTCAAGAAGGATCTTCTAATTCTATACGTGGAGAACAAAAATCTCTTGACATCTTAAATGCAATGGATCTTGTATCAACTACTAAAGCATTGCTTCAAACTTTGAGAGATGCCGGATTTGATCTTCTCCTTGCAAATGTGCAATTTGTTTGCACAAAATATGAGATTGACATACCACATATAAATGCTTCGTATAAAAAGGCTACAGGTCGTTCATGTCAACAACAAGGTTCAGTGACAGTTTACCAGCATTATCATTAT------------------------------------CCTAAGGACAACTTTAAATCATTTAAAGTTGATGCTATTTACAAATTTTATCCTGAAGATTTCAATGAACAAGAGATGTATTATTTGAGATCTCAGCTACGTTATCAGATTGATGTGATTCATCATGAGAGCTTTCAGAATATGTCTACCATTTCTGAATTATGTCGAGGAGCCGAAACAAATAAGTCGCAGTACTATCATTTGATTGACAGGTTGATTCGTTTTGTTTTGACTTTGCCTGTTTCCACTGTCACTACAGAGTTTTCAGCTATGAAACATGTTAAAGAGGAGTTCTTAGCAGATTACATTGAACGAGAGCTT---------------------------------------------------------------------------------------------------------------------GTTGAAGATATTGATTCGGATTCGATCATAGATGAATTCTATTCTACAAAACATCGAAGGGTGCAG---------
>POPTR_0001s21560.1
------------------------------------------------------------------------------------------------------------------------------------------------------------------------AGTGAACAACCCCCTTTCAAATCTCAAAGAGTTGAAATTGATGTTAATACTCTTGAACGAGATATGGGTCCATATCAATCTAAGTTAGCAGAGTATCCAAGGACTGAATCAGGGAGACAGTATCGTCGATTTCAGTACCCTTGGCTAGAA---------------------------------------------------------CATAATAATGTTGTGAAATCTGCTGAAGATTTAATGAAAGTAAGTAGACATATTGAT---ATTGAAAGT------------------CATGATGAATCTTCGGCTTCTAATAATCGATTTTTGGAGATGATAAGACTTATGGGGAGACTGAATGTTGACATTGATGATGTTGTATTAGAAAAAGCTCCGACAAATGCAAAGTATACCTCGCCGACTATTCAAAAAGAGATTTTGCATATTCTTGCGAACAAAGTAAGGAAAAAGATTTGTGAAGAAGTTAGAGATGCAAAG---------------------TTGGTTGACGAAGCCAAAGATGCATCAAATAAAGAACAAATGGCTATTGTTTTGAGATTTGGTTTTATACGAGAGTTTTTTAGTATTGTACATGTTTCATATAACTTGCAT------------------------------------------------------------------------------------------------------------AGCAATATGCGTGGCGCATGGAATGGACTACAAGCTCTATTTCTCAGAGAT------------------------------------------------------------------------------------------------------------------------------------------------------------------------------------------------------------------------------CAAGAAGGATCTTCTAATTCTATACGTGGAGAACAAAAATCTCTTGACATCTTAAATGCAATGGATCTTGTATCAACTACTAAAGCATTGCTTCAAACTTTGAGAGACGCCATATTTGATCTTCTCCTTGCAAATGTGCAATTTGTTTGCACAAAATATAAGATTGACATACCACATATGAATGCTTTGTATAAAAAGGCTACAGGTCGTTCATGTCAACAACAAGGTTCAGTGACAGTTTACCAGCATTATCATTAT------------------------------------CCTAAAGACAACTTTAAATCATTTAAA------------------------------------------------------------------------------------------------------------------------------------------------------------------------------------------------------------------------------------------TTTTTAGCTATGAAACATGTTAAAGAGGAGTTCTTAGCAGATTACATTGAACGAGAGCTTGATTTCATTAAAGCTCCCAACAAGGAGAAAAAGGATATGAACAAAAAGTATTGCAGCAGCAGGGGAGGCAACACAGAAGCACACTATAAAAAAGAGCTATCCAAAACTAGCTACAAC---------------------------------------------------------------------------
>POPTR_0004s03580.1
---------------------------------------------------------------------------------------------------------------------------------------------------------------------------------------------------------------------------------------ATGGGTCCATATCAACCTAAGTTAGCAGAGTATCCAAGGACTGAATCAGGGAGACAGTATCGTCGATTTCAGTACCCTTGGCTAGAGTACTCTCCATCAAAGGATGCAGTATTTTGTTTTCCAGTGCCTCGTCATCTCACATTCCATAATAATGCTGTGAAATCTGCTGAAGATTTAATGAAAGTAAGTAGACATATTGAT---ATTGAA---------------------------------------------------------------------------------------------------------------AAAAAAGCTCCGAAAAATGCAAAGTATACATCGCCGACTATTCAAAAAGAGATTTTGCATATTCTTGCGAACAAAGTGAGGAAAAAGATTTGTGAAGAAGTTAGAGATGCAAAG---------------------TTGGTTGACGAAGCCAAAGATGCATCAAATAAAGAACAAATGGCTATTGTTTTGAGATTTGGTTTTGTACGAGAGTTTTTTAGTATTGTGCATGTTTCATATAACTTGCAT------------------------------------------------------------------------------------------------------------AGCAATATGCGTGGCGCATGGAATGGACTACAAGCTCTATTTCTCAGAGATCCTTGTCACCGACTACAACTAGCAAATGAGATTTCTATTTTGTTACTTATTTGTGCTTCTCCCAAACGTCATACCGAGTTACATTATGCTCAGGCTATAGAAATTGCACATATGGTAGCTACTGGAGAACGTGAGACTAGAGGGGCTAATCAAGGTAATTTACATCGAAGTGGAACTACTCGCTGGGATATGTATGGTGCAACTATTACTGTGCTTGAAAGTCAAGAAGGGTCTTCTAATTCTATACGTGGAGAACAAAAATCTCTTGACATCTTAAATGCGATGGATCTTGTATCAACTACTAAAGCATTGCTTCAAACTTTGAGAGATGCCGGATTTGATCTTCTCCTTGCAAATGTGCAATTTGTTTGCACAAAATATGAGATTGACATACCACATATGAATGCTTCGTACAAAAATGCTACAGGTCGTTCATGTCAACAACAAGGTTCAGTGACAGTTTACCAGCATTATCATTAT------------------------------------CCTAAAGACAACTTTAAATCATTTAAAGTTGATGCTATTTACAAATTTTATCCTGAAGATTTCAATGAACAAGAGATGTATTATTTGAGATCTCAGCTACATTATCAGATTGATGTGATTCGTCATGAGAGCTTTCAGAATATGTCTACCATTTCTGAATTATGTCGAGGAGCTGAAACAAATAAGTCGCAGCACTATCATTTGATTGACAGGTTGATTCGTCTTGTTTTGACTTTGCCTGTTTCCACTGCCACTACAGAGTTTTCAGCTATGAAACATGTTAAAGAGGAGTTCTTAGCAGATTACATTGAACGAGAGCTT---------------------------------------------------------------------------------------------------------------------GTTGAAGATATTGATTCGGATTCGATCATAGATGAATTCTATTCTACAAAACATCGAAGAGTGCAG---------
>POPTR_0016s08340.1
---------------------------------------------------------------------------------------------------------------------------------------------------------------------------------------------------------------------------------------ATGGGTCCATATCAACCTAAGTTAGCAGAGTATCCAAGGACTGAATCAGGGAGACAGTATCGTCGATTTCAGTACCCTTGGCTAGAGTACTCTCCATCAAAGGATGCAGTATTTTGTTTTCCAGTGCCTCGTCATCTCACATTCCATAATAATGCTGTGAAATCTGCTGAAGATTTAATGAAAGTAAGTAGACATATTGAT---ATTGAAAGTGTTCGATGGCTTAACTTACATGATGAATCTTCGGCTTCTAATAATCGATTTTTGGAGATGATAAGACTTATGGGGAGACTGAATGTTGACATTGATGATGTTGTCTTAGAAAAAGCTCCGAAAAATGCAAAGTATACCTCGCCGACTATTCAAAAAGAGATTTTGCATATTCTTGCGAACAAAGTGAGGAAAAAGATTTGTGAAGAAGTTAGAGATGCAAAG---------------------TTGGTTGACGAAGCCAAAGATGCATCAAATAAAGAACAAATGGCTATTGTTTTGAGATTTGGTTTTGTACGAGAGTTTTTTAGTATTGTGCATGTTTCATATAACTTGCAT------------------------------------------------------------------------------------------------------------AGCAATATGCGTGGCGCATGGAATGGACTACAAGCTCTATTTCTCAGAGATCCTTGTCACCGACTACAACTGGCAAATGAGATTTCTATTTGGTTACTTATTTGTGCTTCTCCCAAACGTCATACCGAGTTACATTATGCTCAGGCTATAGAAATTGTACATATGGTAGCTACTAGAGAACGTGAGACT---------------------------------------------------------------------------------------------TCTTCTAATTCTATACGTGGAGAACAAAAATCTCTTGACATCTTAAATGCAATGGATCTTGTATCAACTACTAAAGCATTGCTTCAAACTTTGAGAGATGCCGGATTTGATCTTCTCCTTGCAAATGTGCAATTTGTTTGCACAAAATATGAGATTGACATACCACATATGAATGCTTCGTATAAAAATGCTACAGGTCGTTCATGTCAACAACAAGGTTCAGTGACAGTTTATCAGCATTATCATTAT------------------------------------CCTAAAGACAACTTTAAATCATTTAAA---------------------------------------------------------------------CTACATTATCAGATTGATGTGATTCGTCATGAGAGCTTTCAGAATATGTCTACCATTTCTGAATTATGTCGAGGAGCTGAAACAAATAAGTCGCAGCACTATCATTTGATTGACAGGTTGATTCGTCTTGTTTTGACTTTGCCTGTTTCCACTGCCACTACAGAGTTTTCAGCTATGAAACATGTTAAAGAGGAGTTCTTAGCAGATTACATTGAACGAGAGCTT---------------------------------------------------------------------------------------------------------------------GTTGAAGATATTGATTCGGATTTGATCATAGATAAATTCTATTCTACAAAACATCGAAGAGTGCAG---------
>POPTR_0002s19310.1
---------------------------------------------------------------------------------------------------------------------------------------------------------------------------------------------------------------------------------------ATGGGTCCATATCAACCTAAGTTAGCAGAGTATCCAAGGACTGAATCAGGGAGACAATATCGTCGATTTCAGTACCCTTGGCTAGAGTACTCTCCATCAAAGGCTGCAGTATTTTGTTTTCCAGTGCCTCGTCATCTCACATTCCATAATAATGCTGTGAAATCTGCTGAAGATTTAATAAAAATAAGTAGACATATTGAT---ATTGAAAGTGTTCGATGGCTTAGCTTACATGATGAATCTTCGGCTTCTAATAATCGA------------------------------------------------------------GAAAAAGCTCTGAAAAATGCAAAGTATACCTCTCCGACTATTCAAAAAGAGATTTTGCATATTCTTGCGAACAAAGTGAGGAAAAAGATTTGTGAAGAAGTTAGAGATGCAAAG---------------------TTGGTTGACGAAGCCAAAGATGCATCAAATAAAGAACAAATGGCTATTGTTTTGAGATTTGGTTTTGTACGAGAGTTTTTTAGTATTGTGCATGTTTCA---------------------------------------------------------------------------------------------------------------------------------------ACATGGAATGGACTACAAGCTCTATTTCTCAGAGATCCT---------------------AATGAGATTTCTATTTGGTTACTTATTTGTGCTTCTCCCAAACATCATACCGAGTTACATTATGCTCAGGCTATAGAAATTGCACATATGGTAGCTACTGGAGAACGTGAGATTAGAGGGGCTAATCAAGGTAATTTACATCGAAGTGGAACTACTCGCTGGGATATGTATGGTGCAACTATTACCGTGCTTGAAAGT---------------------------------CAAAAATCTCTTGACATCTTAAATGCAATGGATCTTGTATCAACTACTAAAGCATTGCTTCAAACTTTGAGAGATGCCGGATTTGATCTTCTCCTTGCAAATGTGCAATTTGTTTGCACAAAATATGAGATTGACATACCACATATGAATGCTTCGTATAAAAAGGCTACAGGTCGTTCATGTCAACAACAAGGTTCAGTGACAGTTTACCAGCATTATCATTAT------------------------------------CCTAAAGACAACTTTAAATCATTTAAAGTTGATGCTATTTACAAATTTTATCCTGAAGATTTCAATGAACAAGAGATGTATTATTTGAGATCTCAGCTACATTATCAGATTGATGTGATTCATCATGAGAGCTTTCAGAATATATCTATCATTTCTGAATTATGTCGAGGAGCTGAAACAAATAAGTCGCAACACTATCATTTGATTGACAGGTTGATTCGTCTTGTTTTGACTTTGCCTGTTTCCACTGCCACTACAGAGTTTTCAGCTATGAAACATGTTAAAGAGGAGTTCTTAGCAGATTACATTAAACGAGAGCTT---------------------------------------------------------------------------------------------------------------------GTTGAAGATATTGATTTGGATTCGATCATAGATGAATTCTATTCTACAAAACATCGAAGGGTGCAG---------
>POPTR_0003s05090.1
------------------------------------------------------------------------------------------------------------------------------------------------------------------------------------------------------ATTGAAATTGATGTTAATACTCTTGAACGAGATATGGGTCCATATCAACCTAAGTTAGCAGAGTATCCAAAGACTGAATCAGGGAGACAGTATCGTCGATTTAAGTACCCTTGGCTAGAGTACTCTCCATCAAAGGATGCAGTGTTTTGTTTTCCAGTGCCTCGTCATCTCACATTCCATAATAATGCTGTGAAATCTGCTGAAGATTTAATAAAAGTAAGTAGACATATTGAT---ATTGAAAGTGTTCGATGGCTTAGCTTACATGATGAATCTTCGGCTTCTAATAATCGATTTTTGGAGATGATAAGACTTATGGGGAGACTGAATGTTGACATTGATGATGTTGTCTTAGAAAAAGCTCCGAAAAATGCAAAGTATACCTCGCCGACTATTCAAAAAGAGATTTTGTATATTCTTGCGAACAAAGTGAGGAAAAAGATTTGTGAAGAAGTTAGAGATGCAAAG---------------------TTGGTTGACGAAGCCAAAGATGCATCAAATAAAGAACAAATGGCTATTTTTTTGAGATTTGGTTTTGTACAAGAGTTTTTTAGTATTGTGCATGTTTCATATAACTTGCAT------------------------------------------------------------------------------------------------------------AGCAATATGTGTGGCGCATGGAATAGACTACAAGCTCTATTTCTCAGAGATCCTTGTCACCGACTACAACTG---------------------------------------------------------TTACATTATGCTCAGGCTATAGAAATTGCACATATGGTAGCTACTGGAGAACGTGAG---------------------------------------------------GATATGTATGGTGCAACTATTACTGTGCTTGAAAGTCAAGAAGGATCTTCTAATTCTATACGTGGAGAACAAAAATCTCTTGACATCTTAAATGCAATGGATCTTGTATCAACTACTAAAGCATTGCTTCAAACTTTGAGAGATGCCGGATTTGATCTTCTTCTTGCAAATGTGCAATTTGTTTGCACAAAATATGAGATTGACATACCACATATAAATGCTTCGTATAAAAAGGCTACAGGTCGTTCATGTCAACAACAAGGTTCAGTGACAGTTTACCAGCATTATCATTAT------------------------------------CCTAAAGACAACTTTAAATCATTTAAAGTTGATGCTATTTACAAATTTTATCCTGAAGATTTCAATGAA------------------------------------------------------------------------------------------------------------------------------------------------------------------------------------------------------------------------------------------------------------------------------------------------------------------------------------------------------------------------------------------------------------------------------------------------------------
>POPTR_0005s20440.1
---------------------------------------------------------------------------------------------------------------------------------------------------------------------------------------------------------------------------------------ATGGGTCCATATCAACCTAAGTTAGCAGAGTATCCAAGGACTGAATCAGGGAGACAGTATCGTCGATTTCAGTACCCTTGGCTAGAGTACTCTCCATCAAAGGATGCAATATTTTGTTTTCCAGTGTCTCGTCATCTCACATTCCATAATAATGCTGTGAAATCTGCTGAAGATTTAATGAAAGTAAGTAGACATATTGAT---ATTGAAAGT------------------CATGATGAATCTTCGGCTTCTAATAATCGATTTTTGGAGATGATAAGACTTATGGGGAGACTGAATGTTGACATTGATGATGTTGTCTTAGAAAAAGCTCCGAAAAATGCAAAGTATACCTCGCCGACTATTCAAAAAGAGATTTTGCATATTCTTGTGAACAAAGTGAGGAAAAAGATTTGTGAAGAAGTTAGAGATGCAAAG---------------------TTGGTTGACGAAGCCAAAGATGCATCAAATAAAGAACAAATGGCTATTATTTTGAGATTTGGTTTTGTACGAGAGTTTTTTAGTATTGTGCATGTTTCATATAACTTGTAT------------------------------------------------------------------------------------------------------------AGCAATATGCGTGGCGCATGGAATGGACTACAAGCTCTATTTCTCAGAGATCCT------------------GCAAATGAGATTTCTATTTGGTTACTTATTTGCGCTTCTCCCAAACGTCATACCGAGTTACATTATGCTCAGGCTATAGAAATTGCACATATGGTAGCTACTGGAGAATGTGAGACCAGAGGAGCTAATCAAGGTAATTTACAT---------------------------------------------------------CAAAAAGGATCTTCTAATTCTATACGTGGAGAACAAAAATCTCTTGACATCTTAAATGCAATGGATCTTGTATCAACTACTAAAGCATTGCTTCAAACTTTGAGAGATGCCAGATTTGATCTTCTCCTTGCAAATGTGCAATTTGTTTGCACAAAATATGAGATTGACATACCACATATGAATGCTTCGTATAAAAAGGCTACAGATCGTTCATACAAT---------------------------------------------------------------------------CCTAAAGACAACTTTAAATCATTTAAAGTTGATGCTATTTACAAATTTTATCTTGAAGATTTCAATGAACAAGAGATGTATTATTTGAGATATCAGCTACATTATCAGATTGATGTGATTCATCATGAGAGCTTTCAGAATATGTCTACCATTTCTGAATTGTGTCGAGGAGCTGAAACAAATAAGTCACAACACTATCATTTGATTGACAGGTTGATTCGTCTTGTTTTGACTTTGCCTGTTTCCACTACCACTACAGAGTTTTCAGCTATGAAACATGTTAAAGAGGAGTTCTTAGCAGATTACATTGAACGAGAGCTT---------------------------------------------------------------------------------------------------------------------GTTGAAGATATTGATTCGGATTCAATCATAGATGAATTCTATACTACAAAACATCGAAGGGTGCAG---------
>POPTR_0005s22260.1
---------------------------------------------------------------------------------------------------------------------------------------------------------------------------------------------------------------------------------------ATGGGTCCATATCAACCTAAGTTAGCAGAGTATCCAAGGACTGAATCAGGGAGACAATATCGTCGATTTCAATACCCTTGGCTAGAGTACTCTCCATCAAAGGATGCAGTATTTTGTTTTCCAGTGCCTCGTCATCTCACATTCCATAATAATGCTGTGAAATCTGCTGAAGATTTAATGAAAGTAAGTAGACATATTGAT---ATTGAAAGT------------------------------------------------TTTTTGGAGATGATAAGACTTATGGGGAGACTGAATGTTGATATTGATGATGTTGTCTTAGAAAAAGCTCTGAAAAATGCAAAGTATACCTCGCCGACTATTCAAAAAGAGATTTTGCATATTCTTGCGAATAAAATGAGGAAAAAGATTTGTGAACAAGTTAGAGATGCAAAG---------------------TTGGTTGACGAAGCCAAAGATGCATCAAATAAAGAACAAATGGCTATTGTTTTGAGATTTGGTTTTGTACGAGAGTTTTTTAGTATTGTGCATGTTTCATATAACTTGCAT------------------------------------------------------------------------------------------------------------AGCAATATGCGTGGCGCATGGAATGGACTACAAGCTCTATTTCTCAGAGAT------------------------AATGAGATTTCTATTTGGTTACTTATTTGTGCTTCTCCCAAACGTCATACCGAGTTACATTATGCTCAGGCTATAGAAATTACACATATGGTAGCTATTGGAGAACGTGAGACTAGAGGGGCTAATCAAGGTAATTTACATCGAAGTGGAACTACTCACTGGGATATGTATGGTGCAACTATTACTGTGCTTGAAAGTCAAGAAGGATCTTCTAATTCTATACATGGAGAACAAAAATCTCTTGACATCTTAAATGTAATGGATCTTGTATCAACTACTAAAGCATTGCTTCAAACTTTGAGAGATGCCGGATTTGATCTTCTCCTTGCAAATGTGCAATTTGTTTGCACAAAATATGAGATTGAGATACCACATATGAATGCTTCGTATAAAAAGGCTACA---------------------------------------------------------------------------------------------------------------------------------------------------------------------------------------------CATTATCAGATTGATGTGATTCATCATGAGAGCTTTCAGAATATGTCTACCATTTCTGAATTATGTCGAGGAGTTGAAACAAATAAGTCGCAGCACTATCATTTGATTGATAGGTTGATTCTTCTTGTTTTGACTTTGCCTGTTTCCACTGCCACTATAGAGTTTTCAGCTATGAAACATGTTAAAGAGGAGTTCTTAGCAGATTACATTGAACGAAAGCTT---------------------------------------------------------------------------------------------------------------------GTTGAAGATATTGATTCGGATTCGATCATAGATGAATTTTATTCTACAAAACATCGAAGGGTGCAA---------
>POPTR_0010s18520.1
ATGCACAGTATCTGGTTAGGAGAATTAAAAATCGAATTTACTGTCCTTACAAGGTTAATACATGGCAAACAGCTGGATAAAAGTCAAAGTAATTGCATGTATCGACACGATATCAGGATGATACTGTCCTTACAAGCAAGAGAGGAAAAACTATGTTTGCATTCTTTAAGTGAACAACCCCCTTTCAAATCTCAAAGAGTTGAAATTGATGTTAATACTCTTGAACGAGATATGGGTCCATATCAATCTAAGTTAGCAGAGTATCCAAGGATTGAATCAGGAAGACAGTATCGTCGATTTCAATACCCTTGGCTAGAGTACTCTCCATCAAAGGATGCAATATTTTGTTTTCCAGTGCCTCGTCATCTCACATTCCATAATAATGCTGTGAAATTTGCTGAAGATTTAATGAAAGTAAGTAGACATATTGAT------------------------------CATGATGAATCTTCAGCTTCTAATAATCGATTTTTAGAGATGATAAGACTTATGGGGAGACTGAATGTTGACATTGATGATGTTGTCTTAGAAAAAGCTTTGAAAAATGCAAAGTATACCTTGCCGACTATTCAAAAAGAAATTTTGCATATTCTCGCGAACAAAGTAAGGAAAAAGATTTGCGAAGAAGTTAGAGATGCAAAG---------------------TGGGTTGACGAAGCCAAAGATGCATCAAATAAAGAACAAATGGCTATTGTTTTGAGCTTTGGTTTTGTACGAGAGTTTTTTGGTATTGTGCATGTTTCATATAACTTGCAT------------------------------------------------------------------------------------------------------------AGCAATATGCGTGGCGCATGGAATGGACTACAAGCTCTATTTCTTAGAGATCCT---------------------------------------------------------------------------------------------------------------------------------------------------------------------------------------------------------------------------------------------------------------------------------------------------------------------------------------GCCGGATTTGATCTTCTCCTTACAAATGTGCAATCTGTTTGCACAAAATATGAGATTGGCATACCACATATGAATGCTTCATATAAAAAGACTACAGGTTGTTCATGTCAACAACAAGGTTCAGTGACAGTTTACCAGCATTATCATTAT---------------------------------------------------------------------------------------------------------------------------------------------------------------------------------------------------------------------------------------------------------------------------------------------------------------------------------------------------------------------------------------------------------------------------------------------------------------------------------------------------------------------------------------------------------------------
