# Supplementary material for: Impact of recurrent gene duplication on adaptation of plant genomes
Source: BMC Plant Biol. 2014 May 31;14:151. doi: 10.1186/1471-2229-14-151 (PMC4049390; doi:10.1186/1471-2229-14-151)
Supplement: Additional file 4 — Contains the cleaned alignments of the clusters with codons under selection. [file 1471-2229-14-151-S4.zip › 4437544801233534_add4/Additional_file_4/Poptrcluster36_large_aligned.fasta]

>POPTR_0010s07220.1
------------------------------------------------------------------------------------------------------------------------------------------------------------------------------------------------------------------------------------------GACAAGTATTTCAAGTGTGAGTCAATCAAAGCTTCAAGTTATGTAACTCAATCAAGTTCAAAGAAAAGTCATATTGAAATCAATCCCGACACTCTCTTTGCTAACCCTGGCTTAAGAAGACCAATTTATGAATATCATGATGCAATCCAACAAAAA---------------------------------------------------------------------------------------------------GAGTACAGCATAGCCTGCTTGTATTGTTACCTCTTCAAGTCAAAAAAGGGTGTTGATTCATTTGTAGGTGATGGGTTTTCAAATTGGAAAAAAGAGAGATTTGATCTTCATATTGGAAAGTCTACAGCTCAGATAAAATGTGAGAATTTGACGAATGAAAAACAAAGTATCATGACTTTGTTAATAAATAATCAAAGTGATTATCGAAGTCGATTGAATGCTTCAATAGAGTGTACTCTTTTTTTGTTGCACCAAGGACTTCCATTTCGTGGCCATAGTGAATGTGAATGTTCAAGTAACAAAGGAAATTATCTAGAGCTCTTGCATTTCCTTTCCAGAAATAATGAAGCTATTAAAAGAGTTACTGCTCCTAGACATAACAAATTGACTATTCAAATTACTCAAGCTGCTGCAGAAGAGATTACAAATGTGATTATCAAAGATCTAGGTGACTCATTATTTTCAATTTTAATTGATGAGTCACAC------------------------------------------CATATAATTGAATGTTTTCTTGGCATTCAACATGTGCGAGAAGCTTTGTTTTCTAAACATGGGCTAAGCATATCAAGATTGCATGGTCAGGGATATGAT---------------------------------------------------------------------------------------------------------------------------------------------------------------------------------------------------------------------------------------------------------------------------------------------------------------------------------------------------------------------------------------------------------------------------------------------------------------------------------------------------------------------------------------------------------------------------------------------------------------------------------------------------------------------------------------------------------------------------AGTGAATTCTCTATAGTGCTTATGGTACTTGGTGACCAACTTGATACGTATATTATTGATCTACGTGGTGATGATGAGTTCTCTGGTATTGAAGGTATTGCTCTTGCAGAGAAAATAGTAAAAACAAAGAAGAATTTGACATTTCCATTAGCTACAGTGGAGAGAGTTTTTTCTGCTAGTAGATTACGGAATAGGATGAGAGATAAGTTGATGAATGATAGTTTGGTTGTATATATTGAGAAAGATATCTTCAATAAGATTGATAATGGAACTATTATAAAG------------------------------
>POPTR_0016s03650.1
ATGCAATCCGAAGAGCTTATCTACAAAAAGGTCCTTGTCAACCTTCACACTGTGATTTTCCTCAAAAACAATTTGGGAATATATCAACACTACGACGCTTTAATCCGGCTTGGTTTGGTGCATACCCAACATGAGCACAAGCTTCGTGGGCGTTTAAGGCGAAAATCTCAAGGGATTACAAACCTACACCATTTCCGTTATGAATTGTTTAACAATATCATTGAC------------------------------------------------------------------------------------------------------------------------------------------------------------------------------------------------------------------------------------------------------------------------------------------------------------------------------------------------------------------------------------------------------------------------------------------------------------------------------------------------------------------------------------------------------------------------------------------------------------------------------------------------------------------------------------------------------------------------------------------------------------------------------------------------------------------------------------------------------------------------------------------------------------------------------------------------------------------------------------------------------------------------------------------------------------------------------------------------------------------------------------------------------------------------------------------------------------------------------------------------------------------------------------------------------------------------------------------------------------------------------------------------------------------------------------------------------------------------------------------------------------------------------------------------------------------------------------------------------------------------------------------------------AGTGAATTCTCTATAGTGCTTATGGTACTTGGTGACCAACTTGATAAGTATATTATTGATCTACGTGGTGATGATGAGTTCTCTGGTATTGAAGGTATTGCTCTTGCAGAGAAAATGGTAAAAACAAAGAAGAATTTGATATTTCCATTA------------------TTTTCTGCTAGTAGATTACGGAATAGGATGGGAGATAAGTGGATGAATGATAGTTTGATTGTATACATTGAGAAAGATATCTTTGATAAGATTGATAATGAAGCTATTATGAAG------------------------------
>POPTR_0010s05190.1
---------------------------------------------------------------------------------------------------------------------------------------------------------------------------------------------------------------------------------------------------------------------------------------------------------------------------------------------------------------------------------------------------------------------------------------------------------------------------------------------------------------------------------------------------------------------------------------------------------------------------------------------------------------------------------------------------------------------------------------------------------------------------------------------------------------------------------------------------------------------------------------------------------------------------------------------------------------------------------------------------------------------------------------------------------------------------------------------------------------------------------------------------------------------------------------------------------------------------------------------------------------------------------------------------------------------------------------------------------------------------------------------------------------------------------------------------------------------------------------------------------------------------------------------------------------------------------------------------------------------------------------------------------------------------------------------------------------------------------------------------------------------------------------------------------------------------------------------------------------------------------------AATGAATTCTCTATAGTACTTATGATACTTGGTGACCAAGTTGATACGTATATTATTGATTTACGCAGTGATGATGAGTTCTTTGGTATTGAAGGTATTGCT------------------------------------------------------------------------------------------------------------------------------------------------------------------------------------------------------------------
>POPTR_0007s10360.1
------------------------------------------------------------------------------------------------------------------------------------------------------------------------------------------------------------------------------------------GACAAGTATTTCAAGCATGAGTCAATCAAAGCTTCAAGTCATGTAACTCAATCAAGTTCAAAGAAAAGTCATATTGAAATCAACCTCGACACTCTCCTTGCTGACCCTGGCTTAAGAAGACCAATTTATGAATACCATAATGCAATCCGACAAAAAGATCCTTGTCAACCTTCACACTGTGATTTTCCTCAAAAACAATTTGGGACACTACGACGCTTTAGTCCGGCTTGGTTTGATGCATACCCAACATGGTTAGAGTACAGCATAGCCTGCTTGTATTGTTATCTCTTCAAGTCAAAAGAGAGTGTTGATTCGTTT---------------------------------AGATTTGATCTTCATATTGGAAAGTCTGCAGCTCAGATAAAATGTGAGAATTTGATGAATGAAAAACAAAGTATCATGACTTTGTTAGTAAAGAGTCAAAGTGATTATCGAACTCGATTGAATGCTTCAATAGAGTGTGCTCATTTTTTGTTGCACCAAGAACTTCCATTTCGTGGCCATGATGAATGTGAATGTTCAAGCAACCAAGGAAATTATCTAGAGCTCTTGCATTTTCTTTCCAGAAATAATGAAGCTATTAAAAGAGTTACTGCTCCCAGACATAACAAATTGACTATTCAAATTACTCAAGCTGCTGCAGAGGAGATTACAAATGTGATTATCAAAGATCTAGGTGACTCATTTTTTTCAATTTTAATTGATGAGTCACGTGACATATCAATCAAGGAACAAATGGTTGTTGTTCTACGATATCATATAATTGAACATTTTCTTGGCATTCAACATGTGCGAGAAGCTTTGTTTTCTAAACATGGGCTAAGCATATCAAAATTGCGTGGTCAGGGATATGATAACATGCGAGGTGAATTCAATGGCTTGAAATCACTTATTCTAAATAGCAATCCAAGTGCATATTATGTACATTGTTTTGCTCACAGACTTCAATTGACTCTTGTGGCTGTTACAAAGAAG---------GTTGGAGATGTCTTCAATTTTATTTCTAGCATTATAAACATAGTTGGAGCATCATGCAAAAGGATGGAGGTGATTAGAGAAAAACAATATGCTAGAAATATTAAAGGACTTGAAAATGGAGAAATTTCTAGTGGACGAGGCTTGAATCAAGAAACTTCTCTTAGAAGGTATGGTGACACTCGTTGGGGCTCCCACTATGTTACAATTATTCATCTACTTGTAATGTTTTCATCTGTTCTTGATGTGCTTGAGATTATAAGGGAGGATGGGATGAACTCAGAACAGAGAACAGAAGCAGTTGTTTTAACAGATATTATGGAATCATTTAATTTTGTATTCATGCTTCATTGTTTGAGAAGGATACTAGCAGTTACTAATGAGTTCTCACAAGCATTACAAAGAAAAGATCAAGACATAGAAAATGCTATG---------------------------------------GTGTCATCTTTTTGCATCAAACATGATATTGATATTCTAAACATGGAT------------------------------------------------------AGTGAATTCTCTATAGTGCTTATGGTACTTGGTGACCAACTTGATACGTATATTATTGATCTACGTGGTGATGATGAGTTCTCTAGTATTGAAGGTATTGCTCTTGCAGAGAAAATGGTAAAAACAAAGAAGAATTTGATATTTCCATTAGCTACAGTGGAGAGAGTTTTTTCTGCTAGTAGATTGCGGAATAGGATGGGAGATAAGTGGATGAATGATAGTTTGGTTGTATACATTGAGAAAGATATCTTCGATAAGATTGATAATGAAACTATTATGAAGCAAAATATGAAAACTCGAAGAGAACAATTA
>POPTR_0003s02490.1
---------------------------------------------------------------------------------------------------------------------------------------------------------------------------------------------------------------------------------ATCGAAGGA------------------------------------------------------------------------------------------------------------------------------------------------------------------------------------------------------------------------------------------------------------------------------------------------------------------------------------------------------------------------------------------------------------------------------------------------------------------------------ACAACCTTGAATGCTTCAATAGAGTGTGCTCATTTTTTGTTGCATCAAGGACTTCCATTTCGTGGCCATGATGAATGTGAATGTTCAAGCAACCAAGGAAATTATCTAGAGCTCTTGCATTTCCTTTCCAAAAATAATGAAGCTATTAAAAGAGTTACTGCTCCTAAACATAACAAATTGACTATTCAAATTATTCAAGCTGCTACAGAGGAGATTACAAATGTGATTATCAAATATCTAGGTGACTCATTATTTTCAATTTTAATTGATGAC---------------------------------------------------------------------------------------------------------------------ATAACAAGATTACGTGGTCAAGGATATGATAACATGCAAGGTGAATTCAATGGCTTGAAAGCACTTATTCTAAATAGCAATCCAAGTGCATATTATGTACATTGTTTTGCTCACAAACTTCAATTGACTCTTGTGGCTGTTACAAAGAAGCATAATGAAGTTGGAGATGTCTTCAATTTTATTTCTAGCATTATAAACATAGTTGGAGCATCATGCAAAAGGATGGAGGTGATTAGAGAAAAACAATATGCTAGAATTATTGAACGACTTGAAAATGGAGAAATTTCT------------------------------------------------------------------------------------------------------------------------------------------------------------------------------------------------------------------------------------------------ATTACTAATGAGTTCTCACAAGCATTACAAAGAAAAGATCAAGACATAGAAAATGTTATG---------------------------------------GTGTCATCTTTTTGCATCAAACATGATATTGATAGTCTAAACATGGAT------------------------------------------------------AGTGAATTCTCTATAATGCTTATGGTACTTAGTGACCAACTTGATACGTATATTATTGATCTATGTGGTGATGATGAGTTCTCTGGTATTGAAGATATTGCTCTTGCAGAGAAAATGGTAAAAACAAAGAAGAGTTTTATATTTCCATTAGCTACAGTGGAGAGAGTTTTTTCTGCTAGTAGATTTCGGAATAGGATGGGAGATAAGTGGATGAATGATAGTTTGGTTGTA---------------------------------------------------------------------------------
>POPTR_0001s29690.1
---------------------------------------------------------------------------------------------------------------------------------------------------------------------------------------------------------------------------------------------------------------------------------------------------------------------------------------------------------------------------------------------------------------------------------------------------------------------------------------------------------------------------------------------------------------------------------------------------------------------------------------------------------------ATGAATGAAAAACAAAGTATCATGACTTTGTTAGTAAAGAGTCAAAGTGATTATCGAACTCGATTGAATGTTTCAATAGAGTGTGCTTATTTTTTGTTAAACCAGGGACTTCCATTTCGTGGCCATGATGAATGTGAATGTTCAAGCAACCAAGGAAATTATCTAGAGCTCTTGCATTTCCTTTCCAGAAATAATGAAGCTATTAATAGAGTTACT------------------------------ATTACTCAAGCTGCTACAGAGGAGATTACAAATGTGATTATCAAAGATCTAGGTAACTCATTATTTTCAATTTTAATTGATGAGTCACGTGACATATCAATCAAGGAACAAATGAAAGTTGTTCTACGATATCATATAATGGAACGTTTTCTTGGTATTCAACATATGTCAGAAGCTTTGTTTTCTAAACATGGGCTAAGTATATCAAGATTGTGTGGTCAGGGATATGATAACATGCGAGGTGAATTCAATGGATTGAAAGCACTTATTCTAAATAACAATCCAAGTGCATATTATGTACATTATTTTGCTCACAGACTTCAATTGACTCATGTGGCTGTTACAAAGAAG---------GTAGGAGATGTCTTCAATTTTATTTCTAGCATTATAAACATAGTTGGAGCATCATGTAAAAGGATGGAGGTGATTAGAGAAAAACAATATGCTAGAATTATTGAAGGACTTGAAAATGGAGAAATTTCTAGTGGAAGAGGCCTGAATCAAGAAACTTCTCTTAGAAGGTATGGTGATACCCGTTGGGGCTCCCACTATGTTACAATTATTCATCTACTTGCAATG------------------------------------AAGGATATGATGAACTCAGAACAGAGAACGAAAGTAGTCGTTTTAACAGGTATTATGAAATCATTTAATTTTGTGTTCATGCTTCATTGTTTGAGAATGATACTAGTTGTTACTAATAAGTTCTCACAAGCATTACAAAGAAAAGATCAAGACATAGAAAATGCTATA------------------------------------------------------------------------------------------------------------------------------------------------GAATTCTCTATAGTACTTATGGTACTTGGCGACCAACTTGATATGTATATTATTGATCTACGGGGTGATGATGAGTTCTCTGGTAATGAAGGTATTGCTCTTGCAGAGAAAATGGTAAAAACAAAGAAGAATTTGGTATTTCCATTAGCTACAGTGGAGAGAGTTTTTTCTGCTAGTAGATTGTGGAATATGATGAGAGATAAG---------------------------------------------------------------------------------------------------------
>POPTR_0003s06180.1
------------------------------------------------------------------------------------------------------------------------------------------------------------------------------------------------------------------------------------------GACAAGTATTTCAAGCGTGAGTCAATCAAAGCTTCAAGTCATATAACTCAATCAAGTTCAAAGAAAAGTCATATTGAAATCAACCCCGACACTCTCCTTGCTGACCCTGGCTTAAGAAGACCAATTTATGAATACCATGATGCAATCCGACAAAAAGGTCATTGTCAACCTTCACACTGTGATTTTCCTCAAAAACAATTTAGGACACTACGACGCTTTAATCCGGCTTGGTTTGGTGCATACCCAACATGGTTGGAGTACAGCATAGCCTGCTTGTATTGTTATCTCTTCAAGTCAAAATGGGGTGTTGATTCGTTT---------------------------------AGATTTGATCTTCATATTGGAAAGTCTGCAGCTCGGATAAAATGTGAGAATTTGATGAATGAAAAACAAAGTATCATGACTTTGTTAGTAAAGAGTCAAAGTGATTATCAAACTCGATTGAATGCTTCAATAGAGTGTGCTTGTTTTTTGTTGCACCAAGGACTTCCATTTCGTGGGCATGATGAATGTGAATGTTCAAGCAACCAAGGAAATTATCTAGAGCTCTTGCATTTTCTTTCTAGAAATAATGAAGCTATTAAAAGAGTTACTGCTCCTAGACATAACAAATTGACTATTCAAATTACTCAAGCTGCTGCAGAGGAGATTACAAATGTGATTATCAAAGATCTAGGTGACTCATTATTTTCAATTTTAATTGATGAGTCACGTGACATATCAATCAAGGAACAAATGGCTGTTGTTCTACGATATCATATAATTGAACGTTTTCTTGGCATTCAACATATGCGAGAAGCTTTGTTTTCTAAACATGGGCTAAGCTTATCAAGATTGCGTGGTCAGGGATATGATAACATGCGAGGTGAATTTAATGGCTTGAAAGCACTTATTCTAAATAGCAATCCAAGTGCATATTATGTACATTGTTTTGCTCACAGACTTCAATTGACTCTTGTAGCTGTTACAAAGAAG---------GTTGGAGATGTCTTCAATTTTATTTCTAGCATTATAAACATAGTTGGAGCATCATGTAAAAGGATGGAGGTCATTAGAGAAAAACAATATGCTAGAATTATTGAAGGACTTGAAAATGGAGAAATTTCTAGTGGACGAGGCTTGAATCAAGAAACTTCTCTTAGAAGGTATGGTGATACTCGTTGGGGCTCCCACTATGTTACAATTATTCGTCTACTTGCAATGTTTTCATCAGTTCTTGATGTGCTTGAGATTATAAGGAAGGATGGGATGAACTCAGAACAGAGAACAGAAGCAGTCGTTTTAACATATATTATGGAATCATTTAATTTTGTATTCATGCTTCATTGTTTGAGAAGGATACTAGCAGTCACTAATGAGTTCTCACAAGCATTACAAAGAAAAGATCAAGACATAGAAAATGCTATG---------------------------------------GTGTCATCTTTTTGCATCAAACATGATATTGATATTCTAAATATGGATTTTAACAATATCATTGACATGCAACTTACTGAGTTGGATAATCGTTTTACTAAGAGTGAATTCTCTATAGTGCTTATGATACTTGGTGACCAACTTGATACGTATATTATTGATCTATGTGGTGATTATGAGTTCTCTGGTATTGAAGGTATTGCTCTTGCAGAGAAAATGGTAAAAACAAAGAAGAATTTGATATTTCCATTAGCTACA---------------------AGTAGATTGCGAAATAGGATGAGAGATAAGTGGATGAATGATAGTTTGGTTGTATACATTGAGAAAGATATCTTCAATAAGATTGATAATGAAGCTATTATGAAGCAAAATATGAAAACTCGAAGAGAACAATTA
>POPTR_0001s44370.1
------------------------------------------------------------------------------------------------------------------------------------------------------------------------------------------------------------------------------------------GACAAGTATTTCAAGCGTGAGTCAATCAAAGCTTCAAGTCATGTAACTCAATCAAGTTCAAAGAAAAGTCATATTGAAATCAACCCCGACACTCTCCTTGCTGACCCTGGTTTAAGAAGACCAATTTATGAATACCATGATGCAATCCGACAAAAAGGTCCTTGTCAACCTTCACACTGTGATTTTCCTCAAAAACAATTTGGGACACTACGACGCTTTAATCCGGCTTGGTTTGGTGCATACCCAACATGGTTAGAGTACAGCATAGCCTGCTTATATTGTTATCTCTTCAAGTCAAAAGGGGGTGTTGATTCGTTTGTGGGTGAAGGGTTTTCAAATTGGAAAAAA---AGATTTGATCTTCATATTGGAAAGTCTGTAGCTCGGATAAAATGTGAGAATTTGATGAATGAAAAACAAAGTATCATGACTTTGTTAGTAAAGAGTCAAAGTGATTATCGAACTCGATTGAATGCTTCAATAGAGTGTGCTCGTTTTTTATTGCACCAAGGACTTCCATTTCGTGGCCATGATGAATGTGAATGTTCAAGCAACCAAGGAAATTATCTAGAGCTCTTGCATTTTCTTTCCAGAAATAATGAAGCTATTAAAAGAGTTACTGCTCCTAGACATAACAAATTGACTATTCAAATTACTCAAGCTGCTGCAGAGGAGATTACAAATGTGATTATCAAAGATCTAGGTGACTCATTATTTTCAATTTTAATTGATGAGTCACGTGACATATCAATCAAGGAACAAATGGCTGTTGTTCTACGATATCATATAATTGAACGTTTTCTTGGCATTCAACATGTGCGAGAAGCTTTGTTTTCTAAACATGGGCTAAGTATATCAAGATTGCGTGGTCAGGGATATGATAACATGCGAGGTGAATTCAATGGCTTGAAAGCACTTATTCTAAATAGCAATCCAAGTGCATATTATGTACATTGTTTTGCTCACAGACTTCAATTGACTCTTGTGGCTGTTACAAAGAAG---------GTTGGAGATGTCTTCAATTTTATTTCTAGCATTATAAATATAGTTGGAGCATCATGTAAAAGGATGGAGGTGATTAGAGAAAAACAATATGCTAGAATTATTGAAGGACTTGAAAATGGAGAAATTTCTAGTGGACGAGGCTTGAATCAAGAAACTTCTCTTAGAAGGTATGGTGATACTCGTTGGGGCTCCCACTATGTTACAATTATTCGTTTACTTGCAATGTTTTCATCAGTTCTTGATGTGCTTGAGATTATAAGGGAGGATGGGATGAACTCAGAACAGAGAACAGAAGCAGTCATTTTAACAGATATTATGGAATCATTTAATTTTGTATTCATGCTTCATTGTTTGAGAAGGATACTAGCAGTTACTAATGAGTTCTCACAAGCATTACAAAGAAAAGATCAAGACATAGAAAATGCTATG---------------------------------------GTGTCATCTTTTTGCATCAAACATGATATTGATATTCTAAACATGGATTTTAACAATATCATTGACATGCAACTTACTGAGTTGGATGATCGTTTTACTGAGAGTGAATTCTCTATAGTGCTTATGATACTTGGTGACCAACTGGATACGTATATTATTGATCTACGTGGTGATGATGAGTTCTCTGATATTGAAGGTATTGCTCTTGCAGAGAAAATGGTAAAAACAAAGAAGAATTTGATATTTCCATTAGCTACAGTGGAAAGAGTTTTTTCTGCTAGTAGATTGCGAAATAGGATGGGAGATAAGTGGATGAATGATAGTTTGGTTGTATACATTGAGAAAGATATCTTCGATAAGATTGATAATGAAGCTATTATGAAGCAAAATATGAAAACTCGAAGAGAACAATTA
>POPTR_0623s00200.1
------------------------------------------------------------------------------------------------------------------------------------------------------------------------------------------------------------------------------------------------------------------------------------------------------------------------------------------------------------------------------------------------------------------------------------------------------ACATTACGCCGCTTTAATCTAGCTTGGTTTGGTCCATACCCAACTTGGTTAGAGTACATCATAGCTTACTTGTACAGTTACCTATTCAAGTTAAAAGGGGGTGTTGATTCGTTTGTGGGTGATGAGTTTTTAAATTGGAAAAAG---AGATTTGATCTTTATATTAAAAAGTGTACAACTCGGATTAAATATGAGAATTTGATGAATGAAAAACAAAGTATCATGACTTTATTA---------------------------------------------------------------------------------------------------------------------------------------------------------------------------------------------------------------------ATTACTCAAGCTACTGAAGTGGAGATTAGAAATGTGATTATCAAAGATCTAGATGACTCATTATTTTCAATTTTAATTGATAAGTCACGTGACATATCAATTAAGGAACAAATGACAGTTGTTCCACGATAT---------------------------------------------------------------------------------------------------------------------------------------------------------------------------------------------------------------------------------------------------------------------------------------------------------------------------------------------------------------------------------------------------------------------------------------------------------------------------------------------------------------------------------------------------------------------------------------------------------------------------------------------------------------------------------GGACTTAAAAATAGAGAAATTTCTAGTGGACGAGGCTTAGTGTCATCTTTTTACATCAAACATGATATTGATATTCTAAACATGGATTTTAACAATATTATTGACATGCAGCTTAATGAGTTGGATGATCGTTTCACTAAAAATAAATTCGCTATAGTACTTATGGTACTTGGTGACCAACTTGATGCATATATTATTGATCTACGTAGTGATGATGAGTTCTTTAATATTGAAAGTATTGCTCTTGTGGAGAAAATGATAAAAACAAAGAAGAATTTGATATTTTTATTA---------------------------AGTAGATTGCGGAAGAGAATGAGAGATAAGTGGATGAATAGTAGTTTGGTTGTATACATTGAGAAAGATATCTTCGAT---------------------------------------------------------
>POPTR_0016s11880.1
---------------------------------------------------------------------------------------------------------------------------------------------------------------------------------------------------------------------------------------------------------------------------------------------------------------------------------------------------------------------------------------------------------------------------------------------------------------------------------------------------------------------------------------------------------------------------------------------------------------------------------------------------------------------------------------------------------------------------------------------------------------------------------------------------------------------------------------------------------------------------------------------------------------ATTCAAATTACTCAAGCTACTGAAAAGGAGATTACAAATGTGATTATCAAAGATCTAGGTGACTTATTATTTTCAATTTTAATTAATGAGTCA------------------------------CTTGTTCTACGATATCATATAATTGAACGCTTTCTTGGCATTCAACATGTGTCAGAAGCTTTGTTTTATAAACACGGGCTAAGTATATCAAGATTTCATGGTCAGGGATATGAC------------------------------------------------------------------------------------------------------------------------------------------------------------------------------------------------------------------------------------------------------------------------------------------------------------------------------------------------------------------------------------------------------------------------------------------------------------------------------------------------------------------------------------------TTACAAAGAAAAGATCAAGACATAGAAAATGCTATG---------------------------------------GTGTCATCTTTTTGCATCAAACATGATATTGATATTCTAAATATGGATTTTAACAATATTATTGACATACAACTTAATGAGTTGGATGATCGTTTCACTAAA------------------CTTATAGTACTTGGTGACCAACTTGATATGTATATTATTGATCTACGCAATGATGATGAGTTCTCTAGTATTGAAGGTATTGTTCTCGCGGAGAAAATGATAAAAACAAAGAAGAATTTA---TTTTCATTG---------------------------AGTAAATTGCAAAATAGAATGAGAAATAAGTGGATGAATGACAGTTTGGTTGTATATATTGAGAAAGATATCTTCGATCATATTGATAATGAAGTCATTATGAAGCAAAATATAAAAACTCGAAGAGAA------
