# Supplementary material for: Impact of recurrent gene duplication on adaptation of plant genomes
Source: BMC Plant Biol. 2014 May 31;14:151. doi: 10.1186/1471-2229-14-151 (PMC4049390; doi:10.1186/1471-2229-14-151)
Supplement: Additional file 4 — Contains the cleaned alignments of the clusters with codons under selection. [file 1471-2229-14-151-S4.zip › 4437544801233534_add4/Additional_file_4/Poptrcluster37_aligned.fasta]

>POPTR_0001s27550.1
------------------------------------------------------------ATGGCAGCAAAATCTTGTCAGGAAGGGCATCCCACTGAGGCTTTTGGATGGGCAGCAAGAGACCACTCCGGGGTCCTCTCTCCTTTCAAATTCTCTCGGAGGGCAACAGGAGAGAAGGACGTCGCATTCAAGGTGCTGTTCTGTGGAATATGTCACTCGGACCTTCATATGATCAAGAATGAGTGGGGTATCTCTTCCTACCCTGTTGTCCCCGGGCATGAGATTGTGGGACAAGTGACAGGGGTAGGCAGCAAGGTTGAAAAGTTCAAAGTTGGAGATAAAGTTGGGGTAGGGTACATGGTTGGATCATGCCAATCTTGCGATAGTTGTCATGACGATCTCGAAAATTACTGCCCAGACACAATAGTCACCAGTGGTGGCAAGTACCATGATGGAGCCACCACATACGGAGGCTTCTCAGACATTATGGTCGCAGATGAGCACTATGTAATTCGAATTCCAGAGAATTTGCCTCTTGATGCCGGTGCTCCTCTCCTATGTGCTGGGATTACAGTGTATAGCCCCTTGAAATATTATGGCCTTGACAAACCAGGTATGCATGTGGGTGTAGTCGGGCTTGGTGGGCTGGGTCATGTAGCTGTAAAGTTTGCAAAAGCTATGGGGATCAAGGTGACAGTGATCAGTACCTCTCCAAAAAAGAAGCAGGAGGCTCTTGAGCATCTTGGCGCTCATTCATTTTTGGTTAGTCGTGACCCCGATCAGATGCAGGCTGCAATAGGCACAATGGATGGTATAATTGACACGGTCTCGACGATGCACCCTCTCTTCCCTTTGATTGGTCTGTTGAAGACTCAGGGAAAGCTGGTTTTGGTTGGTGCGCCGGAGAAGCCACTTGAGCTACCAGTGTTTCCTCTTATCATGGGAAGGAAGATAGTGGGTGGTAGTAGCATCGGAGGAATAAAGGAAACACAAGAGATGATTGATTTTGCAGCCAAGAACAACATAACAGCAGACGTTGAGGTGATTCCAATGGATTATGTGAACACTGCCTTGGAGCGGCTATCGAAATCAGATGTTAGGTACAGATTTGTGATTGACATTGGCAATACATTGAAGAAT
>POPTR_0009s06770.1
------------------------------------------------------------ATGGCAGAAAAATCTTACGAGGAAGAACATCCTAACAAGGCTTTTGGATGGGCAGCCAGAGACCAATCCGGGGTCCTCTCTCCTTTCAAATTCTCCAGGAGGTCTACAGGAGAGAAGGATGTGCGATTCAAGGTGCTGTTTTGTGGAATATGTCACTCAGACCTTCATATGGCCAAGAATGAGTGGGGTACTTCCATGTACCCTCTAGTTCCCGGGCATGAGATTGTTGGGGAAGTGACAGAGGTAGGAAGCAAAGTTGAGAAGTTCAAAGTTGGAGACAAAGTGGGGTTGGGGTGCATGGTTGGATCATGCCACTCTTGCGATAGTTGCAACAACAATCTCGAGAATTATTGCCCAAAAATGATACTCACCTACAGTACCAAATACTCCGATGGAACCACCACGTACGGAGGCTACTCGAACAGCATGGTCACGGATGAGCACTTCGTAGTTCGTATTCCAGACAACCTACCTCTAGATGCCGCTGCGCCTCTCCTATGTGCTGGGATTACAGTTTACAGCCCCTTGAGGTTTTTTAATCTTGACAAACCGGGTATGCATGTGGGCGTGGTTGGGCTCGGCGGGCTAGGTCATGTAGCTGTAAAGTTTGCAAAGGCCATGGGGGTCAAGGTTACAGTTATTAGCACCTCTCCCAAGAAGAAACAAGAAGCCCTTGAGCATCTTGGTGCTGACTCGTTTCTAGTTAGTCGTGACCAGGATGAGATGCAGGCTGCAAAGGGCACAATGGATGGTGTAATTGACACGGTGTCGGCCATGCATCCTATCTTGCCTCTGATTAGTCTATTGAAGACTCAAGGAAAGCTGGTCTTGGTTGGTGCGCCTGAGAAGCCACTTGAGCTACCAGTGTTTCCTCTGCTCATGGGAAGAAAAATAGTGGGTGGGAGTTGCATAGGAGGAATGAAGGAAACACAGGAGATGATTGATTTTGCTGCCAAGAACAACATCACGGCAGACATTGAGGTTATCTCGATGGATTATGTGAACACAGCCATGGAGCGGCTTATGAAAACAGATGTCAGATACCGATTTGTTATCGACATCGGCAACACAATGAAGATT
>POPTR_0009s06740.1
------------------------------------------------------------ATGGCAGAAAAATCTTACGAGGAAGAACATCCTACCAAGGCTTTTGGATGGGCAGCCAGAGACCAATCCGGGGTCCTCTCTCCTTTCAAATTCTCCAGGAGGTCTACAGGAGAGAATGATGTGAGATTCAAGGTGCTGTTTTGTGGAATATGTCACTCAGACCTTCATATGGCCAAGAATGAGTGGGGTACTTCCACGTACCCTCTAGTTCCCGGGCATGAGATTGTTGGGGAAGTGACAGAGGTAGGAAGCAAAGTTGAGAAGTTCAAAGTTGGAGACAAAGTGGGGGTGGGGTGCATGGTTGGATCATGCCACTCTTGCGGTAGTTGCAACAACGATCTCGAGAATTATTGCCCAAAAATGATACTCACCTACAGTACCAAATACCACGATGGAACCACCACGTACGGAGGCTACTCAGACAGCATGGTCACGGATGAGCACTTCGTAGTTCGTATTCCAGACAACCTACCTCTAGATGCCGCTGCACCTCTCCTATGTGCTGGGATTACAGTTTACAGCCCCTTGAGGTTTTTTAATCTTGACAAACCGGGTATGCATGTGGGCGTGGTTGGGCTCGGCGGGCTAGGTCATGTAGCTGTAAAGTTTGCAAAGGCCATGGGGGTCAAGGTTACAGTTATTAGCACCTCTCCCAAGAAGAAACAAGAAGCCCTTGAGCATCTTGGTGCTGACTCGTTTCTAGTTAGTCGTGACCAGGATGAGATGCAGGCTGCAATGGGCACAATGGATGGTGTAATTGACACGGTGTCGGCCATGCATCCTATCTTGCCTTTGATTAGTCTATTGAAGACTCAAGGAAAGCTGGTCTTGGTTGGTGCGCCTGAAAAGCCACTTGAGCTACCAGTGTTTCCTCTGATCATGGGACGAAAAATAGTGGGTGGGAGTTGCATTGGAGGAATGAAGGAAACACAAGAGATGATTGATTTTGCTGCCAAGAACAACATCACGGCAGACATTGAGGTTATCTCGATGGATTATGTGAACACAGCCATGGAGCGGCTTTCGAAAACAGATGTCAGATACCGATTTGTTATCGACATCGGCAACACAATGAAGATT
>POPTR_0009s06780.1
------------------------------------------------------------ATGGCAGAAAAATCTTACGAGGAAGAACATCCTACCAAGGCTTTTGGATGGGCAGCCAGAGACCAATCCGGGGTCCTCTCTCCTTTCAAATTCTCCAGGAGGTCTACAGGAGAGAAGGATGTGAGATTCAAGGTGCTCTTTTGTGGAATATGTCACTCAGACCTTCATATGGCCAAGAATGAGTGGGGTACTGCCACGTACCCTCTAGTTCCCGGGCATGAGATTGTTGGGGAAGTGACAGAGGTAGGAAGCAAAGTTGAGAAGTTCAAAGTTGGAGACAAAGTGGGGGTGGGGTGCTTGGTTGGATCATGCCACTCTTGCGATAGTTGCAACAACAATCTCGAGAATTATTGCCCAAAAATGATACTCACCTACAGTACCAAATACCACGATGGAACCACCACGTACGGAGGCTACTCAGACAGCATGGTCACGGATGAGCACTTCGTAATTCGTATTCCAGACAACCTACCTCTAGATGCCGCTGCACCTCTCCTATGTGCTGGGATTACAGTTTACAGCCCCTTGAGGTTTTTTAATCTTGACAAACCGGGTATGCATGTGGGCGTGGTTGGGCTCGGCGGGCTAGGTCATGTAGCTGTAAAGTTTGCGAAGGCCATGGGGGTCAAGGTTACAGTTATTAGCACCTCTCCCAAGAAGAAACAAGAAGCCCTTGAGCATCTTGGTGCTGACTCGTTTCTAGTTAGTCGTGACCAGGATGAGATGCAGGCTGCAGTGGGCACAATGGATGGTGTAATTGACACGGTGTCGGCCATTCATCCTATCTTGCCTTTGATTAGTCTATTGAAGACTCAAGGAAAGCTGGTCTTGGTTGGTGCGCCTGAAAAGCCACTTGAGCTACCAGTGTTTCCTCTGATCATGGGAAGAAAAATAGTGGGAGGGAGTACCATAGGAGGAATGAAGGAAACACAAGAGATGATTGATTTTGCTGCCAAGAACAACATCACGGCAGATATTGAGGTTATCTCGATGGATTATGTGAACACAGCCATGGAGCGGCTTTCGAAAACAGATGTCAGATACCGATTTGTTATCGACATCGGCAACACAATGAAGATT
>POPTR_0009s06790.1
ATGGGTGGCACTATGCACGCTCTCTCGGCAGTACCAAATAAAGCAAAAAAGAGGGGGGAAATGGCAGAAAAATCTTACGAGGAAGAACATCCTACCAAGGCTTTTGGATGGGCAGCCAGAGACCAATCCGGGGTCCTCTCTCCTTTCAAATTCTCCAGGAGGTCAACAGGAGAGAAGGATGTGAGATTGAAGGTGCTGTTTTGTGGAATATGTCACACAGACCTTCATATGGCCAAGAATGAGTGGGGTAATTCCACGTACCCTCTAGTTCCTGGGCATGAGATTGTTGGGCAAGTGACAGGAGTAGGAAGCAAAGTTGAAAAGTTCAGAGTTGGAGACAAAGTGGGGGTGGCGGGCATGATTGGATCATGCCACTCTTGCGATAGTTGCAGCAACAATCTTGAAAATTACTGCTCGGAAGTGATAATCACATATGGTGCAAAATACCTAGATGGAACCACCACATATGGGGGCTACTCGGACATTATGGTCGTAGATGAGCACTTCGTAGTTCATATTCCAGACAACCTATCTCTTGATGCAGCCGCACCTCTCCTATGCGCTGGAATTACAGTGTATAGCCCCTTGAGATTTTACGGTCTTGACAAACCGGGTATGCATGTGGGTGTGGTTGGGCTCGGTGGGCTAGGTCATGTAGCTGTAAAGTTTGCAAAAGCTATGGGGGTCAAGGTGACAGTTATTAGCACCTCACCCAACAAGAAACAAGAAGCCCTCGAGCATCTTGGTGCCGACTCATTTTTGGTTAGCCGTGATCAGGATCAGATGCAGGCTGCAATGGGCACAATGGATGGTGTAATTGACACGGTGTCGGCCATGCATCCTATCTTGCCTTTGATTAGTCTATTGAAGACTCAAGGAAAGCTGGTTTTGGTTGGTGCGCCTGCGAAACCACTTGAGCTACCAGTGTTTCCTTTGATCGTGGGAAGAAAAATAGTGGGTGGGAGTGCTGGTGGAGGAATGCAGGAAACACAAGAGATGATTGATTTTGCTGCTAAGAACAACATAACAGCAGATATCGAGTTGATTTCAATGGATTATGTGAACACTGCCATGGAGCGGCTATTGAAAACTGATGTTAGGTATCGATTTGTCATTGATATTGGCAACACAATGAAAAAT
>POPTR_0009s06750.1
---------------------------------------------------------------------------------------------------------------------------------------------------------------------------------------------------------------------------------------------------------------------------------------------------------------------------------------------------------------------------------------------------------------------------------------------------------------------------------------------------------------------------------------------------------------------------------------------------------------------------------------------------------------------------------------------------------------------------------------------------------------------------------------------------------------------------------------------------------------------------------------------------------------------------------------------------------------------------------AGAAAAATAGTGGGTGGGAGTGCTGGTGGAGGAATGCAGGAAACACAAGAGATGATTGATTTTGCTGCTAAGAACAACATAACAGCAGATATCGAGTTGATTTCAATGGATTATGTGAACACTGCCATGGAGCGGCTATTGAAAACTGATGTTAGGTATCGATTTGTCATTGATATTGGCAACACAATGAAAAAT
