# Supplementary material for: Impact of recurrent gene duplication on adaptation of plant genomes
Source: BMC Plant Biol. 2014 May 31;14:151. doi: 10.1186/1471-2229-14-151 (PMC4049390; doi:10.1186/1471-2229-14-151)
Supplement: Additional file 4 — Contains the cleaned alignments of the clusters with codons under selection. [file 1471-2229-14-151-S4.zip › 4437544801233534_add4/Additional_file_4/Poptrcluster38_aligned.fasta]

>POPTR_0010s01170.1
ATGGAGATCACTAAATTTCTAGGGTTCTCCTTCCTTCTCTTTGCCTTCGCAGCAACTTCA---TTTCCTGAGGCCGTTCATGCCAAAGATGCTGCAGTGCTCGATGTCTTCGGTCATGAGGTGCAAGCTGGTGCTCGTTATTTAATCGTAGCCCCCTCGACTGACCTTGCGGTCACTGCGACTAGCAAGATCATATGCAATTCAGATGTTATACTTTCCACTTTGAACGAGAGCCTCCCAATAACATTT---CCTGCTATAAAATCCAACGATGGTGTCATCCGTGAAGGCTCTTATCTAAATGTGAACTTTGATGCACCCTCA------TGTAGGATGGGGGGCGTGACAACGATGTGGATGATT------------GAATCGGAAGGATTGATTGTGACCACAGGAGGTGTTGATAGATTGAATCGGTTTAAGATCACCAAGTATGAAGGTGATAATAGTTTTTATCAGCTTTCTTTTTGTCCAATGTCCGAACCCTTCTGTGAATGCTCA------GTCCCAGTTGGCGTCAAC------------------------------AGTGACAAGCACTTGGCTCCCAATGTCGGCCCTCTTCTTGTGATGTTCGAACCAGAT---------GCATAT------------------------------------
>POPTR_2074s00200.1
ATGGAGATCACTAAATTTCTAGGGTTCTCCTTCCTTCTCTTTGCCTTCGCAGCAACTTCA---TTTCCTGAGGCCGTTCATGCCAAAGATGCTGCAGTGCTCGATGTCTTCGGTCATGAGGTGCAAGCTGGTGCTCGTTATTTAATCGTAGCCCCCTCGACTGACCTTGCGGTCACTGCGACTAGCAAGATCATATGCAATTCAGATGTTATACTTTCCACTTTGAACGAGAGCCTCCCAATAACATTT---CCTGCTATAAAATCCAACGATGGTGTCATCCGTGAAGGCTCTTATCTAAATGTGAACTTTGATGCACCCTCA------TGTAGGATGGGGGGCGTGACAACGATGTGGATGATT------------GAATCGGAAGGATTGATTGTGACCACAGGAGGTGTTGATAGATTGAATCGGTTTAAGATCACCAAGTATGAAGGTGATAATAGTTTTTATCAGCTTTCTTTTTGTCCAATGTCCGAACCCTTCTGTGAATGCTCA------GTCCCAGTTGGCGTCAACAAAATGAACAAGTCCTTAACCTCTTCCTTTTGCGAGAAA---------------------------------------------------------------------------------------------------
>POPTR_0010s01150.1
ATGAAGATCACTGAAGTTCTTGGGCTCTCGTTCCTTCTCTTTGCCTTCATAGGAACTTCA---TTTCCTGAGGCCGTTCATGCCAAAGATGCTGCAGTGCTCGATGTCTTCGGTCATGAGGTGCAAGCTGGTGCTCGTTATTTAATCGTAGCCCCCTCGACTGACCTTGCAGTCACTATCAATGGCCAGGTCTTATGCAATTCAGATGTTATACTTTCCACATTGAACGAGAGCCTCCCAATAACATTT---CCAGTTATGCAATCCACCGATAGTGTCATCCGCGAAGGAACTCATCTAAATGTGAACTTTGCAGGGCCAATTGCCATGTGCGCAATGGCAGGCGTGACACCCATGTGGAAAATCCGATTCAGTACAACACTGAAAGGATACATTGTGACCACTGGAGGTGTTGATAGATTGAATCGGTTTAAGATCACCAAGTATGAAGGTGATAATAGTTTTTATCAGCTTTCTTTTTGTCCAATGTCCGAACCCTTCTGTGAATGCTCA------GTCCCAGTTGGCGTCAAC------------------------------GGTGACAAGAACTTGGTTCCTGGTGCCGGCCCTCTTCTTGTTATGTTTGAACCAGAT---------GAA---------------------------------------
>POPTR_0010s01180.1
ATGAAGATCACTAACATTCTAGGGCTCTCTTTCCTTTTCTTTGCCTTCATAGGAACCTCA---TTTCCAGAGGCAGTTCATGCCAAAGATGCTGCAGTGCTCGATGTCTTCGGTCATGAGGTGCAAGCTGGTGCTCGTTATTTAATCGTAGCCCCCTCGACTGACCTTGCAGTCACTATCAATGGCCAGGTCTTATGCAATTCAGATGTTATACTTTCCACATTGAACGAGAGCCTCCCAATAACATTT---CCAGTTATACAATCCACCGATAGTGTCATCCGCGAAGGAACTCATCTAAATGTGAACTTTGCAGGGCCAAGTGCCATGTGCTTAATGGGAGGCGTGACACCCATGTGGAAAATCCGATTCAGTACAACACTGAAAGGATACACTGTGACCACTGGAGGTGTTGATAGATTGAATCGGTTTAAGATCACCAAGTATGAAGGTGATAATAGTTTTTATCAGCTTTCATTTTGTCCAATGTCCGAACCCTTCTGTGAATGCTCA------GTCCCAGTTGGCGTCAAC------------------------------GGTGACAAGAACTTGGTTCCTGGTGCCGGCCCTCTTCTTGTTATGTTTGAACCAGAT---------GAA---------------------------------------
>POPTR_0010s01160.1
ATGAAGATCACTAACGTTCTAGGGCTCTCTTTCCTTTTCTTTGCCTTCATAGGAACCTCA---TTTCCAGAGGCAGTTCATGCCAAAGATGCTGCAGTGCTCGATGTCTTCGGTCATGAGGTGCAAGCTGGTGCTCGTTATTTAATCGTAGCCCCCTCGACTGACCTTGCAGTCACTATCAATGGCCAGGTCTTATGCAATTCAGATGTTATACTTTCCACATTGAACGAGAGCCTCCCAATAACATTT---CCAGTTATACAATCCACCGATAGTGTCATCCGCGAAGGAACTCATCTAAATGTGAACTTTGCAGGGCCAAGTGCCATGTGCTTAATGGGAGGCGTGACACCCATGTGGAAAATCGGATTCAGTACAACACTGAAAGGATACATTGTGACCACTGGAGGTGTTGATAGATTGAATCGGTTTAAGATCACCAAGTATGAAGGTGATAATAGTTTTTATCAGCTTTCATTTTGTCCAATGTCCGAACCCTTCTGTGAATGCTCA------GTCCCAGTTGGCGTCAAC------------------------------GGTGACAAGAACTTGGTTCCTGGTGCCGGCCCTCTTCTTGTTATGTTTGAACCAGAT---------GAA---------------------------------------
>POPTR_0019s14540.1
ATGAAGATTACTAACTTTCTAGTGCTCTCCTTTCTTCTCTTTGCCTTCACGGCAACTTCAATATTTCCTCGTGCCGTTCATGCT---------GCAGTGATCGATGTCTTCGGTGATGAGGTTAGAACTGGTGATCGTTATATCATCGGAGCCGCTTCGAATGAC---------------TCCAGCCGTATCATATGCAATTCAGATGTTGTGTTTTCTCCAATGAGCGATGGACTCCCAGTAATATTT---CCAGTTGTAGAATCCAACGACAGTGTCATCCACGAAGACAGTAATCTTAATGTGGACTTTGATGCAGCCACA------TGTAGGATGGCGGGCGTATCAACCATGTGGAAGATTGAATTGAGGCCAACAGCGCGAGGATTCGTTGTGACCACAGGAGGTGTTGCTGGATTGAATCGGTTCAAGATCACCAAGTATGAAGGTGGTAATAATTTGTATCAGCTTTCTTACTGTCCAATTTCGGAACCCATATGTAAATGCTCA------GTCCCACTAGGC---AAA------------------------------GTTGTCAATCGCTTGGCTCCCAGTACCGTCCCTTTTCCTGTTGTGTTTGTACCATCC---------GATAGAGCTTCTAAAATCGAGTATAAAATGATG---------
>POPTR_0664s00220.1
ATGAAGATTACTAACTTTCTAGTGCTCTCCTTTCTTCTCTTTGCCTTCACGGCAACTTCAATATTTCCTCGTGCCGTTCATGCT---------GCAGTGATCGATGTCTTCGGTGATGAGGTTAGAACTGGTGATCGTTATATCATCGGAGCCGCTTCGAATGAC---------------TCCAGCCGTATCATATGCAATTCAGATGTTATGTTTTCTCCAATGAGCGATGGACTCCCAGTAATATTT---CCAGTTGTAGAATCCAACGACAGTGTCATCCACGAAGACAGTTATCTGAATGTGGACTTTGATGCAGCCACA------TGTAGGATGGCGGGCGTATCAACCATGTGGAAGATTGAATTGAGGCCAACAGCGCGAGGATTCGTTGTGACCACAGGAGGTGTTGCTGGATTGAATCGGTTCAAGATCACCAAGTATGAAGGTGGTAATAATTTGTATCAGCTTTCTTACTGTCCAATTTCCGAACCCATATGTGAATGCTCC------GTCCCACTAGGC---CAA------------------------------GTTGTCAATCGCTTGGCTCCCAGTACCGTCCCTTTTCCTGTTGTGTTTGTACCATCC---------GATAGAGCTTCTAAAATAGAGTATAAAATGATG---------
>POPTR_0664s00200.1
------------------------------------------------------------------------------------------------------------------------------------------------------------------------------------------------------------------ATGTTTTCTCCAATGAGCGATGGACTCCCAGTAATATTT---CCAGTTGTAGAATCCAACGACAGTGTCATCCACGAAGACAGTTATCTGAATGTGGACTTTGATGCAGCCACA------TGTAGGATGGCGGGTGTATCAACCATGTGGAAGATTGAATTGAGGCCAACAGCGCGAGGATTCGTTGTGACCACAGGAGGTGTTGCTGGATTGAATCGGTTCAAGATCACCAAGTATGAAGGTGGTAATAATTTGTATCAGCTTTCTTACTGTCCAATTTCCGAACCCATATGTGAATGCTCA------GTCCCACTAGGC---CAA------------------------------GTTGTCAATCGCTTGGCTCCCAGAACCATCCCTTTTCCTGTTGTGTTTGTACCATCC---------GATAGAGCTTCTAAAATCGAGTATAAAATGATCATTAAAGCA
>POPTR_0664s00210.1
ATGAAGATCACCAAGTTTGTAGTGCTCTCCTTTCTTCTCTTTGCCTTCACAGCAACTTCAATATTTCCTCATGCTGTTCATGCAGAAGATCCTGCAGTGATCGATGTCAACGGTAATGAGGTGACAGCTGATGCTCGTTATTTCATCGGAGCCGCTTCGGATGATCTTGCGGTCTCTGCGACTAGCCAGATCATATGCAATTCAGATGTTATACTTTCCTCAATGAGCAATGGGCTCCCAGTAACATTTTCACCAGTTGGAGAATCCAACGACGGTGTCATCCGCGAAGACAGTTATCTGAATGTGAACTTTGATGCAGCCACA------TGTAGGATGGCGGGCGTATCAACCATGTGGAAGATGGAGTTGAGGCCAACAATGCGAGGATTCGTTGTGACCACAGGAGGTGTTGATGGATTGAATCGGTTTAAGATCACCAAGTATGAAGGTGGTAATAATTCGTATCAGCTTTCTTACTGTCCAATTTCCGACCCCATGTGCGAATGCTCATGCGCAGTCCCACTTGGC---AAC------------------------------GTTGTCGATCGCTTGGCTCCCAGCACCATCCCTTTTCCTGTTGTGTTTGAACCAGTT---------TGCAGA------------------------------------
>POPTR_0019s14550.1
ATGAAGATCACCAAGTTTGTAGTGCTCTCCTTTCTTCTCTTTGCCTTCACAGCAACTTCAATATTTCCCCATGCCGTTCATGCCGAAGATCCTGCAGTGATCGATGTCAACGGTAATGAGGTGACACCTGATGCTCGTTATTTCATCGGAGCCGCTTCGGATGATCTTGCGGTCTCTGCGACTAGCCAGATCATATGCAATTCAGATGTTACACTTTCCTCAATGAGCAATGGGCTCCCAGTAACATTTTCACCAGTTGGAGAATCCAACGACGGTGTCATCCGCGAAGACAGTTATCTGAATGTGAACTTTGATGCAGCCACA------TGTAGGATGGCGGGCGTATCAACCATGTGGAAGATGGAGTTGAGGCCAACAATGCGAGGATTCGTTGTGACCACAGGAGGTGTTGATGGATTGAATCGGTTTAAGATCACCAAGTATGAAGGTGGTAATAATTCGTATCAGCTTTCTTACTGTCCAATTTCCGACCCCATGTGCGAATGCTCATGCGCAGTCCCACTTGGC---AAC------------------------------GTTGTCGATCGCTTGGCTCCCAGTACCATCCCTTTTCCTGTTGTGTTTGAACCAGTTACAGATAAAAGCTCC------------------------------------
