# Supplementary material for: Impact of recurrent gene duplication on adaptation of plant genomes
Source: BMC Plant Biol. 2014 May 31;14:151. doi: 10.1186/1471-2229-14-151 (PMC4049390; doi:10.1186/1471-2229-14-151)
Supplement: Additional file 4 — Contains the cleaned alignments of the clusters with codons under selection. [file 1471-2229-14-151-S4.zip › 4437544801233534_add4/Additional_file_4/Poptrcluster4_aligned.fasta]

>POPTR_0017s10720.1
ATGGCATCAGGTCTCCCGTTCGGGCTCCCTGCCCCC------TCAGCATCTACGATGAACCAGCAACTGATCAGGAGTGACCGC---AGCATGATTACGATGTCTGATGACAATGTGATGATGAAACGAATTGTAGAAACTCATGCTCCTGATGGCCGAGAGGTTGATGTTAAGCCTCTTCTTCACCTTGTTGAAGACATCCTCAAACGAGCCACCCTGCAAACCGATACCTCTCTAACGACTTCCCAAGCCCATGCTGAATCGGAGGACAAGACCAACCATGCCAGTTTCGCTGTCATGCTCGATTCGCTTTCGTATACTATTGACAGAATTTCCTGCGAGATTGCCTATAAG------GGTGGGGCAGACGGGCACGCAACAACTGTCGAACTTTTCAACATGCTAGCAAGCTATTCCTGGGATGCCAAACTGGTTCTGACCTTGGCAGCTTTTGCTTTGAATTATGGAGAGTTTTGGCTGCTTGCCCAGATTTACTCTTCAAATCAACTTGCCAAATCCATGGCAATTCTCAAGCAATTGCCTAACATCCTGGAACACTCAGGGCCCTTGAAACCTCGTTTCGATGCCCTTAACAATCTGATCAAGGTTATGATGGACGTGACTAGATGCGTGGTTGAGTTCAAGGATTTACCACCAACTTACATTTCCCATGAAGTGTCAGCGTTGTCCGCAGCCATGGCCCATGTCCCTACTGCTGTCTACTGGACCGTAAGGAGTGTTCTGGCTTGTGCGGCTCAGATTACCAGCCTCACTACCATGGGATATGAGTTTTCAATATCAACCACTAAGGCATGGGAGCTATCCACCTTGGCTCACAAACTCAGCAACATACTTGAGCATCTGAGGAGGCAATTGGCTACTTGCTACCAATACATAGATGAAAAGAGGAATGTCGAAGCCTATCAAATGCTTCTGAATCTCTTTGAAATGATTCACATTGACAACATGAAGGTCCTCAAGGCCCTGATTTACGCCAAGGATGATATCCAACCACTGATAGATGGCTCTAATAAGAGAAGGGTCCATCTTGATGTATTGAGAAGGAAGAACGTGCTATTGCTCATATCTGGCCTTGACATTTCGAATGATGAGCTTGCGATTCTCGAACAGATATACAATGAATCCAGTCACCACGGAACTAGGCTGGATAGTCAGTATGACCTGGTCTGGATCCCAATTACAGACCATTCAGTTCAATGGACTGATCCACTGAAAGAAAAATTTGAGAGCTTGCAGAATTCAATGCCATGGTACACAGTGTACCATCCTTCATTGATTGATAAGGCAGCCATTAGGTTCATTAGGGAGGTGTGGCACTTCAGGAACAAGCCTATTCTTGTGGTGCTTGACCCTCAAGGAAAGGTGGTTAGCCCAAATGCACTCCACATGATGTGGATTTGGGGAAGCAATGCCTTCCCTTTCACCAGCTTGAGAGAGGAATCTTTGTGGAGGGAAGAGACATGGAGGCTGGAGCTTCTGGTTGATGGCATTGACCCAGTGATTCTTAATTGGATTAAGGAAGAGAAGTACATTTTCATGTACGGAGGGGACGATGTTGAATGGGTGAGGAAGTTCACGAACACAGCACGTGCTGTTGCTCAGGCAGCCCGCATTCCCCTTGAGATGGTTTATGTGGGGAAGAGCAGAAAGAGGGAGCAAATCCGGCGAGTCATGGGGACAATTAATGTGGAGAAGCTCAGTTACGCCTGGCAAGACCTTACCATGATATGGTTCTTTTGGACCAGGCTAGAGAGCATGCTCTTCTCCAAGATTCAGCTAGGCAAGGTTGACGACCATGATCCTATGATGCAAGCAATCAAGAAGTTACTTAGCTACGACAGAGAAGGTGGATGGGCTGTGCTTAGCAAGGGCTCTAGTGTTGTCGTCAATGGCCATGGCACCACAGTTTTGCCAACATTGGTCGAGTATGACTTGTGGAAGGAGCAAGTGCCAGTTAAGGGTTTTGATTTGGCCTTCCAAGAGCACCATGGAAATCTTCATGACATTGTTCATCCTTGCTCCCGCTTTGAGTTCCCAATGACTGCTGGTAGGATCCCCGAGACCTTGAAATGCCCCGAGTGCAACCGCTCCATGGAGAAATTCACCACTTTCCTTTGCTGCCAT---------------CTGCTCCAG
>POPTR_0001s35880.1
ATGGCATCAGGCCTTCCTCTCAGGCACCCTGCCCAAGGTTTTAATGCGAGC---------CAGCAACTGATCAAGAGTGACCGCGGCAGCATGCTAACAATGTCTGATGACAATGTGATGATGAATCAAATTGTAGGAACTCATGCTCCTGATGGTCGAGAGGTTGATGTCAAACCTCTTCTCCTCCTTGTTGAAGACATCCTCAAACGTGCCACCCTGCAAATCGACTCCTCTCTGACGACTTCCAAGGCCCATGCTGAAATGGAGGACAAGACATACCATGTCAATTTTGTTTCAATGCTCGATGCACTGTCGTATACTATAGATAGAATTTCCAGCGAGATTGCCTACAAGGCACTGGGTGGGACAGATGCCCACGCCACAACTGTCTCACTTTTCAACATGCTAACAAGCTATTCCTGGGATGCCAAGCTTGTGCTCACCTTGTCAGCTTTTGCTTTGAATTATGGAGAATTCTGGCTGCTTGCCCAGATTTCCTCATCAAACCAACTTGCCAAATCCATGGCAATCCTCAGGCAACTGCCTAGCATCATGGAACACTCAGGGCCCTTGAAGCCTCGCTTCGATGCCATTAACAATCTGATCAAGGTCATGATGGACGTGGCTAGGTGCGTGGTTGAGTTCAAGGATCTACCGCCAGCTTACATTTCCAATGAAGTACCAGCATTGTCCACAGCCATGGCCCATATCCCTACTGCTGTCTACTGGACCATGAGGAGTGTTGTGGCTTGTGCGGCTCAGATTACTAGCCTCACTACCAAGGGACATGAGTTTTCTACATCAACCACTGACGCATGGGAGCTATCCACCTTGGCTCACAAACTCAGCAACATACTTGACCATCTCAGGAAGCAATTGGATACTTGCTACCAATACATAGATGAAAAGAGGAATGTCGAATCCTTTCAAATGCTAAAGAATCTCTTTGAAATGATCCACATTGACAACATGAAGGTCCTAAAGGCCCTGATTTATGCCAAGGATGATATCCAGCCACTTATAGATGGCTCTTCCAAGAAAAGAGTCCATCTTGATGTGCTAAGAAGGAAAAATGTGCTATTGCTCATTTCAGGCCTCGACATGTCAACCGATGAGCTTTCAATTCTCGAGCAGATATACAATGAATCCAGGCATCACGGAGCTAGGCTCGATAGTCAGTATGAGGTGGTCTGGGTCCCAATTGTGGACCGTTCAGTACAGTGGAGTGATCCAATGAAGCAGAAATTTGAAAGCATGCAGTCTTCAATGCCATGGTTCACAGTGTACCACCCTTCACTGATTGAGAAGGCAGTCATGAGGTTCATCAAGGAGGTGTGGCACTTCCGGAACAAGCCTATTCTTGTGGTGCTTGACCCTCAAGGCAAGGTGGTTTGCCCAAATGCACTCCACATGATGTGGATCTGGGGAAGCAGTGCCTTCCCTTTCACTAGCTTGAGAGAGGAATCTCTCTGGAAGGATGAGACATGGAGGCTTGAGCTTCTAGTGGATGGCATTGACCCAGTGATTCTTAATTGGATCAAGGAAGGAAAGTACATTTTCCTGTACGGAGGAGACGACGATGAATGGGTGAGGAAGTTCACAAACACTGCACGTGCTGTGGCGCAGGCAGCCCGCATTCCCCTGGAGATGGTTTATGTGGGGAAGAGCAGCAAAAGGGAGAAAATCCGGCGAGTCATAGCGACAATCACCGTGGAGAAGCTCAGTTACGTCTGGCAAGACCTTACCATGATATGGTTCTTTTGGACCAGGCTAGAGAGCATGCTGTACTCCAGGATTCAGTTAGGGAAGCTTGATGACCATGATCCTATGATGCAAGAAATCAAGAAGTTGCTTAGCTACGACAGAGAAGGTGGATGGGCTGTGCTTAGCAATGGGTCTAATGTTGTGGTCAATGGTCACAAGACCACAGCTTTGCAAACATTGCTTGAGTATGACTTGTGGAAGGAACAAGTGCCTGTCAAGGGCTTTGATTTGGCCTACCGTGATCACCAAGGCAGGATCCATGACATTTCTCGTCCTTGCTGCCGCTTCGATTTCCCAATGACTATGGGTAGGATCCCTGAGACCATGAAATGCCCAGAGTGCAACCGCACCATGGAGAAATTCTCCTCTTTCCTTTGCTGCCATGATGAGGTCATTCCACTCTTCAAG
>POPTR_0001s35900.1
ATGGCA---GGCCTTCCCCTCAGGCACCCTGCCCAAGGTTTTAATGCGAGC---------CAGCAACTGATCAAGAGTGACCGCGGCAGCATGCTAACAATGTCTGATGACAATGTGATGATGAAACAAATTGTAGGAACTCATGCTCCTGATGGCCGAGAGGTTGATGTCAAACCTCTTCTCCTCCTTGTTGAAGACATCCTCAAACGTGCCACCTTGCAAATCGACTCCTCTCTGACGACTTCCCAGGCCCATGCTGAAATGGAGGACAAGACATCCCATGTCAATTTTGTTTCAATGCTCGATGCACTGTCGTATACTATAGATAGAATTTCCAGCGAGATTGCCTACAAGGCACTGGGTGGGACAGATGCCCACGCCACAACTGTCTCACTTTTCAACATGCTAACGAGCTATTCCTGGGATGCCAAGCTTGTGCTCACCTTGTCAGCTTTTGCTTTGAATTATGGAGAATTCTGGCTGCTTGCCCAGATTTACTCATCAAACGATCTTGCCAAATCCATGGCAATCCTCAGGCAACTGCCTAGCATCATGGAACACTCAGGGCCCTTGAAGCCTCGCTTCGATGCCATTAACAATCTGATCAAGGTCATGATGGACGTGGCTAGGTGCATGGTTGAGTTCAAAGATCTACCGCCAGCTTACATTTCTAATGAAGTACCAGCATTGTCCACAGCCATGGCCCATATCCCTACTGCTGTCTACTGGACCATGAGGAGTGTTGTGGCTTGTGCGGCTCAGATTACTAGCCTCACTACCATGGGACATGAGTTTTCTATATCAACCACTGACGCATGGGAGCTATCCACCTTGGCTCACAAACTCAGCAACATACTTGACCATCTCAGGAAGCAATTGGATACTTGCTACCAATACATAGATGAAAAGAGGAATGTCGAATCCTTTCAAATGCTAAAGAATCTCTTTGAAATGATCCACATTGACAACATGAAGGTCCTAAAGGCCCTGATTTATGCCAAGGATGATATCCAGCCACTTATAGATGGCTCTTCCAAGAAAAGAGTCCATCTTGATGTGCTAAGAAGGAAGAATGTGCTTTTGCTCATTTCTGGCCTCGACATGCCAACCGATGAGCTTTCAATTCTTGAACAGATATACAATGAATCCAGGCATCACGGACCTAGGCTGGATAATCAGTATGAGGTGGTCTGGGTCCCAATTGTGGACCGTTCAGTCCAGTGGAGTGATCCAATGAAGGGGAAATTTGAAAGCATGCAGTCTTCAATGCCATGGTTCACAGTGTACCACCCTTCACTGATTGAGAAGGCAGTCATTAGGTTCATCAAGGAGGTGTGGCACTTCCGGAACAAGCCTATTCTTGTGGTGCTTGACCCTCAAGGCAAGGTGGTTTGCCCAAATGCACTCCACATGATGTGGATTTGGGGAAGCAATGCCTTCCCTTTCACTAGCTTGAGAGAGGAATCTCTCTGGAAGGATGAGACATGGAGGCTTGAGCTTCTAGTTGATGGCATTGACCCAGTGATTCTTAATTGGATCAACGAAGGAAAGTACATTTTCCTGTACGGAGGTGACGACGATGAATGGGTGAGGAAGTTCACGAACACCGCACGTGCTGTGGCGCAGGCAGCCCGCATTCCCCTGGAGATGGTTTATGTGGGGAAGAGCAGCAAAAGGGAGAAAATCCGGCGAGTCATAGCGACAATCACCGTGGAGAAGCTCAGTTACGTCTGGCAAGACCTTACCATGATGTGGTTCTTTTGGACCAGGCTAGAGAGCATGCTGTACTCCAAGATTCAGTTAGGCAAGCTTGATGACCATGATCCTATGATGCAAGAAATCAAGAAGTTGCTTAGCTACGGCAGAGAAGGTGGATGGGCTGTGCTTAGCAATGGGTCTAATGTTGTGGTCAACGGTCACAAGACCACAGTTTTGCAAACATTGCTTGAGTATGACTTGTGGAAGGAACAAGTGCCTGTCAAGGGCTTTGATATGGCCTTCCAAGATCACCACTTCCAGCTCCGCGGCATTGCTCGTCCTTGCTGCCGCTTCGATTTCCCAATGACTACGGGTAGGATCCCTGAGACCATGAAATGCCCAGAGTGCAACAGCACCATGGAGAAATTCTCCACTTTCCTTTGCTGCCATGATGAGGTCATACCACTCTCCAAA
>POPTR_0001s35870.1
ATGGCATCAGGCCTTCCTCTCAGGCTCCCTGCCCCGGGTTTTAATGCGAGC---------CAGCAACTGATCAAGAGTGACCGCGGCAGCATGCTAACAATGTCTGATGACAATGTGATGATGAAACAAATTGTAGGAACTCATGCTCCTGATGGCCGAGAGGTTGATGTCAAACCTCTTCTCCATCTTGTTGAAGACATCCTCAAACGTGCCACCCAGCAAATCGATACCTCTCTGACGACTTCCCAAGCCCATGCTGAATTGGAGGACAAGACTCACCAAGTCAATTTTGTTTCCATGCTCGATGCACTGTCGTATACAATAGACAGAATTTCCTGCGAGATTGCCTACAAGGCACTGGGTGGGACAGATGCCCACGCAACAACTGTCTCACTTTTCAACATGCTAACAAGCTATTCCTGGGATGCCAAGCTTGTGCTCACCTTGGCAGCTTTTGCTTTGAATTATGGAGAATTCTGGCTGCTTGCCCAGATTTACTCATCAAACGATCTTGCCAAATCCATGGCAATCCTCAGGCAACTGCCTAGCATCATGGAACACTCAGGGCCCTTGAAGCCTCGCTTCGATGCCATTAACAATTTGATCAAGGTCATGATGGACGTGGCTAGGTGCGTGGTTGAGTTCAAGGATCTACCGCCAGCTTACATTTCTAATGAAGTACCAGCATTGTCCACAGCCATGGCCCATATCCCTACTGCTGTCTACTGGACCATGAGGAGTGTTGTGGCTTGTGCGGCTCAGATTACTAGCCTCACTACCATGGGACACGAGTTTTCTATATCAACCACTATGGCATGGGAGCTATCCACCTTGGCTCACAAACTCAGCAACATACTTGACCATCTCAGGAAGCAATTGGATACTTGCTACCAATACATAGATGAAAAGAGGAATGTCGAATCCTTTCAAATGCTAAAGAATCTCTTTGAAATGATCCACATTGACAACATGAAGGTCCTAAAGGCCCTGATTTATGCCAAGGATGATATCCAGCCACTTATAGATGGCTCTTCCAAGAAAAGAGTCCATCTTGATGTGCTAAGAAGGAAAAATGTGCTATTGCTCATTTCTGGCCTCGACATGTCAACCGATGAGCTTTCAATTCTTGAACAAATATACAATGAATCCAGGCAACACGGACCTAGGCTGGATAGTCAGTATGAGGTGGTCTGGGTCCCAATTGTGGACCGTTCAGTCCAGTGGAGTGATCCAATGAAGGGGAAATTTGAAAGCATGCAGTCTTCAATGCCATGGTTCACAGTGTACCACCCTTCACTGATTGAGAAGGCAGTCATTAGGTTCATCAAGGAGGTGTGGCACTTCCGGAACAAGCCTATTCTTGTGGTGCTTGACCCTCAAGGCAAGGTGGTTTGCCCAAATGCACTCCACATGATGTGGATCTGGGGAAGCAATGCCTTCCCTTTCACTAGCTTGAGAGAGGAATCTCTCTGGAAGGATGAGACATGGAGGCTTGAGCTTCTAGTTGATGGCATTGACCCAGTGATTCTTAATTGGATCAAGGAAGGAAAATACATTTTCATGTACGGAGGAGACGACGATGAATGGGTGAGGAAGTTCACAAACACCGCACGTGCTGTGGCGCAGGCAGCCCGCATTCCCCTGGAGATGGTTTATGTGGGGAAGAGCAGCAAAAGGGAGAAAATCCGGCGAGTCATAGCGACAATCACCGTGGAGAAGCTCAGTTACGTCTGGCAAGACCTTACCATGATATGGTTCTTTTGGACCAGGCTAGAGAGTATGCTGTACTCCAAGATTCAGTTAGGCAAGCTTGATGACCATGATCCTATGATGCAAGAAATCAAGAAGTTGCTTAGCTACGACAGAGAAGGTGGATGGGCTGTGCTTAGCAATGGGTCTAATGTTGTGGTCAATGGTCACAAGACCACAGCTTTGCAAACATTGCTTGAGTATGACTTGTGGAAGGAACAAGTGCCTGTCAAGGGCTTTGATTTGGCCTACCGTGATCACCAAGGCAGGATCCATGACATTTCTCGTCCTTGCTGCCGCTTCGATTTCCCAATGACTATGGGTAGGATCCCTGAGACCATGAAATGCCCAGAGTGCAACCGCACCATGGAGAAATTCTCCACTTTCCTTTGCTGCCATGATGAGGTCATTCCACTCTTCAAG
>POPTR_0001s35860.1
ATGGCATCAGGCCTTCCCTTCAGGCACCCTGCCCAAGGTTTCAATGCAAGC---------CAGCAACTGATCAAGAGTGACCGCGGCAGCATGCTAACAATGTCTGATGACAATGTGATGATGAAACAAATTGTAGGAACTCATGCTCCTGATGGCCGAGAGGTTGATGTCAAACCTCTTCTCCACCTTGTTGAAGACATCCTCAAACGTGCCACCCAGCAAATCGATACCTCTCTGACGACTTCCCAAGCCCATGCTGAATTGGAGGACAAGACTCACCAAGTCAATTTTGTTTCCATGCTCGATGCACTGTCGTATACAATAGACAGAATTTCCTGCGAGATTGCCTACAAGTCACTGGATGGGACAGATGCCCACGCAACAACTGTATCACTTTTCAACATGCTACCAAGCTATTCCTGGGATGCCAAGCTGGTGCTCACCTTGGCGGCTTTTGCTTTGAATTATGGAGAATTCTGGCTGCTTGCCCAGATTTACTCATCAAACCAACTTGCCAAATCCATGGCAATCCTCAGGCAATTGCCTAGCATCATGGAACACTCTGGGCCCTTGAAGCCTCGCTTCGATGCCATTAACAATCTGATCAAGGTCATGATGGACGTGGCTAGGTTCGTGGTTGAGTTCAAGGATCTACCGCCGGCTTACATTTCTAATGAAGTACCAGCATTGTCTACAGCCATGGCCCATATCCCCACTGCTGTCTACTGGACCATGAGGAGTGTTGTGGCTTGTGCGGCTCAGATTACTAGCCTCACTACCATGGGACATGAGTTTTCTATATCAACCACTGTGGCATGGGAGCTATCCAGCTTGGCTCACAAACTCAGCAACATACTTGACCATCTCAAGACGCAATTGGCTACTTGCTACCAACACATAGATGAAAAGAGAAATGTCGAATCCTTTCGAATGCTAAAGAATCTCTTTGAAATGGTCCACATTGACAACATGAAGATCCTAAAGGCCCTGATTTATGCCAAGGATGATATCCAGCCACTTATAGATGGTTCTTCCAAGAAAAGAGTCCATCTTGATGTGCTAAGAAGGAAAAATGTGCTATTGCTTATTTCTGGCCTCGACATGTCGAACGATGAGCTTTCAATTCTTGAACAGATATACAATGAATCCAGGCCTCACGAAGCTAGGCTGGAAAGTCAGTATGAGGTGGTCTGGGTCCCAATTGTGGACCGTTCAGTCCAG---AGCGATGCAATGAAGGAGAAATTTGAAAGCATGCAGTCTTCAATGCCATGGTACACAGTGTACCACCCTTCACTGATTGAGAAGGCAGTCATTAGGTTTATTAAGGAGGTGTGGCACTTCAGGAACAAGCCTATTCTTGTGGTGCTTGACCCGCAAGGCAAGGTGGTTAGCCCAAATGCACTCCACATGATGTGGATATGGGGAAGCAGTGCCTTCCCTTTCACTAGCTTGAGAGAGGAATCTCTCTGGAGGGATGAGACATGGAGGCTTGAGCTTCTAGTGGATGGCATTGACCCAGTGATTCTTAATTGGATCAAGGAAGGAAAGTACATTTTCTTGTACGGAGGAGACGACGATGAATGGGCGAGGAAGTTCGCAAACACCGCACGTGCTGTGGCGCAGGCAGCCCGCATTCCCCTGGAGATGGTTTATGTGGGGAAGAGCAGCAAAAGGGAGAAAATCCGGCGAGTCATTGCGACAATCACCGTGGAGAAGCTCAGTTACGTCTGGCAAGACCTTACCATGATATGGTTCTTTTGGACCAGGCTAGAGAGTATGGTGTACTCCAAGATTCAGTTAGGCAGGCTTGATGACCATGATCCTATGATGCAAGAAATCAAGAAGTTGCTTAGCTACGACAGAGAAGGTGGATGGGCTGTGCTTAGCAATGGGTCTAATGTTGTGGCCAATGGTCACAGGACTACAGTTTTGCAAACATTGCTTGAGTATGACTTGTGGAAGGCCCAAGTGCCTGTCAAGGGCTTTGATTTGGCCTTCCGTGATCACCAAGGCAGTATCCATGACATTTCTCGTCCTTGCTGCCGCTTCGATTTCCCAATGACTACGGGTAGGATCCCTGAGACCATGAAATGCCCAGAGTGCAACCGCACCATGGAGAAATTCTCCACTTTCCTTTGCTGCCATGACGAGGTCATTCCACTCTTCAAG
>POPTR_0001s35850.1
ATGGCATCAGGCCTTCCCTTCAGGCACCCTGCCCAAGGTTTCAATGCGAGC---------CAGCAACTGATCAAGAGTGACCGCGGCAGCATGCTAACAATGTCTGATGACAATGTGATGATGAAACAAATTGTAGGAACTCATGCTCCTGATGGCCGAGAGGTTGATGTCAAACCTCTTCTCCACCTTGTTGAAGACATCCTCAAACGTGCCACCCAGCAAATCGATACCTCTCTGACGACTTCCCAAGCCCATGCTGAATTGGAGGACAAGACTCACCAAGTCAATTTTGTTTCCATGCTCGATGCACTGTCGTATACAATAGACAGAATTTCCTGCGAGATTGCCTACAAGTCACTGGATGGGACAGATGCCCACGCAACAACTGTATCACTTTTCAACATGCTACCAAGCTATTCCTGGGATGCCAAGCTGGTGCTCACCTTGGCAGCTTTTGCTTTGAATTATGGAGAATTCTGGCTGCTTGCCCAGATTTACTCATCAAACCAACTTGCCAAATCCATGGCAATCCTCAGGCAATTGCCTAGCATCATGGAACACTCTGGGCCCTTGAAGCCTCGCTTCGATGCCATTAACAATCTGATCAAGGTCATGATGGACGTGGCTAGGTGCGTGGTTGAGTTCAAGGATCTACCGCCAGCTTACATTTCTAATGAAGTACCAGCATTGTCTACAGCCATGGCCCATATCCCCACTGCTGTCTACTGGACCATGAGGAGTGTTGTGGCTTGTGCGGCTCAGATTACTAGCCTCACTACCATGGGACATGAGTTTTCTATATCAACCACTGTGGCATGGGAGCTATCCAGCTTGGCTCACAAACTCAGCAACATACTTGACCATCTCAAGACGCAATTGGCTACTTGCTACCAACACATAGATGAAAAGAGAAATGTCGAATCCTTTCGAATGCTAAAGAATCTCTTTGAAATGGTCCACATTGACAACATGAAGATCCTAAAGGCCCTGATTTATGCCAAGGATGATATCCAGCCACTTATAGATGGTTCTTCCAAGAAAAGAGTCCATCTTGATGTGCTAAGAAGGAAAAATGTGCTATTGCTTATTTCTGGCCTCGACATGTCGAACGATGAGCTTTCAATTCTTGAACAGATATACAATGAATCCAGGCCTCACGAAGCTAGGCTGGAAAGTCAGTATGAGGTGGTCTGGGTCCCAATTGTGGACCGTTCAGTCCAG---AGCGATGCAATGAAGGAGAAATTTGAAAGCATGCAGTCTTCAATGCCATGGTACACAGTGTACCACCCTTCACTGATTGAGAAGGCAGTCATTAGGTTTATTAAGGAGGTGTGGCACTTCAGGAACAAGCCTATTCTTGTGGTGCTTGACCCGCAAGGCAAGGTGGTTAGCCCAAATGCACTCCACATGATGTGGATATGGGGAAGCAGTGCCTTCCCTTTCACTAGCTTGAGAGAGGAATCTCTCTGGAGGGATGAGACATGGAGGCTTGAGCTTCTAGTGGATGGCATTGACCCAGTGATTCTTAATTGGATCAAGGAAGGAAAGTACATTTTCTTGTACGGAGGAGACGACGATGAATGGGCGAGGAAGTTCACAAACACCGCACGTGCTGTGGCGCAGGCAGCCCGCATTCCCCTGGAGATGGTTTATGTGGGGAAGAGCAGCAAAAGGGAGAAAATCCGGCGAGTCATTGCGACAATCACCGTGGAGAAGCTCAGTTACGTCTGGCAAGACCTTACCATGATATGGTTCTTTTGGACCAGGCTAGAGAGTATGTTGTACTCCAAGATTCAGTTAGGCAGGCTTGATGACCATGATCCTATGATGCAAGAAATCAAGAAGTTGCTTAGCTACGACAGAGAAGGTGGATGGGCTGTGCTTAGCAAGGGGTCTAATGTTGTGGCCAATGGTCACAGGACTACAGTGTTGCAAACATTGCTTGAGTATGACATGTGGAAGGACCAAGTGCCTGTCAAGGGCTTTGATTTGGCCTTCCAAGATCACCAAGGCAGGATCCATGACATTTCTCGTCCTTGCTGCCGCTTCGATTTCCCAATGACTACGGGTAGGATCCCTGAGACCATGAAATGCCCAGAGTGCAACCGCACCATGGAGAAATTCTCCACTTTCCTTTGCTGCCATGATGAGGTCATTCCACTCTTCAAG
