# Supplementary material for: Impact of recurrent gene duplication on adaptation of plant genomes
Source: BMC Plant Biol. 2014 May 31;14:151. doi: 10.1186/1471-2229-14-151 (PMC4049390; doi:10.1186/1471-2229-14-151)
Supplement: Additional file 4 — Contains the cleaned alignments of the clusters with codons under selection. [file 1471-2229-14-151-S4.zip › 4437544801233534_add4/Additional_file_4/Poptrcluster4_large_aligned.fasta]

>POPTR_0019s05300.1
------ATGGAAGCCCTTTTATCTATTATCGATGTC------------AGTATTACCCACCTCATACGTCATATTAGCTACCCTCTCGAGTACAAGAAAAATGCCGAGAAACTAACCCATCAAATTGACAAGTTAAAAGCAATGCGAGACAGAGTGCGGGGCGCAGTTGAGGAAGCTGAGCTTAATGGAGAAATGATAACAATTGATGTCAAATGTTGGCTGCAAGATGTGAATAAGATTATTGAAGAAGTGGACCTTGTGCTCAGTGTTGAAAATGAAAGAGCAAGGAGGTTTCCTTTT---GGATCGTGTCTAAGCATCAAGTCACACTACCAGGTTGGCAGGAAAGCCAAG---AAGCTAGCCTATGAAGTTTCTGAACTACAGATGAGTGGTAAATTTGATGCAATTACCTCCCACTCTGCTCCACCTTGGATGTTTGAC---------GGTGATCACGAGTCCTTACCATCAAGACTGTTGCTTTGTAAAGCAATCATGGATGCTTTGAAAGATGATGATATCAACATGGTTGGTGTGTATGGGATAGGTGGCGTGGGTAAGACCACCCTGGTGAAACAGGTTGCCGTACAAGCAAAGGAGCAGAAGCTTTTTGATGTGGTGCTTATGGTTGTTGTATCTGAGGCTTTGAATATTAGGAGAATTCAAGAACAGATTGCAGACATGTTGGGCTTACACCTAGATGCAGATACTGACGAGGGAAGATCATGTCAGTTATATGAGAAATTGAAGCATGAGAACAACATTCTTTTGATCCTGGATGATTTGTGGGAGAGACTCGATTTGGAGAGAATTGGGATTCCATCCAAGGATGAACACAGTGGGTGCAAGATATTGTTTGTTTCTAGAATTCCTGATGTTCTGTCAAATCAAATGGGTTGTCAAAGGACCTTTGAAGTTTTGAGTTTGTCTGACGAAGAAGCCTGGGAGTTATTTAAGAATACT------------------------ATCGGTGATGATCTTGTAAATCCTTTTATGCGGTCGTTTGCTGTTGAGATAGCCAAGAAGTGTTCAGGTTTGCCGGTTGTCATTGTATCAGTTGCAAGATATTTGAAGAAGAGTTTAACTGAGTTTAAGAAGGTCTTGAAAGAACTA---AGAAGTTCTTCCCTAACAAGCTCAACAACATCACAAAATATAAATGCTGTTTTAGAAATGAGATATAACTGTTTAGAAAGTGACCAGCTCAAGTCAGCTTTCCTTCTTTATGGTCTAATGGGTGATAATGCTTCCATACGCAATCTGCTCAGATATGGTCTTGGTTTGGGCTTGTTTCCTGATGCTGTTTCATTGGAAGAAGCACAGTACATTGCACAGTCAATGGTACGAAAACTAGGGGACTCTTCTTTGTTGTTTGATCATAATGTTGGTGAGCAATTTGCCCAG------GCTGTTCATGATGCTGCTGTATCAATAGCTGATAGGTACCACCATGTCTTGACAACAGATAATGAAATTCAAGTGAAGCAGCTTGATAACGATGCACAAAGGCAGCTCAGACAAATCTGGTTACATGGCAATATTAGTGAGCTTCCAGCAGACTTGGAATGCCCCCAGCTTGACCTTTTTCAAATATTTAATGATAATCATTATCTGAAAATAGCTGATAACTTTTTTTCAAGAATGCACAAACTCAGAGTCTTAGGTTTGAGTAATTTGTCTTTATCATCCCTACCTTCTTCTGTTTCTTTGTTGGAGAATCTTCAAACATTGTGTCTGGATCGTTCCACATTGGACGACATATCTGCTATCGGGGATCTAAAGAGATTAGAAATCCTAAGTTTCTTTCAATCTAACATCAAACAGTTACCCAGGGAAATAGCGCAGCTGACAAAGTTGAGGTTATTAGATTTAAGTGATTGTTTTGAACTCGAAGTGATTCCACCAGATGTCTTCTCAAAGTTATCTATGTTAGAAGAATTGTATATGAGAAACAGCTTT------------------------------------------GCGAGTCTTGCAGAGTTGGAGAACTTGTCTCACCTAACCAATGCAGAGATACATATTCAAGATTCCCAGGTTTTGCCATATGGCATAATCTTTGAAAGATTGAAAAGAGTTTGTATAGGAGATGATTGGGACTGGGACGGTGCATATGAAATGTTAAGAACAGCAAAGCTCAAGCTTAACACAAAAATTGATCATCGAAACTATGGAATCCGGATGTTGTTGAACAGAACTGAAGATCTTTATTTGTTTGAAATTGAAGGTGTC---ATCATTCAAGAACTGGATAGGGAAGGTTTTCCACATTTAAAGCACCTCCAATTGCGTAATAGCTTTGAGATTCAATATATAATCAGCACGATGGAAATGGTTTCTTCCAATGCCTTTCCTATTTTGGAGTCTTTAATTCTCTATGATTTGTCATCCTTGAAGAAGATTTGCCATGGTGCACTCAGAGTAGAGTCTTTTGCTAAATTACGCATCATAGCAGTGGAACATTGCAATAAATTGACCAACCTCTTCTCTTTCTTTGTTGCACGAGGCCTCTCACAACTACAAAAGATCAAAATTGCTTTTTGTATGAAAATGGAAGAAGTTGTTGCTGAGGAAAGTGATGAACTTGGCGACCAGAATGAAGTAGTTGATGTGATTCAGTTCACTCAATTGTATTCCCTATCACTGCAGTATTTGCCACATCTCATGAACTTCTACTCCAAAGTGAAGCCATCTTCTTTATCTCGAACACAACCAAAGCCGTCGATAACTGAAGCA------AGATCTGAAGAAATCTCAGAGGATGAGCTGAGAACCCCTACACAACTTTTCAATGAAAAGATTTTGTTCCCAAACTTGGAGGATTTGAACTTGTATGCAATTAACATTGACAAGCTATGGAATGACCAG---CACCCATCAATTTCAGTTTCCATTCAAAATTTGCAAAGATTGGTTGTGAATCAATGTGGCAGCCTCAAATATCTATTTCCATCTTCTTTGGTGAATATTCTCGTGCAGCTCAAACATCTTTCTATAACCAATTGTATGTCAGTGGAAGAAATAATTGCAATTGGAGGATTAAAGGAAGAAGAAACAACAAGTACAGTG---TTCCCTAAACTAGAGTTCATG------------------------AGACGATTCTGTATTGGCTCTTCAATTGAGTGTCCTTTGCTGAAACGGATGAGAATATGTGCTTGTCCTGAATTTAAGACATTTGCTGCTGATTTTTCATGTGCAAATATCAATGATGGCAATGAACTTGAAGAAGTGAACTCGGAGGAGAACAACAACAATGTTATTCAATCTCTCTTTGGTGAAAAGTGTCTCAACTCTTTAAGACTGTCCAATCAAGGTGGTTTGATGCAGAAATTTGTGAGTGTAATATTCCCCAGCTTAGCTGAAATTGAGATCTCCCATATTGATAACTTGATATGGCATAATAATCTTGCTGCTGGTTCCTTTTGCGAACTAAGATCAATTAAAATTAGAGGTTGCAAAAAGATAGTGAATATTTTTCCATCAGTTTTGATACGGAGTTTCATGAGATTAGAGGTGTTGGAGATTGGGTTTTGTGATCTGTTAGAAGCCATATTTGACCTCAAAGGACCAAGTGTTGAAATTCAACCTTCCAGCGTTGTTCAGTTACGAGACTTGTCCTTGAACAGTCTTCCTAAATTGAAGCATATATGGAATAAAGATCCTCAAGGAAAGCACAAATTTCACAATCTACAAATTGTAAGGGCTTTTAGTTGTGGTGTTTTAAAGAATCTATTTCCATTCTCCATTGCTAGAGTTCTTCGACAACTTGAAAAGCTAGAGATAGTGCATTGTGGG---GTGGAGCAAATTGTTGCCAAGGAAGAAGGTGGCGAAGCATTCCCTTATTTTATGTTTCCTAGGTTAACCTCCTTGGATCTTATTGAAATACGAAAATTCAGGAACTTCTATCCAGGGAAACATACATGGGAATGTCCAAGGTTAAAAAGTTTAGCAGTGTCGGGCTGTGGCAATATCAAGTACTTCGATTCAAAATTTCTTTACCTACAAGAAGTTCAAGGTGAAATTGATCCCACTGTCCCAATACAGCAACCTCTCTTCTCTGATGAAGAGATAATCTCCAACTTGGAGGAATTGTCATTGAATGGGGAAGACCCAGCTACTTCAATTATTTGGTGTTGCCAATTTCCAGGGAAGTTCTATTCCAGGTTGAAAGTTATCAAGCTGAAAAACTTTTATGGAAAGCTAGATCCTATTCCTTTTGGTTTCCTACAAAGCATACGCAATCTAGAAACACTCTCTGTGTCATGTAGTTCTTTCGAAAAGATATTCTTGAATGAAGGA------TCAGATAGGATGCGTGCAAGGTTAAAAAATTTAGTTATAGATTCAGTTCAAGATATAACACACATATGGGAGCCAAAATACAGGCTGATTTCAGTTGTTCAGAATCTCGAGTCTCTAAAAATGCAGTCTTGTAACAGTTTGGTCAATTTAGCACCGTCAACTGTATTGTTTCATAATTTAGAAACTCTTGATGTACACTCTTGCCATGGATTATCGAACCTATTAACATCCTCAACAGCCAAACTTGGGCAACTCGTGAAGTTGATCGTAGTTAATTGCAAATTGGTGACAGAAATTGTGGCAAAACAGGGGGGT---GAAATAAATGATGATATCATATTCAGCAAACTAGAATATCTGGAACTTGTTCGATTAGAAAATCTCACAAGCTTCTGCCCTGGAAATTACAACTTCATATTCCCATCTTTGAAAGGAATGGTGGTTGAACAATGCCCAAAGATGAGAATTTTCTCTCAAGGAATATCAAGCACACCAAAGCTACAGGGAGTATATTGGAAAAAGGATTCTATGAATGAAAAGTGTTGGCATGGCAACCTTAATGCCACCTTACAACAGTTGTACACAAAAATGGTTGGATGCAATGGCATATGGAGTTTGAAGCTCTCTGACTTCCCCCAATTGAAAGATAGATGGCACGGACAACTTCCCTTCAACTGCTTTAGCAATTTAGGAAATCTCACAGTGGATAACTGTGCAATTGTGTCTACTGCTATTCCATCCAATATACTAAAGTTCATGAATAATTTGAAATATCTGCATGTGAAGAACTGTGAGTCTCTTGAAGGAGTATTTGATTTGGAAGGGCTCAGTGCCCAGGCGGGGTATGATAGGTTGCCCAATTTACAAGAATTGCACTTGGTCGACCTACCTGAGTTGAGGCATATATGGAACAGGGATCTTCCTGGAATTTTGGACTTTAGAAACCTGAAAAGGTTGAAAGTTCATAATTGTAGCAGCTTGAGAAACATATTTTCACCATCCATGGCATCAGGTCTTGTGCAACTCGAGAGGATAGGGATAAGAAACTGTGCTTTGATGGACGAAATA------------------------------------------------------------------------------------------------------------------------------------------------------------------------------------------------------------------------------------------------------------------------------------------------------------------------------------------------------------------------------------------------------------------------------------------------------------------------------------------------------------------------------------------------------------------------------------------------------------------------------------------------------------------------------------------------------------------------------------------------------------------------------------------------------------------------------------------------ACTGAAGCAGAAACTGAGGTTATGTTTCACAAATTGAAACATTTGGCACTTGTCTGTTTGCCACGCCTTGCAAGCTTTCATTTGGGTTATTGTGCAATCAAGCTTCCATCTTTAGAGTGCGTGCTAGTGCAAGAGTGCCCCCAAATGAAAACTTTTTCTCAAGGAGTCGTAAGCACACCAAAGCTACGGAAAGTAGTACAGAAAGAATTTGGAGATAGCGTACATTGGGCACACGACCTTAATGCCACCATACACAAGTTGTTCATAGAAATGAGTGATATAGTGGTACAGTCCAAACTGCTGAGCTTACCCAACGAGCCTACACAAGATAAAAATGGACAGCATACTGGA---TCAGAGGGACAAGCTTCTGAGAATTTGCATGTCACTGAATATCCAGATGGCACTAAAGAATACCCTCCAGTCCCTCAAAAAGCATTCAAC------ACCAAAGAGCAT---------------GTCATCAAAAGTGAACCTGAGATCATTCAATTGACCTCTAGATACCAAGAGTCTCTTACTGCTTCAAATGATGAGGAAGAGAGTTCCACGACTCCCACAGATTCTGAAGTCCAAATTAATCAATACGATGAAAAGCCTCCAGTAAATGATAATAATGAAGCCCCAGAGGACCAGGCTGATCCTATACAAGCTCAAGAATTGCCAGCTCACACGGGAATTGGATCTCAGATCTCTCAACAAGTTCAACAGGCTTCTCAAGAAACTGAGAAGTATGAGAACTCAGAGGACCGTGTTATGCCTACCTTTTCAATTCTGCAGAGAGACACCATTCCTTCATCTCCTGCCGCTCCTGTTGAACAAGTCCTTGTACTGACTTCTGCATCTTTAACCAACTCAACGTCTTCTCAAGAGCTCATGCTCACCACTGCTTCTCAACCAACTATAGAGATTCCATCAATTTCTGTCACCAAAACTCGGCCTGCTTTGAATTTTGAGTCTGTCTTTGCCAGCATGGAACAGTTGATAAACTCAAGTCCAGAGTCTTCTTCTCAGCTTGCGTCAAGCTCTAATTCTCATACTGAATCTCCCAAGTCCGTGAGCTTTGAGGAGACATACAGTTATTCAATGGCTTTGATAAAAAGGATCTTAAGAAAATCCCCAGTAGAAGTGGCCATATCTGCTGATCGCCTGTTGCTTCTGTCCAGTTTGAAGAATTTAAGGAACTGTCCTTTTCTGAATTCTCAGCAACTAGAAATCATTCAATTCTACCTTGAGAATTTTGAGACCTTGGTGACAAGCCACCCATTTTATGAGCAGAAAATTGACTGGACTAAAGTAGTGAAGTTCTGTATTGAAGATGACAAAAGGGAAATTACTGAGTTGAAGACATCTTATGAAGAACTTACCAGAAAGATCAACATCCTTAGTGCTGAAAAGGAAGCATTAAGTAAAAAGCTTCGGGAAATTGAAGAAGAAGAAGATCACATCCGAGCAAACATGGAAGCGTGGGGTGTCCGGGCCAGCTTACGCGCACCACGACTATTCCCCACGGCCCACTGGACATCCTGCAAGAGAGAGTCGAACCCGGGACGGGGGCGGAACAAGTCA---CACGAT
>POPTR_0731s00200.1
ATGGTTCTGGAAAGCATTATT---ACCATCGGCGTTGTTTCCCAGCACACCGTTGTTCCAATTGCACGTGAGATCAATCATTGTTTGAAATACAATCACAACTTTGAAAATCTGAAGAGGGAAGTCAAGAAGTTGAAAAGTGCCCAGCTGAGGGTGCAGCATTTAGTTGACGATGCCAGAAACAATGGGGAAGCAATTCTTGAGGATGTTATAAAGTGGCTATCTCTTGTGGAAGAAGCTTCAGAAAAAGTGGAAAGGGAGATTTTGGAAGATGAAGATAGAGCGAGAAAGAAGTGCTTCATCGGATTGTGTCCGGATCTCAAGGCACGATACCAGTGTAGCAAGAAAGCAAAGGCGGAAACACGCTTTGTTGCCAGCCTCCTGGATGAAAGAGATGGTTTCAGCACAGTTTCCCATCGAGCTGCTCCAAAAGGGATGGAAGCTATATCTATCAGAAGTTATGACGCCATGCCATCAAGAACACCCGTTTTGAAGGAAATTATGAATGCCTTAACAACTGCTGATGTGAACATGGTTGGGGTGTATGGAATGGGTGGTATGGGGAAGACAACGCTGGTAAAAGAGGCTGCTAGACAAGCCATTCAGGAGAAATTATTTAACCAGGTAGTGTTTGCCACTATAACCCAAACCCAAGACATCAAGAAAATTCAAGGGCAGATTGCAGACCAGCTTTCTCTAAAATTTGATGAGGAAAGTGAATGTGGAAGAGCTGGTCGATTGCGCCAGAGGTTGAAACAAGAGCAGAAAATTCTTATTATTCTAGACGATTTGTGGAAGAGTCTTGATTTAGAAGCAGTTGGGATTCCACTCAAGGATGAACACGAAGGATGCAAGATGCTGGTGACATCGAGGGAATTTGATGTTTTATCTTGTGGAATGGATATTCAAAAGAACTTTCCCATCAATGCTTTATCTGAA---------------------------------------------------------------------------------------------------------------------------------------------------------------------------------------------------------------------------------------------------------------------------------------------------------------------------------------------------------------------------------------------------------------------------GATAGG---------------------------------------------------------------------------------------------------------------------------------------------------------------------------------------------------------------------------------------------------------------------------------------------------------------------------------------------------------------------------------------------------------------------------------------------------------------------------------------------------------------------------------------------------------------------------------------------------------------------------------------------------------------------------------------------------------------------------------------------------------------------------------------------------------------------------------------------------------------------------------------------------------------------------------------------------------------------------------------------------------------------------------------------------------------------------------------------------------------------------------------------------------------------------------------------------------------------------------------------------------------------------------------------------------------------------------------------------------------------------------------------------------------------------------------------------------------------------------------------------------------------------------------------------------------------------------------------------------------------------------------------------------------------------------------------------------------------------------------------------------------------------------------------------------------------------------------------------------------------------------------------------------------------------------------------------------------------------------------------------------------------------------------------------------------------------------------------------------------------------------------------------------------------------------------------------------------------------------------------------------------------------------------------------------------------------------------------------------------------------------------------------------------------------------------------------------------------------------------------------------------------------------------------------------------------------------------------------------------------------------------------------------------------------------------------------------------------------------------------------------------------------------------------------------------------------------------------------------------------------------------------------------------------------------------------------------------------------------------------------------------------------------------------------------------------------------------------------------------------------------------------------------------------------------------------------------------------------------------------------------------------------------------------------------------------------------------------------------------------------------------------------------------------------------------------------------------------------------------------------------------------------------------------------------------------------------------------------------------------------------------------------------------------------------------------------------------------------------------------------------------------------------------------------------------------------------------------------------------------------------------------------------------------------------------------------------------------------------------------------------------------------------------------------------------------------------------------------------------------------------------------------------------------------------------------------------------------------------------------------------------------------------------------------------------------------------------------------------------------------------------------------------------------------------------------------------------------------------------------------------------------------------------------------------------------------------------------------------------------------------------------------------------------------------------------------------------------------------------------------------------------------------------------------------------------------------------------------------------------------------------------------------------------------------------------------------------------------------------------------------------------------------------------------------------------------------------------------------------------------------------------------------------------------------------------------------------------------------------------------------------------------------------------------------------------------------------------------------------------------------------------------------------------------------------------------------------------------------------------------------------------------------------------------------------------------------------------------------------------------------------------------------------------------------------------------------------------------------------------------------------------------------------------------------------------------------------------------------------------------------------------------------------------------------------------------------------------------------------------------------------------------------------------------------------------------------------------------------------------------------------------------------------------------------------------------------------------------------------------------------------------------------------------------------------------------------------------------------------------------------------------------------------------------------------------------------------------------------------------------------------------------------------------------------------------------------------------------------------------------------------------------------------------------------------------------------------------------------------------------------------------------------------
>POPTR_0185s00200.1
ATGGTTCTGGAAAACATTATT---ACCATTGGCCTTTTTTCCGAGCACACCGTTGTTCCAATTGCACGTGAGATCAATTATTGTTTCAAATACAATCACAACTTTGAAAATCTGAAGAGGGAAGTCAAGAAGTTGAAAAGTGCCCAGCTGAGGGTGCAGCATTTAGTTGACGATGCCAGAAACAATGGGGAAGCAATTCTTGAGGATGTTATAAAGTGGCTATCTCTTGTGGAAGAAGCTTCAGAAAAAGTGGAAAGGGAGATTTTGGAAGATGAAGATAGAGCGAGAAAGAAGTGCTTCATCGGATTGTGTCCGGATCTCAAGGCACGATACCAGTGTAGCAAGAAAGCAAAGGCGGAAACACGCTTTGTTGCCAGCCTCCTGGATGAAAGAGATGGTTTCAGCACAGTTTCCCATCGAGCTGCTCCAAAAGGGATGGAAGCTATATCTATCAGAAGTTATGACGCCATGCCATCAAGAACACCCGTTTTGAAGGAAATTATGAATGCCTTAACAACTGCTGATGTGAACATGGTTGGGGTGTATGGAATGGGTGGTATGGGGAAGACAACGCTGGTAAAAGAGGCTGCTAGACAAGCCATTCAGGAGAAATTATTTAACCAGGTAGTGTTTGCCACTATAACCCAAACCCAAGACATCAAGAAAATTCAAGGGCAGATTGCAGACCAGCTTTCTCTAAAATTTGATGAGGAAAGTGAATGTGGAAGAGCTGGTCGATTGCGCCAGAGGTTGAAACAAGAGCAGAAAATTCTTATTATTCTAGACGATTTGTGGAAGAGTCTTGATTTAGAAGCAGTTGGGATTCCACTCAAGGATGAACACGAAGGATGCAAGATGCTGGTGACATCGAGGGAATTTGATGTTTTATCTATTGGAATGGATATTCAAAAGAACTTTCCCATCAATGCTTTATCTGAAGAAGAAACGTGGGAGTTGTTCAAAAAGGCTAACAGTAACCTATATTACTACTTAGCAGGAGATCACGTTGAACATCCAGATTTGCAATCCTTGGCAATTGAGGTGGCCAAAATGTGTGCAGGTTTACCGGTGGCCATTGTAACTGTTGCAAGAGCTCTG---AAGAACTTGTCCCAGTGGAAGAATGCATTACGGGAACTAAAGAGACCATCTCCAAGAAACTTCGCAGGAGTGCAGGAAGATGTTTATGCGGCTATAGAACTAAGTTATAATCATCTTGAAAGTAAGGAGTTGAAATCAACTTTTCTTCTTTGTAGTCGAATGGGTTATAATGCATCCACTCGCGACTTGTTGAAATATGGTATGGGTTTGGGCTTGTTTTCTGGCTTTGTTACAGTTGAAGAAGCACAAGACAGAGTGCATTCGTTGGTTCATAAACTCAAGGCCTCTGGATTGTTGCTAGAAAATCATAGCGATTGGCAATTTTCTATGCATGATGCTGTGCGTGATGTTGCTATATCAATTGCTTTTAGAGACTGCCACGTATTTGTTGGGGGTGATGAGGTTGAACCAAAATGGTCTGCTAAGAATATGTTAAAGAAGTATAAAGAAATTTGGTTAAGTTCAAATATC---GAGCTTCTTAGAGAGATGGAGTACCCACAACTTAAATTTTTACATGTAAGGAGTGAGGATCCTTCTCTAGAAATAAGTAGCAACATATGTAGAGGAATGCACAAATTGAAAGTCTTAGTATTGACTAACATTTCTCTTGTGTCTTTGCCTTCACCTCTTCATTTCCTAAAAAACCTTCGAACTTTGTGTCTTCATCAATCTTCATTGGAAGAGATAGCTGGCATTGGGGAGCTGAAGAAATTGGAAATTCTCAGCTTTGCCAAATCTAATATTAAGCATTTGCCAAGACAAATAGGGCAGTTGACTAAGCTGAGAATGTTGGATTTGAGTGATTGTTTTGAACTTGACGTAATTCCACCAAATATCTTCTCAAACTTGTCCATGCTAGAAGAATTGTGTATGGGAAACAGCTTC------------------------------------------GCCAGTCTTGTTGAGTTGGATCATTTGCCTCACTTGACAAATGTGGACATACATGTTCTAGATTCTCATGTTATGTCAAAAGGCATGCTCTCTAAAAGATTAGAAAGAATCTTTATTGGAGATGTCTGGGATTGGGATGGTGTTTATCAGAGCTTGAGAACATTGAAGCTCAGGCTCAACACAAGCGCCAGTAATTTGGAGCATGGTGTTCTAATGTTGTTGAAGAGAACTCAAGATTTGTATTTACTTGAACTAAAGGGTGTTAATGTCGTCTCTGAACTAGACACGGAAGGATTTCTACAACTGCGGCACCTCCATCTCCACAATAGTTCTGATATTCAATATATTATTAACACTAGCAGCGAGGTTCCTTCTCATGTCTTCCCTGTGTTGGAGTCTTTGTTTCTCTACAATTTGGTATCCTTGGAGAAACTTTGCCATGGCATTCTCACAGCAGAGTCTTTCAGGAAACTAACAATCATAGAAGTGGGGAACTGTGTTAAATTGAAGCATCTCTTCCCATTCTCCATTGCACGAGGACTTTCGCAACTTCAAACCATCAATATTTCGTTTTGCCTAACCATGGAAGAGATTGTTGCTGAGGAAGGTGATGAATTTGAAGACTCTTGTACAGAAATTGATGTGATGGAGTTCAATCAATTGAGCTCACTATCGCTTCGGTGTTTGCCGCATCTCAAAAACTTTTGCTCCAGAGAGAAGACATCTCGACTCTGTCAAGCTCAACTGAATCCAGTGGCAACTAGCGTGGGATTGCAATCTAAAGAA---TCAGAGGATGAGCCGAGAAATCCTCTCCAGCTTTTCTGTGAAAAGATTCTTATCCCGAAACTGAAGAAGTTGGAATTGGTCTCTATCAACGTTGAAAAGATATGGCATGGCCAGCTTCATCGGGAAAATACATTTCCTGTTCAAAATTTACAGACATTATATGTGGATGATTGCCACAGCCTGAAATATCTGTTTTCTCCTTCCATGGTTAAAAGTCTTGTGCAACTCAAGTATCTTACTGTACGTAATTGCAAGTCCATGGAAGAGATAATATCTGTAGAAGGAGTGGAAGAAGGAGAAATGATGAGCGAGATGTGCTTTGATAAACTGGAAGATGTT------------------------ACATGGTTCTGTGCTGGCTCGCTGATCAAGTGTAAAGTGTTGAAACAACTGTACATTTGTTATTGCCCTGAATTTAAGACATTCATCTCCTGTCCCGATAGCGCGAACATGACAGTTGACATTGAACCTGGAGAATTGCATTCAAGGGAGAGTGACCACAATGCCGTTCAGCCTCTCTTTGAT------------------------------------------------------------------------------------------------------------------ATGTGGCACAACCAACTAGCTGAAGATTCCTTTTGTCAACTACGATCAGTAACAATTTCTAGCTGTAAAAGGCTAGTGAGGGTTTTCCCATCAATTTTGCTAGAAACATTCCGGATGGTAGAGATGTTGGATATCAGTCATTGTCCTTTCTTAGAAGAGATCTTTGACCTT---------------GAAACTGGTGCATCTGGTTCCCTTCAGTTAAGAGACTTGTCCTTGATTGGACTAGGCAAACTGAAGCATATATGGAATAAAGATCCTCAAGGAATACTCAGTTTCCAAAATCTACATGCATTAAAGGTTTCTGATTGTAATGTATTGAAGAATCTGTTTCCCTTCTCTATAGCTAGAGAACTTGTGCAACTCGAAAAACTCAAGATAGAGCATTGTGGGAAACTGGAGGAAATTATTGTGAAGGTGGACGATGGTGAAGCAGCCCATTGTTTTGTGTTTCCGCAGCTAACCTCATTGAAACTTCAAGAATTACCAGAATTCAGGAACTTATATCCAGGGAAACATACTTGGAAATCTCCCATGTTAAAAAGGTTGGCGGTGTCTGATTGCTGCAATGTAGCATTATTCGGCTCCAAATTTCTTAAATCTCAAGAAACTCAGGGGGAAGTCCAACTTGGTATCCCGGCTCAACAACCTCTCTTCTTCGTTGAAAAGGTGATCTCCAACCTGGAGGAATTGTCATTAGGTGGCAAGAACACAACTGCTTCAATCATTTGGCATCACCAACTTCCAATAGAGTGCTATTCCTCATTGAAAGTTCTAAAGTTACACGATTTTGGTGTTAAATCAGATCCTATCTCATTCGGTTTCCTGCAAAGATTACGGAATCTTGAAACACTATCCGTGACACATAGTTCTTTCAAAAAGCTATTCCTGTACAAAGGGCATAGT------CGTGCACTTGCACGATTAAAAAATTTAACAATACATGCAGTTCATGATATAAAACATATATGGAAGCAAGACCACCTGCTAGCTCCCATTCTTCACAATCTTAAGACTCTCAAAGTAGAGGATTGTCACAGTTTGGTCAGTTTAGCACCATCTTATGTGTGTTTTCAAAATTTAACAACTCTGGATATACAG---------------------------------------------CTTGTGCAACTTGTTAAGTTGACCATAGCTCATTGCAAAAAAGTGACAGTAGTGGTGGCAAGACAGGGAGGAGATGAAGCAGATGATGAGATCATTTTCAGCAAACTAGAATATTTGGAACTTCTAGATTTACAGAATCTCACAAGCTTCTGCTTTGGAAATTATGCCTTCAGATTTCCATCATTGAAAGAAATGGTTGTCGAAGAATGTCCTAATATGAGAATTTTCTCTCCAGGAGTGTTAAGCACGCCAAAGCTGCTGGGAGTACACTGGAAAAAGTATTCTAAGAATAGAGTGCATTGGCATGGTAATCTTGATATTACCATACAACACTTATACACAGAAATGGTTGGATTTGATGGTGTAAAGAGGCTAAAGGTATCTGACTTTCCTCAATTGAAAGAGAGATGGCAATGCCAACTTCCTTTCAACTTCTTCAGAAATTTAACAAACCTCACGGTGGATGAATACTGTTATTCGCTCGATGCTTTACCTTCCACTCTGCTACAGTTTATGAACGATTTGCAGGAACTGCAAGTGAGAAACTGTGATTTACTAGAAGGGGTATTTGATTTGAAAGGTATTAGTCCAGAGGAAGGGAGGGTTTGG---CCCCTTTTATATGAATTGAACTTGATTGGTTTATCAAGGTTGAGACATATATGTAACACAGATCCTCAAGGAATTCTGGAATTCAGAAACCTTAATTTTCTAGAAGTTCATGACTGTAGCAGCTTGAGAAATATATTTACACCATCGATGGCATTGAGCCTTGTGCATCTCCAGAAAATTGTAATAAGAAACTGTGACAAGATGGAAGAAATCACCAAGGAGAGAGCAGGGGAAGAAGAAGCAATGGATAAAATCATATTTCCTGTACTAAAAGTGATCATTCTCGAGTCTTTACCTGAGTTAAGCAATATCTACTCAGGAAGTGGTGTTCTGAATCTTACATCGTTT------------------------CCATTCTGGGAGAATATGAAATATAACATATTCATGAGTTCT------------------------------------------------------------------------------------------------------------------------------CCAGAATTGAAGAGATTGAGAGTGGATTGGAATGCTATCATGGAGGTGACACAGCGTGGCCAATTTCGGACCGAGTTCTTCTGCCGA------AGATTCAACATTTTAGAGAGCCTTGTCGTGTGTGATGCTTCTTTCAAAGAAATAGTCCGGCTTGAAGAGATGAGTAGCAGGCCGAACCAGGTCTTTGCTCAGCTAAGAGTATTGGAGCTGTCTAAGCTGCCGGAACTCATGCATCTGTCAAAAGAAAGCCCGCAGGCATGTCAAATTTTCCAAAATCTAGAAATTCTTCGAGTATCTGAATGTGGCACACTGAAAACTTTAATTCCAATGTCGGTATCTTTCCGATGCCTGATGACTTTGGAAGTCTCAAAATGTAATGGGCTAGCAAGTTTGATGTCTTCCTCAACAGCTAAAAATCTTGTGCAACTCACTAGCATGAGTGTAGTCGAATGTGAAACGATTGAAGTAGTAGTTGCAAACAACGAAAATGAAGCAGAAAATGAGATTGTTTTTCATAAATTGGAAAATTTGGCATTTCACTGCTTACCAAGCCTCACAAGCTTCTACATGCAAAACTGTGCATTGATGTTTCCTTCATTGGAGAGAGTATTCATAGATCAGTGCCCGAAGATGGAATTGTTTTCCCGGGGAGTCATAAACACCCCAAAGCTAGAGAGAGTACAATTAACAGAAGGAGACAGCACAGGATTCTGGAAGGATGACCTTAATTTGACTATACATAACTTGTTCGTGAAGAAG---------------------------------------------------------------------------------------------------------------------------------------------------------------------------------------------------------------------------------------------------------------------------------------------------------------------------------------------------------------------------------------------------------------------------------------------------------------------------------------------------------------------------------------------------------------------------------------------------------------------------------------------------------------------------------------------------------------------------------------------------------------------------------------------------------------------------------------------------------------------------------------------------------------------------------------------------------------------------------------------------------------------------------------------------------------------------------------------------------------------------------------------------------------------------------------------------------------------------------------------------------------------------------------------------------------------------------------------------------------------GTA
>POPTR_0185s00210.1
ATGGTTCTGGAAAACATTCTT---ATCATTGACGTTGTTTCCCACCACACTGTTGTTCCAATTGCACGTGAGATCAATTATTGTTTCAAATACAATAACAACTCTGAAAATCTGAAGAGGGAAGTCAAGAAGTTGAAAAGTGCCCAGCTGAGGGTGCGCCATTCAGTTGACGATGCCAGAAACAATGGGGAAGCAATTCTTGAGGATGTTATAAAGTGGCTATCTCTTGTGGAAGAAGCTTCAGAAAAAGTGGAAAGGGAGATTTTGGAAGATGAAAATAGAGCGAGAAAGAAGTGCTTCATAGGATTGTGTCCGGATCTCAAGGCACGATACCAGTGTAGCAAGAAAGCAAAGGAGGAAACACGCTTTGTTGCCAGCCTCCTGGATGAAAGAGATGGTTTCAGCACAGTTTCCCGTCGAGCTGCTCCAAAAGGGATGGAAGCTATAACTTTCAGAAGTTATGACGCCATGCCATCAAGAACACCCGTTTTGAAGGAAATTATGAATGCCTTAACAACTGCTGATGTGAACATGGTTGGGGTGTATGGAATGCGTGGTATGGGGAAGACAGTGCTGGTAAAAGAGGCTGCTAGACAAGCTATTCAGGAGAAATTATTTAACCAGGTAGTGTTTGCCACTATAACCCAAACCCCAGACATCAAGAAAATTCAAGGGCAGATTGCAGACCAGCTTTTTCTAAAATTTGATGAGGAAAGTGAATGTGGAAGAGCTGGTCGATTGCGCAGGAGGTTGAAACAAGAGCAGAAAATTCTTATTATTCTAGACGATTTGTGGAAGAGTCTTGATTTAGAAGCAGTTGGGATTCCACTCAAGGATGAACACGAAGGATGCAAGATGCTGCTAACATCGAGGGAATTTGATGTTTTATCTATTGGAATGGATATTCAAAAGAACTTTCCCATCAATGCTTTATCTGAAGAAGAAACGTGGGAGTTGTTCAAAAAG------------------------------GGTGATCGCATTGAACATCCAGATTTGCAATCCCTGGCAATGGAGGTGGCCAAAAAGTGTGCAGGTTTACCATTGGCCATTGTAACTGTTGCAAGAGCTCTG---AAGAACTTGTCCCAGTGGAAGAATGCATTAAGGGAACTAAAGAGACCATCTCCAAGAAACTTCGCAGGAGTGCAGGAAGATGTGTATGCGGCTATAGAACTAAGTTATAATCATCTTGAAAGTAAGGAGTTAAAATCAACTTTCCTTCTTTGTAGTCGAATGGGTTATAATGCATCCACTCGCGACTTGTTGAAATATGGTATGGGTTTGGGCTTGTTTTCTGGCTTTGTTACAGTTGAAGAAGCACAAGAAAGAGTGCAATCGTTGGTTCATAAACTCAAGGCCTCTGGATTGTTGCTAGACAATCATTGCGATTGGCAATTTTCTATGCATGATCCTGTGCGTGATGTTGCTCTATCAATTGCTTTTAGAGACTGCCACGTATTTGTTGGGGGTGGTCAGTTTGAACAAGAATGGTCTGCTAAGATTATGTTAAAGAAGTATAAAGAAATTTGGTTAAGTTCTAATATC---GAGCTTCTTAGAGAGATGGAGTACCCACAACTTAAATTTTTACATGTAAGGAGTGAGGATCCTTCTCTAGAAATAAGTAGCAACATATGTAGAGGAATGCACAAACTGAAAGTCTTAGTATTGACTAACATTTCTCTTGTGTCTTTGCCTTCACCTCTTCATTTCCTAAAAAACCTTCGAACTTTGTGTCTTCATCAATCTTCATTGGGAGAGATAGCTGACATTGGGGAGCTGAAGAAATTGGAAATTCTCAGCTTTGCCAAATCTAATATCAAGCATTTGCCAAGACAAATAGGGCAGTTGACTGAGCTGAGAATGTTGGATTTGAGTGATTGTTTTGAACTTGAAGTAATTCCACCAAATATCCTCTCAAACTTGTCCATGCTAGAAGAATTGTGTATGGGAAACAGCTTCCATCATTGGGCTACTGAAGGGGAGGACAATGCCAGTCTCTTCGCCAGTCTTGTTGAGTTGGATCATTTGCCTCACTTGACAAATTTGGACATACATGTTCTAGATTCTCATGTTATGTCAAAAGGCATGCTCTCTAAAAGATTAGAAAGAATATTTATTGGAGATGTGTGGGATTGGGATGGTGTTTATCAGAGCTTGAGAACATTGAAGCTCAAGCTCAACACAAGCGCCAGTCATTTGGAGCATGGTGTTCTAATGTTGTTGAAGAGAACTCAAGATTTGTATTTACTTGAACTAAAGGGCGTTAATGTCGTCTCTGAACTGGACACGGAAGGATTTCTACAACTGCGGCACCTCCATCTCCACAATAGTTCTGATATTCAATATATTATTAACACTAGCAGCGAGTTTCCTTCTCAT------------------------------------------------------------------------------------------------------------------------------------------------------------------------------------------------------------------------------------------------------------------------------------------------------------------------------------------------------------------------------------------------------------------------------------------------------------------------------------------------------------------------------------------------------------------------------------------------------------------------------------------------------------------------------------------------------------------------------------------------------------------------------------------------------------------------------------------------------------------------------------------------------------------------------------------------------------------------------------------------------------------------------------------------------------------------------------------------------------------------------------------------------------------------------------------------------------------------------------------------------------------------------------------------------------------------------------------------------------------------------------------------------------------------------------------------------------------------------------------------------------------------------------------------------------------------------------------------------------------------------------------------------------------------------------------------------------------------------------------------------------------------------------------------------------------------------------------------------------------------------------------------------------------------------------------------------------------------------------------------------------------------------------------------------------------------------------------------------------------------------------------------------------------------------------------------------------------------------------------------------------------------------------------------------------------------------------------------------------------------------------------------------------------------------------------------------------------------------------------------------------------------------------------------------------------------------------------------------------------------------------------------------------------------------------GTTGGATTTGATGGTGTAAACAGGGTGAAGGTATCTGACTTTCCTCAATTGAAAGAGAGATGGCAATGCCAACTTCCTTTCAACTTCTTCAGAAATTTAACAAACCTCACGGTGGATGAATACTGTTATTCGCTCGATGCTTTACCTTCCACTCTGCTACAGTTTATGAACGATTTGCAAGAACTGCAAGTGAGAAACTGTGATTTACTAGAAGGGGTATTTGATTTGAAAGGGCTTAGTCCAGAGGAAGGGAGGGTTTGG---CCCCTTTTATATGAATTGAACTTGATTGGTTTATCAAGGTTGCGACACATATGTAACACAGATCCTCTAGGAATTCTGGAATTCAGAAACCTTAATTTTCTAGAAGTTCATGACTGTAGCAGCTTGAGAAATATATTTACACCATCGATGGCATTGAGCCTTGTGCATCTCCAGAAGATTGTAATAAGAAACTGTGACAAGATGGAAGAAATCACCAAGGAGAGAGCAGGGGAAGAAGAAGCAATGGATAAAATCATCTTTCCTGTACTAAAAGTGATCATTCTCGAGTCTTTACCTGAGTTAAGCAATATCTACTCAGGAAGTGGTGTTCTGAATCTTACATCGTTAGAAGAGATTTGCATAGATGATTGTCCA---------AATATGAAG------ATCTTCATCTCCTCCCTTATAGAGGAACCGGAGCCTAATTCAAAAGAGCAGAGGCAAGGTCAGGGAGACAATTATCTTCTCACCTATAAGGTTCTTGAACTCGTCCACTTTCCCATTGATTGTGTTGATTTTCCATCCTGG---------------------------------------------------------------------------------------------AGATTCAACATTTTAGAGAGCCTTGTTGCGTGTGATGCTTCTTTCAAAGAAATAGTCCGGCTTGAAGAGATGAGTAGCAGGCCGAACCAGGTCTTTGCTCAGCTAAGAGTATTGGAGCTGTCTAAGCTGCCGGAACTCATGCATCTGTCGAAAGAAAGCTCGCAGGCATGTCAAATTTTCCAAAATCTAGAAATTCTTCGAGTATCTGAATGTGGCACACTGAAAACTTTAATTCCAATGTCGGTATCTTTCCGATGCCTGATGATTTTGGAAGTCTCAAAATGTAATGCGCTAGCAAAGTTGATGTCTTCCCCTCACAGCAAAAATCTTTGTGCACTCACTAGCATGAGTGTAGTCGAATGTGAAACGATTGAAGTAGTAGTTGCAAACGACGAAAATGAAGCAGAAAATGAGATCGTTTTTCATAAATTGGAAAATTTGGCGTTTCACTGCTTACCAAGCCTCACAAGCTTCTACATGCAAAACTGTGCATTGATGTTTCCTTCATTGGAGAGAGTATTCATAGATCAGTGCCCGAAGATGGAATTGTTTTCACGGGGAGTCATAAACACCCCAAAGCTAGAGAGAGTACAATTAACAGAAGGAGACAGCACAGGATTCTGGAAGGATGACCTTAATTTGACTATACATAACTTGTTCGTGAAGAAG------------------------------------------------------------------------------------------------------------------------------------------------------------------------------------------------------------------------------------------------------------------------------------------------------------------------------------------------------------------------------------------------------------------------------------------------------------------------------------------------------------------------------------------------------------------------------------------------------------------------------------------------------------------------------------------------------------------------------------------------------------------------------------CCTGAATCAAGTGCAAATACACATGCTGAATCTTATGAG---GTTGGGAGCCCCGAGAGTCATGTCTACTCTAAGGGTTTGATAAAGAAAATCTTATTGAAACCCCTGACGGAAGTAGCAAGATCACCTGATGGCCTCCTGTTGCTAGCTACAATGAAGAATCTAAAGAAAAGCGATCTCCTAAATTCTCAGCAGTTAGAAATCATTCAAGCTTACATTGACAATTTTGATAGTCTAGTGTCCAACTACCCATTGTACGAGCACCAAATTGATAGGACAAGTGCACTGAAATATTCCATTGAAGATAAGAAAAAAGGAATTTCTGACCTCAAGAACCATTACGGAGATCTTATCCACAATGCAAGCAGTCTTGCTGCAGAGAGGGAAGCATTGAAAAAGAGACTTGATGAGATTGCGGAAGAAGAAATTCACATCCGAGAAGATGCAGAC------GATCTCCGTACACAGCTGATCAGTTGGAAAGCTGAACTAGAAACGCACATGAAAGCTCTT------AATTCCAATGAGTATTGGGGTAAGATTCGAAGCTTATTTGCT
>POPTR_0005s06300.1
ATGGTTCTGGAAAACATTATT---ATCATTGACGTTGTTTCCCACCACACTGTTGTTCCAATTGCACGTGAGATCAATTATTGTTTCAAATACAATAACAACTCTGAAAATCTGAAGAGGGAAGTCAAGAAGTTGAAAAGTGCCCAGCTGAGGGTGCGCCATTCAGTTGACGATGCCAGAAACAATGGGGAAGCAATTCTTGAGGATGTTATAGAGTGGCTATCTCTTGCGGAAAAAGCTACAGAAAAAGTGGAGAGGAAGATTTCTGAAGATGAAGATAGAGCGAGAAAGAAGTGCTTCATCGGATTGTGTCCGGATCTCAAGGCACGATACCAGTGTAGCAAGAAAGCAAAGGCGGAAACACGCTTTGTTGCCAACCTCCTAGATGAAAGAGATGGTTTCAGCACAGTTTCCCATCGAGCTGCTCCAAAAGGGATGGAAGCTATATCTTTCAGAAGTTATGACGTCATGCCATCAAGAACACCCGTTTTGAAGGAAATTATGAATGCCTTAACAACTGCTGATGTGAACATGGTTGGGGTGTATGGAATGCGTGGTATGGGGAAGACAGTGCTGGTAAAAGAGGCTGCTAGACAAGCTGTTCAGGAGAAATTATTTAACCAGGTAGTGTTTGCCACTATAACCCAAACCCCAGACATCAAGAAAATTCAAGGGCAGATTGCAGACCAGCTTTGTCTAAAATTTGATGAGGAAAGTGAATGTGGTAGAGCTGGTCGATTGCGCCAGAGGTTGAAACAAGAGCAGAAAATTCTTATTATTCTAGACGATTTGTGGAAGAGTCTTGATTTAGAAGCAGTTGGGATTCCACTCAAGGATGAACACGAAGGATGCAAGATGCTGCTAACATCGAGG---------------------------------------------------------------------------------------AAAAAAGCTTACACTAACCTATATTACAACTTAGCAGGTGATCGCATTGAACATCCAGATTTGCAATCCTTGGCAATGGAGGTGGCCAAAAAGTGTGCAGGTTTACCACTGGCCATTGTAACTGTTGCAAGAGCTCTG---AAGAACTTGTCCCAGTGGAAGAATGCATTAAGGGAACTAAAGAGACCATCTCCAAGAAACTTCGCAGGAGTGCAGGAAGATGTGTATGCGGCTATAGAACTAAGTTATAATCATCTTGAAAGTAAGGAGTTAAAATCAACTTTTCTTCTTTGTAGTCGAATGGGTTATAATGCATCCACTCGCGACTTGTTGAAATATGGTATGGGTTTGGGCTTGTTTTCTGGCTTTGTTACAGTTGAAGAAGCACAAGACAGAGTGCAATCGTTGGTTCATAAACTCAAGGCCTCTGGATTGTTGCTAGACAATCATTGCGATTGGCAATTTTCTATGCATGATCCTGTGCGTGATGTTGCTCTATCAATTGCTTTGAGAGACTGCCACGTATTTGTAGGGGGTGATCAGTTTGAACCAGAATGGTCTGCTAAGAATATGTTAAAGAAGTATAAAGAAATTTGGTTA---------------------------------------------------------------------------------------------------------------------------------------------------------------------------------------------------------------------------------AAGATAGCTGACATTGGGGAGCTGAAGAAATTGGAAATTCTCAGCTTTGCCAAATCTAATATCAAGCATTTGCCAAGACAAATAGGGCAGTTGACTGAGCTGAGAATGTTGGATTTGAGTGATTGTTTTGAACTTGAAGTAATTCCACCAAATATCCTCTCAAACTTGTCCATGCTAGAAGAATTGTGTATGGGAAACAGCTTC------------------------------------------GCCAGTCTTGTTGAGTTGGATCATTTGCCTCACTTGACAAATTTGGACATACATGTTCTAGATTCTCATGTTATGTCAAAAGGCATGCTCTCTAAAAGATTAGAAAGAATATTTATTGGAGATGTTTGGGATTGGGATGGTGTTTATCAGAGCTTGAGAACATTGAAGCTCAAGCTCAACACAAGCGCCAATCATTTGGAGCATGGTGTGCTAATGTTGTTGAAGAGAACTCAAGATTTGTATTTACTTGAACTAAAGGGTGTTAATGTCGTCTCTGAAATGGACACGGAAGGATTTCTACAACTGCGGCACCTCCATCTCCACAATAGTTCTGATATTCAATATATTATTAACACTAGCAGCGAGGTTCCTTCTCATGTCTTCCCTGTGTTGGAGTCTTTGTTTCTCTACAATTTGGTATCCTTGGAGAAACTTTGCCATGGCATTCTCACAGCAGAGTCTTTCAGGAAACTAACAATCATAGAAGTGGGGAACTGTGTTAAATTGAAGCATCTCTTCCCATTCTCCATTGCACGAGGACTTTCGCAACTTCAAACCATCAATATTTCATCTTGCCTAACCATGGAAGAGATTGTTGCTGAGGAAGGTGATGAATTTGAGGACTCTCATACAGCAATTGATGTGATGGAGTTCAATCAATTGAGCTCACTATCGCTTCGGTGTTTGCCGCATCTCAAAAACTTTTTCTCCAGAGAGAAGACATCTCGTCTCTGTCAAGCACAACCGAATACAGTGGCAACTAGC---------------------------------------------------------------------ATTCTTGTCCCGAAACTGAAGAAGCTGGAATTGGTCTCTATCAACGTTGAAAAGATATGGCATGGCCAGCTTCACCGGGAAAATGCATTTCCTGTTCAAAATTTAATGACATTAGTTGTGGATGATTGCCACAGCCTGAAATATCTGTTTTCTCCTTCCATGGTTAAAAATCTTGTGCTACTCAAGCATCTTACTGTACGTTATTGCAAGTCCATGGAAGAGATAATATCTGTGGAAGGATTGGAAGAAGGAGAAATGATGAGCGAGATGTGCTTTGATAAACTGGAAGATGTTGCATTCCCTAGCCTAGCTGAAATC---------------------------------------------------------------------------------------------------------------------------------------------------------------------------------------------------------------------------------------------------------------------------------------------------------ATGTGGCACAACCAGCTTGCTGAAGATTCCTTTTGTCAACTACGATCAGTAACAATTTCTAGCTGTAAAAGGCTAGTGAGGGTTTTCCCATCAATTTTGCTAGAAACATTCCGGATGGTAGAGATGTTGGATATCAGTCATTGTCCTTTGTTAGAAGAGATCTTTGACCTT---------------GAAACTAGTGCATCTGGTTCCCTTCAGTTAAGAGACTTGTCCTTGATTGGACTAGGCAAACTGAAGCATATATGGAATAAAGATCCTCAAGGAACACTCAGCTTCCAAAATCTACATGCATTAAAGGTTTCTGATTGTAATGTATTGAAGAATCTGTTTCCATTCTCTATAGCTAGAGAACTTGTGCAACTAGAAAAACTCGAGATAGAGCATTGTGGGAAACTGGAGGAAATTATTGTGAAGGTGGACCATGGTGAAGCAGCCCATTGTTTTGTGTTTCCGCAGCTAACCTCTTTGAAACTTCAAGAATTACCAGAATTCAGGAACTTATATCCAGGGAAACATACTTGGAAATCTCCCATGTTAAAAAGGTTGGCGGTGTCTAACTGCTGCAATGTAGCATTATTCGGCTCCAAATTTCTTAAATCTCAAGAAACTCAAGGGGAAGTCCAACTTGGTATCCCGGCTCAACAACCTCTCTTCTTCGTCGAAAAG---------------------------------------------------AGTTATATTCCTCATGGAAAGTTG------------------------------CTAAAGTTACACGATTTTGGTGTTAAATCAGATCCTATCTCATTTGATTTCGTTTCAAGATTACGGAATCTTGAAACACTATCCGTGACACATAGTTCTTTCAAAAAGCTATTCCTGTACAAAGGGCATAGT------CGTGCACTTGCACGATTAAAAAATTTAACAATACATGCAGTTCATGATATAAAACATATATGCAAGCAATACCACCTGCTAGCTCCCATTCTTCACAATCTTAAAACTCTCAAAGTAGAGGATTGTCACAGTTTTGTCAGTTTAGCACCATCTTATGTGTGCTTTCAAAATTTAACAACTCTGGATATACAGTCTTGCCTTGGATTATTGAACTTGTTTACATCATCAACGGCTAAACTTGTGCAACTTGTTAAGTTGACCATAGCTCATTGCAAAAAAATGACAGTAGTGGTGGCAAGACAGGGAGGAGATGAAGCTGATGATGAGATCATTTTCAGCAAACTAGAATATTTGGAACTTCTAGATTTACAGAATCTCACAAGCTTCTGCTTTGAAAATTATGCCTTCAGATTTCCATCATTGAAAGAAATGGTTGTCGAAGAATGTCCTAATATGAAAAGTTTCTCTCCAGGAGTGTTAAGCACGCCAAAGCTGCAGGGAGTACACTGGAAAAAGTATTCTAAGAACACAGTGCATTGGCATGGTAATCTTGATATTACCATACAACACTTATACACAGAAATGGTTGGATTTGATGGAGTAAAGAGGCTGAAGGTCTCTGACTTTCCTCAATTGAAAAAGAGATGGCATTGCCAGCTTCCTTTCAACTTCTTCAGCAATTTAACAAGCCTCACGGTAGATGAATACTGTTACTCGCTCGATGCTTTACCGTCCACTCTGCTACAGTTTATGAACGATTTGCTAGAACTGCAAGTGAGAAACTGTGATTTACTAGAAGGGGTATTTGATTTGAAAGGGCTTGGTCCAGAGGAAGGGAGGGTTTGG---CCCTGTTTATATGAATTGAACTTGATTGGATTATCAAGTTTGAGACATATATGTAACACAGATCCTCAAGGAATTCTGGAATTCAGAAACCTTAATTTTCTAGAAGTTCATGACTGTAGCAGCTTGATAAATATATTTACACCATCGATGGCATTGAGCCTTGTGCATCTCCAGAAGATTGTAATAAGAAACTGTGACAAGATGGAAGAAATCACCAAGGAGAGAGCTGGGGAAGAAGAAGCAATGAATAAAATCATCTTTCCTGTACTAAAAGTGATCATTCTCGAGTCTTTACCTGAGTTAAGCAATATCTACTCAGGAAGTGGTGTTCTGAATCTTACATCGTTAGAAGAGATTTGCATAGATGATTGTCCA---------AATATGAAG------ATCTTCATCTCCTCCCTTATAGAGGAACCGGAGCCTAATTCAAAAGAGCAGAGGCAAGGTCAGGGAGACAATTAT---------------------------------------------------------------------------------------------------------------------------------------------------------AACTATAGATTCAACATTTTAGAGAGCCTTGTTGTGTGTGATGCTTCTTTCGAAGAAATAGTCCGGCTTGAAGAGATGAGTAGCAGGCCGAACCAGGTCTTTGCTCAGCTAAGAGTATTGGAGCTGTCTAAGCTGCCGGAACTCATGCATCTGTCGAAAGAAAGCTCGCAGGCATGTCAAATTTTCCAAAATCTAGAAATTCTTCGAGTATCTGAATGTGGCACACTGAAAACTTTAATTCCAATGTCGGTATCTTTCCGATGCCTGATGACTTTGGAAGTCTCAAAATGTAATGGGCTAGCAAGTTTGATGTCTTCCTCAACAGCTAAAAATCTTGTGCAACTCACTAGCATGAGTGTAGTCGAATGTGAAACGATTGAAGTAGTAGTTGCAGACGACGAAAATGAAGCAGAAAATGAGATCGTTTTTCATAAGTTGGAAAATTTGGCATTTCACTGCTTACCAAGCCTCACAAGCTTCTACATGCAAAACTGTGCATTGATGTTTCCTTCATTGGAGAGAGTATTCATAGATCAGTGCCCGAAGATGGAATTGTTTTCCCGGGGAGTCATAAACACCCCAAAGCTAGAGAGAGTACAATTAACAGAAGGAGACAGCACAGGATTCTGGAAGGATGACCTTAATTTGACTATACATAACTTGTTCGTGAAGAAGTCCAAATTGCCAAGCTCATCTAGGCAGCCAAGCTTAGCCCGTGAGACAACTGCAGCACATAAAAATCAAATGTATGGTGTCTCTGAAGGACCAGCTTCTGAGAATTTGCACGTGAATGAGAATCCAGATGCTGGAAAAGCTTCCCATCCTGTCATCGAAACAAGCACTAATCTTGTTATCAAAGAACAGGCCATGAGAAATGGATTGATGAAACCAGGCCCT---------CAAGTGACCTCAATATACCAAGATTCCCAGGCAACTTTGAATGATAAGGAG---------------------------------------------------------------------------------------------------GATCGTGAACAAGGTCAGAGTCCCCTAGCTCCCATTGACATTGAAGCTCCCATCTCTCAGCAAGTTCAAAATGATTCTCAAGCAACTGACGAGAAGGAATTCCCGCAAGACCAATTTATGACTGCTTCTTCAAGTCAGCAAAAAAGCATTGTTCTTGTATCTCCTCCCAGTGCTGGAGAACAATCTCTTGCATCAACTTCTGCATCTTCAACCAATGAAACCTCCACTCAGAAGCTCGCATCTCACACTTCCTCGAGACGAACTTCAGAA------------ACAATTACAGAAATC------------------GAGTCTCTATTTGCTACCATGGAACAATTGGTCAGACCATGTCCTGTGTCTTCTTCGCAGCCTGAATCAAGTGCAAATACACATACTGAATCTTATGAG---GTTGGGAGCCCCGAGAGTCATGTCTACTCTATGGGTTTGATAAAGAAAATCTTATTGAAACCCCTGACGGAAGTAGCAAGATCACCTGATGGCCTCCTGTTGCTAGCTACAATGAAGAATCTAAAGAAAAGTGATCTCCTAAATTCTCAGCAGTTAGAAATCATTCAAGCTTACATTGACAATTTTCATAGTCTAGTGTCCAACTACCCATTGTACGAGCACCAAATTGATAGGACAAGTGCACTGAAATGTTCCATTGAAGATAAGAAAAAAGGAATTTCTGACCTCAAGAACCATTATGGAGATCTTATCAACAATGCAAGCAGTCTTGCTGCAGAGAGGGAAGCATTGAAAAAGAGACTTGATGAGATTGCAGAAGAAGAAATTCACATCCGAGAAGATGCAGAC------GATCTCCGTACACAGCTGATCAGTTGGAAAGCTGAACTAGAAACGCACATGAAAGCTCTT------AATTCCAATGATTATTGGGGTAAGATTCGAAGCTTATTTGCT
>POPTR_0013s02840.1
---------------------------------------------------------------------------------------------------------------------------------------------------------------------------------------------------------------------------------------------------------------------------------------------------------------------------------------------------------------------------------------------------------------------------------------------------------------------------------------------------------------------------------------------------------------------------GGTGTGGGAAAGACCACACTGGTGAAAGAGGTCTCCAAACAAGCCATAGAGGATAAATTATTTGACAAGATGGTTATTGCCAGTGTAACTCGAAACCCAGACATCATGAAAATTCAAGGGCAAATTGCAGACCAGCTTGGCCTAACATTCAACGAGGAAAGTGAATGGGGAAGAGCAGGTCGATTGCGTGAGAGGTTGAAGCAAGAGAAGAAGATTCTTGTTGTCCTAGATGATCTATGGAAGAGGCTTGATTTAGAAGCAATTGGGATTTCATTTAAGGATGAACAAAATGAATGCAAAATGCTGCTGACATCGAGAGAATTTGATGTTTTATCAAGTGAAATGGAAGTTGAGAAAAACTTCTCAATTAGTGGTTTAAAGGAAGATGAAGCTTGGGAGTTGTTCAAGAAAACG------------------------GCAGGTGGTAATGTTGAAAGTCCAGATGTCCAATCCATAGCATTGAAGATCGCAACAAAGTGTGCAGGTTTGCCCCTGGCCATT------------------------------------------------------------------------------------------------------------------------------------------------------------------------------------------------------------------------------------------------------------------------------------------------------------------------------------------------------------------------------------------------------------------------------------------------------------------------------------------------------------------------------------------------------------------------------------------------------------------------------------------------------------------------------------------------------------------------------------------------------------------------------------------------------------------------------------------------------------------------------------------------------------------------------------------------------------------------------------------------------------------------------------------------------------------------------------------------------------------------------------------------------------------------------------------------------------------------------------------------------------------------------------------------------------------------------------------------------------------------------------------------------------------------------------------------------------------------------------------------------------------------------------------------------------------------------------------------------------------------------------------------------------------------------------------------------------------------------------------------------------------------------------------------------------------------------------------------------------------------------------------------------------------------------------------------------------------------------------------------------------------------------------------------------------------------------------------------------------------------------------------------------------------------------------------------------------------------------------------------------------------------------------------------------------------------------------------------------------------------------------------------------------------------------------------------------------------------------------------------------------------------------------------------------------------------------------------------------------------------------------------------------------------------------------------------------------------------------------------------------------------------------------------------------------------------------------------------------------------------------------------------------------------------------------------------------------------------------------------------------------------------------------------------------------------------------------------------------------------------------------------------------------------------------------------------------------------------------------------------------------------------------------------------------------------------------------------------------------------------------------------------------------------------------------------------------------------------------------------------------------------------------------------------------------------------------------------------------------------------------------------------------------------------------------------------------------------------------------------------------------------------------------------------------------------------------------------------------------------------------------------------------------------------------------------------------------------------------------------------------------------------------------------------------------------------------------------------------------------------------------------------------------------------------------------------------------------------------------------------------------------------------------------------------------------------------------------------------------------------------------------------------------------------------------------------------------------------------------------------------------------------------------------------------------------------------------------------------------------------------------------------------------------------------------------------------------------------------------------------------------------------------------------------------------------------------------------------------------------------------------------------------------------------------------------------------------------------------------------------------------------------------------------------------------------------------------------------------------------------------------------------------------------------------------------------------------------------------------------------------------------------------------------------------------------------------------------------------------------------------------------------------------------------------------------------------------------------------------------------------------------------------------------------------------------------------------------------------------------------------------------------------------------------------------------------------------------------------------------------------------------------------------------------------------------------------------------------------------------------------------------------------------------------------------------------------------------------------------------------------------------------------------------------------------------------------------------------------------------------------------------------------------------------------------------------------------------------------------------------------------------------------------------------------------------------------------------------------------------------------------------------------------------------------------------------------------------------------------------------------------------------------------------------------------------------------------------------------------------------------------------------------------------------------------------------------------------------------------------------------------------------------------------------------------------------------------------------------------------------------------------------------------------------------------------------------------------------------------------------------------------------------------------------------------------------------
