# Supplementary material for: Impact of recurrent gene duplication on adaptation of plant genomes
Source: BMC Plant Biol. 2014 May 31;14:151. doi: 10.1186/1471-2229-14-151 (PMC4049390; doi:10.1186/1471-2229-14-151)
Supplement: Additional file 4 — Contains the cleaned alignments of the clusters with codons under selection. [file 1471-2229-14-151-S4.zip › 4437544801233534_add4/Additional_file_4/Poptrcluster43_large_aligned.fasta]

>POPTR_0001s07260.1
------------------------------------------------------------------------------------------TCTCTTATGTTTCTA------------------------------------TTTACAGTTGAGTGCCTCGTAAACTCATGTGGGCTTCCCTCAAAATCAGCTCTTGAATTCTCCCGAGACTTCCACCTGCATGAAAACAACCTCCAATCTGTATTCCGCTGCTTCCAGTCCCACAACATTCCCAGCATCCGCATAACCAAATTGATTAAAAGGCGGCCTCAAATCCTCAATTACAATGTAGAAGACAACCTCAAGCCTAAACTCCAGCTCCTCGTGCAAAATGGCATCGTGGGTCATCACATGTGCAAGGTTTTCGTATCAAATCCGGTAATTTTGAACGCTGACTTAGATTCTCAAATTAAACCATGTTTTCAGTTTTTAAAGTCTGTTCTTGGTAGTAATAGGAATGTCGTAGAAGCTATCAATCGTTCTTGTGATTTGAAGGGTTGTTTGAAACCAAATATTGATTTTTTGATTAGAGAGGGAGTGCCTTTTGATGGGGTTGCTGAATTTCTTATTAGGGACGCAATAACTGTACAGCACAAGCATAATAGTATGGTCAATGCAGTGAATGATCTTAAGAATCTGGGATTTGATCCAAAGGCTCCTGTTTTTCTTGAGGCTGTTAGAGTGAGGATTCACATGAGTGAGTCAATTTGGAGGGAGAAAATTGAAGTGATGAAGAGTTTGGGGTGGAGTGAAGAGGAGATTTTTTCGGCTTTTAAGCGAGATCCGATTTTTTTAAAATCCCCAGTAGAGAAAATCAGGGTGGCGACGGATTTCTTTGTGAATACATTGAAATTGGGACGGCAAATTTTAAGTGAAGATCCTGAATTTTTTACCCTTAAAATTGATAAAAGTTGTCGAAGGAGGTATGATGTTTTCAAACTTTTGGAGTCGGAGAAGCTGCTC---AGGGATAAGGAGTTCTTGGTGAAATACGTTAAGAAGTATGTGGACAAAGTCCCAGGTTTATGGGAGACTTTCTCTTTACCCGGTCTAACAGAGCTGAGCGGCCTCTTCTTGCTG
>POPTR_0001s07170.1
------------------------------------------------------------------------------------------TCTCTGATTTTCTTGAAAACA------------------------------TTTAAGGTTCAATACCTCATCGATTCATGCGGGCTTCCTTCACAGTTGGCCCTTTCAACTTACCAGAAGCTCCAACACGACAAGAAGAACCTCCCATCTGTGCTTCAGTACTTGAAAGATCATGACTTTAGCAACACCCACATTTCCAAACTAATCGACAAGTATCCCCGAGTCCTTCAAGTCAGAGTGGGAAGCAATCTAAAACCCAAATTCGACTTCTTCACTGAAAATGGGTTTGTGGGTCAGCTTCTGCCTCAGCTTATTCTATCAAATCCGTCTGTTTTGAGAAGAGCTTTAGATTCTCAAATAAAACCATGTTTTGAGTTATTGAACTCACTTCTTGGTTGTAAGGAGAACCTTGTAGTGGCTCTTAAGCGTGCTGTGAATCTTAAGGTTGTTATTCAACCAAATGTTGATTTGTTGATTAAAGAGGGATTGCCTCTTGATAGGGTTGCAAAGCTAATTCTCTGGCAACCAAGAGCTGTACTACAAAAGATGGACAGGATGGTTTATGCATTACATGCTCTTAAGAGTATGGGCCTTGATGTAGAGGATAATATCTTTATACATGCTCTTCGCGTGAGGATACAGTTGCCTGAAACGACTTGGAAGAAGAAAATTGAAGGGATGAAGAGTTCGCAGTGGAGTGAAGAGGAGATTTTGGGGGCTTTTAAGCGCTACCCCCCAATACTAGCATTGTCAGAGAAGAAAATCAGGAGTTCAATGGATTTCTTTATCAATACAATGGAGCTGGAGAGACAAAACATAATTGCCTGTCCCCTTTTTCTTGGCTATTCAATTGATAAAAGGGTTCGTCCAAGGTATAATGTTATAAAGGTTTTGAAGTCGAAGAAGCTGATA---AACGAGAAGAATTTCTTGACAAATTATGTCCACAGGTATGTAGATGTAGTCCCTGGTTTATTGGAGCTGTAC------------------------------------------
>POPTR_0001s07210.1
------------------------------------------------------------------------------------------TTTCTTATTTTTCTAGCAACG------------------------------TTTACGGTGGATTTTCTCGTCAACTCATGTGGGCTTCCTTTAAAATCTGCACTTTTAGCTTCCCGGAAGCTGAAGCTGGACAAAAAAAATCTTCGATTTGTGCTACAATTCTTGAAATCTCACAACTTCGAAGAAACCCACATCTCCAAATTGATTGAGAGGCGGCCTCAAGTCCTCCAGTCCAGAGTAGAAGGCAATCTCGCTCCCAGATTCAAGTTTCTGATCGCAAATGGCTTTGTGGGTAAGCTCCTTCACGACCTTATCATACACCATACTGAAATTCTTACAAGTGCCTTAGATTCTCGTATTAAACCAGCTTTTTACCTTTTGAAGTCGTTTCTATACTGTAATGAGAATATTGTTGCGGCTCTTAAGCGTTCTGCTGATTTGAATGTTAATGCGCAACCTAACATTGATTTTTTGAGAAAAGAGGGAGTTCCTGTTAACATGGTAGCAAAATTGATTATCTTAAATCCAGGAACTATACTGAGTAAGCGTGGCAGGATGGTTTATGCGATGAATGCTATTAAGAATTTGGGTCTGGAGCCAGATAAGACGATGTTTGTACGTGCTCTTAGCGTGAGGTTACAAATGACTGAAACAACTTGGAATAAGAAAATTGAAGTGATGAAGAGTTTGCAGTGGAGTGAAGAGGAGATTCTGAGGGCTTTTAAGAGGTACCCACAAATATTAGCATTCTCGGAGGAGAAAATCAGGAGTGCAATAGATTTCTATATCAATACTATGGAGTTGGAAAGACAAATTATAATTGCTAATCCTAATTTTATTGGCTTCTCAATTGATAAAAGGATTCGCCCAAGGTATAATGTTATAAATGTCTTAGAGTCGAAGGAACTGATT---AGTGAGAAGAAGTTCTTTATAAATTATGTCAGCAGGTTTGCGGATGAAGTCCCTGGTCTATTAGAGCTGTAC------------------------------------------
>POPTR_0001s07230.1
------------------------------------------------------------------------------------------TTTCTTATTTTTCTAGCAACG------------------------------TTTACGGTGGATTTTCTCGTCAACTCATGTGGGCTTCCTTTAAAATCTGCTCTTTTAGCTTCCCGGAAGCTGAAGCTGGACAAAAAAAACCTTCGATTCGTGCTACAATTCTTGAAATCTCACAACTTTGACGAAACCCACATCTCCAAGTTGATCGAGAAGCGGCCTGAAGTCCTCCAGTCCAGAGTAGAAGGCAATCTCACTCCCAAATTCGATTTTCTCGTCGCAAATGGCTTCGTGGGTAAGCTCCTTCACGACCTTATCATACACCATACTGAGATATTCAAAAGGGCCTTAGATTCTCGTATTAAACCAGCGTTTTCCCTTTTGAAGTCGATTCTACATAGTAATGAGAACGTTGTTGTGGCTCTTAAGCGTTCTGCTGATTTGAACGTTAATGCGCAACCTAACATTGATTTTTTGAGAAAAGAGGGAGTTCCTGCTGATATGGTAGCAAAATTGATTATCTTGAATCCAGGAACTATACTGAGTAAGCGTGACAGGATGGTTTATGCGATGAATGCTATTAAGAATTTGGGTCTTGAGCCAAATAATACAATGTTTGTTCGTGCTCTTATCGTGAGGTTACAAATGACTGAAACAACTTGGAATAAGAAAATTGAAGTGATGAAGAGTTTGCAGTGGAGTGAAGAGGAGATTCTGGGGGCTTTTAAGAGGTACCCACAAATTTTAGCAATGTCGGAGGAGAAAATCAGGAGTGCAATGGATTTCTATATCAATACTATGGAGTTGCAAAGACAAATTATAATTGCTTGTCCTATTTTTCTTGGATATTCAATTGATAAAAGGATTCGTCCAAGGTATAATGTTATAAAGGTTTTGGAGTCGAAGGAACTGATT---AGCGAGGAGACATTCTTGATAAATTATGTCAGCAGGTATGTGGAGGATGTCCCTGGTTTATTGGAGCTGTAC------------------------------------------
>POPTR_0001s06660.1
------------------------------------------------------------------------------ATGAGGCTCTCTTCTCTCTTGTTTATAAAGACA------------------------------TTTACACTTCAATTTCTTGTTAACTCATGTGGGCTTCCTTTAGAAACTGCTCTTACTGCATCCAAGAAGTTCCATCTCAACGAGAAGAACATCCACTCTTTGCTCCATTTCTTGAAATCTCACCACTTTGTGGACACGCATATCGCCGATCTGATAAAAAAGATGCCCGCTTTCCTTGGTTGTAAAGTAGAAAACAATCTAAAGCCCAAGTTCGAGTTCCTCGCCGCAAATGGCGTTGCTGGTAACCTCCTTCCCCAACTTATCCTATCAAATCCTGATATTTTGTGGACGTCCTTGGATTCTACTATCAAACCATCTTTTAAGTTTTTGAAGTCTTTTCTTGGTACCAATGTGAAAATTACAGCGGCTCTTAAGCGTTGTGTTAATCGGAACAGAACTATGCAAACAAATATTGATTTGTTGATTAAAGAAGGATTGCCTCTTGACCGGCTTGCAAAACTCATTATCTCGAGTCCAAGATCTCTGCTATCTAAGCATGATAAGATAGTTTATGCAGTGAATTCTGTTAAGAATCTGGGCCTTGAAACAAACGATACTATGTTCATATATGCTCTTGGGGTGAAGATGAAAATGACTGACACGACTTGGAAGAAGAAAATTGAGGTGATGAAGAGTTTGGGTTGGAGTGAAGAGGAGATTTTCGGCACTTTCAAGCGATGCCCTCAAATATTGCAATACTCGGAGAAGAAAATCAGGATTACCGTGGATTTTTTTATCAATTCCGTTGATTTGGGACCAGAAATTCTACTGGTCTATCCTTCTTTGTTTTGCCTCTCAGTTGATAAGAGGGTTCGTCCATGGTATAATGTTATTAATGTTTTGAAGTCAAAGAACTTGATT---AGTGAGAAGAAATTCTTGGAGAATTATGTTGATAAGTATGCGGATGATGTTCCTGGTTTATGGGAGGTGTAT------------------------------------------
>POPTR_0003s18980.1
------------------------------------------------------------------------------------------TCTCTGCTTTTCTTGAATACA------------------------------TTTACTGTTCAGTACCTCATTACCTCATGTGGGCTTTCCTTGCAGTCAGCTTGTTCTGTTTCCAAAAAGTTCCAAATCGATGAACAGAATCTCCAATCCGTTATCCAACTTTTGAAATCTCACGATTTTAAGGATGCCCACATTGCCAAAATGATCGAAAAGCGACCCCGATTGCTTCACTGCAGTACACAAGACAATTTGAAGCCCAAATTCGACTTCTTCATCAAGAATGGATTCGTGGGTCGACTTCTCCCTGAGTTATTAGTTTCAGATCCGGTAATTTTGACAAGGAACTTGGGTTCTCGTATTAAGCCATGTTTTAAGCTCTTGAAGTCATATGTACAGAGTCGTGAAGGCGTTGTAGCTCTTCTTAAGCGTGCTTATGGTTCCATGGACTCAATGCGACTAAATATTGATTTGTTGGTAAAAGAGGGTGTGGCTGCTGATAGGATTGCAAAACTGTTGATCTGGCAACCAAGAAGTATACTCTATAAGCCTGATAGGATAGTTTATGCGCTAAATGCTCTTAAGAACCTGGGACTTCAGCCAGGGGATAAACCATTTATACAGGCTCTTAGCGTGAGGATACAATCGAATGACACGGCTTGGAAGAAGAAAATTGAAGTTATCAAGAGTTTGGGCTGGAGTGAAGAGGAGGTTTTGAGGAGTTTTAAACGACACCCGCCATTATTTGGATACTCAGAGAAGAAAATCAGGACTGCAATGGATTTCTTTATCAACACTATGGAGTTGGAACGACAATTTATAATAAAGAGTCCCAATTTTCTTGGGATGTCAATTGATAAAAGGATTCGTCCAAGGTATAACGTTATCAAGGTTTTGGAGTCAAAGGAACTGATT---AGTGAGAAAAATTTCTGGGCGAATTATGTCATCAAGTATGCGGACGAGGTCCCAGGTTTACTAGAGATATAT------------------------------------------
>POPTR_0004s23070.1
------------------------------------------------------------------------------------------TCTCTGATTTTCTTGCAAACA------------------------------TTTACTGTTCAATTCCTTGTCAACTCTTGTGGGCTTCCTCTACAATCTGCCCTCTCAGTTTCCAAAAAGTTCCAAATCGATGAAAATAACCTCCATTCTGTCATCCAATTCTTGAAATCTAACGACTTTAAGGACACCCACATCGCTAAAACGATCGAGAAGTGGCCTGCTGTCCTACATTCCAGAACAGAAGATACTCTCAAGCCTAAGTTTGACTTCTTCATAAAAAATGGTTTTGCGGGTCAGCTTCTGCCCCAGCTTATTGTATCAAACCCGGACGTTTTGAGAAGACATCTGGGTTCTCATATTAAGCCATTTTTTGAGTTTTTGAAGCCTTTTTATGCCAGTAACGAGGAAGTTGTAGAAGCTATTATGCGTGCTATTCCTTTAAATGGTGATATGCAGTTAAATACCGATTTCCTGATAAAAGAGGGAGTGTCCATCGATAGAATAGCAAAACTGATGCAGTGGCAACCAAGGGTTATGGGGCAGAAGCATGATAAGATGGTTTATGCAGTGGCTGCTACTAAAAAATTGGGCGTTCAACCAGGGGATAGTATGTTTGTACGTGTTCTTGCTGTGCTGGTTATAGTGTCTGAATCAACCTGGAGGAAGAGAATTGAGGTGATGAAAAGTATGGGTTGGAGTGAAGGTGAGGTTTTGTGTGCCTTTAAGCGATTCCCCCCGCTATTAACTTGTTCAGAGGAGAAAATCAGGGGCGCAATGGATTTTTTCTTTAATACCATGGAATTGGGACGGCAATCTTTAATTACCTATCCCTATTTTATTGGTTTCTCAATTGATAAAAGAGTTCGTCCAAGGTACAATGTTATGAAGGTTTTGGAGTCGAGAAAGCTAATT---AGCGAGAAGAAGTTCTTGCTGAATTATGTTACCAAATATGCGGACAAAGCTCCAGACTTATTGCAGATATAT------------------------------------------
>POPTR_0003s18970.1
------------------------------------------------------------------------------------------TCTCTGATTTTCCTGAAAACA------------------ACACGA------TTTACTGTTCAATACCTCGTCAACTCATGCGGCCTTCCTCTACAATCTGCTCTTTCCGTCTCCAAAAAGTTCCAAATCGATGAAAATAACCTTCAGTCCGTCATCCAATTCTTGAAATCTTACGATTTTCAGGATGCCCACGTTGCCAAATTGATCGAAAAGTGGCCTGCTGTCCTCCGTTCCAGAACAGAAGGTAATCTCAAGCCTAAGTTTGACTTCTTCATAAAAAATGGCTTTGTGGGTCAGCTTCTGCCTCAGCTCGCCGTATTGGATCCGAGAATTTTTAGAGCCTCCTTACATGCTCATATCAAGCCATGTTTTGAGCTTTTGAAACGATTTCTTGAAAGTAATGAGAATATTTTAGCTGCTCTTAGTCGTGCTTTTAGTTTCAATGCTACCGTGCGACCAAACCTTGACTTGTTGAAAAAGGAGGGAGTGACCGCTGATAGGGTTGCAAAACTGCTGTTGTCGCAGCCAAGATCTTTACAACATAGTAATAATAGGATGGTTTATGCTGTCACTTATCTTAAGCAACTGGGCATCGAACCAGGCAAGACAATGTATATACATGCTCTTACGGTGATTGCACGAATGAATGAATCTGCTTGGAGGAAGAAAATTGATATGTTTAAGAGTGTTGGGTGGACCGAAGAGGAGGTTTTATGGGCTTTTAAGCGATTCCCTTGTCTATTATTAAGTTCAGAGGAGAAAATCCGGAGCATGATGGATTTCTTTCTGAATAAGATGAAGTTGGAACGGCAAACTATAGTTGCCAATCCTGCGCTTCTTAAATACTCTTTTGGCAATAGGATTCTTCCGAGGTGCAATGTTTTGGAGGTTTTGAAGTCAAAGAAGCTGATT---AGCGAGAAGGATTTCATGGAGAGATGTGTTGCCAAGTATGAGAATAAAGTTCCTGGTTTACTGGAGATGTAT------------------------------------------
>POPTR_0003s18960.1
------------------------------------------------------------------------------------------TCTTTGATTTTCGTGAAAACA------------------ACACGA------TTTACTGTTCAATATCTCATCAACTCATGCGGCCTTCCTCTACAATCTGCTCTTTCCGTCTCCAAAAAGTTCCAAATCGATGAAAATAACCTTCAGTCCGTCATCCAATTCTTGAAATCTTACGATTTTCAAGATTCCCACATTGCCAAATTGATCGAAAAGTGGCCCGCTGTCCTCCGTTCCAGAACCGAAGATAATCTCAAGCCTAAGTTTGACTTCTTCATAAAAAATGGCTTTGTGGGTCAGCTTCTGCCTCAGCTTGCCGTATTAGATCCGGTAATTTTTAGAACGTCCTTGGATGCTTCTATCAAGCCATGTTTTGAGCTTTTGAAACGATTTCTTGAAAGTAATGAGAATATTTTAGCTGCTCTTAGTCGTGCTTTTAGTTTCAATGCTACCGTGCGACCAAACCTTGACTTGTTGAAAAAGGAGGGAGTGACCGCTGATAGGGTTGCAAAACTGCTATTGTCGCAGCCAAGATCTTTACAACATAGTAATGATAGGATGGTTTATGCTGTCACTTATCTTAAGCAACTGGGCATCGAGCCAGACAAGACAATGTATATACATGCTCTTACAGTGATTGCACGAATGAGTGAATCTGCTTGGAGGAAGAAAATTGATATGTTTAAGAGTGTTGGGTGGACCGAAGAGGAGGTTTTATGGGCTTTTAAGCGATTCCCTTATATATTATTAACTTCAGAGGAGAAAATCCGGAGCATGATGGATTTCTTTCTGAATAAGATGAAGTTGGAACGGCAAACTATAGTTGCCAATCCTGCGCTTCTTAAATACTCTTTTGGCAATAGGATTCTTCCGAGGTGCAATGTTTTGGAGGTTTTGAAGTCAAAGAAGCTGATT---AGCGAGAAGGATTTCATGGAGAGATGTGTTACCAAGTATGAGGATAAAGTTCCTGGTTTACTGGAGATGTAT------------------------------------------
>POPTR_0001s07220.1
------------------------------------------------------------------------------------------TCTCTTGCATTCTTCAACACA------------------------------TTTACTGCTGAATATCTCATCAAGACATGCGGGCTTCCTTTACAACCAGGCCTTTCAGTTTCCAAAAAGCTCCAAATCGATGAAAATAACCTCCAAGCTGTAGTAGAATTCCTTAAATCTCACCATTTTAAGGATGCCCACATCGCCAAAATGGTCCAAAAGTGTCCTGCTGTCCTCCGTTGCAAAGTTGAGGACAATCTGGAGCCCAAATTTGACTTCTTCATTAAAAATGGATTTGAGGGTCAACTTCTGCCCCAAATTCTGATGTCGGATCCGAGAATTTTGGTATGCAGATTAGATACTCGCATTAAGCCATGTTTAGAACTTTTGAAGCCATTTCTTGGCAGTAATGAGAATATCATAGCTGTTCTTAAGCGTGCTTATAGTTTCAAGTCATGTGTGCAACCAAATATTGATTTCCTGATTAAAGAGGGGTTGCCTCTTGATAAGATGGCAAAACTGTTAATGTCGTACCCAAGAACCATACTAATTAAGCATGATAGGATGGTTTCTGCAGCAAATTATCTCAAGAATTTGGGGCTTGAACCAAAGGCTCCTATGTTTATCCACGCTTTTAGGGTGATGGTACAATTGAGCGAACCAACTTGGAAGAAGAAAATTGAGGCTTGGAAGAGCGTTGGCTGGAGCGAAGGGGAGATTTTGGGGACTTTTAAGCGATTCCCGTTTCTTTTATCATGTTCAGAGGAGAAAATCAACTGCATGATGGATTTCTTTGTGAATACAGTGAAGCTGGGACACCAAACTATTACTGCAAATCCCTCAATTTTCAAGTATTCGTTTGATAAGAGGATTTATCCGAGGTATAATGTTTTGAAGGTTTTGGAGTCAAAGAAGCTAATT---AGCGAGGAGAAGTTCTTGGAGAATTATATTACCAAGTACGAGGGCAAAGTTCCTGGTTTATTGGAGATATAT------------------------------------------
>POPTR_0001s07240.1
------------------------------------------------------------------------------------------TCTCTGCTTTTTCTATTAACA------------------------------TTTACAGTTCATTTCCTTGTGAATTCATGCGGGCTCACTTCAAAATCTGCTCTTTCAGTTTCCAAGAAGTTCCAAATCCGTGAAAACAACCTCCAATCCGTACTCCAGTTCTTGAAAGCTCATGACTTTAGCGAAACCCATATTTCCAAATTGATTGAAAAGCGACCCAAGATTCTCCTGCGCAGAATTGAAGACAATCTGAAAGCCAAGTTTGACTTCTTTATTGAGAATGGTTTTGCGGGTCAGCTTCTGCCCCAACTTATTTTATCAAATCCGGTGATTTTGGAAAGGGCCTTAGATTCCCATATTAAACCATCTCTTCTGTACTTCAAGTCTATTCTCGGTACCAGCGAGAAAGTTATTGCAGCTTCCAAACGTTCTTGTGATTGGAACAGTATCGTGCTACCAAATGTTGATTTCTTGATTAAAGAGGGAGTGCCTGTTGATAGGGTTGCAAAGTTGTTTCTGTTTCACCCACAGGTTGTGCAACGGAAGCATGATAGGATGGTTTATGCAGTGAATACTGTCAAGGATTTGGGACTTGAACCAGAGGTTTCTATTTTTATATATGCTCTTACTACCATGATGCAATCGAGCGAGTCCACTTTGAAGAAGAAAGTTGAAGTGTTGAAGAGTTTGGGGTGGACGGAGGAGGAGATTTTCCGGGCTTTTAAGCAAGACCCTGCTATTTTGCGATTTTCAGAGGAAAAGATCAGGGGTGTGATGGATTTCTTGGTGAATACTGTGGGATTGAGGCCACAAACTATTATTGCAAACCCTTTGTTTCTTCATTACTCAATTAACAAAAGGCTTCGACCAAGGTATAATGTTTTGAAGGCTTTGGAGTCGAAGAAGCTCTTT---AGCGAGAAGAAATTCATGAAGAATTATGTTTCCAAGTATGTACACAGTGTCCCCGGTATATTGGACACATAT------------------------------------------
>POPTR_0001s07290.1
---------------------------------------------------------------------------------------------------------------------------------------------------------------------------------------------------------------------------------------------TTTGTACTTGAGTTCTTGAAAGCTCACAACTTCAGCGACACCCTGATCACCCAACTGATCCAGAATCATTCCCGAATCCTCCAAAGCAGAGTAGAAAGCAATATCAAGCCGAAGTTCGACTTCTTCGTTAAACATGGGTTAGCGGGCCAACTTCTGCCTGAGCTTATT---------------------------------------------------------------------------------------------------------------CGTTCTTATAATGTGAAAGGTATTATGCAACCAAATATTGATTTGTTGATAAAAGAGGGGGTAACTTTTGATAGGGTAGCAAAACTGATTATCTCACAACCAGGAGCCATACAGCAAAAGCATTCTAGGATGGTCTATACTGTGAATGCTCTTAAAAACTTGGGCATTGAACCAAATACTCCCATGTTTATGCATGCTCTTAGAGTGATGTTACAAACGAGCGACCCCACTCGGAAGAAGAAAGTTGGAGTGTTGAAGAGTTTGGGTTGGACTGAGGAGGAAATTTTAAAGGATTTTAAGCATGATCCCCTTATTTTGGGATGTTCAGAGGAGAAGATCAGGGATGTCATGGATTTTTTTGCGGGTACCTTGAGATTGAAACCTCAAACTGTTATTACGAACTCCTGGTTCCTTCATTACTCAATTGATAAAAGGCTCCGTCCAAGGTACAATGTTTTGAAGACTTTGAAGTCAAAGAACCCGATT---AGTGAGAAGAAATTCTTGGAAAACTTTGTTACTAAGTATGCAGACAATGTCCCAGGTTTATTAGATTTTCTG------------------------------------------
>POPTR_0001s07180.1
------------------------------------------------------------------------------------------TCTTTGTTGTGTATACAGACA------------------------TTATCTTTTACAGTTAAGTTCCTCGTCAATTCATGCGGGCTTCCTTTAAAATCCGCTCTTTCAGTTTCTAAAAAGTTCCAAATCCATGAAAAGGAACTCCATTCTGTACTTGAGTTCTTGAAAGCTCACGACTTTAACGAGACCCAGATAGGCAGATTGATCGAAAAGTGGCCCCGTGTCCTCCTCTGCAGAGTAGAAAGCACCCTCAAGCTCAAGTTCGATTTCCTCACTCAGAACGGTTTTTCGGGTCAGATTCTGCCTCAGCTTATCGTCTTAGTTCCGGCGATTTTGAATAGGAAGGTAGATTCTTGTATTAAGCCATGCTTTGAGTTTTTGAAGTCCTTTCTTGACAACAATGAGAAACTTTTAGCAGCTATTAAGCGTTATTTTAATTTCAATTCTGCTCTGAAACCAAATACTGTTTTCTTGATAAAAGAGGGAGTGCCTCATGATAGGGTTGCGAAACTGATTTTGATGTATCCGAGAACTTTACAGATGAAACCTGAAAGGATGGTCCGTGTAGTGAATTCTGTTAAGAATCTGGGCCTTGAACCAAAGGCTCCTGTGTTTGTACATGCTCTTAGAGTGATGATAGGAATGAGTGAATCCACTTGGAAGAGGAAAATTGAGTATATGAAGAGTTTGGGGTGGACTGAAGATGAGGTTTTGCTGACCTTTAAACGAAATCCAGACATACTGGCATGCTCGGAGGACAAAATCGGGAGGGCCATGGATTTCTTTGTGAATACTGTGAGATTAGGATCACAAACTGTAGTTGCAAATCCAGTTTTACTCCAGTACTCAATTGATAAAAGGGTTCGTCCGAGGTATAATGTTTTGAAGGTTTTGGAGTCAAAGAATCTGATC---AGTGAGATGAAATTCCGGGAAAATTATGTTGCAAGGTATGCAGATAAAGTACCAGGCTTATTGGAGATATAT------------------------------------------
>POPTR_0001s07250.1
GCTAGCATTAAACGGTCTCAAAAACTCTACTCGTTTGATCTTTTGTGTTGTCCACAGAACACATTTTGCTTCCAAGGA------------TCTCTGGTATCCTTGAAAACA------------------------------TTTACTGTACAACACCTCCTTAGCTCATCTGGGCTTCACTTAGAATCTGTTCATTCAGTTTCCCAGAAGCTCCAAATCGATGAAAGTGATCTTCAATATGTCATCGGGTTCTTGAAAGCTCACGATTTTAAGGATGCCCACATAGCCAAATTGATCCACAAGTGGCCTGCTGTCCTCCATTGCAAAGTAGAACACAATTTGAAGCCTAAATTTGAGTTCTTCATAGAAAATGGTTTTGTTGGTGAGATTCTGCCCGAGCTTATTGTATCAAATCCGGATGTTTTGAGAAGGGCTTTAGATTCTCGAATTATTCCATGCTTTGAGCTTTTGAAGTCGGTTCTTGGTTGCAGTGAGAAAGCTGCATCGGCTTTTAAGCGTTGT------------TCTGCCATGGAACCAAACATTGATTTATTGATAAAAGAGGGAGTGCCTGTCGATAGGATTGCAAAACTGATTATGTTGCAACCAAGAACTATACAGCAAAAGCATCAGAGGATGGTTTATGCTGTGAAAGCTCTTAAAGATTTGGAAATCGATTCAAAAACTACCGTTTTTATACATGCTCTTAGAGTGATGTTACAAATGAGCGAGTCCACTTGGAACAAGAAAGTTGAAGTGTTGAAGAGTTTGGGGTGGACCGAGGAGGAGATTTTACAGGCTTTTAAGCGATGCCCCTTTTGTTTTACATGTTCGGAGGAGAAAATCAGGAGTGTCGTGGATTTCCTGGTGAACACATTGAAGATGGAACTGCGAACTGTAATTGGACGTCCCGAGTTTCTTATGCTTTCTGTTGATAAAAGGATTCGTCCAAGGTACAATGTGTTAAAGATTTTGGAGTCGAAGAAGCTGGTT---AGGGAGAACAATTTCTTCCAGAACTATGTCATTAAGTATGCAGACAAGGTCCCAGGTTTATTGGAGGCATAT------------------------------------------
>POPTR_0001s07200.1
------------------------------------------------------------------------------------------CCTCTCTTATTTCTATCAACATCTACTCCAACACTTTCT------------TTTACAGTCGACTTCCTCATCAACTCATGTGGGCTTCCCTCAAAATCTGCTCTTTCTGTCTCCCAGAAGTTACAACTCGACGAGAAGAGCATCCAGTCAGTACTCGAGTTTCTGAAAGCTCACGGCTTTAAAGAAACCCACGTCGTCAAATTAATTGAGAAGCGGCCTGATGTCCTCAGACGTGGAGTAGACACCAATCTCAAGCCAAAATTTGAGTTCCTCATCGCAAATGGCTTTGTGGGTAAGCTTCTTCCTGAGCTTATTACATCAAATCCGAATGTTTTGGAAAGGGCTTTAGAATCTAATATGAAGCCATGTTTTGAGTATTTTAAGTCCATTCTTGGTAGTAATGACATGATTGTAGCGGCTTCTAAGCGATGTTATGATTGGAAGAGTATTATACAGCCAAATGTTGAGTTGTTGATAAAAGAGGGAGTGCCTGAAGAGAGAGTAGTAAAAATGATTGTTGCACAACCAAGAATTATATATCAAAGGCGCGATAGGATGGTTTATGCAGTCAATGCTGTCAAGAATTTGGGTCTTGAGCCAAAGGCTCCCATGTTTATATATGCTCTTAGATCGATCTTATCCATGAATGAGTTCACTTGGAAGAAGAAGATTGAGGTGATGAAAAGTTTTGGGTGGACTGAAGAAGAGATTTTGCGGGCATTTAAGCAATACCCGTTTCAATTATCATCCTCGGAGGAAAAAATGAGGAAATCGATGGATTTCTTGTTGAATACTATTAAGATGGAAAGGCAGGCCATCATTGCCTGTCCTAAGTTTCTTATGTATTCAACTGAGAAAAGGCTCCGTCCTAGGTATGATGTTTTGAAGATTTTGAAGTCTAAGAAGCTAATTGAAAGTGAGAAGAATTTCTTGGAGAATTATGTTACTAAGTATGCTGATAAAGTGCCAGGTTTATTGGAGGTATAC------------------------------------------
>POPTR_0001s06760.1
---------------------------------------------------------------------------------------------------------------------------------------------TTTGATGTTCATTTCCTCATGAATTCATGTGGGCTTTCCTCAAAATCTGCCCTTTCAGTTTCCCACAAGCTCCACCTCCAACAAAATAAGCTCCAATCTGTGCTCCTCTTCTTGAAATCTCACGGATTTGACGATTCCCACATCGCCCAATTAATTGAAAAGCGACCCAAAATCCTCCATAGCGGAGTAGACGACACTTTGAAGCCCAAATTCGACTTCTTCGTTAAAAATGGTTTCACGGGTAAGCTTCTGCCTCAGCTTATCGCCTCCGATCCGAATATTTTGTCAGCGGCTGTAGATTCTCATCTTAAACCATGTTTTGAGCTTCTCAAGTTATTTCTGGGCAGTCCTGACAGAATTGTAGTTGCCTTAAAGCGTGCGTTTAGTTTCAAGGGTGCTGTGCAGCCAAATATTGAGTTGTTGATAAAAGAGGGAATGCATGTTGATAGGGTTGCAAAACTACTAAGTTTGCATGCAAGAGTGATACTGGTTAAGCATGATAGGATGGTTTATGCAGTGAATGCTTTGAAGAATTTGGGTGTTGAACCCAAGACTCCTGTGTTTCTACATGCTGCTAAGGTAATGTTATCCATAAGTAAGTCGAATTGGAGGAAGAAAATTGAGGTTATGAAGAGCCTTGGATGGAGTGAAGAGGAGATTATTGTGGCTTTTAAACGATACCCTTATCTATTAGCATGCTCAGAGGAGAAAATCAGAAAATCGTTGGATTTCTTTGTGAATACTTTAAAGTTAGAACCACAAGCTATAATTACATGTCCCGAGTATTTGTCATATTCGGTTGATAGAAGGCTTCGTCCCAGGCATAATGTTTTGAAGGTTTTGGTGTCAAAGAAGCTGGTT---AGTGATAGAGATTTCCTTGAAAAGTATGTTACTAAATATGCAGACAAGGTGACAGGTTTATTGGAAATATAT------------------------------------------
