# Supplementary material for: Impact of recurrent gene duplication on adaptation of plant genomes
Source: BMC Plant Biol. 2014 May 31;14:151. doi: 10.1186/1471-2229-14-151 (PMC4049390; doi:10.1186/1471-2229-14-151)
Supplement: Additional file 4 — Contains the cleaned alignments of the clusters with codons under selection. [file 1471-2229-14-151-S4.zip › 4437544801233534_add4/Additional_file_4/Poptrcluster44_large_aligned.fasta]

>POPTR_0003s06300.1
---------------------------------------------------------------------------------------------------------------------------------------------------------------------------------------------------------------------------------------------------------------------------------------------------------------------------------------------------------------------------------------------CCACACTTTCCTGGACAACTCAAGAAACTTTGGAGCAAATGGGAGATTGTAGGGATGGTT---------------------------------------------------------------------------------------------TTATCT------------------------------------------------------------------------------------------------------------------------------------------------------AGTCTTTTTCTGCAAATCCTTCTCATCATGTTTGGTTCTCGGAGGAAGCGCATTACAAGAATCTGGATCAGAATTCTTGTTTGGTCTTCTTACTTGCTGGCAGAC------------------------------------------------------------GTTCTTTCCAGGAGCCAGCTTGGAGAAATTCAGTTTGCAAAAGAAAGTTCACTTCGTGCGTTTTGGGCACCTTTCCTTCTCGTGCACCTTGGTGGCCCAGACACAATCACAGCTTTCTCCATCGAAGAGCTGTGGTTGAGGCATTTGCTTAACCTTCTAGTTCAAGGTTCTGTGGCTTTTTATGTTGTCTTACAGTCTTGGGATTTCAGTGTCCTCTCATTTATAACAATTTTTTTTTCCGGAATTGCCAAGTACGGGGAGAGGACTTGGGCGCTCAGATCTTCAAGTACCGAGAACATCAGAAACTCTTTGCTCTCA---ATAATGGTTGTTCCGCCTGATCAGACCAACTATCTTCATCAAGCTTATTATCTATTCAAGATGTCCTTGTATCTCTTTGAAAATCTTATCCTCAGCCTTACTGAACTGAAGGACAGCCACTGCCAATCATCAAAGGATGCTTTCAAGTTGGTAGACTTGGAGCTCGGATTCATCTTTGACAGACTTTATACTAAGGCTCCCATAGTTTATTCCCGA---ACACTAGTTTCCTTCTCATTCTTCGTTGACAAGCATCGCTGCTCACCCATCGTTGCTACAACTTATCTGTTACTAGCTGGAGCTCTTGGTTTGGAGGTTTATGCAATGTTACAACTCGTTTTCTCTGATACTAGGTTTAGCACACCAAGTAATCCCATTGGTAATGCCATTTACTCCCTTCGTGCATATTTCGCCAATGAAAAGAGGTGGTCAGGGTCCATGGCACAGTGCAACCTGATAAGTTCTAGCTTTGCAATCAAAACAATCAAGAGCAAGTTTATGGGAATCGATCAAGAAACATTGAAGCACTTGCACGTAAGTTGGGAGCATACAAATGACGATCTGATCTTCGAAAATCTTCTTGAGAAGGGGAATGAGATTATAGAG------GAGAACCGACGTACTAGACTACTACAAAGGGGGGATGGTGAGAAGATGAAAAGGCTAGAAGAAAGCCTCTTTATTTGGCACGCTACTGATCTTTGCTACTAT---------------------AGGATGTCTAAATTACTATCTGATTACATGTTCTATCTT------------------------------CCAAATCTTCCCAAGAGAATT---------------------------------------------------------------------------------------------TTCCAAGTAAGAAAGAAA---------------------------------------------------------------------------------------------------------------------------------------------------------------------------------------CCAATTCCTGGAGCATATGGAAGCAGCAAGTACCTGCTCGTCCATGGGTGTAAGCTAGCTCAACAATTGCAGAAGTTGGAAGCAGAGAAG---TGGAAG---------------------------------------------ACTTACGCTGCAGGTCATTGCGAATGGAGAGACCATGCCCAGCAACTT---AAAAGTGGTGGAGAGCTA------------CTCACT------------------------------CATGCACACCTAGGTTTA------------------------------------------------------------------------------------------------------------------------------------------------------------------------------------------------------------------------------------------------------------------------------------------------------------------------------------------------------------------------------------------------------------------
>POPTR_0015s11880.1
---------------------------------------------------------------------------------------------------------------------------------------------------------------------------------------------------------------------------------------------------------------------------------------------------------------------------------------------------------------------------------------------------------------------------------------------------------------------------------------------------------------------------------------------------------------------------------------------------------------------------------------------------------------------------------------------------------------------------------------------------------------------------------------------------------------------------------------------------------------------------------------------------------------------------------------------------------------------------------------------------------------------------------------------------------------------------------------------------------------------------------------------------------------------------------------------------------------------------------------------------------------------------------------------------------------------------------------------------------------------------------------------------------------------------------------------------------------------------------------------------------------------------------------------------------------------------------------------------------------------------------------------------------------------------------------------------------------------------------------------------------------------------------------------------------------------------------------------------------------------------------------------------------------------------------------------------------------------------------------------------------------------------------------------------------------------------------------------------------------------------------------------------------------------------------------------------------------------------------------------------------------------------------------------------------------------------------------------------------------------------------------------------------------------------------------------------------------------------------------------------------------------------------------GTTTATGCATCCGCTCATTGTCCATGGAAAGAACATACTCAACAACTG---AGAAGAGGTGGAGAGTTG------------CTCACC------------------------------CATCTACATCTTGGTTTG------------------------------------------------------------------------------------------------------------------------------------------------------------------------------------------------------------------------------------------------------------------------------------------------------------------------------------------------------------------------------------------TTGGAATTGACACCGGTGTCAGAA
>POPTR_0015s15940.1
------ATGGAGACGTTTTTTCCTTTTATGGCACATCAATATATAGAAAATGTCATTTCCTTTTCCAACGACACAATTCCTTCACTCTGGCATATCGCAATAGAGATTTGTTATCTTGTTGATAGAAGTAATGTCTCCACAGAATATGAAACAAGCAAATGCTTATCTGAATACATGATGTATCTTTTGATGATAAGACCAAATATGCTCTCTAAAGGATTCGGTGACGAGGAATATCTAGGAACTTTGCAAGACTTGCAGCGTCTAAATCCGCACCATACAAGAGGCGCTGAGGCGAAGAAGAATGTTGTTGATGGAATTTTGCGTTTCGAATTATCTCTTGATGATACAACGTTACAAAGTGTCTGGAAAATATCC---------------------------------------------------------------------------------------------------------------------------------------------------------------------------------------------------------------------------------------------------------------------------------------------------------------------------------------------------------------------------------------------------------------------------------------------------------------------------------------------------------------------------------------------------------------------------------------------------------------------------------------------------------------------------------------------------------------------------------------------------------------------------------------------------------------------------------------------------------------------------------------------------------------------------------------------------------------------------------------------------------------------------------------------------------------------------------------------------------------------------------------------------------------------------------------------------------------------------------------------------------------------------------------------------------------------------------------------------------------------------------------------------------------------------------------------------------------------------------------------------------------------------------------------------------------------------------------------------------------------------------------------------------------------------------------------------------------------------------------------------------------------------------------------------------------------------------------------------------------------------------------------------------------------------------------------------------------------------------------------------------------------------------------------------------------------------------------------------------------------------------------------GCTTATGCAGCAGCTCATTGTCCATGGAAAGAACATACTCATCAACTA---AGAAGAGGTGGAGAGTTA------------CTCACT------------------------------CATCTACATCTTGGTTTG------------------------------------------------------------------------------------------------------------------------------------------------------------------------------------------------------------------------------------------------------------------------------------------------------------------------------------------------------------------------------------------------------------------
>POPTR_1556s00200.1
---------------------------------------------------------------------------------------------------------------------------------------------------------------------------------------------------------------------------------------------------------------------------------------------------------------------------------------------------------------------------------------------------------------------------------------------------------------------------------------------------------------------------------------------------------------------------------------------------------------------------------------------------------------------------------------------------------------------------------------------------------------------------------------------------------------------------------------------------------------------------------------------------------------------------------------------------------------------------------------------------------------------------------------------------------------------------------------------------------------------------------------------------------------------------------------------------------------------------------------------------------------------------------------------------------------------------------------------------------------------------------------------------------------------------------------------------------------------------------------------------------------------------------------------------------------------------------------------------------------------------------------------------------------------------------------------------------------------------------------------------------------------------------------------------------------------------------------------------------------------------------------------------------------------------------------------------------------------------------------------------------------------------------------------------------------------------------------------------------------------------------------------------------------------------------------------------------------------------------------------------------------------------------------------------------------------------------------------------------------------------------------------------------------------------------------------------------------------------------------------------------------------------------------GCTCATGCAGCAGCTCACTGTCCATGGAAAGAACATACTCATCAACTG---AGAAGAGATGGAGAGTTA------------CTCACT------------------------------CATCTATATCTTGGCTTG------------------------------ATTGGA------------------------------------------------------------------------------------------------------------------------------------------------------------------------------------------------------------------------------------------------------------------------------------------------------------------------------------------------------------------------------
>POPTR_0015s12370.1
---------------------------------------------------------------------------------------------------------------------------------------------------------------------------------------------------------------------------------------------------------------------------------------------------------------------------------------------------------------------------------------------------------------------------------------------------------------------------------------------------------------------------------------------------------------------------------------------------------------------------------------------------------------------------------------------------------------------------------------------------------------------------------------------------------------------------------------------------------------------------------------------------------------------------------------------------------------------------------------------------------------------------------------------------------------------------------------------------------------------------------------------------------------------------------------------------------------------------------------------------------------------------------------------------------------------------------------------------------------------------------------------------------------------------------------------------------------------------------------------------------------------------------------------------------------------------------------------------------------------------------------------------------------------------------------------------------------------------------------------------------------------------------------------------------------------------------------------------------------------------------------------------------------------------------------------------------------------------------------------------------------------------------------------------------------------------------------------------------------------------------------------------------------------------------------------------------------------------------------------------------------------------------------------------------------------------------------------------------------------------------------------------------------------------------------------------------------------------------------------------------------------------------------GCTCATGCAGCAGCTCACTGTCCATGGAAAGAACATACTCATCAACTG---AGAAGAGATGGAGAGTTA------------CTCACT------------------------------CATCTATATCTTGGCTTG------------------------------ATTGGA------------------------------------------------------------------------------------------------------------------------------------------------------------------------------------------------------------------------------------------------------------------------------------------------------------------------------------------------------------------------------
>POPTR_0015s12510.1
ATGACA------------------------------------------------------------------------------------------------------------------------------------------------------------------------------------------------------------------------------------------------------------------------------------------------------------------------------------------------------------------------------------CTTAAAAAATTGCCTGAAGAAGTCTTAAATTTATGGAACAATTGGGAGATTCGAGGAATGGTT---------------------------------------------------------------------------------------------TTGCTT------------------------------------------------------------------------------------------------------------------------------------------------------AGTCTCTTACTACAAACCATCCTCATCATATTTGGGTCTCGGCGAAAGACCAATGCCAGAAGCTGGATCAGGATGCTCGTTTGGTCTGCATACCTATCAGCAGAC------------------------------------------------------------AATCTAGCCAAGAGCCAAGGAGATTCA---AGTTCAGAGAATGCAAATTCCATCCAGGCATTTTGGGCACCTTTTCTACTCCTGCACCTTGGTGGCCCAGACACAATCACTGCATACTCGATTGAAGAGTTGTGGTTAAGGCATTTACTTGGTCTTGTATTCCAAGTCGGGGTGGCTTTTTATGTCTTCTCAAGGTCCTGGGGTAGCGGTATCCTCTCATTCATAGCGATCCCAGTTGTTGGCGTTGTAAAGTATGCAGAGAGGACTTGGGTGCTCTGGTCTTCATGCTCCAAGAGTTTGAAAAACTCCTCTCTCAGA------------------GATCTCCAGGAAAATTATCTTCTTCAAGCTTATGTTTTTTCATATATATCCAAGTTTGTGATGCAGGATCTTGTCCCTGGCATTTCTTCACTAATAAGAAGCCGGAAGAATAATGCATACGATGCCTTCAAGGTGGTAGAGGCTGAGCTTGGATTGATATATGATATGCTTTATACTAAAGCGCCTCTGATTTACTCCCGT---GCGTTTATTACCTTCCAGGTCAAGATTGACAAGCATGACTACTCAAAGACCATTGCAATCACGTATTTATTGTTTGCGGCCGCTGTTTTTCTCGAGTTTTATGCTTTTTTATGCCTTGTTTTGTCTGAC---------------------------------------------------------AAGTTAACGAGAGGCGAGAGGTGGTCGAGATCCATATCACAGTATAACCTGAAAAGCTCTTCCATTGAAAGAGAGCCACCTAAATTGGAATTTCTGGGAATCGAT---GAAATGATGAGGCAGATGCATGTGAATCGGAAAGATTTGAATGTTGGTTTTATTTTCGGACATCTTCTAAAGAAAGCTGAGAAGATGAAGGAAGATTTG---AATGACAGAAGTAAAATAATACAGAGGGGAGATGGTGAAAGAGAGGGACTGTTACGGGACAGCATTCTTGTCTGGCATGCAACAGATATTTGTTATCTTAAT------------------GAAGCAAGCAGATGCCTATCTGAATACATGATGTATCTT------------------------------CCAAATCTCTCTAAAGGATTC------------------------------------------------------------------------------------------------------------------------------------------------------------------------------------------------------------------------------------------------------------------------------------------TCACGT---------TTTCAAGCTCTCTGGAAAATAGAAAAGTCAGTGTTACGTGGTGTGTATGCGCTCGCCAGGCAATTGCTTTCATTGGGACCCGAGAAGCGATGGTGG---------------------------------------------GCATATGCAGCAGCTCATTGTCCATGGAAAGAACATACTCAACAACTG---AGAAGAGGTGGAGAGTTA------------CTCACT------------------------------CATCTACATCTTGGCTTG------------------------------------------------------------------------------------------------------------------------------------------------------------------------------------------------------------------------------------------------------------------------------------------------------------------------------------------------------------------------------------------------------------------
>POPTR_0088s00210.1
ATGACA------------------------------------------------------------------------------------------------------------------------------------------------------------------------------------------------------------------------------------------------------------------------------------------------------------------------------------------------------------------------------------CTTAAAAAATTGCCTGAAGAAGTCTTAAATTTATGGAACAATTGGGAGATTCGAGGAATGGTT---------------------------------------------------------------------------------------------TTGCTT------------------------------------------------------------------------------------------------------------------------------------------------------AGTCTCTTACTACAAACCATCCTCATCATATTTGGGTCTCGGCGAAAGACCAATGCCAGAAGCTGGATCAGGATGCTCGTTTGGTCTGCATACCTATCAGCAGAC------------------------------------------------------------AATCTAGCCAGGAGCCAAGGAGATTCA---AGTTCAGAGAATGCAAATTCCATCCAGGCATTTTGGGCACCTTTTCTACTCCTGCACCTTGGTGGCCCAGACACAATCACTGCATACTCGATTGAAGAGTTGTGGTTAAGGCATTTACTTGGTCTTGTATTCCAAGTCGGGGTGGCTTTTTATGTCTTCTCAAGGTCCTGGGGTAGCGGTATCCTCTCATTCATAGCGATCCCAGTTGTTGGCATTGCAAAGTACGCAGAGAGGACTTGGGTGCTCTGGTCTTCATGCTCCAAGAGTTTTAAAAACTCTTCTCTCTCA------------------GACCACCAGCAGGATTATCTTCTTCAAGCTTATGTTTTTTCGAATATATCCAAGTTTATGATGCAGGATCTTGTCCCTGGCATTTCTTCACTAATAAGATGCCGGAAGAATAAGGCAGACGGTGCCTTCAAGGTAGTAGAGGCTGAGCTTGGATTGATATATGATATGCTTTATACTAAAGCGCCCCTGATTTACTCCCGT---GCGTTTATTACCTTCCAGGTCAAGATTGACAAGCATGACTACTCAAAGACCATTGCAATCACGTATTTATTGTTTGCGGCCGCTGTTTTTCTCGAGTTTTATGCTTTTTTATGCCTTGTTTTGTCTGAC---------GATAAAGGAGGGAACGGCCTGACTAATGCAACTTATTCTCTGATAAGGAAGTTAACGAGAGGCGAGAGGTGGTCGAGATCCATATCACAGTATAACCTGAAAAGCTCTTCCATTGAAAGAGAGCCACCTAAATTGGAATTTCTCGGAATCAAT---GAAATGATGAGGCAGATGCAT------------------------------------------------------------------------------------------------------------------------------------------------------------------------------------------------------------------------------------------------------------------------------------------------------------------------------------------------------------------------------------------------------------------------------------------------------------------------------------------------------------------------------------------------------------------------------------------------------------------------------------------------------------------------------------------------------------------------------------------------------------------------------------------------------------------------------------------------------------------------------------------------------------------------------------------------------------------------------------------------------------------------------------------------------------------------------------------------------------------------------------------------------------------------------------------------------------------------------------------------------------------------------------------------------------------
>POPTR_0015s12660.1
---------------------------------------------------------------------------------------------------------------------------------------------------------------------------------------------------------------------------------------------------------------------------------------------------------------------------------------------------------------------------------------------------------------------------------------------------------------------------------------------------------------------------------------------------------------------------------------------------------------------------------------------------------------------------------------------------------------------------------------------------------------------------------------------------------------------------------------------------------------------------------------------------------------------------------------------------------------------------------------------------------------------------------------------------------------------------------------------------------------------------------------------------------------------------------------------------------------------------------------------------------------------------------------------------------GATCTGCTCCCTGGCATTCCTTCACTAATAAGAAGCAGGAAGAATGAAGCAGACGGTGCCTTCAAGGTGGTAGAGGCTGAGCTTGGATTGATATATGATATGCTTTATACTAAAGCGCCTCTGATTTACTCCCGT---GCGTTTATTACCTTCCAG---------------------------------------------------------------------------------------------------------------------------------------------------------------------------TTAACTAGAAGCCAGAGGTGGGCGAGATCCATATCACAGTATAACCTGATAAGCTCTTCCATTGAAAGAGAGCCACCTAGATTGAAATTGCTGGGAATCGAT---GAAATGATGAGGCAGATGCATGTGTATCGGAAAGATTTGAATGGAGGTCTTATTTTCGAACATCTTCGAAAGAAAGCTGAGAAGATTAAGGAAGATTTG---AAT---------------------------------AAAAGAGAGGGACTGTTACGGGACAGCATTCTTGTCTGGCATGCAACAGATTTTTGTTAT------------------------GAAGCAAGCAGATGTCTATCTGAATACATG---------------------------------------------GCCTCTAAAGAATAT------------------------------------------------------------------------------------------------------------------------------------------------------------------------------------------------------------------------------------------------------------------------------------------TCACGT---------TTTCAATTTCACTGGAAAAGAGAGAACTCAGTGGCACGTGGTGTGGATGTGCTCACCAGGCAATTGCTTTTATTGGGACCTGAGAAGCGATGGGAG---------------------------------------------GCTTATGCAGCAGCTCACTGTCCATGGAAAGAACATACTAAAGAACTG---AGAAGAGGTGGAGAGTTA------------CTCACT------------------------------CATCTACATCTTGGCTTG------------------GAATTGAGAGGG------------------------------------------------------------------------------------------------------------------------------------------------------------------------------------------------------------------------------------------------------------------------------------------------------------------------------------------------------------------------------------
>POPTR_0015s12600.1
ATGACA------------------------------------------------------------------------------------------------------------------------------------------------------------------------------------------------------------------------------------------------------------------------------------------------------------------------------------------------------------------------------------CTTAAAAAATTGCCTGAAGAAGTCTTAAGTTTATGGAACAATTGGGAGATTCGAGGAATGGTT---------------------------------------------------------------------------------------------TTGCTT------------------------------------------------------------------------------------------------------------------------------------------------------AGTCTCTTACTACAAACCATCCTCATCATATTTGGGTCTCGGCGAAAGACCAATGCCAGAATCTGGATTAGGATTCTCGTTTGGTCTGCATACCTATCAGCAGAC------------------------------------------------------------ACTCTAGCCAGGAGCCAAGGAGATTCA---AGTTCAGAGAAAGGAAATTCCATCCAGGCATTTTGGGCGCCTTTTCTACTCCTGCAGCTTGGTGGCCCAGACACAATCACTGCATACTCGATTGAAGAGTTGTGGTTAAGGCATTTACTTGGTCTTGTATTCCAAGTCGGGGTGGCTTTTTATGTCTTCTCAAGGTCCTGGGATAGCGGTATCCTCTCATTCATAGCGATCCCAGCTGTTGGCATTGCAAAGTACGCAGAGAGGACTTGGGTGCTCTGGTCTTCATGCTCCAAGAGTTTGAAAAACTATTCTCCCAGA------------------TACCACCAGCGAGATTATCTTCTTCAAGCTTATGTTTTTTCGTATATATCCAAGTCTATGATGCAGGATCTTGTCCCTGGCATTCCTTCACTAATAAGATGCCGGAAAAATACAACAGACGGTGCCTTCAAGGTGGTAGAGGCTGAGCTTGGATTGATATATGATATGCTTTATACTAAAGCGCCTCTGATTTACTCCCGT---GCGTTTATTACCTTCCAGGTCAAGATTGACAAGCATGACTACTCAACGACCATTGCAATCACGTATTTATTGTTTGCGGCCGCTGTTTTTCTCGAGTTTTATGCTTTTTTATGCCTTGTTTTGTCTGAC---------GATAAAGGAGGGAACGCCCTGACTGGTGCAACTTATTCTCTGATAAGGAAGTTACCTAGAGGCGAGAGGTGGTCGAGATCCATATCACAGTATAACCTG------------------------------------------------------------------------------------------------------GGTTTTATTTTCGGACATCTTCTAAAGAAAGCTGAGAAGATGAAGGAAGATTTG---AATCTCAGAAGTAAAATAATACAGAGGGGAGATGGTGAAAGAGAGGGACTGTTACGGGACAGCATTCTTGTCTGGCATGCAACAGATATTTGTTATCGTATGGAA---------------GAAACAAGCAGATGCCTATCTGAATACATGATGTATCTT------------------------------CCAAATCTCTCTAAAGGATTC------------------------------------------------------------------------------------TGGCGACGT---------------------------------------------------------------------------------------------------------------------------------------------------------------------------------------------TCACGT---------TTTCAAAGGCGCTGGAAAACATCAAAGTCAGTGCTACGTGGTGTGGAAACGCTCGCCAGGCATTTGCTTTCATTGGGACCCGAGAAGCGATGGTGG---------------------------------------------GCATATGCAGCAGCTCATTGTCCATGGAAAGAACATACTCAACAACTG---AGAAGAGGTGGAGAGTTA------------CTCACT------------------------------CATCTACATCTTGGCTTG------------------------------------------------------------------------------------------------------------------------------------------------------------------------------------------------------------------------------------------------------------------------------------------------------------------------------------------------------------------------------------------------------------------
>POPTR_0088s00200.1
ATGACA------------------------------------------------------------------------------------------------------------------------------------------------------------------------------------------------------------------------------------------------------------------------------------------------------------------------------------------------------------------------------------CTTAAAAATTTGCCTGAAAAAGTCTTAAATTTATGGAACAATTGGGAGATTCGAGGAATGGTT---------------------------------------------------------------------------------------------TTGCTT------------------------------------------------------------------------------------------------------------------------------------------------------AGTCTCTTACTACAAACCATCCTCATCATATTTGGGTCTCGGCGAAAGACCAGTGGCAGAATCTGGATCAGGATTCTCGTTTGGTCTGCATACCTATCAGCAGAC------------------------------------------------------------ACTCTAGCCAGGAGCCAAGGAGATTCA---AGTTCAGAGAAAGCAAATTCCATCCAGGCATTTTGGGCACCTTTTCTACTCCTGCACCTTGGTGGCCCGGACACAATCACTGCATACTCGATTGAAGAGTTGTGGTTAAGGCATTTACTTGGTCTTGTCATCCAAGTCGGGGTGGCTTTTTATGTCTTCTCAAGGTCCTGGGATAGCGGTATCCTCTCATTCATAGCGATCCCAGTTGTTGGCATTGCAAAGTACGCAGAGAGGACTTGGGTGCTCTGGTCTTCATGCTCCAAGAGTTTGAAAAACTCTTCTCCCAGA------------------GACCACCAGCGAGATTATCTTCTTCAAGCTTATGTTTTTTCGTATATATCCAAGTCTATGATGCAGGATCTTGTCCCTGACATTCCTTCACTAATAAGATGCCGGAAAAATACAACAGACGTTGCCTTCAAGGTGGTAGAGGCTGAGCTTGGATTGATATATGATATGCTTTATACTAAAGCGCCTCTGATTTACTCCCGT---GCGTTTATTACCTTCCAGGTCAAGATTGACAAGCATGACTACTCAACGACCATTGCAATTACGTATTTATTGTTTGCGGCCGCTGTTTTTCTCGAGTTTTATGCTTTTTTATGCCTTGTTTTGTCTGAC---------GAAAAAGGAGGGAACGCCCTGACTGGTGCAACTTATTCTCTGATAAGGAAGTTACCTAGAGGCGAGAGGTGGTCGAGATCCATATCACAGTATAACCTGAAAAGCTCTTCCATTGAAAGAGAGCCACCTAAATTGGAATTTCTGGGAATCGAT---GAAATGATGAGGCAGATGCATGTGAATCGGAAAGATTTGAATGGTGATCTTATTTTCAAACATCTTCGAGAGAAAGCTCAGAAGATTAAGCAAGATTTG---AATCACAGAAGTAAAATAATACAGAGGGGAGATGGTGAAAGAGAGGAACTGTTACAGAACAGCATTCTTGTCTGGCATGCAACAGAGATTTGTTATCGTATT------------------GAAACAAGCAGATGCCTATCTGAATACATGATGTATCTT------------------------------CCAAATCTCTCTAAAGGATTC------------------------------------------------------------------------------------------------------------------------------------------------------------------------------------------------------------------------------------------------------------------------------------------TCACGT---------TTTCAAAGGCGCTGGAAAACAGAAAAGTCAGTGCTAATCGGTGTGGATGTGCTCGCCAGGCAATTGCTTTCATTGGAATTGAAGAAGCGATGGGGG---------------------------------------------GCATACGCAGCAGCTCATTGTCCATGGAAAGAACATACTCAACAACTG---AGAAGAGGTGGAGAGCTA------------CTCACT------------------------------CATCTACATCTTGGCTTG------------------------------------------------------------------------------------------------------------------------------------------------------------------------------------------------------------------------------------------------------------------------------------------------------------------------------------------------------------------------------------------------------------------
>POPTR_0015s11900.1
ATGACA------------------------------------------------------------------------------------------------------------------------------------------------------------------------------------------------------------------------------------------------------------------------------------------------------------------------------------------------------------------------------------CTTAAAAACTTGCCTGAAGAAGTCTTTAATTTATGGAACAATTGGGAGATTCGAGGAATGGTT---------------------------------------------------------------------------------------------TTGCTT------------------------------------------------------------------------------------------------------------------------------------------------------AGTCTCTTCCTACAAACCATCCTCATCATATTTGGGTCTCGGCGAAAGACCACTCGCAGAAGCTGGATCAGGATTCTCGTTTGGTCTGCATATCTATCAGCAGAC------------------------------------------------------------AATCTAGCCAGGAGCCAAGGAGATTCA---AGTTCAGAGAAAGCAAGTTCCATCCAGGCATTTTGGGCACCTTTTCTACTCCTGCACCTTGGTGGCCCGGACACAATCACTGCATACTCGATTGAAGAGTTGTGGTTAAGGCATTTACTTGGTCTTGTAGTCCAAGTCGGAGTGGCTTTTTATGTCTTCTCAAAGTCTTGGCCTAGCGGTATTCTCGCATTCATAGCGATCCCAATTGTTGGCATTGTAAAATACGCAGAGAGGACTTGGGTGCTCTGGTCTTCATGCTCCAAGAGTCTGAAAAACTCTTCTATCTAC------------------GACCTCCAGGAAAATTGTCTTCTTCAAGCTTATGTTTTTTCTTATATATCCAAGTTAGTGATGCAGGATCTTGTCCCTGACATTCCTTCACTAATAAGAAGCAGGAAAAATGAAGCAGACGGTGCCTTCAAGGTGGTAGAGGTTGAGCTTGGATTGATATATGATATGCTTTACACTAAAGCGCCTCTGATTTACTCCCGT---GCGTTTATTACCTTCCAGGTCATGATAGACAAGCATGACTACTCAACGGCCATTGCAGTGACGTATTTATTGTTTGCGGCCGCAGTTTTTCTCGAGTTCTATGCTTTTTTATGCCTTGTTTTGTCTGAC---------GATAAAGGAGGGAACGGCCTGACTAGTGCAACTTATTCTCAGCTAAGGAAGTTAACTAGAAGCGAGAGGTGGTCGAGATCCATATCACAGTATAACCTGATAAGCTCTTCCTTTGAAAGCGAGCCACCTAAATTGGAATTGCTGGGAATCGAT---GAAATGATGAGGCAAATGCATGTGAATCGGAAAGATTTGAATGTTGGTCTTATTTTCGGACATCTTCTAAAGAAAGCTGAGAAGATTAAGGAGGATTTG---AATGTCAGAAGTAAAATAATTCAGAGGGGAGATGGTGAAAGAGAGGGACTGTTACGGGACAGCATTCTTGTCTGGCATGCAACAGAGATTTGTTATCGT---------------------GAAACAAGCAGATCCCTATCTGAATACATGATGTATCTT------------------------------CCAAATCTCTCTAAAGGATTC------------------------------------------------------------------------------------------------------------------------------------------------------------------------------------------------------------------------------------------------------------------------------------------TCACCATGGAAT---TTTCAACGTTACTGGAAAACAGAAAAGCCAGTGACACGTGGTGTATATGTGCTCGCCAGGCAATTGCTTTTATTGGAATCCAAGAAGCGATGGGAG---------------------------------------------GCATATGCAGCAGCTCAGTGTCCATGGAAAGAACATACTCAACAACTG---AGAAGAGGTGGAGAGTTA------------CTCACT------------------------------CATCTACATCTTGGCTTG------------------------------------------------------------------------------------------------------------------------------------------------------------------------------------------------------------------------------------------------------------------------------------------------------------------------------------------------------------------------------------------------------------------
>POPTR_0015s15870.1
ATGACA------------------------------------------------------------------------------------------------------------------------------------------------------------------------------------------------------------------------------------------------------------------------------------------------------------------------------------------------------------------------------------CTTAAAAAATTGCCTGAAGAAGTCTTAAATTTATGGAACAATTGGGAGATTCGAGGAATGGTT---------------------------------------------------------------------------------------------TTGCTT------------------------------------------------------------------------------------------------------------------------------------------------------AGTCTCTTACTACAAACCATCCTCATCATATTTGGGTCTCGGCGAAAGACCACTCGCAGAATCTGGATCAGGATTCTCGTTTGGTCTGCATACCTATCAGCAGAC------------------------------------------------------------AATCTAGCCAGGAGCCAAGGAGATTCA---AGTTCAGAGAAAGCAAATTCCATCCAGGCATTTTGGGCACCTTTTCTACTCCTGCACCTTGGTGGCCCAGACACAATCACTGCATACTCGATTGAAGAGTTGTGGTTAAGGCATTTACTTGGTCTTGGAGTCCAAGTCGGAGTGGCTTTTTATGTCTTCTCAAGGTCCTGGGGTAGCGGTATCCTCACATTCATAGCGATCCCAGTTGTTGGCATTGCAAAGTATGCAGAGAGGACTTGGGTGCTCTGGTCTTCATGCTCCAAGAGTTTGAAAAACTCTTCTCTCTCA------------------GACCTCCAGGGAAAAGATCTTCTTCAAGCTTATGTTTTTTCTTATATATCCAAGTTCATGATGCAGGATCTTGTCCCTGGCATTTCTGAACTAATAAGTAGCCGGAAAAATAAAGCAGACGGTGCCTTCAAGGTGGTAGAGGCTGAACTTGGATTGGTATATGATATGCTTTATACTAAAGCGCCTCTGATTTACTCCCGT---GCGTTTATTACCTTCCAGGTCAAGATTGACAAGCATGACTACTCAACGACCATTGCAATTACGCATTTATTGTTTGCGGCCGCAGTTTTTCTCGAGTTTTATGCTTTTTTATGCCTTGTTTTGTCTGAC---------GATGAAGGAGGGAACGCCCTGACTAGTGCTCTTTATTCTCTGATAAGGAAGTTAACTAGAAGCGAGAGGTGGTCAAGATCCATATCACAGTATAACCTGATAAGCTTTTCCATTGAAAGAGAGCCACCTAAATTGGAATTTCTAGGAATCGAT---GAAATGATGAGGCAGATGCATGTGAATCGGAAAGATTTGAATGGTGATCTTATTTTCGAACATCTTCGAAAGAAAGCTCAGAAGATTAAGGAAGATTTG---AATCTCAGAAGTAAAATAATTCAGAGGGGAGATGGTGAAAGAGAGGGACTGTTACAGGGCAGTATTCTTGTATGGCATGCAACAGATATTTGTTATCGTATT------------------GAAACAAGCAGATGCTTATCTGAATACATGATGTATCTT------------------------------CCAAATCTCTCTAAAGGATTC------------------------------------------------------------------------------------------------------------------------------------------------------------------------------------ACCTCGGGAGACTTGCGGGGTCTAAAAGATCGTGGTGATATTATTTATTTTCCGGAGCGCTACAATCATTCACGTGGTTATAATGATGTTGTTGATTTAATTTCA------------TTTCAAAGTAACTGGAAAAGAGAAAAGTCAGTGTTACGTGGTGTGGAAAGGCTCGCCAGGCAATTGCTTTTATTGGAACATGAGAAGCGATGGGAG---------------------------------------------GCTCATGCAGCAGCTCAGTGTCCATGGAAAGAACATACTCAACAACTG---AGAAGAGGTGGAGAGTTA------------CTCACT------------------------------CATCTACATCTTGGTTTG------------------------------------------------------------------------------------------------------------------------------------------------------------------------------------------------------------------------------------------------------------------------------------------------------------------------------------------------------------------------------------------------------------------
>POPTR_0088s00240.1
ATGACA------------------------------------------------------------------------------------------------------------------------------------------------------------------------------------------------------------------------------------------------------------------------------------------------------------------------------------------------------------------------------------CTTAAAAAATTGCCTGAAGAAGTCTTAAATTTATGGAACAATTGGGAGATTCGAGGAATGGTT---------------------------------------------------------------------------------------------TTGCTT------------------------------------------------------------------------------------------------------------------------------------------------------AGTCTCTTACTACAAACCATCCTCATCATATTTGGGTCTTGTCGAAAGACCAGTGGCAGAAGCTGGATCAGGATTCTCGTTTGGTCTGCATACCTATCAGCAGAC------------------------------------------------------------AATCTAGCCAGGAGCCAAGGAGATTCA---GGTTCAGAGAAAGCAAATTCCATCCAGGCATTTTGGGCACCTTTTCTACTCCTGCACCTTGGTGGCCCGGACACAATCACTGCATACTCGATTGAAGAGTTGTGGTTAAGGCATTTGCTTGGTCTTGTAGTCCAAGTCATAGTGGCTTTTTATGTCTTCTCAAGGTCCTGGGGTAGCGGTATCCTCACATTCATAGCGATCCCAATTGTTGGCATTGCAAAGTACGCAGAGAGGACTTGGGTGCTCTGGTCTTCATGCTCCAAGAGTTTGAAAAACTCTGCTCTCAGA------------------GATCTCCAGGAAAATTATCTTCTTCAAGCTTGTGTTTTTTCATATACATCCAAGTTTGTGATGCAGGATCTTGTCCCTGGCATTGCTGCACTAATAAGTAGCAGGAAAAATTCAGCAGACGGTGCCTTCAAGGTGGTAGAGGCTGAGCTTGGATTGATATATGATATGCTTTATACTAAAGCGCCTCTGATTTACTCCCGT---GCGTTCATTACCTTCCAGGTCAAGATTGACAAGCATGACTACTCAACGACCATTGCAATTACGTATTTATTGTTTGCGGCCGCTGTTTTTCTCGAGTTATATGCTTTTTTATGCCTTGTTTTGTCTGAC---------TATAAAGGAGAGAACGGCCTGACTGGTGCAATTTATTCTCTGATAAGGAAGTTAACTAGAAGCGAGAGGTGGTCGAGATCCATATCACAC------------------------------GAGCCACATTTCTTGGAATTGCTGGGAATCGAT---GAAATGATGAGGCAGATGCATGTGAATAGGAAAGATTTGAATGTTGGTCTTATTTTCGAACATCTTCGAAAGAAAGCTCAGAAGATTAAGGAAGATTTT---AATGACAGAAGTAAAATAATACAGAGGGGAGATGGTGAAAGAGAGGGACTGTTACGGGACAGCATTCTTGTCTGGCATGCAACAGAGATTTGTTATCTT---------------------GAAACAAGCAGATGCCTATCTGAATACATGATGTATCTT------------------------------CCAAATCTCTCTAAAGGATTC------------------------------------------------------------------------------------------------------------------------------------------------------------------------------------------------------------------------------------------------------------------------------------------TCACGT---------TTTCAAAGTGTCTGGAAAACAGAAAAGTCAGTGTTACGTGGTGTGGAAAGGCTCGCCAGGCAATTGCTGCGATTGGAATCTGAGGCGCGACGGAGG---------------------------------------------GCATATGCAGCAGCTCATTGTCCATGGAAAGAACATACTCATCAACTA---AGAAGAGGTGGAGAGTTA------------CTCACT------------------------------CATCTACATCTTGGCTTG---------------------------------------------------------------------------------------------------------------------------------------------------------GGATTCGACGGCCCCCCTGTTATTTTTGAATTGACAAAGAAAATCCAGGCTAAAATGAAATATTTGAAAGGTATTGAAGACAAAATCATGTTAGAGTCGAGTGCCGATGAG------------------------------------------------------------------------------------------------------------------------------------------
>POPTR_0015s15920.1
------------------------------------------------------------------------------------------------------------------------------------------------------------------------------------------------------------------------------------------------------------------------------------------------------------------------------------------------------------------------------------------CTTAAAAATTTGCCTGAAGAAGTCTTAAATTTATGGAACAATTGGGAGATTCGAGGAATGGTT---------------------------------------------------------------------------------------------TTGCTT------------------------------------------------------------------------------------------------------------------------------------------------------AGTCTCTTACTACAAACCATCCTCATCATATTTGGGTCTCGGCGAAAGACCACTCGCAGAATCTGGATCAGGATTCTCGTTTGGTCTGCATACCTATCAGCAGAC------------------------------------------------------------ACTCTAGCCAGGAGCCAAGGAGATTCA---AATTCAAAGAAAGCAAATTCCATCCAGGCATTTTGGGCACCTTTTCTACTCCTGCACCTTGGTGGCCCAGACACAATCACTGCATACTCGATTGAAGAGTTGTGGTTAAGGCACTTACTTGGTCTTGTAGTCCAAGTCGGAGTGGCTTTTTATGTCTTCTCAAGGTCTTGGGGTAGCGGTATCCTCACATTCATAGCGATCCCAATTGTTGGCATTGTAAAGTACGCAGAGAGGACTTGGGTGCTCTGGTCTTCATGCTCCAAGAGATTGAAAAACTCTTCTCTCTCA------------------GACCACCAGCGAGATTATCTTCTTCAAGCTTATGTTTTTTCTTATATATCCAAGTTTGTGATGCAGGATCTTGTCCCTGACATTCTTTCACTAATAAAAAGCCGGAAGAATAAAGCAGACGGTGCCTTCAAGGTGGTAGAGGCTGAGCTTGGATTGATATATGATATGCTTTATACTAAAGCGCCCCTGATTTACTCCCGT---GCGTTTATTACCTTCCAGGTCAAGATTGACAAGCATGACTACTCAACGACCATTGCAATCACGTATTTATTGTTTGCGGCCGCTGTTTTTCTCGAGTTTTATGCTTTTTTATGCCTTGTTTTGTCTGAC---------GATAAAGGAGGGAACGGCCTGACTAATGCAACTTAT---CTGATAAGGAAGTTAACTAGAAGCGAGAGGTGGTCGAGATCCATATCACAC------------------------------GAGCCACCTGAATTGGAATCGCTGGGAATCGAT---GAAATGATGAGGCAGATGCATGTGCATCGGAAAGATTTGAATGGTGGTCTTATTTTCAGACATCTTCGAAAGAAAGCTCAGAAGATTAAGGAAGATTTT---AATGTCACAAGTAAAATAATACAGAGGGGAGATGGTGAAAGAGAGGGATTGTTACGGGACAGCATTCTTGTCTGGCATGCAACAGATATTTGTTATCGT---------------------GAAACAAGCAGATGCCTATCTGAATACATGATATATCTT------------------------------CCAAATCTCTCTAAAGGATTC---------------------------------------------------------------------------------------------------------------------------------------------------------------------TTGCAGGGTCTAATA------------------------------------------------------------------------------------------------------TCACGT---------TTTCAAAGTGTCTGGAAAACAGAAAAGTCAGTGTTACGTGGTGTGGAAAGGCTCGCCAGGCAATTGCTGCGATTGGAATCTGAGGCGCGACGGAGG---------------------------------------------GCATATGCAGCAGCTCAGTGTCCATGGAAAGAACATACTCATCAACTG---AGAAGAGGTGGAGAGTTA------------CTCACT------------------------------CATCTACATCTTGGCTTG------------------------------------------------------------------------------------------------------------------------------------------------------------------------------------------------------------------------------------------------------------------------------------------------------------------------------------------------------------------------------------------------------------------
>POPTR_0296s00200.1
------------------------------------------------------------------------------------------------------------------------------------------------------------------------------------------------------------------------------------------------------------------------------------------------------------------------------------------------------------------------------------------CTTAAAAAATTGCCTGAAGAAGTCTTAAATTTATGGAACAACTGGGAGATTCGAGGAATGGTT---------------------------------------------------------------------------------------------TTGCTT------------------------------------------------------------------------------------------------------------------------------------------------------AGTCTCTTACTACAAACCATCCTCATCATATTTGGTCCTCGGCGAAAGACCAATGCCAGAAGCTGGATCAGGGTTCTCGTTTGGTCTGCATATCTATCAGCAGAC------------------------------------------------------------AATCTAGCCAGGAGCCAAGGAGATTCA---AGTTCAGAGAAAGCAAATTCCATCCAGGCATTTTGGGCACCTTTTCTACTCCTGCACCTTGGTGGCCCAGACACAATCACTGCATACTCGATTGAAGAGTTGTGGTTAAGGCATTTACTTGGTCTTGTAGTCCAAGTCATAGTGGCTTTTTATGTCTTCTCAAGGTCCTGGGGTAGCGGTATCCTCACATTCATAGCGATCCCAGTTGTTGGCATTGCAAAGTATGCAGAAAGGACTTGGGTGCTCTGGTCTTCATGCTCCAAGAGTTTGAAAAACTCTTCTCTCTCA------------------------------------------------------------------------------------------------------------------------------------------------------------------------------------------------------------------------------------------------GTCAAGATTGACAAGCATGACTACTTAACGACCATTGCAATTACGTATTTATTGTTTGCGGCCGCTGTTTTTCTCGAGTTTTATGCTTTTTTATGCCTTGTTTTGTCTGAC---------TATAAAGGAGGGAACGCCCTGACTAGTGCAATTTATTCTCAGCTAAGGAAGTTACCTAGAAGCGAGAGGTGGTCGAGATCCATATCACAGTATAACCTGATAAGCTCTTCCTTTGAAAGCGAGCCACATAGATTGGGATTGCTGGGAATCGAT---GAAATGATGAGGCAGATGCATGTGACTCGGAAAGATTTGAATGGTGATCTTATTTTCGGACATCTTCGAAAGAAAGCTGAGAAGATTAAGGAAGATTTG---AATCTCAGAAGTAAAGTAATTCAGAGGGGAGATGGTGAAAGAGAGGGACTGTTACGGGAGAGCATTCTTGTCTGGCATGCAACAGAGGTTTGTTATCGT---------------------GGAACAAGCAGATGCCTATCTGAATACATGATGTATCTT------------------------------CCAAATCTCTCTAAAGGATTC------------------------------------------------------------------------------------------------------------------------------------------------------------------------------------------------------------------------------------------------------------------------------------------TCACGT---------TTTCAAACTGAATGGAAAACAGAAAAGTCAGTGTTACGTGGTGTGGCTGTGCTCGCCAATCAATTGCTTTCATTGGAACCCGAGAATCGATGGTGG---------------------------------------------GCATATGCAGCAGCTCATTGTCCATGGAAAGAACATACTCATCAACTG---AGAAGAGGTGGAGAGTTA------------CTCACT------------------------------CATCTACATCTTGGCTTG------------------------------------------------------------------------------------------------------------------------------------------------------------------------------------------------------------------------------------------------------------------------------------------------------------------------------------------------------------------------------------------------------------------
>POPTR_0015s12560.1
------------------------------------------------------------------------------------------------------------------------------------------------------------------------------------------------------------------------------------------------------------------------------------------------------------------------------------------------------------------------------------------CTTAAAAAATTGCCTGAAGAAGTCTTAAATTTATGGAACAATTGGGAGATTCGAGGAATGGTT---------------------------------------------------------------------------------------------TTGCTT------------------------------------------------------------------------------------------------------------------------------------------------------AGTCTCTTACTACAAACCATCCTCATCATATTTGGTCCTCGGCGAAAGACCAATGCCAGAAGCTGGATCAGGGTTCTCGTTTGGTCTGCATATCTATCAGCAGAC------------------------------------------------------------AATCTAGCCAGGAGCCAAGGAGATTCA---AGTTCAGAGAAAGCAAATTCCATCCAGGCATTTTGGGCACCTTTTCTACTCCTGCACCTTGGTGGCCCAGACACAATCACTGCATACTCGATTGAAGAGTTGTGGTTAAGGCACTTACTTGGTCTTGTAGTCCAAGTCGGAGTGGCCTTTTATGTCTTCTCAAGGTCCTGGGGTAGCGGTATCCTCACATTCATAGCGATCCCAGTTGTTGGCATTGCAAAGTATGCAGAGAGGACTTGGGTGCTCTGGTCTTCATGCTCTAAGAGTTTGAAAAACTCTTCTCTCTCA------------------GACCTCCAGCGAGATTATCTCCTTCAAGCTTAT---------------------------------GATCGTGTCCCTGGCATTCCTTCACTAATAAAAAGCAGGAAGAATGAAGCAGACGGTGCCTTCAAGGTGGTAGAGGCTGAGCTTGGATTGATATATAATATGCTTTATACTAAAGCGCCTCTGATTTACTCCCGT---GCGTTTATTACCTTCCAGGTCAAGATTGACAAGCATGACTACTCAACGACCATTGCAATCACGTATTTATTGTTTGCGGCCGCTGTTTTTCTCGAGTTTTATGCTTTTTTATGCCTTGTTTTCTCTGAC---------GATAAAGGAGGGAACGCCCTGACAAATGCAATTTATTCTCTGATAAGGAAGTTAACTAGAAGCGAGAGGTGGTCGAGATCCATATCACAGTTTAACCTGATAAGCTCTGCCTTTGAAAGCGAGCCACCTAAATTGGAATTGCTGGGAATCGAT---GAAATGATGAGGCAGATGCATGTGAATCGGAAAGATTTGAATGGTGATCTTATTTTCGGACATCTTCGAAAGAAAGCTGAGAAGATGAAGGAAGATTTG---AATCTCAGAAGTAAAGTAATTCAGAGGGGAGATGGTGAAAGAGAGGGATTGTTACTGGACAGCATTCTTGTATGGTATGCAACAGATATTTGTTATCGT------AGTAACGCT------GAAACAAGCAGATGCCTATCTGAATACATGATGTATCTT------------------------------CCAAATCTCTCTAAAGGATTC---------------------------------------------------------------------------------------------------------------------------------------------CATGGTGATGTTGTTGCTTTTATT---------------------------------------------------------------------------------------------------------------------TCACGT---------TTTCAAAGTTTCTGGAAAACAGATAAGTCAGTGTTAAGTGGTGTGGATAGGCTCGCCAGGCAATTGCTTTTGTTGGAACCCGAGAAGCGACGGGAC---------------------------------------------GCATATGCAGCAGCTCAGTGTCCATGGAAAGAACATACTCATCAACTG---AGAAGAGGTGGAGAGTTA------------CTCACT------------------------------CATCTACATCTTGGCTTG------------------------------------------------------------------------------------------------------------------------------------------------------------------------------------------------------------------------------------------------------------------------------------------------------------------------------------------------------------------------------------------------------------------
>POPTR_0015s11860.1
ATGACA------------------------------------------------------------------------------------------------------------------------------------------------------------------------------------------------------------------------------------------------------------------------------------------------------------------------------------------------------------------------------------CTTAAAAAATTGCCTGAAGAAGTCTTAAATTTATGGAACAATTGGGAGATTCGAGGAATGGTT---------------------------------------------------------------------------------------------TTGCTT------------------------------------------------------------------------------------------------------------------------------------------------------AGTCTCTTACTACAAACCATCCTCATCATATTTGGGTCTCGGCGAAAGACCACTGGCAGAATCTGGATCAGGATTCTCGTTTGGTCTGCATATCTATCAGCAGAC------------------------------------------------------------AATCTAGCCAGGAGCCAAGGAGATTCA---AGTTCAGAGAAAGCAAATTCCATCCAGACATTTTGGGCACCTTTTCTACTCCTGCACCTTGGTGGCCCAGACACAATCACTGCATACTCAATTGAAGAGTTGTGGTTAAGGCATTTACTTGGTCTTGGAGTCCAAGTCGGAGTGGCTTTTTATGTCTTCTCAAGGTCCTGGGGTAGCGGTATCCTCACATTCATAGCAATCCCAATTGTTGGCATTGTTAAGTACGCAGAGAGGACTTGGGTGCTCCGGTCTTCATGCTCCAAGAGTTTGAAAAACTCTACTCTCTCA------------------GACCTCCAGGGAAATTATCTTCTTCAAGCTTATATTTTTTCTTATATATCCAAGTTTATGATGCAGGATCTTGTCCCTGACATTCTTTCACTAATAAGAAGCCGGAAAAATAAAGCAGACGGTGCCTTCAAGGTGGTAGAGGTTGAGCTTGGATTGATATATGATATGCTTTATACTAAAGCGCCTCTGATTTACTCCCGT---GCGTTTATTACCTTCCAAGTCAAGATTGGCAAGGACGCCTACTCAAAGACCATTGCAATTACATATTTATTGTTTGCAGCCGCTGTTTTTCTCGAGTTTTATGCTTTTTTATGCCTTGTTTTGTCTGAC---------CTTAAAGGAGGGAACGCCCTGACTAGTGCAATTTATTCTCAGTTAAGGAAGTTAACTAGAAGCGAGAGGTGGTCGATGACAGTTTCT------------------------------------------------------------------------------------------------------------------------------------------------------------------------------------------------------------------------------------------------------------------------------------------------------------------------------------------------------------------------------------------------------------------------------------------------------------------------------------------------------------------------------------------------------------------------------------------------------------------------------------------------------------------------------------------------------------------------------------------------------------------------------------------------------------------------------------------------------------------------------------------------------------------------------------------------------------------------------------------------------------------------------------------------------------------------------------------------------------------------------------------------------------------------------------------------------------------------------------------------------------------------------------------------------------------------------------------------------------------------------------------------------------
>POPTR_0015s11870.1
ATGACA------------------------------------------------------------------------------------------------------------------------------------------------------------------------------------------------------------------------------------------------------------------------------------------------------------------------------------------------------------------------------------CTTAAAAAATTGCCTGAAGAAGTCTTAAATTTATGGAACAATTGGGAGATTCGAGGGATGGTT---------------------------------------------------------------------------------------------TTGCTT------------------------------------------------------------------------------------------------------------------------------------------------------AGTCTCTTACTACAAACCATCCTCATCGTATTTGGTCCTCGGCGAAAGACCATTGGAAGAATCTGGATCAGGATTCTCGTTTGGTCTGCGTACCTATCAGCAGAC------------------------------------------------------------AATCTAGCCAGGAGCCAAGGAGATTCA---AGTTCAGAGAAAGCAAATTCCATCCAGACATTTTGGGCACCTTTTCTACTCCTGCACCTTGGTGGCCCAGACACAATCACTGCATACTCGATTGAAGAGTTGTGGTTAAGGCATTTACTTGGTCTCGTAGTTCAAGTCGGAGTGGCTCTTTATGTCTTCTCAAGGTCTTGGCCTAGCGGTATCCTCACATTCATAGCGATCCCAATTGCTGGCGTTGTAAAGTACGCAGAGAGGACTTGGGTGCTCTGGTCTTCATGCTCCAAGAGTTTGAAAAACTCCTCTCTCTCA------------------GATCTACAGAGAGAATATCTTCGTCAAGCTTGTACTTTTTTTTATATATCCAAGTATATGATGCAGGATCTTGTCACTAGCACTATAGATCTAATGCTGAGCCAGAGAATCTCAGTAGACGGTGCCTTCAAGGTGGTAGAGGTTGAGCTTGGATTGATATCTGATATGCTTTATACTAAAGCGCCTCTGATTTACTCCCGT---GCTTTTATTGCTTTC---CTCAAGATTGGCAAGCATGCCTACTCAATGACCATTACAATCACGTATTTATTGTTTGGGGCCGCAGTTTTTCTCGAGTTGTATGCTTTTTTATGCCTTGTTTTGTCTGAC---------GATAAAGGAGGGAACGCCCTGACTACTGCAATTTATTCTCAGCTAAGGAAGTTAACTAGAAGCGAGAGGTGGTCGAGATCCATATCACAGTATAACCTGATAAGCTCTTCCTTTGAAAGCGAGCAACCTAAATTGGAATTGCTGGGAATCGAT---GAAATGATGAGGCAGATGCATGTGAATCGGAAATATTTGAATGTTCGTTTTATTTTCGAACATCTTCAAAAGAAAGCTGAGAATCTGAAGGAAAATTTT---AATTTCAGAAGTAAAATAATACAGAGGGGAGATGGTGAAAGAGAGAGACTGTTAAAGGAGAGCATTCTTGTATGGCATGCAACAGATATTTGTTATGTA---------------------GAAACAAGCAGATGCCTATCTGAATACATGATGTATCTTAAGGAGGTGGAAGAACTTAAAAAGATTGTG------------------------------------------------------------------------------------------------------------------------------------GCTGCATATGGCGAGTTTGAAGAGGATAAA------------------------------------------------------------------------------------------------------------------------------------------------------------------------------------------------------------------------------------------------------------------------------------------------------------------------------------------------------------------------------------------------------------------------------------------------------------------------------------------------------------------------------------------------------------------------------------------------------------------------------------------------------------------------------------------------------------------------------------------------------------------------------------------------------------------------------------------------------------------
>POPTR_0015s12630.1
------------------------------------------------------------------------------------------------------------------------------------------------------------------------------------------------------------------------------------------------------------------------------------------------------------------------------------------------------------------------------------------CTTAAGCAATTGCCTGAAGAAGTCTTAAATTTGTGGAACAATTGGGAGATTCGAGGATTGGTT---------------------------------------------------------------------------------------------TTGCTT------------------------------------------------------------------------------------------------------------------------------------------------------AGTCTCTTACTACAAACCATCCTCATCGTATTTGGTTCTCGACGTAAGATCATTGCCAGAAACTGGATCAGGATTCTCGTTTGGTCTGCATACCTATCAGCAGAC------------------------------------------------------------AATCTAGCCAGGAGCCAAGGAGATTTA---------GAGAAAGCAAATTCCATCCAGGCATTTTGGGCACCTTTTCTACTCCTGCACCTTGGTGGCCCGGACACAATC---------------------------------------------------TTCCAAGTCGGAGTGGCTTTTTATGTCTTCTCAAGGTCTTGGCCTAGCGGTATCCTCGCATTCATAGCGATTCCAATTGTTGGCATTGTAAAGTACGCAGAGAGGACTTGGGTGCTCTGGTCTTCATGCTCCAAGAGTTTGAAAAACTCTAATCTCTTT------------------GCTCTGCAGGGAAACTATCTTCGTCAAGCTTATATTTTTTCTTATATATCCAGGTCTATGATGCAGGATCTTGTCCCTAGCCTTGTGGATCTAATGCTCAGCCAGAAATATTCCGCTGGCGGTGCCTTCAAGGTGGTAGAGGTTGAGCTTGGATTAATATATGATATGCTTTATACTAAAGCGCCCCTGATTTACTCCCGT---GCGTTTATTACCTTCCAAGGCAAGATTGAGAAGCATGCCTACTCAACGATCTTTACAATTACGTATTTATTGTTTGTGGCCGCTATTTTTCTCGAGTTTTATGCTTTTTTATGCCTTGTTTTCTCTGAC---------GATGAAGGACGGAACGCCCTGACTAGTGCTCTTTATTCTCTGATAAGGAAGTTAACTAGAAGCGAGAGGTGGTCGAGATCTATAGCACAGCATAACCTGATAAGCTCTTCCATTGAAAGCAAGCCACCTAAATTGGAATTTCTGGGGATCGAT---GAAATGATGAGGCAGATGAATGTGAATCGTAAAGATATGAATGGTGATTTTATTTTCGGACACCTCCAAAAGAACTCTCTGAAGATTAAGGAATATTTC---AATTTCAGAATAAAAATAATTCAGAGAGGAGATGGTGAAAGAGAGGGACTGTTACAGGACAGCATTCTTGTCTGGCATGCAACAGAGATCTGTTACTGT---------------------GAAACAAGCAGATGCCTATCTGAATACATGATGTATCTT------------------------------CCAGATCTATCCCAAGGAATCGATAGCATAAGTAAGGAAGCTCCCACTAAAAGCCCG---ACA---------------------------------------------------------------------------------------------------------------------------------------------------------------------------------------------------------------------------------------------------------------TTTCAATTTCGCTGGAAAGAAACT------------------------------------------------------------------------GAAGATACTGCAGAAAATACAACAGATGATATTCCAGCTGCAACT---------------------------------------------------------------------------------------------------------------------------------------------------------------------------------------------------------------------------------------------------------------------------------------------------------------------------------------------------------------------------------------------------------------------------------------------------------------------------------------------------------------------------------------------------------
>POPTR_0088s00250.1
------------------------------------------------------------------------------------------------------------------------------------------------------------------------------------------------------------------------------------------------------------------------------------------------------------------------------------------------------------------------------------------------------------------------------------------------------------------------------------------------------------------------------------------------------------------------------------------------------------------------------------------------------------------------------------------------------------------------------------------------------------------------------------------------------------------------------------------------------------------------------------------------------------------------------------------------------------------------------------------------------------------------------------------------------------------------------------------------------------------------------------------------------------------------------------------------------------------------------------------------------------------------------------------------------------------------------------------------------------------------------------------------------------------------------------------------TGC------------------------------------------------------------------------------------------------------------------------------------------GATGAAGGAGGGAACGCCCTGAGTAGTGCTCTTTATTCTCCGATAAGGAAGTTAACTAGAAGCGAGAGGTGGTCGAGATCCATAGCACAGTATAACCTGATAAGCTCTTCCATTGAAAGCAAGCCACCTAAATTGGAATTTCTGGGAATCGAT---GAAATGATGAGGCAGATGAATGTGAATCGGAAAGATATGAATGGTGATTTTATTTTCGGACACCTCCAAAAGAACTCTCTGAAGATTAAGGAAGATTTC---AATTTCAGAAGAAAAATAATTCAGAGAGGAGAT---------------------------------------------------GAGATCTGTTACTGT---------------------GAAACAAGCAGATGCCTATCTGAATACATGATGTATCTT------------------------------CCAGATCTATCCCAAGGAATCGATAGCATAAGTAAG------------------------------------------------------------------------------------------------------------------------------------------------------------------------------------------------------------------------------------------------------------------------------------------TTTCAATTTCGCTGGAAAGAAACCAAGTTAGCGGTAGCTGGTGGGGATAGGCTCGCCAAGCAATTGCGTTTGCTGGGATTTAAGAAGCGATGGGAG---------------------------------------------GCTTATGCAGCAGCTCATTGTCCATGGAAAGAACACGCTCAACAACTG---AGAAGAGGTGGAGAGCTG------------CTCACC------------------------------CATCTACATCTTGGTTTG------------------------------------------------------------GGTCATGATCTGGTA---------------------------------------------------------------------------------------------------------------------------------------------------------------------------------------------------------------------------------------------------------------------------------------------------------------------------------------
>POPTR_0015s15890.1
---------------------------------------------------------------------------------------------------------------------------------------------------------------------------------------------------------------------------------------------------------------------------------------------------------------------------------------------------------------------------------------------------------------------------------------------------------------------------------------------------------------------------------------------------------------------------------------------------------------------------------------------------------------------------------------------------------------------------------------------------------------------------------------------------------------------------------------------------------------------------------------------------------------------------------------------------------------------------------------------------------------------------------------------------------------------------------------------------------------------------------AGTGTTGGCATTGTAAAGTACACAGAGAGGACTTGGGTGCTCTGGTCTTCATGCTCCAAGAGTTTGAAAAACTCTTATCTCTTT------------------GCTCTGCAGGGAAACTATCTTCGTCAAGCTTATATTTTTTCTTATATATCCAGGTCTATGATGCAGGATCTTGTCCCTAGCCTTGTGGATCTAATGCTCAGCCAGAAATATTCCGCTGGCGGTGCCTTCAAGGTGGTAGAGGTTGAGCTTGGATTAATATATGATATGCTTTATACTAAAGCGCCCCTGATTTACTCTCGT---GCGTTTATTACTTTCCAAGTCAAGATTGAGAAGCATGCCTACTCAACGATC------------------------------------------------------------------------------------------------TGGAACGCCCTGACTAGTGCTCTTTATTCTCTGATAAGGAAGTTAACTAGAAGCGAGAGGTGGTCGAGATCCATAGCACAGTATAACCTGATAAGCTCTTCCATTGAAAGCAAGCCACCTAAATTGGAATTTCTGGGGATCGAT---GAAATGATGAGGCAGATGAATGTGAATCGGAAAGATATGAATGGTGATTTTATTTTCGGACACCTCCAAAAGAACTCTCTGAAGATTAAGGAAGATTTC---AATTTCAGAAGAAAAATAATTCAGAGAGGAGATGGTGAAAGAGAGGGACTGTTACAGGACAGCATTCTTGTCTGGCATGCAACAGAGATCTGTTACTGT---------------------AAAACAAGCAGATGTCTATCTGAATACATGATGTATTTT------------------------------CCAGATCTATCCCAAGGAATCGATAGCATAAGTAAGGAAGCTCCCACTAAAAGCCCG---ACA---------------------------------------------------------------------------------------------------------------------------------------------------------------------------------------------------------------------------------------------------------------TTTCAATTTCGCTGGAAAGAAACCAAGTCAGCAGTAGCTGGTGGGGATAGGCTCGCCAAGCAATTGCGTTTGCTGGGATTTAAGAAGCGATGGGAG---------------------------------------------GCTTATGCAGCAGCTCATTGTCCATGGAAAGAACACGCTCAACAACTG---AGAAGAGGTGGAGAACTG------------CTCACC------------------------------CATCTACATCTT------------------------------------------------------------------------------------------------------------------------------------------------------------------------------------------------------------------------------------------------------------------------------------------------------------------------------------------------------------------------------------------------------------------------
>POPTR_0015s11910.1
------------------------------------------------------------------------------------------------------------------------------------------------------------------------------------------------------------------------------------------------------------------------------------------------------------------------------------------------------------------------------------------CTTAAGCAATTCCCTGAAGAAGTCTTAAATTTGTGGAACAATTGGGAGATTCGAGGAATGGTT---------------------------------------------------------------------------------------------TTGCTT------------------------------------------------------------------------------------------------------------------------------------------------------AGTCTCTTACTACAAACCATCCTCATCGTATTTGGTTCTCGACGTAAGACCATTGCCAGAAACTGGATCAGGATTCTCGTTTGGTCTGCATACCTATCAGCAGAC------------------------------------------------------------AATCTAGCCAAGAGCCAAGGAGATTCA---GGTTCTAAAAAAGCAAATTCCATCCAGGCATTTTGGGCACCTTTTCTACTCCTGCACCTTGGAGGCCCGGACACAATCACTGCATACTCGATTGAAGAGTTGTGGTTAAGGCACTTACTTGGTCTTGTAGTCCAAGTCGGAGTGGCTTTCTATGTCTTCTCAAAGTCTTGGCCTAGCGGTATCCTCGCATTCATAGCGATTCCAATTGTTGGCATTGTAAAGTACGCAGAGAGGACTTGGGTGCTCTGGTCTTCATGCTCCAAGAGTTTGAAAAACTCTAATCTCTTT------------------GCTCTGCAGGGAAACTATCTTCGTCAAGCTTATATTTTTTCTTATATATCCAGGTCTATGATGCAGGATCTTGTCCCTAGCCTTGTGGATCTAATGCTCAGCCAGAAATATTCCGCTGGCGGTGCCTTCAAGGTGGTAGAGAATGAGCTTGGATTAATATATGATATGCTTTATACTAAAGCGCCCCTGATTTACTCTCGT---GCGTTTATTACCTTCGAAGTCAAGACTGAGAAGCATGCCTACTCAACGATCTTTACAATCACGTATTTATTGTTTGTTGCCGCTGTTTTTCTCGAGTTTTATGCTTTTTTATGCCTTGTTTTGTCTGAC---------GCTGAAGGAGGGAACGCCCTGACTAGTGCTCTTTATTCTCTGATAAGGAAATTAACTAGAAGCGAGAGGTGGTCGAGATCCATATCACAC------------------------------AAGCCACCTAAATTGGAATTTCTGGGAATCGAT---GAAATGATGAGGCAGATGAATGTGAATCGGAAAGAGATGAATGGTGGTTTTATTTTCGGACACCTCCAAAAGAACTCTCTGAAGATTAAGGAAAATTTC---AATTTCAGAAGAAAAATAATTCAGAGAGGAGATGGCGAAAGAGAGGGACTGTTACAGGACAGCATTCTTGTCTGGCATGCAACAGAGATTTGTTATTGT---------------------GAAACAAGCAGATGCCTATCTGAATACATGATGTATCTT------------------------------CCAGATCTCTCCCAAGGATTCGATAGC---AGCAAGGAAGCTCCCACTAAAAGCCCGGCGACA---------------------------------------------------------------------------------------------------------------------------------------------------------------------------------------------------------------------------------------------------------------TTTCAATTTCGCTGGAAAGAAACCAAGTCAGCGGTAGCTGGTGGGGATAGGCTCGCCAAGCAATTGCGTTTGCTGGGATTTAAGAAGCGATGGGAG---------------------------------------------GCTTATGCAGCAGCTCATTGTCCATGGAAAGAACACGCTCAACAACTG---AGAAGAGGTGGAGAGTTG------------CTCACC------------------------------CATCTACATCTTGGTTTG------------------------------------------------------------GGTCATGATCTGGAAGAGGTGAAAGAACTGAAAAGGATGGTAGCATATAAAGACGAAGAGCTTGAGCGTAAAGAGCGAGAGCTTGAGCAGTTG---------------------------------------------------------------------------------------------------------------------------------------------------------------------------------------------------------------------------------------------------------
>POPTR_0015s12540.1
------------------------------------------------------------------------------------------------------------------------------------------------------------------------------------------------------------------------------------------------------------------------------------------------------------------------------------------------------------------------------------------CTTAAGCAATTGCCTGAAGAAGTCTTAAATTTGTGGAACAATTGGGAGATTCGAGGAATGGTT---------------------------------------------------------------------------------------------TTGCTT------------------------------------------------------------------------------------------------------------------------------------------------------AGTCTCTTACTACAAACCATCCTCATCGTATTTGGTTATCGACGTAAGACCATTGCCAGAAACTGGATCAGGATTCTCGTTTGGTCTGCATACCTATCAGCAGAC------------------------------------------------------------AATCTAGCCAGGAGCCAAGGAGATTCA---GGTTCAAAAAAAGCAAATTCCATCCAGGCATTTTGGGCACCTTTTCTACTCCTGCACCTTGGTGGCCCGGACACAATCACTGCATACTCGATTGAAGAGTTGTGGTTAAGGCACTTACTTGGTCTTGCAGTCCAAGTCGGAGTGGCTTTCTATCTCTGCAGTGTA---------------------------------------------------------------------------------------------------------------------------------------------------------AACTATCTTCGTCAAGCTTATATTTTTGCTTATATATCAAGGTCTATGATGCAGGATCTTGTCCCTAGCCTTGTGGATCTAATGCTCAGCCAGAGATATTCCGCTGGCGGTGCCTGCAAGGTGGTAGAGGTTGAGCTTGGATTAATATATGATATGCTTTATACTAAAGCGCCCCTGATTTACTCTCGT---GCGTTTATTACCTTCCAAGTCAAGATTGAGAAGCATGCCTACTCAACGATCTTTACAATTACGTATTTATTGTTTGTGGCCGCTATTTTTCTCGAGTTTTATGCTATTTTATGCCTTGTTTTCTCTGAC---------------------------------------------------------------------------------------------------------------------------------------------------------------------------------------------------------------------------------------------------------------------------------------------------------------------------------------------------------GCAACAGAGATCTGTTACTGT---------------------GAAACAAGCAGATGTCTATCTGAATACATGATGTATCTT------------------------------CCAGATCTATCCCAAGGAATCGATAGCATAAGTAAGGAAGCTCCCACTAAAAGCCCG---ACA---------------------------------------------------------------------------------------------------------------------------------------------------------------------------------------------------------------------------------------------------------------TTTCAATTTCGTTGGAAAGAAACCAAGTCAGCGGTAGCTGGTGGGGATAGGATCGCCAAGCAATTGCATTTGCTGGGATTTAAGAAGCGATGGGAG---------------------------------------------GCTTATGCAGCAGCTCATTGTCCATGGAAAGAACACGCTCAACAACTG---AGAAGAGGTGGAGAGTTG------------CTCACC------------------------------CATCTACATCTTGGTTTG------------------------------------------------------------GGTCATGATCTGGTA---------------------------------------------------------------------------------------------------------------------------------------------------------------------------------------------------------------------------------------------------------------------------------------------------------------------------------------
>POPTR_0007s12830.1
ATGACA------------------------------------------------------------------------------------------------------------------------------------------------------------------------------------------------------------------------------------------------------------------------------------------------------------------------------------------------------------------------------------CTCAAGAAATTGCCTGAAGAAGTCTTAAATTTGTGGAACACATGGGAGATTCGAGGAATGCTT---------------------------------------------------------------------------------------------TTA---------------------------------------------------------------------------------------------------------------------------------------------------------------------------------------------------------------------------------------------------------------------------------------------------------------------------------------------------------------------------GATTTTTGTTTGGCATTTTGGGCTCCTTTTCTACTCCTGCACCTTGGTGGCCCAGACACAATCACTGCATACTCGATTGAAGAGTTGTGGTTTAGGCACTTACTTGGTCTTGCAGTCCAAGTCGGAGTGGCTTTGCAGGTCTTCTCAAGGTCTTGGGGTAGCGGTATCCTCACATTCATAGCGATCCCAATTGTTGGCATTATAAAGTACGCAGAGATGACCTGGGTGCTCAGGTCTTCATGCTCCAAGAGCTTGAAAAACACCTTTCTCTCA------------------GCTCTCGGGGGAAATTATCTTCGTCGAGCTTATACCTTCTTCGATATATCCATGTTTATGATGCAGGATCTTGTCCCTGGCATTCCTGCACTAATGAACAGCCAGTCAAATTCAGCAGACGATGCCTTCAAGGTGGTAGAAGTTGAGCTTGGATTAATATATGATATGCTTTATACTAAAGCGCCCCTGATTTACTCCCTT---GCGTTTATTACCTTCCAAGTCATGATTGACAAGCATGCCTACCCAACAATCATTACAATTACA---------------------------------------------------------------------------------------------------------------------------------------------------------TCCATAGCGCAGCATAACCTGATAAGCTTTTGCATTGAAAACAAGCCACTTAAATTGGAATTGCTCGGAATCCTT---GAAATGACGAGGCAGGTGTATGTGGATCGGGAAGATATGAATGTTAATTCTATTTTCGGACACCTTCAAAAGAAATGCGAGAAGATCAAGGAGAATTTT---AATTTCAGAAGGAAAATAATTCAGAGAGGAGACGGTGAAGGAGAGGGACAATTACATGACAGCCTTCTTGTCTGGCACGCAACAGATATTTGCTATTTT---------------AAT---GAAACAAGCAAATGCTTGTCTGAATACACGATGTATCTT------------------------------CCAAATCTCCCTAAAGGAATC------------------------------------------GCGCTTTTAGGAAAAGTCATTGCAACAGGCGAGCAGGCGCTG---------------------------------------------------------------------------------------------------------------------------------------------------------------------------------------------------------------------TTTCTGAGCGACTGGAGAACAACCAAGTCAGTGCTAGATGGTGGGTATTGGCTCGCCAGGCAATTGCGGTCATGGGGACTCGAGAAGCGATGGAAG---------------------------------------------GCTTATGCTGCAGCTCATTGTCCAAGAAAAGAACATGCTCAGCAACTG---AGGAGAGGTGGAGAGCTA------------CTCACT------------------------------CATCTACATTTTGGTTTG------------------------------------------------------------------------------------------------------------------------------------------------------------------------------------------------------------------------------------------------------------------------------------------------------------------------------------------------------------------------------------------------------------------
>POPTR_0015s12610.1
------------------------------------------------------------------------------------------------------------------------------------------------------------------------------------------------------------------------------------------------------------------------------------------------------------------------------------------------------------------------------------------CTTAAAAAATTGCCTGAAGAAGTCTTAAATTTATGGGACAATTGGAAGATTCGAGGAATGGTT---------------------------------------------------------------------------------------------TTGCTT------------------------------------------------------------------------------------------------------------------------------------------------------AGTCTCTTGCTACAAACCATCCTCATCATATTTGGTCCTCGGCGAAAGACCAGTGGCAGAATCTGGATCAGGATTCTCGTTTGGTCTGCATACCTATCAGCAGAC------------------------------------------------------------TATCTAGCCAGGAGCCAAGGAGATTCA---AATTCAGAGAAA------------------------------------------------------------------------------------GAGTTGTGGTTGAGGCATTTACTTGGTCTTGCAGTCCAAGTCGGAGTGGCTTTTTATGTCTTCTCAAGGTCCTGGGGTAGCGGTATCCTCACATTCTTAGCAATCCCAATTGTTGGCATTGTAAAGTACGCAGAGAGGACTTGGGTGCTCTGGTCTTCAAGCTCTGAG---------------------------------------------------------------------------------------------------------------------------------------------------AAAAATTCAGCAGAAGGCGCCTTCAAGGTGGTAGAGATTGAGCTTGGATTAATATATGATATGCTTTACACTAAAGCGCCACTGATTTACTCTCGT---GCGTTTATTACCTTCCAAGTCCTGATTGACAAGCATGCCTACTCAACTATCATTACAATCACGTATCTATTGTTTGCGGCCGCTGTTTTTCTCGAGTTTTATGCTTTTTTATGCCTTGTTTTCTCTGAC---------GATGAAGGATGGAATGCCCTGAATAGTGCAATTTATTCTCTGATAAGGAAGTTGACTAGAAGCGAGAGGTGGTCGAGATCCATATCACAGCATGACCTGATAAGCTCTTCCATTAAAAACAAGCCACTTGGATTGAGATCGCTGATAATCAAT---GAAAAGACGATGCAGATGTTTGTGCATCGGGTAGATTTTTATGCTCGTTTTATTTTCGGACATCTTCGAAAGAAAGCTGAGATGATGAAGGAAGATTTT---AATCTCAGAAGTAAAGTAATTCAGAGGGGAGATGGTGAAAGAGAGGGACTGTTACAGTCGAGCATTCTTGTCTGGCATGCAACAGAGATTTGTTATCTT---------------------GAAACAAGCAAATGCTTATCTGAATACATGATGTATCTT------------------------------CCAAATCTCTCTAAAGGATTC---------------------------------------------------------------------------------------------------------------------------------------------------------------------------------------------------------------------------------------------------------------------------------------------------------TTTCAAAGTCTCTGGAAAACATCCAATTCAGTGGTAATCGGTGGGGAAAAGCTCGCCAGGCAATTGCGGTCATTGGGACCCAAGAAGCGATGGGAG---------------------------------------------GCATATGCAGCAGCTCATTGTCCATGGAGAGAACATACTCATGAACTG---AGAAGAGGTGGAGAGTTA------------CTCACT------------------------------CATCTACATCTTGGTTTGATCATAGCTCAATCCATT------------------------------------------------------------------------------------------------------------------------------------------------------------------------------------------------------------------------------------------------------------------------------------------------------------------------------------------------------------------------------------------------
>POPTR_0015s15910.1
------------------------------------------------------------------------------------------------------------------------------------------------------------------------------------------------------------------------------------------------------------------------------------------------------------------------------------------------------------------------------------------CTTAAAAAATTGCCTGAAGAAGTCTTAAATTTATGGGACAATTGGAAGATTCGAGGAATGGTT---------------------------------------------------------------------------------------------TTGCTT------------------------------------------------------------------------------------------------------------------------------------------------------AGTCTCTTGCTACAAACCATCCTCATCATATTTGGTCCTCGGCGAAAGACCAGTGGCAGAATCTGGATCAGGATTCTCGTTTGGTCTGCATACCTATCAGCAGAC------------------------------------------------------------TATCTAGCCAGGAGCCAAGGAGATTCA---AATTCAGAGAAAGCAAATTCCATCCAGGCATTTTGGGCACCTTTTCTACTCCTGCACCTTGGTGGCCCGGACACAATCACTGCATACTCGATTGAAGAGTTGTGGTTAAGGCATTTACTTGGTCTTGCAGTCCAAGTCGGAGTGGCTTTTTATGTCTTCTCAAGGTCTTGGGGTAGCGGTATCCTCACATTCTTAGCAATCCCAATTGTTGGCATTGTAAAGTACGCAGAGAGGACTTGGGTGCTCTGGTCTTCAAGCTCTGAGGTCTTGAAAAAGTCTATTCTCTCACTT---------------GCTCTCGAGGGAAATTATCTTCTTCAAGCTTATACTTTTTTGGATATATCCATGTTTATGATTCAGGATCTTGTCCCCGGCATTCCTGCACTAATAAAAAGCCAGAAAAATTCAGCAGAAGGCGCCTTCAAGGTGGTAGAGATTGAGCTTGGATTAATATATGATATGCTTTACACTAAAGCGCCACTGATTTACTCTCGT---GCGTTTATTACCTTCCAAGTCCTGATTGACAAGCATGCCTACTCAACTATCATTACAATCACGTATTTATTGTTTGCGGCCGCTGTTTTTCTCGAGTTTTATGCTTTTTTATGCCTT---------------------------------------------------------------------------------------------------------------------------------------------------------------------------------------------------------------------------------------------------------AAAGCTGAGATGATGAAGGAAGATTTT---AATCTCAGAAGTAAAGTAATTCAGAGGGGAGATGGTGAAAGAGAGGGACTGTTACAGTCCAGCATTCTTCTCTGGCATGCAACAGAGATTTGTTATCTT---------------------GAAACAAGCAAATGCTTATCTGAATACATGATGTATCTT------------------------------CCAAATCTCTCTAAAGGATTC---------------------------------------------------------------------------------------------------------------------------------------------------------------------------------------------------------------------------------------------------------------------------------------------------------TTTCAAAGTCTCTGGAAAACATCCAATTCAGTGGTAAGTGGTGCGGAAAAGCTCGCCAGGCAATTCCAGTCATTGGAACATGAGAAGCGATGGGTG---------------------------------------------GCTTATGCAGCAGCTCTTTGTCCATGGAAAGAACATACTCATGAACTG---AGAAGAGGTGGAGATACGAGTTTAAAGGATTTGACGGTGACGAAGTTAGTGTATTGGAGTTTTTTTCAT---------------------------------------------------------------------------------------------------------------------------------------------------------------------------------------------------------------------------------------------------------------------------------------------------------------------------------------------------------------------------------------------------------------------------------
>POPTR_0015s07020.1
------------------------------------------------------------------------------------------------------------------------------------------------------------------------------------------------------------------------------------------------------------------------------------------------------------------------------------------------------------------------------------------CTTACAAAATTGCCTGAAGAAGTCACAAATTTGTGGAACAAAGGGGAGATTCAAGGAATGGTT---------------------------------------------------------------------------------------------TTTCTT------------------------------------------------------------------------------------------------------------------------------------------------------AGTCTCTTACTACAAACCATCCTCATCATATTTGGTTCTCAGCGAAAGACCATTGCCAGAAGCTGGATCAGGATTCTCGTTTGGTCTGCATATCTATCAGCAGAC------------------------------------------------------------AATCTAGCCAGGAGCCAAGGAGATTCA---GGTTCAAAAAAAGCAAATCCCATGCAGGCATTTTGGGCACCTTTTCTACTCCTGCACCTTGGTGGACCAGACACAATCACTGCATACTCAATTGAAGAATTGTGGTTAAGGCATTTACTTGGTCTTGGAGTCCAAGTCGTAGTGGCTTTTTATGTCTTCTCAAGGTCTTGGGGTAGCAGTATCCTCACATTCATAGCAATCCCAATTGTTGGCATTATAAAGTACGCAGAGAGGACTTGGGTGCTCAGTTCTTCAAGCTCTGAGGGCTTGAAAAAGTCTAATCTCTCATTT---------------GCTCTCGAGGGAAAATATCTTCTTCAAGCTTATACTTTTTTGGGTATATCCATGTTTATGATGCAGGATCTTGTTCCTGGCATTCCTGCACTAATAAAAAGCCAGAAAAATACAGCAGAAGACGCCTTCAAGGTAGTAGAGATTGAGCTTGGATTAATATATGATATGCTTTACACTAAAGCGCCCCTGATTTACTCTCGT---GCGCTTATTTCCTTCCAAATCCTGATTGATAAGCATGCCTACTCAACTATCATTACAATCACGTATTTATTGTTTGCGGCCGCTGTTTTTCTCGAGTTTTATGCTTTTTTATGCCTTGTTTTCTCTGAC---------GATGAAGGAGGGAACGCCCTGAGTAGTGCTCTTTATTCTCTGATAAGGAAGTTAACTAGAAGCAAGAGGTGGTCGAGATCCATTGCACAGTATAACCTGATAAGCTCTTCCATTGAAAACAGGCCACTTGGATTGAAATCGCTGGGAATCAAT---GAAAAGATGAGGCAGATTTTTGTGCATCGGGTGGCTATGAATGTTCGTTTTATTTTCAAACATCTTCAAAAGAAAGCTGAGAATACGAAGGAAGATTTT---AATCGCAGAAGTAAAATAACTCAGAGGGGAGATGGTGAAAGAGAGGGACTGTTACAGAACAGCATTCTTGTATGGCATGCTACAGAGATTTGTTATCTT------------------TGTGAAACAAGCAGATGTCTATCTGAATACATGATGTATATT------------------------------CCAAATCTCTCTAAAGGAATC---------------------------------------------------------------------------------------------------------------------------------------------------------------------------------------------------------------------------------------------------------------------------------------------------------TTTCAAAGTCTATGGAAAATAGCAAAGTCAGTGGTAATCGGTGGGGAAAAGCTCGCCAGGCAATTGCGGTCATTGGAATCTAAGAAGCGTTGGGAG---------------------------------------------GCATATGCAGCAGCTCATTGTCCATGGAAAGAACATACTCATCAACTG---AGAAGAGGTGGAGAGTTA------------CTCACT------------------------------CATCTACATTTTGGTTTG------------------------------------------------------------------------------------------------------------------------------------------------------------------------------------------------------------------------------------------------------------------------GAAAAGTATGCAAAAGGTATTGTAGACATGTCAATGTCAAAACCCGTCGAGGTACGATGC------------------------------------------------------------------------------
>POPTR_0015s12520.1
------------------------------------------------------------------------------------------------------------------------------------------------------------------------------------------------------------------------------------------------------------------------------------------------------------------------------------------------------------------------------------------CCTAAAACTTTTCCTGAAGAAGTCATCAATTTGTGGAACAATGGGGAGATTCGAGGAATGGTT---------------------------------------------------------------------------------------------TTGCTT------------------------------------------------------------------------------------------------------------------------------------------------------AGTCTCTTACTACAAACCATCCTCATCGTATTTGGTTCTCGGCGAAAGACCATTGCCAGAAGCTGGATCAGGATTCTCGTTTGGTCTGCATATCTGTCAGCAGAC------------------------------------------------------------AATCTAGCCAGGAGCCAAGGATATTCA---GGTTCAAAAAAAGCAAATTCCATCCAGGCATTTTGGGCACCTTTTCTACTCCTGCACCTTGGTGGCCCAGACACAATCACAGCATACTCGATTGAAGAGTTGTGGTTAAGGCATTTACTTGGTCTTGTAGTCCAAGTCGGAGTGGCTTTTTATGTCTTCTCGAGGTCTTTGGGTAGCGGTATCCTCACTTTCATAGCAATCCCGATTGTTGGCATTATAAAGTACGCAGAGAGGACTTGGGTGCTCAGTTCTTCAAGCTCTGAAGGCTTGAAAAAGTCTATTCTCTCATTC---------------GCTCTCGTGGGAAATTATTTTCTTCAAGCTTATACTTTTTTGGATATATCCATGTTTATGATGCAGGATCTTGTCCCTGGCATTCCTGCACTAATAAAAAGCCAGAAAAATAAAGCAGAAGACGCCTTCAAGGCGGTAGAGATTGAGCTTGGATTAATATATGATATGCTTTACACTAAAGCGCCCCTGGTTTACTCTCGT---GCGTTTATTACTTTCCAAATCCTGATTTACAAGCATGCCTACTCAACTATTATTACAATCACGTATTTATTGTTTGTGGCCGCTGTTTTTCTCGAGTTTTATGCTTTTTTATGCCTTGTTTTCTCTGAC---------GATGAAGGATGGAATGTCCAGAATAGTGCTATTTATTCTCAGATAAGGACGTTAACTAGAAGCGAGAGGTGGTCGAGATCCATAGCACAGCATGACCTGATAAGCTGTTGCATTGAAAACAGGCCACTTGGATTGAAATCGCTGGGAATCAAT---GAAAAGATGAGGCAGATGTTTGTGCATCGGGTAGATATGAAT------------------------------------------------------------------------------------------------------------------------------------------------------------------------------------GAAACAAGCAGATGTCTATCTGAATACATGATGTATCTT------------------------------CCAAATCTCTCTAAAGGAACC---------------------------------------------------------------------------------------------------------------------------------------------------------------------------------------------------------------------------------------------------------------------------------------------------------TTTCAAAGTCTCTGGAAAATAGCAAAGTCAGTGGTAATCGGTGGGGAAAAGCTCGCCAGGCAATTGCGTTTATTGGGATTGGAGAAGCGATGGGAG---------------------------------------------GCTTATGCAGCAGCTCATTGTTCATGGAAAGAACATACTCATCAACTGATCAGAAGAGGTGGAGAGTTA------------CTCACT------------------------------CATCTACATCTTGGCTTG------------------------------------------------------------------------------------------------------------------------------------------------------------------------------------------------------------------------------------------------------------------------------------------------------------------------------------GTAAGTATACCAAAAAGCTCTCTCAACTGCATTTCTTGTTCTTCATTTTATCAA------------------------
>POPTR_0015s11930.1
------------------------------------------------------------------------------------------------------------------------------------------------------------------------------------------------------------------------------------------------------------------------------------------------------------------------------------------------------------------------------------------CTTAAAAATTTTCCTGAAGAAGTCATAAATTTGTGGAACAATGGGGAGATTCGAGGAATGGTT---------------------------------------------------------------------------------------------TTGCTT------------------------------------------------------------------------------------------------------------------------------------------------------AGTCTCTTACTACAAACCATCCTCATCGTATTTGGTTCTCGGCGAAAGACCATTGCCAGAAGCTGGATCAGGATTCTCGTTTGGTCTGCATACCTATCAGCAGAC------------------------------------------------------------AATCTAGCCAGGAGCCAAGGATATTCA---GGTTCAAAAAAAGCAAATTCCATCCAGGCATTTTGGGCACCTTTTCTACTCCTGCACCTTGGTGGCCCAGACACAATCACAGCATACTCGATTGAAGAGTTGTGGTTAAGGCACGCACTTGGTCTTGTAGTCCAAGTCGGAGTGGCTTTTTATGTCTTCTCGAAGTCTTGGCCTAGCGGTATCCTCACTTTCATAGCAATCCCGATTGTCGGCATTATAAAGTACGCAGAGAGGACTTGGGTGCTCAGTTCTTCAAGCTCTGAAGGCTTGACAAAGTCTATTCTCTCATTT---------------GCTCTCGAGGGAAGTTATCTTCTTCAAGCTTATACTTTTTTGGATATATCCATGTTTATAATGCAGGATCTTGTCCCTGGCATTCCTGCACTAATAAAAAGCGAGAAAAATTCAGCAGAAGGCGCCTTCAGGGTGGTAGAGATTGAGCTTGGATTAATATATGATATGCTTTACACTAAAGCGCCCCTGATTTACTCTCGT---GCGTTTATTACATTCCAAGTCCTGATTGACAAGCATGCCTACTCAACTATCATTACAATCACGTATTTATTGTTTGCGGCCGCTGTTTTTCTCGAGTTTTATGCTTTTTTATGCCTTGTTTTCTCTGAC---------GATGAAGGATGGAATGCCCAGAATAGTGCTTTTTATTCTCTGATAAGGAAGTTAACTAGAAGCGAGAGGTGGTCGAGATCCATAGCACAGCATGACCTGATAAGCTGTTGCATTGAAAACAGGCCACTTGGATTGAAATCGCTGGGAATCAAT---GAAAAGATGAGGCAGATGTTTGTGCATCGGGTAGATATGAAT---------------------------------------------------------------------------------CAGAGGGGAGATGGTGAAAAAAAGGGACTGTTACAGAAAAGCATTCTTGTTTGGCATGCAACAGAGATTTGTTATTGT---------------------AAAACAAGCAGATGTTTATCTGAATACATGATGTATCTT------------------------------CCAAATCTCTCTAAAGGAATC---------------------------------------------------------------------------------------------------------------------------------------------------------------------------------------------------------------------------------------------------------------------------------------------------------TTTCAAAGTCTCTGGAAAATAGCAAAGTCAGTGGTAATCGGTGGGGAAAAGCTCGCCAAGCAATTGCAGCCATTGGAATCTAAGAAGCGATGGGAG---------------------------------------------GCTTATGCAGCAGCTCATTGTCCATGGAAAGAACATACTCATCAACTG---AGAAGAGGTGGAGAGTTA------------CTCACT------------------------------CATCTACATCTTGGTTTG------------------------------------------------------------------------------------------------------------------------------------------------------------------------------------------------------------------------------------------------------------------------GAAAAGTACGCGAAAGGTATTATAGACATGTCAATGTCAAGACCCGTCGAGGTACGATAC------------------------------------------------------------------------------
>POPTR_0088s00260.1
---------------------------------------------------------------------------------------------------------------------------------------------------------------------------------------------------------------------------------------------------------------------------------------------------------------------------------------------------------------------------------------------------------------------------------------------------ATGGTACAGCCAAAGGATTCCGAGCTATACAAGCCAGTATTGATGGAGTCTTACACCTCACCAGGGGCTTCATATACTGCAGTAGTTTTCTGGTTTGAATTGCTAGTAGTCGCATTGAGGTTCAAGTGTAGTCTTACACATCATCAGGTTAAGATGCAAAATTCCACTGATGCAAGGCAGAAATTCATTAGCAGTAAATGGGAAAGAAAAGGAGAAAAGGCAACTAATTTAAAGTCTCTTGATTCAAGCAGCATCTCTTTATTACTA---------------------------------------------------------------------------------------------TTTAGCATCTCTTCATTGCTTTGTACCCAAGCCAAGTACCAAATTCTTACTTGTACATACAATCTAGCCAGGAGCCAAGGATATTCA---GGTTCAAAAAAAGCAAATTCCATCCAGGCATTTTGGGCACCTTTTCTACTCCTGCACCTTGGTGGCCCAGACACAATCACAGCATACTCGATTGAAGAGTTGTGGTTAAGGCACGCACTTGGTCTTGTAGTCCAAGTCGGAGTGGCTTTTTATGTCTTCTCGAGGTCTTTGGGTAGCGGTATCCTCACTTTCATAGCAATCCCGATTGTCGGCATTATAAAA------------------------------------------------------------------------------------------------------------------------------------------------------GATCTTGTCCCTGGCATTCCTGCACTAATAAAAAGCGAGAAAAATTCAGCAGAAGGCGCCTTCAGGGTGGTAGAGATTGAGCTTGGATTAATATATGATATGCTTTACACTAAAGCGCCCCTGATTTACTCTCGT---GCGTTTATTACATTCCAAGTCCTGATTGACAAGCATGCCTACTCAACTATCATTACAATCACGTATTTATTGTTTGCGGCCGCTGTTTTTCTCGAGTTTTATGCTTTTTTATGCCTTGTTTTCTCTGAC---------GATGAAGGATGGAATGCCCAGAATAGTGCTTTTTATTCTCTGATAAGGAAGTTAACTAGAAGCGAGAGGTGGTCGAGATCCATAGCACAGCATGACCTGATAAGCTGTTGCATTGAAAACAGGCCACTTGGATTGAAATCGCTGGGAATCAAT---GAAAAGATGAGGCAGATGTTTGTGCATCGGGTAGATATGAATGGTAGTTTTATTTTCGAACATCTTCGAAAGAAAGCCAAGGAGATGAAGGAAGATTTT---AAATTCAGAAGTAAAATAATACAGAGGGGAGATGGTGAAAAAAAGGGACTGTTACAGAAAAGCATTCTTGTTTGGCATGCAACAGAGATTTGTTATTGT---------------------AAAACAAGCAGATGTTTATCTGAATACATGATGTATCTT------------------------------CCAAATCTCTCTAAAGGAATC---------------------------------------------------------------------------------------------------------------------------------------------------------------------------------------------------------------------------------------------------------------------------------------------------------TTTCAAAGTCTCTGGAAAATAGCAAAGTCAGTGGTAATCGGTGGGGAAAAGCTCGCCAAGCAATTGCAGCCATTGGAATCTAAGGAGCGATGGGAG---------------------------------------------GCTTATGCAGCAGCTCATTGTCCATGGAAAGAACATACTCATCAACTC---AGAAGAGGTGGAGAGTTA------------CTCACT------------------------------CATCTACATCTTGGTTTG------------------------------------TTATTTTTTAAAGATTGTTTTATT------------------------------------------------------------------------------------------------------------------------------------------------------------------------------------------------------------------------------------------------------------------------------------------------------------------------------------------------------
