# Supplementary material for: Impact of recurrent gene duplication on adaptation of plant genomes
Source: BMC Plant Biol. 2014 May 31;14:151. doi: 10.1186/1471-2229-14-151 (PMC4049390; doi:10.1186/1471-2229-14-151)
Supplement: Additional file 4 — Contains the cleaned alignments of the clusters with codons under selection. [file 1471-2229-14-151-S4.zip › 4437544801233534_add4/Additional_file_4/Poptrcluster45_large_aligned.fasta]

>POPTR_0016s01380.1
---------------------GATATCAACAACTTGTCCAAACGTGCTCAAGAATTGTGGAATGAATGGGAGATTCGCTCACTGATTTTGTTAAGTCTCTTTCTCCAAATCTTGCTCATCGTCATTGGAAATCGGCGGAAGTACCACACTCGAATCGTACTTGGAGGCCTTGTCTGGATAGCATACTTGTCCGCGGATTGGGTGACGACTTATGCATTGAGTAGTGTTTCCCGTAGCCAAGGAGGTTCGGGAACAAATTGCATCAATATTCCAGCATTTTGGGCACCAATTCTCCTTGTACACCTTGGTGGCCCTGACACTATTACTGCTTATGCACTGGAAGAC---AACGAATTGTGGTTACGGCACCTTCTCCAGCTAGCAATTCAAGCTACAACTTCTTATTCCCTGTTCAAATCA---GGTAAGGATCCACTCATATATATAGCCATTCCCATCTTTGTTGCTGGAATTACCAAGTATGGAGACAGGGTTTTGGTTCTC------------------AGGGACATCCAAAGT------------------------------------------------------------------------------------------------------------------------GAAGAAGTGGATACTTTCGTT---------------------------------------TTTGAGGCTGTGTATCTCCAAATGTTCAAGATATTTTATGCAGATCTC------------------------------------------------------------------------------------------------CATATGGCAAGCTATCGTATCCTGAGTAGCAAGAAAGCCACAGAAGCCTTCAAAGTGATAGAAGTCGAGTTGGGATTGATGTACGATGTGCTTTTTACAAAGGTG---ACAAGTGTTTGTTCA---ACGCGTACTATTCTTCGCTCCATCAGTTTCCTGTCTTCTGCTTCTGCATTGGTCGCGTTCTCGTTG---ATGGTCGCGAACAAGTGTGCCTATACAGAAACCGAGGTAATTATATCATACATCTTGCTGGGAGGAGGAGTTGTTCTTGAGATATATGGATTCATAATGCTTCTCTTATCTGAATGGGCTATGTTTCGGCTTAGCTTGAAAAATCCT---------------------------------------------------TTGGCATGT---------------------TGG---GAGGTTATCAGTGACGAATTAAAAGAATTAATTTGGGAATACAAAGACAAACGTTCGAGATAT------------------------------ATGCCTTATCCTGATCCTGGCATG---------------GAGATATTGGCAGAGAGAGGTGATCATGTGCTGAAAAAGATGGGA---TGCCTTGAA---GAATTTCGTTGGGCTGTGGTTGAA---ATAGACTTTCATGGGAGCCTCCTTTTATGGCACATTGCCACTGATATTTGCTATCATGATGAT---------------------------------------AATCAACTT------TCCTTATCTAATTACATGTTGTATCTTCTAAGTGAACGTCCAAATATGCTGCCTAAAGGGATTGGTCAGGCATAC---------------------------------------------------------------------------------------------------------------------------------------------ACCGGCATTAGATCG------------------------------TCAATGCTACAT---------------GATGCTTGCAAGCTCGCCAAGGAATTATCTCTGGAGACGAAGAAGTTGACCAATGAACAAAAGTGGAGGATGATAAGTAAAATATGGGTGGAGATGAATTGTGGATGGAAAGAGCAT---GAGCAGTGT------------------------------------------------------------TCCAGGGAAGCTCAAAATCCG
>POPTR_0021s00730.1
ATG------------------AACGTTTATGGTTTATCTGAACAAGTTAAGGAATTGTGGAATGAATGGGAGTTCCGTGCCTTGATTTTGCCAAGTCTCTCTTTGCAAATCTTTCTCGTCTTCTTCAGAAGAAAACGAAAGCACGTAGCTGCAGCCTGGCTCCGGAATTTTATTTGGTTAGCATACTTATCGGCAGAGTGGGTGGCAACT------CTTTGCCCGTATCCAAGGAGCTTTGATGGTGCC---------------------------------------------------------------------------------------------------------------------------------------------------------------------------------------------------------------------------------------------------------------------------------------GTCCTACAT------------------------------------------------------------------------------------------------------------------------GAAGAAGTCCAGCGTCTAGCT---------------------------------------TTCCAGGTTGTGCATCTCCAAATTTCGAAGATGTTATTTACCGATTAC------------------------------------------------------------------------------------------------CACATGACCAGCTATCTTATTCTGAGTAGC---AATGCTGCTGACGCCTTCAGATTGATAGAGGTAGAGTTGGGATTCATGTTCGATGCACTTTATACTAAGGTGATCACAGGGCTTTGTTGG---CAAGGCTTCCTTCTCCGTGCAATCAGCTGTTCATCTTCCATTGCTGCATTACTTGCATTCGCAAGA---ATGACCATAAACTGTCATGCTTATTCAACAACCAATATAGTTGTATCATACTGCTTGCTCGTTGGAGCCGTTCTTCATGAGATATATTCGGTCGTTTTTCTTCTTTTCTCTGACTGGGTTATGCTTTGGCTTAGCAAG------------------------------------------------------------------------------------------AGG---GAGAGAGTGGATTTGCAATTGAAAGACGCCATCTTTAATTACTTACAGAAACGTTTAAGATTC------------------------------ATACCGCTGCCCGATCCTGGCATG---------------GAGATATTGGCAGAGAGAGGTGATCAGGTGCTTAGGACAGAGAGA---TGTCTTGAAGGAAAGTTTCGTAGAAGTACGGTGGAA---GCAGACTTTCGTGAAAGCCTGCTGCTGTGGTACATTGCCACCGATATTTGTTACTATGACGAT---------GGTGCTTAT------------------------------------TCCTTGTCTAATTATATGCAATATGTCCTAACTGATTATCCGTTAATGCTACCAAAAATGATT---------------------------------------------------------------------------------------------------------------------------------------------------------GAAGGGAAT------------------------------------------------------------------------------------------------------------------------------------------------------------------------------------CTC------------------------------------------------------------------------------------------
>POPTR_0006s01250.1
---------------------GATGTGGATGGTTTATCTGTACGTGTTGTCGCATTGTGGAACGACTGGCAGCTTCGCTCAATGATTTTGCTAAGTCTCTGGCTGCAAATTTTCCTCACCATCGCTGGCGGTCGACGAAAGTATACAGCCGGAATCTGGCTTGGGACGCTGGTTTGGCTAGCATATACGTCAGCTGACCCGTTGGCAACTCTTTCATTGGGTACAATTACTCGCAATCAAGGGGGTTCCAATTGTAAC------ATCACCCCGGCATTTTGGTCATCGATGCTCCTTGTCCACCTTGGTGGCCCTTACACCTTTACTGCCTATGCAGTAGAGGAC---AACGAACTGTGGTCGAGGCATGTGCTTCAGCTATTAACGCAACTTATGTCCTTTTATGCATCATTGAGGTCATGGAGCATGGATCCGCTCAGATATTTAGCCATTCCTATCTTTATTGCCGGAATCATGAAATATGGGGAGAGGGTTTTGGTTCTT------------------AGAGAGTCCGCAAAC------------------------------------------------------------------------------------------------------------------------GAAGAAAGGAAGCTTCTA------------------------------------------TTTGAGGCAAAACATCTCCGAATTTTGAAGTTACTATATGGAGATTAC---------------------------------------------------------------------------------------------ACTCATATGAGCAGCTATAATATCTTGAAGAGG---TCTGCTGCCAAAGCATTCGAGTTGATAGGAGTGGAGTTGGGTTTCATGTTTGATGTCCTTTTCACCAAGGCGATGACTGGGGTTGGCTGGCGGCCTCGCCTCTTTCTCCGCTCCATCAACTTTCTACTCTCTGTCTCCGCATTACTTGCATTCTGGATA---ATGGCCAGAAACTCCAAAGCCTATTCCGAAATTGATATCACTATATCATACTTGTTGCTAGGAGGAGCTGTTGTTCTTGATATATACTCAGTCATTTGGATGCTTCTCTCTGATTGGACTATGCTTTGGCTTAGCAAGAGGGAGCCACGGTGGCTG---------------------------------------------------AAGGGTCACAACTTTCGGAGATGGAAAGAGGATGTGGATTGTTATTTAAAGGAATTGATCTTCGAACGTTTAGATATGCGTTCAAGATAC---------------------------------------------------------------------ATGATATTGGCAGAGAGAGGTGATCATGCACTCAGAAGAAACGGA---TGCTCTGAA---AAATTTCGTTGGTCTGTGGTTGAT---ATAGACTTTCATGAAAGCTTCCTATTATGGCACATTGCCACTTGGTTTTGTCACGTAGGCCAT------------------------------------------------------TCTTTAGCTAGTTACATGTTGTATCTTCGGAGTGATATGCCGTTTATGCTACCTAAAGAGATGGGTGAAGCATAC---------------------------------------------------------------------------------------------------------------------------------------------------------------------GTAGAAGCCACTTTT------TCAGTGCTATCT---------------GATGGTCGCAACCTCGCCAGTGCATTGTTGCTGGAGACA---GGGTGGTCAGATGAAACAAAATGGGAAATGATATCTCAAGTGTGGGTGGAGATGCATTGTGGATGGAAAGAGCAT---GAGCAGTGT---------------------------------------------------------------------------------
>POPTR_0006s01260.1
------------------------------------------------------------------------------------------------------------------------------------------------------------------------------------------------------------------------------------------------------------------------------------------------------------------------------------------------------------------------------------------------------------------------------------------------------------------------------------------------------------------------------------------------------------------------------------------------------------------------------------------------------------------------------------------------------------------------------------------------------------------------------------------------------------------------------------------------------------------------------------------------------------------------------------------------------------------------------------------------------------------------------------------------------------------------------------------------------------------------------------------------------------------------------------------------------------------------------------------------------------------------------------------------------------------------------------------------------------------------------------------------------------------------------------------------------------------------------------------------------------------------------------------------------------------------------------------------------------------------------------------------------------------------------------------------------------ATGTATCTTTGGAGTGATATGCCATTTATGCTACCTAAAGAGATGGGTGAAGCATGC------------------------------------------------------------------------------------------------------------------------------------------------------------------------------------------TCAGTGCTATCT---------------GATGGTCGCAACCTCGCCAATGATTTGTTCCTGGAGACA---GGTTGGTCAGATGAAGTGAAATGGGAAATGATATCTCAAGTGTGGGTGGAGATGCATTGTGGTTGGAAAGAGTAT---GACCAGTGT---------------------------------------------------------------------------------
>POPTR_0006s01280.1
---------------------AATCTGTATAATTTTTATGGACGTGTTATCGAATTGTGGAACGGATGGGAGCTTCGAGCAATGATCTTGCTGAGTCTCTCGCTGCAAATTTTCCTGACCATCACTGGCAGTCGACGAAAGTATACAGCCGGAATCTGGTTCGGGATGTTTGTTTGGCTAGCATATTTGTCAGCAGATTGGTTTGCAACTATTACTTTAGGTATTCTTGCTCGTAGCCAAGGGGGTTCAGAATCCAAAGGTACCTTCATCCCGGCATTCTGGGCACCGATGCTCCTTGTGCACCTTGGAGGCCCTGACACTATTACTGCCTATTCAGTAGAGGAC---AACGAATTGTGGTCGAGGCACTTGCTTCAGCTATTAACCCAACTAGTGGCCTTTTATGTTTCGTTGAGGTCATGGAGCAATGATCCGCTCATATATATAGTCATTCCCATCTTTGTGTCTGGAGTTATCAAATATGGAGAGAAGATTTGGGTCCTC------------------ATGGACTCAGCAAACGAAGCAGGCATACATGTACGAAGGCAAATATATCCGGAAATTTTGCTCCACCAAAAGTTGGATGATATTTTGCCTCAACTTTATGAAATTTTGATCACGGAACTGGGCATAGATCGCCTTAAGCAAATGTTGGGCATA---------CGCATTGTTGAAATGTTGGGCACAGAAGGGTTC---------------------------------------GCTGATTAC---------------------------------------------------------------------------------------------GTTCATAGGATCAGCTACGGTATCTTGCAGAGC---GATGCTGCTGGAGCATTCAAATTGATAGAAGTTGAGTTGGGGTTCATGTTCGATGTACTTTTCACCAAGGTGATGACAACCGTTTGTCCGAGACCACGCATCATTCTCCGCTTCATCACCTTTCTGTCCTCTGTCTCTGCATTAGTAGCATTCTCATCA---ATGACCAGAAACTCGCATACCTATTCCAAAATTGATATTATTGTAGCATACTTGTTGCTGTTCGGAGCTACTGTTCTGGAGATTTACTCGGCCATTTTGATGATTTTCTCCGATTGGGGTATGCTTTGGCTTAGCGATAGGAAGCCACGGTTGCTA------------------------------------------------------------------------TGG---GAGGATGTTGGTTGTGATTTAAAGGAATTGATCTTCAAACGTTTAGATATGCGTTCAAGATGC---------------------------------------------------------------------AAGTTATTGGAAGAGAGAGGTGATCATGCCCTCAGAAGTAAGGAT---TGCCTTGAA---AAATTTGAATGGTCCGTGGTTCTT---AAAGACTTTCATGAAAGCTTCCTCATATGGCACATTGCTGTTAATACTTGC---GTCGGCCAG------------------------------------------------------TCATTATCTCGTTACATGATGTATCTATGGAGTGATTTGCCTTTTATGCTACCCAAAGAGTTGGGCGAACCATAC------------------------------------------------------------------------------------------------------------------------------------------------------------------------------------------TCAGCACTATCT---------------GATGGTGACGAGCTTGCCAAGTCATTGTTGCTGCAGAGT---------------GAACAGAAATGGGAAATGATAAGTGAAGTTCTGGTAGAGATGCAATGTGGATGGAAAGAGCAT---GGACAGTGT---------------------------------------------------------------------------------
>POPTR_0006s01270.1
---------------------AATTGGTATAATTCTTATGAATGTGTTATCGAATTGTGGAACGAATGGGAGCTTCGCGCAATGATTTTGCTAAGTCTCTCGCTGCAAATTTTCCTCATTGTCACAGGTCATCAACGAAAGTATACAGCCGGAATCTGGTTCGGGATGTTTGTTTGGCTAGCATATTTGTCAGCAGATTGGTTGGCAACAGTTACATTGGGTATTCTTGCTAGTAGCCAGGGGGGTTCAGAATCCAAAGGTACATTCATCCCGGCATTTTGGGCACCGATGCTCCTTGTACACCTTGGTGGTCCTGACACTATAACTTCCTATTCAGTAGAGGAC---AACGAAATGTGGTCAAGGCACTTGCTACAACTATTAACCCAACTTGTGGCCTTTTATGCATCGTTTAGGTCATGGAGCAAGGATCCGCTCATATATGTAGTCATTCCCATCTTTGTTTCTGGAGTTATCAAATATGGAGAGAGGGTTTTGGTCCTC------------------AGGGACTCTGTAAAC------------------------------------------------------------------------------------------------------------------------AAAGAAAGAGTGGCTCTA------------------------------------------TTTGAGGCCAAATATCTCCGAACTTCGAAGTTAGTATTTGCGGATTAC---------------------------------------------------------------------------------------------ACTCATACGAACAGCTATCATATGTTGAAAAGA---AATGCCGTTGAGGCATTCAAATTGATAGAAGTTGAGGTGGGGTTCCTGTTTGATTTACTTTTCACCAAGGTGATGACAACAGTTTGTTGGAGACCACGCATCATTCTCCGCTTCATCAACTTTCTGTCCCCTGTTTCTGCATTAATAGCATTCTCATCA---ATGACCAGAAAGTCCCATACCTATTCCAAAATTGATATTATTATATCATTCTTATTGCTGTTTGGAGCTGTTGTTCTAGAGATTTACTCGGCCATTTTGATGTTTTTCTCTGATTGGGCTATGCTTTGGCTTAGCAAGAGGAAGCCACGGTTGCTA------------------------------------------------------------------------TGG---GAGGTTGTTGTTGATGATTTAAAGGAATTGATCTTTAAACGTTTAGATATGCGTTCAAGATGC---------------------------------------------------------------------GACATACTGGAAGAGAGAGGTGAGCATGCACTCAGAAGTAAGAGA---TGCGATGTA---AAATTGCAACGGTATCTGGAACAA---ATAAACTTTCATAATAGCTTGCTAACATGGCACATTGCTGTTAATAATTGT---TTCGACCAG------------------------------------------------------TCTTTATCTCGTTACATGATGTATCTATGGAAGGACTTGCCGTTGATGCTACCTAAAGCGTTGGGTGAACCATAC------------------------------------------------------------------------------------------------------------------------------------------------------------------------------------------------CTATCCTTTCGCGTGCGGGATGATGCTGAGAAGCTCAGCAAATTATTGTGGCAGCAGGAA---AGTTGGTCAGTTGATGAGAAATGGGAATTGATAAGTGAAGTGTTGGTAGAGATGCAATGTAAATGGAAAGAGCAT---GGGCAGTGC---------------------------------------------------------------------------------
>POPTR_0006s01380.1
---------------------GGTTTAGTATATTTGTCCCAAGATATTGAAGAACTATGGAATGAATGGCAGATTCGCTCATTAATGTTACTTGGTCTCCTTCTTCAAATCATCCTCACCATTTTAGGAGAACAACGGAAGTATACTGTTGGG------CTCGGGGATTTTCTTTGGTTAGCATACTTGTCCTCAGATTCGGTGGCAATCTTTTCATTGGGCATCCTTGCTCGC------------AGCGTAGCCAAC------TTGATTCCAGTGTTTTGGGCACCACTCCTTCTAGTTCACATTGGTGGCCCTGGAACTATCTCTGCTTATTCAATGCATGAACTCGACAAATTATTGATAAATCACCTTCTTCAGCTAGTAACCCGAGTTGTTGTTGGTTATGTCTTGTTCAGG---TTG---GAAAATGCCTTCATGTTGGTAGCCATTCCCATCTTTATTTCAGGAATGATCAAGTATGGTGAAAGGATTTGGGTTTTCAACAAGGAATCCAATAAC------------------------------------------------------------------------------------------------------------------------------------------------------------------------------------------------------GAGGTCAGCTATCTTAAAACGTCTAAGATGCTGTTCCAAAATCTT------------------------------------------------------------------------------------------------CAAAGAATCACCTATGATTTGGTTTCTGAA---AACGCCGAGGAAGCCTTCCAGTTGACAGAAATTGAGCTGGGACTCAAGTATGATCGCCTTTATTCGAAGGTG---GCAACGGTTTCCTGG---CCTCGCTTCATTATCCGCTCAGTCACTTTCTTATCCTCTATTTTTGCTTTAGTTTCCTTCTCAATA---ATGATAAAGAGCAAGAGTGTCTATTCGAAAAACGATAGAATTATATCTTACGTGTTGCTGAGTGGAGTTGTCTGCCTTGAAAGTTACTCTATCATTGGGCATCTCTTTTCCGACTGGACTATGATTTGGCTTATTAGG---GAAAAACTGTTACTA---ATAAGTTCTCTATCAAAGAAACCAGTGAACAAGCTTCGT------------------------------AGG---GTGGATGCGGACAAGGATTTAAAAGAATTGATCTTCAAACAAATGGATAAACGTACAAGGTACCGTTTAAGGTACGAACGTTCAAAGAACGGT------------------------TTCCCTGTCCTCCTTAAGCTATTGGAAGAGAGAGGTTGCAATTCGCTTCAAAGCAAGGGT---TGTTTCCGT---GAATTGGGATGGAGTGTGGATGAT---GCAGAATTCAGTCATAGCCTCCTCACTTGGCACATTGCTACTCATGTTTGTTACATTGACGAT------------------AACGGTTTTGTGAATTATCAA---------------TCATTATCTAACTACATGTTGTATCTCCTGGTTCAGTGTCCAAATATGTTAGCGATAGAGCTCAGCGGAACA------------------------------------------AATCATAAAGAAGCG---GAGAACCACATTCCCATGGATAAATTGGATGCATTA---------------------------------------------------------------------------------------------------------------------------------------------------TCATCGGAGTTA---GGTTGGCCAAATGAAAAGAAATGGGAAATGATAAGTGAAGTGTGGGTGGAAATGCATTCTAGATGGAAGGAGCAT---AAGCAATGT---------------------------------------------------------------------------------
>POPTR_0006s01390.1
---GACGCGTCGTCAAAGATT---TTATCCCATTTGTCTCAAGATATTGTAGATGTATGGAATGAGTGGCAGATGCGGTCACTAATGTTACTCAGTCTCTTTCTGCAAATCTTCCTCTCCATTTTTGGAAAACGACGGAAGTTCTCTACTGCACGCTGGCTTGGGCCTTCTCTTTGGCTAGCATACTTGTCAGCAGATTGGGTGGCAACTTTTTCATTGGGTATCCTTTCTCGC------------AGCGAAGCCGAC------TTGATTCCAGTATTTTGGGCTCCAATCCTTCTTGTTCACCTTGGTGGCCCTGGAACTATTACTGCTTATTCAGTGGATCGAGTCAACATATTATTCCTAAGTCGCCTTCTTCAGCTAGTAACCCAAGTTGTGGCTTGTTATGTCTTGTTCCGG---TTAAGCCAGAATGCCATCACGTCGGTAGTAATTCCCATCTTGATTTCAGGAATTATCAAGTATGGTGAAAGGATTTGGGTTTTAAGCCACGAAGACAATAAT------------------------------------------------------------------------------------------------------------------------------------------------------------------------------------------------------GAGGTCGGATTTCTTCAAGCGCTCCAGACACTGTTAAACAATTTT------------------------------------------------------------------------------------------------CAAAACTTCACCTATGAGTTGGTTTCTGTA---AAAGCCGAGGAAGCCTTCCAGTTGATAGAAGTTGAGCTGGGATTCAAGTATGATCGGCTTTATTATAAGGTG---ACAATGATTTCCAGG---CTTCGTATCATTCTCCGCTCTATCACCTTCTTATCCTCTATTTTTGCTTTAGTTTCCTTCTCG---------TCAAAGAGCAAAGGCGTCTATTCGATAAACGATAGGATTATTTCTTACGTGTTGCTGATTGGAGTTGTCTGCCTAGAAAGTTACTCTATTATTGTGCATCTCTTGTCCGACTGGGGTATGATTTGGCTTAGCAGATCA------------------ATAAGGGCTCAATCAAACAAACCAGTGAGCAAAATTCTT------------------------------AGG---GAGAAGGTGGACAAGGAATTAAAGGAATTGATCTTCAACCAATTGGATAAACGTTCAAGGTAC------------------------------------------------------TTCAATATCCTCGAGAAACTATTGGAAGAGAGAGGTTTAGAGGTGCTTCGACGCAAGCATATTTGCTTTGAT---AGATTTGGATGGAGTGTAGCTGGTACTGTAGAATTCATTCATAGCCTCCTCACTTGGCACATCGCTACTCATGTTTGTTTCTCTGATGAT------------------AATGCTTTTGACAAGACTCGA------------AGCTCATTATCTAATTACATGTTGTATCTCCTGGTTAATTGTCCAACTATGTTAGCGACACAGCCAAGCGAAACACATGCTGATACTAGAATTCATTTGCGTCGTCTCCTTTCCAGGAATCGTAAAGATGTGATCAAGCGCAACATT---------CCCTTGGATGGATTAGTGAATGCATTTTTCAAAAATTTGCTTGAAAGGCCGTCTCCCATGTTA---------------------------------------GAAATGTCAGCCCTACTA---------------GATGGTTGCATGCTTGGTGTGTCATTGTCATTGGAGACA---GGTTGGTCAAATGACAATAAATGGGAAATGATAAGTGAAGTGTGGGTGGACATGCATTGTAGATGGAAGGAGCAC---AAGCAATGTGGT------------------------------------------------------------------------------
>POPTR_0006s01400.1
---GACGCGTCGTCAAAGATT---TTATCCCATTTGTCTCAAGATATTGTAGATTTATGGACTGAATGGCAGATTCGGTCATTAATGTTACTCAGTCTCTTTCTGCAAATCTTCCTCTCCATTTTTGGAAGACTACGGAAGTTTTCTACTGCACGCTGGCTTGGGCCTTCTCTTTGGCTAGCATACTTGTCAGCAGATTGGGTGGCAACTTTTTCATTGGGTATCCTTGCTCGC------------AGCGAAGCCGAC------TTGATTCCAGTATTTTGGGCTCCAATCCTTCTTGTTCACCTTGGTGGCCCTGGAACTATTACTGCTTATTCAGTGGATCGAGTCAACAAATTATTCCTAAGTCGCCTTCTTCAGCTAGTAACCCAAGTTGTGGCTTGTTATGTCTTGTTCCGG---TTAAGCAAGAATGCCATCACGTCGGTAGTAATTCCCATCTTAATTTTAGGAATTATCAAGTATGGTGAAAGGATTTGGGTTTTGAGCCACGAAGACCATAAT------------------------------------------------------------------------------------------------------------------------------------------------------------------------------------------------------GAGGTCAGATTTCTTCAAGCGCTCCAGACGCTGTTAAAAAATTTT------------------------------------------------------------------------------------------------CAAAGAATCACCTATGATTTGGTTTCTGTA---AATGCCGAGGAAGCCTTCCAGTTGATAGAAGTTGAGCTGGGATTCAAGTATGATCGGCTTTATTATAAGGCG---ACAATGATTTCCAGC---CTTCGTATCATTCTCCGCTCTATCACCTTCTTATCCTCTATTTTTGCTTTAGTTTCCTTCTCG---------ACAAAGAGCAATGGCGTCTATTCGAGAAACGATAGGATTATTTCTTACGTGTTGCTGATTGGAGTTGTCTTCCTTGAAAGTCACTCTATTATTGTGCATCTCTTGTCCGACTGGGGTATGATTTGGCTTAGCAAATCA------------------ATAAGTGCCCAATCAAACAAACCAGTGAACAAAATTCTT------------------------------AGG---GAGAAGGTGGACAAGGAATTAAAAGAATTGATCTTCAAACAACTGAATAAACGTTCAAGGTAC------------------------------------------------------TTCATTGCCCTCGAGAATCTATTGGAAGAGAGAGGTTTAGAGGTGCTTCGAAGCAAGCAT---TGCTTTGAT---GGATTTGAATGGACTGTCGCTGGT---GTAGAATTCATTCATAGCCTCCTCACTTGGCACATTGCTACTCATGTTTGTTACTTCAATGAT------------------AATACTTTTGACAAGACTCGA------------AGCTCATTATCTAATTACATGTTGTATCTCCTGGTTAATTGTCCAAATATGTTAGCGACAGAGCCCAGCGAAACACATGCTGATACTAGAATTCATTTGCGTCGTCTCCTTTTCTGGAAACATAAAGATGTG---AAGTGCAACATTACCTTGGATGCATTGGATGCATTAGTGAAAGCATTTTTCTATGAATTGCTTGAAAGTCCGTCTACCATGTTA---------------------------------------GAAATGTCAGCCCTACTA---------------GATGGTTGCATGCTTGGTGTGTCATTGTCATTGGAG---------TGGTCAAATGCCAAGAAATGGGAAATGATAAGTGAAGTGTGGGTGGACATGCATTGTAGATGGAAGGAGCAT---AAGCAATGTGAT------------------------------------------------------------------------------
>POPTR_0006s01430.1
---------------------------------------------------------------------------------------------------------------------------------------------------------------------------------------------------------------------------------------------------------------------------------------------------------------------------------------------------------------------------------------------------------------------------------------------------------------------------------------------------------------------------------------------------------------------------------------------------------------------------------------------------------------------------------------------------------------------------------------------------------------------------------------------GCGCGTACGGCGCGTTGGTGCGCGTGGGCAGTCTGGGCGTCTGCGCGTGTGGGCGCGTGCGGGCATGCAGGACGTCGGTTCTTCGCCGGATTG---CAAAAATTCACCTATGATTTGGTTTCTAAA---GAAGCGGAGGAAGCCTTCCACTTGATAGAAGTTGAGCTGGGATTCAACTATGATCGGCTTTATTCTAAGGTG---ACAACGATTTCCAGG---TCTCGCGTCATTCTCCGCTCTACCACCTTCTTATCATCTATTTCTGCATTAGTTTCCTTCTCAATA---ATGACAAAGAGCAATAGTGTCTATTCGAAAAATGATAAGATTGTATCTTACGTGTTGCTGAGTGGAGTTGTGTGCCTTGAAACTTATTCCATCATTATGCATCTCTTTTCCGACTGGACTATGATTTGGCTTACCAGTAGTGAAAGACTGTTACTATGGATAAGTGCTCAATCAAAC---------AACAAGCTTCTT------------------------------CGG---AAAAAAGTGGGCAAGGATTTAAAAGAATTGATCTTCAAACAAAAGGATAAACGTTCAAGGTAC------------------------------------------------------TTCACTTTCCTCAAGAATCTATTGAAAGAGAGAGGTCGCGAGGCACTTCAAAGCAAGGGT---TGCATCGGT---AAATTTGGATGGAGTGTGGATGGT---GTAGAATTCATTCATAGCCTCCTCACTTGGCACATTGCTACTCATGTTTGTTACTTATATGAT------------------AATGGTTTTCACAAGAAGCGA---------ATAAACTTATTATCCGATTACATGTTGTATCTCCTGGTTAATTGTCCAACCATGTTAGCGAGAGAGCCCAGCGAAACATATGATGATACGAGAATTCATTTGCGTCGTCTCCTTTTCTGGAATCATAAAGAAGTG---AAGCTCAACATTTCCTTGGAAGAATTGAATGCATTAGTGAAAGCCTTTTTCAAAGAATTGCTTCAAAGTCCGTCTACCGTGTTA---------------------------------------GAAATGTCAGCCCTACTA---------------GATGGTTGCATGCTTGCTGTCTCATTGTCATTGGAGAGA---GGTTGGTCAAATGACGAGAAATGGGAAATGATAAGTCGTGTGTGGGTGGACATGCATTGTGGATGGAAGCAGCAC---AAGCAGTGTGGT---------------------CCTAGCTCCCTGGGTCTGAGGTATATTACTGTGGAG---------------------
>POPTR_0006s01470.1
------------------------GCCCAATTTCTGTCTCAAGATATTGTAGAACTATGGAATGAATGGCAGATTCGGTCATTAATGTTACTCAGTCTCCTTCTGCAAATCTTGCTCACCATTTTTGGAGAACGACGGAAGTATACTAATGGACGTTTGCTTGGGACTTTTCTTTGGGTAGCATACCTGTCTGCAGATTGGGTGGCAACTTTTTCGTTGGGTATCCTTGCTCGC------------AGCGAAGCCGAC------TTAATTCCTGTGTTTTGGGCTCCAATCCTTCTTGTTCACCTTGGTGGCCCTGGAACTATTCCTGTTTATTCAATGGATCAAGCCAGCAAATTATTGATAGGTCGCCTTCTTCAGCTAGTAACCCGAGTT------------------------------------------------------------------------------ATCATCAAATATGGTGAAAGGATTTGGGTTTTGGTCCACTTATACAATAAT------------------------------------------------------------------------------------------------------------------------------------------------------------CCCTGC------------------------------------AAGGTCATATATCTCAAAACGTTCCAGATACTGTCCAAGAATTTT------------------------------------------------------------------------------------------------CAAAAATTCACCTATGATTTGGTTTCTAAA---GAAGCGGAGGAAGCCTTCCACTTGACAGAAGTTGAGCTGGGATTAAAGTATGATCGGTTTTATTCTAAGGTG---ACAAGGATTTCCAGG---TCTCGCGTCATTCTCCGCTCTACCACCTTCTTATCATCTATTTCTGCATTAGTTTCCTTCTCAATA---ATGACAAAGAGCAATGGTGTCTATTCGAAAAATGATAAGATTATATCTTACGTGTTGCTGAGTGGAGTTGTGTGCCTTGAAACTTATTCCATCATTATGCAACTCTTTTCCGACTGGACTATGATTTGGCTTACCAGTAGTGAAAGACTGTTACTATGGATAAGTGCTCAATCAAACAAACCAGTGAACAAGCTTCTT------------------------------CGG---AAAAAAGTGGGCAAGGATTTAAAAGAATTGATCTTCAAACAAAAGGATAAACGTTCAAGGTAC------------------------------------------------------TTCACTTTCCTCAAGAATCTATTGAAAGAGAGAGGTCGCGAGGCACTTCAAAGCAAGGAT---TGCATCGGT---AAATTTGGATGGAGTGTGGATGGT---GTAGAATTCATTCATAGCCTCCTCACTTGGCACATTGCTACTCATGTTTGTTACTTATATGAT------------------AATGGTTTTCACAAGAAGCGA---------ATAAACTTATTATCCGATTACATGTTGTATCTCCTGGTTAATTGTCCAACCATGTTAGCGAGAGAGCCCAGCGAAACATATGATGATACGAGAATTCATTTGCGTCGTCTCCTTTTCTGGAATCATAAAGAAGTG---AAGCTCAACATTTCCTTGGAAGAATTGAATGCATTAGTGAAAGCCTTTTTCAAAGAATTGCTTCAAAGTCCGTCTACCGTGTTA---------------------------------------GAAATGTCAGCCCTACTA---------------GATGGTTGCATGCTTGCTGTGTCATTGTCATTGGAGAGA---GGTTGGTCAAATGACGAGAAATGGGAAATGATAAGTCATGTGTGGGTGGACATGCATTGTGGATGGAAGCAGCAC---AAGCAGTGTGGT---------------------CCTAGCTCCCTGGGTCCGAGGTATATTTCTGTGGAG---------------------
>POPTR_0006s01440.1
------------------------------------------------------------------------------------ATGTTACTCAGTCTCCTTCTGCAAATCTTGCTCACCATTTTTGGAGAACGACGGAAGTATACTAGTGGACGTTTGCTTGGGACTTTTCTTTGGGTAGCATACCTGTCTGCAGATTGGGTGGCAACTTTTTCGTTGGGTATCCTTGCTCGC------------AGCGAAGCCGAC------TTAATTCCTGTATTTTGGGCTCCAATCCTTCTTGTTCACCTTGGTGGCCCTGGAACTATTCCTGTTTATTCAATGGATCAAGCCAGCAAATTATTGATAGGTCGCCTTCTTCAGCTAGTAACCCGAGTTGTGGCTTGTTATGTCTTGTTCAGG---TTAAACAACAATGTCATCACGTCGGTATTCATTCCCATCTTTGTTTCAGGAATCATCAAATATGGTGAAAGGATTTCGGTTTTGCTCCAC---------------------------------------------------------------------------------------------------------------------------------------------------------------------------------------------------------------------------------------------------------------------------------------------------------------------------------------------------------------------------------------------------------------------------------------------------------------------GTG---ACAAGGATTTCCAGG---TCTCGCGTCATTCTCCGCTCTACCACCTTCTTATCATCTATTTCTGCATTAGTTTCCTTCTCAATA---ATGACAAAGAGCAATGGTGTCTATTCGAAAAATGATAAGATTATATCTTACGTGTTGCTGAGTGGAGTTGTGTGCCTTGAAACTTATTCCATCATTATGCAACTCTTTTCCGACTGGACTATGATTTGGCTTACCAGTAGTGAAAGACTGTTACTATGGATAAGTGCTCAATCAAACAAACCAGTGAACAAGCTTCTT------------------------------CGG---AAAAAAGTGGGCAAGGATTTAAAAGAATTGATCTTCAAACAAAAGGATAAACGTTCAAGGTAC------------------------------------------------------TTCACTTTCCTCAAGAATCTATTGAAAGAGAGAGGTCGCGAGGCACTTCAAAGCAAGGAT---TGCATCGGT---AAATTTGGATGGAGTGTGGATGGT---GTAGAATTCATTCATAGCCTCCTCACTTGGCACATTGCTACTCATGTTTGTTACTTATATGAT------------------AATGGTTTTCACAAGAAGCGA---------ATAAACTTATTATCCGATTACATGTTGTATCTCCTGGTTAATTGTCCAACCATGTTAGCGAGAGAGCCCAGCGAAACATATGATGATACGAGAATTCATTTGCGTCGTCTCCTTTTCTGGAATCATAAAGAAGTG---AAGCTCAACATTTCCTTGGAAGAATTGAATGCATTAGTGAAAGCCTTTTTCAAAGAATTGCTTCAAAGTCCGTCTACCGTGTTA---------------------------------------GAAATGTCAGCCCTACTA---------------GATGGTTGCATGCTTGCTGTGTCATTGTCATTGGAGAGA---GGTTGGTCAAATGACGAGAAATGGGAAATGATAAGTCATGTGTGGGTGGACATGCATTGTGGATGGAAGCAGCAC---AAGCAGTGTGGT---------------------CCTAGCTCCCTGGGTCCGAGGTATATTTCTGTGGAG---------------------
>POPTR_0006s01420.1
---------------------GAT---------------------------------------------ACGCTTCGAATATTGATGTTACTCAGTCTCTTTCTGCAAACTATCCTCGCCATTTTTGGTCGTCGGCGGAAGTGCTTTACTGGATTCTGGCTTCGTTCTGTTGTTTGGTTAGCATACTTGTCAGCAGACTTGGTGGCAACTTTATCATTGGGTATCCTAGTTCGC------------AGCCAAACCAAC------ATGATTCCTGTATTTTGGGCTCCAATCCTTCTTCTTCATCTTGGTGGCCCGGAAACTATTACGGCTTATTCATTGGCAGAC---AATGAATTATGGCTAAGGCGCCTTGTTGAGCTAGTAATCCAAGCTGTGGCTTCTTATGTCCTGTTCAAG---TTAAGCAAGGATACAATCATATTTGTAGCCATTCCCATCTTTGTTTCAGGAATTATTAAGTATGGGGAGAGGATTTGGGCTTTC------------------------------------------------------------------------------------------------------------------------------------------------------------------------------------------------------------------------GAGGTCAGAATTGTTAAAGCGTTCCAGAAGCTGTCCACAAATTTT------------------------------------------------------------------------------------------------CAAACCAAGACCTATGAATTGGTTTCTAAG---ACTGCGGAAGAAGCCTTCCAGTTGATAGAAATAGAGCTGGGATTCCTGTATGATCGGATTTATTCTAAGGTG---ACGGAGATTTCTTGG---CTACGCGTCATTCTCCACTCCATCACCTGCTTATCCTCTATTTCTTCATTAGTCTTGTTCTCAATA---ATGACAATGAGAAAGAACGTGTATTCAAAAAACGATACGATGATATCTTACTTGTTGCTGGTTGGAGCTGTCTTGCTTGACTGTTATTTTATCACTGTGCTTCTCTTGTCCGACTGGGCTGTGATTTGGCTGACTAGT---AAAGTACCGTTACTA---GCAAGTGCTCAATCAAACAAACCATTGAACGAGCTTCGT------------------------------CGG---GTGGGTGTGGACGAGGTTTTAAAAGAATTGATCTTCATACAATTGGATAAACGGAAAAGGTAC------------------------------------------------------TTCCCTGTCCTCCTTAAGCTATTGGAAGACAGAGGTTACAATTCGCTTCGAAGCAAGTGT---TGTTTACAT---AAACTGGGATGGAGCGTGACTGAT---GTAGAATTCACTCAAAGCCTCCTCATTTGGCACGTTGCTACTCATGTTTGTTACATTGACGAT------------------AAAGGTTTTGCCAAAAAACGA------------AGCTCATTATCCAATTACATGTTGTATCTCCTGGTTTATCGTCCAGCTATGTTAGCGACAGAGCTCAGCGGAACATATGCAGAAACTACCACTCATTTGGGTCGTCTCCTTTGCAGGAATAAAGAAAAAATG---GAGCGCAACAGTACCGTAGACGAATTGGATCCGTTAATGGGTCCATTTTTCAATGAATTGCGTCTAGATCTGCCTGCCATGTTA---------------------------------------GGAATGTCAGCCCTGCTA---------------AATGGTTGCGTGCTTGCTATGTTATTGTCATTGGAGACA---GGTTGGCCAAATGAAAAGAAATGGGAAATGATAAGTGAAGTGTGGGTGGACATGCATTGTGGATGGAAGCAGCAT---AAGCAATGTGATCGTCAATGTGTCTATGAGATT---------------------------------------------------------
>POPTR_1227s00200.1
---------------------------------------------------------------------------------------------------------------------------------------------------------------------------------------------------------------------------------------------------------------------------------------------------------------------------------------------------------------------------------------------------------------------------------------------------------------------------------------------------------------------------------------------------------------------------------------------------------------------------------------------------------------------------------------------------------------------------------------------------------------------------------------------------------------------------------------------------------------------------------------------------------------------------------------------------------------------------------------------------------------------------------------------------------------------------------------------------------------------------------------------------------------------------------------------------------------------------------------------------------------ACAAGTGCTCAATCGAACAAGCCATTGAACGAGCTTCGT------------------------------CGG---GTGGATGTGGATGAGGTTTTAAAAGAATTGATCTTCAAACAAAAGGATAAACGTTCGAGGTAC------------------------------------------------------TTCCTTACCCTCCTTAAGCTATTGGAAGAGAGA------------------------------------------------------------------------GAATTCAGTCAAAGCCTCCTCATTTGGCACGTTGCTACTCTTGTTTGTTACATTGACGAT------------------AATAGTTTTGCCAAGGAACGA------------AGCTCATTATCCGATTACATGTTGTATCTCCTGGTTTATCGTCCAACTATGTTAGCGATAAAGCTCAGCGGAACATATGCAGAAACTACCACTCATTTGGGTCGTCTCCTTCGCAGGAAT------------------------------TTAGATGAATTGCATGCGTTA---------TTTCTCAAAGAATTGCTTCCAGATCCGCCTGCCATGTTA---------------------------------------GGAATGTCAGCCCTGCTA---------------GATGGTTGCGTGCTTGCTATG------TCATTGCAGACA---GGTTGTCCAAATGAAAAGAAATGGGAAATGATAAGTGAAGTGTGGGTGGAAATGCATTGTGGATGGAAGCAGCAT---AAGCCATGT---AGGAGATCTGGTCATGTCATA---------------------------------------------------------
>POPTR_0006s01460.1
---------------------GGCATTCATAAGGTGTCTGAAACTGTTGAAAGACTATGGAACGGATGGGAGCTTCGCATGGTGATGTTGCTCAGTCTCTTTCTTCAAATTTTTCTTATAATCTTTGGGTGTAGACGGAAGTATACAGCAGGATTCTGGCTCGGAACTCTTGTTTGGTTAGCATACTTGTCAGCAGATTGGGTGGCAACATTTTCATTGGGTATCCTGGCTCGAAAGCTTGGAGATTCAGAAACGAATTGTGTCTTGATCCCGGCATTTTGGGCACCGGTCCTCCTTGTGCACCTCGGTGGCCCGGACACTATCACCGCATATTCAATGGAAGAC---AACGAATTGTGGTTAAGACATCTGTTGGTGCTAGGAAGCCAAGTTGTGGCTTTTTATGCCTTTTCGAGGTCATGGAGTAAGGATCCTCTGTTATTTGTAGCCATTCCCATCTTTGTTGCTGGAATTATTAAATATGGAGAAAGGAATTTGGTTCTG------------------AGGAGTTCAGTATAT------------------------------------------------------------------------------------------------------------------------AGTGAGATGAATGAACTA------------------------------------------TTGGAGGCTAAATTTCTCCAGATGTTCAGAGTACTATTTGCAGATCTT------------------------------------------------------------------------------------------------CATTTGGCTACTCATATTATCCTAAGAAAA---ACTGCAGTGGAAGCCTTCAAATTAATTGAAGTTGAGATGGGATTTATGTACGATGTGCTTTATACGAAGGTG---GCGAAGGTTTGTTCG---TCACGCATCATTTTCCGTGCTATCAGCTTCTTATGTTTTGTTTCTGCACTACTTGCCTTCTCACTA---------------------------------------------------------------------------------------------------------------------------------------------------------------------------------------------------------------------------------------------------------------------------------------------------------------------------------------------------------------------------------------------GAGAGAGGCGATCAGGTGATTGGAAGAGAGGGA---TGCCTTGAA---AAAATTGGTGGGAGTGTGAAATCT---TCAGATTTTAATCAGAGCCTCCTTACATGGCACATTGCTACTGATATTTGTTACCATGATGATGGAGATTCC---------------------------------------------TTGCTTTCTAATTACATGGTGTATCTTCTGCGTGATTGCCCGGTTTTGCTACCTAAAGGGATCGGTAAAGAATAT---------------------------------------------------------------------------------------------------------------------------------------------ACCTGCCGC------AATGATACA---------------------TCGGTGCTGCGC---------------GATGGTTTCGGTCTTGCCAATTCATTGTTACTTGAGACA---GGTTGGGAAAATAAACGAAAGTGGGAGATGATAAGCCAGGTTTGGGTAGAAATGCATTGTGGATGGAAAGAGCAT---GAGCAATGC---------------------------------------------------------------------------------
>POPTR_0006s01480.1
---------------------GGCATTCATAAGGTGTCTGAAACTGTTGAAAGACTATGGAACGGATGGGAGCTTCGCATGGTGATGTTGCCCAGTCTCTTTCTTCAAATTGTTCTTATAATCTTTGGGCGTAGACGAAAGTATACAGCAGGATTCTGGCTCGGAACTCTTGTTTGGTTAGCATACTTGTCAGCAGATTGGGTGGCAACATTTTCATTGGGTATCTTGGCTCAAAAGCTTGGAGATTCAGAAACGAATTGTATATTGATCCCGGCATTTTGGGCACCGGTCCTCCTTGTGCACCTCGGTGGCCCGGACACTATCACCGCATATTCAATGGAAGAC---AACGAATTGTGGTTAAGACATCTGTTGGTGCTAGGAAGCCAAGTTGTGGCTTTTTATGCCTTTTCGAGGTCATGGAGTAAGGATCCTCTGTTATTTGTAGCCATTCCCATCTTTGTTGCTGGAATTATTAAATATGGAGAAAGGAATTTGGTTCTG------------------AGGAGTTCAGTATAT------------------------------------------------------------------------------------------------------------------------AGTGAGATGAATGAACTA------------------------------------------TTGGAGGCTAAATTTCTCCAGATGTTCAGAGTACTATTTGCAGATCTT------------------------------------------------------------------------------------------------CATTTGGCTACTCATATTATCCTAATAGAC---AAAGCAACGGAAGCCTTCAAATTAATTGAAGTTGAGATGGGATTTATGTACGATGTGCTTTATACGAAGGTG---ACGAGGGTTTGTTCG---TCACGCATCATTTTTCGTGCTATCAGCTTCTTATGTTTTGTTTCTGCACTACTTGCCTTCTCACTAGGTATGTCCAGAAACAACCATGCCTATTTAACAACTGAAATAACTATATCATACCTCTTGTTGTCCGGAGCCATCATTATTGAGATTTATTCAGTTGTTTTGCTTCTTCTCTCTGACTGGACTCTGCTTTGGCTTAGTGGGAGGAAGCCACGATTCCTG------------------------------------------------------------------------------------------------------------------------TTAAATAAACGTACAAGATAT------------------------------ATGCGCTATCATGATCCAGGAAAG---------------GAGATATTATCAGAGAGAGGTGATCAGGTGATCGGAAGAGAGGGA---TGCCTTGAA---AAAATTGGTGGGAGTGTGAAATCT---TCAGATTTTAATGACAGCCTCCTTACGTGGCACATTGCTACCGATATTTGTTACCATGATGAT------------------------------------------------------TCGTTATCCAATTACATGGTGTATCTTCTGCGTGATTGCCCCTTTTTGCTACCTAGAGGGATCGGTAAAGAATAC---------------------------------------------------------------------------------------------------------------------------------------------ACCTGCAGC------AATAATTCA---------------------TCGGTGCTGTGC---------------GCTGGTTTCAAGCTTGCCAAGTCATTGTCACTTGAGACA---GGTTGGGAAAATAAACGAAAGTGGGAGATGATAAGCCAGGTTTGGGTAGAAATGCATTGTGGATGGAAAGAGCAT---GAGCAATGC---------------------------------------------------------------------------------
