# Supplementary material for: Impact of recurrent gene duplication on adaptation of plant genomes
Source: BMC Plant Biol. 2014 May 31;14:151. doi: 10.1186/1471-2229-14-151 (PMC4049390; doi:10.1186/1471-2229-14-151)
Supplement: Additional file 4 — Contains the cleaned alignments of the clusters with codons under selection. [file 1471-2229-14-151-S4.zip › 4437544801233534_add4/Additional_file_4/Poptrcluster46_large_aligned.fasta]

>POPTR_0001s29900.1
---------------------------------------------ATGATGTTATTCCTTGCATTCACTCTACTACTACTCTCCGATGCCGCTGCATCAAAATCAATAATCAAGTCCCTACCTGGCTTTGACGGTAACCTTCCATTTGTACTGGAAACAGGGTATATTGGCGTGGGAGAATTGGAAGCCGTGCAGCTATTCTACTACTTCATCGAGTCTGAGAGGAGCCCAAAAGATGACCCTCTTGTGCTTTGGCTCACTGGTGGCCCTGGATGCTCTGCCCTGTCTGGAATTATATATGAAATTGGC---------------------------------------------------------------------------------------------------------------------------------------------------TCATTTGATTATGCAAAATCCAGCGGAGGAGGCAAACCTGTTTTGGCATTGAACCCATATTCATGGACAAAGATTGCCAACATAATATTTGTAGATGCACCTGTTGGTACCGGATTTTCCTACTCAACAACATGGGAAGGCTACCATGTTAGTGATACAATATCAGCTGCAGAAACCTATGAGTTCTTAAGAAAGTGGCTTGTGGATCACCCTAAGTTTCTTACAAATCCACTCTATGTTGCTGGGGACTCCTATACAGGCATCGTT------ATTTCTGATGGAAATGAAGTGGGACATCAGCCAACAATGAACCTCAAAGGATATGTGCTTGGAAACCCACGTACAGATTATGAGATTCAAATCAATTCAATAGTTCCTTTTGCTCACCTAAAAGTGCTTATATCAGATAAACTCTACTCCTTCATGAAAAATTGCAAGGGTGAGTACTTAAATCCAGATCAAAGGAACGCATCGTGTATGGAAGACATATTAGCCATCAAGGAGTGCATTCGAAATTTATGTAATGCACACATTCTGGAACCTACATGCAAGGACATATCCCCAAAACCAGTGCCATTGAAATGGGATCCAAGGTTTCTCATAGCCGATGACGCTGATATTCTGCTATCAAGTCCCCGTGTTCCTGGACCTTGGTGCCGGAGTTACAATTATGTATACATTTATATGTGGGCTAATGATGAAACTGTTCGAGATGCTCTTCATATTCGCAAGGGAACCATAAAGGATTGGAGAAGATGCAATAAGACCCTGGCCTATTCGTACAATGTCAAAAGTACTGTTGATTACCATCGGAACTTGACCAAGAAACCATATCGAGCTCTCATTTACAGTGGCGATCATGATATGCTTATCCCATACGTTGGTACGCTTGAATGGATAGAATCTCTGAATTTGACGATTAAGTATGACTGGGAACCATGGTTTGTTGATGGTCAAGTTGCAGGG---------------------------------------------------------------------------------------------------------------------------------------------------TTAGTATCCATCATTTTACACCCTTTGATTTTATTTTTCAAAATCCAAACCAATGGGAATTTATCA
>POPTR_0001s29880.1
ATGTCCGTTATCCGACTCCGAAACACACGTTGCCACTTAATCAATATGATGTTATTCCTTGCATTCACTCTACTGCTACTCTCCGATGCCGCTGCATCAAAATCAATAATCAAGTCCCTACCTGGCTTTGACGGTAACCTTCCATTTGTATTGGAAACAGGGTATATTGGCGTGGGAGAATTGGAAGCCGTGCAGCTATTCTACTACTTCATCGAGTCTGAGAGGAGCCCAAAAGATGACCCTCTTGTGCTTTGGCTCACTGGTGGCCCTGGATGCTCTGCCCTGTCTGGAATTATATATGAAATTGGTGTATACGCAATGCTGTATGCAGACAATGTGCAAGATTACATAACATACGACCTGACATTTGCAACTGTGAAGGGAGGGGGTCACACAGCGCCAGAATACAGGCCAGAGCAGTGCTTTGCCATGATGGATAGGTGGTTTGATTACTAC------------------------------------------------------------------------------------------------------------------------------------------------------------------------------------------------------------------------------------------------------------------------------------------------------------------------------------------------------------------------------------------------------------------------------------------------------------------------------------------------------------------------------------------------------------------------------------------------------------------------------------------------------------------------------------------------------------------------------------------------------------------------------------------------------------------------------------------------------------------------------------------------------------------------------------------------------------------------------------------------------------------------------------------------------------------------------------------------------------------------------------------------------------------------------------------------------------------------------
>POPTR_0001s29910.1
ATGTCCGTTATCCGACTCCGAAACACACATTGCCACTTAATCAATATGATGTTATTCCTTGTATTCACTCTACTGCTACTCTCCAATGTCGCTGCATCAAAATCAATAATCAAGTCTCTACCTGGCTTTGACGGTAACCTTCCATTTGTACTGGAAACAGGGTATATTGGCGTGGGAGAATTGGAAGCCGTGCAGCTATTCTACTACTTCATCGAGTCTGAGAGGAGCCCAAAAGATGACCCTCTTGTGCTTTGGCTCACTGGTGGCCCTGGATGCTCTGCCCTGTCTGGAATTATATATGAAATTGGC---------------------------------------------------------------------------------------------------------------------------------------------------TCATTTGATTATGCAAAATCCAGCGGAGGAGGCAAACCTGTTTTTGCATTGAACCCGTATTCATGGACAAAGATTGCCAACATAATATTTGTAGATGCACCTGTTGGTACCGGATTTTCCTATTCAACTACATGGGAAGGCTACCATGTTAGTGATACAATATCAGCTGCAGAAACCTATGAGTTCTTAAGAAAGTGGCTCGTGGATCACCCCAAGTTTCTTGCAAATCAACTCTATGTTGCTGGGGACTCCTTTTCAGGCATCGTT------ATTTCTGACGGAAATGAAGTGGGACGTCAGCCAACAATGAACCTCAAAGGATATGTGCTTGGAAACCCACTTACAGATCATGAGATTGACACCAATTCAATAGTTCCTTTTGCTCACCTAAAAGCGCTTATATCAGATAAACTCTACTCCTTCATGAAAAATTGCAAGGGTGAGTACTTAAATCCAGATCAAAGCAACGCATCGTGTATGGAAGACATATTAGCCATCAAGGAGTGCATTGGAAAAGTATATACTGGACAAATTCTGGAACCTACATGCAAGGACGTATCCCCAAAACCAGTGGCATTGAAATGGGATCCAAGGTTTCTCATAGCCGATGACGCTGATATTCTGCTACCACGCCCCCGTGTTCCTGGACCTTGGTGCCGGGTACAT---------------------------------------------------------------------------------------------------------------------------------------------------------------------------------------------------------------------------------------------------------------------------------------------------------------------------------------------------------------------------------------------------------------------------------------------------------------------------------------------------------------------------------
>POPTR_0001s29840.1
---------------------------------------------ATGATGTTATTCCTTGCATTCACTCTACTGCTACTCTCCGATGCCGCTGCATCAAAATCAATAATCAAGTCCCTACCTGGCTTTGACGGTAATCTTCCATTTGTATTGGAAACAGGGTATATTGGCGTGGGAGAATTGGAAGCCGTGCAGCTATTCTACTACTTCATCGAGTCTGAGAGGAGCCCAAAAGATGACCCTCTTGTGCTTTGGCTCACTGGTGGCCCTGGATGCTCTGCCCTGTCTGGAATTATATATGAAATTGGC---------------------------------------------------------------------------------------------------------------------------------------------------TCATTTGATTATGCAAAATCCAGCGGAGGAGGCAAACCTGTTTTCGCATTGAACCCATATTCATGGACAAAGATTGCCAACATAATATTTGTAGATGCACCTGTTGGTACCGGATTTTCCTATTCAACAACAGGGGAAGGCTACCATGTTAGTGATACAATATCAGCTGCAGAAACCTATGAGTTCTTAAGAAAG------------------------------------------------------------------------------GTAGGGGAAAGAAATGAAGTGGGACGTCAGCCAACAATAAACCTCAAAGGATATGTGCTTGGAAACCCACTTACAGATCATGAGATTGACACCAATTCAATAGTTCCTTTTGCTCTCCTAAAAGCGCTTATATCAGATAAACTCTAC---------------------------------------------------------------------------------------TGCATTGGAAAAGTATATACTGGACAAATTCTGGAACCTACATGCAAGGACGTATCCCCAAAACCAGTGGCATTGAAATGGGATCCAAGGTTTCTCATAGCCGATGACGCTGATATTCTGCTACCAAGCCCCCGTGTTCCTGGACCTTGGTGCCGGAATTACAATCATGTATACATCTATGGGTGGGCTAATGATGAAACTGTTCGAGATGCTCTTCATATTCGCAAGGGAACCATAAAGGATTGGAGAAGATGCAATAAGACCCTGGCCTATTCGTACAATGTCGAAAGTACTGTTGATTACCATCGGAACTTGACCAAGAAACCATATCGATCTCTCATTTACAGTGGCGATCATGACATGACTATCCCATACATTGGCACGCATGAATGGATAGAATCTCTGAATTTGACGATTAAGTATGACTGGGAACCATGGTTTGTTGATGGTCAAGTTGCAGGATACACAATGCTGTATGCAGACAATGTGCAAGATTACATAACATACGACCTGACATTTGCAACTGTGAAGGGAGGGGGTCACACAGCGTCAGAATACAGGCCAGAGCAGTGCTTTGCCATGATGGATAGGTGGTTTGATTACTACCCTCTA---------------------------------------------------------------
>POPTR_0001s29870.1
---------------------------------------------ATGATGTTATTCCTTGTATTCACTCTACTGCTACTCTCCGATGCCGCTGCATCAAAATCAATAATCAAGTCCCTACCTGGCTTTGACGGTAACCTTCCATTTGTACTGGAAACAGGGTATATTGGCGTGGGAGAATTGGAAGCCGTGCAGCTATTCTACTACTTCATCGAGTCTGAGAGGAGCCCTAAAGACGACCCTCTTGTGCTTTGGCTCACTGGTGGCCCTGGATGCTCTGCCCTGTCTGGACTTATATATGAAATTGGC---------------------------------------------------------------------------------------------------------------------------------------------------TCATTTGATTATGCAAAATCCAGCGGAGGAGGCAAACCTGTTTTCGCATTGAACCCGTATTCGTGGACAAAGATTGCCAACATAATATTTGTAGATGCACCTGTTGGTACCGGATTTTCCTATTCAACAACAGGGGAAGGCTACCATGTTAGTGATACAATATCAGCTGCAGAAACCTATGAGTTCTTAAGAAAGTGGCTCGTGGATCACCCCAAGTTTCTTACAAATCCACTCTATGTTGCTGGGGACTCCTTTTCAGGCATCGTT------ATTTCTGATGGAAATGAAGTGGGACGTCAGCCAACAATAAACCTCAAAGGATATGTGCTTGGAAACCCAGTTACAGATCATGAGATTGACACCAATTCAATAGTTCCTTTTGCTCACCTAAAAGCGCTTATATCAGATAAACTCTACTCCTTCATGAAAAATTGCAAGGGTGAGTACTTAAATCCAGATCAAAGCAACGCATCGTGTATGGAAGACATATTAGCCATCAAGGAGTGCATTGGGAATGTATTTACTGGACAAATTCTGGAACCTGCATGCAAGGAGATATCTCCAAAACCAGTGGCATTGAAATGGGATCCAAGGTTTCTCATAGCCGATGACGCTGATATTCTGCTATCAAGGCCCCGTGTTCCTGGACCTTGGTGCCGGAGTTACAATTATGTATACATTTATATGTGGGCTAATGATGAAACTGTTCGAGATGCTCTCCATATTCGCAAGGGAACCATAAAGGATTGGAGAAGATGCAATAAGACCCTGGCCTATTCGTACAATGTCGAAAGTACTGTTGATTACCATCGGAACTTGACCAAGAAACCATATCGAGCTCTCATTTACAGTGGCGATCATGACATGACTATCCCATACATTGGCACGCATGAATGGATAGAATCTCTGAATTTGACGATTAAGTATGACTGGGAACCATGGTTTGTTGATGGTCAAGTTGCAGGATACGCAATGCTGTATGCAGACAATGTGCAAGATTACATAACATACGACCTGACATTTGCAACTGTGAAGGGAGGTGGTCACACAGCGCCGGAATACAGGCCAGAGCAGTGCTTTGCCATGATGGATAGGTGGTTTGATTACTACCCTCTA---------------------------------------------------------------
>POPTR_0001s29810.1
------------------------------------------------ATGTTATTCCTTGTATTCACTCTACTGCTACTCTCCGATGCCGCTGCATCAAAATCAATAATCAAGTCCCTACCTGGCTTTGACGGTAACCTTCCATTTGTACTGGAAACAGGGTATATTGGCGTGGGAGAATTGGAAGCCGTGCAGCTATTCTACTACTTCATCGAGTCTGAGAGGAGCCCTAAAGACGACCCTCTTGTGCTTTGGCTCACTGGTGGCCCTGGATGCTCTGCCCTGTCTGGACTTATATATGAAATTGGC---------------------------------------------------------------------------------------------------------------------------------------------------TCATTTGATTATGCAAAATCCAGCGGAGGAGGCAAACCTGTTTTCGCATTGAACCCGTATTCGTGGACAAAGCTTGCCAACATAATATTTGTAGATGCACCTGTTGGTACCGGATTTTCCTATTCAACTACATGGGAAGGCTACCAAGTTAGTGATACATTGTCAGCTGCAGAAACTTATGAGTTCTTAAGAAAG------------------------------------------------------------------------TTGCATATTTCTGATGGAAATGAAGTGGGACGTCAGCCAACAATGAACCTCAAAGGATATGTGCTTGGAAACCCACTTACAGATCATGAGATTGACACCAATTCAATAGTTCCTTTTGCTCACCTAAAAGCGCTTATATCAGATAAACTCTACTCCTTCATGAAAACTTGCAAGGGTGAGTACTTAAATCCAGATCAAAGCAACGCATCGTGTATGGAAGACATATTAGCCATCAAGGAGTGCATTGGAAATTTACATAATACACAAATTCTGGAACCTGCATGCAAGGTCGTATCCCCAAAACCAGTGGCATTGAAATGGGATCCAAGGTTTCTCATAGCCGATGACGCTGATATTCTGCTATCAAGTCCCCGTGTTCCTGGACCTTGGTGCCGGAGTTACGATCATGAATACATCTATGGGTGGGCGAATGATGAAACTGTTCGAGATGCTCTTCATATTCGCAAGGGAACCATAAAGGATTGGAGAAGATGCAATAAGACGCTGGCCTATTCGTACAATGTCGAAAGTACTGTTGATTACCATCGGAACTTGACCAAGAAACCATATCGAGCTCTCATTTACAGTGGCGATCATGACATGCTTATCCCATACGTTGGTACGCTTGAATGGATAGAATCTCTGAATTTGACGATTAAGTATGACTGGGAACCATGGTTTGTTGATGGTCAAGTTGCAGGATACGCAATGCTGTATGCAGACAATGCGCAAGACTACATAACATACGACCTGACATTTGCAACTGTGAAGGGAGGGGGTCACACAGCGCCGGAATACAGGCCAGAGCAGTGCTTTGCCATGATGGATAGGTGGTTTAATTACTATCCTCTA---------------------------------------------------------------
