# Supplementary material for: Impact of recurrent gene duplication on adaptation of plant genomes
Source: BMC Plant Biol. 2014 May 31;14:151. doi: 10.1186/1471-2229-14-151 (PMC4049390; doi:10.1186/1471-2229-14-151)
Supplement: Additional file 4 — Contains the cleaned alignments of the clusters with codons under selection. [file 1471-2229-14-151-S4.zip › 4437544801233534_add4/Additional_file_4/Poptrcluster48_aligned.fasta]

>POPTR_0015s15510.1
------------------------------------------------------------------------------------------------------------------------------------------------------------------------------------------------------------TCTGAGGCAGCTGATCCTGCAGAAGTGGAACACGATAAGGATGAAGGTAGGTGGAGGAAAGGTATGGCGGTATGCTGGCTTGAAATAGACGGCTCAACTTCGGAACCCCTATCCAAAGGGAAGGGGTATGCACTGAGCTTCAAAATATCTATG---ACAAAACAAGATTCTGTTTGGAAGCCTGTTTTCATGCTAGCTAAGGTAGGGAAGAAAGGAATTGCCAAATGGGAAAAAATCAATTTAGGAGATATGAGAATCGGCAACATAATCGAAATTCCTTATGGGAAGCTTCGG---------------------------------------------------CTCTATTTCGGACTCTACGAATTGTGGACTGGAAAATGGAAGGAAGGTTTACAAATTCATGAG------------------------------------------------------------------------------------------------------------------------------------------------------------------------------------------------------------------------------------------------------------------------------------------------------------------------------------------------------------------------------------------------------------------------------------------------------------------------------------------------------------------------------------
>POPTR_0012s12090.1
------------------------------------------------------------------------------------------------------------------------------------------------------------------------------------------------------------TCACAGGCAGCTGATCCTGGAGAAGTGAAATATGAAGAGGATACGGGTAGGTGGAGGAAAGACCTAAAGGTATGCTGGCTTGAAATAAACGGCTCAACCCCAAAACCCCTATCGAAAGGGGAGAGGTATGCACTGAGCTTCAAAATATCTATG---ACAGAAGACAGATTTGGTTGGCAACCTGCTTTCATGATGGCTAAGGTAGGGAAGAAAGGAGTTGCCAAATGGGCAAGAATCAATCTGGCAGATGTGCAGGTAGATCACGAAATGGAAGTTCCTTTTGGCAAGCTTCGG---------------------------------------------------CTCTACTTCGGATTCTATGAATTGTGGTGTGGAGGATGGAAGGGAGGTTTACGAATTCATGAG------------------------------------------------------------------------------------------------------------------------------------------------------------------------------------------------------------------------------------------------------------------------------------------------------------------------------------------------------------------------------------------------------------------------------------------------------------------------------------------------------------------------------------
>POPTR_0012s12060.1
---------------------------------------------------------------------------------------------------------------------------------------------------------------------------------------------------ATGGTTTTTTTACAG---------------------------------CATACGGGTAGGTGGAGGAAAGGCCTAAAGGTATGCTGGCTTGAAATAGAGGGCTCAACCCCAGAACACCTATCGAAAGGGAAGAGGTATGCACTGAGCTTCAAAATATCTATG---ACAGAAGACAGATTTGGTTGGCAACCTGCTTTCATGATGGCTAAGGTAGGGAAGAAAGGAATTGCCAAATGGGCAAGAATCAATCTGGCAGATGTGCAGGTAGATCACGAAATGGAAGTTCCTTTAGGCAAGCTTCAG---------------------------------------------------CTCTACTTCGGATTCTATGAATTGTGGTGTGGAGGATGGAAGGGAGGTTTGCGAATTCATGAG---------------------------------------------------------------------------------------------------------------------------------------------------------------------------------------------------------------------------------------------------------------------------------------------------------------------------------------------------------------------------------------------------------------------------------------------------------------------------------------------------------------------------TTACCATCC
>POPTR_0036s00270.1
---------------------------------------------------------------------------------------------------------------------------------------------------------------------------------------------------------------------------------------------------------------------------CTAGAGGTGTGCTGGCTTGATGTAACTGGTTCAATG------ACTGCTACCAAAGGGAAGGCGTATGAAATTAGCTTCATATTATCCATGAATGAAGAGAATTCCTTTGGCTGG---CCTGTTTATGTGATGGCAAGGATAGGAGAGGAGGGAGAGTATACGCGCGTAAAAATAGATCTATCCAAGTTAGGCCTGAAAGAAGAG---GAATTTCCGGCGGAGAAGTGTCGGGTTGAG---------------------------------------GAGAAACTCTATTTTGGCTTGTATGAAGTGTGGACTAACAACTGGAAGGGTGGTCTACGGATCCATGAGGCTGAGGATTCTGCTTCTACATCTAATACCCGTTCGGACGACTCCAAAGTGCAAGAA---------------------------------------------------------------------------------------------------------------------------------------------------------------------------------------------------------------------------------------------------------------------------------------------------------------------------------------------------------------------------------------------------------------------------------------------------------------------------
>POPTR_0015s15650.1
---------------------------------------------------------------------------------------------------------------------------------------------------------------------------------------------------------------------------------------------------------------------------CTAGAGGTGTGTTGGCTTGATGTAACTGGTTCAATG------ACTGCTACCAAAGGGAAGGCGTATGAAATTAGCTTCATATTATCCATGAATGAAGAGAATTCCTTTGGCTGG---CCTGTTTATGTGATGGCAAGGATAGGAGAGGAGGGAGAGTATACGCGCGTAAAAATAGATCTATCCAAGTTAGGCCTGAAAGAAGAG---GAATTTCCGGCGGAGAAGTGTCGGGTTGAG---------------------------------------AAGAAACTCTATTTTGGCTTGTATGAGGTGTGGACTAACCACTGGAAGGGTGGTCTACGGATCCATGAGGCTGAAGATTCTGCTTCTACATCTAATACCCGTTCGGACGACTCCAAAGTGCAAGAAAAGGCATCTGAAAACCCAACAGCGGACATGTCCATAGATAAGCAAGTACGGCCAGCTCCTCCCAACGAGCTC---------------------------------------------------------------------------------------------------------------------------------------------------------------------------------------------------------------------------------------------------------------------------------------------------------------------------------------------------------------------------------------------------
>POPTR_0015s15520.1
------------------------------------------------------------------------------------------------------------------------------------------------------------------------------------------------------------------------------------------------------------------------------------------------------------------------------------------------------------------ATGAATGAAGAGAATTCCTTTGGCTGG---CCTGTTTATGTGATGGCAAGGATAGGAGAGGAGGGAGAGTATAAGCGCGAAAAAATAGATCTATCGAAGTTAGGCCTGAAAGAAGAC---GAATTTCCGGCGAAGAAGTGTCGGGTTGAG---------------------------------------AAGAAACTCTATTTTGGCTTGTATGAGGTGTGGACTAACAACTGGAAGGGTGGTCTACGGATCCATGAGGCTGAGGATTCTGCTTCTACATCTAATACCCGTTCGGACGACTCCAAAGTGCAAGAAAAGGCATCTGAAAACCCT---CCGGACACGTCCATAATTAAGCAAGTA---CCAGCTCCTCCCGCCGAGCTCGTAGCTCAGAAAATAACAGTTCACGATTCGGCCTCTACATCTACTAATCATGTTGATGATTTTGCTGCCGCATCTCAAGCTGCTGATGTGGAGCCTACTGATATGGAAGCTGATAAGAGTTTTAGAGTTTTAGATTTGAAATTGTCAAAATCTGTTAGGATTGACATAAATCTTCTTTATGTTGTCATGATCTTCTTAGATTCTGTTACAATTATGACACTGAAAACAGCAAATAAAATTTGGAACTTCCTGAAGGAGTATGAAGGAAATGAACGAGTGAAAGGCATGCAAGTTCTAAATCTAATCAGAGAATTTGAGATGCAAAGAATGAAGGAATCAGAAACCATCAAGGATTACTTTGACAGACTTGACATTATA---------
>POPTR_0008s02750.1
ATGCCAGGATTGAATTTTAGGGGTGAGTGTATTAAACTAGAGACCAATGATGGAACTGTATCACTACCTTTTGTGAATCTGCAGATTCTGAAAAGT---------------------------------------------------------------------------------------------------------------------------------------------------------------------------CTGGAGGTGTGTTGGCTTGATGTAAGCGGTGAAATG------CGTGTAACCAAAGGGAAGACGTATGGAGTTAGCTTCATGTTATCCATGAACACGGAGAATTCCTTTGGCTGG---CCTGTTTTTTTGATGGCTAGGATAGGGGAGGAAGGA---------------------------------------------------------------------------------------------------------------------------GAGGAACTCTATTTTCGCTTGAATGAAGTGTGGGCTAACAAATGGAAGGGTGGTCTACGGATTCATGAG------------------------------------------------------------------------------------------------------------------------------------------------------------------------------------------------------------------------------------------------------------------------------------------------------------------------------------------------------------------------------------------------------------------------------------------------------------------------------------------------------------------------------------
>POPTR_0015s15610.1
---------------------------------ATGGTTTACCATCATAATGGAACTGTATCACTACCTTTTGTGCATCTGCAGATTTTGAATAGTGGTGCTATAGTAATG---------------------------------------------------------------------------------------------------------------------------------------------------------GGTCTGGAGGTGTGTTGGCTTGATGTAAGTGGTGAAATG------CCTGTGACCAAAGGGAAGACGTATGAAGTTAGCTTTATGTTATCCATGAACACAAAGAATTCCTTTGGCTGG---CCTGTTACGGTGATGGCTAGGATAGGAAAGGAGGGAAAGTATCAGCGCAAAGAAATAAAACTATTAGACTTAAGCAAGGAAGTAGAG---GAACGTCCTTCGGATAAGTGTCGGGTTGAGGAAAAATCTGAAAGTAAAGAGGAACCTCGTGAGAAGAAGGAGGAGCTCTATTTTGGCTTGTATGAAGTGTGGACTAACAAATGGAAGGGTGGTCTACGGATTCATGAGGCTGGGAATAAT------------------------------------------------------------------------------------------------------------------------------------------------------------------------------------------------------------------------------------------------------------------------------------------------------------------------------------------------------------------------------------------------------------------------------------------------------------------------------------------------------------------------
>POPTR_0015s15640.1
------------------------------------------------------------------------------------------------------------ATGAATATGACGCCGAAAGAGCCTACATCATCTACAGTTGGGTCAGAGACGGATAAAGTCTCCTCAGAGGGCCCTGATGGCAAAACC---------------------------------------------------------------------GGTCTGGAGGTGTGTTGGCTTGATGTAAGTGGTGAAATG------CCTGTGACCAAAGGGAAGACGTATGAAGTTAGCTTTATGTTATCCATGAACACAAAGAATTCCTTTGGCTGG---CCTGTTACGGTGATGGCTAGGATAGGAAAGGAGGGAAAGTATCAGCGCAAAGAAATAAAACTATTAGACTTAAGCGGGGAAGTAAAG---GAATTTCCTCCGGATAAGTGTCGGATTGAG---------------------------------------AAGGAGCTCTATTTTGGCTTGTATGAAATGTGGACTAACAAATGGAAGGGTGGTCTACGGATTCATGAGGCTGGGAATAATGATCGTCCACCTAATACCCGTTCCGACGAGTCCAGAGGGAAGGAA---------------------------------------------------------------------------------------------------------------------------------------------------------------------------------------------------------------------------------------------------------------------------------------------------------------------------------------------------------------------------------------------------------------------------------------------------------------------------
