# Supplementary material for: Impact of recurrent gene duplication on adaptation of plant genomes
Source: BMC Plant Biol. 2014 May 31;14:151. doi: 10.1186/1471-2229-14-151 (PMC4049390; doi:10.1186/1471-2229-14-151)
Supplement: Additional file 4 — Contains the cleaned alignments of the clusters with codons under selection. [file 1471-2229-14-151-S4.zip › 4437544801233534_add4/Additional_file_4/Poptrcluster5_aligned.fasta]

>POPTR_0008s18360.1
---------ATGGCAGGAGTACCTCAAAAGACG------------------AGGCGTGAACGCACCGTGTTTGCAGCATCTGATGAAAATGTAATGATGAAGCAAATTCAGGCCACTCATGCTCCTGATGGCCGTGAATTTTCTGTGAAGCTTCTTCTTCAAATTGTTGAGGACATTTTCCACCGTGCCACCCCTGCCCCGGGCATAACCGACTTTGTTCAGCATCAGGGATCTCATCAAGCACAACTTTATGAATTGGAAGAGAAGGTTCTTCAAAATGGC------------------------------TTTAATGAAATGATCGATATGCTATCTCACACAATCAGCAAGATTTCCTGCGAGATGTCCTGCAAGTGTTCTGGAGGTGGAGATGCACATGCAACAACTTTAGCAATATTCAACCTGGTATCGAACTACTCATGGGATGCAAAGGTGGTAGCGTTAGCTGCATTCGCCTTGAACTATGGCGAGTTTTGGCTTGTCTCCCAGCTTTACCTTACAAACCCACTAGCTAAAGCGGTTGCACTTCTGAAGCAATTGCCGGAAATAATTGAACGAGCAGAGGCTTTGAAACCCAAGTTCGAGGCACTTACAAACCTTATCAGGGCCATGACGGATGTGGCCAAATGCATTGTTGAGTTCAAGGAGCTTCCATCTCAATACATCACCCCTGACACTCCTGAAATGTTAACTGCCACAGCGCATATCCCCACTGCTGTTTACTGGACCATCAGGAGTATCGTGGCTTGCACATCACAGATTGTGGGCCTTACTGGCATGGGTCATGAGTACATAGCATCCACAACAGAGGCTTGGGAGCTATCAGGCTTGGCCTACAAGGTCAGCAATATTCACAGCCATCTCGTGAAGCAGCTCACTCTTTGTTTTCAACACATAGATGAGAAAAGACATCATGAAGCGTATCTAACACTTGTGCGCCTGTTGGAATCTGTCCACATTGACAATATGAAGATTCTTAAGGCCTTAATTTATGCCAAGGACGATCAACTACCACTCTTTGATGGTTCAACCAAGAAAAGG------------------------------------------------TCCACCCCATGGAATGAAACAAAGAAAAAGCAGTATGAGGATTTTCAATCGTCTATGCCATGGTACTCTGTTTATCAGCCTTCATTGCTAGATGTTGCAGTCATCAGGTACATTAAAGAGGTGTGGCACTTCAACAAGAAGGCCTTGCTTGTGGTCTTGGATCCACAAGGGAAAGTAGTCAACCCCAATGCAATCCACATGATGTGGATTTGGGGAAGCCTGGCTTTCCCTTTCACTAGCTTAAGGGAGGAAGGACTCTGGAAAGAAGAAACCTGGAAAATCGATTTACTGGCAGATAACATCGATCCAGCTCTCTCGTCTTGG---------------------------------------------------------------------------------ATACAGCAAGGGAAGTTCATATGCTTGTATGGTGGGGAGGATATCGAGTGGATCCGCAAATTCACCGCGACTGCAAAAGCAGTTGCGAAAGATGCCAGAATACAGTTAGAAATGCTCTATGTAGGGAAGAGCAACCCCAAGGAGAAAGCCCGAAAGATTAACGGTGTTATTGTAAACGAGAACCTTAGCCATGTATTGCCAGACCTTACTTTGATCTGGTTCTTCTGGGTGAGGCTGGAGAGCATGTGGCACTCCAAGGTGCAACACCAGAGGACTGCAGATAATGATCCCATCATGCAAGAGATAATGACAATGCTCAGCTTTGATGGAAGTGATCAAGGATGGGCTGTGATAAGTAAGGGATCGGATGAAATGGCCAAGGCAAAGGGAGATACCATATTGAAGAGCTTTGTTGACTTTGAATCATGGAAGCAAAGTGCAGAAGTAAAGGGTTTTCTGCCTGCACTGAATGATCACCTTCATGAACTCCATAGCCCATCCCATTGCAACCGTCTCATACTTCCAGGGGCTACCGGAAGCATTCCAGAGAGGATTGTTTGTGCTGAATGTGGCCGTCCCATGGAGAAG------TTCATCATGTATCGTTGCTGTACCGAT
>POPTR_0010s06060.1
------------------------------ATGGCCACTCATGCTCCTGATGGTCGTGAACGCAGTATGTTTTCATCATCTGATGACACTGCAATGATGAAGCAAATTCAGGCCACTCATGCTCCTGATGGCCGTGAATTTTCAGTGAAGCCTCTTCTTCATATTGTTGAGGACATTTTCCTCCGTGCCGCTCCTGCCCTAGGCATGACCAACATTGTTCAGCAGCAG------------------------------------------------------------------------------------------------------------------------------------------ATGTCCTGCAAGTGTTCTGGAGGTGGAGATGCACATGCAACAACTTTGGCAATATTCAACTTGGTATCAAACTACACGTGGGACGAAAAGGTGCTAGCGTTAGCTGGATTTGCCGTGAACTATGGGGAGTTTTGGCTTGTCGCCCAGCTTTACCTTACAAACCCACTAGCTAAAGCGGTTGCACTTCTGAAGCAATTGCCGGATATAATTGAACGAGCTGACAATATGAAGCCCAAGTTTGAGGAACTTACAAGCCTTATCAAGGTCATGATGGATGTGGCCCAATGCATATTTGAGTTCAAGGAGCTTCCGTCTCAATACATCACCCCTGACACTCCAGAAATGTTAACTGCCACTGCGCATGTCCCCACTGCTGTTTACTGGACCATCAGGAGCATTGTGGCTTGCGCATCACAAATTATGGGCCTTAGTGGCAAGGGTCATGAGTACATAGCATCCACAACAGAGGCTTGGGAGCTATCAAGCTTGGCCCACAAGGTTAATAACATTCACAGCCATCTCATGAAGCAGCTCACTCTTTGTTTACAGCACATAGATGAGAAACGACATATTGAAGCATTTCAAACACTTGTGAGCCTGTTCGAAGCTTTCCACATTGACAACATGAAGATTCTAAAGGCTTTGATTTATGCCGAGGACGATCAACTACCACTCTTTGATGGTTCCACCAAGAAAAGGGTTCGGTTATTGTTCTGTTCTTTCAGTCCATTTTATTCAGATTATGCTTCATCCCCGTGGAGTGAAACAAAGGAAAAGCTGTTTGAGGATTTTCAAAGGATTATGCCATGGTACTCTGTCCATCACCCTTCATTGCTAGATGTTGCAGTCATCAGGTACATCAAAGAGGTGTGGCACTTCAACAAGAGGCCCTTCCTTGTGGTTTTGGATCCACAAGGGAGAGTAGTCAACCCCAATGCAATCCACATGATGTGGATTTGGGGAAGCCTGGCTTTCCCTTTCACCAGCTTAAAAGAGGAAGCACTCTGGAAAGAAGAAACCTGGAACATCGAGCTATTGGCAGATAGCATTGATCCAATGATCTTGTCTTGG---------------------------------------------------------------------------------ATAGATCAAAGGAAGTACATATGCTTGTATGGTGGGGAGGACATGGAGTGGATCCGTAAATTCACCGTTACTGCAAAAGATGTTGCGAGCAGGGCCGGTATAACGTTAGAAATGCTCTATGTAGGGAAGAGCAACCCCAGGGAGAAAGTTAGGAAAAATAACTCTATTATTACGACCGAGAAACTTAGCCATGTATTGCCAGACCTCACTTTGATCTGGTTCTTTTGGGTGAGGCTGGAGAGCATGTGGCATTCCAAGGTGCAACACAAGAGGACTGTAGAGAATGACGTCATCATGCAAGAGATAATAACAATGTTGATCTTCGATGGAAGTGATCAAGGATGGGCTGTGATCAGCAGGGGACCTGCTGATATGGCCAAGGCAAAGGGAGAAACCATATTGAAATCTTTTGTTGACTTTGAGATATGGAGGGACGGTGCACAGGAAAAGGGTTTTCTGCCTGCACTGATTGATCACCTCCATGAACTCCATACCCCATTCCACGGCAACCGTCTGATACTGCCAGGGGCTACAGGGAGCATCCCAGAGAGGTTTGTTTGTGCTGGATGCGGCCGTCCAATGCAGAAG------TTCATCATGTATCGTTGCTGTACCGAT
>POPTR_0010s06050.1
ATGACCTCGATGGCAGTGGTACCTCAAAAGATG------------------AGGCGTGAACGCAGTATGTTTTCATCATCGGATGACACTGCAATGATGAAGCAAATTCAGGCCACTCATGCTCCTGATGGCCGTGAATTTTCAGTGAAGCCTCTTCTTCATATTGTTGAGGACATTTTCCTCCGTGCCACTCCTGCCCTGGGCATGACCAGCATTGTTCAGCAGCAGGGAGCTCATCAAGCACAACTTGATGAATTGGAAGAGAAGGCTCTTCAAAATGGC------------------------------TTTCATGAAACGATCGAGATGCTGTCTTACACTATCAACAAGATTTCCTGCGAGATGTCCTGCAAGTGTTCTGGAGGTGGAGATGCACATGCAACAACTTTGGCAATATTCAACTTGGTATCAAACTACACGTGGGACGAAAAGGTGCTAGCGTTAGCTGGATTTGCCGTGAACTATGGGGAGTTTTGGCTTGTCGCCCAGCTTTACCTTACAAACCCACTAGCTAAAGCGGTTGCACTTCTGAAGCAATTGCCGGATATAATTGAACGAGCTGACAATATGAAGCCCAAGTTTGAGGAACTTACAAGCCTTATCAAGGTCATGATGGATGTGGCCCAATGCATATTTGAGTTCAAGGAGCTTCCGTCTCAATACATCACCCCTGACACTCCAGAAATGTTAACTGCCACTGCGCATATCCCCACTGCTGTTTACTGGACCATCAGGAGTGTTGTGGCTTGCGCATCACAAGTTATGGGCCTTATTGGCATGGGTCATGAGTACATAGCATCCACAACAGAGGCTTGGGAGCTATCAAGCTTGGCCCACAAGGTTAATAACATTCACAGCCATCTCATGAAGCAGCTCACTCTTTGTTTTCAGCACATAGATGAGAAACGACATATTGAAGCATTTCAAACACTTGTGAGCCTGTTCGAAGCTTTCCACATTGACAACATGAAGATTCTAAAGGCTTTGATTTATGCCGAGGACGATCAACTACCACTCTTTGATGGTTCCACCAAGAAAAGG------------------------------------------------TCATCCCCGTGGAGTGAAACAAAGCAAAAGCTGTTTGAGGATTTTCAAAGGATTATGCCATGGTACTCTGTCTATCAACCTTCATTGCTAGATGTTGCAGTCATCAGGTACATCAAAGAGGTGTGGCACTTCAACAAGAGGCCCTTGCTTGTGGTTTTGGATCCACAAGGGAGAGTAGTCAACCCCAATGCAATCCACATGATGTGGATTTGGGGAAGCCTGGCTTTCCCTTTCACCAGCTTAAGGGAGGAAGCACTCTGGAAAGAAGAAACCTGGAAAATCGAGCTATTGGCAGATAGCATTGATCCAATGATCGTGTCTTGG---------------------------------------------------------------------------------ATAGATCAAAGGAAGTACATATGCTTGTATGGTGGGGAGGACATGGAGTGGATCCGTAAATTCACCGTTACTGCAAAAGATGTTGCGAGCAGGGCCGGTATAACGTTAGAAATGCTCTATGTAGGGAAGAGCAACCCCAGGGAGAAAGTTAGGAAAAATAACTCTATTATTACGACCGAGAAACTTAGCCATGTATTGCCAGACCTCACTTTGATCTGGTTCTTTTGGGTGAGGCTGGAGAGCATGTGGCATTCCAAGGTGCAACACAAGAGGACTGTAGAGAATGACGTCATCATGCAAGAGATAATAACAATGTTGATCTTCGATGGAAGTGATCAAGGATGGGCTGTGATCAGCAGGGGATCTGCTGATATGGCCAAGGCAAAGGGAGAAACCATATTAAAATCTTTTGTTGACTTTGAGAGATGGAAGGACGGTGCAAAGGAAAATGGTTTTCTGCCTGCACTGATTGATTACCTCCATGAACTCCGTATA------------------------------GGGGCTACAGGGAGCATCCCAGAGAGGGTTGTTTGTGCTGAATGCGGCCGTCCAAAGGAGAATTTATCATATATATTATATAGT------------
>POPTR_0010s06010.1
---------ATGGCAGTGGTACCTCAAAAGATG------------------AGGCGTGAACGCAGTATGTTTTCATCATCTGATGACACTGCAATGATGAAGCAAATTCAGGCCACTCATGCTCCTGATGGCCGTGAATTTCCAGTGAAGCCTCTTCTTCATATTGTTGAGGACATTTTCCTCCGTGCCACTCCTGCCCTGGGCATGACCAGCATTGTTCAGCAGCAGGGAGCTCATCAAGCACAACTTGATGAATTGGAAGAGAAGGCTCTTCAAAATGGC------------------------------TTTCATGAAACGATCGAGATGCTGTCTTACAATATCAACAAGATTTCCTGCGAGATGTCCTGCAAGTGTTCTGGAGGTGGAGATGCACATGCAACAACTTTGGCAATATTCAACTTGGTATCAAACTACTCGTGGGACGAAAAGGTGCTAGCGTTAGCTGGATTTGCCGTGAACTATGGGGAGTTTTGGCTTGTCGCCCAGCTTTACCTTACAAACCCACTAGCTAAAGCGGTTGCACTTCTGAAGCAACTGCCGGATATAATTGAACGAGCTGACAATCTGAAGCCCAAGTTTGAGGCCCTTACAAGCCTTATCAAGGCCATGATGGATGTGGCCAAATGCATAGTTGAGTTCAAGGAGCTTCCGTCTCAATACATCACCCCTGACACTCCAGAAATGTTAACTGCCACTGCGCATATCCCCACTGCTGTTTACTGGACCATCAGGAGTATTGTGGCTTGCGCGTCACAAATTATGGGCCTTATTGGCATGGGTCATGAGTACATAGCATCCACAACAGAGGCTTGGGAGCTATCAAGCTTGGCCCACAAGGTTAATAACATTCACAGCCATCTCATGAAGCAGCTCACTCTTTGTTTACAGCACATAGATGAGAAAAGACATATTGAAGCATTTCAAACACTAGTGAGCCTGTTCGAAGCTTTCCACATTGACAACATGAAGATTCTAAAGGCTTTGATTTATGCCAAGGACGATCAACTGCCACTCTTTGATGGTTCCACCAAGAAAAGG------------------------------------------------TCATCCCCGTGGAGTGAAACTAAGCACAAGCTGTTTGAGGATTTTCAAAGGATGATGCCATGGTACTCTGTCTATCACCCTTCATTGCTAGATGTTGCAGTCATCAGGTACATCAAAGAGGTGTGGCACTTCAACAAGAGGCCCTTGCTTGTGGTTTTGGATCCACAAGGGAGAGTAGTCAACCCCAATGCAATCCACATGATGTGGATTTGGGGAAGCCTGGCTTTCCCTTTCACCAGCTTAAAGGAGGAAGCACTCTGGAAAGAAGAAACCTGGAAAATCGAGCTATTGGCAGATAGCATTGATCCAATGATCTTGTCTTGG---------------------------------------------------------------------------------ATAGATCAAGGGAAGTACATATGCTTGTATGGTGGGGAGGACATTGAGTGGATCCGTAAATTCACCGTTACTGCAAAAGATGTTGCTAGCAGGGCCGGTATAACGTTAGAAATGCTCTATGTAGGGAAGAGCAACCCCAGGGAGAAAGTTAGGAAAAATAACTCTATTATTACGACCGAGAAACTTAGCCATGTATTGCCAGACCTCACTTTGATCTGGTTCTTTTGGGTGAGGCTGGAGAGCATGTGGCATTCCAAGGTGCAACACAAGAGGACTGTAGAGAATGATGCCATCATGCAGGAGATAATGACAATGCTCAGCTTCGATGGAAGTGATCAAGGATGGGCTGTGATCAGCAGGGGACCTGCTGATATGGCCAAGGCAAAGGGAGAAACCATATTGAAATCTTTTGCTGACTTTGAGATATGGAAGGAGGGTGCACAGGAAAAGGGTTTTCTGCCTGCACTGATTGATCACCTCCATGAACTCCATACCCCATTCCACTGCAACCGTCTGATACTGCCAGGGGCTACAGGGAGCATCCCAGAGAGGGTTGTTTGTGCTGAATGCGGCCGTCCCATGGAGAAG------TTCATCATGTATCGTTGCTGTACCGAT
>POPTR_0010s06030.1
------------------------------------------------------------------------------------------------------------ATGGCCACTCATGCTCCTGATGGCCGTGAATTTTCAGTGAAGCCTCTTCTTCATATTGTTGAGGACATTTTCCTCCGTGCCGCTCCTGCCCTAGGCATGACCAGCATTGTTCTGCAGCAG------------------------------------------------------CATTATTATTATGTTTCTGATCATCACTGCTTTCATGAAACGATCGAGATGCTGTCATACAATATCAACAAGATTTCCTGCGTA------------------------------------------------------------------------------------------GTGCTAGCGTTAGCTGGATTTGCCGTGAACTATGGGGAGTTTTGGCTTGTCGCCCAGCTTTACCTTACAAACCCACTAGCTAAAGCGGTTGCACTTCTGAAGCAATTGCCGGATATAATTGAACGAGCTGACAATCTGAACCCCAAGTTTGAGGAACTTACAACCCTTATCAAGGCCGTGATGGATGTGGCCAGATGCATATTTGAGTTCAAGGAGCTTCCGTCTCGATACATCACCCCTGACACTCCAGAAATGTTAACTGCCACTGCGCATATCCCCACTGCTGTTTACTGGACCATCAGGAGTGTTGTGGCTTGCGCATCACAAATTATGGGCCTTATTGGCATGGGTCATGAGTACATAGCATCCACAACAGAGGCTTGGGAGCTATCAAGCTTGGCCCACAAGGTTAATAACATTCACAGCCATCTCATGAAGCAGCTCACTCTTTGTTTTCAGCACATAGATGAGAAAAGACATATTGAAGCATTTCAAACACTAGTGAGCCTGTTCGAAGCTTTCCACATTGACAACATGAAGATTCTAAAGGCTTTGATTTATGCCAAGGACGATCAACTGCCACTCTTTGATGGTTCCACCAAGAAAAGG------------------------------------------------TCATCCCCGTGGAGTGAAACAAAGCAAAAGCTGTTTGAGGATTTTCAAAGGATTATGCCATGGTACTCTGTCCATCACCCTTCATTGCTAGATGTTGCAGTCATCAGGTACATCAAAGAGGTGTGGCACTTCAACAAGAGGCCCTTGCTTGTGGTTTTGGATCCACAAGGGAGAGTAGTCAACCCCAATGCAATCCACATGATGTGGATTTGGGGAAGCCTGGCTTTCCCTTTCACCAGCTTAAAGGAGGAAGCACTCTGGAAAGAAGAAACCTGGAAAATCGAGCTATTGGCAGATAGCATTGATCCAATGATCTTGTCTTGG---------------------------------------------------------------------------------ATAGATCAAGGGAAGTACATATGCTTGTATGGTGAGGAGGACATGGAGTGGATCCGTAAATTCACCGTTACTGCAAAAGATGTTGCGAGCAGGGCCGGTATAACGTTAGAAATGCTCTAT------------------------------------------------------------------------------------------------------------------------------------------------------------------------------------GAGATAATGACAATGCTCAGCTTCGATGGAAGTGATCAAGGATGGGCTGTGATCAGCAGGGGACCTGCTGATATGGCCAATGCAAAGGGAGAAACCATATTGAAATCTTTTGCTGACTTTGAGATATGGAAGGAGGGTGCACAGGAAAAGGGTTTTCTGCCTGCACTGATTGATCACCTCCATGAACTCCATACCCCATTCCACTGCAACCGTCTGATACTGCCAGGGGCTACAGGGAGCATCCCAGAGAGGGTTGTTTGTGCTGAATGCGGCCGTCCCATGGAGAAG------TTCATCATGTATCGTTGCTGTACCGAT
>POPTR_1619s00200.1
---------------------------------------------------------------------------------------------------------------------------------------------------------------------------------------------------------------------------------------------------------------------------------------------------------------------------------------------------------------------------------------------------------------------------------------------------------------------------------------------------------------------------------------------------------------------------------------------------------------------------------------------------------------------------------------------------------------------------------------------------------------------------------------------------------------------------------------------------------------------------------------------------------------------------------------------------------------------------------------------------------------------------------------------------------------------------------------------------------------------------------------------------------TCATCCCCGTGGAGTGAAACAAAGCAAAAGCTGTTTGAGGATTTTCAAAGGATTATGCCATGGTACTCTGTCTATCAACCTTCATTGCTAGATGTTGCAGTCATCAGGTACATCAAAGAGGTGTGGCACTTCAACAAGAGGCCCTTGCTTGTGGTTTTGGATCCACAAGGGAGAGTAGTCAACCCCAATGCAATCCACATGATGTGGATTTGGGGAAGCCTGGCTTTCCCTTTCACCAGCTTAAGGGAGGAAGCACTCTGGAAAGAAGAAACCTGGAAAATCGAGCTATTGGCAGATAGCATTGATCCAATGATCGTGTCTTGGACAACAACCCGACTGGTGAATATGAATTTCATACGCGCATTATTCATGAATTTTACACAACTAATTAATTGTTATTGCCAGATAGATCAAGGGAAA------------------------------------------------------------------------------------------------ATGCTCTATGTAGGGAAGAGCAACCCCAGGGAGAAAGTTAGGAAAAATAACTCTATTATTACGACCGAGAAACTTAGCCATGTATTGCCAGACCTCACTTTGATCTGGTTCTTTTGGGTGAGGCTGGAGAGCATGTGGCATTCCAAGGTGCAACACAAGAGGACTGTAGAGAATGATGCCATCATGCAGGAGATAATGACAATGCTCAGCTTCGATGGAAGTGATCAAGGATGGGCTGTGATCAGCAGGGGACCTGCTGATATGGCCAAGGCAAAGGGAGAAACCATATTGAAATCTTTTGTTGACTTTGAGATATGGAGGGACGGTGCACAGGAAAAGGGTTTTTTGCCTGCACTGATTGATAACCTCCTTGCACTCCATAGCCCGTTACACTGCAACCGTCTGATACTTCCAGGGGCTACAGGGAGCATCCCAGAGAAGGTTGTTTGTGCTGAATGCGGCCGTCCCATGGAGAAG------TTCATCATGTATCGTTGCTGTACCGAT
>POPTR_0395s00200.1
------------------------------------------------------------------------------------------------------------------------------------------------------------------------------------------------------------------------------------------------------------------------------------------------------------------------------------------ATGCTGTCTTACACTATCAACAAGATTTCCTGCGAGATGTCCTGCAAGTGTTCTGGAGGTGGAGATGCACATGCAACAACTTTGGCAATATTCAACTTGGTATCAAACTACTCGTGGGACGAAAAGGTGCTAGCGTTAGCTGGATTTGCCGTGAACTATGGGGAGTTTTGGCTTGTCGCCCAGCTTTACCTTACAAACCCACTAGCTAAAGCGGTTGCACTTCTGAAGCAATTGCCGGATATAATTGAACGAGCTGACAATCTGAACCCCAAGTTTGAGGAACTTACAACCCTTATCAAGGCCGTGATGGATGTGGCCAGATGCATATTTGAGTTCAAGGAGCTTCCGTCTCAATACATCACCCCTGACACTCCAGAAATGTTAACTGCCACTGCGCATATCCCCACTGCTGTTTACTGGACCATCAGGAGTGTTGTGGCTTGCGCATCACAAGTTATGGGCCTTATTGGCATG---------------GCATCCACAACAGAGGCTTGGGAGCTATCAAGCTTGGCCCACAAGGTTAATAACATTCACAGCCATCTCATGAAGCAGCTCACTCTTTGTTTTCAGCACATAGATGAGAAAAGGCATATTGAAGCATTTCAAACACTTGTGAGCCTGTTCGAAGCTTTCCACATTGACAACATGAAGATTCTAAAGGCTTTGATTTATGCCAAGGACGATCAACTACCACTCTTTGATGGGTCCACCAAGAAAAGG---------------------------------------------------------------------------------------------------------------------------------------------------------------ATCAAAGAGGTGTGGCACTTCAACAAGAGGCCCTTGCTTGTGGTTTTGGATCCACAAGGGAGAGTAGTCAACCCCAATGCAATCCACATGATGTGGATTTGGGGAAGCCTGGCTTTCCCTTTCACCAGCTTAAAGGAGGAAGCACTCTGGAAAGAAGAAACCTGGCAAATCGAGCTATTGGCAGATAGCATTGATCCACTGATCTTGTATTGG---------------------------------------------------------------------------------ATAGACCAAGGGAAGTACATATGCTTGTATGGTGGGGAGGACATTGAGTGGATACGTAAATTCACCGCTACTGCAAAAGAAGTTGCGAGCAAGGCCGCTATAACGTTAGAAATGCTCTATGTAGGGAAGTGCAACCCCAGGGAGAAAGTAAGGGAAAATAACGTTATTATCAAGAACGAGAAACTTAGCCATGTATTGCCAGACCTCACTTTGATCTGGTTCTTTTGGGTGAGGCTGGAGAGCATGTGGCATTCCAAGGTGCAACTCAAGAGGACTGTGGAGAATGACGCCATCATGCAGGAGATAATGACAATGCTCAGCTTCGATGGAAGTGATCAAGGATGGGCTGTGATCAGCAGGGGACCTGCTGATATGGCCAAGGCAAAGGGAGAAACCATATTGAAATCTTTTGTTGACTTTGAGACATGGAGGGACGGTGCACAGGAAAAGGGTTTTCTGCCTGCACTGATTGATAACCTCCTTGCACTCCATAGCCCGTTACACTGCAACCGTCTGATACTTCCAGGGGCTACAGGGAGCATCCCAGAGAAGGTTGTTTGTGCTGAATGCGGCCGTCCAATGAAGAAG------TTCATCATGTATCGTTGCTGTACCGAT
