# Supplementary material for: Impact of recurrent gene duplication on adaptation of plant genomes
Source: BMC Plant Biol. 2014 May 31;14:151. doi: 10.1186/1471-2229-14-151 (PMC4049390; doi:10.1186/1471-2229-14-151)
Supplement: Additional file 4 — Contains the cleaned alignments of the clusters with codons under selection. [file 1471-2229-14-151-S4.zip › 4437544801233534_add4/Additional_file_4/Poptrcluster54_large_aligned.fasta]

>POPTR_0005s00940.1
---------------------------------CTTCGA---CCT---------------------------------------------------------------------------------------------------------------------------------------------------------------------------------------------------------------------------AATTCGAGCACTCTTGAAGAATTG---------------------------------------------------------------------------------------------------------------------------------------------------------------------------------------------------------------------------------------------------------------------------------------------------------------------------------------------------------------------------------------------------------------------TTAGATCTCTCC---GGAAATACTTTTGGAGGTTCACTCCCAGATTGTTTGGGAAACTTG---CTACAACTATTAGATATTTCTAGTAACCACTTTACTGGAAATATTGCCTCCGGTCCTCTTACCAACCTCATATTCATTGAATCCCTCTCACTATCAAATAACCTCTTTGAAGTTCCCATTTCA---------------------------------------------------------------------------------------------------------------------------------------------------------------------------------------------------------------------------------------------------------------------------------------------------------------------------------------------------------------------------------AAATCTTTTATGAACCACTCAAGCCTCAAATTCTTCTCCAGTGAGAACAACATAATAGTAACAAAACCCATGTCCTTGATTCCAAAGTTCCAACTAGTCTTGTATAGTACATTAGAAGCAGTCAATGTAGAAATTCGCAACTTCCTTTATCACCAATACGACTTAAGAGTCCTTGATCTCTCCTACAACAATATAACTGGAATGTTTCCATCGTGC------------------------------------------AAGAACTCCGTTGTTGGTACTTTACAGTTGCAAGATCACCCAAATCCGAATATGAAAGTCATAGATATATCCAACAACCACATGAATGGTCAAATTCCAAACAATATTTGTTTGATCTTTCCAAATTTGTGGAGCTTAACGATGGCCGAGAATGGATTCACAAGTTGTATTCCTTCTTATTTAGGAAATATCAGCTTTGTGAGAATTTTAGATTTATCCAACAATCAATTGTCCCTAACAATAATGTTTCTCAAGCTGTCAAACAACAATTTGGGTGGACAA---------------------------------------------------------------------------------------------------------------------------------------------------------------------------------------------------------------------------------------------------------------------------------------------------------------------------------------------------------------------------------------------------------------------------------------------------------------------------------------------------------------------------------------------------------------------------------------------------------------------------------------------------------------------------------------------------------------------------------------------------------------------------------------------------------------------------------------------------------------------------------------------------------------------------------------------------------------------------------------------------------------------------------------------------------------------------------------------------------------------------------------------------------------------------------------------------------------------------------------------------------------------------------------------------------------------------------------------------------------------------------------------------------------------------------------------------------
>POPTR_0005s01300.1
------------------------------------------------------------------------------------------------------------------------------------------------------------------------------------------------------------------------------------------------------------------------------------------------------------------------------------------------------------------------------------------------------------------------------------------------------------------------------------------------------------------------------------------------------------------------------------------------------------------------------------------------------------------------------------------------------------------------------------------------------------------------------------------------------------------------------------------------------------------------------------------------------------------------------------------------------------------------------------------------------------------------------------------------------------------------------------------------------------------------------------------------------------------------------------------------------------------------------------------------------------------------------------------------AAGCCTTTTATGAACCACTCAAGCCTCAAGTTCTTCTCCAGTGAGAACAACAGACTAGTAACAGAACCCATGTCCTTGATTTCAAAGTTCCAACTAGTCTTTTATAGTACATTAGAAGCAGTCAATGTAGAAATTCCCAACTTCCTTTATCACCAATACGACTTAAGAGTCCTTGATCTCTCCTACAACAACATCATTGGAATC------------------------------------------------------GAGAACTCCGTTGTTGGTACTTTGCAGTTGCAAGATCACCCAAATCCGAATATGAAAGTCATAGATATATCCAACAACCACATGAATGGTCAAATTCCAAACAATATTTGTTTGATCTTTCCAAATTTGTGGAGCTTAACGATGGCCGAGAATAGATTCACAGGTTGTATTCCTTCTTGTTTAGGAAATATCAGCTCTTTAGGAATTTTAGATTTATCCAACAATCAATTGTCCCTAACAATAACGTTTCTCAAGCTGTCAAACAACAATTTGGGTGGACAAATACCGACCTCGGTGTTCAATTCTTCTCGTCTGTATTTTCTTTATCTA---------------------------------------------------------------------------------------ATGCTTCCAAGGTGGTTTTTCAATTTGAAGCATATCTTCACAATTGATTTGTCCAAAAATCATTTTAATGGTCCAATTCCAGTAGAC---TGTAAGCTTGACCAGCTTGAATATTTGGACCTTTCTGAGTTGTCTGCTTCTATACCATCTTGCTCCGATCCACCACAAATAACCCATGTGCATTTATCCAATAATAGATTGAGTGGTCCATTAACAAATGGATTTTATAATAGCTCTTCCCTTATTACGATTCCTCTA---------------------------ACAATCATGATCAATCCATTACGCAAAGTTTCTTTATGTCTAATG---------------------------------------------------------------------------------------------------------------------------------------------------------------------------------------------------------------------------------------------ATGAATGCATCTTTTTCTTTTAGGGGT------------------------------------------------------------------------------------------------------------------------------------------------------------------------------------------------------------------------------------------------------------------------------------------------------------------------------------------------------------------------------------------------------------------------------------------------------------------------------------------------------------------------------------------------------------------------------------------------------------------------------------------------------------------------------------------------
>POPTR_0005s01630.1
---ATGATGGTGAAAAAAATGGGGGCTTGGATGTTGCTA---TTATTGACTTTGGTTGGCGACTGGTGTGGTTGTTGTTATGGATGTTTGGAGGAAGAGAGAATTGGTCTCTTGGAGATCAAAGCTAATCAC------TTGGGA---AATTGTTGTGAGTGGCCTAGGATCGAGTGTGATAACACTACAAGGCGAGTGATCCAACTCAATCTTGGGGATGCAAGGGATAAGAGCTTGGGGGATTGGGTTCTCAACGCATCTTTG------------------CCTTTTAAGGAATTGCAAAGTCTTGATTTGGGTTCTAATGGATTAGTTGGTTGCTTTGAGAATCAAGGTTTT---------------------------------------------------------------------------------------------------------------------------------------------------------------------------------------------------------------------------------------------AACATCGGAACATTGCCTACTCTTAAAGTATTGTCTGTTGGCCAATGTGACCTCAATGACACCCTGCCCGCTGGTTGGTGTGAATTGAAGAATTTGGAGCAATTAGATCTCTCT---GGAAATAATTTTGGAGGTTCACTCCCAGATTGTTTGGGAAACTTATCACTACAACTATTAGATGTTTCTAATAACCAATTTACTGGAAATATTGCCTCCGGTTCTCTTACAAACCTCATATCCATTGAATCCCTCTCACTATCAAATAACCTCTTTGAAGTTCCCATTTCA---------------------------------------------------------------------------------------------------------------------------------------------------------------------------------------------------------------------------------------------------------------------------------------------------------------------------------------------------------------------------------AAGCCTTTTATGAACTACTCAAGCCTCAAGTTCTTCTACAGTAAGAACAACAAACTAGTAACAGAACCCATGTCCTTTATTCCAAAGTTCCAACTAGTCTTT---AGTACATCGGAAGCAGTCAATATAGAGATTCCCAACTTCCTCTATTCCCAATACGACTTAAGAGTCCTTGATCTCTCCCACAACAACATCACTGGAATGTTTCCATCGTGGTTGCTTAAGAACAATACACAGTTGGAGCAATTACTGCTAAACGAGAACTCCTTTGTTGGTACTTTGCAGTTGCAAGATCACCCAAATCCGCATATGACTGAATTAGATATATCCAACAACAACATGCACGGTCAAATTCTAAAAAATAGTTGTTTGATCTTTCCAAATCTATGGATCTTAAGGATGGCTGAGAATGGATTCACAGGTTGTATTCCTTCTTGTTTAGGAAATAATCTCTCAATGGCAATTTTAGATTTATCCAACAACCAATTGTCT---AGAATATGGTCTCTCCAGCTGTCAAACAACAATTTGGGTGGGCAAATACCAATCTCGATTTTCAATTCTTCTGGCTCGCTTTTTCTCTACCTA---------------------------------------------------------------------------------------------------------------------------------------------------------------------------GAT---TGTAAGCTTGACCAGCTTGAATATTTGGACCTTTCTGAGTTGTCTGGTTTTATACCATCTTGCTTCAGTCCACCACAGATAACCCAAGTGCATCTATCCAAAAATAGATTGAGTGGTCCATTAACAAATGGATTTTATAACAGCTCTTCTCTTATTACGATAGATCTTCGAGATAACAACTTCACTGGCTCCATTCCAAATTGGATTGGCAATCTTTCATCATTGAGTGTTCTTCTTCTGAGGGCTAATCACTTTGATGGTGAATTCCCTGCTCATTTATGCTGGTTAGAAAAATTAAAGTTTTTGGATGTTTCACAAAATCACCTCTCTGGCCCACTACCCTCCTGTTTGGGCAATCTTACTTTCAAGGAAAGT------------------------------------------------------------------------------------GTGATAGAATTTAAGACGAAAAATATGTATTATAGTTACCAAGGAGAAATTCTCGACTTAATGTCTGGTATTGATCTCTCCAGCAACAACTTCTTAGGAGCAATCCCACAAGAATTGGGAAGCTTAAGTGAGATACATGCATTAAACTTATCACACAACAATCTTGCTGGATCTATACCTGCAACGTTCTCAAACTTGAAGCAGATTGAGAGCTTGGATGTTTCTCACAACAACTTGAATGGGAGAATTCCTGCACAACTCATTGAACTGACCTTTCTAGAAGTTTTCAACGTGTCGTACAATAATTTGTCAGGAAAAACACCTGAGATGAAATATCAATTTGCTACCTTTGATGAGAGCAGTTATAAAGGGAATCCTCTTCTTTGTGGACCTCCATTGCAAAACAGTTGCGACAAAACAGAA---------------------------------------------GATTTCAATGGAGATGGTGGCGTCATAGACATGGACAGTTTCTATGTGAGCTTCGGTGTGTGTTACATAATTTTGGTGTTGACAATT------------------------------------------------------------------------------------------------------------------------------------------------------------------
>POPTR_0056s00200.1
------------------------------ATGGCTACC---ATT---------------------------------------------------------------------------------------------------------------------------------------------------------------------------------------------------------------------------------------------CAATTC------------------------------------------------------------------------------------------------------------------------------------------------------------------------------------------------------------------------------------------------------------------------------------------------------------------------------------------------------------------------------------GCAGGA------------------------CCGCTCAAGATCTCTCCGGAAAATAATTTTGGAGGTTCACTCCCAGATTGTTTGGGATACTTATCACTACAACTATTAGATGTTTCTAGTAACCAATTTACTGGAAATATTACCTCCGGTTCTCTTACAAACCTCATATCCATTGAATCCCTTTCACTATCAAATAACCTCTTTGAAGTTCCCATTTCA---------------------------------------------------------------------------------------------------------------------------------------------------------------------------------------------------------------------------------------------------------------------------------------------------------------------------------------------------------------------------------AAGCCTTTTATGAACTACTCAAGCCTCAAGTTCTTCTACAGTAAGAACAACAAACTAGTAACAGAACCCATGTCCTTTATTCCAAAGTTCCAACTAGTCTTT---AGTACATCGGAAGCAGTCAATATAGAGATTCCCAACTTCCTCTATTCCCAATACGACTTAAGAGTCCTTGATCTCTCCCACAACAACATCACTGGAATGTTTCCATCGTGGTTGCTTAAGAACAATACACAATTGGAGCAATTACTGCTAAACGAGAACTCCTTTGTTGGTACTTTGCAGTTGCAAGATCACCCGAATCCGCATATGACCGAATTAGATATATCCAACAACAACATGCTT------------------------------------------------------------------------------------------------------------------------------------------------------------------------------------------------------------------------------------------------------------------------------------------------------------------------------------------------------------------------------------------------------------------------------------------------------------------------------------------------------------------------------------------------------------------------------------------------------------------------------------------------------------------------------------------------------------------------------------------------------------------------------------------------------------------------------------------------------------------------------------------------------------------------------------------------------------------------------------------------------------------------------------------------------------------------------------------------------------------------------------------------------------------------------------------------------------------------------------------------------------------------------------------------------------------------------------------------------------------------------------------------------------------------------------------------------------------------------------------------------------------------------------------------------------------------------------------------------------------------------------------------------------
>POPTR_0005s01680.1
---ATGATGATGAAAAAAAAGTGGGTTTGGCTGTTGCTA---TTATTGACTTCGGTTGGCGAATGGTATGGTCGTTGTTGTGGGTGCTTGGAGGATGAGAGAATTGGTCTCTTGGAGATCAAAGCTAACAGCGGGGAATTGAGCATTAATTGCTGTGAGTGGTCTGGGATCGTGTGTGATAACACTACAAGGCGAGTGATCCAACTCTCTCTTATGCGTGCAAGGGATTTCCGCTTGGGCGATTGGGTTCTCAACGCATCTCTG------------------CCTTTTGAAGAATTGCAGAGTCTTGATTTGGGAGAGACTGGATTAGTTGGTTGCTCTGAGAATGAAGGCTTCTTTTAT---------------------------------------------------------------------------------------------------------------------------------------------------------------------TTCAATTCGACCACCCTTGAAGAATTGTATCTAGATGGTAGTTCTCTCCCATTAAACTTTCTCCATAATATTGGAGTATTGCCTGCTCTTAAAGTTTTGTCTGCCGGTGAATGTGACCTCAATGGCACCCTACCCGCTGGTTTGTGTGGATTGAAGAATCTAGAGCAGTTATTTCTCTCT---GAAAATAATCTAGAGGGTTCACTCCCAGATTGTTTCAAAAACTTATCACTACAACTATTAGATGTTTCGAGAAATCAATTTACTGGAAATATTGCTTCTAGTCCTCTTACAAACCTCTTATCCCTTGAATTCATCTCACTATCAAATAACCACTTCCAAGTTCCAATTTCA---------------------------------------------------------------------------------------------------------------------------------------------------------------------------------------------------------------------------------------------------------------------------------------------------------------------------------------------------------------------------------AAGCCTTTTATGAACCACTCAAGCCTCAGGTTTTTCTCCAGTGACAACAACAGACTAGTAACGGAACCCATGTCCTTGATTCCAAAGTTCCAACTAGTCTTT---AGT---TCGGAAGCACTCAATGTAGAAACTCCCAGCTTCCTCTATAACCAACATGACTTAAGAGTCCTTGATCTCTCTCAAAACAGCTTCATTGGAATGTTCCCATCGTGGTTGCTTAAGAATAATACAAGATTGGAGCAACTATTTCTGAATGAGAACTCCTTTTTTGGTACCTTGCAATTGCAAGATCACCCGAATCCAGATATGACCGCAATAGATATATCTAACAACAACATGCACGGAGAAATTCCAAAAAATATTTGTTTGATCTTTTCAAATCTGTGGACCTTAAGGATGGCTAAAAATGGACTCACAGGTTGTATTCCTTCTTGTTTAGGAAATAGTAGCTCTCTGGGAGTTTTAGATTTATCCAACAATCAATTGTCTTTTACATTAACGTTTCTCAAGCTTTCGAACAACAGTTTGGGTGGGCAATTACCTGCCTCAGTGGTCAATTCTTCTAGACTGAATTATCTCTACCTAGATAACAATTTTTGGGGTCGGATATCAGATTTTCCATCACCC---------TGGCCTGTATTGGATTTGAGTAACAATCAATTTTCAATGCTTCCAAGGTGGTTTGTCAATTTGACGCAAATCTTCGCAATTGATTTGTCCAAAAACCATTTTAATGGTCCAATTCCAGTAGAA---TGTAAGCTTGACGAGCTTAAATACTTGGACCTTTCTGACTTGTTTGATTCTATACCATCTTGTTTCAATCCACCACATATAACCCATGTGCATTTATCAAAAAATAAATTGAGTGGTCCATTAACATATGGATTTTATAACAGTTCTTCCCTTGTTACATTGGATCTCCGAGATAACAACTTCACCGGCTCCATCTCAAATTGGATTGGCAATCTTTCATCATTGAGTGTTCTTCTTCTGAGAGCTAATGATTTTGACGGTGAGTTTCCTGTTCAGTTATGCTTGTTAGAACAATTAAGCATTTTGGATGTTTCACAGAATCAGCTCTCTGGTCCACTACCATCATGTTTAGGCAATCTTAGTTTCAAGGAAAGTTATGAGTTCTATGAA------------------------------TTCAACCAAACCAGAGCTCTCTTGGGAAGCAGTATTACTGTGATAGAATTTACAGCTAAAAGTATGTATTATGGTTACAAGGGAAAAATTCTCAGCTTCATGTCTGGTATTGATCTCTCCAGCAACAAATTCTCAGGAGCAATCCCACCAGAATTGGGAAACTTAAGTGAGCTATTAGCATTAAACTTGTCACACAACAATCTCACCGGATCTATCCCTGCAACATTCTCAAACTTAAAGCAGATAGAGAGTTTTGATCTTTCTTACAACAACTTGGACGGTGTCATCCCTCATAAACTTTATGAAATAACCACACTAGAAGTTTTTAGTGTGGCACACAATAACTTGTCAGGTGAAACTCCAGAGAGAAAATATCAGTTTGGGACCTTCGATGAAAGCAGTTATGAAGGAAATCCTTTTTTGTGTGGACCTCCATTGCAAAACAATTGTAGTGAAGAAGAA---------------------------------------------GATAAACAAGAAGATGATGGTTTCATAGACATGAATTTTTTCTACATCAGTTTGGGTGTAGGTTACATAGTTGTGGTGATGGGGATT---------------------TACATCAATCCATATTGGCGATGTGGGTGGTTTAACTTC------------------------------------------------------------------------------------------------------
>POPTR_0001s47850.1
------------------------------------------------------------------------------------------------------------------------------------------------------------------------------------------------------------------------------------------------------------------------------------------------------------------------------------------------------------------------------------------------------------------------------------------------------------------------------------------------------------------------------------------------------------------------------------------------------------------------------------------------------------------------------------------TTGTGTGGATTGAAGAGTCTAGAGCAGTTATTTCTCTCT---GAAAATAATCTAGAGGGTTCACTCCCAGATTGTTTCAAAAACTTGTCACTACAACTATTAGATGTTTCGAGAAATCAATTTACTGGAAATATTGCTTCTAGTCCTCTTACAAACCTCTTATCCCTTGAATTCATCTCACTATCAAATAACCACTTCCAAGTTCCAATTTCA---------------------------------------------------------------------------------------------------------------------------------------------------------------------------------------------------------------------------------------------------------------------------------------------------------------------------------------------------------------------------------AAGCCTTTTATGAACCACTCAAGCCTCAGGTTTTTCTTCAGTGACAACAACAGACTAGTAACGGAACCCATGTCCTTGATTCCAAAGTTTCAACTAGTCTTT---AGT---TCGGAAGCACTCAATGTAGAAACTCCCAGCTTCCTCTATAACCAACATGACTTAAGAGTCCTTGATCTCTCTCAAAACAGCTTCATTGGAATGTTCCCATCGTGGTTGCTTAAGAACAATACAAGATTGGAGCAACTATTTCTGAATGAGAACTCCTTTTTTGGTGCCTTGCAATTGCAAGATCACCCGAATCCAGATATGACCGCAATAGATATATCGAACAACAACATGCACGGTGAAATTCCAAAAAATATTTGTTTGATTTTTTCAAATATGTGGACCTTAAGGATGGCTAAGAATGGACTCACAGGTTGTATTCCTTCTTGTTTAGGAAATATTAGCTCTCTAGGAGTTTTAGATTTATCCAACAATCAATTGTCTTTTACATTAACGTTTCTCAAGCTTTCAAACAACAATTTAGGTGGGCAATTACCTGCCTCAATGGTCAATTCTTCTAGACTGAATTATCTCTACCTAGACAACAATTTTTGGGGTCAGATATCAGATTTTCCATCACCC---------TGGCATGTATTGGATGAATCT------------------------------------------------------------------------------------------------------------------------------------------------------------------------------------------------------------------------------------------------------------------------------------------------------------------------------------------------------------------------------------------------------------------------------------------------------------------------------------------------------------------------------------------------------------------------------------------------------AAATCT---------------------------------------------------------------------------------------------------------------------------------------------------------------------------------------------------------------------------------CCCAGAAAGCTT------------------------------------------------------------------------------------------------------------------------------------------------------------------------------------------------------------------------------------------------ATTTTTTTC---------------------------------------------------------------------------------------------------------------------------------------------------------------------------------------------------------------
>POPTR_0027s00410.1
------------------ATGGGGGCTTGGATGTTGCTAATATTATTGACTTTGGTTGGCGAATGGTATGGTCGTTGTTATGGATGTTTGGAGGAAGAGAGAATTGGTCTCTTGGAGATCCAATCTGATGGC------TTGAGA---AATTGTTGTGAGTGGGATGGGATCGAGTGTGATAACACTACAAGGCGAGTGATCGAACTCTCTCTTAGTGGAGCAAGGGATCAGAGCTTTGGCGATTGGGTTCTCAACGCATCTTTG------------------CCTTTTAAAGAATTGCAAAGTCTCGAATTGCGATTTAATGGATTGGTTGGTTGCTTGGAGAATGAAGGCTTC------------TTATCACATCTGCGTGGGCTTTCTTATCTCAAGTCTTTAAATTTATCAGGCAATATGTTGCTAGGATCGACGACC------------------------------------------------------------------------------------TTCAATTCTAGCACCCTTGAAGAATTGTATCTAGATCGTACTTCTCTCCCAATAAACTTTCTCCAGAACATTGGAGCATTGCCTGATCTTAAAGTTTTGTCTGTTGCTGAATGTGACCTCCATGGCACCCTACCCGCTGGTTGGTGTGAATTAAAGAATCTGAGGCAGTTAGATCTCTCT---GGAAATAATTTAGGAGGTTCACTCCCAGATTGTTTGGGGAACTTGTCACTACAACTATTAGATGTTTCTGAAAACCAGTTTACTGGAAATATTGCCTCCGGTCCTCTTACCAACCTCACATCCCTTGAATTCCTCTCACTATCAAATAACCTCTTTGAAGTTCCCATTTCA---------------------------------------------------------------------------------------------------------------------------------------------------------------------------------------------------------------------------------------------------------------------------------------------------------------------------------------------------------------------------------AAGCCTTTTATGAACCACTCAAGCCTCAAGTTCTTCTCCAGTGAGAACAACAAGCTAGTAACAGAACCTGCTGCCTTGATTCCAAAGTTCCAACTAGTATTT------ACAACAGAAGCACTAAATGTAAAAATTCCCGACTTCCTTTATTACCAATACGACATAAGAGTCCTTGATCTCTCCCACAACAACATCACCGCAATGTTTCCATCATGGTTGCTTAAGAACAATACACGATTGGAGCAACTATATCTAAGCAACAACTCCTTTGTCGGTACTTTACAGTTGCAAGATCACCCATATCTGAATATGACCGAATTAGATATTTCCAACAACAACATGAACGGTCAAATTCCTAAAGATATTTGTTTGATCTTTCCAAATATGTGGAGCTTAAGGATGGCCAATAATGGATTCACAGGTTGTATTCCTTCTTGTTTAGGAAATATTAGCTCTTTGAAAATTTTAGATTTATCCAACAATCAATTGTCTCTAACAATATGGTTTCTCAAGCTGTCAAACAATAATTTGGGTGGGCAATTACCAACCTCAGTATTCAATTCTTCTACCTTAGAATATCTCTACCTAGGTAACAACTTTTGGGGTCAGATATCAGATTTTCTA------TATGGGTGGTGGTCAACATTGGATTTGAGTGACAATCAATTTTCAATGCTTCCAAGGTGGTTAGTCAATTCTACAGGCCTTATCGCAATTGATTTGTCCAAAAACTATTTTAAGGGTCCGATCCTAAGAGAC---TGTAAGCTTAACCAGCTTGAATATTTGGACCTTTCTGAGTTGTCTGGATATATACCATCTTGTTTCAGTCCACCACAAATAACCCATGTGCATCTATCTGAAAATAGATTGAGCGGTCCATTAACATATGGATTTTATAACAACTCTTCCCTGGTTACGATGGATCTTCGAGATAACAACTTCACCGGCTCCTTTCCAAATTGGATTGGCAATCTTTCATCATTGAGTGTTCTTCTTCTGAGGGCTAATCACTTTGATGGTGAGCTCCCTGTTCAATTATGCTTGTTAGAACAATTAAGCATTTTGGATGTTTCACAAAACCAACTCTCTGGTCCACTACCCTCCTGTTTGGGCAATCTTACTTTCAAGGAAAGTTCCCAGCTCTATGAAACAATGGGTCCACCACTAGTGGAGAGTATGTACAAC---------------TTGAGAAAGGGTAACTTTGTGATAGAATTTACAACTAAAAATATGTATTATCGTTACAAGGGGAAGACTCTCAGCTACATGTCTGGTATTGATCTCTCCAATAACAACTTCGTAGGAGCAATCCCACCAGAATTTGGAGACTTAAGTAAGATACTGTCATTAAACTTATCACACAACAATCTCACTGGATCTATCCCTGCAACATTCTCAAACCTAAAGCAGATTGAGAGTTTGGATCTTTCTTACAACAACTTGAATGGTGTCATCCCTCCACAACTTACTGATATTACCACACTGGAAGTTTTTAGTGTGGCGCATAATAACTTGTCAGGTAACACACCCGAGAGAAAATATCAGTTTGGGACCTTTGATGAAAGTTGTTACGAAGGAAATCCTTTTTTGTGTGGACCTCCATTGCGAAACAATTGTAGTGAGGAAGCATCACAGCCAGTGCCATCACAACCAGTGCCA---------------GATGAACAAGGAGATGATGGTTTCATAGACATGGAGTTTTTCTACATCAATTTCGGTGTATGTTACACAGTTGTGGTGATGATAATT---------------------TACATCGATCCATATTGGCGACGCAGGTGGTCGTACTTC------------------------------------------------------------------------------------------------------
>POPTR_0027s00300.1
------------------ATGGGGGCTTGGATGTTGCTA---TTATTCACTTTGGTTGGCGAATGGTCTGGTCGTTGTTATGGGTGTTTGGAGGAAGAGAGAATTGGTCTCTTGGAGATCCAATCTGATGGC------TTGAGA---AATTGTTGTGAGTGGCCTGAGATCGAGTGTGATCACACTACAAGGCGAGTGATCCAACTCTCTCTTAGTGGAGAAAGGGATGAGAGCTTGGGCGATTGGGTTCTCAACGCATCTTTG------------------CCTTTCAAAGAATTGCAAAGTCTTGATTTGGGATATAATGGATTGGTTGGTTGCTTGGAGAATGAAGGCTTC------------TTATCACATCTGCGTGGATTTTCTTATCTCAAGTCTTTAAATTTATCAGGCAATATGTTGCTAGGATCGACGACT------------------------------------------------------------------------------------TTCAATTCTAGCACTCTTGAAGAATTGAATCTAGATCGTACTTCTCTCCCAGTAAACTTTCTCCAGAACATTGGAGCATTGCCTGCTCTTAAGGTTTTGTCTGTTGGTGGATGTGACCTCCATGGCACCCTACCCGCTGGTTGGTGTGAATTGAAGAATCTGAAGCAGTTAGATATCTCT---GGAAATAATTTAGGAGGTTCACTCCCAGATTGTATGGGAAACTTGTCATTACAACTATTAGATGTTTCTGAAAACCACTTTACTGGAAATATTGCCTCTAGTCCCCTTACCAACCTCATATCCCTTGAATTCCTCTCACTATCAAATAACCTCTTTGAAGTTCCCACTTCA---------------------------------------------------------------------------------------------------------------------------------------------------------------------------------------------------------------------------------------------------------------------------------------------------------------------------------------------------------------------------------AAGCCTTTTTTGAACCACTCAAGCCTCAAGTTCTTCTCTAGTGAGAACAACAAACTAGTAGCAGATCCTGCTGCCTTGATTCCAAAGTTCCAACTAGTCTTT------ACAACGGAAGCACTCAATGTAGAAATTCCTAACTTCCTCTATTACCAATACCACTTAAGATTCCTTCATCTCTCCCACAACAACATCACCGGAATGTTTCCATCGTGGTTGCTTAAGAACAATACACGATTGGAGCAATTATATTTGAGCGAGAACTCCTTTGTTGGTACTTTGCAGTTGCAAGATCACCTATATCCAAATATGACCGAATTAGATATATCCAACAACAACATGAGCGGTCAAATTCCAAAGGATATTTGTTTGATCTTTCAAAATCTGAAGAGCTTAAGGATGGCTAAGAATGGATTCACAGGTTGTATTCCTTCTTGTTTAGGAAATATTAGCTCTTTGGGAATTTTAGATTTATCCAACAATCAATTGTCCCTAACAATATGGTTTCTCAAGCTGTCAAACAACAATTTGGGTGGGCAATTACCGACCTCGTTGTTCAATTCTTCTACCTTAGAATATCTCTATCTAGGTAACAACTTTTGGGGTCAGATATCAGATTTTTCA------TATAGGTGGTGGATTGTATTGGATTTGAGTAACAATCAATTTTCAATGCTTCCAAGGAGCTTTCTTAATTCTACGATTCTTGCAGCAATTGATTTGTCCAAAAACCATTTTAAGGGTCCGATCCCAAGAGAC---TGTAAGCTTGATCAACTTGAATATTTGAACCTTTCAGAGTTGTCTGGATATATACCATCTTGTTTCAGTCCATCAACTCTAATCCATATGCATCTATCCGAAAATAGATTGAGCGGTCCATTAACATATAGATTTTATAACAGCTCTTTCTTAGTTACGATGGATCTTCAAGATAACAGCTTCACCGGCTCCATTCCAAATTGGATTGGCAATCTTTCATCATTGAGTGTTCTTCTTCTGAGGGCTAATCACTTTGATGGTGAGCTCCCTGTTCAATTATGCTTGTTAGAACATTTAAGCATTTTGGATGTTTCACAAAACCAGCTCTCTAGTCCACTACCCTCCTGTTTGGGCAATCTTACTTTCAAGGAAAGTTCCCAGCTCTATGAAACAATGGGTCCACCACTAGTGGAG---------------------------------------------GTGATAGAATTTACAACTAAAAATATGTATTATGGTTACAAGGGGAAGACTCTCAACTACATGTCTGGTATTGATCTCTCCAATAACAACTTCGTAGGAGCAATCCCACCGGAATTTGGAAACTTAAGTAAGATATTGTCATTAAACTTATCACACAACAATCTCACTGGATCTATCCCAGCAACATTCTCAAACCTAAAACAGATTGAGAGTTTGGATCTTTCTTACAACAACTTGAATGGTGTCATCCCTCCACAACTTACTGAAATTACCACACTGGAAGTTTTTAGTGTGGCGTACAATAACTTGTCATGTAAGACACCCGAGAGAAAATATCAGTTTGGGACCTTCGATGAAAGCTGTTACGAAGGAAATCCTTTCTTGTGTGGACCTCCATTGCAAAACAATTGTAGTGAAGAAGCATCACAGCCAGTGCCATCACAGCCAATGCCA---------------GATGAACAAGGAGATGATGGTTTCATAGACATGGAGTTTTTCTACATCAATTTCGGTGTAAGTTACACAGTCGTGGTGATTATGATT---------------------TACATCAATCCATATTGGCGACGCAGGTGGTCGTACTTC------------------------------------------------------------------------------------------------------
>POPTR_0003s02300.1
---------------------------------------------------------------------------------------------------------------------------------------------------------------------------------------------------------------------------------------------------------------------------------------------------------------------------------------------------------------------------------------------------------------------------------------------------------------------------------------------------------------------------------------------------------------------------------------------------------------------------------------------------------------------------------------------------------------------------------------------------------------------------------------------------------------------------------------------------------ATTCATCTTTTATTCTGTTCAGAATCTCGGAATATGATCCAGGGACCAATCTCC------------------------------------------------------------------------------------------------------------------------------------------------------------------------------------------------------------------------------------------------------------------------------------------------------------------------------------------------------------------------------------------------------------------------------------------------------------------------TTTTCCTATGTCTTT------------------------------------------------------------------------------------------------------------------------------------------------------------------------------------------------------------------------------------------------------------------------------------------------------------------------------------------------------------------------------------------------------------ATATGGTTTCTCGACCTGTCAAACAACAATTTGGGTGGGAAAATACCGACCTCGATGTTCAATTCTTCTACCTTAGAATTTCTCTACCTA---------------------------------------------------------GCATTGAATTTGAGTAACAATCAATTTTCAATGCTTCCAAGGTGCTTCGTAAATTCTACGTGCCTTACAACAATTGATTTGTCCAAAAACCATTTTAAAGGTCCGATCCCAAGAGAC---TGTATGCTTAACCAGCTTGAATATTTGGACCTTTCTGAATTGTTTGGATATATACCATCTTGTTTCAGTCCACCACCTCTAATCCATGTGCATCTATCCGAAAATAGATTGAGCAATCCATTAACATATGGATTTTATAACAGCTCTTCCTTGATTATGATGGATTTTCGAGATAACAGCTTCACCGGCTCCATCCCAAATTGGATTGGCAATCTTTCATCATTGAGTGTTCTTCTCCTGAGGGCTAATCACTTTGATGGTGAGCTCCCTGTTCAGTTATGCTTGTTAGAACACTTAAGCATTTTAGATGTTTCACAAAACCAGCTCTCTGATCCACTACCCTCCTGTTTGGGCAATCTTACTTTCAAGGAAAGTTCCCAACTCTATGAAACAATGGGTCCGCCACTAGTGGATAGTATGTATAAT---------------TTGAGAAAGGGTAACTTTGTGATCAAATTTACAACTAAAAATATATATTATGGTTACACAGGGGAAATTCTTAGCTACATGTCTGGTATTGATCTCTCCAATAACAACTTCATAGGAGCAATCCCACCAGAATTTGGAAACTTAAGTAAGATACTGTCATTAAACTTATTACACAACAATCTCACTGGATCTATCCTTGCAACATTCTCAAACCTAAAGCAGATTGAGAGTTTGGATCTTTCTTACAACAACTTGAATGGTATCATCCCTCCACAACTTACTGGAATTACCACACTGGAAGTTTTTAGTGTGGTGTACAATAACTTGTCAGGTAAGACACTCGAGAGAAAATATCAGTTTGGGACCTTCGATGAAAGCTGTTACGAAGGAAATCCTTTCTTGTGTGGACCTCCATTGCAAAACAATTGTAGTGAGGAAGCA---------------------------------------------GATGAACAAGGAGATGATGGTTTCATAGACATGGAGTTTTTCTACATCAGTTTCGGTGTATGTTACACAGTTGTGGTGATGACGATT---------------------TACATCAATCCATATTGGCGACGCATGTGGTTGTACTTC---------------------------------------------------------------------AAC------------------------------
>POPTR_0003s02030.1
---ATGATGATGAAAAGAATGGGGGCTTGGATGTTGCTA---TTATTGACTTTGGTTGGCGAATGGTATGGTCGTTGTTATGGGTGTTTGGAGGAAGAGAGGATTGGTCTCTTGGAGATCCAATCTTATGGA------TTGAGA---AATTGTTGTGAGTGGCGTAGGATCGAGTGTGATAACACTACAAGGCGAGTGATCCAACTCTCTCTTAGAGGTAGAAGGGATTGGGGGTTAGGCGATTGGGTTCTCAACGCATCTTTG------------------CCTTTCAAAGAATTGCAAAGTCTTGAATTGGGAAAAAATGGAATTGTTGGTTGCTTGGAGAATGAAGGTTTT------------TTATCACATCTGCATGGACTTTCTTCTCTCAAGTCTTTAAATTTATCAGGCAACATGTTGCTAGGATCGACGACT------------------------------------------------------------------------------------TTCTATTCAAGCACCCTTGAAGAATTGTATCTAGATAATACTTCTCTCCCAATAAACTTTCTCCAGAACATTGGAGCATTGCATGCTCTTAAAGTTTTGTCTGTTGCTGGATGTGACCTCCATGGCACCCTACCCGTTGGTTGGTGTGAATTGAAGAATCTAAAGCAGTTAGATCTCTCT---GGAAATAATTTTGGAGGTTCACTCCCAGATTGTTTGGGAAACTTGTCCCTACAACTATTAGATGTTTCTGAAAACCAGTTTATTGGAAATATTGCCTCCGGTCCTTTTACCAATCTCATATCCCTTGAATTCCTCTCATTATCAAATAATCTCTTTGAAGTTCCCACTTCA---------------------------------------------------------------------------------------------------------------------------------------------------------------------------------------------------------------------------------------------------------------------------------------------------------------------------------------------------------------------------------AAGCCTTTCATGAACCACTCAAGCCTCAAGTTTTTCTCCAGTGAGAACAACAAACTAGTAACAGAACCTGCTGCCTTGATTCCAAAGTTCCAACTAGTCTTT------ACAACGAAAGCACTCAATGTAGAAATTCCCGACTTCCTCTATTACCAATACGACTTAAGAGTCCTTGATCTCTCCCACAACAACATCACCGGAATGTTTCCATCGTGGTTGTTGAAGAACAATACACGATTGGAGGAACTATGGCTGAGCGAGAACTCCTTTGTTGGTGCTTTGCAGTTGCAAGATCACCCATATTCGAATATGATCGAATTAGATATATCCAACAACAACATGAATGGTCAAATTCCAAAAGATATTTGTTTGATCTTTCCAAATCTATGGAGCTTAAAGATGGCTAAGAATGGATTCACAGGTGGTATTCCTTCTTGTTTAGGAAATATTAGCTCTTTTTCAGTTTTAGATTTGTCCAACAATCAATTGTCTCTAGCTATAATGTTTCTCAACCTATCAAACAACAATTTGGGTGGGCAAATACCAACCTCGGTGTTCAATTCTTCTAGCCTTGATGTTCTCTTCCTAGGTAACAACTTTTGGGGTCAGATATCAGATTTTCCG------AATGGGTGGTGGGTTGTATTGGATTTGAGTAACAATCAATTTTCAAAGGTTCCAAGATGGTTCGTCAATTCTACATTCCTTAGGTCAATTGATTTGTCCAAAAACCATTTTAAAGGTCCGATCCCAGGAGAC---TGTAAGCTTGACCAGCTTTTATATTTGGACCTTTCTAAGTTGTCTGGATATATACCATCTTGTTTCAGTCCACGGACTCTAATCCATGTGCATCTATCCGAAAATAGATTGAGCGGTCCATTAACACATGGATTTTATAACAGCTCTTCCCTGGTTACGATGGATCTTCGAGACAACAGCTTCACCGGCTCCATTCCAAATTGGATTGGCAATCTTTCATCATTGAGTGTTCTTCTTCTAAAGGCTAATCACTTTGATGGTGAGCTCCCTGTTCAGTTATGCTTATTAGAAAAATTAAACATTTTGGATGTTTCACAAAACCAGCTCTTTGGTCCACTACCCTCTTGTTTGGGCAATCTTACTTTCAAGGAAAGTTCCCAGCTCTATGAAACAATGGGTCCACCATTAGTGGATAGTATGTACAAC---------------TTGGAAAAAGGTAACTTTGTGATAGAATTTACAACTAAAAATATGTATTATAGTTACATGGGGAAAATTCTTAACTATATGTATGGTATTGATCTCTCCAATAACAACTTCGTAGGAGCAATCCCACCAGAATTTGGAAACTTAAGTGCGATACTGTCATTAAACTTATCACACAACAATCTCACTGGATCTATCCCTGCAACATTCTCAAACCTAAAGCATATTGAGAGTTTGGATCTTTCTTACAACAACTTGAATGGTGCCATCCCTCCACAACTTACTGAAATTACCACACTGGAAGTTTTTAGTGTGGCGCACAATAACTTGTCAGGTAAGACGCCTGAGAGAAAATATCAGTTTGGGACCTTTGATGCAAGCTGTTACAAAGGAAATCCTTTCTTGTGTGGAACTCCATTGCAAAACAATTGTAGTGAGGAAGCA---------------------------------------------GATGAACAAGGAGATGATGGTTTCATAGACATGGAGTTTTTCTACATCAGTTTCGGTGTATGTTACACGGTTGTGGTGATGACGATT---------------------TACATCAATCCATATTGGCGACGCAGGTGGTTGTACTTC------------------------------------------------------------------------------------------------------
>POPTR_0003s02080.1
------------------------------------------------------------------------------------------------------------------------------------------------------------------------------------------------------------------------------------------------------------------------------------------------------------------------------------------------------------------------------TTATCACATCTGCGTGGATTTTCTTCTCTCAAGTCTTTAAATTTATCAGGCAATATGTTGCTAGGATCGACGACT------------------------------------------------------------------------------------TTCAATTCTAGCACCCTTGAAGAATTGCATCTAGATCGTACTTCTCTCCCAATAAACTTTCTCCGGAACATTGGAGCGTTGCCTGCTCTTAAAGTTTTGTCTGTTGCTGAATGTGACCTCCATGTCACCCTACCCGCTGGTTGGTGTGAATTGAAGAATCTGAAGCAGTTAGATCTCTCT---AGAAATAATTTTGGAGGTTCACTCCCAGATTGTTTAGGGAACTTGTCACTACAACTATTAGATGTTTCTGATAACCAGTTTACTGAAAATATTGCCTCCGGTCCTCTTACCAACCTTGTATCCCTTAAATTCCTCTCATTATCATATAACCTCTTTGAAGTTCCCACTTCA---------------------------------------------------------------------------------------------------------------------------------------------------------------------------------------------------------------------------------------------------------------------------------------------------------------------------------------------------------------------------------AAGCCTTTTATGAACCACTCAAGCCTC---------TCTAGTGAGAACAACAGACTA---------------------------------------------------------------------------------------------------------------------------------------------------------------------------------------------------------------------------------------------------------------------------------------------------------------------------------------------------------------------------------------------------------------------------------------------------------------------------------------------------------------------------------------------------------------------------------------------------------------------------------------------------------------------------------------------------------------------------------------------------------------------------TTGTCTGGATATATATCATCTTGTTTCAATTCACCACAAATAACCCATGTGCATCTATCCAAAAATAGATTGAGCGGTCCATTAACATATGGATTTTATAACAGCTCTTCCCTGGTTACGATGGATCTTCGAGATAACAGCTTCACCGGCTCCATTCCAAATTGGATTGGCAATCTTTCATCATTGAGTGTTCTTCTTCTACGGGCTAATCACTTTGATGGTGAGCTCCCTGTTCAGTTATGCTTGTTAGAACAATTAAGCATTTTGGATGTTTCACAAAACCAACTCTCCGGTCCACTACCCTCTTGTTTGGGGAATCTTACCTTCAAGGAAAGTTCCCCGCCTTATGAAACAATGGGCCCACCACTAGTGGATAGTGTGTACAAC---------------TTGGGATATTATAACTTTGTGATAGAATTTACAACTAAAAAAATGTCTTATGGTTACAAAGGGATAGTTCTCAGCTACATGTATGGTATTGATCTCTCCAATAACAACTTAATAGGAGCAATCCCACTAGAATTTGGAAAGTTAAGTGAGATACTGTCATTAAACTTATCACACAACAATCTCACTGGATCTATCCCTGCAACATTCTCAAACCTAAAGCAGATTGAGAGTTTGGATCTTTCTTACAACAACTTGAATGGTGTCATCCCTCCACAACTTACTGAAATTACCACACTAGAAGTTTTTAGTGTGGCGCACAATAACTTGTCAGGTAAGACACCCGAGAGAAAATATCAGTTTGGGACCTTCGATGAAAGTTGTTACGAAGGAAATCCTTTCTTGTGTGGACCTCCATTGCGAAACAATTGTAGCGAGGAAGCA---------------------------------------------------------------------------------TTTTTGATGATTGTTTGTCCTGTATGT---------------------------ATTGGGTGCTTCATTTGT---------------------------------------------------------------------------------------------------------------------------------------------
>POPTR_0027s00200.1
---ATGATGATGAAAAGAATTGGGGCTTGGATGTTGCTA---TTATTCACTTTGGTTGGCGAATGGCATGGTCGTTGTTATGGGTGTTTGGAGGAGGAGAGGATTGGTCTCTTGGAGATCCAATCTCATGGC------TGGAGA---AATTGTTGTGAGTGGCGTGGGATCGAGTGTGATAACACTACAAGGCGAGTGATCCAACTCTCTCTTTGGGGGGCAAGGGATTTCCACTTGGGCGATTGGGTTCTCAACGCATCTTTG------------------CCTTTCAAAGAATTGCGAGGTCTTGATTTGGGAGGTACTGGATTGGTTGGTTGCATGGAGAATGAAGGCTTC---------AATTTATCACATCTGCGTGGACTTTCTCATCTCAAGTCTTTAAATTTATCAGGCAATATGTTGCTAGGATCGACGACTGGTTTAAGGAATCTGGAC---------------------------------------ATCCTGCAG---------------CAATTCAATTCTAGCACCCTTGAAGAATTGCATCTAGATAATACTTCTCTCCCAATAAACTTTCTCCAGAACACTGGAGCATTGCCTGCTCTTAAAGTTTTGTCTGTTGCTGAATGTGACCTCCATGGCACCCTACCCGCTGGTTGGTGTGAATTGAAGAATCTGAAGCAGTTAGATCTCGCT---AGAAATAATTTTGGAGGTGCACTCCCAGATTGTTTGGGGAACTTGTCACTACAACTATTAGATGTTTCTGATAACCAGTTTACTGGAAATATTGCATTTGGTCCTCTTACCAAGCTCATATCCCTTGAATTCCTCTCACTATCAAATAACCTCTTTGAAGTTCCCATTTCA---------------------------------------------------------------------------------------------------------------------------------------------------------------------------------------------------------------------------------------------------------------------------------------------------------------------------------------------------------------------------------AAGCCTTTTATGAACCACTCAAGCCTCAAGTTCTTCTCCAGTGAGAACAACAGACTAGTAACGGAATCTGCTGCCTTGATTCCAAAGTTCCAACTAGTCTTT---AGTACATCGGAAGCACTCAATGTAGAAATTCTCGACTTCCTCTATTACCAATACGACTTAAGAACCCTTGATCTCTCCCACAACAACATCTTCGGAATGTTTCCATCATGGTTGCTTAAGAACAATACACGAATGGAGCAACTATATCTGAGCGAGAACTCCTTTGTTGGTACTTTGCAATTGCTAGATCACCCATATCCGAATATGACCGAATTAGATATATCCAACAACAACATAAATGGTCAAATTCCAAAAGATATTTGTTTGATCTTTCCAAATCTGTGGATCTTAAGGATGGCTGACAATGGATTCACAGGTTATATTCCTTCTTGTTTAGGAAATTTTAGCTCTCTTTCATTTTTAGATTTATCCAACAATCAATTGTCTTTAACAATACAGGTTCTCAAGCTGTCAAACAATAGTTTGGGTGGGCAAATACCGACCTCGGTGTTCAATTCTTCTATCTCACAATATCTCTACCTAGGTAACTACTTTTGGGGTCAGATATCAGATTTTCCA------TATGGGTGGTGGAGTGTATTGGATTTGAGTAACAATCAATTTTCAATGCTTCCAAGAAGCTTTTTTAATTTTACGTACGATGAAGTACTTGATTTGTCCAAAAACCTTTTTAAGGGTCCAATCCCAAGAGAC---TGTAAGCTTGACCGGCTTGAATTTTTGGACCTTTCTGATTTGTCTGGATATATGCCATCTTGTTTCAATCCACCACAAATAACCCATATTCATCTATCCAAAAATAGATTGAGCGGTCCATTAACATATGGTTTTTATAACAGCTCTTCCCTAGTTACGATGGATCTTCGAGACAACAGCTTCATTGGCTCTATTCCAAATTGGATTGGCAATCTTTCATCATTGAGTGTTCTTCTTCTGAGGGCTAATAACTTTGATGGTGAGCTCGCTGTTCAGTTATGCTTGTTAGAACAATTAAGTATTTTGGATGTTTCACAAAACCAGCTCTCTGGTCCACTACCCTCATGTTTGGGCAATCTAACTCTCAAGGAAAGTTCCCAGCTC------------------------------------------------------------------------------------------------------------------------------------------------------------------------------------------------------------------------------------------------------------------------------------------------------------------------------------------------------------------------------------------------------------------------------TGGGGAAAGTTC------------------------------------------------------------------------------------------------------------------------------------------------------------------------------------------------------------------------------------------------------------------------------------------------------------------------------------------------------------------------------
>POPTR_0027s00350.1
---ATGATGATGAAAAGAATGGGGAGTTGGATGTTGCTA---TTATTGACTTTGGTTGGCGAATGGTATGGTCGTTGTTATGGGTGTTTGGAGGAAGAGAGGATTGGTCTCTTGGAGATCCAATCTGATGGC------TTGAGA---AATTGTTGTGAGTGGCATAGGATCGAGTGTGATAACACTACAAGGCGAGTGATCCAACTCTCTCTTAGAGGATCAAGGGACGAGAGCTTGGGCGATTGGGTTCTCAACGCATCTTTG------------------CCTTTTAAAGAATTGCAAAGTCTTGAATTGGAAGGTAATGGATTGGTTGGTTGCTTGGAGAATGAA------------------TTATCACATCCGAGTGGACTTTCATCCCTCAAGTCTTTAAATTTATCAGGCAATATGTTGCTAGGATCGACGGCT------------------------------------------------------------------------------------------------------------------------------------------------------------------------------------------------------------------------------GGTTGGTGTGAATTGAAGAATCTGAAGCAGTTACATCTCTCT---AGAAATAATTTAGGAGGTTCACTCCCAGATTGTTTGGGGAACATGTCATTACAACTATTAGATGTTTCTGAAAACCAGTTTACTGGAAATATTGCTTTCGGTCCTCTTACCAACCTCATATCCCTTGAATTCCTCTCACTATCAAATAACCTCTTTGAAGTTCCCATTTCA---------------------------------------------------------------------------------------------------------------------------------------------------------------------------------------------------------------------------------------------------------------------------------------------------------------------------------------------------------------------------------AAGCCTTTTATGAACCACTCAAGCCTCAAGTTCTTCTCCAGTGAGAACAACAAGCTAGTAACAGAACCTGCTGCCTTGATTCCAAAGTTCCAACTAGTCTTT---AGTACATCGGAAGCACTCAATGTA---ATTCCCGACTTCCTCTATTACCAATTAGACTTAAGAGCCCTTGATCTCTCCCACAACAACATCACTGGAATGTTTCCATCGTGGTTGCTTAAGAACAATACACGATTGGAACAACTATATCTGAGCGACAACTCCTTTATTGGTGCTTTGCAGTTGCAAGATCACCTCCATCCGAATATGACCAATTTAGATATATCCAACAACAACATGAACGGTCAAATTCCAAAAGATATTTGTTTGATCTTTCCAAATCTACACACCTTAAGGATGGCTAAGAATGGATTCACAGGTTGTATTCCTTCCTGTTTAGGAAATATTAGCTCTCTTTCATTTTTAGATTTATCCAACAATCAATTGTCTCTAACAATATGGGTTCTCAAGCTGTCAAACAACAATTTGGGTGGGAAAATACCGACCTCGGTGTTCAATTCTTCTCGCCTGAATTTTCTTTACCTAGGTAACAACTTTTGGGGTCAGATATCAGATTTTCCA------TATAGGTGGTGGAATGTATTAGATTTGAGTAACAATCAATTTTCGATGCTTCCAAGGAGCTTCGTTAATTTTTCGATCCTTGGAGTAATTGATTTGTCCGGAAACCATTTTAAGGGTCCGATCCCAAGAGAT---TGTAAGTTTGACCAGCTTGAATATTTGGACCTTTCTGAGTTGTCTGGATATATACCATCTTGTTTTAGTCCACCACAAATAACCCATGTGCATCTATCGAAAAATAGACTGAGCGGTCCATTAACATATGCATTTTTTAACAGCTCTTACCTGGTTACGATGGATCTTCGAGAAAACAGCTTCACCGGCTCCATTCCAAATTGGATTGGCAATCTTTCATCATTGAGTGTTCTTCTTCTGAGGGCTAATCACTTTGATGGTGAGCTCCCTATTCAGTTATGCTTGTTAGAACAATTAAGCATTTTGGATGTTTCACACAACCAGCTCTCTGGTCCACTACCCTCCTGTTTAGGCAATCTTACTTTCAAGAAAAGTGACAAGGTCTATGAAATAATGGGCCCACCACTAGTGGATAGTGTGGACAAC---------------TTGAGAAATTTTAACTTTGTGACAGAATTTACAACTAAAAATATGTATTATGGGTACAAGGGGAAAGTTCTCAACTACATGTTTGGTATTGATCTCTCCAATAACAACTTCATCGGAGCAATCCCACCAGAATTTGGAAACTTAAGTAAGATACTGTCAGTAAACTTATCACACAACAATCTCACTGGATCTATCCCTGCAACATTCTCAAACCTAATGCATATTGAGAGTTTGGATCTTTCTTACAACAACTTGAATGGTGCCATCCCTCCACAATTTACTGAAGTTACCACACTGGAAGTTTTTAGTGTGGCGCACAATAACTTGTCAGGCAAGACACCCGAGAGAATATATCAGTTTGGGACCTTCGATGAAAGCTGTTACGAAGGAAATCCTTTCTTGTGTGGACCTCCATTGCCAAACAATTGTAGTGAGAAGGCA---------------------------------------------GATGAACAAGGAGATGATGGTTTCATAGATATGGAGTTTTTCTACATCAGTTTCGGTGTATGTTACACAGTTGTGGTGATGACGATTATA------------------TGG------------------------TGGCTAGTTTTCACTTCAGAAGGGCGACCCCACCTCAGTTATTCAATCAAAGCATTGAAATCGGAGCAAGAAGATCCACCT---------------------------------
>POPTR_0003s02250.1
------------------ATGGGGACTTGGATGTTGCTA---TTATTGACTTTGGTTGGCGAATGGCATGGTCGTTGTTATGGGTGTTTGGAGGAAGAAAGGGTTGGTCTCTTGGAGATCCAATATAATCAC------TTGAGA---AGTTGTTGTGAGTGGGATTGGATCAAGTGTGATAACACTACAAGGCGAGTGATCCAACTCTCTCTTGGCGGAGAAAGGGATGAGAGCTTGGGCGATTGGGTTCTCAACGCATCTTTG------------------CCTTTTAAAGAATTGCAAAGTCTTGATTTGGGAATGACTAGTTTGGTTGGTTGCTTGGAGAATGAAGGCTTC---------------------------------------------------------------------------------------------------------------------------------------------------------------------------TTCAATTCGAGCACCCTTGAAGAATTGTATCTAGATAATACTTCTCTCCGAATAAACTTTCTCCAGAACATTGGAGCATTGCCTGCTCTTAAAGTTTTGTCTGTTGCTGAATGTGACCTCCATGGCACCCTACCCGCTGGTTGGTGTGAATTGAAGAATCTGAAGCAATTAGATCTCGCT---AGAAATAATTTTGGAGGTTCACTCCCAGATTGTTTGGGGAACTTGTCACTACAACTATTAGATGTTTCTGAAAACCAATTTACTGGAAATTTTACGTCTGGTCCCCTTACCAACCTCATATCCCTTGAATTCCTCTTACTATCAAATAACCTCTTTGAAGTTCCCATTTCA---------------------------------------------------------------------------------------------------------------------------------------------------------------------------------------------------------------------------------------------------------------------------------------------------------------------------------------------------------------------------------AAGCCTTTTTTGAACCACTCAAGCCTCAAGTTCTTCTCTAGTGAGAACAACAGACTAGTAACAGAACCTGTTGCCTTGATTCCAAAGTTCCAACTAGTCTTT---AGTACATCGGAAGCACTCAATGTA---ATTCCCGACTTCCTCTATTACCAATTGGACTTAAGAGCCCTTGATCTCTCCCACAACAACATCACCGGAATGTTTCCATCGTGGTTGCTTAAGAACAATACACGATTGGAGCAACTATATCTGAGCGCCAACTTCTTTGTTGGTACTTTACAGTTGCAAGATCACCCATATTCGAATATGGTCGAATTAGATATTTCCAACAACAACATGAGCGGTCAAATTTCAAAAGATATTTGTTTAATCTTTCCAAATCTATGGACCTTAAGGATGGCTAAGAATGGATTCACAGGTTGTATTCCTTCTTGTTTAGGAAATATTAGCTCTCTTTTATTTTTAGATTTATCCAACAATCAATTGTCTCTA---ATACCGGTTCTCAAGCTGTCAAACAACAGTTTGGGTGGGCAAATACCGACCTCGGTGTTCAATTCTTCTACCTCACAATTTCTCTACCTAGGTAACAACTTTTCGGGTCAGATATCAGATTTTCCA------TATGGGTGGTTGAATGTATTGGATTTGAGTAACAATCAATTTTCAATGCTTCCGAGGATCTTTGTTAATTTTACGGACCTTAGAGTACTTGATTTGTCCAAAAACCATTATAAGGGTCCGATCCCAAAAGAC---TGTAAGCTTGGCCGGCTTCAATATTTGGACCTTTCTGAGTTGTCTGGATATATACCATCTTGTTTCAGTCCACCACCTCTAACCCATGTGCATCTATCCAAAAATAGATTGAGCGGTCCATTAACATATGGATTTTTTAACAGCTCTTACCTGGTTACGATGGATCTTAGAGACAACAGCCTCACCGGCTCTATTCCAAATTGGATTGGCAATCATTCATCATTGAGTGTTCTTCTTCTGAGGGCTAATCACTTTGATGGTGAGCTCCCTGTTCAGTTATGTTTGTTAGAACAATTAAGCATTTTGGATGTTTCACAAAACCAGCTCTCTGGTCCACTACCCTCCTGTTTGGGCAATCTTACTTTCAAGGAAAGTTCCCAGCTCTATAAAACAATGGGTCCACCACTAGTGGATAGTGTGTACTTA---------------TTGGGAAAGGATAACTTTGTGATAGAATTTAGAACTAAAAATATGTATTATGGGTACAAGGGGAATATTCTCAGCTACATGTCTGGTATTGATCTCTCCAATAACAACTTTGGAGGAGCAATCCCACAAGAATTTGGAAACTTAAGTGAGATACGGTCATTAAACTTATCACACAACAATCCCACTGAATCTATCCCTGCAACATTCTCAAACCTAAAGCAGATTGAGAGTTTGGATCTTTCTTACAACAACTTGAATGGTGTCATCCCTCCACAACTTACTGAAATTACCACATTGGAAGTTTTTAGTGTGGCGCACAATAACTTATCAGGTTGGACACCCGAGAGAAAATATCAGTTTGGGACCTTTGATGAAAGCTGTTATGAAGGAAATCCTTTCTTGTGTGGACCTCCATTGCGAAATAATTGTAGTGTGGAACCA---------------------------------------------GATGAACAAGGAGATGTTGGTTTCATAGACATGGAGTTTTTCTACATCAGTTTCGGTGTATGTTACACAGTTGTGGTGATGACAATT---------------------TACATCAATCCATATTGGCGACGCAGGTGGTTGTACTTC------------------------------------------------------------------------------------------------------
>POPTR_0003s02180.1
---------------------------------------------------------------------------------------------------------------------------------------------------------------------------------------------------------------------------------------------------------------------------------------------------------------------------------------------------------------------------------------------------------------------------------------------------------------------------------------------------------------------------------------------------------------------------------------------------------------------------------------------------------------------------------------------------------------------------------------------------------------------ATGGGAAACTTGTCATTACAACTATTAGATGTTTCTGAAAACCAAATTACTGGAAATATTGCCTCTAGTCCCCTTACCAACCTCATATCCCTTGTATTCCTCTCACTATCAAATAACCTCTTTGAAGTTCCCACTTCA---------------------------------------------------------------------------------------------------------------------------------------------------------------------------------------------------------------------------------------------------------------------------------------------------------------------------------------------------------------------------------AAGCCTTTTTTGAACCACTCAAGCCTCAAGTTCTTCTCTAGTGAGAACAACAAACTAGTAGCAGATCCTGCTGCCTTGATTCCAAAGTTCCAACTAGTCTTT------ACGACAGAAGCACTCAATGTAGAAATTCCCAACTTCCTCTATTACCAATACCACTTAAGACTCCTTGATCTCTCCCACAACAACATCACCGGAATGTTTCCATCGTGGTTGCTTAAGAACAATACACGATTGGAGCAATTATATCTGAGCGAGAACTCCTTTGTTGGTACTTTGCAGTTGCAAGATCACCTATATCCAAATATGACCGAATTAGATATATCCAACAACAACATGAGCGGTCAAATTCCAAAAGATATTTGTTTGATCTTTCCAAATCTACAAACCTTAATGATGGCTAAGAATGGATTCACAGGTTGTATTCCTTCTTGTTTAGGAAATATTAGCTCTTTGGAAATGTTAGATTTATCCAACAATCAATTGTCCCTAACATTATTGTTTCTCAACCTGTCAAACAACAATTTGGGTGGT------------------------------------------------------AACAACTTTTGGGGTCAGATATCAGATTTTCCA------TATGGGTGGTGGATTGTATTGGATTTGAGTTACAATCAATTTTCAATGCTTCCAAGGTGGTTCGTCAATTCTACGGACCTTAGAGTAATTAATTTGTCCAAAAATCATTTTAAGGGTCCGATCCATAGAGAC---TGTAAGCTTGGCCACCTTGAGTATTTGGACCTTTCTGAGTTGTCTGGATATATACCATCTTGTTTTAGTCCACCACAAATAACCCATGTGCATCTATCCAAAAATAGATTGAGTGGTCCATTAACATATGGATTTTATAACAGCTCTTCCCTGGTTACGATGGATCTTCGAGATAACAGCTTCACCGGCTCCATTCCAAATTGGATTGGCAATCTTTCATCATTGAGTGTTCTTCTTCTAAAGGCTAATCACTTTGATGGTGAGCTCCCTGTTCAGTTATGCTTGTTAGAACAGTTAAGCATTTTGGATGTTTCAGAAAACCAGCTCTCTGGTCCAATACCATCATGTTTGGGCAATCTTACTTTCATGGCAAGTTCCCAGCTCTATGAAACAATGGGTCCACCACTAGTTAATAGTATGTACAGC---------------TTGGGAAAGGATAACTTTGTGATAGAATTTACAACTAAAAATATGTATTATTGTTACAAGGGGAAGATTCTCGGCTACATGTCTGGTATTGATCTCTCCAATAACAACTTCGTAGAAGCAATCCCACCAGAATTTGGAAACTTAAGTGAGTTACTATCATTAAACTTATCACACAACAATCTCACTGGATCTGTCCCTGCAACATTCTCAAACCTAAAGCAGATTGAGAGTTTGGATCTTTCTTACAACAACTTGAATGGTGTCATCCCTCCACAACTTACTGAAATTACCATGCTAGAAGTTTTTAGTGTGGCGCACAATAACTTGTCAGGTAAGACACCTGAGAGAAAATTTCAATTTGGGACCTTCGATGAAAGTTGTTACGAAGGAAATCCTTTCTTGTGTGGACCTCCATTGCGAAACAATTGTAGTGAGGAAGCA---------------------------------------------GATGAACAAGGAGATGATGGTTTCATAGACATTGACTTTTTCTACATCAGTTTTGGTGTATGTTACACAGTTGTGGTGATGACGATT---------------------TACATCAATCCATATTGGCGACGCAGGTGGTTGTACTTC------------------------------------------------------------------------------------------------------
>POPTR_0027s00220.1
---------------------------------------------------------------------------------------------------------------------------------------------------------------------------------------------------------------------------------------------------------------------------------------------------------------------------------------------------------------------------------------------------------------------------------------------------------------------------------------------------------------------------------------------------------------------------------------------------------------------------------------------------------------------------------------------------ATGAAGAATCTGAAGCAATTAGATCTCTCT---GAAAATGATTTAGGAGGTTCACTCCCATATTGTTTGGGGAACTTGTCTCTACAACTATTAGATGTTTCTGAAAACCAATTTACTGGAAATATTGCCTTCGGTCCCCTTACCAACCTCATATCCCTTGAATTCCTCTCACTATCAAATAACCTCTTTGAAGTTCCCACTTCA---------------------------------------------------------------------------------------------------------------------------------------------------------------------------------------------------------------------------------------------------------------------------------------------------------------------------------------------------------------------------------AAACCTTTTATGAACCACTCAAGCCTCAAGTTCTTCTGCAATGAGAACAACAGATTAGTAATAGAACCTGCTGCATTGATTCCAAAGTTCCAACTAGTCTTT------ACAACGGAAGCACTCAATATAGAAATTCCCAACTTCCTCTATTACCAATACCACTTAAGATTCCTTGATCTCTCCCACAACAACATCACCGGAATGTTTCCATCGTGGTTGCTTAAGAACAATACACGATTGGAGCAACTATATCTGAGCGGGAACTCCTTTGTTGGTACTTTGCAGTTGCAAGATCACCCATATCCGAAAATGACCGAATTGGATATATCCAACAACAACATGAGCGGTCAAATTCCAAAGGATATTTGTTTGATCTTTCCAAATCTGAAGGGATTAAGGATGGCTAAGAATGGATTCACGGGTTGTATTCCTTCTTGTTTAGGAAATATTAGCTCTTTGAGAGTTTTAGATTTATCCAACAATCAATTGTCCCTAACATTAATGTTTCTCAAGCTGTCAAACAACAATTTGGGTGGGCAAATACCAACCTCCGTGTTCAATTCTTCTACCTCAGAATATCTCTATCTAGATAACAACTTTTGGGGTCAAATATCAGATTTTCCA------AACGGGTGGTGGATTGTATTGGATTTGAGTAACAATCAATTTTCAATGCTTCCAAGGTGGTTCGTCAATTCGACGAACCTTAGAGCAATTGATTTTTCAAAAAACCATTTTAAGGGTCCTATCCCAAAAGACTTTTGTAAGTTTGACCAGCTTGAATATTTGGACCTTTCTGAGTTGTTTGGATATATTCCATCTTGTTTCAATTCACCACAAATAACCCATGTGCATCTATCCAAAAATAGATTGAGCGGTCCATTAAAATATGGATTTTATAATAGCTCTTCCCTGGTTACGATGGATCTTAGAGATAACAGCTTCACCGGCTCAATTCCAAATTGGGCTGGCAATCTTTCATCATTGAGTGTTCTTCTTCTGAGAGCTAATCACTTTGATGGTGAGTTCCCTGTTCAGTTATGCTTATTAAAACAATTAAGCATTTTGGATGTTTCACAAAACCAGCTTTCTGGTCCATTACCCTCCTGTTTGGAAAATCTTACTTTCAAAGAAAGTTCCCAGCTCTATGAAATAATGGGTCCACCACAAGTGGATAGCATATACACC---------------TTATTAAAGGGTAACTTTGTGATAGAATTTACAACTAAAAATATGTATTATGGTTACAAAGGGAAAATTCTCATCTACATGTCTGGTATTGATCTCTCCAATAACAACTTTGTAGGAGCAATCCCACCAGAATTTGGAAACTTAAGCGAGATACTGTCATTAAACTTATCACACAACAATCTCACTGGATCTATCCCTGCAACATTCTCAAACCTGAAGCGGATTGAGAGTTTGGATCTTTCTTACAACAACTTGAATGGTGACATCCCTCCACAACTTACTGAAATGACCACACTAGAAGTTTTTAGTGTGGAGCACAATAACTTGTCAGGTAAGACACCCGAGAGAAAATATCAGTTTGGGACCTTCGATGAAAGCTGTTACGAAGGAAATCCTTTCTTGTGTGGACCTCCATTGCGAAACAATTGTAGTGAAGAAGTA---------------------------------------------GATGAACAAGAAGATGATGGTTTCATAGACATGGAGTTTTTCTACATCAGTTTCAGTGTATGTTACACAGTTGTGGTGATGACGATT---------------------TACATCAATCCATATTGGCGACGTAGGTGGTTGTACTTC------------------------------------------------------------------------------------------------------
>POPTR_0003s01970.1
---ATGATGTTGAAAAAAATGGGGGCTTGGATGTTGCTA---TTATTGACTTTGATTGGCGAATGGTCTGGTCGTTGTTATGGGTGTTCGGAGGAAGAGAGAATTGGTCTCTTGGAGATCCGTTCTGATGGC------TTGGGA---AATTGTTGTGATTGGGATGGGATCGAGTGTGATAACACTACAAGGCGAGTGATCCAACTCGTTATTAATCAAGCAAGGGATAAGAGCTTGGGCGATTGGGTTCTCAACGCATCATTG------------------CCTTTTAAAGAATTGCAAAGTCTTGATTTGGGATATAATGGATTGGTTGGTTGCTTGGAGAATGAAGGTTTC------------------------------------------------------------------------------------TCC------------------------------------------------------------------------------------------------------------------------------------------------------------------------------------------------------------------------------GGTTGGTGTGAAATGAAGAATCTGAAGCAATTAGATCTCTCT---GGAAATAATTTCGGAGGTTCACTCCCAGATTGTTTGGGGAACTTATCTCTACAACTATTAGATATTTCTGAAAACCAATTTACTGGAAATATTGCCTTCAGTCCCCTAACCAACCTCATATCCCTTGAATTCCTCTCACTATCAAATAACCTCTTTGAAGTTCCCACTTCA---------------------------------------------------------------------------------------------------------------------------------------------------------------------------------------------------------------------------------------------------------------------------------------------------------------------------------------------------------------------------------AAACCTTTTATGAACCACTCAAGCCTCAAGTTCTTCTGCAATGAGAACAACAGATTAGTAATAGAACCTGCTGCATTGATTCCAAAGTTCCAACTAGTCTTT------ACAACGGAAGCACTTAATGTAGAAATTCCCAACTTCCTCTATTACCAATACCACTTAAGATTCCTTGATCTCTCCCACAACAACATCACCGGAATGTTTCCATCGTGGTTGCTTAAGAACAATACACGATTGGAGCAACTATATCTAAGCGGGAACTCCATTGTTGGTACTTTGCAGTTGCAAGATCACCCATATCCAAAAATGACTGAATTGGATATATCCAACAACAACATGAGCGGTCAAATTCCAAAGGATATTTGTTTGATCTTTCCAAATCTGGATGGCTTAAGGATGGCTAAGAATGGATTCACGGGTTGTATTCCTTCTTGTTTAGGAAATATGAGCTCTTTGGGAGTTTTAGATTTATCCAACAATCAATTGTCC---------------------------------------------------------------------------------------------------------------------ATATCAGATTCTCCA------AATGGGTGGTGGATTGTATTGGATTTGAGTAACAATCAATTTTCAATACTTCCAAGGTGGTTCGTCAATTCTACGAACCTTATAGCAATTGATTTGTCCAAAAACCATTTTGAGGGTCCTATCTCAAGACACTTTTGTAAGCTTGACCAGCTTGAATATTTGGACCTTTCTGAGTTGTTTGGATATATACCATCTTGTTTCAATTCACCACAAATAACCCATGTGCATCTATCCAAAAATAGATTGAGCGGTCCATTAAAATATGAATTTTATAACAGCTCTTCCCTGGTTACGATGGATCTTAGAGATAACAGCTTCACCGGCTCAATTCCAAATTGGGTTGGCAATCTTTCATCATTGAGTGTTCTTCTTCTGAGAGCTAATCACTTAGATGGTGAGCTCCCTGTTCAGTTATGCTTATTAGAACAATTAAGCATTTTGGATGTTTCACAAAACCAGCTCTCTGGTCCGCTACCCTCCTGTTTGGAAAATCTTACTTTCAAAGAAAGTTCCCAGCTCAATGAAATAATGGGTCCACCACAAGTGAATAGTATATACACC---------------TTATTAAAGGGTAACTTTGTGATAGAATTTACAACTAAAAATATGTATTATGGTTACAAGGGGAAAATTCTTAGCTACATGTCTGGTATTGATCTCTCCGATAACAACTTTGTAGGAGCAATCCCACCAGAATTTGGAAACTTAAGTGAGATACTGTCATTAAACTTATCACACAACAATCTCACTGGATCTATACCTGCAACATTCTCAAACCTGAAGCGGATTGAGAGTTTGGATCTTTCTTACAACAACTTCAATGGTGACATCCCTCCACAACTTACTGAAATGACCACACTGGAAGTTTTTAGTGTGGCGCACAATAACTTGTCAGGTAAGACACCCGAGAGAAAATATCAGTTTGGGACCTTCGATGAAAGCTGTTACGAAGGAAATCCTTTCTTGTGTGGACCTCCATTGCGAAACAATTGTAGTGAAGAAGTA------------------------------CTGTCCCAGCCAGTGGATGAACAAGAAGATGATGGTTTCATAGACATGGAGTTTTTCTACATCAGTTTCAGTGTATGTTACACAGTTGTGGTGATGACGATT---------------------TACATCAATCCATATTGGCGACGTAGGTGGTTGTACTTC------------------------------------------------------------------------------------------------------
>POPTR_0027s00460.1
------------------------------------------------------------------------------------------------------------------------------------------------------------------------------------------------------------------------------------------------------------------------------------------------------------------------------------------------------------------------------------------------------------------------------------------------------------------------------------------------------------------------------------------------------------------------------------------------------------------------------------------------------------------------------------------------------------------------------------------------------------------------------------------------------------------------------------------------------------------------------------------------------------------------------------------------------------------------------------------------------------------------------------------------------------------------------------------------------------------------------------------------------------------------------------------------------------------------------------------------------------------------------------------------AAGCCTTTTATGAACCACTCAAGCCTCAAGTTCTTCTCTAGTGAGAACAACAGACTAGTAACAGAACCTGCTGCCTTGATTCCAAAGTTCCAACTAGTCTTT------ACGACGGAAGCACTCAATGTACATATTCCTGACTTCCTCTATTACCAATACGACTTAAGAGTCCTTGATCTCTCCCACAACAACATCACCGGAATGTTTCCATCGTGGTTGCTTAAGAATAATACACGAATGGAGCAACTAGATCTGAGTGACAACTCCTTTGTTGGTACTTTGCAGTTGCCAGATCACCCATATCCAAATATGACCAAATTAGATATATCCAACAACAACATGAACAGTCAAATTCCAAAAGATATTTGTTTGATCCTTCCAAATCTGGAGAGCTTAAGGATGGTTAAGAATGGATTCACAGGTTGTATTCCTTCTTGTTTAGGAAATATTAGCTCTTTGAGTGTTTTAGATTTATCCAACAATCAACTGTCCCTAACATTAATGTTTCTCAAGCTATCAAACAACAATTTGGGTGGGCAAATACCGATCTCG---------------------------------------------------------------------------------------TGGTTTGTATTGGACTTGAGTAACAATCAATTTTCAATGCTTCCAAGGTGGTTCGTCAATTCTACGGTCCTTGAAGCAATTGATTTGTCCAAAAACCATTTTAAGGGTCCGATCCCAAGAGATTTTTGTAAGTTTGACCATCTTGAATATTTGGACCTTTCTGAGTTGTCTGGATATATACCATCTTGTTTCAGTCCACCACAAATAACCCATTTGCATCTATCCAAAAATAGATTGAGCGGTCCATTAACATATGGATTTTATAATAGCTCTTCCCTGGTTACAATGGATCTTCAAGATAACAGCTTCACCGACTCCATTCCAAATTGGATTGGCAATCTTTCATCATTGAGTGTTCTTCTTCTAAGGGCTAATCACTTTGATGGTGAGCTCCCTGTTCAGTTATGCTTGTTAGAACAATTAAGCATTTTGGATGTTTCACAGAACCAGCTCTCTGGTCCACTACCCTCCTGTTTAGGCAATCTTACTTTCAAGGAAAGTTCCCAGTTT---------------------------------------------------------------------AACCTTGTGATAGAATTTACAACTAAAAAAATGTCTTATGGTTACAAGGGGAAAGTTCTCAACTACATGTCTGGTATTGATCTCTCCAACAACAACTTCGTAGGAGCAATCCCACCAGAATTTGGAAACTTAAGTGAGATACTGTCATTAAACTTATCACACAACAATCTCACTGGATCTATACCTGCAACATTCTCAAACCTAAAGCAGATTGAGAGTTTGGATCTTTCTTACAACAACTTAAATGGTGTCATCCCTCCACAACTTACTGAAATTACCACACTGGAAGTTTTTAGTGTGGCACACAATAACTTGTCAGGTAAGACACCCGAGAGAAAATATCAGTTTGGGACCTTCGATGAAAGCTGCTACGAAGGAAATCCTTTCTTGTGTGGACCCCCATTGCGAAACAATTGTAGTGAGGAAGCA---------------------------------------------GATGAACAAGGAGATGATGGTTTCGTAGACATGGAGTTTTTCTACATCAGTTTCGGTGTATGTTACACAGTTGTGGTGATGACAATT---------------------TACATCAATCCATATTGGCGACGCAGGTGGTTGTTCTTC------------------------------------------------------------------------------------------------------
>POPTR_0005s01090.1
---------------------------------------------------------------------------------------------------------------------------------------------------------------------------------------------------------------------------------------------------------------------------------------------------------------------------------------------------------------------------------------------------------------------------------------------------------------------------------------------------------------------------------------------------------------------------------------------------------------------------------------------------------------------------------------------------------------------------------------------------------------------------------------------------------------------------------------------------------------------------------------------------------------GTTACTCTGCATCACCACTATTTTCATCATACCTTTTCTTCTTTCTTTTTCACAGGGACTTTCTTCAATTCGAGCACTCTTGAAGAATTGTATCTAGATTATACTTCTCTCCCATTAAACTTTCTCCCGAAAATCAGAGCATTGCCAGCTCTTAAGGTCTTGTCTGTTAGTGATAGTAACCTCAATGGCACCCTGCCCACTCGAGGGACTTTTTTCAATTCGAGCACCCTTGAAGAATTGTATCTAGATTATACTTCTCTCCCATTAAACTTTCTCCAGGACATCGGTGCATTGCCAGCTCTTAAGGTCTTGTCTGTTGGTGAATGTAACATCAATGACACCCTACCCGCTCAAGTTCCCATTTCAAGGAAGCATTTTATGAACCACTCAAGCCTTAAGTTCTTCTCTAGTGAGAACAACAGACTAGTAACAGAACCCATGTCCTTGATTCCAAAGTTCCAACTAGTATTT---AGTACATCGAAAGCAGTCAATGTAGAGATTCCCAACTTCCTTTATTACCAATACAACTTAAGATTCCTTGATCTCTCCCACAATAACATCACTGGAATGTTTCCATCGTGGTTGCTTAAGAACAATACACGATTGGAGCAACTATTTATGAGCGAGAACTCCTTTGTTGGTACTCTGCAATTGCAAGATCACCCAAATCCAAATATGACCGAATTAGATATATCCAACAACAACATGCATGGTCAAATTTCAAAAGATATTTGTTTGATCTTTCCAAATCTATACACCTTAAGGATGGCTAAGAATGGATTCACAGGTTGTATTCCTTCTTGTTTAGGAAATATTAGCTCTTTGGGAATTTTAGATTTATCCAACAATCAATTGTCCCTAACAATAGGGTTTCTCAAGCTGTCAAACAACAATTTGGGTGGGCAATTACTTGCCTCAGTGGTCAATTCTTCTGGCCTGGTTTTTCTCTACCTAGGTAACAACTTTTGGGGTCAGATATCAGATTTTCCA------GATGGGTGGTGGACTGTATTGGATTTGAGTAACAATCAATTTTCAATGCTTCCAAGGTGGATTGTCAATTCTACGCAATTGAGTGCAATTGATTTGTCCAAAAACCATTTTAAGGGTCCAATTCCAAGAGAC---TGTAAGCTTCAGGGGCTTGAATATTTAGACCTTTCTGAGTTGTCTGGTTCTATACCATCGTGCTTCAATCCACCACAAATAACCCATGTGCATCTATCCGAAAATAGATTGAGTGGTCCATTAACATGTGGATTTTATAATAGCTCTTCCCTGATTACGATGGATCTTCGAAATAACAGCTTCACCGGCTCCATTCCAAACTGGATTGGAAATCTTTCATCATTGAGTTTTCTTCTTCTGAGGGCTAATCACTTTGATGGTGACTTCCCTGATCATTTATGCTTGTTAGAAAAATTAAGCATTTTGGATGTTTCACAAAACCATCTCTCTGGTCCACTACCCGCTTGTTTGGGCAATCTTACTTTCAAGGAAAATTCCAAGATCTATGACACAATGAATCCAAAACTAGTGGATAATTTCCAAATC---------------TTGGGAAACCCTAACATTGTGATAGAATTTACTACTAAAAATATGTATTATGGTTACAAGGGGAAAATCCTCAGTTTCATGTCTGGTATTGATCTCTCCAGTAACAACTTCTTAGGAGCAATCCCACAAGAATTGGGATACTTAAGTAAGATACTGTCATTAAACTTATCACACAACAATCTCACTGGATCTATACCTGCAACATTCTCAAACCTAAAGCAGATTGAGAGTTTGGATCTTTCTTACAACAACTTGACTGGTGCCATCCCTCAGCAACTTACTGAAATTACCACATTGACAGTTTTTAGTGTGGCACACAATAATTTGTCAGGCAAGACTCCAGAGGAGAAATATCAGTTTGGGACCTTCGATGAAAGTTGTTATGAAGGAAATCCTTTCTTGTGTGGACCTCCATTGCGAAACAATTGTAGCAAGGAACCA---------------------------------------------GATGAACAAGAAGATGATGATTTCATAGACATGGAGTTTTTCTACATCAGTTTCAGTGTATGTTACACAATTGTGGTGATGATGATT---------------------TACATCAATCCCTATTGG---------------------------------------------------------------------------------------------------------------------------
>POPTR_0005s01070.1
ATGATGGCAACGAAAAAGATGTGGGTTTGGATGTTGCTA---TTATTAACTTTGGTTGGCGAAAGGTGTGGTCGTTGCTATGGGTGTTTGGAGGAAGAGAGAATTGGGCTCTTGGGGATCAAAGCTCACAGCGGGTATTTAGGC---AATTGTTGTAAGTGGTCTGGGATCAAGTGTCATACAGCCACAAGGCGAGCGATCCAACTCTCTCTTTGGTATGCAAGGGATTTGCGCTTGGGCGATTGGGTTCTCAACGCATCTTTG------------------CCTTTTAGAGAATTGCAAAGTCTTGATTTGAGCTCTACTGGATTAGTTGGTTGCTTTGAGAATCAAGGTTTC------GCT---TTATCATATCTGGGTGGATTTTCTTCTCTCAAGTCTTTAAATTTATCAGGCAATATGTTGTTAGGATCAACGACTGGTTCAAGGAAGCTGGAA---------------------------------------TTACTGCATTGGACATCAATAAGTCAATTCAACTCGACCACCCTTGAAGAATTGTATCTAGATCGTACTTCTCTCCCAATAAACTTTCTCCAGAACATTGGAGCATTGCCTGCTCTTAAAGTTTTATCTGTTGGTGAATGTGACCTCCATGACACGCTGCCTGCTGGTTTGTGTGAATTGAAGAATCTGGAGCAGTTAGATCTCTAT---GGAAATAATTTAGGAGGTTCACTCCCAGATTGTTTGGGAAACTTGTCACTACAACTATTAGATGTTTCTATAAACCAATTTACTGGAAATATTAACTCCAGTCCTCTTACCAACATCATATCCCTTGAATTCCGCTCACTATCAAATAACCTCTTTGAATTTCCCATTTTA---------------------------------------------------------------------------------------------------------------------------------------------------------------------------------------------------------------------------------------------------------------------------------------------------------------------------------------------------------------------------------AAACCTTTTATGAACCACTCAAGCCTCAAGTTC---------------------------------------------------------------------------------------------------------------------------------------------------------------------------------------------------------------------------------------------------------------------------------------------------ATATCCAATAACAACATGAACGGTCAAGTTTCAAAAAATATTTGTTTGATCTTTTCAAATCTAGACACCTTAAGGATGGCTAAGAATGGATTCACAGGTTGTATTCCTTCTTGTTTAGGAAATATTAGCTCTCTGGAAGTTTTAGATTTATCCAACAATCAATTGTCGTTGGCATTAACGTTTCTCAAGCTGTCAAACAATAATTTGGGTGGGAAATTACCTGACTCAGTGTTCAATTCTTCTGGTCTGTATTTTCTCTACCTAGGTAACAACTTTTGGGGTCAGATACCAGATTTTCCA------CCCTCTTGGTGGTTTGAATTGGATTTGAGTAACAATCAGTTTTCAATGCTTCCAAGGTGGTTAGTCAATTCGACGCTACTCTGCGCCATTGATTTATCCAAAAACCATTTTAAGGGTCCAATTCCAAGTGAC---TGTAAGCTTGAGGTGCTTGAATATTTGGACCTTTCTAAGTTGTTTGGTTCTATACCATCTTGCTTCAATACACCACAAATAACACATGTTCATCTATCTGAAAATAGATTGAGTGGTCTATTAACATATGGATTTTATAACAGCTCTTCCCTGGTTACAATGGATCTCCGAGATAACAGCTTCACTGGTTCCATTCCAAATTGGATTGGTAATCTTTCATCATTAAGTGTTCTTCTTCTGAGGGCTAATCACTTTAATGGCGAGTTCCCTGTTTATTTATGTTGGTTAGAACAGTTAAGCATTTTGGATGTTTCACAAAACCAGCTCTCTGGTCCACTACCCTCCTGTTTGGGCAATCTTACTTTCAAGGCAAGTTCCAAGCTCTATGACACAATGGGTCCACCACTAGTGGATAGCATCAAAAAC---------------TTGGAAAGCATTAAC---GTGATAGAATTTACAACTAAAAATATGTATTATGGTTACAAGGGGAAAATTCTCACCTACATGTCTGGTATTGATCTCTCCTGTAACAACTTCTTAGGAGCAATCCCTCAAGAATTGGGAAACTTATGTGAGATACATGCATTGAACTTATCACACAACAATCTCGTTGGATCTATACCTGCAACGTTCGCAAACTTGAAGCAGATTGAGAGTTTGGATCTTTCTTACAACAACTTGAATGGTGCAATCCCTCAGCAACTTACTGAAATTACCACACTTGCAGTTTTTAGTGTGGCGCACAACAACTTGTCAGGTAAGACTCCCGAGAGAAAATATCAGTTTGGGACCTTCGATGAAAGCAGTTATGAAGGAAATCCTTTCTTATGTGGACCTCCATTGCAAAACAATTGTAATGAAGAAGAA---------------------------------------------GATGAACAAGAAGATGATGGTTTCATAGACATGGATTTTTTCTACCTCAATTTTGGTATATGCTACACAATTGTGGTGACGACGATT---------------------TACATCAATCCATATTGGCGACGCAGGTGGTTTTACTTC------------------------------------------------------------------------------------------------------
>POPTR_0005s01150.1
------------------ATGTGGGCTTGGATGTTGCTA---TTATTGACCTCCGTTGGCCAATGGTATGGTCATTGCCACGGGTGTCTGGAGGAAGAGAGAATTGGTCTCTTAGAGATCAAAGCTAACAACTGGCAATTGAGCATTGATTGTTGTGGGTGGGATGGGATCGAGTGTGACAACACTACAAGACGAGTGATCCAACTCTCTCTTGGGGGTGCAAGGGATCAGAGTTTGGGCGATTGGGTTCTCAACGCGTCTTTG------------------CCTTTTAAAGAATTGCAAAGTCTTGATTTGAAGGCTAATGAATTAGTTGGGTGCTTTGAGAATCAAGGCTTCTTCAAT------TTATCAAATCTATGTGGATTTCCTTCTCTTAAGTCTTTAAATCTATCAGGCAATATCTTGTTAAGATCAACGGCTGGCTTAAGGAAGCTGGAAGTCCTTGGTCTAGACAAACTCACCATCATCGGAAGTTTTTTACTTCAGAGGACATCAATAAGTCAATTCAATTCGACCATACTTGAAGAATTGTATCTAGATCATACTGCTCTCCCAATAAACTTTCTACAGAATATTGGACCATTGCCTGCTCTTAAGGTTTTATCTGTTGGTGAATGTGACCTCCATGGCACCCTACTTGCTGGTTGTTGTGAATTGAAGAATCTGGAGCAGTTAGATCTATCT---GGAAATAATCTAGAGGGTTCACTCCCAGATTGTTTAAAAAACTTGTCATTAAAACTATTAGATGTCTCTGGAAACCAATTTACTGGAAATTTTACCTCGGGTCCTCTTACCAATATCATATCCCTTGAATTCCTCTCACTATCAAATAACCACTTTGAAGTTCCCATTTCA---------------------------------------------------------------------------------------------------------------------------------------------------------------------------------------------------------------------------------------------------------------------------------------------------------------------------------------------------------------------------------AAGCCTTTTATGAACCACTCAAGCCTCAAGTTCTTCTCCAGTGACAACAACATACTAGTAACGGAACCTACTGCCCTTATTCCAAAGTTCCAACTAGTCTAT---AGTACATCAGAAGCACTCAATTTAGAAATTTTCAGCTTCCTCTATAACCAATACAACTTAAGATTCCTTGATCTCTCCCACATCAACTTCAGTGGAATGTTCCCATCGTGGTTGCTTAAGAACAATACAAGATTGGAGCAACTATTTCTAAGTGAGAACTCTTTTGTTGGTACTTTGCAATTGCAAGATCACCCAAATCCGCATATGACCATATTAGATATATCAAACAACAATATGCGCGGTCAATTTCCAAAACATATTTGTTTGATGTTTCCAAATTTGGTTACTTTAAGGATGGCTAAAAATGGAATCACTGGTTGTATTCCTTCTTGTTTAGGAAATATTAGCTCTCTCAGAGATTTAGATTTATCCAGCAATCAATTGTCTTTTACATTAACTTTTCTTGACCTGTCAAAAAATAATTTGGGTGGGCAATTACCTGTCTCAGTGGTCAATTCTACTACACTGAATTATCTCTGCCTAGGTAATAAGTTTTGGGGTCAGATAACAGATTTTCCATCATTG---------TGGGCTGCATTGGGTTTGAGTAACAATCAATTTTCAATGCTTCCTAGGTGGTTTGTTAATTCCACGCAACTCCGCACACTTGATTTGTCCAAAAACCATTTTAAGGGTCCAATTCCAATAGAC---TGTAAGCTTGACGGTCTTAAATATTTGGACCTTTCTGAGTTGTTTGGTTCTATACCATCTTGTTTCAATCCACCAAATATAACCCATGTGCATCTATCCAAAAATAGATTGAGCGGTCCATTAACATATGGATTTCATAACAGCTCTTCTCTAGTTACATTGGATCTCCGAGATAACAACTTCACCAGCACCATTCCAAATTGGTTTGGCAATCTTTCGACATTGAATGTTCTTCTTCTGAGGGCTAATCACTTTGACGGTGAGTTCCCTGTTCAGTTATGCTTTTTAGAACAATTAAGCATTTTGGATGTTTCACAAAATCAGCTCTCTGGTCCATTACCTTCCTGTTTGGGCAATCTTACTTTCAAGGAAAGTTCCAAGCTCTATGAAACCATGGGTCCACCACTAGTGGAGAGTATCTACAAC---------------TTGGATAGCAGTATCACTGTGATAGAATTTGCAACTAAAAGTATGTATTATAGTTACAAGGGAAAAATTCTTAGTTTCATGTCTGGCATTGATCTATCCAATAACAATTTCTTCGGAGCAATACCACCTAAACTGGGAAACTTAAGTGAGGTACATTCATTAAACTTGTCACACAACTATCTCACTGGATCTATCCCTGCAACATTCTCAAACTTAAAGCAGATAGAGAGCTTGGATCTTTCTTACAACAACTTGAATGGTGTCATCCCTCCACAACTCACTGTACTCAACACTCTAGAAGTTTTCAGTGTGGCACACAATAACTTGTCAGGTGAAACTCCAGAGAGGAAATATCAGTTTGGGACCTTTGATGAAAGCAGTTATGAAGGTAATCCTTTCTTGTGTGGACCTCCATTGCGAAACAATTGTAGTGAAGAAGAA---------------------------------------------GATGAACAAGAAGATGATGGTTTCATAGACATGGATTTTTTCTACATCAGTTTCGTTGTATGTTACATAATTGTGATGATGACAATT---------------------TACATCAATCCATATTGGCGACATAGGTGGTTTTACTTC------------------------------------------------------------------------TTGCTATGGGTTAAGGAATCTTCTCCTATG
