# Supplementary material for: Impact of recurrent gene duplication on adaptation of plant genomes
Source: BMC Plant Biol. 2014 May 31;14:151. doi: 10.1186/1471-2229-14-151 (PMC4049390; doi:10.1186/1471-2229-14-151)
Supplement: Additional file 4 — Contains the cleaned alignments of the clusters with codons under selection. [file 1471-2229-14-151-S4.zip › 4437544801233534_add4/Additional_file_4/Poptrcluster55_large_aligned.fasta]

>POPTR_0005s01620.1
------------------------------------------------------------------------------------------------------------------------------------------------------------------------------------------------------------------------------------------------------------------------------------------------------------------------------------------------------------------------------------------------------------------------------------------------------------------------------------------------------------------------------------------------------------------------------------------------------------------------------------------------------------------------------------------------------------------------------------------------------------------------------------------------------------------------------------------------------------------------------------------------------------------------------------------------------------------------------------------------------------------------------------------------------------------------------------------------------------------------------------------------------------------------------------------------------------------------------------------------------------------------------------------------------------------------------------------------------------------------------------------------------------------------------------------------------------------------------------------------------------------------------------------------------------------------------------------------------------------------------------------------------------------------------------------------------------------------------------------------------------------------------------------------------------------------------------------------------------------------------------------------------------------------------------------------------------CTTACAGCAAAGAAAAATTTCTACACTTACAAAGGCGATATCCTTCGTTACATGTCTGTTATGGATCTTTCTTGTAACAGATTCACTGGAGACATCCCGACAGAATGGGGAAACTTAAGTGGGATATATGCTCTAAATCTGTCGCAAAATAATCTCACTGGATTGATCCCTTCATCCTTCTCCAACCTGAAGCAGATAGAGAGCTTGGATCTTTCTCACAACAACTTGAATGGGAGAATTCCTGCACAACTCATTGAACTGACCTTTCTAGCAGTTTTCAACGTGTCGTACAATAATTTGTCAGGAAGAACACCGGAGATGAAAAATCAATTTGCTACCTTCGATGAGAGCAGTTATAAAGGGAATCCTCTTCTTTGTGGACCTCCATTGCAAAACAGTTGCGACAAGACAGAATCACCATCCGCGAGAGTGCCTAACGATTCCAATGGAGATGGTGGCTTCATAGACATGGACAGTTTCTATGCCAGCTTTGGTGTGTGTTACATAATTGTGGTGTTGACAATTGCAGCATTACTG------------------------------------------------------------TGGATTGAAGAATGCATCGACACTTGCTGCGGATTTAACTTTCATATATACCCTTTTTCAAAATATAAT------------------------------------------------------
>POPTR_0047s00250.1
------------------------------------------------------------------------------------------------------------------------------------------------------------------------------------------------------------------------------------------------------------------------------------------------------------------------------------------------------------GAAGTGTTCCTCGATAATATCCCAGCAAGCTTTAGGAACATTGGACCCTTGTCTACTCTTAAAGTCCTATCCTTGAGTGGAGTTGACTTCAATAGC------------------------------------------------------------------------------------------------------------------------GGCTGGTGTGAACTGAAGAATCTTGAACAGCTATATCTCTCACGAAACAATCTAAAGGGCGTACTCCCTCCTTGTTTGGGAAATCTATCATTT------------------------------------------------------AAAGTTTCAAATAACTACTTTCAAGTTCCAATATCATTTGGTTCATTTATGAACCTCTCCAACCTCAAGGTCATTGCATGCGATAACAATGAGCTAATAGCTGCACCCAGTTTTCAGCCTTCAGCTCCCAAGTTCCAGCTTCTTTACTTTAGTGCTTCAAACTGTACTTCAAAACCACTCAAAGCTGGATTTCCAAACTTCCTGCGTAGCCAACATGATTTGGTGTTTGTTGATCTATCCCACAACAAATTCGTTGGAGAACCTTTCCCATCTTGGCTGTTTGAGAATAATAGATTGTTAAATCAACTACATTTGAGAGACACCTCATTTCCTTTGCAGCTGCCACAACATCCAACACCCAACCTTCAGACAGTAGATATGTCTGGCAACAACATACATGGTCAAGTTGCAAGAAACATATGTTTGATTTTTCCACGTTTCGTGATGGCTAACAACAGCCTCACAGGTTGTATTCCTCCTTGTTTTGGGAATATGAGCTCTCTCGGATACTTGGATCTTTCCAACAATCACATGTCTTGTGAACTGCTTGGGCATAATTTGCCAACAGTAGGCTCCTTGTGGTTTTTGAAGCTGTCCAATAACAATTTCAAAGGGCGATTACCACTCTCTGTGTTCAACATGACTAACCTATCGTACCTCTATCTCGATGGAAACAAATTTGCAGGA---GAATATTTCAACTCCGATTCTCTTGAATATTTAGATCTTTCTGAAAACAATCTGTCTGGGTCTTTGCCGTTGGGCTTCCATGCATCAGATTTACGCTATGTCCACCTTTACAGAAATCAATTGAGCGGTCCACTGCCATATGCTTTTTGTAATCTCTCTTCGTTGGTTATATTTGATCTCGGCGATAACAACTTAACTGGGCCCATTCCAAATTGGATTGATAGCCTTTCGGAATTGAGCATTTTTGTTCTCAAATCTAATCAATTCAATGGGAAACTTCCTCAACAGTTATGCTTGTTAAGGAAATTAAGCATATTGGATCTTTCAGAAAATAAATTTTCTGGTCTGTTACCCTCATGTTTGAGCAATTTAAATTTTACGGCATCAGATGAAAAAACT------------CGGGAAGAAATATTTGCATCCATA------CAAACTGTGTGGCCAGAGATTGATGTAAAAATAGTTGTGGAGCTTACAGCAAAGAAAAATTTCTACACTTACGAGGGCGATATCCTTCGTTACATGTCTGCTGTGGATCTGTCTTGTAACAGATTCACTGGAGAAATCCCGACAGAATGGGGAAACTTAAGTGGCATATTCGCTCTAAATCTGTCACAAAATAATCTCACGGGATTGATCCCTTCATCTTTCTCCAATCTGAAGTACATAGAGAGCTTGGATCTTTCTCACAACAACTTGAATGGGAGAATTCCTGCACAACTCGTTGAACTGAACTTTCTAGCAGTTTTCAACGTGTCGTACAATAATTTGTCAGGAAGAACACCGGAGATGAAATATCAATTTGCTACCTTTGATGAGAGCAGTTATAAAGGGAATCCTCTTCTTTGTGGACCTCCATTGCAAAACAGTTGCGATAAAACAAAATCACCATCAGCGAGATTGCCTAACGATTCCAACGGAGATGATGGATTAATAGACATGGACAGTTTCTATGCCAGCTTTGGTGTGTTTTACATAATTGTGGTGTTGACAATTGCAGCATTACTG------------------------------------------------------------TGGATTGAAGAATGCATTGACACTTGCTAC---------------------------------------------------------------------------------------------
>POPTR_0005s01000.1
---------------------------------------------------------------------------------------------------------------------------------------------------------------------------------------------------------AAAGTTGTAAATCATTCCTACCTTGAGATAACATTCCCTAGTTTAGAAACCTTGTATCTGGGAAACACTGACTTCAAGGAAAGCATTGGAGCGTTGCCATCCCTCAAGACCTTAGATGCAAGTTATAGTAATTTTACACACTTTGGGGAAGTGTTCCTCGAT---CTCCCAGCAAGCTTTAGGAACATTGGACCCTTGTCTACTCTTAAAGTCCTATCCTTGGCCGGAGTTGACTTCAATAGC------------------------------------------------------------------------------------------------------------------------GGTTGGTGTGAACTGAAGAATCTTGAAGAGCTATATCTCTTAGGAAACAATCTAAAGGGGTGTACTCCC------------------TCCTTT---------------------------------CACCTTTCCCATCTTACGCAGTCAGTTTCAAATAACTACTTTCAAGTTCCAATAACATCTGGTTCATTTATGAACCTCTCCAACCTCAAGTTCATTGCATGTGATAACAATGAGCTAATAGCTGCACCCAGTTTTCAGCCTTCAGCTCCCAAGTTCCAGCTTCTTTTCTTTAGTGCTTCAAACTGTACTCCAAAACCACTCGAGGCTGGATTTACAAACTTCCTGCATAGCCAATACGATTTGATGTTTGTTGATCTATCCCACAACAAATTCGTTGGAGAACCTTTCCCATCTTGGCTGTTTGAGAATAATAGAAAGTTAAATCGACTATATTTGAGAGACACCTCA---CCTTTGCAGCTGCCACAACATCCAACACCCTACCTTCAGACAGTAGATATTTCTGGCAACACCATACATGGTCAAATTGCAAGGAACATATGTTCGATTTTTCCACGTTTCTTGATGGCTAACAACAGCCTCACAGGTTGCATTCCTCGTTGTTTTGGGAATATGAGCTCTCTCGAATACTTGGATCTTTCCAACAATCACATGTCTTGTGAACTGCTTGAGCATAATTTGCCAACAGTAGGCTCCTTGTGGTTTTTGAAGCTGTCCAACAACAACTTCAGTGGGCGATTACCACCATCTGTGTTCAACATGACTTACCTACTTTACCTCCTTCTAGATGGAAACAAATTTGTAGGA---GAATATTTCAATTCTTCTGGGCTTGAATTTTTAGATCTTTCTGAAAACAATCTGTCTGGGTCATTACCGTTGGGCTTCCATGCATTAGATTTACGCTATGTCCACCTATACGGAAATAGATTGAGCGGTCCACTGCCATATGATTTTTACAATCTCTCTTCGTTGGTGACATTAGATCTCGGCGATAACAACTTAACTGGGCCCATTCCAAATTGGATTGATAGCCTTTCGGAATTGAGCATTTTTGTTCTCAAATCTAATAAATTCAATGGGAAACTTCCTCATCAGTTATGCTTGTTAAGGAAATTAAGCATATTGGATCTTTCAGAAAATAATTTTTCTGGTCTGTTTCCCTCATGTTTGAGCAATTTAAATCTTACGGCATCAGATGAAAAAACT------------GAGGGAGAAATATTATCATCCATAGGAAGAACAAAGTTGTGGCCAGAGATCAGTGTAAAAATAGCTGTGGAGCTTACAGCAAAGAAAAATTTCTACACTTACGAAGGCGGTATCCTTCGTTACATGTCTGCTTTGGATCTTTCTTGTAACAGATTCACTGGAGAAATCCCGACAGAATGGGGAAACTTAAGTGGAATATATTCTCTAAATCTGTCACAAAATAATCTCACTGGATTGATCCCTTCATCGTTCTCCAATCTGAAGCACATAGAGAGCTTGGATCTTTCTCACAACAACTTGAATGGGAGAATTCCTGCACAACTCGTTGAACTGACCTTTCTAGCTGTTTTCAACGTGTCGTACAATAATTTGTCAGGAAGAACACCGGAGATGAAAAATCAATTTGGTACCTTTGATGAAAGCAGTTATAAAGGGAATCCTCTTCTTTGTGGACCTCCATTGCAAAACAGTTGCGACAAAACAGAATCACCATCAGCGAGAGTGCCTAATGATTGCAATGGAGATGGTGGCTTCATAGACATGTACAGTTTCTATGCCAGCTTTGGTGTGTGTTACATAATTGCGGTGTTGACAATTGCAGCAGTACTG------------------------------------------------------------TGGATTGAAGAATGCATCGACACTTGCTTC---------------------------------------------------------------------------------------------
>POPTR_0005s01230.1
---------------------------------------------------------------------------------------------------------------------------------------------------------------------------------------------------------------------------------------------------TTAGAAACGTTGTATCTGGATTCAACTGACTTCAAGGAAAGCATTGGAGCGTTGCCATCCCTCAAGACCTTAGATGCAAGTTATAGTAATTTTACACACTTTGGGGAAGTGTTCCTCGAT---CTCCCAGCAAGCTTTAGGAACATTGGACCCTTGTCTACTCTTAAAGTCCTATCCTTGGCCGGAGTTGACTTCAATAGC------------------------------------------------------------------------------------------------------------------------GGTTGGTGTGAACTGAAGAATCTTGAAGAGCTATATCTCTCAGGAAACAATCTAAAGGGCGTACTCCCTCCTTGTTTGGGAAATCTATCATTTCTACAAATCTTGGATTTATCTATTGCCTTTAGTTACCTTTCCCATCTTAAGCAGTCAATTAAAAATAACTACTTTCAAGTTCCAATATCATTTGGTTCATTTATGAACCTCTCCAACCTCAAGCTCATTGCATGCGATAACAATGAGCTAATAGCTGCACCCAGTTTTCAGCCTTCAGCTCCCAAGTTCCAGCTTCTTTTCTTTAGTGCTTCAAACTGTACTCCAAAACCACTCAAGGCTGGATTTACAAACTTCCTGCATAGCCAATACGATTTGATGTTTGTTGATCTATCCCACAACAAATTCGTTGGAGAACCTTTCCCATCTTGGCTGTTTGAGAATAATAGAAAGTTAAATCGACTATATTTGAGAGACACCTCA---CCTTTGCAGCTGCCACAACATCCAACACCCTACCTTCAGACAGTAGATATTTCTGGCAACACCATACATGGTCAAATTGCAAGGAACATATGTTCGATTTTTCCACGTTTCTTGATGGCTAACAATAGCCTCACAGGTTGCATTCCTCGTTGTTTTGGGAATATGAGCTCTCTCGAATTCTTGGATCTTTCCAACAATCACATGTCTTGTGAACTGCTTGAGCATAATTTGCCAACAGTAGGC---TTGTGGTCCTTACAGCTGTCCAACAACAACTTCAGTGGGCGATTACCACCATCTGTGTTCAACATGACTTACCTACTTTACCTCCTTCTAGATGGAAACAAATTTGTAGGA---GAATATTTCAATTCTTCTGGGCTTGAATTTGTAGATCTTTCTGAAAACAATCTGTCTGGGTCATTACCGTTGGGCTTCCATGCATTAGATTTACGCTATGTCCACCTATACGGAAATAGATTGAGCGGTCCACTGCCATATGATTTTTATAATCTCTCTTCGTTGGTGACATTAGATCTCGGCGATAACAACTTAACTGGGCCCATTCCAAATTGGATTGATAGCCTTTCAGAATTGAGCATTTTTGTTCTCAAATCTAATCAATTCAATGGGAAACTTCCTCATCAGTTATGCTTGTTAAGGAAATTAAGCATATTGGATCTTTCAGAAAATAATTTTTCTGGTCTGTTACCCTCATGTTTGAGCAATTTAAATCTTACGGCATCAGATGAAAAAACT------------GAGGAAGAAATGTTTTCATCCATGGGAAGAACAATGTTGTGGCCAGAGATCAGTGTAAAAATAGCTGTGGAGCTTACAGCAAAGAAAAATTTCTACACTTACGAAGGCGGTATCCTTCGTTACATGTCTGCTTTGGATCTTTCTTGTAACAGATTCACTGGAGAAATCCCGACAGAATGGGGAAACTTAAGTGGGATATATTCTCTAAATCTGTCACAAAATAATCTCACTGGATTGATCCCTTCATCTTTCTCCAATCTGAAGCACATAGAGAGCTTGGATCTTTCTCACAACAACTTGAATGGGAGAATTCCTGCACAACTCGTTGAACTGACCTTTCTAGCTGTTTTCAACGTGTCGTACAATAATTTGTCAGGAAGAACACCGGAGATGAAAAATCAATTTGGTACCTTTGATGAAAGCAGTTATAAAGGGAATCCTCTTCTTTGTGGACCTCCATTGCAAAACAGTTGCGACAAAACAGAATCACCATCAGCGAGAGTGCCTAATGATTGCAATGGAGATGGTGGCTTCATAGACATGTACAGTTTCTATGCCAGTTTTGGTGTGTGTTACATAATTGCGGTGTTGACAATTGCAGCAGTACTG------------------------------------------------------------TGGATTGAAGAATGCATCGACACTTGCTTC---------------------------------------------------------------------------------------------
>POPTR_0005s01500.1
---------------------------------------------------------------------------------------------------------------------------------------------------------------------------------------------------------------------------------------------------TTAGAAACCTTGTATCTGTATTGGACTGACTTCAAGGAAAGCATTGGAGCGTTGCCATCCCTCAAGACCTTATATGCAAGTTATAGTAAATTTAAACACTTTGGGGAAGTGTTCCTATAT---CTCCCAGCAAGCTTTAGGAACATAGGACACTTGTCTACTCTTAAAGTCCTATCCTTGGCCGGAGTTGACTTCAGTAGC------------------------------------------------------------------------------------------------------------------------GGCTGGTGTGAACTGAAGAATCTTGAACAACTATCTCTCTCAGGAAACAATCTAAAGGGCGTACTCCCTCCTTGTTTGGGAAATCTATCATTTCTACAATTCTTGGATTTATCTATTGCCTCTAGTCACCTTTCCCATCTTACGCGGTCAGTTTCAAATAACCACTTTCAAGTTCCAATATCATTTGGTTCATTTATGAACCTCTCCAACCTCAAGTTCTTTGCATGCGATAACAATGAGCTAATAGCTGCACCCAGTTTTCAGCCTTCAGCTCCCAAGTTCCAGCTTCGTTTTTTTAGTGCTTCAAACTGTACTTCAAAACCACACGAGGCTGGATTTCCAAACTTCCTCCAGAGCCAATATGATCTTGTGGTTGTTGATCTATCCCACAACAAATTCGTTGGAGAACCTTTCCCATCTTGGCTGTTTGAGAATAATACAAAGTTAAATCGACTATATTTGAGAGACACCTCATTTCCTTTGCAGCTGCCACAACATCCAACACCCAACCTTCAGACAGTAGATATGTCTGGCAACAGCATACATGGTCAAATTGCAAGGAACATATGTTCGATTTTTCCACGTTTCATGATGGCTAACAACAGCCTCACAGGTTGCATTCCTCCTTGTTTTGGGAATATGAGCTCTCTCGGATACTTGGATCTTTCCAACAATCACATGTCTTGTGAACTGCTTGAGCATAATTTTCCAACAGTAGGCTCCTTGTGGTTCTTAAAGTTGTCCAATAACAATTTCAAAGGGCGATTACCACTCTCTGTGTTCAACATGACTGGCCTACTTTACCTCTTTCTCGATGGAAACAAACTTGCTGGA---GAATATTTCAATTCTTCTGGGCTTGAATTTTTAGATCTTTCTGAAAACAATCTGTCTGGGTCATTACCGTTGGGCTTCAATGCATTAGATTTACGCTATGTCCACCTATACGGAAATAGATTGAGCGGTCCACTGCCATTTGATTTTTATAATCTCTCTTCGTTGGCGACATTAGATCTCGGCGATAACAACTTAACTGGGCCCATTCCAAATTGGATTGATACCCTTTCGGAATTGAGCATTTTTGTTCTCAAATCTAATCAATTCAATGGGAAACTTCCTCATCAGTTATGCAAGTTAAGGAAATTAAGCATATTGGATCTTTCAGAAAATAATTTTTCTGGTCTGTTACCCTCATGTTTGAGAAATTTAAATTTTACGGCATCGGATGAAAAAACT------------GGGGAAGAAATATTTGCATCCATAGGGAGAAATATTTTGTGGGCAGAGATCAGTGTAAAAATATCTGTAGAGCTTACAGCAAAGAAAAATTTCTACACTTACGAAGGCGATATCCTTCGTTACATGTCTGTTATGGATCTTTCTTGTAACAGATTCAATGGAGAAATTCCGACAGAATGGGGAAACTTAAGTGGGATATATTCTCTAAATCTGTCACAAAATAATCTCACTGGATTGATCCCTTCATCCTTCTTCAATCTGAAGCAGATAGAGAGCTTGGATCTTTCTCACAACAATTTGAATGGGAGAATTCCTGCACAACTCGTTGAACTGACCTTTCTAGAAGTTTTCAACGTGTCGTACAATAATTTGTCAGGAAGAACACCGGAGATGAAAAATCAATTTGCTACCTTTGATGAGAGCAGTTATAAGGGGAATCCTCTTCTTTGTGGACCTCCATTGCAAAACAGTTGCGACAAAACAGAATCACCATCAGCGAGAGTGCCTAACGATTTCAATGGAGATGGTGGCTTCATAGACATGGACAGTTTCTATGCCAGCTTTGGTGTGTGTTACATAATTGTGGTGTTGACAATTGCAGCAGTACTG------------------------------------------------------------TGGATTGAAGAATGCATTGACACTTGCTGC---------------------------------------------------------------------------------------------
>POPTR_0056s00220.1
ATGAAG---------------------------------------------------------------------------------------------------------------------------------------------------------------------------------------------------------------------------------------------TTAGAAACCTTGTATCTG---TCAAATGACTTCAAGGAAAGCATTGGAGCGTTGCCA------------------------------------------------GAAGTGTTTCTCGAT---CTCCCAGCAAGCTTTAGGAACATTGGACACTTGTCTACTCTTAAAGTCCTATCCTTGAGCGGAGTTGACTTCAATAGC------------------------------------------------------------------------------------------------------------------------GGCTGGTGTGAACTGAAGAATCTTGAACAGCTATCTCTCTCAGGAAACAATCTAAAGGGCGTACTCCCTCCTTGTTTTGGAAATCTATCATTTCTACAATCCTTGGATTTATCCATTGCCTCTAGTCACCTTTCCCATCTTCCACAGTCAGTTTCAAATAACTACTTTCAAGTTCCAATATCATTTGGTTCATTTATGAACCACTCCAACCTCAAGTTCTTTGAATGCGATAACAATGAGCTAATAGCTGCACCCAGTTTTCAGCCTTTAGTTCCAAAGTTCCAGCTTCGTGCTTTTAGTGCTTCAAACTGTACTCCAAAACCACTCAAAGCTGGATTTCCAAACTTCCTCCAGAGCCAACATGATTTGGTGTTTGTTGATCTATCCCACAACAAATTCGTTGGAGAACCTTTCCCATCTTGGCTGTTTGAGAATAATAGATTGTTAAATCGACTATATTTGAGAGACATCTCATTTCCTTTGCAGCTGCCACAACATCCAACACCCAACCTTCAGACAGTAGATATGTCTGGCAACAACATACATGGTCAAGTTGCAAGAACCATATGTTCGATTTTTACACGTTTCATTATGGCTAACAACACCCTTACAGGTTGCATTCCTCCTTGTTTTGGGAATATGAGCTCTCTCGAATACTTGGATCTTTCCAACAATCACATGTCTTGTGAACTGCTTGAGCATAATTTGCCAACC---------TTGTGGTTTTTAAAGCTGTCCAATAACAATTTCAAAGGGCGATTACCACTCTCTGTGCTCAACATGACTGACCTACGTTACCTCTTTCTCGATGGAAACAAATTTGCAGGA---GAATATTTCAATTCTTATTCGCTTGAATTTTTAGATCTTTCTAAAAACAATCTGTCTGGGTCTTTGCCGTTGGGCTTCCTTGCACCACATTTACGCTATGTCCACCTATACGGAAATCGATTGAGCGGTCCACTGCCATATGCTTTTTGTAATCACTCTTCGTTGGTGACATTAGATCTCGGCGATAACAACTTAACTGAGTCCATTCCAAATTGGATTGATAGCCTTTCGGAATTGAGCATTTTTGTTCTCAAATCTAATCAATTCAATGGGAAACTTCCTGATCAGTTATGCTTGTTAAGGAAATTAAGCATACTGGATCTATCAGAAAATAACTTTTCTGGTCCGTTACCCTCATGTTTGAGCAATTTAAATTTTACGGAATCGGATGAAAAAACT------------CAGAAAGAAATATTTGCATCCATAGGAAGAAAAACTTTGCAGCCAGAGATCAGTGTAAAAATATCTATAGAGCTTACTTCAAAGAAAAATTTCTACACTTACGAAGGCGATATCCTTCGTTACATGTCTGTTATGGATCTTTCTTGTAACAGATTCACTGGAGAAATCCCGACAGAATGGGGAAACTTAAGTGGGATAATTGCTCTAAATCTGTCACAAAATAATCTCACTGGATTGATCCCTTCATCCTTCTCCAACCTGAAGCAGATAGAGAGCTTGGATCTTTCTCACAACAACTTGAAGGGGAGAATTCCTACACAACTCGTTGAACTGACCTTTCTAGCTGTTTTCAACGTGTCGTACAATAATTTGTCAGGAAGAACACCGGAGATAAAAAATCAATTTGCTACCTTCGATGAAAGCAGTTATAAAGGGAATCCTCTTCTTTGTGGACCTCCATTGCAAAATAGTTGCGACAAAATAGAATCACCATCCGCGAGAGTGCCTAACGATTCCAATGGAGATGGTGGCTTCATAGACATGGACAGTTTCTATGCCAGCTTTGGTGTGTGTTACATAATTGTGGTGTTGACAATTGCAGCAGTACTG------------------------------------------------------------TGGATTGAAGAATGCATCGACACTTGCTAC---------------------------------------------------------------------------------------------
>POPTR_0005s01610.1
------------------------------------------------------------------------TTAACATCTCTCAGTGGTTTTTCAACTCTCAAATCTCTATATCTATCAAACAATAGGTTCACAGTAACAATTGATCTCAAAGGTTTTCAAGTGCTAGCTTCAGGGTTGAGGAATTTGGAGCAACTTGAT------------------------------------------TTAGAAACCTTGTATCTGGATTCAACTGACTTCAAGGAAAGCATTGGAGCGTTGCCA------------------------------------------------------------------------------------------------------------------------------------------------------------------------------------------------------------------------------------------------------------------------GGCTGGTGTGAACTGAAGAATCTTGAACATCTATTTCTCTCAGGAAACAATCTAAAGGGCGTACTCCCTCCTTGTTTTGGAAATCTATCATCTCTACAAATCTTGGATTTATCTATTGCATTTAGTCACATTTCCCATCTTACGCAGTCAGTTTCAAATAACTACTTTCAAGTCCCAATATCATTTGGTTCATTTATGAACCACTCCAACCTCAAGTTCTTTGAATGCGATAACAATGAGCTAATAGCTGCACCTAGTTTTCAGCCTTTAGTTCCAAAGTTCCGGCTTCGTGTTTTTAGTGCTTCAAACTGTACTCCAAAACCACTCGAGGCTGGATTTCCAAACTTCCTCCAGAGCCAATATGATTTGGTGTTTGTTGATCTATCCCACAACAAATTCGTTGGAGAATCTTTCCCATCTTGGCTGTTTGAGAATAATACAAAGTTAAATCGACTATATTTGAGAGACACCTCATTTCCTTTGCAGCTGCCACAACATCCAACACCCAACCTTCAGACAGTAGATATGTCTGGCAACAGCATACATGGTCAAATTGCAAGGAACATATGTTCGATTTTTCCACGTTTCATGATGGCTAACAACAGCCTCACAGGTTGTATTCCTCCTTGTTTTGGGAATATGAGCTCTCTCGAATACTTGGATCTTTCCAACAATCACATGTCTTGTGAACTGCTTGAGCATAATTTGCCAACAGTAGGCTCCTTGTGGTCCTTAAAGCTGTCCAATAACAATTTCAAAGGGCGATTACCACTCTCTGTGTTCAACATGACTAGCCTAGAGTACCTCTTTCTCGATGGAAACAAATTTGCAGGA---GAATATTTCAATTCTTATTGGCTTGAATTTTTAGATCTTTCTGAAAACAATCTGTCTGGGTCTTTGCCGTTGGGCTTCCTTGCACCACATTTACGCCATGTCCACCTATACGGAAATCGATTGACCGGTCCACTGCCAAATGCTTTTTATAACATCTCTTCTTTGGTGACATTAGATCTCGGCTATAACAACTTAACTGGGCCAATTCCAAACTGGATTGCTAGCCTTTCGGAATTGAGTATTCTTCTTCTGAAATCTAATCAATTCAATGGGGAACTTCCTGTTCAGTTATGCTTGTTAAGGAAATTAAGCATATTGGATCTTTCAGAAAATAATTTTTCTGGTCTGTTACCCTCATGTTTGAGCAATTTAGATTTTACGGAATCATATGAAAAAACT------------CGGAAAGAAATATTTGCATCCATAGGAAGAAAAATTTTGTGGCCAGAGATCAGTGTAAAAATATCCGTAGAGCTTACATCAAAGAAAAATTTCTACACTTACGAAGGCGATATCCTTCGTTACATGTCTGTTATGGATCTTTCTTGTAACAGATTCACTGGAGAAATCCCGACAGAGTGGGGAAACTTAAGTGGGATATATGCTCTAAATCTGTCACAAAATAATTTTAATGGATTGATCCCTCCATCTTTCTCCAATCTGAAGCAGATAGAAAGCTTGGATCTTTCTCACAACAACTTGAATGGGAGAATTCCTGCACAACTCGTTGAACTGACCTTTCTAGCAGTTTTCAACGTGTCGTACAATAAATTGTCAGGAAGAACACCGGAGATGAAAAATCAATTTGCTACCTTTGATGAGAGCAGTTATAAAGGGAATCCTCTTCTTTGTGGACCTCCATTGCAAAACAGTTGCGACAAAACAGAATCACCATCCGCGAGAGTGCCTAACGATTCCAATGGAGATGGTGGCTTCATAGACATGTACAGTTTCTATGCCAGCTTCGGTGTGTGTTACATAATTGTGGTGTTGACAATTGCAGCAGTACTG------------------------------------------------------------TGGATTGAAGAATGCATGGACACTTGCTAC---------------------------------------------------------------------------------------------
>POPTR_0056s00230.1
---------------------------------------------------------------------------------------------------------------------------------------------------------------------------------------------------------------------------------------------------------------------------------------------------------------------------------------------------------------------------------------------------------------------------------------------------------------------------------------------------------------------------------------------------------------------------------------------------------------------------------------------------------------------------------------------------------------------------------------------------------------------------------------------------------------------------------------------------------------------------------------------------------------------------------------------------------------------------------------------------------------------------------------------------------------------------------------------------------------------------------------------------------------------------------------------------------------------------------------------------------------------------------------------------------------------------------------------------------------------------------------------------------------------------------------------------------GAATATTTCAATTCTTCTGGGCTTGAATTTTTAGATCTTTCTGAAAACAATCTGTCTGGGTCTTTGCCGTTGGGCTTCCTTGCACCATATTTACGCTATGTCCACCTATATGGAAATCGATTGAGCGGTCCACTGCCATATGCTTTTTGTAATCTCTCTTCGTTGATGACATTTGATCTCGGCGATAACAACTTAACTGGGCCCATTCCAAATTGGATTGATAGCCTTTCGAAATTGAGCATTTTTGTTCTCAAATCTAATCAATTCAATGGGAAACTACCTTATCAGTTATGCTTGTTAAGGAACTTAAGCATATTGGATCTTTCAGAAAATAACTTTTCTGGTCCGTTACCCTCATGTTTGAGCAATTTAGATTTTACGGCATGGGATGAA------------------------------------AATGTTGGGAGA------------------------------------------------------------------------------------------------------------------------------------------------------------------------------------------------------------------------------------------------------------------------------------------------------------------------------------------------------------------------------------------------------------------------------------------------------------------------------------------------------------------------------------------------------------------------------------------------------------------------------------------------------------------------------------------------------------------------------------------------------------------------------------------
>POPTR_0005s01640.1
------TATTCTGCAGGCTGGTGTGAACTGAAGAATAAGGGCGTACTCCCTCCTTGTTTGGGAAATCTATCA------------------------------------------------------------------------------------------------------------------------------------------------------------------------------------------------------------------------------------------------------------------------------------------------------------------------------------------------------------------------------------------------------------------------------------------------------------------------------------------------------------------------------------------------------------------------------------------------------------------------------ATTGCCCTTAGTCACCTTTCACATCTTCCGCAGAAAGTTTCAAATAACTACTTTCAAGTTCCAATATCATTTGCTTCATTTATGAACCTCTCCAACCTCAAGTTCTTTTTATGCGATAACAATGAGCTAATAGCTACACCCAGTTTTCAGCCTTTAGTTCCAAAGTTCCGGCTTCGTGTTTTTAGTGCTTCAAACTGTACTCCAAAACCACTCGAGGCTGGATTGCCAAACTTCCTCCAGAGCCAATATGATTTGGTGTTTGTTGATCTATCCCACAACAAATTCGTTGGAGAACCTTTCCCATCTTGGCTGTTTGAGAATAATACAAAGTTAAATCGACTATATTTGAAAGACACCTCATTTCCTTTGCAGCTGCCACAACATCCAACACCCAACCTTCAGACAGTAGATATGTCTGGCAACAGCATACATGGTCAAATTGCAAGGAACATATGTTCGATTTTTCCACGTTTCATGATGGCTAACAACACCCTTACAGGTTGTATTCCTCCTTGTTTTGGGAATATGAGCTCTCTCGAATACTTGGATCTTTCCAACAATCACATGTCTTGTGAACTGCTTGAGCATAATTTGCCAACC---------TTGTGGTTTTTAAAGCTGTCCAATAACAATTTCAAAGGGCGATTACCACTCTCTGTGCTCAACATGACTGACCTAGACTACCTCTTTCTCGATGGAAACAAATTTGCAGGA---GAATATTTCAATTCTTCTGGGCTTGAATTTTTAGATCTTTCTGAAAACAATCTGTCTGGGTCTTTGCCATTGGGCTTCCTTGCATCATATTTACGCTATGTCCACCTATATGGAAATCGATTGAGCGGTCCACTGCCATATGCTTTTTGTAATCTCTCTTCGTTGATGACATTTGATCTCGGCGATAACAACTTAACTGGGCCCATTCCAAATTGGATTGATAGCCTTTCGAAATTGAGCATTTTTGTTCTCAAATCTAATCAATTCAATGGGAAACTACCTTATCAGTTATGCTTGTTAAGGAACTTAAGCATATTGGATCTTTCAGAAAATAACTTTTCTGGTCCGTTACCCTCATGTTTGAGCAATTTAGATTTTACGGCATCGGATGAAAAAACT------------CGGAAAGAAATATTTGCATCCATAGGAAGA---------------GAGATCAGTGTAAAAATATCTGTAGAGCTTACAGCAAAGAAAAATTTCTACACTTACAAAGGTGATATCCTTAGTTACATGTCTGTTATGGATCTTTCTTGTAACAGATTCACTGGAGAAATCCCGACAGAATGGGGAAACTTAAGTGGGATATATGCTCTAAATCTGTCGCAAAATAATCTCACTGGATTGATCCCTTCATCCTTCTCCAACCTGAAGCAGATAGAGAGCTTGGATCTTTCTCACAACAACTTGAATGGGAGAATTCCTGCACAACTCATTGAACTGACCTTTCTAGCAGTTTTCAACGTGTCGTACAATAATTTGTCAGGAAGAACACCGGAGATGAAAAATCAATTTGCTACCTTCGATGAGAGCAGTTATAAAGGGAATCCTCTTCTTTGTGGACCTCCATTGCAAAACAGTTGCGACAAGACAGAATCACCATCCGCGAGAGTGCCTAACGATTCCAATGGAGATGGTGGCTTCATAGACATGTACAGTTTCTATGCCAGCTTTGGTGTGTGTTACATAATTATGGTATTGACAATTGCAGCAGTACTG------------------------------------------------------------TGGATTGAAGAATGCATCGACACTTGCTAC---------------------------------------------------------------------------------------------
>POPTR_0005s01310.1
---------------------------------------------------------------------------------------------------------------------------------------------------------------------------------------------------------------------------------------------------TTAGAAATCTTGTATCTGGAATCAACTGACTTCAAGGAAAGCATTGGAGCGTTGCCA------------------------------------------------GAAGTGTGGCTCGAT---CTCCCAGCAAGCTTTAGGAACATTGGACCCTTGTCTACTCTTAAAGTCCTATCCTTGGCCGGAGTTGACTTCAATAGCGGGATTTTCTTCAATTCAAGCACCCTTGAAGAATTGAATCTAGATCTCCCATTACTCCAGAACATCGGAGCATTGCCTGCTCTTAAAGTATTGTATGCTGATTACTGTGACCTCAATGACGGCTGGTGTGACCTGAAGAATCTTGAACAGCTATATCTCTCAGGAAACAATCTAAAGGGCGTACTCCCTCCTTGTTTTGGAAATCTATCATTTCTACAATCCTTGGATTTATCTATTGCCTTTAGTCACCTTTCCCATCTTACGCAGTCAGTTTCAAATAACTACTTTCAAGTTCCAATATCATTTGGTTCATTTATGAACCTCTCCAACCTCAAGGTCATTGCATGCGATAACAATGAGCTAAAAGCTGCACCCAGTTTTCAGCCTTCAGCTCCCAAGTTCCAGCTTCTTTTCTTTAGTGCTTCAAACTGTACTCCAAAACCACTCAAAGCTGGATTTCCAAATTTCCTCCATAGCCAATACGATTTGGTGTTAGTTGATCTATCCCACAACAAATTCGTTGGAGAACCTTTCCCATCTTGGCTGTTTGAGAATAATACAAAGTTAAATCGATTATATTTGAGAGACACCTCATTTCCTTTGCAGCTGCCACAACATCCAACACCCAACCTTCATACAGTAGATATGTCTGGCAACAACATACATGGTCAAGTTGCAAGAAACATATGTTCGATTTTTCCACGTTTCATGATGGCTAACAACAACCTTACAGGTTGTATTCCTCCTTGTTTTGGGAATATGAGCTCTCTCGAATACTTGGATCTTTCCAACAATCACATGTCTTGTGAACTGCTTGAGCATAATTTGCCAACAGTAGGCTCCTTGTGGTCCTTAAAGCTGTCCAACAACAACTTCAATGGGCGATTACCACTCTCTGTGTTCAACATGACTAACCTAGCGTACCTCTTTCTCGATGGAAACAAATTTGCAGGAGCTGAATATTTCAATTCTCATGGGCTTGAATTTTTAGATCTTTCTGAAAACAATCTGTCTGGGTCTTTGCCGTTGGGCTTCCATGCATCAGATTTACGCTATGTCCACCTTTACAGAAATCAATTGAGCGGTCCACTGCCATATGCTTTTTGTAATCTCTCTTCGTTGGTTATATTTGATCTCGGCGATAACAACTTAACTGGGCCCATTCCAAATTGGATTGATAGCCTTTCGGAATTGAGCATTTTTGTTCTCAAATCTAATCAATTCAATGGGAAACTTCCTCATCAGTTATGCTTGTTAAGGAAATTAAGCATATTGGATCTTTCAGAAAATAATTTTTCTGGTCTGTTACCCTCATGTTTGAGCAATTTAAATTTTACGGCATCAGATGAAAAAACT------------CAGGAAGAAATATTTGCATCCATA---------------------GTGATCGATGCAAAAATAGCAGTGGAGCTTACAGCAAAGAAAAATTTCTACTCTTACGAAGGCGGTATCCTTCGTTACATGTCTGCTTTGGATCTTTCTTGTAACAGATTCACTGGAGAAATCCCGACAGAATGGGGAAACTTAAGTGGGATATATTCTCTAAATCTGTCACAAAATAATCTCACTGGATTGATCCCTTCATCCTTCTTCAATCTGAAGCAGATAGAGAGCTTGGATCTTTCACACAACAACTTGAATGGGAGAATTCCTGCACAACTCGTTGAACTGACCTTTCTAGCAGTTTTCAACGTGTCGTACAATAATTTTTCAGGAAGAACACCGGAGATGAAAAATCAATTTGCTACCTTTGATGAGAGCAGTTATAAAGGGAATCCTCTTCTTTGTGGACCTCCATTGCAAGACAGTTGCGACAAAATAGAATCACCATCAGCGAGAGTGCCTAACGATTTCAACGGAGATGGTGGCTTCATAGACATGGACACTTTCTATGCCAGCTTTAGTGCGTGTTACATAACTGTGGTGTTGACAATTGCAGCAGTACTG------------------------------------------------------------TGGATTGAAGAATGCATTGACACTTGCTAC---------------------------------------------------------------------------------------------
>POPTR_0005s00950.1
---------------------------------------------------------------------------------------------------------------------------------------------------------------------------------------------------------------------------------------------------TTAGAAATCTTGCATCTGGAAATGATTGACTTCAAGGAAAGCATTGGAGCGTTGCCA------------------------------------------------------------------TTACAAGCAAGTTTT---------------------------------------------------------------------------------------------------------------------------------------------------------------------------------------GGCTGGTGTGAACTGAAGAATCTTGAAGAGCTACTTCTCTTAGGAAACAATCTAAAGGGCTTACTCCCTCCTTGTTTGGGAAATCTATCATCTCTACAAATCTTGGATTTATCTATTGCATTTAGTCACATTTCCCATCTTACGCAGTCAGTTTCAAATAACTACTTTCAAGTTCCAATATCATGTGGTTCATTTATGAACCTCTCCAACCTCAAGGTCATTGCATGCGATAACAATGAGCTAATAGCTGCACCCAGTTTTCAGCCTTCAGCTCCCAAGTTCCAGCTTCTTTTCTTTAGTGCTTCAAACTGTACTCCAAAACCACTCCAAGCTGGATTTCCAAACTTCCTGCATAGCCAATACGATTTGGTGTTGGTTGATCTATCCCACAACAAATTCGTTGGAGAACCTTTCCCATCTTGGCTGTTTGAGAATAATACAAAGTTAAATCGATTATATTTGAGAGACACCTCATTTCCTTTGCAGCTGCCACAACATCCAACACCCAACCTTCATACAGTAGATATGTCTGGCAACAACATACATGGTCAAGTTGCAAGAAACATATGTTCGATTTTTCCACGTTTCATGATGGCTAACAACAGCCTCACAGGTTGTATTCCTCCTTGTTTTGGGAATATGAGCTCTCTCGAATACTTGGATCTTTCCAACAATCACATA------------------------------------------------------------------------------------------------------------------------------------------------------------GAATATTTCAATTCTCATGGGCTTGAATTTTTAGATCTTTCTGAAAACAATCTGTCTGGGTCTTTGCCGTTGGGCTTCCATGCATCAGATTTACACTATGTCCACCTTTACAGAAATCAATTGAGCGGTCCACTGCCATATGCTTTTTGTAATCTCTCTTCGCTGGTTATATTTGATCTCGGCGATAACAACTTAACTGGGCCCATTCCAAATTGGATTGATAGCCTTTCGGAATTGAGCATTTTTGTTCTCAAATCTAATCAATTCAATGGGATACTTCCTCATCAGTTATGCTTGTTAAGGAAATTAAGCATATTGGATCTTTCAGAAAATAATTTTTCTGGTCTGTTACCCTCATGTTTGAGCAATTTAAATTTTACGGCATCGGATGAAAAAACT------------CAGGAAGAAATATTTGCATTGATA------AAAATTGTGTTGCCAGTGATCGATGTAAAAATAGCTGTGGAGCTTACAGCAAAGAAAAATTTCTACTCTTACGAAGGCGGTATCCTTCGTTACATGTCTGCTTTGGATCTTTCTTGTAACAGATTCACTGGAGAAATACCGACAGAATGGGGAAACTTA------------------------------------------------------------------------------------------------------------------------------------------------------------------------------------------------------------------------------------------------------------------------------------------------------------------------------------------------------------AACATGTACAGTTTCTATGCCAGCTTTGGTGTGTGTTACATAATTGCGGTGTTGACAATTGCAGCAGTACTG---------------------------------------------AGCAATTTGCCTGTG---------------------------------------------------------------------TCGAACAAGGTGAAATGTGGTTCTACAATAATTTTGTTTGCTGAAAGAACACAA
>POPTR_1122s00200.1
------------------------------------------------------------------------------------------------------------------------------------------------------------------------------------------------------------------------------------------------------------------------------------------------------------------------------------------------------------------------------------------------------------------------------------------------------------------------------------------------------------------------------------------------------------------------------------------------------------------------------------------------------------------------------------------------------------------------------------------------------------------------------------------------------------------------------------------------------------------------------------------------------------------------------------------------------AGCCAATATGATCTTGTGGTTGTTGATCTATCCCACAACAAATTCGCTGGAGAACCTTTCCCTTCTTGGCTGTTTGAGAATAATAGAAAGTTAAATCGACTATATTTGAGAGACACCTCATTTCCTTTGCAGCTGCCACAACATCCAACACCTAACCTTCAGACAGTAGATATGGCTGGCAACAACTTACATGGTCAAGTTGCAAGGAACATATGTTCGATTATTCCACGTTTCATGATGGCTAACAACAGCCTCACAGGTTGTATTCCTCCTTGTTTTGGGAATATGAGCTCTCTCGAATACTTGGATCTTTCCAACAATCACATGTCTTGTGAACTGCTTGAGCATAATTTGCCAACAGTAGGCTCCTTGTGGTTTTTGAAGCTGTCCAACAACAGCTTCAATGGGCGATTACCACCGTCTGTGTTCAACATGACTTACCTGGAGTACCTCTTTCTCGATGGAAACAAATTTGCAGGA---GAATAT---TCCAGTGCTATGCTTGAATTTTTAGATCTTTCTCAAAACAATTTGTCTGGGTCATTATCGCTAGGCTTCAATGCACCAAATTTACGCTATGTCCACCTATACGGAAATCAATTGAGTGGTCCACTGCCATATGCTTTTTGTAATCTCTCTTCGTTGGTGACATTAGATCTCGGCGATAACAACTTAACTGGGCCCATTCCAAATTGGATTGATAGCCTTTCGGAATTGAGCATTTTTGTTCTCAAATCTAATCAATTCAATGGGAAACTTCCTCATCAGTTATGCTTGTTAAGGAAATTAAGCATATTGGACCTTTCAGAAAATAATTTTTCTGGTCTGTTACCCTCATGTTTGAGCAATTTAAATTTTACGGCATCAGATGAAAAAACTTTCATAGTTTTACGGGAAGAAATATTGGCATCCATTGGAAGAAAGGCTGTGGGGCCAGAGATCAGTGTAAAAATATTTGTAGAGCTTACAGCAAAGAAAAATTTCTACACTTACAAAGGCGATATCCTTCGTTACATTTCTGTTATGGATCTTTCTTGTAACAGATTCACTGAAGAAATCCCGACAGAATGGGGAAACTTAAGTGGGATATATGCTCTAAATCTGTCGCAAAATAATCTCACTGGATTGATCCCTTCATCCTTCTCCAACCTGAAGCAGATAGAGAGCTTGGATCTTTCTCACAACAACTTGAATGGGAGAATTCCTGCACAACTCGTTGAACTGACCTTTCTAGCAGTTTTCAACGTGTCGTACAATAAATTGTCAGGAAGAACACCGGAGATGAAAAATCAATTTGCTACCTTCGATGAGAGCAGTTATAAAGGGAATCCTCTTCTTTGTGGACCTCCATTGCAAAACAGTTGTGACAAAACAGAATCACCATCAGCGAGAGTGCCTAACGATTTTCATGGAGATGGTGGCTTCATAGACATGGACAGTTTCTATGCCCAGCTTGGTGTGTGTTACATAATTATGGTCTTGACAGTTGCAGCAGTACTGGAAGCTCATGATTATGTGGAGAGCATAGTTTACACTGACTTAGAT------------------------------------------------------------------------------------------------------------------------------------------
