# Supplementary material for: Impact of recurrent gene duplication on adaptation of plant genomes
Source: BMC Plant Biol. 2014 May 31;14:151. doi: 10.1186/1471-2229-14-151 (PMC4049390; doi:10.1186/1471-2229-14-151)
Supplement: Additional file 4 — Contains the cleaned alignments of the clusters with codons under selection. [file 1471-2229-14-151-S4.zip › 4437544801233534_add4/Additional_file_4/Poptrcluster56_large_aligned.fasta]

>POPTR_0008s18670.1
---------CAGTGTTTTTCTACAGGATGGATGTTGATGGTTTTAGTG---TGGCTGCCTCTT---TGCTTGGGGGAAGAGAGAATCGCTCTCTTGCAGCTCAAAGATGCTCTTCACTATCCCAAT---------GCTCACTGTTGTGATTGGGAAAGTATTATCTGCAGCAGCAGTACAGGTCGAGTCACCGCACTCGTTCTTGACAGCACAAGGAAT---CTGGGAGATTGGTACTTAAATGCCTCATTGTTTCTTCCTTTCCAAGAACTCGACGCTCTTTACTTGTCAGATAATCTTATAGCTGGTTGGGAT---------------------------------------------------------------------------------------------------------------------------------------------------------------------------------------------------------------------------------------------------------------------------------------------------------------------------------------------------------------
>POPTR_1042s00200.1
ATGAAAAAA------------------TGGGTTTGGATGTTGCTAACA------TATGGTCGTGGGTGTTTGGAGGAGGAGAGGATTGGTCTCTTGGAGATCAAG---GCTTTGATCAATCCAAAC---GATATTGCTAATTGTTGTGATTGGTCTATGATTGAGTGTGATTCCACTACAAGGCGTGTGATCCATCTCTCTCTCGCGGGTGCAAGGGAT---TTGGGGGACTGGGTTCTCAACGCATCTTTGTTTCTGCCTTTTAAAGAACTGCAAAGTCTTGATTTGAACAAAAATAGATTAGTTGGTTGC---------------------------------------------------------------------------------------------------------------------------------------------------------------------------------------------------------------------------------------------------------------------------------------------------------------ACGACTATCAATGGTAAAGTTGTGAATATTTCTTGGCCTCTTCTAGCTAAT
>POPTR_0003s02200.1
---------------------------------------------------------------------------------------------------------------------------------------AGTAATTGTTGTGCGTGGTCTAGGATCGTGTGTGATACCACCGGAAGGCGAGTGATCCAACTCTCTCTTGGGGGTGCTGGGGAT---TTAGGCGAGTGGGTTCTCAACGCATCTTTGTTTCTGCCTTTTAAAGAATTGCAAAGTCTTGATTTGAAGGCTAATGAATTAGTTGGGTGC------------------------------------------------------------------------------------------------------------------------------------------------------------------------------------------------------------------------------------------------------------------------------------------------------------------------------------------------------------------
>POPTR_0027s00450.1
ATGAAAAGA------------------GGGGCTTGGATGTTGCTAGCAGAATGGTCTGGTAGTGGGTGTTTGGAGGAAGAGAGGGTTGGTCTCTTGGAGATCAAA---GCTTTGATGGACCCAGATCAT------AGTAATTGTTGTGAGTGGCCTAGGATCGAGTGTGATAACACTACAAGGCGAGTGATCCAACTCTCTCTTTTCGATGCAAGGGAT---TTGGGCGATTGGGTTCTCAACGCATCTTTGTTTCTGCCTTTCAAAGAATTGCAAAGTCTTGATTTGGGATATAATGGATTGGTTGGTTGC------------------------------------------------------------------------------------------------------------------------------------------------------------------------------------------------------------------------------------------------------------------------------------------------------------------------------------------------------------------
>POPTR_0005s01240.1
ATGAAAAAA------------------GGGGCTTGGATGTTGCTAGCAGACTGGTGTGGTCGTGGGTGTTTGGAGGAAGAGAGAATTGGTCTCTTAGAGATCAAG---CCTTTGTTCGACCCAAAC---------AGTAATTGTTGTGAGTGGTATGGCATCGAGTGTGATAACACTACAAGGCGAGTGATCCACCTCTCTCTTTGGGATGCAACGGAT---TTGGGGGATTGGGTTCTCAACGCATCTTTGTTTCTGCCTTTTAAGGAATTGCAAAGTCTTGATTTGAGTTTTAATGGATTAGTTGGTTGC---TTATTTCCTTCCTTTGAGAAACATCATTTATTTCCTTCCAATATGCTTAATTTTGAGAAACATCATGCA------------------------------------------------------------------------------------------------------------------------------------------------------------------------------------------------------------------------------------------------------------------------------------------
>POPTR_0005s01010.1
ATGAAAAAA------------------GGGGCTTGGATGTTGCTAGCAGACTGGTGTGGTCGTGGGTGTTTGGAGGAAGAGAGAATTGGTCTCTTAGAGATCAAA---CCTTTGATCGACCCAAAC---------AGTAATTGTTGTGAGTGGTATGGCATCAAGTGTGATAACACTACAGGGCGAGTGATCCGACTCTCTCTTTGGGATGCAAGGGAT---TTGGGGGATTGGGTTCTCAACGCATCTTTGTTTCTGCCTTTTAAGGAATTGCAAAGTCTTGATTTGGGTTATAATGGATTAGTTGGTTGC---TTATTTCCTTCCTTTGAGAAACATCATTTATTTCCTTCCAGTATGCTTAATTTTGAGAAACATCATGCAGCTTCTATGCGTTTATTTCCTTCCAATATGCATAATTTTGAGAAACATCATGCAGGTCTCAAAGTCTTGTCATCAAAGTTGAAAAAGCTGGAGAACCTTGACCTGAGTGACAATCAATGCAACGATAGCATTTTTTCATCTCTAAGTGGGTTTTCATCCCTCAAGTATTTAAATCTATCACAGAATCAGCTGACAGGATCATCTACTGGTATCAAT------------------------------------------------------------------
>POPTR_0005s01510.1
ATGAAAAAA------------------GGGGCTTGGATGTTGCTAGCAGATTGGTGTGGTCGTGGGTGTTTGGAGGAAGAGAGAATTGGTCTCTTGGAGATCAAA---GCTTTGATCGACCCAAAC---------AGTAATTGTTGTGAGTGGCCTAGGATCGAGTGTGATAACACTACAAGGCGAGTGATCCGACTCTCTCTTTTTGAAGCAAGGGAT---TTGGGT---TGGGTTCTCAACGCATCTTTGTTTCTGCCTTTTAAGGAACTGCAAAGTCTTGATTTGGGTTATAATGGACTGGTTGGTTGC---TTATTTCCTTCCTTTGAGAAACATCATTTATTTCCTTCCAATATGCTTAATTTTGAGAAACATCATGCA------------------------------------------------------------------------------------------------------------------------------------------------------------------------------------------------------------------------TCTACTGGTATCAAT---------------------------------------------------
>POPTR_2221s00200.1
---------------------------TGGGTTTGGATGCTGCTAGCAGAATGGTACGGTCGTGGGTGTTTGGAGGAAGAGAGAATTGGTCTCTTGGAGATCAAA---TCTTTGATCGACCCAGAT---GATATTAGTGATTGTTGTGAGTGGGGTAGGATCAAGTGTGATAACACTACAAGGCGAGTGATTGAGCTCAATCTTTTTGGTGTAAGGCCGAGTTTGGGGGGTTGGGTTCTCAACGCTTCTTTGTTTCTTCCTTTTAAAGAATTGCAAAGTCTTGATTTGAGCTTGAATGGAATAGCTTTTTGC------------------------------------------------------------------------------------------------------------------------------------------------------------------------------------------------------------------------------------------------------------------------------------------------------------------------------------------------------------------
