# Supplementary material for: Impact of recurrent gene duplication on adaptation of plant genomes
Source: BMC Plant Biol. 2014 May 31;14:151. doi: 10.1186/1471-2229-14-151 (PMC4049390; doi:10.1186/1471-2229-14-151)
Supplement: Additional file 4 — Contains the cleaned alignments of the clusters with codons under selection. [file 1471-2229-14-151-S4.zip › 4437544801233534_add4/Additional_file_4/Poptrcluster58_large_aligned.fasta]

>POPTR_1763s00200.1
------------------------------------------------------------------------------------------------------------------------------------------------------------------------------------------------------------------------------------------------------------------------------------------------------------------------------------------------------------------------------------------------------------------------------------------------------------------------------------------------------------------------------------------------------------------------------------------------------------------------------------------------------------------------------------------------------------------------------------------------------------------------------------------------------------------------------------------------------------------------------------------------------------------------------------------------------------------------------------------------------------------------------------------------------------------------------------------------------------------------------------------------------------------------------------------------------------------------------------------------------------------------------------------------------------------------------------------------------------------------------------------------------------------------------------------------------------------------------------------------------------------------------------------------------------------------------------------------------------------------------------------------------------------------------------------------------------------------------------------------------------------------------------------------------------------------------------------------------------------------------------------------------------------------------------------------------------------------------------------------------------------------------------------------------------------------------------------------------------------------------------------------------------------------------------------------------------------------------------------------------------------------------------------------------------------------AGATTAGATCTTAGCCATAATTATTTTAGAGGTAGCATTCCCGAGTCAATTGGTTCCTTGTTAGAGTTGAGCTTTCTTCTTTTAGGTTATAATAATCTAGAAGCTGAAATCCCAAGACAGATGTGCGAACTAAAGAAATTAAGCTTGATTGATCTTTCTCATAATAATCTGTGTGGTCGTATTCTTCCATGCCTACATCCTAGAAGCGAGTGGTATAGGGAA---------ATGCCCTTGGAAGATCCTTCTGTTAATAAATCTGTTGAGATTACAACA------------------------------------------TATTCATTCAAGGGAATCATCCTCACTTACATCTCCGGTATCGATCTCTCCTGCAATTTGACAGGAGAGATTCCTTTTGAGCTTGGAAACCTCAGCAACATTAAGTTGTTGAATCTATCCCATAACAGTTTAACAGGTCCCATACCACCTACATTTTCAAACCTGAAGGAAATTGAAACTCTGGATCTTTCCTACAACAACTTGAACGGGGAAATTCCTCCCCAGCTTCTCGACTTAAACTTCCTTTCTGCTTTCAGTGTAGCCCACAATAACTTATCTGGCAAAACGCCAAAGATGGTTGCACAATTCTCAACATTCAACAAGTCTTGCTATGAGGGAAATCCGTTGCTTTGTGGACCACCACTCGCTAAAAATTGTACTGGAGCAATACCACCATCACCACTGCCAAGGCAGACTCATAAAAAAGAAGAAGTTATTGATATGGAGGCTTTCTATGTGACATTTTCAGTGGCATACATCATGGTCCTGTTGGCAATAGGTGCAGTTCTCTACATAAACCCGCAATGGCGACAAGCATGGTTTTATTTTATTGGGGAGAGCATCAATAATTGCTATTACTTTCTTGTGGACAATTTACCAGTGCCAGCCAGGTTCAGACGATTTCAGCCTTGTGTC
>POPTR_0204s00200.1
---------------------------------------------------------------------------------------------------------------------------------------------------------------------------------------------------------------------------------------------------------------------------------------------------------------------------------------------------------------------------------------------------------------------------------------------------------------------------------------------------------------------------------------------------------------------------------------------------------------------------------------------------------------------------------------------------------------------------------------------------------------------------------------------------------------------------------------------------------------------------------------------------------------------------------------------------------------------------------------------------------------------------------------------------------------------------------------------------------------------------------------------------------------------------------------------------------------------------------------------------------------------------------------------------------------------------------------------------------------------------------------------------------------------------------------------------------------------------------------------------------------------------------------------------------------------------------------------ATGACAGGAGAATTTCCGAGCTGGTTGTTACACAACAACACAAAACTCGAAGAGCTTTATTTGGTCAACAATTCCCTTTCAGGATCTTTCCAATTAGCAAACCATTCCCTT---CTGTCACATTTGGATATCTCGAGAAATCACATCCACAATCAAATTCCTACTGAAATTGGAGCATGTTTCCCGAGGTTAGTGTTTTTGAACCTGTCCAGAAATGATTTCGATGGTAGCATTCCCTCTTCGATCAGCAATATGAGCCTCTTGGAAGTCTTAGATTTGTCCAACAATGGCTTGTCAGGCAACATACCTGAGCAGTTGGTGGAAAACTGTTTATCATTA------------------------------------------------------------------------------------------AATCAGTTAACCGGGATTCTTCCGAATAGCTTATCTAATTGTTCTGCATTGCAAGCATTGGATGTCAGTCTCAATAATTTATCTGGTAAGATACCGAGATGGATAGGGTATATGTCTTCTCTTCAATATTTAGACCTTTCGGAGAACAATCTTTTTGGAAGTCTACCATCCAACTTTTGTTCTTCAATGATGATGATAGAAGTTTATTTATCAAAAAATAAACTAGAAGGATCACTGATTGGTGCGCTCGATGGCTGTTTGTCTCTGAAGAGATTAGATCTTAGCCATAATTATTTTAGAGGTGGCATTCCCGAGTCAATTGGTTCCTTGTTAGAGTTGAGCTTTCTTCTTTTAGGTTATAATAATCTAGAAGCTGAAATCCCAAGACAGATGTGCGAACTAAAGAAATTAAGCTTGATTGATCTTTCTCATAATAATCTGTGTGGTCGTATTCTTCCATGCCTACATCCTAGAAGCGAGTGGTATAGGGAA---------ATGCCCTTGGAATATCCTACTGTTAGTAAATATGTTGAGATTACAACACATGTTGATAAATTTGTTGAGATTACAATGAAGAGTATATCGTATCCAGTCAACGGAATCATCCTCAATTTGATCTCTGGTATCGATCTCTCCTGCAATTTGACAGGAGAGATTCCTTTTGAGCTTGGAAACCTCAACAACATTGAGTTGTTGAATCTATCCCATAACAGTTTAACAGGTCCCATACCACCTACATTTTCAAACCTGAAGGAAATTGAAACTCTGGATCTTTCCTACAACAACTTGAACGGGGAAATTCCTCCCCAGCTTCTGGACTTAAACTTCTTATCTGCTTTCAGTGTAGCCCACAATAACTTATCTGGCAAAACGCCAGAGATGGTTGCACAATTCTCAACATTCAACAAGTCTTGCTATGAGGGAAATCTGTTGCTTTGTGGACCACCACTCGCCAAAAATTGTACTGGAGCAATACCGCCATCACCGGTGCCAAGGCAGACTCATAAAAAAGAAGAAGTTATTGATATGGAGGCTTTCTATGTGACATTTTCAGTGGCATACATCATAGTCCTGTTGGCAATAGGTGCAGTTCTCTACATAAACCCGCAATGGCGACAAGCATGGTTTTATTTTATTGGGGAGAGCATCAATAATTGCTATTACTTTCTTGTGGACAATTTACCAGTGCCAGCCAGGTTCAGACGATTTCAGCCTTGTGTC
>POPTR_0025s00300.1
------------------------------------------------------------------------------------------------------------------------------------------------------------------------------------------------------------------------------------------------------------------------------------------------------------------------------------------------------------------------------------------------------------------------------------------------------------------------------------------------------------------------------------------------------------------------------------------------------------------------------------------------------------------------------------------------------------------------------------------------------------------------------------------------------------------------------------------------------------------------------------------------------------------------------------------------------------------------------------------------------------------------------------------------------------------------------------------------------------------------------------------------------------TGTGAGTTAAAGCAACTCCAGAAACTAGATATCAGCTATAATAATATCACTGGTTCTTTGCCTTCGTGTTTCTCGAATTTGACAAACCTTCAAGCTTTAGATATCTCTTTCAACCACTTCACTGGGAATATATCCTTGAGTCCCATTGGTAGTCTCACGTCCATTCGAGATCTAAATCTGTCAGACAATCACTTCCAAATACCAATCTCACTTGGCCCATTTTTTAACCTTTCAAAACTCAAGCTTTTGAATGGTGACCATAATGAGATATACGAGTCAACAGAGCTGGTACACAATTTGATTCCAAGGTTCCAGTTACAGAGGCTTTCTTTGCCATGTATTGGATCCGGCGGGATATTTCCAAAATCCCTGTACTATCAGCATGACCTTCAATTTGTTGATCTCTCAAACATCAAAATGACAGGAGAATTTCCGAGTTGGTTGTTACAAAACAACACAAAACTTGAAAAGCTTTATTTGGTCAACAATTCTCTTTCAGGATCTTTCCAATTGGCAAATCATTCCCTT---CTGTCACATTTGGATATCTCGAGAAATCACATCCAAAATCAAATTCCCATCGAAATTGGAGCATGTTTCCCGAGGTTAGTGTTTTTGAACCTATCCAAAAATAATTTCAGTGGTAGCATTCCCTCTTCGATCAGCAATATGAGCCTCTTGGAAGTCTTAGATTTGTCCAACAATGGCTTATCAGGCAACATACCCGAGCAGTTGGTGGAAAATTGTTTATCATTAGTTCTCATGCTTTCAAATAATTATTTGAAAGGCCAGCTTTTCTGGAAAAATTTCAACTTAACATACTTGACCGAGCTGATATTAAGAGGGAATCAGTTAACCGGGATTCTTCCGAATAGCTTATCTAATTGTTCTGCATTGCAAGCATTGGATGTCAGTCTCAATAATTTATCTGGTAAGATACCGAGATGGATAGGGTATATGTCTTCTCTTCAATATTTAGACCTTTCAGAGAACAATCTTTTTGGAAGTCTACCATCCAACTTTTGTTCTTCAAGGATGATGATAGAAGTTTATTTATCAAAAAATAAACTAGAAGGATCACTGATTGGTGCGCTCGATGGTTGTCTGTCGCTGAAGAGATTAGATCTTAGCCATAATTATTTTAAAGGTGGCATTCCCGAGTCAATTGGTTCTTCGTTAGAGTTAAGCGTTCTTCTTTTAGGTTATAATAATCTAGAAGCTGAAATCCCAAGACAGCTGTGCGAACTAAAGAAATTACGCTTGATTGATCTTTCTCATAATAATCTGTGTGGTCATATTCTTCCATGCCTACAACCTAGAAGCGAGTGGTATAGGGAA---------ATGCCCTTGGAAGATCCTTCTGTTAATAAATCTGTTGAGATTACAATA------------------------------------------TATTCATTCAAGGGAATCATCCTCAATTTGATCTCTGGTATCGATCTCTCCTGCAATTTGACAGGAGAGATTCCTTTTGAGCTTGGAAACCTCAACAACATTGAGTTGTTGAATCTATCCCATAACAGTTTAACAGGTCCCATACCACCTACATTTTCAAACCTGAAGAAAATTGAAACTCTGGATCTTTCCTACAACAACTTGAACGGGGAAATTCCTCCCCAGCTTCTCAACTTAAACTCCCTATCTGCTTTCAGTGTAGCCCATAATAACTTATCTGGCAAAACGCCAGAGATGGTTGCACAATTCTCAACATTCAACAAGTCTTGCTATGAGGGAAATCCGTTGCTTTGTGGACCACCACTCGCCAAAAATTGTACTGGAGCAATACCGCCATCACCACTGCCAAGGCAGACTCATAAAAAAGAAGAAGTTATTGATATGGAGGCTTTCTATGTGACATTTTCAGTGGCATACATCATGGTCCTGTTGGCAATAGGTGCAGTTCTCTACATAAACCCGCAATGGCGACAAGCATGGTTTTATTTTATTGGGCAGAGCATCAATAATTGCTATTACTTTCTTGTGGACAATTTACCAGTGCCAGCCAGGTTCAGACGATTTCAGCCTTGTGTC
>POPTR_0204s00240.1
ATGTGTACTTTCTTTCTATGCGATACTATGATCTTTTTAACATAC---------------------------------------------------------------------------------------------------------------------------------------------------------------------------------------------------------------------------------------------------------------------------------------------------------------------------------------------------------------------------------------------------------------------------------------------------------------------------------------------------------------------------------------------------------------------------------------------------------------------------------------------------------------------------------------------------------------------------------------------------------------------------------------------------------------------------------------------------------------TATAACTTCTTTCAAACAGTTGGAAAGTTTACCTCTCTC---------------------------------------------------------------------GGACTTAGTGGCCCCATATCTGCTCCCCATGGC---------------------------------------------------------------------------------------------------TGTGAGTTAAAACATCTCCACGAGCTAGATATCAGCCACAACGATCTCAATGGTTCTTTACCTTCGTGCCTCTTGAATTTGACAAACCTTCAAGCTTTAGATATCTCTTTCAACAACTTCACAGGGAATATATCCTTGAGTCCCATTGGAAGTCTCGTTTCCATTCAAGATCTAAATATTTCAGACAATCACTTCCAAATCCCTATCTCACTTGGCCCATTTTTTAACCTTTCAAAACTCAAGCATTTGAATGGTGACCGTAATGAGATATACGAGTCAACAGAGCTGGTACACAATTTGATTCCAAGGTTCCAGTTACAGAGGCTTTCTTTGGCATGTACTGGATCCGGTGGGACATTTCCGAAATCCCTGTACTATCAGCATGACCTTCAATTTGTTGATCTCTCACACATCAAAATGACAGGAGAATTTCCGAGCTGGTTGTTACAAAACAACACAAAACTCGAAGGGTTTTATTTGGTCAACAATTCCCTTTCAGGATCTTTCCAATTAGCAAATCATTCCCTT---TTGTCACATTTGGATATCTCGAGAAATCGCATCTACAATCAAATTCCCACCGAAATTGGAGCATGTTTCCCGAGGTTAGTGTTTTTGAACCTATCCAGAAATGATTTCTGTGGTAGCATTCCCTCTTCGATCAGCAATATGAGCCTCTTGGAAGTCTTAGATTTGTCCAATAATGGCTTGTCAGGCAACATACCCGAGCAGTTGGTGGAAAACTGTTTATCATTAGTTCTCATGCTTTCAAATAATTTTTTGAAAGGCCAGTTTTTCTGGAAAAATTTCAACTTAAAATACTTTACCGAGCTGATATTAAGAGGGAATCAGTTAACCGGGATTCTTCCGAATAGCTTATCTAATTGTTCTGCATTGCAAGTATTGGATGTCAGTCTCAACAATTTGTCTGGTACGATACCGAGATGGATAGTGAATATGTCTTCTCTTCAATATTTAGACCTTTCAGAGAACAATTTTTTTGGAAGTCTACCATCCAACTTTTGTTCTTCATGGATGATGACAGAAGTTTATTTATCAAAAAATAAACTAGAAGGATCACTGATTGGTGTACTCGATAGCTGTTTGTCGCTGAAGAGATTAGATCTTAGCCATAATTATTTTAGAGGTGGCATTCCCGAGTCAATTGGTTCTTTGTCACAGTTGAGCTTTCTTTTTTTAGGTTATAATAATCTAGAAGCTGAAATCCCAATACAGCTATGCGAACTAAACAAATTAAGCTTGATTGATCTTTCTCATAATAATCTGTGTGGTCATATTCCTCCATGCCTAGATCCTAGAAGCGAGTGGTATAGGGAA---------ATGCCTTTGGAAGATCCTTCAGTTAATAAATCTGTTGAGATTACAACA------------------------------------------TATTCATTCAAGGGAATCATCCTCACTTACATCTCCGGTATCGATCTCTCCTGCAATTTGACAGGAGAGATTCCGTTTGAGCTTGGATATCTTAGCAACATCCAGATGTTGAATCTATCCCATAATAGTTTAACAGGTCCAATACCACCTACATTTTCAAACCTGGCGGAAATTGAAAGCTTGGATCTTTCCTACAACAACTTGAATGGGGAAATTCCTCGTCAACTTATTGACTTAAACTTCCTATCTGCTTTCAGT------------------------------------ATGGTTGCACAATTCTCAACATTTAAGAAGTCTACCTATGAGGAAAATCCATTGCTTTGTGGACCACCACTCACCAATAATTAT------------------------------------------------------TTCATTGATATGGAGGCTTTCTATGTGACTTTTTCAGTGGCATACATCATGGTTCTGTTGGCAATAGGTGCAGTTCTATACATAAACCCACAATGGCGACAAGCATGGTTTTACTTTATTGAGGAGAGCATCAATAATTGCTATTACTTTCATGTGGACAATCTACCTGTGCCAGCCAGGTTCAAACGATTTCAGCCTTGTGTC
>POPTR_0018s12440.1
---------------------------------------------GGGTTAAACAGGTTCTCTCTAGCAGTTGTGGTGATGATGCTTCCATTAGAAGGGTGTTTAGAGGAAGAAAGGATTGCTCTTCTGCAAATCAAGACTTCCATGGTTGATCCAAATCACATGGGATTTGGATCCCCGCTACTCTCCTGGGGAGAGGATGCTCTCTGTTGTAATTGGGCAGGAGTTACCTGCGATTCCATTACAGGACGAGTTATCGTAATCTTTCTTTACAACGCAAGAGGTTGGTTCATAGATCCTTCAAAGGGAGTTTGGGACCGAAATGCTTCAATGGGAGATTGGTACCTAAATGCAACTATGTTTCTTCCCTTCCAAGAACTCAATATTCTTGGCTTGAGTAATAATGATATAGCTGGCTGTGTTCCGAATGAAGGTAGACTATCAAGACTCACCAAATTGGAGTCTCTTGATTTAGGACTCAATAACTTCAACAATAGCATATATCTTGAGAGTAACCAATTGAAAGGATCAATAGATATCAAAGAATTTGATTCATTGAGCAAGCTACAGGAGCTAGACCTGAGCCGAAATGAGATCCAAAATCTTGTGACCTCGACAGGCTCTGGAGGACCATCAAGGCTTAACAAAAATAAAATCAACGATAGCACCTTATCATTTCTTGAAGGGCTTAAACATCTATATCTTAATAACAACCAGTTGAAAGGATCAATAGATATGAAAGAATTTGATTCATTGAGCATGTTGGTGGAGCTACGGCTAGGAGGAAATGAAATCCAAAATTTTGCGATCTCAACAGGTTTTGAAAGATCACTGAGGCTTAACAAATTGGAGATTCTTGAATTGAGCTTCAACAAA---------------------------------------GACAGCACCCTATCATTCCTGGAAGGGCTTTCATCTCTCAAACATCTAAATCTTGATAACAACCAATTG------------------------------------------------------------------------------------------------------------------------------------TGTGAGTTAAAACAACTCCAGGAGCTTGATATCAGCTACAACGATCTCAATGGT---CTGCCTTCTTGTCTCACAAATTTAAACAACCTTCAAGTTTTAGATATCTCTTTCAACAACTTTTCTGGGAATATATCCTTGAGCCGCATTGGAAGTCTCACATCCATTCGAGATCTAAAACTGTCAGACAATCACTTCCAAATACCAATCTCACTTGGCCCATTTTTTAACCTTTCAAACCTCAAGAATTTGAATGGTGACCATAATGAGATATACGAGTCAACAGAGCTGGTACACAATTTGATTCCAAGGTTCCAGTTACAGAGGCTTTCTTTGGCATGTCATGGATTCGGTGGGACATTTCCGAAATTCCTTTACTATCAGCATGACCTTCAATTTGTTGATCTCTCACACATCAAAATAATAGGAGAATTTCCAAGCTGGTTGTTACAGAATAACACAAAACTTGAAGCGCTTTATTTGGTCAACAGTTCTCTTTCAGGATCTTTGCAATTACCAAATGATTCCCAT---TTGTCACGTTTAGATATCTCAAGAAATCACATCCAAAATCAAATTCCCACTAAAATTGGGGCATATTTCCCGTGGTTAGAGTTTTTAAACCTGTCTAGAAATTATTTCAGTGGTAGCATTCCCTCTTCGATAAGCAATATGAGCTCATTGGGAGTCTTGGATTTGTCCAATAATGGCTTGTCAGGCAACATACCCGAGCAGTTGGTTGAAGGCTGTTTATCATTAGGTCTCGTGCTTTCAAATAATCATTTGAAAGGCCAGTTTTTCTGGAGAAGTTTCAACTTAGCATACTTGACCGACCTGATATTAAGTGGGAATCAGTTAACAGGGATTCTTCCAAATAGCTTGTCTAATGGTTCTAGATTGGAAGCATTGGATGTCAGTCTCAACAATTTATCTGGTAAGATACCGAGATGGATAGGGTATATGTCTTCTCTTCAATATTTAGACCTTTCAGAGAACAATCTTTATGGAAGTCTACCGTCCAGCTTTTGTTCTTCAAGGACGATGACAGAAGTTTATTTATCTAAAAATAAACTAGAAGGATCACTGATTGGTGCACTCGATGGCTGCCTGTCGCTGAATAGATTAGATCTGAGCCATAATTATTTTGGAGGTGGCATTCCCGAGTCAATTGGTTCTTTGTTAGAGTTGAGCTTTCTTCTTTTAGGTTATAATAATCTAGAAGGTAAAATCCCAAGCCAACTCTGCAAACTAGAGAAATTAAGCTTGATTGATCTTTCTCATAATCATCTGTTCGGTCATATTCTTCCATGCCTACAACCTACCAGCAAGTGGCAGAGGGAACGTGAGAAC------GTGGAAGACCCTTCTATGAATAAATCTGTAGAGTTTACAACA------------------------------------------TATTCATTCAAGGGAATCATCCTCAAGTACATCTCCGGTATCGATCTCTCCTGCAATTTGACAGGAGAGATTCCTGTTGAGCTTGGAAACCTCAGCAACATCCAGGTGTTGAATCTATCCCATAATAGTTTAACAGGTCCAATACCACCTACATTTTCAAACTTAAAGGAAATTGAAAGCCTGGATCTTTCCTACAACAACTTGAACGGGGAAATTCCTCGTCAGCTTCTCGACTTATACTTCCTATCTGCTTTCAGTGTAGCCCACAATAACTTATCAGGCAAAACGCCAGAGATGGTTGCACAATTCTCAACATTCAACAAGTCTTGCTATGAGGGAAATCCGTTGCTTTGTGGACCACCACTCGCCAGAAATTGTACTAGAGCATTACCGCCATCACCGCTGCCAAGGCAGACTCATAAAAAAGAAGAAGTTATTGATATGGAGGCTTTCATTGTGACATTTTCAGTGGCATACATCATGGTCCTGTTGACAATAGGTTCAGTTCTGTACATAAACCCACGTTGGCGACGAGCATGGTTTTACTTTATTGGGGAGAGCATCAATAATTGCTATTACTTTCTTGTGGACAATCTACCTGTGCCAGCCAGGTTCAGACGATTTCAGCCTTGTGTC
>POPTR_0018s12460.1
---------------------------------------------------------------------------------------------------------------------------------------------------------------------------------------------------------------------------------------------------------------------------------------------------------------------------------------------------------------------------------------------------------------------------------------------------------------------------------------------------------------------------------------------------------------------------------------------------------------------------------------------------------------------------------------------------------------------------------------------------------------------------------------------------------------------------------------------------------------------------------------------------------------------------------------------------------------------------------------------------------------------------------------------------------------------------------------------------------------------------------------------------------------------------------------------------------------------------------------------------------------------------------------------------------------------------------------------------------------------------------------------------------------------------------------------------------------------------------------------------------------------------------------------------------------------------------------------ATGACAGGAGAATTTCCGAGGTGGTTGTTACAAAACAACACAAAACTCGAAGAGCTTTATTTGGTCAATAATTCTCTTTCAGGATCTTTTCATTTAGCAAATCATTCCCTTGTGTTGTCACATTTGGATATCTCGAGAAATCGCATCCACAATGAAATTCCCACCGAAATTGGAGCATATTTCCCGAGGTTAGTGTTTTTGAACCTGTCCAGAAATGATTTCAGTGGTAGCATTCCCTCTTCGATCAGCAATATGAGCCTCTTGGAAGTCTTAGATTTGTCCAACAATGGCTTGTCAGGCAACATACCCGAGCAGTTGGTGGAAGGCTGTTTATCATTAGTTCTCGTGCTTTCAAATAATTATTTGAAAGGCCAGTTTTTTTGGAAAAAATTCAACTTAACATACTTGACCGAGCTGATATTAAAAGGGAATCAGTTAACCGGGATTCTTCCGAATAGCTTGTCTAATGGTTCTCGTTTGGAAACATTGGATGTCAGTCTCAATAATTTATCTGGCAAGATACCGAGATGG---------ATGTTTTCTCTTCTATATTTAAACCTTTCAGAGAACAATCTTTTTGGAAGTCTACCATCCAACTTTTGTTCTTCAGGGATGATGACA------------------------------AGATCACTGATTGGTGCACTTGATGGCTGCTCGTGGCTGAACAAATTAGATCTTAGCCAT---------------------------------------------------------------------------------------------------------------------------------------------------------------------------------------------------------------------------------------------------------------------------------------------------------------------------------------------------------------------AGTTTGACTGGAGAGATTCCTTTTGAGCTTGGATACCTTAACAACATCCACGTGTTGAATCTATCTCATAACAGTTTAACAGGTCCAATACCACCTGCATTTTCAAACCTGAAGAAGATTGAAAGCTTGGATATTTCTTACAACAACTTGAACGGGAAAATTCCTTATCAGCTTGTCGACTTAAACTCCCTTTTTACTTTCAGTGTAGCCTACAATAACTTATCTGGCAAAATACCAGAGATGGTTGCACAATTTGTAACATTCAGCGAGTCTAGTTACGAGGGAAATCCGTTGCTTTGTGGACCACCGCTCACCAATAATTGCAGTGGAGAAATATTGCCATCACCGTTATCA------------------------------------------------------------------------------------------------------------------------------------------------------------------------------------------------------------------------------------
>POPTR_0025s00200.1
---------------------------------------------------------------------------------------------------------------------------------------------------------------------------------------------------------------------------------------------------------------------------------------------------------------------------------------------------------------------------------------------------------------------------------------------------------------------------------------------------------------------------------------------------------------------------------------------------------------------------------------------------------------------------------------------------------------------------------------------------------------------------------------------------------------------------------------------------------------------------------------------------------------------------------------------------------------------------------------------------------------------------------------------------------------------------------------------------------------------------------------------------------------------------------------------------------------------------------------------------------------------------------------------------------------------------------------------------------------------------------------------------------------------------------------------------------------------------------------------------------------------------------------------------------------------------------------------ATGACAGGAGAATTTCCAAGTTGGTTGTTACAAAATAACACAAAACTCGAAGAGCTTTATTTGGTCAACAATTCCCTTTCAGGATCTTTCCAATTAACAAATCATTCGCTTGTGTTATCACGTTTGGATATCTCGAGAAATCGCATCCACAATCAAATTCCCACCGAAATTGGAGCATGTTTCCCGAGGTTAGTGTTTTTGAACCTATCCAGAAATGATTTCAGTGGTAGCATTCCCTCTTCGATCAGCAATATGAGCCTCTTGGAAGTCTTAGATTTGTCCAATAATGGCTTGTCAGGCAACATACCCGAGCAGTTGGTGGAAAACTGTTTATCATTAGTTCTCGTGCTTTCAAATAATTATTTCAAAGGCCAGCTTTTCTGGAAAAATTTCAACTTAAAATACTCGACAAAGCTGATATTAGGAGGGAATCAGTTAACTGGAATTCTTCTGAATAGCTTGTCTAATGGTTCTCATTTGAAAGCATTGGATGTCAGTCTCAACAATTTATCTGGTAAGATACCGAGATGGATAGGGTATATGTCTTCTCTTCAATATTTAGACCTTTCAGAGAACAATCTTTTTGGAAGTCTACCATCCAACTTTTGTTCTTCAAGGATGATGACAGAAGTTTATTTATCAAAAAATAAACTAGAAGGATCACTGATTGGTGCACTCGATGGCTGCAGGTCGCTGAATAGATTAGATCTTAGCCAT---------------------------------------------------------------------------------------------------------------------------------------------------------------------------------------------------------------------------------------------------------------------------------------------------------------------------------------------------------------------AGTTTGACAGGAGAAATTCCTTTGGAGCTTGGATACCTTAGCAACATCCAGGTGTTGAATCTATCCCATAACAATTTAACAGGTCCAATACCACCTACATTTTCAAACCTGAAGGAAATTGAAAGCCTGGATCTTTCCTACAACAACTTGAACGGGGAAATTCCTTATCAGCTTGTCGACTTACACTACCTTGCTGTTTTCAATGTAGCCTACAATAACTTATCTGGAAAAACGCCAGAGATGGTTGGACAATTCTTAACATTCAACGAGTCTAGCTACGAGGGAAATCCGTTGCTTTGTGGACCACCGCTCACCAATATTTGTAGTGGAGAG------CCATCACCGTTATCAAGA---------------------TTCATTGATATGCAGGCTTTCTATGTGACATTTTCAGGGGCATACATCATAAACCTGTTGACAATAGGTGCAGTTTTATACATAAACCCACACTGGAGACGAGCATGGTTTTACTTTATTAGGGAGAGCATCAATAATTGTTATTACTTTCTTGTGGACAATTTACATGCGCCAGCCAGGTTTAGACGATTTCAGCCTTGTGTC
>POPTR_0025s00270.1
------------------------------------------------------------------------------------------------------------------------------------------------------------------------------------------------------------------------------------------------------------------------------------------------------------------------------------------------------------------------------------------------------------------------------------------------------------------------------------------------------------------------------------------------------------------------------------------------------------------------------------------------------------------------------------------------------------------------------------------------------------------------------------------------------------------------------------------------------------------------------------------------------------------------------------------------------------------------------------------------------------------------------------------------------------------------------------------------------------------------------------------------------------TGTGAGTTAAAGCAACTCCAGGAACTAGATATCAGCTATAATAATATCACTGGTTCTTTGCCTTCGTGTTTCTCGAATTTGACAAACCTTCAAGCTTTAGATATCTCTTTCAACCACTTCACTGGGAATATATCCTTGAGTCCCATTGGCAGTCTCACGTCCATTCGAGATCTAAATCTGTCAGACAATCACTTCCAAATACCAATCTCACTTGGCCCATTTTTTAACCTTTCAAACCTCAAGAATTTGAATGGTGACCGTAATGAATTATACGAGTCAACAGAGCTGGTACACAATTTAATTCCAAGGTTCCAGTTACAGAGGCTTTCTTTGGCATATACTGGATCCGGCGGGACATTTCTGAAATCCCTGTACTATCAACATGACCTTCAATTTGTTGATCTCTCACACATCAAAATGACAGGAGAATTTCCGAGTTGGTTGTTACAAAACAACACAAAACTTGAAGAGCTTTATTTGGTCAACAATTCCTTTTCAGGATCTTTCCAATTAGCAAATCATTCCCTT---CTGTCACATTTGGATATCTCGAGAAATCACATCCACAATCAAATTCCTACTGAAATTGGAGCATGCTTCCCGAGGTTAGTGTTTTTGAACCTGTCCAGAAATGATTTTGGTGGTAGCATTCCTTCTTCGATCAGCAATATGAGCTCCTTGGAAATCTTGGATTTGTCCAACAATGAGTTGTCAGGCAACATACCCGAGCACTTGGTTGAAGACTGTTTATCATTAGGTCTTGTGCTTTCAAATAATCATTTGAAAGGCCAGTTTTTCTGGAGAAATTTCAACTTAGCATACTTAACCGACCTGATATTAAGTGGGAATCAGTTAACAGGGATTCTTCCAAATAGCTTGTCTAATGGTTCTAGATTGGAAGCATTGGATGTCAGTCTCAACAATTTATCTGGTAAGATACCGAGATGGATAAGGAATATGTCTTCTCTTGAATATTTAGACCTTTCAGAGAACAATCTTTTTGGAAGTCTACCATCTAGCTTTTGTTCTTCAATGATGATGACAGAAGTTTATTTATCTAAAAATAAACTAGAAGGATCACTGATTGATGCATTTGATGGCTGCCTGTCGCTGAACAAATTAGATCTTAGCCAT---------------------------------------------------------------------------------------------------------------------------------------------------------------------------------------------------------------------------------------------------------------------------------------------------------------------------------------------------------------------AGTTTGACAGGAGAGATTCCTTTTAAGCTTGGATACCTTGGCAACATCCAGGTGTTGAATCTATCTCATAACAGTTTAACAGGTCCAATACCACCTACATTTTCAAACCTGAAGAAGATTGAAAGCTTGGATATTTCTTACAACAACTTGAACGGGGAAATTCCTTATCAGCTTGTCGACTTAGACTCCCTTTCTGCTTTCAGTGTAGCTTACAATAACTTATCTGGCAAAACACCAGAGAGGGCTGCACAATTTGCAACATTCAACAGGTCTAGTTACGAGGGAAATCCGTTGCTTTGTGGACCACCGCTCACCAATAATTGCACTGGAGAAATATTGCCATCACCGTTATCAAGT---------------------TTCATTGATATGCAGGCTTTCTATGTGACATTTTCAGTGGCATACATCATAAACCTGTTGGCAATAGGAGCAGTTTTATACATAAACCCACACTGGAGACGAGCATGGTTTTACTTCATTAGGGAGAGCATCAATAATTGTTATTACTTTCTTGTGGACAATTTACATGTGCCAGCCAGGTTTAGACGATTTCAGCCTTGTGTC
>POPTR_0025s00320.1
---------------------------------------------------------------------------------------------------------------------------------------------------------------------------------------------------------------------------------------------------------------------------------------------------------------------------------------------------------------------------------------------------------------------------------------------------------------------------------------------------------------------------------------------------------------------------------------------------------------------------------------------------------------------------------------------------------------------------------------------------------------------------------------------------------------------------------------------------------------------------------------------------------------------------------------------------------------------------------------------------------------------------------------------------------TTAGTAACAGTTTCCTATTCCTCGCATATAAGGAGAGCCTTCATTAATCCTATATTGCTCACCCTCTCTAGGATCCTACAGTTTCCATTACATTATTGCTGTGAGTTAAAGCATCTTCAGAAGCTAGATATCAGCCACAACAATCTCAATGGTTATTTGCCTTGGTGTCTCTCGAATTTGACAAACCTTCAAGTTTTAGATATCTCTTTCAACGACTTCACTGGGAATATATCCTTGAGTCCCATTGGAAGTCTCACGTCCATTCAAGATCTAAGACTTTCACACAATCACTTCAAAATCCCAATCTCACTTGGCCCATTTTTTAACCTTTCAAAACTCAAGCATTTGAATGGTGACCATAATGAGATATACGAGTCAACAGAGCTGGTACACAATTTGATTCCAAGATTCCAGTTACAGTGGCTTTCTTTGGAATGTACTGGATCCGGCGGGACATTTCCGAAATCCCTGTACTATCAACATGACCTTCAATTTGTTGATCTCTCACACATCAAAATGACAGGAGAATTTCCGAGCTGGTTGTTACAAAACAACACAAAACTCGAAGGGCTTTATTTGGTCAACAATTCCCTTTCAGGATCTTTCCAATTAGCAAATCATTCCCTT---TTGTCACATTTGGATATCTCAAGAAATCGCATCCACAATCAAATTCCTACTGAAATTGGAGCATGTTTCCCGAGGTTAGTGTTTTTGAACCTGTCCAGAAATGATTTCGATGGTAGTATTCCCTCTTCGATCAGCAATATGAGCCTCTTGAAAGTCTTAGATTTGTCCAACAATAACTTATCAGGCAACATACCCGAGCAGTTGGTGGAAGGTTGTTTATCATTAGTTATCATGCTTTCAAATAATTATTTCGAAGGGCAGCTTTTCTGGAAAAATTTCAACTTAACATACTTGACAGAGCTGATATTAAGAGGGAATCAGTTAACTGGGATTCTTCCGAATAGCTTGTCTAGTTGTTCTGCATTGGAAGCATTGGATGTTAGTAACAACAATTTATCTGGTAAGGTCCCGAGATGGATAGGGAATATGTCTTCTCTTGAATATTTAGACCTTTCAGAGAACAATCTCTTTGGAAGTCTACCATCTAGCTTTTGTTCTTCAAGGATGATGACAGAAGTTTATTTATCTAAAAATAAACTAGAAGGATCACTGATTGATGCATTTGATGGTTGCATGTCGCTGAACAGATTAGATCTTAGCCATAATTATTTTAGAGGTAAAATTCCGGAGTCAATTGGTTCTTTGTTCCAGTTGAGCTTTCTTCTTTTAGGTTATAATAATCTAGAAGGTGAAATCCCAAGCCAGCTGTGCAAACTAGAGAAATTAAGCTTGATTGATCTTTCTCATAATAATCTGTGTGGTCATATTCTTTCGTGCCTACAACCTAGCAGCAAGTGGTATCGGGAA---------ATTCCTTTGGAAGATCCTTCTGTGAATAAAGCTTTTGAGTTTACAACA------------------------------------------TATTCATTCAAGGGAATCATCCTCACTTACTTCTCTGGTATCGATCTCTCCTGCAATTTGACAGGAGAGATTCCTTTTGAGCTAGGATACCTTGGCAACATCCAGGTGTTGAATCTATCCCATAACAGTTTAACAGGTCCAATACCACCTACATTTTCAAACCTGAAGGAAATTGAAAGCATGGATCTTTCCTACAACAACTTGAACGGGGAAATTCCTCGTCAGCTTCTCGAATTAAACTTCCTTTCTGCTTTCAGTGTAGCCTACAATAACTTATCTGGCAAAACACCAGAGATGGTTGGACAATTCTCAACATTCAACAAGTCTAGCTACGAGGGAAATCCGTTGCTTTGTGGACCACCGCTCACCAATAACTACATTGGAGAAATATCACCATCACCGTTGCCAAGGAAGACTGACAAAAATGAAGAATTCATTGATATAGAGGCTTTCTTTGTGACATTTTCAGTGGCATACATCATGGTCCTGTTGGCAATAGGTGCAATTCTGTACATAAACCCGCATTGGCGACGATCATGGTTTTACTTTATCGGGAAGAGCATCAATAATTGCTATTTCTATCTTGTAGACAATCTACTTGTGCCAGCCAAGTTCAGACGATTTCAGCCTTGTGTC
