# Supplementary material for: Impact of recurrent gene duplication on adaptation of plant genomes
Source: BMC Plant Biol. 2014 May 31;14:151. doi: 10.1186/1471-2229-14-151 (PMC4049390; doi:10.1186/1471-2229-14-151)
Supplement: Additional file 4 — Contains the cleaned alignments of the clusters with codons under selection. [file 1471-2229-14-151-S4.zip › 4437544801233534_add4/Additional_file_4/Poptrcluster6_large_aligned.fasta]

>POPTR_0001s05350.1
------------------------------------------------------------------------------------------------------------------------------------------------------------------------------------------------------------------------------------------------------------------------------------------------------------------------------------------------------------------------------------------------------------------------------------------------------------------------------------------------------------------------------------------------------------------------------------------------------------------------------------------------------------------------------------------------------------------------------------------------------------------------------------------------------------------------------------------------------------------------------------------------------------------------------------------------------------------------------------------------------------------------------------------------------------------------------------------------------------------------------------------------------------------------------------------------------------------------------------------------------------------------------------------------------------------------------------------------------------------------------------------------------------------------------------------------------------------------------------------------TTCTTGGGAATCCTCACAGCTCGTTATGCAGAGCAAGATTTTCTGATATCCTTGCCTAGGAAGTTGATAATTGGCCTTTCCACACTTGTCATTTCTATTGCAGCTATGATGGTTGCCTTCTGTGCAGCTCTTCTAGTAATGTTAGATGGAATGATGGAGGTT---------------------------ATACCGTTCCATTTGTTTTGCGTGCTTGTCTTCCAGTCACTCTCTTCATGTTTT---------------------------------------
>POPTR_0008s02350.1
GTCCTAAGAGGCGATAACTATGATGACTGGAGTGCCTGCATGAAAAGCTACATGTTAGCTCAAGACCTTTGGGATTTTATTGAGCCTAGTACTGGTCATCATGAAGGTGATCAAGAAGTTGACTCTAAGCCTATTGATCATCAAGAAGGTGACTCCAAGGCATTGAGAAAAAAGAATGCTGCAGCTTTACATGCAATTCAAATTTCTTGTGCG---------AGCATCACTTCAGCCAAAGTTGCCTGGGATACTCTAGCCGAAGATGATGAGTCACTAGGTTCAGAG------------------------------GATTGGGATGCCACAAAAAACTATCTTAGCCAATACCCAAATGCAAAAAAGGCCAGGATTAAACCCTATGGTAGAACTGCCCTTCATGTAGCAGCTTGTGCTGGAAATCTGACAATTGTGGAGGAGTTGGTGAAGATGATGTCGGAAGAAGAATTGGAAATACAAGATGATGAAGGCAGCACAGCTCTTTTTAGTGCTGCTACTGTTGGAATCACAAAGATGGCAGAATGTTTGGTGAGCAAGAACAAAAACTTGGTTACCTTTGTAAATGCACAAAAAAGGATCCCACTTGATGGGGCATGTACAGGTAATAATAAGGAT------------------------------------------------------------------------------------------------------------------------------------------------TATAAAATTCTACGGTGTATGTGTGAGTATATATCAACTCTGGATTATGAGAGAGCATTCCACAAAGCTGCAAGGAATGGCATGGTTGAGTTTATTACTGAGGTGGTAAAAGCTTGTCCTCATGTAATGACGAGTGCAGATGGCAACGCAAGGAACCTATTTATGTCCTCGATTGCAAACCGGCAAGAAAAAGTGTTCAGCCTTTTCTATGGACTGGAATCAAACAGAGCACGATTTGTTTGCCTCATGGATATCTCTAGAAATACAATGCTACATTTGGCAGCAAAACTATCACCTCCTTCTCAACTAGCTCGGATCTCTGGTGCAGCTCTCCAGATGCAGAGAGAACTACAATGGTACAAGGAAGTGGAAAGCATTGTGAATCCTACAGACAAGGATTTTCTTAATCAGAACGACCAGACACCCAGGGAAATATTTACGTATGACCATAAGGACTTGGTAGTGAAAGGAGAGCAATGGATGAAAGAAGCAGCAACTTCTTGTACAGTTGTGGGTGCTCTCATCATTACAATTATGTTTACTGTCGCATTTACTGTTCCCGGCGGGAACGTTCAAGAGACCGGCTATCCGGTTTTTAAAGACGAGAAATCTTTTACAGTTTTTATAGTAGCGGATGCAATCTCTCTGTTTTCTTCATTCTTAGGAATTCTTATGTCCCGATACGCAGAGGAAGATTTCCTTAAATCCTTGCCGACTAAGTTAATTATCGGCCTTTCCATGCTTTTCTTCTCTATTGCAGCCATGATGGTAACCTTCTGTGCTGCTCTAATAATTATGTTGGATGGGAGATTGCAAGTTATAATTCCAATTGTACTGCTTGCTACTATCCCTGTAACTTTTTTCATGTGGCTGCAATTTCCCCTGCTAGTGGAGATTTTTGTATCCACATATGGACCAGGAATCTTCAAC---------
>POPTR_0008s02380.1
---------------------------------------------------------------------------------------------------------------------------------------------------------------------------------------------------------------------ATATACGAT---------------------------------------------------------------------------------------------------------------------------------------------------------------------------------------------------------------------------------------------------------------------------------------------------------------------------------------------------------------------------------------------------------------------------------------------------------------------------------------------------------------------------------------------------------------------------------GATAAAATTCTACGGTGTATGTGTGAGCACATATCAACTCTGGATTATGAGGGAGCATTCCACAGTGCTGTAGAGAATGGCATGGTTGAGTTTATTATTGAGGTGGTAAAAGCTTGTCCTCATGCAATGATTAGTGTAGATGGCAACGGAAGGAACCTATTTATGTCCTCGATTGCAAACAGGCAAGAAAAAGTGTTCAGCCTTTTCTATGGACTGGAAGCAGGCGGAGCAGAATTTGTTTCCATCGTATATGGATCTGGAAATACAATGTTACATTTGGCAGCAAAACTATCACCTCCTTCTCAATTAGCTCGGATCTCTGGTGCAGCTCTCCAGATGCAGAGAGAACTACAATGGTACAAGGAAGTGGAAAGCATTGTGGATCCTACAGACAATGATTATTATAACAAGGACAATCAGACACCCAGGGAATTATTTACGTCTGACCATAAGGACTTGGTAGTGAAAGGAGAGAAATGGATGAAACAAGCAGCAACTTCTTGTACAGTTGTGGGTGCTCTCATCATTACAATTATGTTTACTGTCGCATTTACTGTTCCCGGCGGGAACGTTCAAGAGACCGGCTATCCGGTTTTTAAAGATGAGAAATCTTTTACAGTATTTATAGTAGCGGATGCAATCTCTCTCTTTTCTTCATTCTTAGGAATTCTTACGTCCCGATACGCAGAGGAAGATTTCCTTAAATCCTTGCCCACTAAGTTAATCATCGGCCTTTCCATGCTTTTCTTCTCTATTGCAGCCATGATGGTAACCTTCTGTGCTGCTCTTATAATTATGTTGGATGGGAGATTGCAAGTTATAATTCCAATTGTACTCCTTGCTACTATCCCTGTAACTTTGTTCATGTTGCTGCAATTTCCCCTGCTAGTGGAGATTGGTGTATCCACATATGGACCAGGAATCTTCAACTTATTGTCC
>POPTR_0008s02410.1
---------------------------------------------------------------------------------------------------------------------------------------------------------------------------------------------------------------------ATATATGAT---------------------------------------------------------------------------------------------------------------------------------------------------------------------------------------------------------------------------------------------------------------------------------------------------------------------------------------------------------------------------------------------------------------------------------------------------------------------------------------------------------------------------------------------------------------------------------GAAAAAATTCTACGGTGTATGTGTGAGTATATATCAACTCTGGATTATGAGGGAGCATTCCACAATGCTGTAAAGAATGGCATGGTTGAGTTTATTACTGAGGTGATTAAAGCTTGTCCTCATTTAATGATTAGTGGAGATGACAACTCAAGGAACCTATTTATGTCCTCGATTGCAAACCGGCAAGAAAAAGTGTTCAGCCTTTTCTATGGACTGGAAGCAGAAAGAGCAGGAATTGTTTCCCTCGTAGATAGATCTGGAAATACATTGCTACATTTGGCAGCAAAACTGTCACCTCCTTCTCAACTAGCTCGGATCTCTGGTGCAGCTCTACAGATGCAAAGAGAACTACAATGGTACAAGGAAGTGGAAAGCATTATGAATCCTGTACTTAAGGAAAATCTTAATGCGAACACTCAGACAGCCAGGGAATTATTTACGTCTGACCATAAGGACTTGGTAGTGAAAGGAGAGCAATGGATGAAAGAAGCAGCAACTTCTTGTACAGTTGTGGGTGCTCTCATCATTACAATTATGTTTACTGTCGCATTTACTGTTCCCGGCGGCAACGTTCAGGAGACCGGCTATCCTGTTTTAAAAGATGAGAAATCTTTTACAGTTTTTATAGTAGCGGATGCACTCTCTCTCTTTTCTTCATTCTTAGGAATTCTTACGTCGCGATACGCAGAGAAAGATTTCCTTAAATCCTTGCCCAAGAAGTTAATTATCGGCCTTTCCACGCTTTTCTTCTCCATTGCAACCATGATGGTAACCTTCTGTGCTGCTCTTATAATTATGTTGGATGGGAGATTGAAAATTATAATTCCAATTGTACTGCTTGCTACTATCCCTGTAACTTTTTTCATGTTGCTGCAATTTCCCCTGCTAGTGGAGATTTTTGTATCCACATATGGACCAGGAATCTTCAAC---------
>POPTR_0008s02420.1
------------------------------------------------------------------------------------------------------------------------------------------------------------------------------------------------------------------------------------------------------------------------------------------------CCCTTGCTAACCCTGTACAAGTATGCCCATGACTGGGATGCCATAAAAACCTATCTTATCCGATACCCAAATGCAAGAAAGGCCATGATTAAACCCTATGGTGGAACAGCCCTTCATGTAGCAGCTTTTTCTGGACATCTGAGAGTTGTGGAGGAGTTAGTGAAGTTGATGTCTGTAGAAGAATTGGAAATACAAGATAATCAAGGCAACACAGGTCTTTCTAGTGCTGCCTTTGTTGGAAAAAGAAAGATGGCAGAATGTTTGGTGAGAAAGAACAAACACTTGGTTACCTTTGTAAATGCACAAAAAAAGATCCCACTGGTTCAGGCATGTATAAGCAACTGTAAGGATGAT---------------------------------------------------------------------------------------------------------------------------------------------GATAAAATCCTACGGTGTATGTGTGAGCATATATCTTCTCTGGATTACGAGCCAGCATTCCACAGTGCAGTAAAGAATGGCACGCTTGAGTTTATTATGGAGATGATCAAAGCTTGTCCTCATGTAATGATCTGTACAGATGACAACTCGAGAACCCTATTTATGTCCTCGATTGCAAATCGACAAGAAAAGGTGGTCAGCCTTTTCTATGGACTGGAAGCAACCAGATCAGGATTTGTTTCCCTTATAGATAGCTCAGGAAATACAATGTTACATTTGGCAGCAAAACTGTCACCTCCTTCTCAACTATCTCGGATCTCTGGTGCAGCTCTACAGATGCAAAGAGAACTACAATGGTACAAGGAAGTGGAAAGTATTATAAATCCTACAGACAAGGATTTTGCTAATGTAAAGGGTCAGATAGCCAGGGAATTATTCACAAGTGACCATGCGGACTTGTTACTGAAAGGAGAGGAATGGATGAAAGCAACGGCAACTTCATGCACTGTTGTGGGTGCTCTCATCATTACAATTATGTTTACTGCTGCATTCACTGTTCCCGGCGGCTACGTTCAAGAGAGTGGCTATCCGATTTTTAAAGACAAGGAATCTTTTACAGTTTTTATAGTATCGGATGCAATCTCTCTGTTTTCTTCATTCTTAGGAATTCTTACGTCGCGATACGCAGAGGAAGATTTCCTTAAATCCTTGCCCACCAAGTTAATTATCGGCCTTTCCACGCTTTTCTTCTCCATTGCAACCATGATGGTAACCTTCTGTGCTGCTCTTATGATTATTGTGGATGGGAAATTGCAAATTATAATTCCGATTGTCTTGGTCGCATGTATCCCTGTAACTTTTTTCATGATGTTGCAATTTCCCCTCCTAGTGGAGATTTTTGTATCCACATATGGACCGGGAATCTTCAAC---------
>POPTR_0008s02320.1
------------------------------------------------------------------------------------------------------------------------------------------------------------------------------------------------------------------------------------------------------------------------------------------------------------------------------------------------------------------------------------------------------------------------------------------------------------------------------------------------------------------------------------------------------------------------------------------------------------------------------------------------------------------------------------------------------------------------------------------------------------------------------------------------------------------------------------------------------------------------------------------------------------------------------------------------------------------------------------------------------------------------------------------------------------------------------------------------------------------------------------------------------------------------------------------------------------------------------------------------------------------------------------------------------------------------------------------------------------------------------------------------------------------------------------------------------------------------------------------------ATTTTAGGAATCCTCACTTCTCGTTATGCCGAGCAAGATTTTCTCAGATCCTTGCCCACAAAGCTAATCATTGGCCTTTCCACACTTTTCATCTCCATTGCAACCATGATGGTAGCCTTTTGCGCTGCTCTTATAATCCTGTTGGATGGAAAGCTACAAATTGTTATGCCAATTGTTTTCCTTTCTGGGATTCCTGTCAGCCTCTTCATGCTGTTACAATTTCCCCTCCTTGTTGAGATTTTCTTTTCCACCTATGGTCCAGGCATCTTCGAT---------
>POPTR_0008s02390.1
------------------------------------------------------------------------------------------------------------------------------------------------------------------------------------------------------------------------------------------------------------------------------------------------------------------------------------------------------------------------------------------------------------------------------------------------------------------------------------------------------------------------------------------------------------------------------------------------------------------------------------------------------------------TGTATAAACATTGGTCCACCCATTCCCTTCAGTGATCAAATGCTACAAGCTTCGAGTAGACCGCGGAAAGAAGTTATAAAGCTCCTCAAATTCCTAGGCATAAAGCAAATATATGATGTGAAGCTGAATCATATCTACTCTGATGAACTTCTACGTCGAATGGTTAAACATATATCAACATTGGATTTCGAAAGAGCATTTAACAACGCTGTTAAGAATGGTATAGTTGAGATGATTGTCGAGATGGTTAAAGTTTGTCCTAATCTAATGCACACTTTCGACAAGAATGGCAGAGTTTTCTTGATGTCTTCAGTTGCACACAGACAAGAGAAGATTTTTAGCCTTTTTTATGGGCTTGAAGGAAGGAACGGAAATTTCCTTTCTGTGACAGATGTTTTTGATAATACTATGTTACACTGCGCAGGAGAGTTATCACCTTCTACTCAGTTGGCTCGAATCTCAGGTGCAGCTCTTCAAATGCAGAGAGAACTTCAATGGTACAGAGAGGTGGAAAGCATTGTGAATCCTAGGGCTAAAACGTATTGCAATCAAAATGGTGAAACACCTGGCCAATTGTTTACCAAGAGCCATGAAAAATTGATGGCAGCTGGGGAGAAATGGATGAAGCAGGTGGCAACTTCATCAACAGTTGTAGGTGCTCTTATCATTACAGTTATGTTCACTGCAGCCTTTACTGTTCCTGGCGGTAAC---AAAGATACTGGATTTCCAGTGTTTTTACATGAAAAATCATTTCTGATTTTTATAATATCCGACGCAATTTCTCTCTTCGCGTCATTTCTAGGAATCCTCACGTCACGTTATTCCGAGAATGATTTCCTTATATCATTTCCTAGAAAGTTGGTTATAGGCCTCTCCACGCTTTTCATCTCTGTTGCAGCCATGATGGTTGCCTTTTGCGCTGCTCTGAGAATTGTGATGGATGGAAGATTGGAAGTTGTCATTCCTGTTTCGTTACTTGCTGGAATTCCTGTAACCCTTTTTATATTGCTGCAATTTCCTCTCCTTGTTGAGATTTTCATGTCCACATATGGACCAGGTATCTTCAAC---------
