# Supplementary material for: Impact of recurrent gene duplication on adaptation of plant genomes
Source: BMC Plant Biol. 2014 May 31;14:151. doi: 10.1186/1471-2229-14-151 (PMC4049390; doi:10.1186/1471-2229-14-151)
Supplement: Additional file 4 — Contains the cleaned alignments of the clusters with codons under selection. [file 1471-2229-14-151-S4.zip › 4437544801233534_add4/Additional_file_4/Poptrcluster65_large_aligned.fasta]

>POPTR_0005s15380.1
---------------------ATGAACTACCCAGTTTTTTCGCTATCTCCTTCCCCTTCAGTTTTTGTTATTGTATTGTTGCTCTTCGTTCAGGTTCCTTCATCTGTCAGCAACAGTGCCCTGTTC---GCTGACTGTGCCAATAAGTTTGTGTGTGGGAATATTTCCGCGGATTTTCCTTTCTGGGGAACTGGCAGACCGCCTGCCTGTGGCATTCCTGAATTGGAGCTCAAGTGTGAGGATAATATCGCCAAGATGAATATTAGTCAGGTTGCGTATCGTGTTTTGGACATCAATCAGGATGATGGAATTCTCAGGATTGCAAGAGAG---GACTTCTTGGTTGGATTG------TGTCCGCCTGAATTCGTGAACAGCACCTTCAATCCGAAGGTTTTCGAGTCTGTTGAGGGTTACACAAATCTTACATTTATTTATGGTTGCATGGCTGCTCCT---ACA---------------TTCACCTGCAAAATAAACGCGGTAAATTAT---CAAATTGGTTATATCCAAGCAGGAGCTACTGGTCCAGGGGAATGTTATGGTAGTGTCTTTGTGCCAATTTCTATTACAGATTTGCCA------------------ATGCCAGATTTGGAACAAAGCTTGAAAGAAGGATTCGAGGTAAGATGGAAGGTCAATGGT---GAGGCGTGCAGGGAATGTAACAGGTCTTCAGGATGTGGTATTGACTCTAATCAAACAACTTGTTACTGTCCGAATCAATCAAGTGGATCAAGAACATGTGCTCTTCCT------CCAAATGCTGATCCTGCTATTCCAGCTCCAGTTCATGAAGTACTCCAGTCACTG---ATGGTT
>POPTR_0309s00220.1
ATGCTTCTTCCTCTTGCCAGAATGAATTCCTCGGCCTTTTCTTTT---------CTTTCAGATTTTGTTCTTGTTTTGTTGCTCTTCATTCACGTTCCTTCATCCTCGAGCAACGATGACCTGTTC---ACTGCCTGTAGTAAAAAGTTTGAATGTGGGGATATCTCCGCGGATTTTCCATTCTGGGGAAATGATAGACCACGTGCCTGTGGCGTTCCTGAATTGGAGCTCAGGTGTGAGGATAATATCGCCAAGATGAATATCAGTCAGGTTGCATATCGTGTTTTTGAAATCTATCAGCATGATGGAATTCTCAGGATTGCAAGAGATCAGGACTACTTTGTTGGATTG------TGTTCACCTCAATTTATGAACAGCACGTTCAATCCTAAGGTTTTCGAGTATGTTGAAGGTTACAAAAATCTTACATTCTTCTATGGTTGCAAGGATGCTCCT---ACA---------------TTCACTTGCAAAATAAATGAGGTTAATGAT---CAAAGTGTTTATATCCAAGTAGGAGATACTGGTCCTCGGGAATGCAATCGTAGTGTCATAGTGCCAGTTTCTACAACAAATTGGCCG---------------AATATGCAAGCTTGGGAAGAATACCTGAAAAAAGGATTTGAGGTAAGACTGAAGGTCGATTGG---AAGGCGTGTTTGGAATGCTTCAACTCTTCCGGATGTGGTATTGAC---AATCAAACAACTTGTTACTGTCCAAATCAATCAAGAGGATCAAAAACATGTACTATTCCA---------------------------------------------------------------------
>POPTR_0418s00200.1
---------------------------------------------------------------TTTGTTCTTGTATTGCTGCTCTTCATTCAAGTCCCTTCATCCTCGAGCAACGATGACCTGTTC---ACTGCCTGTAGTAAAAAGTTTGTATGTGGGCGTATTTCCGCGGGTTTTCCGTTCTGGGGAAATGACAGCTCACCTGCCTGTGGCGTTCCTGAATTGGAGCTCAGGTGTGAGGATCATATCGCCAAGATGAATATCAGTGAGGTTGCATATCGTGTTTTGGAAATCAATTGGGAAATGGGAACTCTCAGGATTGCAAGAGAG---GACTCCTTGGTTGGATTA---ATGTGCTCGCCTCAATTTATTAACAGCACGTTCAATCCTAAGGTTTTGGAGTCTGTTGAGGGTAACAAAAATTTTACATTCATTTATGGTTGCAAGGATGCTCCT---ACA---------------TTCACTTGCAAAATAAATGAGGTTAATGAT---CAACGTGGTTATATCCAAGAAGGAGATACTGGTCCTCGGGAATGCAATCGTAGTATCTTAGTGCCAGTTTCTACAACATATTGGCCG---------------AATATGCAAGCTTTGGAAGAACACCTGAAAAAAGGATTTGAGGTAAGATGGAAGGTCGATAAG---GATGCGTGTTGGGAATGCATCACCTCTTCAGGATGTGGTATTGACTTCAATCAAACAACTTGTTACTGTCCAAATCAATCAAGTGGATCAAAAAAATGT---------ATGTAC------------------------------------------------------ATG------
>POPTR_0005s15360.1
ATGGTACTTCCTCTTGCCAGAATGAATTCCTCGGCCTTTTCTTTT---------CTTTCAGATATTGTTCTTGTATTGTTGCTCTTCATTCAAGTCCCTTCATCCTTAGGCAACGATGCCATGTTCGGTACTGCCTGTAGTAAAAAGTTTGTGTGTGGGGATATTTTCGTGGATTTTCCATTTTGGGGAAATGACAGATCACCTACCTGTGGCGTTCCTGATTTGGAGCTCAGATGTGAGTATAATATCGCCAAGATGAAAATCAATCAGGTTGCCTATCGTGTTTTGGAAATCAATCAGGATGCTAGAATTCTCAGGATTGCAAGAGAG---GACTACTTTGTTGGATTG------TGTACACCTCAATTTACGAGCACCACGTTCAATCCTAAGGTTTTCGAGCCTGTTGAGGGTTCCAAAAATCTTACATTCATTTATGGTTGCAAGGATGCTCCTGATCCA---------------TTCACTTGCAAAATAAATGAGGTTAATGAT---CAACGTGGTTATATCCAAGAAGGAGATACTGGTCCTGGTGAATGCAATCGTAGTGTCTTAGTGCCAGTTTCTACAACAGATTTGCCA---------------AATAGGCTAGCTTTGGAAGAACACTTGGAAAAAGGATTCCAGGTAAGATGGAAGGTCGATGGG---GATGCGTGTTGGGAATGCTCCACCTCTTCAGGT------------------------------------------------------------------------------TAC------------------------------------------------------ATG------
>POPTR_0005s15320.1
ATGCTACTTCCTCTTGCCAGAATGAATTCCTCGGCCTTTTCTTTT---------CTTTCAGATTTTGTTCTTGTTTTGTTGCTCTTCATTCATGTCCCTTCATCCTCGAGCAACGATGACCTGTAC---ACTGCCTGTAGTAAAAAGTTTGAATGTGGGGGTATTTCCGCGGGTTTTCCGTTCTGGGGAAATGACAGATCACCTGACTGTGGCCTTCCTGAATTGGAGCTCAGGTGTGAGAATAATATCGCCAAGATGAATATCAGTCAGGTTACGTATCGTGTTTTGGATTTCAATCCGGAAATGGGAACTCTCAGGGTTGCAACAGAG---GACTCCTTTGTTGGATTG------TGTTCACCTCAATTTATGAACAGCATGTTCAATCCTAAGGTTTTCGAGTCTGTTGAGGGTTACACAAATCTTACATTCATTTATGGATGCAAGGATGCTCCT---CCA---------------TTCACTTGCAAGATAAATGAGGTTAATGATATTCAAGGTGGTTATATCCAAGAAGGAGATGCTGGTCCTGGCGAATGCTATCGTAGTGTCTTAGTGCCATTTTCTATAACAAATTGG---ATCAAACAACCTGTTACTGTCCAAGCTTTGGAAGAACACCTGAAAAAAGGATTCGAGGTAAGATTCAAGGTCCATAGGCCGGAGGCGTGTGGGGAATGCAAAATGTCTTCAGGATGTGGTATTGACGATAATCAAACAACTTGTTACTGTCCAAATCAATCAAGAGGATCAAAAACATGTGCTCTTCCA---------------------------------------------------------------------
>POPTR_0005s15230.1
---------------------ATGAATTCCTCGGCCTTTTCTTTT---------CTTTCAGATTTTGTTCTTGTTTTGTTGCTCTTCATTCATATCCCTTCATCCTCGAGCAACGATGACCTGTAC---ACTGCCTGTAGTAAAAAGTTTGAATGTGGGCATATCTCCGCGGGTTTTCCGTTCTGGGGAAATGACAGATCACCTGACTGTGGCCTTCCTGAATTGGAGCTCAGGTGTGAGAATAATATCACC------------AATGGGGTTGCATATCGTGTTTTGGAAATCAAT------TGGGGAACTCTCAGGATTGCAAGAGAG---GACTCCTTGATTGGATTAACG---TGTTCACCTCGATTTATGAACAGCACGTTCAATCCTAAGGTTTTCGAGCCTGTTGAGGGTTACAAAAATCTTACATTCATTTATGGTTGCAAGGATGCTCCT---ACAGCAGATACAATACCTTTCACTTGCAAAATAAATAAGGTTAATGAT---CAAGATGTTTATATCCAAGTAGGAGATACTGGTCCTGGCGAATGCTATCGTAGTGTCTTAGTGCCATTTTCTATAACAAATTGG---ATCCAACAACCTGTTACTGTCCAAGTTTTGGAAGAACAGTTGAGAAAAGGATTCGAGGTAAGATGGAAGGTCGATAGGCCGGAGGCGTGTGGGGAATGCATCAGGTCTAAAGGATGTGGTATTGACCATAAGCAAACAACTTGTTACTGTCCAAATCAATCAAGTGGATCAAAAACATGTGCT---------------------------------------------------------------------------
