# Supplementary material for: Impact of recurrent gene duplication on adaptation of plant genomes
Source: BMC Plant Biol. 2014 May 31;14:151. doi: 10.1186/1471-2229-14-151 (PMC4049390; doi:10.1186/1471-2229-14-151)
Supplement: Additional file 4 — Contains the cleaned alignments of the clusters with codons under selection. [file 1471-2229-14-151-S4.zip › 4437544801233534_add4/Additional_file_4/Poptrcluster66_large_aligned.fasta]

>POPTR_0007s03680.1
ATGGCTTTGGAATCATGCCTTTTGCTTCTCATACTATTTCTACTCTTTGTAGAAACAAGAACTCAACCAAACCAATGTGGTGAAATACACTTGGATTCTCAGTTATCTCCCACTTCCAACTTACTTTCATGGCTCTCCCCTTCAGGGCATTTTGCATTTGGCTTCTATCCACAAGGAAATGGATTTGCCATAGGAATATGGCTGATCGGTCAACCTGATAACACAGTCGTCTGGACTGCAAATCGAGATGATCCACCAGTCTCCTCCAATGCTACAATCCACTTCTCGGAAGAGGGTAAGCTGCTTCTTCGAACTGGGCAAGGCCGCTATGAGAAACTAATTGCTGATGTGTCT---GTATCAGATTCAGCTTCAATGCTTGATTCTGGTAATTTCGTGCTTTACAGTAATTGTAATATAATTTGGCAAAGCTTTGATTTTCCAACCGACACCATTTTAGGGGGCCAGAGTCTCAATCAGTCTCAAGAATTGGTTTCAAGTGTGTCGAGCTCAAATCACTCAAGTGGAAGGTTTTTCCTCTGGATGCAAAGGGATGGAAACCTTGTGGCCTACCCTAGAAACAGTGCTGCTCTACCTAATGATGCTTACTGGATCAGTCATACT------GATAATCACGGGTTGGATCTCTCTCTCAATCACCAGGGACATCTGTTCATGAATATTTACAAATCTGAACCACAAGAACTCTTATTTGCAAACAGTTCTTATTCCTGTGAGAACAGCACTACAATTTTTCGTGCGACACTTGATGCTGATGGGATTTTCAGGCTGTATTCACACTGTTCTGAGAGTAAAACTAGCTGGAGTGTACATGTTGAGTGGTCTGCATTGAATAATCAGTGTGATGTTTATGGTTTCTGTGACTTCAACAGTTATTGCTCAGGAACGGGCACTAATTATGAATGTTCATGTTATCCTGGATTTGTTTTCAATGATCCCAATGAGAAATTCAGCGGATGCTACAGGAATGCCAGTGAAAGTTTTTGTGCAGGCAGCAAAGAAGGGAGAAAGTACCATGTCACCGGAATAGAGAATTTATTGTTTGAACGAGATCCTTATTCTGCCCAAGAGCTCGAAGAGGAAAAATGTCGTTTGTCTTGCCTGGAAGATTGTCATTGTGACGTTGCTCTATATATGGATGCGAAGTGTGAAAAGTATACTTTTCCAATTCGGTATGGTAGAGAGAATAAAACCATATCATCTATAGCCTTCTTCAAGGAAGAAACAAACCCAGGCCAG---------------AAAATCATTATAGATAACAAGAAGAGTTTAATTATGTTTCTTGCTATAATTTTTTGCTCTATAGCTATCTTATGTTTCGGCATTGCAATCTCTACTTTCTTCGTGTACAGGGATCGAGCTTTTCTATACGAAAAGCTATCAGAAATCATAAGCTTGACCGGAGAGTTTACTCTGCAGTCATTTTCTTATGATGAGCTTGAGAAAGCTACTGATGGTTTCAGGGAAGAGTTGGGCAGGGGTTCAATTGGAGCAGTTTATAAAGGGAAAATAAATGGGGGTGAAAAAACTGTTGCTATTAAGAGACTGGAGAAAGTTTTAGACCGAGGGGAAAAAAATTTCCAGGCCGAAATAACCATCATTGGACAAACTTACCACAGGAACTTGGTTCGACTGCTTGGTTTTTGTTTTGACCACTCTAGGAGGCTTCTCGTCTATGAGTACTTGAAGAACGGCACACTTGCAGATCTTCTGTTCACGGCTGAGAGGCGCCCAGTTTGGAAAGAAAGAATAAGGATTGCTCTAGACATAGCTCGAGGAATTCTCTATCTACATGAAGAGTGTGAGGCCTGCATCATCCATGGCAATATAACCCCTCAAAACATTCTCATGGATGATTCTTGGATAGCAAAAATCTCCGATTTTGGGTTATCAAAGCTATTGTATCCGGACAAGGTAAGAAGCTCCATGGCCCTCTCACATAGTAGAGGGCACTTGGCACCAGAATGGCAGAACAATGCCTTGATATCAATAAAAGCTGATATTTACAGCTTTGGAGTTGTGCTACTGGAAATCACCTGTTGTAGAAGCAGTATAAAAGCAGACGTTTCAACAGAAGATGAAATGATTCTTTCCAGGTGGGCATATCAATGCTTCGTAGCTGGACAGTTGGATATGCTTCTAAAGGATGAACAT---------------------------------ATTGGACTATGGAGTGATCCAGCTTTACGTCCCTCTATCAAGAATGTGATTTTGATGTTAGAAGGATCCGAAGACATTCCAAATCCTCCATCTCTTGCTCCAGTCCTTATCCCT
>POPTR_0280s00220.1
ATGGCTTTGGAATCATGCCTTTTGCTTCTCATACTATTTCTACTCTTTGTAGAAACAAGAACTCAACCAAACCAATGTGGTGAAATACACTTGGATTCTCAGTTATCTCCCACTTCCAACTTACTTTCATGGCTCTCCCCTTCAGGCCATTTTGCATTTGGCTTCTATCCACAAGGAAATGGATTTGCCATAGGAATATGGCTGATCGGTCAACCTGATAACACAGTCGTCTGGACTGCAAATCGAGATGATCCACCAGTCTCCTCCGATGCTACAATTCACTTCTCGGAAGAGGGTAAGCTGCTTCTTCGAACTGGGCAAGGC---TATGAGAAACTAATTGCTGATCAGTCT---GTATCAGATTCAGCTTCAATGCTTGATTCTGGTAATTTCGTGCTTTACAGTGATTGTAATATAATTTGGCAAAGCTTTGATTTTCCAATCGACACCATTTTAGGAGGCCAGAGTCTCACTCGGTCCCATGAATTGGTTTCGAGTGTGTCGAGCTCAAATCACTCAAGTGGAAGGTTTCTAATCAGGATGCAAACGGATGGAAACCTTGTGGCCTACCCTAGAAACAGTGCTTCTCTACCTAATGATGCTTACTGGGGCAGTAATACT------GATAATAACGGGTTGAATCTCTCTCTCAATCACCAGGGACATCTGTTCATGAATATTGACAAATCTGAATCACAGGTACTCTCATTTGCAAGCAGTTCTTATTCCTGTGAGAACAGCACTACAATTTTTCGTGCGATACTTGATGCTGATGGGATTTTCAGGCTGTATTCACACTGTTTTGAGAGTAAAACTAGCTGGAGTGTGCATGTTGAGTGGTCTGCATTGAATAATCAGTGTGATGTTCATGGTTTCTGTGACTTCAACAGTTATTGCTCAGGAACGGGCACTAATTATGAATGTTCATGTTATGCTGGATTTGTTTTCAATGATCCCAATGAGAAATTCAGCGGATGCTACAGGAATGCCAGTGAAAGTTTTTGTGCAGGCAGGAAAGAAGGGAGAAAATACCATGTCACCGAAATAGAAAATTTATTGTTTGAACGAGATCCTTATTCTGCCGAAGAGCTCGAAGAGGAAAAATGTCGTTTGTCTTGCCTGGAAGATTGTCATTGTGACGTTGCTCTATATATGGATGCGAAGTGTGAAAAGTATACTTTTCCAATTCGGTATGGTAGAGAGAGTAAAAACATATCATCTACAGCCTTCATCAAGGAAGAAACAAACCCAGGCCAG---------------AAAATCATTATAGAAAGCAAGAAAAGTTTAATTATGTTTCTTGCTATAATTTTTTGCTCTATAGCTATCTTATGTTTCGGCATTGCAATCTCTACTTTCTTCGTGTACAGGGATCGAGCTTTTCTATACGAAAAGCTATCAGAAATCATAAGCTTGACCGGAGAGTTTACTCTGAAGTCATTTTCTTATGATGAGCTTGAGAAAGCTACAGATGGTTTCAGGGAAGAGTTGGGCAGGGGTTCAATTGGAGCAGTTTATAAAGGGAAAATAAATGGGGGTCAAAAAACTGTTGCAATTAAGAGACTGGAGAAAGTTTTAGACCGAGGGGAAAAAAATTTCCAGGCCGAAATACCCATCATTGGACAAACTTACCACAGGAACTTGGTTCGATTGCTTGGTTTTTGTTTTGACCACTCTAGGAGGTTTCTCGTCTATGAGTACTTGAAGAACGGCACACTTGCAGATCTTCTGTTCACGGCTGAGAGGCGCCCAGTTTGGAAAGAAAGAATAAGGATTGCTCTAGACATAGCTCGGGGAATTCTCTATCTACATGAAGAGTGTGAGGCCTGCATCATCCATGGCAATATAACCCCTCAAAACATTCTCATGGATGATTCTTGGATAGCAAAAATCTCCGATTTCGGGTTATCAAAGCTATTGTATCCGGACAAGATAAGAAGCTCCATGGCCCTCTCACATAGTAGAGGGCACTTGGCACCAGAATGGCAGAACAATGCCTTGATATCAATAAAAGCTGATATTTACAGCTTTGGAGTTGTGCTACTGGAAATCATCTGTTGTAGAAGCAGTATAAAAGCAGACGTTTCAACAGAAGATGAAATGATTCTTTCCAGGTGGGCATATCAATGCTTCGTAGCTGGACAGTTGGATTTGCTTCTAAAGGATGAACATGTAGAATACGAGTCATTGGAAAGAATGGTGAAGATTGGACTATGGAGTGATCTGGCTTTACGTCCCTCTATCAAGAATGTGATTTTGATGCTAGAAGGATCCGAAGACATTCCAAATCCTCCATCTCTTGCTCCAGTCCTTACCCCT
>POPTR_1172s00200.1
---------------------------------------------------------------------------------------------------------------------------------------------------------------------------------------------------------------------------------------------------------------------------------------------------------------------------------------------------------------------------------------------------------------------------------------------------------------------------------------------------------------------------------------------------------------------------------------------------------------------------------------------------------------------------------------------------------------------------------------------------------------------------------------------------------------------------------------------------------------------------------------------------------------------------------------------------------------------------------------------------------------------------------------------------------------------------------------------------------------------------------------------------------------------------------------------------------------------------------------------------------------------------------------------------------------------------------------------------------------------------------------------------------------------------------------------------------------------------------------------------------------------------------------------------------------------------------------------------------------------------------------------------------------------------------------------------------------------------------------------------------------------GTTCTCGTCTACGAGTACTTGAGAAACGGCACCCTTGCAGATCTTTTATTCCAGTCTGAGAGGCGCCCCATTTGGAAAGAAAGAGTGAGGATTGCTCTAGATATAGCTAGAGGAATACTCTATCTACATGAAGAGTGTCAAGCCTGCATCATCCATTGCAATATAACCCCTCAAAACATTCTCATGGATGATTCTTGGATAGCCAAAATCTCCGATTTCGGATTATCAAAGCTATTATATCCAGACGAAATAAGAAGCTCGATGGCA---TCACAGAGTAGAGGGCACATGGCACCTGAATGGCAGAATAACGCCTTGATGTCGGTAAAAGCTGATATCTACAGCTTCGGAGTTGTACTTCTGGAGATCATCTGTTGCAGAAGCAGTATAAAAGTAGACGTCTCAACACCAGATGAAATGAATCTTCCCAGTTGGGCATATCAATGCTTTGCAGCTGGACAGTTGGATAAGCTTGTGAAGGATGAAGATATAGAATTCGAGTCACTGGAAAGAATGGTGAAGATTGGACTGCTCCATGATCCAGCTTTACGTCCTTGTATCAAGAATGTGATCTTGATGCTTGAAGGGTCCGATGACATTCCAGCTCCACCAGCTATAGCTCCATTCCGCATCGCG
>POPTR_0319s00230.1
ATGGCTGTGGTATCAGGGCTTCTGCTTCTAATGTTATCGATACTCTTTGTGGAAGCAAGAACTCAACCGAACCAATTTGGTGAAATACACTTAGGTTCTCAGTTATCTCCCATCTCTAACTTACATTCATGGCAATCCCCTTCAGGCAATTTTGCGTTTGGCTTCTATTCACAGGGAAATGGATTTGCTGTGGGAATATGGATGATGGGTCAACCTAATAACACGGTCGTCTGGACTGCAAATCGAGATGATGAACCAGTCTCCTTCAATGCTACAATTCACTTATCAGAAGAGGGTAAGCTACTTCTTCGAACTGAGCAGGGC---AATGAAAATCTTATTGCTAATGTTTCAGAAGTCGCAGCTTCAGCTTCAATGCTTGATTCTGGTAACTTCGTGCTTTACAGTGGTTCTTCTGTTATTTGGCAAAGCTTTGATTACCCAACTGACACCATATTAGTAGGTCAGAATCTTACTTATTCTGATAAATTGGTTTCAAGTGTGTCGAGCTCAAATCACTCCAGTGGAAGGTTTTTCCTCGCGATGCAGGCAGATGGAAACCTTGTCGCCTACCCTACAAACAGCGCTGGTCTATCTGTTGATGCTTACTGGGCCAGTAATACTTATCAAGACAGCAAAGGGTTGAGTCTCTATTTCAATCACCAGGGATTTCTGTTCATGGATACGGTCTCTAAAAAACCA------GTCTTGTTGGCAAGAAGTTCTTATCCCTGTAACAACAAAACAACAATCTTTCGTGCGACGCTTGATGCTGATGGGATTTTCAGGTTGTATTCACACTGCTTAGAGAACAAAACTAGCCGGAGTGTGCATATTGAGTGGTCTGCGTTGAATAATCAATGCGATGTTCAAGGCTTCTGTGATTTCAACAGTTATTGCTCTGGCATGGGCACTAATGCTGACTGTTCCTGTTATCCTGGATTTGCTTTCAATGACCCCAGTGAGAAATTCAGTGGATGCTACAAGAATGTCCCTGAAAGTTTTTGCACAGGCACCAAAGAAGGGCAAATGTACGATGTCATAACCGTAGAGAATATATTGTTCGAACGATATCCTTATTCTGTCCTAGATGAGAAGAAGGAAAATTGTGGTTTGGCTTGCCTGGAAGATTGTCTCTGTGATGTTGCTCTATATAAGAATGAGAGGTGTGAAAAGTATACTGCACCAATTCGATATGGTAAAAAAGATATAAACGAATCATCTATAGCCTTCTTCAAAGTGAAACCAACTCCTGCTGCACCTCCAATGAGCCTGACAATCATCATAGAAAGCAAGAAAAGTTTACTTTTGTTTCTTGCTATAGCATTCGGCTCTGTTACTTTCTTGTGTTTTGTCATTGCAATCTCTACTTTCTGCGTGTACAGGGATCGAGCTTATCTTTACGAAAAGCTGTCAGGAATCATAAGCTTGGCTGGAGAGTTCACTCTGCGGTCATTTTCTTATAGTGAGCTTGAGAAAGCTACAAGTGGTTTCAGGGAAGAGCTGGGCAGGGGTTCTATTGGTGCAGTTTACAGAGGGACAATACCTGGGGGTGACAGAACTGTTGCTGTTAAGAAACTTGAGAAAGTTTTAGATGAAGGGGAAAAAAGGTTTCGAGCCGAAATCACTGTGATTGGACAAACTTATCACAGGAACTTGGTTCGGTTGCTTGGTTTTTGTGTGGAGGGCTCTCGGAGGGTTCTCGTCTACGAGTACTTGAGAAACGGCACCCTTGCAGATCTTTTATTCCAGTCTGAGAGGCGCCCCATTTGGAAAGAAAGAGTGAGGATTGCTCTAGATATAGCTAGAGGAATACTCTATCTACATGAAGAGTGTCAAGCCTGCATCATCCATTGCAATATAACCCCTCAAAACATTCTCATGGATGATTCTTGGATAGCCAAAATCTCCGATTTCGGATTATCAAAGCTATTATATCCAGACGAAATAAGAAGCTCGATGGCA---TCACAGAGTAGAGGGCACATGGCACCTGAATGGCAGAATAACGCCTTGATGTCGGTAAAAGCTGATATCTACAGCTTCGGAGTTGTACTTCTGGAGATCATCTGTTGCAGAAGCAGTATAAAAGTAGACGTCTCAACACCAGATGAAATGAATCTTCCCAGTTGGGCATATCAATGCTTTGCAGCTGGACAGTTGGATAAGCTTGTGAAGGATGAAGATATAGAATTCGAGTCACTGGAAAGAATGGTGAAGATTGGACTGCTGCATGATCCAGCTTTACGTCCTTGTATCAAGAATGTGATCTTGATGCTTGAAGGGTCCGATGACATTCCAGCTCCACCAGCTATAGCTCCATTCAGCATCGCC
>POPTR_0319s00200.1
ATGGCTTTGGTATCAGGGCTTCTGCTTCTAATGTTATCTATACTCTTCGTGGAAGCAAGAACTCAACCAAACCAATTTGGTGAAATACACTTAGGTTCTCAGTTATCTCCCATCTCTAACTTAAATTCATGGCAATCCCCTTCAGGCAATTTTGCGTTTGGCTTCTATTCACAGGGAAATGGATTTGCTGTCGGAATATGGATGATGGGTCAGCCTAATAACACGGTCGTCTGGACTGCAAATCGAGATGATGAACCAGTCTCCTTCAATGCTACAATTCACTTATCAGAAGAGGGTAAGCTGCTTCTTCGAACTGAGCAGGGC---AATGAAAATCTTATTGCTAATGTTTCAGAAATCGCAGCTTCAGCTTCAATGCTTGATTCGGGTAATTTCGTGCTTTACAATGGTTCTTCTGTTATTTGGCAAAGCTTTGATTACCCAACTGACACCATATTAGTAGGTCAGAATCTTACTTATTCTGATAAATTGGTTTCAAGTGTGTCGAGCTCAAATCACTCCAGTGGAAGGTTTTTCCTCGCGATGCAGGCAGATGGAAACCTTGTCGCCTACCCTACAAACAGCGCTGGTCTATCTGTTGATGCTTACTGGGCCAGTAATACTTATAAAGACAGCAAAGGGTTGAGTCTCTATTTCAATCACCAGGGATTTCTGTTCATGGATACGGTCCCTAAAAAACCA------GTCTTGTTGGCAAGAAGTTCTTATCCCTGTAACAACAAAACAACAATCTTTCGTGCGACGCTTGATGCTGATGGGATTTTCAGGTTGTATTCACACTGCTTAGAGAACAAAACTAGCCGGAGTGTGCATATTGAGTGGTCTGCGTTGAATAATACATGCAATGTTCGTGGCTTCTGTGATTTCAACAGTTATTGCTCTGGCATGGGCACTAATGCTGACTGTTCCTGTTATCCTGGATTTGCTTTCAATGACCCCAGTGAGAAATTCAGTGGATGCTACAAGAATGTCCCTGAAAGTTTTTGCACAGACACCAAAGACGGGCAAATGAACGATGTCATAACCGTAGAGAATATATTGTTCGAACGATATCCTTATTCTGTCCTAGATGAGAAGAAGGAAAATTGTGGTTTGTCTTGCCTGGAAGATTGTCTTTGTGATGTTGCTCTCTATATGAATGAGAGGTGTGAAAAGTATACTGCACCAATTCGATATGGTATAAAAGATATAAACGCATCATCTATAGCCTTCTTCAAAGTGAAACCAACTCCTGCTGCACCTCCAATGAGCCTGACAATCATCATAGAAAGCAAGAAAAGTTTACTTGTGTTTCTTGCTATAGCATTCGGCTCTGTTACTTTCTTGTGTTTTGTCATTGCAATCTCTACTTTCTGCGTGTACAGGGATCGAGCTTATCTTTACGAAAAGCTGTCAGGAATCATAAGCTTGGCTGGAGAGTTCACTCTGCGGTCATTTTCTTATAGTGAGCTTGAGAAAGCTACAAGTGGTTTCCGGGAAGAGCTGGGCAGGGGTTCTATTGGTGCAGTTTACAGAGGGACAATACCTGGGGGTGACAGAACTGTTGCTGTTAAGAGACTTGAGAAAGTTTTAGATGAAGGGGAAAAAAAGTTTCGAGCCGAAATCACTGTGATTGGACAAACTTATCACAGGAACTTGGTTCGGTTGCTTGGTTTTTGTGTGGAGGGCTCTCGGAGGGTTCTCGTCTACGAGTACTTGAGAAATGGCACCCTTGCAGATCTTTTATTCCAGTCTGAGAGGCGCCCCATTTGGAAAGAAAGAGTGAGGATTGCTCTAGATATAGCTAGAGGAATACTCTATCTACATGAAGAGTGTCAAGCCTGCATCATCCATTGCAATATAACCCCTCAAAACATTCTCATGGATGATTCTTGGATGGCCAAAATCTCCGATTTCGGATTATCAAAGCTATTATATCCAGACGAAATAAGAAGCTCGATGGCA---TCACAGAGTAGAGGGCACATGGCACCTGAATGGCAGAATAACGCCTTGATGTCGGTAAAAGCTGATATCTACAGCTTCGGAGTTGTACTTCTGGAGATCATCTGTTGCAGAAGCAGTATAAAAGTAGACGTCTCAACACCAGATGAAATGAATCTTCCCAGTTGGGCATATCAATGCTTTGCAGCTGGACAGTTGGATAAGCTTGTGAAGGATGAAGATATAGAATTCGAGTCACTGGAAAGAATGGTGAAGATTGGACTGTTGCATGATCCAGCTTTACGTCCTTGTATCAAGAATGTGATCTTGATGCTTGAAGGGTCCGATGACATTCCAGCTCCACCAGCCATAGCTTCATTCCGCATCGCT
>POPTR_0019s02470.1
ATGGCTGTGGTATCAGGGCTTCTGCTTCTAATGTTATCGATACTCTTTGTGGAAGCAAGAACTCAACCGAACCAATTTGGTGAAATACACTTAGGTTCTCAGTTATCTCCCATCTCTAACTTAAATTCATGGCAATCCCCTTCAGGCAATTTTGCGTTTGGCTTCTATTCACAGGGAAATGGATTTGCTGTCGGAATATGGATGATGGGTCAGCCTAATAACACGGTCGTCTGGACTGCAAATCGAGATGATGAACCAGTCTCCTTCAATGCTACAATTCACTTATCAGAAGAGGGTAAGCTGCTTCTTCGAACTGAGCAGGGC---AATGAAAATCTTATTGCTAATGTTTCAGAAATCGCAGCTTCAGCTTCAATGCTTGATTCGGGTAATTTCGTGCTTTACAATGGTTCTTCTGTTATTTGGCAAAGCTTTGATTACCCAACTGACACCATATTAGTAGGTCAGAATCTTACTTATTCTGATAAATTGGTTTCAAGTGTGTCGAGCTCAAATCACTCCAGTGGAAGGTTTTTCCTCGCGATGCAGGCAGATGGAAACCTTGTCGCCTACCCTACAAACAGCGCTGGTCTATCTGTTGATGCTTACTGGGCCAGTAATACTTATAAAGACAGCAAAGGGTTGAGTCTCTATTTCAATCACCAGGGATTTCTGTCCATGGATACGGTCTCTAAAAAACCA------GTCTTGTTGGCAAGTAGTTCTTATCCCTGTAACAACAAAACAACAATCTTTCGTGCGACGCTTGATGCTGATGGGATTTTCAGGTTGTACTCACACTGCTTAGAGAACAAAACTAGCCGGAGTGTGCATATTGAGTGGTCTGCGTTGAATAATCAATGCAATGTTCATGGCTTCTGTGATTTCAACAGTTATTGCTCTGGCATGGGCACTAATTTTGACTGTTCCTGTTATCCTGGATTTGCTTTCAATGACCCCAGTGAGAAATTCAGTGGATGCTACAAGAATGTCACTGAAAGTTTTTGCAGAGGCACCAAAGAAGGGGAAATGTACGATGTCAAAGCCGTAGAGAATATATTGTTCGAGCGATTTCCTTATTCTGTCCTACATGTGAAGAAGGAAAATTGTGGTTTGTCTTGCCTGGAAGATTGTCTCTGTGATGTTGCTCTATATATGAATGAGAAGTGTGAAAAGTATGCTGCACCAATTAGATATGGTTTAAAAGATATAAACATATCATCTATAGCCTTCTTCAAAGTGAAACCAACTCCTGCTGCACCTCCAATGAGCCTGACAATCATCATAGAAAGCAAGAAAAGTTTACTTTTGTTTCTTGCTATAGCATTCGGCTCTGTTACTTTGTTGTGTTTTGTCATTGCAATCTCTACTTTCTGCGTGTACAGGGATCGAGCTTTTCTTTACGAAAAGCTATCAGGAATCATAAGCTTGGCTGGAGAGTTTACTCTGCGGTCATTTTCTTATAGTGAGCTTGAGAAAGCTACAAGTGGTTTCATGGAAGAGCTGGGCAGGGGTTCTATTGGTGCAGTTTACAGAGGGACAATACCTGGGGGTGACAGAACTGTTGCTGTTAAGAAACTTGAGAAAGTTTTAGATGAAGGGGAAAAAAGGTTTCGAGCCGAAATCACTGTGATTGGACAAACTTATCACAGGAACTTGGTTCGGTTGCTTGGTTTTTGTGTGGAGGGCTCTCGGAGGGTTCTCGTCTACGAGTACTTGAGAAACGGCACCCTTGCAGATCTTTTATTCCAGTCTGAGAGGCGCCCCATTTGGAAAGAAAGAGTGAGGATTGCTCTAGATATAGCTAGAGGAATACTCTATCTACATGAAGAGTGTCAAGCCTGCATCATCCATTGCAATATAACCCCTCAAAACATTCTCATGGATGATTCTTGGATAGCCAAAATCTCCGATTTCGGATTATCAAAGCTATTATATCCAGACGAAATAAGAAGCTCGATGGCA---TCACAGAGTAGAGGGCACATGGCACCTGAATGGCAGAATAACGCCTTGATGTCGGTAAAAGCTGATATCTACAGCTTCGGAGTTGTACTTCTGGAGATCATCTGTTGCAGAAGCAGTATAAAAGTAGACGTCTCAACACCAGATGAAATGAATCTTCCCAGTTGGGCATATCAATGCTTTGCAGCTGGACAGTTGGATAAGCTTGTGAAGGATGAAGATATAGAATTCGAGTCACTGGAAAGAATGGTGAAGATTGGACTGTTGCATGATCCAGCTTTACGTCCTTGTATCAAGAATGTGATCTTGATGCTTGAAGGGTCCGATGACATTCCAGCTCCACCAGCCATAGCTTCATTCCGCATCGCT
>POPTR_0019s02500.1
------------------------------ATGTTATCTATACTCTTTGTGGAAGCAAGAACTCAACCAAACCAATTTGGTGAAATACACTTAGGTTCTCAGTTATCTCCCATCTCTAACTTACTTTCATGGCAATCCCCTTCAGGCAATTTTGCGTTTGGCTTCTATTCACAGGGAAATGGATTTGCTGTAGGAACATGGATGATGGGTCAACCTAATAACACGGTCATCTGGACTGCAAATCGAGATGATGAACCAGTCTCCTTCAATGCTACAATTCACTTATCAGAAGAGGGTAAGCTACTTCTTCGAACTGAGCAGGGC---AATGAAAAGCTTATTGCTAATGTTTCAGAAATCGCAGCTTCAGCTTCAATGCTTGATTCTGGTAATTTCGTGCTTTACAGTGGTTCTTCTGTTATTTGGCAAAGCTTTGATTACCCAACTGACACCATATTAGTAGGTCAGAATCTTACTGATTTTGATAAATTGGTTTCAAGCGTGTCGAGCTCAAATCACTCCAGTGGAAGGTTTTTCCTCGCGATGCAGGAAGATGGAAACCTTGTCGCCTACCCTACAAACAGCGCTGGTGAATCTGTTGATGCTTACTGGGCCAGTAGTACTACTGGAGACAAC---GGGTTGAGTCTCTATCTTAATCAACAGGGATTTCTGTCCATGGATACGGTCTCTAAAAAACCA------GTCTTGTTGGCAAGTAGTTCTTATCCCTGTAACAACAAAACAACAATCTTTCGTGCGACGCTTGATGCTGATGGGATTTTCAGG------------------------------------------------------------------------------------------------------------------------------------------------------------------------------------------------------------------------------------------------------------------------------------------------------------------------------------------------------------------------------------------------------------------------------------------------------------------------------------------------------------------------------------------------------------------------------------------------------------------------------------------------------------------------------------------------------------------------------------------------------------------------------------------------------------------------------------------------------------------------------------------------------------------------------------------------------------------------------------------------------------------------------------------------------------------------------------------------------------------------------------------------------------------------------------------------------------------------------------------------------------------------------------------------------------------------------------------------------------------------------------------------------------------------------------------------------------------------------------------------------------------------------------------------------------------------------------------------------GCT
