# Supplementary material for: Impact of recurrent gene duplication on adaptation of plant genomes
Source: BMC Plant Biol. 2014 May 31;14:151. doi: 10.1186/1471-2229-14-151 (PMC4049390; doi:10.1186/1471-2229-14-151)
Supplement: Additional file 4 — Contains the cleaned alignments of the clusters with codons under selection. [file 1471-2229-14-151-S4.zip › 4437544801233534_add4/Additional_file_4/Poptrcluster67_large_aligned.fasta]

>POPTR_0200s00210.1
---------------------------------------------------------------------------------------------------------------------------------------------------------------------------------------------------------------------------------------------------------------CTTCAGCTGCCATTCTCCATCAATGGTCAGACTTACAGAAACATATCTTTGGGGTCATCTCTCACTGCTGCAAGAGATAACCTTCCTTGGACTTCACCATCTGGGGAATTTGCTTTTGGATTCCAGCAAGTTGGTGATGCTGGCTACCTACTTGCCATATGGTTCAACAAAATACCCGAAAGAACCATAGTCTGGTCAGCTAATAGAAATGATCTAGTTCAGGGGGGATCAAGAGTACAACTTACG---------------------------------GATGGTGAGTTGGTTCTAAATGATCAATCAGGCAGACAAATATGG---AGTCCAGTTTTTGGTGGAAGTGGAGCCGCCTATGGAGCCATGCTTGACACAGGAAACTTTGTGGTAGCAAGCCAAGCTGCTGCTAATTTGTGGCAGAGTTTTGATGAACCAACAGATACCCTGTTGCCCTCACAAAATATGAATTCGGGTGCTCAACTTATTGCTCCCTACCTGGAA---AAGAATTATTCAGAAGGAAGATACAAGTTCATTCTACAAGCTGATGGGAATCTCATCTTGTACACCACACACTATCCGTTAACTACCTCAAATTTTGCTTATTGGTCAACCCAAAGTTCTAATGGAAGCGGTTATAGGGTGGTCTTTAACCAGTCTGGCTATATGTACCTTGTAGCTAGAGATTCGGTATTCTCTAATTCAGTATCAATGCAAGATCTCTACTTGAGGGCAACCCTGGACTATGATGGAGTTCTTAGGCAATATGTTTATCCAAAGACTGCTTCCAGTAGCAGAAGCAGGGCTATGGCCTGGACGACTTTGTCAAACTCCATACCATCAAATATCTGCTTGAGAATTACGGGACAAGAAGGCGGTGGAGCTTGCGGTTTCAACAGCTATTGCAGATTAGCAGATGACCAAAGACCAAGTTGCGGTTACACTTTCTTTGATCCAAATGATGAGAGGAAGGGATGCAAGAAAAACTTTATTTCACAGGATTGTGACCATCCATCGCAAGAAATAGATAGCTTTGAGATCAAGGAAATGCCTAACACAAACTGGCCATTTAATGATTATGAAATGTTTGGTTCAGTGGACGAGGATTGGTGCAGACAGGCTTGCTTAAGTGACTGTTATTGTGCTGTTGCCATTTTTAACACTGCTGGACAATGTTGGATGAAGAGAGTCCCTCTCTCGAATGGGGTAACAGATCCAAGTGTTGGTGGAAAAGCCCTGATAAAAGTAAGGAAAGGCAACTCGACTGCAGGTTCAAGTGCAAAGAAGTGTGATAGATCGAATTTGATCACAACAGGCTCGGTGCTTTTAGGTATCTCCATCTTTCTAATTGTTCTCTCATTGCTAGGGATCTTTTCTCGATGGAACCAACAGCAACAAACAATGATACCGCGTGTCAAGCCAGACATCATGAATATGCAGAATTTCACTTACAGTGAGCTCGAAAAAGCTACAGGAGGATTCAAGGAAGAACTTGGTAGCGGTGCCTTTGGAACTGTTTACAAAGGGGTACTAGCGAACGAAGACAAACCACTCAATGCAGTGAAGAAGTTAGATCAGATGGCCGGAGAGGGCGACAGAGAATTCAATACAGAAGTGAAAGTTATTGGAAAAACTAATCACAAGAATTTGGTTCAACTTGTTGGATTCTGTAACGAAGGGCAACATCGCCTTCTGGTCTACGAGTACATGAGCAATGGCTCTTTGGCCAATTTTCTCTTTGGAGATTCAAGGCCTAACTGGTATCGAAGAACACAAATTGCTTTCGATATAGCCAGAGGGCTCCTTTACCACGAAGAATGC---------------ATCCATTGTGATATCAAGCCTCAAAATATCCTCCTCGACAAATCTTTTGTTGAAGGACCTGTAATGGAGATTGAAACAAGTTTTTCTCACATGTCTTCTCCTATCTTTGATGGAGAAAACTATCAACTGTGGGCAGTGAAGATGGAGACCTATCTGGATGCTATGGATCTGTGGGAAGCTGTTGAGGAAGATTATGAAGTGCATCCTCTGCCTAATAATCCAACAGTGGCTCAGATCAAAAACCACAAAGAGAGAAAAACAAGGAAATCAAAAGCAAAAGCATGTCTATTTGCTGCTGTTTCCACAACCATTTTCACCAGAATTATGTCACTTCAATCAGTAAAGGATGTTTGGGATTACTTGAAGAAGGAATACGCAGGAGATGAAAGAATTCGTGGCATGCAAAGTCTCAACTTGATAAGAGAATTTGAACTGCAGAGGATGAAGGATTCTGAGTCCATAAAAGAGTACTCAGATAAATTGCTTGGAATCGTCAACAAGGTAAGGCTACTAGAATACCAAGGATCTGTGCAAGATCACCTTGGCAGAATTATTGAATGCCTTACAAGCTCAAGAGCAACGGAGGCTTATGAGGCAAGATCAGATTGT------------------------------------------------------------------------------------------------------------------------------------------------------------------------------------------------------------------------------------------
>POPTR_0003s21970.1
---------------------------------------------------------------------------------------------------------------------------------------------------------------------------------------------------------------------------------------------------------------------CTGCCATTCTCCACCAATGGTCAGACTTACAGAAACATATCTTTGGGGTCATCTCTCACTGCTGGAAGTGATAACCTTTCTTGGACTTCACCATCTGGGGATTTTTCTTTTGGTTTCCAGCAAGTTGGTGATGCTGGCTACTTACTTGCCATATGGTTCAACAAAATACCTGAAAGAACCATGGTCTGGTCTGCTAATAGAAATGATCTAGTTCAGGGTGGATCAAGAGTACAACTTACG---------------------------------GATGGTGAGTTGATTCTAAATGATCAATCAGGCAGACAAATATGGATCCGTCCACAATCGGGGGGAAGTGGAACCGCCTATGCAGCCATGCTTGACTCGGGAAACTTCGTGGTAGCAAGCCAAGCTGGTGCCAATTTGTGGCAGAGTTTTGATGAACCAACAGATACACTGTTGCCCACACAAAATCTGAATTCAGGTGCTCAACTTATTGCTCCCTACCTGGAAAATAAGAATTATTCAGAAGGAAGATACAAGTTCATTCTACAAGCTGACGGGAATCTCATCCTGTACACCACACACTATCCATTAACTACCTCAAATTTTGCTTATTGGTCTACCCAGGATTCTATTGGAAGCGGTTATAGGGTGGTCTTTAACCAGTCTGGCTATATGTACCTCGTAGCCCAAAATTCGGTATTCTCTAATTCAGTATCAATGCAAAATTTCTACTTGAGGGCTACCATAGACTATGATGGAGTT---------------------------------------------------------------------------------------------------------------------------------------------------------------------------------------------------------------------------------------------------------------------------------------------------------------------------------------------------------------------------------------------------------------------------------------------------------------------------------------------------------------------------------------------------------------------------------------------------------------------------------------------------------------------------------------------------------------------------------------------------------------------------------------------------------------------------------------------------------------------------------------------------------------------------------------------------------------------------------------------------------------------------------------------------------------------------------------------------------------------------------------------------------------------------------------------------------------------------------------------------------------------------------------------------------------------------------------------------------------------------------------------------------------------------------------------------------------------------------------------------------------------------------------------------------------------------------------------------------------------------------------------------------------------------------------------------------------------------------------------------------------------------------------------------------------------------------------------------------------------------------------------------------------------------------------------------------------------------------------------------
>POPTR_0003s22000.1
---------------------------------------------------------------------------------------------------------------------------------------------------------------------------------------------------------------------------------------------------------------------CTGCCATTTTCTAGCAATGGTCAGGCTCACAGCAACATATCTTTGGGCTTATCTCTCACTGCTGCAAGTGATAACCTTCCTTGGACTTCACCATCTGGGGAATTTGCTTTTGGATTCCAACAAGTTGGTGATGCTGGCTCCCTACTTGCCATATGGTTCAACAAAATACCCGAAAGAACCATAGTCTGGTCAGCTAATAGAAATGATCTGGTTCAGGGGGGATCAAGAGTACAACTTACG---------------------------------GATGGTGAGTTGGTTCTAAATGATCAATCAGGCAGAACAATATGG---AGTCCAGTTTTTGGTGGAAGTGGAGCCGCCTATGCAGCCATGCTTGACACGGGAAACTTCGTGCTAGCAAGCCAAGCTGGTGCCAATTTGTGGCAGAGTTTTGATGAACCAACAGATACACTGTTGCCCACACAAAATCTGAATTCAGGTGCTCAACTAATTGCTCCCTACCTGGAA---AAGAATTATTCAGAAGGAAGATACAAA---------------------------------------------------------------------------------------------------------------------------------------------------------AATCCTGTATTCTCTAATTCAGTATCAACGCAAGATCTCTACTTGAGGGCAACCCTGGACTATGATGGAGTTCTTAGGCAATATGTTTATCCAAAGACTGATTCCAGTAGCAGAAGCAGGGCTATGGCCTGGACGACTTTGTCAAACTCCATACCATCAAATATCTGCTTGAGAATTGCGGGACAACAAGGCGGTGGAGCTTGCGGTTTCAACAGCTATTGCAGATTAGGAGAAGACCAAAGACCAAGTTGCGGTTACACTTTCTTTGATCCAAATGATGAGAGGAAGGGATGCAAGAAAGACTTTATTTCACAGGATTGTGACCATCCATCGCAAGAAATAGATAGCTTTGAGATCAAGGAAATGCCTAACACAAACTGGCCATTTAATGATTATGAAATGTTTGGTTCAGAGGACGAGGATTGGTGCAGACAGGCTTGCTTAAGTGACTGTTATTGTGCTGTTGCCATTTTTAACACTGCTGGACAATGTTGGATGAAGAGAGTCCCTCTCTCCAATGGGGTAACAGATCCAAGTGTTGGTGGAAAAGCCCTGATAAAAGTAAGGACAGGCAACTCGACTGCAGGTTCAAGTGCAAAGAAGTGTGATAGATCGAATTTGATCACAACAGGCTCGGTGCTTTTAGGTAGCTCCATCTTTCTAATTGTTCTCTCACTGCTAGGGATCTTTTCTCGATGGAACCGACAGCAACAAAAAATGACACCGCGTCTCATGCCAGAT---ATGAATATGCAGAATTTCACTTACAGTGAGCTCGAAAGAGCTACAGGAGGATTCAAGGAAGAACTTGGTAGCGGTGCCTTTGGAACTGTTTACAAAGGGGTACTAGCGAACGAAGACAAACCACTCATTGCAGTGAAGAAGTTAGATAAGATGGCCGGAGAGGGCGACAAAGAATTCAATACAGAAGTGAAAGTTATTGGAAGAACAAATCACAAGAATTTGGTTCAACTTGTTGGATTCTGTAACGAAGGGCAACATCGCCTTCTGGTCTACGAATACATGAGCAATGGCTCTTTGGCCAATTTTCTCTTTGGAGATTCAAGGCCTAACTGGTACCGAAGAATGCAAATTGCTTTCGATATAGCCAGAGGGCTCCTTTACCACGAAGAATGC------------------------------------------------------------------------------------------------------------------------------------------------------------------------------------------------------------------------------------------------------------------------------------------------------------------------------------------------------------------------------------------------------------------------------------------------------------------------------------------------------------------------------------------------------------------------------------------------------------------------------------------------ATCCATTGTGATATCAAGCCTCAAAAT---------------CTCCTCGACAAATCTTTTAATGCAAGGATTTCTGATTTCGGACTAGCCAAGCTGTTGAAGACAGACCAAACTAAAACAACTACAGCAATCAGGGGTACCAAAGGGTATGTA---------------GCTCCTGAATGGTTCAAGAACCTGCCTGTC---------ATTCAAGATGATTTTTCATCATTCACC
>POPTR_0003s21950.1
---------------------------------------------------------------------------------------------------------------------------------------------------------------------------------------------------------------------------------------------------------------------CTGCCATTTTCTGGCAATGGTCAGGCTCACAGCAACATATCTTCGGGCTTATTTCTCACTGCTGCAAGTGATAACCTTCCTTGGACTTCACCATCTGGGGAATTTGCTTTTGGATTCCAACAAGTTGGTGATGCTGGCTACCTACTTGCCATATGGTTCAACAAAATACCCGAAAGAACCATAGTCTGGTCAGCTAATAGAAATGATCCAGTTCAGGGGGGATCAAGAGTACAACTTACC---------------------------------GATGGAGAGTTGGTTCTAAATGATCAATCAGGCAGAACAATATGG---AGTCCAGTTTTTGGTGGAAGTGGAGCCGCCTATGCAGCCATGCTTGACACAGGAAACTTCGTGCTAGCAAGCCAAGCTGGTGCCAATTTGTGGCAGAGTTTTGATGAACCAACAGACACACTGTTGCCCACACAAAATCTGAATTTAGGTGCTCAACTAATTGCTCCCTACCTGGAA---AAGAATTATTCAGATGGAAGATTCAAGTTCATTCTACAAGCTGACAGCAATCTCGGACTGTACACAACACGTTATCCAACAACTACCTCAAATGTTGCTTATTGGTCTCCCCAAAGTTCTACTGGAAGCGGTTATAGGGTGATCTTTAACCAGTCTGGCTATATGTACCTCGCAGACCAAAATTCGGTATTCTCTAATTCAGTATCAATGCAAGATTTCTACTTGAGGGCAACCCTGGACTATGATGGAGTTTTTAGGCAATATGCTTATCCAAAGACTGCTTCCAGTAGCACAAGGTGGGCTATGGCCTGGACGACTTTGCCAAACTTCATACCCTCAAATATCTGCGTGGTAATTAGGGGACCAGTAGGCAGTGGAGCTTGCGGTTTCAACAGCTATTGCATATTAGGAGATGACCAAAGACCAAGATGC------------------------------------------------------------------------------------------------------------------------------------------------------------------------------------------------------------------------------------------------------------------------------------------------------------------------------------------------------------------------------------------------------------------------------------------------------------------------------------------------------------------------------------------------------------------------------------------------------------------------------------------------------------------------------------------------------------------------------------------------------------------------------------------------------------------------------------------------------------------------------------------------------------------------------------------------------------------------------------------------------------------------------------------------------------------------------------------------------------------------------------------------------------------------------------------------------------------------------------------------------------------------------------------------------------------------------------------------------------------------------------------------------------------------------------------------------------------------------------------------------------------------------------------------------------------------------------------------------------------------------------------------------------GCCAAGCTGCTGAAGACAGACCAAACTAAAACAACTACAGCAATCAGGGGGACCAAAGGGTATGTA---------------GCTCCTGAATGGTTCAAGAACCTGCCTGTC---------ACA---------------------ATC
>POPTR_0200s00240.1
------------------------------------------------ACTGTAGCAAAAAAACACACAGTGAAGAAGTTAGATAAGATGGCCGGAGAGGGCGACAAAGAATTCGATACTGAAGTGAAAGTTATTGGTAGAACAAGTCACAAGAATTTGGTTCAACTTGTTGGATTCTGTAACGAAGGGCAACATCGCCTT------AATGGCTCTTTGGCCAATTTTCTCTTTGGAGATTCAAGGCCTAACTGC---------------------------------------------------------------------------------------------------------------------------------------------------------------------------------------------------------------------------------------------------------------------------------------------------------------------------------------------------------------------------------------------------------------------------------------------------------------------------------------------------------------------------------------------------------------------------------------------------------------------------------------------------------------------------------------------------------------------------------------------------------------------------------------------------------------------------------------------------------------------------------------------------------------------------------------------------------------------------------------------------------------------------------------------------------------------------------------------------------------------------------------------------------------------------------------------------------------------------------------------------------------------------------------------------------------------------------------------------------------------------------------------------------------------------------------------------------------------------------------------------------------------------------------------------------------------------------------------------------------------------------------------------------------------------------------------------------------------------------------------------------------------------------------------------------------------------------------------------------------------------------------------------------------------------------------------------------------------------------------------------------------------------------------------------------------------------------------------------------------------------------------------------------------------------------------------------------------------------------------------------------------------------------------------------------------------------------------------------------------------------------------------------------------------------------------------------------------------------------------------------------------------------------------------------------------------------------------------------------------------------------------GCCAAGCTGTTGAAGACGGACCAAACTAAAACAACTACAGCAATCAGGGGGACCAAAGGGTATGTA---------------GCTCCTGAATGGTTCAAGAACCTGCCAGTGTTAGGTAGAACA---------------------ATC
>POPTR_0003s21980.1
ACCATACTTCAACACTGGTATCGAAGAATGCAAATTGCTTTCGATATA---------------------------------------------------------------------------------------------------------------------------------------------------------CTCCAT---------------------------------------------------------------------------------------------------------------------------------------------------------------------------------------------------------------------------------------------------------------------------------------------------------------------------------------------------------------------------------------------------------------------------------------------------------------------------------------------------------------------------------------------------------------------------------------------------------------------------------------------------------------------------------------------------------------------------------------------------------------------------------------------------------------------------------------------------------------------------------------------------------------------------------------------------------------------------------------------------------------------------------------------------------------------------------------------------------------------------------------------------------------------------------------------------------------------------------------------------------------------------------------------------------------------------------------------------------------------------------------------------------------------------------------------------------------------------------------------------------------------------------------------------------------------------------------------------------------------------------------------------------------------------------------------------------------------------------------------------------------------------------------------------------------------------------------------------------------------------------------------------------------------------------------------------------------------------------------------------------------------------------------------------------------------------------------------------------------------------------------------------------------------------------------------------------------------------------------------------------------------------------------------------------------------------------------------------------------------------------------------------------------------------------------------------------------------------------------------------------------------------------------------------------------------------------------------------------------------------------------------------------------------------------------GCCAAGCTGTTGAAGACGGACCAAACTAAAACAACTACAGCAATCAGGGGGACCAAAGGGTATGTA---------------GCTCCTGAATGGTTCAAGAACCTGCCAGTG---------ACA---------------------ATC
>POPTR_0200s00230.1
------------------------------------------------------------------------------------------------------------------------------------------------------------------------------------------------------------------------------------------------------------------------------------------------------------------------------------------------------------------------------------------------------------------------------------------------------------------------------------------------------------------------------------------------------------------------------------------------------------------------------------------------------------------------------------------------------------------------------------------------------------------------------------------------------------------------------------------------------------------------------------------------------------------------------------------------------------------------------------------------------------------------------------------------------------------------------------------------------------------------------------------------------------------------------------------------------------------------------------------------------------------------------------------------------------------------------------------------------------------------------------------------------------------------------------------------------------------------------------------------------------------------------------------------------------------------------------------------------------------------------------------------------------------------------------------------------------------------------------------------------------------------------------------------------------------------------------------------------------------------------------------------------------------------------------------------------------------------------------------------------------------------------------------------------------------------------------------------------------------------------------------------------------------------------------------------------------------------------------------------------------------------------------------------------------------------------------------------------------------------------------------------------------------------------------------------------------------------------------------------------------------------------------------------------------------------------------------------------------------------------------------------------------------------------------------------------------------------------------------------------------------------------------------------------------------------------------------------------------------------------------------------------------------------------------------------------------------------------------------------------------------------------ACA---------------------ATC
>POPTR_0003s21990.1
------------------------------------------------------------------------------------------------------------------------------------------------------------------------------------------------------------------------------------------------------------------------------------------------------------------------------------------------------------------------------------------------------------------------------------------------------------------------------------------------------------------------------------------------------------------------------------------------------------------------------------------------------------------------------------------------------------------------------------------------------------------------------------------------------------------------------------------------------------------------------------------------------------------------------------------------------------------------------------------------------------------------------------------------------------------------------------------------------------------------------------------------------------------------------------------------------------------------------------------------------------------------------------------------------------------------------------------------------------------------------------------------------------------------------------------------------------------------------------------------------------------------------------------------------------------------------------------------------------------------------------------------------------------------------------------------------------------------------------------------------------------------------------------------------------------------------------------------------------------------------------------------------------------------------------------------------------------------------------------------------------------------------------------------------------------------------------------------------------------------------------------------------------------------------------------------------------------------------------------------------------------------------------------------------------------------------------------------------------------------------------------------------------------------------------------------------------------------------------------------------------------------------------------------------------------------------------------------------------------------------------------------------------------------------------------------------------------------------------------------------------------------------------------------------------------------------------------------------------------------------------------------------------------------------------------------------------------------------------------------------------------------------ACA---------------------ATC
>POPTR_0200s00200.1
---------------------------------------------------------------------------------------------------------------------------------------------------------------------------------------------------------------------------------------------------------------------CTGCCATTTTCTAGCAATGGTCAGGCTCACAGCAACATATCTTTGGGCTTATCTCTCACTGCTGCAAGTGATAACCTTCCTTGGACTTCACCATCTGGGGAATTTGCTTTTGGATTCCAACAAGTCGGTGATGCTGGCTACCTACTTGCCATATGGTTCAACAAAATACCCGAAAGAACCATAGTCTGGTCAGCTAATAGAAATGATCTAGTTCAGGGGGGATCAAGAGTACAACTTACC---------------------------------GATGGTGAGTTGGTTCTAAATGATCAATCAGGCAGAACAATATGG---AGTCCAGTTTTTGGTGGAAGTGGAGCCGCCTATGCAGCCATGCTTGACACAGGAAACTTTGTGCTAGCAAGCCAAGCTGGTGCCAATTTGTGGCAGAGTTTTGATGAACCAACAGACACACTCTTGCCCACACAAAATCTGAATTTAGGTGCTCAACTAATTGCTCCCTACCTGGAA---AAGAATTATTCACATGGAAGATTCAAGTTTAGTCTACAAACTGATGGGAATCTCATCTTATCCACAACAAGTTATCCAAAAACTACCTCAAATTTTGCTTATTGGTCTAACCAAAGTTCTATTGGAAGCGGTTATAGGGTGATCTTTAACCAGTCTGGCTATATGTACCTCGCAGACCAAAATTCGGTATTCTCTAATTCAGTATCAATGCAAGATTTCTACTTGAGGGCAACCCTGGACTATGATGGAGTTTTTAGGCAATATGCTTATCCAAAGACTGCTTCCAGTAGCACAAGGTGGCCTATGGCCTGGACGACTTTGCCAAACTTCATACCCTCAAATATCTGCGTCGTAATTAGGGGACCAGTAGGCAGTGGAGCTTGCGGTTTCAACAGTTATTGCATATTAGGAGATGACCAAAGACCAAGATGCGGTTACACATTCTTTGATCCAAATGATGAGAGGAAGGGATGCAAGAAAAACTTTATTTCACAGGATTGTGACCATCCATCGCAAGAAATAGATAACTTTATGATCTGGGATATGCTTAACACAAACTTTCCATATACTGATTATGAATATTTTACTTCAGTGGACGAGGATTGGTGCAGACAAGCTTGCTTGAGTGACTGCTATTGTGCTGTTGCCACTTATAACAGC---GGAGAATGTTGGAAGAAGAGAGGCCCTCTCTCGAATGGGGTAACAGATCCAAGTATTGGTCTTAAATCCCTGATGAAAGTAAGGAAAGGCAACTGGACTGCAGGTTCAAGTGCAAAGAAGAGTGATCGATCAACTTTGATCACAACAGGATCGGTGCTTTTAGGTAGCTCCATCTTTCTAATTGTTCTCTCTCTGCTAGGAATCTTTACTCGATGGAACCAACAAAAACAAAAGGTGGTACCGCATGTCATGCCAGAA---ATGAATCTGCAGAATTTTACTTACAATGAGCTGGAAACAGCTACAGGAGGATTCAAGGAAGAAGTTGGTAGGGGTGCTTTTGGAATTGTTTACAGAGGGGCACTAGCCAACGAAGACAAACCGCTCATCGCAGTAAAGAAATTAGAAAAGATGGCCGGGGAGGGCGACACAGAATTCAAAACCGAAGTGAAAGTTATTGGCAGAACAAATCACAAGAATCTGGTTCAACTTGTTGGATTCTGTAACGAAGGGGAAAATCGCCTTCTGGTCTACGAGTACATGAGCGGTGGCTCCTTGTCAAACTACATATTTGGATATTCAAGGCCTAGTTGGAACCGAAGAATGCAAATTGCTTTCGGTGTAGCCAGAGGGCTACTTTACCATGAAGAATGC------------------------------------------------------------------------------------------------------------------------------------------------------------------------------------------------------------------------------------------------------------------------------------------------------------------------------------------------------------------------------------------------------------------------------------------------------------------------------------------------------------------------------------------------------------------------------------------------------------------------------------------------ATCCATTGTGATATCAAGCCTCAAAAT---------------CTGCTCGACGAATCTCTTAACGCCAGGATATCAGATTTCGGACTAGCCAAGCTGTTGAAGACGGACCAAACCAAAACAACGACAGCAATCAGGGGGACCAAAGGGTATGTA---------------GCTCCTGAATGGTTCAAGAACCTGCCTGTC---------ACA---------------------ATC
>POPTR_1037s00200.1
---------------------------------------------------------------------------------------------------------------------------------------------------------------------------------------------------------------------------------------------------------------------------------------------------------------------------------------------------------------------------------------------------------------------------------------------------------------------------------------------------------------------------------------------------------------------------------------------------------------------------------------------------------------------------------------------------------------------------------------------------------------------------------------------------------------------------------------------------------------------------------------------------------------------------------------------------------------------------------------------------------------------------------------------------------------------------------------------------------------------------------------------------------------------------------------------------------------------------------------------------------------------------------------------------------------------------------------------------------------------------------------------------------------------------------------------------------------------------------GGACACTGTTGGAAGAAGAGAGGCCCTCTCTCGAATGGGGTAACAGATCCAAGTATTGGTGATAAAGCCCTGATGAAAGTAAGGAAAGGCAACCGGACTGCAGGTTCAAGTGCAAAGAAGAGTGATCGATCAATTTTGATCACAACAGGATCGGTGCTTTTAGGTAGCTCCATCTTTCTAATTGTTCTTTCTCTGCTAGGAATCTTTACTCGATGGAACCAACAAAAACAAAAGATGGTACCGCATGTCATGCCAGAA---ATGAATCTGCAGAATTTTACTTACAATGAGCTGGAAACAGCTACAGGAGGATTCAAGGAAGAACTCGGTAGGGGTGCTTTTGGAATTGTTTACAGAGGGGCACTAGCCAACGAAGACAAACCGCTCATCGCAGTAAAGAAATTAGAAAAGATGGCCGGGGAGGACGACACAGAATTCAATACAGAAGTGAAAGTTATTGGCAGAACAAATCACAAGAATCTGGTTCAACTTGTTGGATTCTGTAACGAAGGGGAAAATCGCCTTCTGGTCTACGAGTACATGAGCAGTGGCTCCTTGTCAAACTACATATTTGGATATACAAGGCCTAGTTGGCACCGAAGAATGCAAATTGCTTTCGGTGTAGCCAGAGGGCTACTTTACCATGAAGAATGC------------------------------------------------------------------------------------------------------------------------------------------------------------------------------------------------------------------------------------------------------------------------------------------------------------------------------------------------------------------------------------------------------------------------------------------------------------------------------------------------------------------------------------------------------------------------------------------------------------------------------------------------ATCCATTGTGATATCAAGCCTCAAAAT---------------CTCCTCGACGAATCTCTTAACGGCAGGATTTCAGATTTCGGACTAGCCAAGCTGTTGAAGACGGACCAAACCAAAACAACGACAGGAATCAGGGGGACGAAAGGGTATGTGCTCCGAATGGTTCAG------------------AACCTGCCTGTC---------ACA---------------------ATC
>POPTR_0003s21960.1
---------------------------------------------------------------------------------------------------------------------------------------------------------------------------------------------------------------------------------------------------------------------CTGCCATTTTCTAGCAATGGTCAGGCTCACAGCAACATATCTTCGGGCTTATTTCTCACTGCTGCAAGTGATAACCTTCCTTGGACTTCACCATCTGGGGAATTTGCTTTTGGATTCCAACAAGTTGGTGATGCTGGCTACCTACTTGCCATATGGTTCAACAAAATACCCGAAAGAACCATAGTCTGGTCAGCTAATAGAAATGATCTAGTTCAGGGGGGATCAAGAGTACAACTTGTTGAATTCCGGCTCCCCTTGCGCGGACCGGGGGTAGATGGTGAGTTGGTTCTAAATGATCAATCAGGCAGAACAATATGG---AGTCCAGTTTTTGGTGGAAGTGGAGCCGCCTATGCAGCCATGCTTGACACGGGAAACTTCGTGGTAGCAAGCCAAGCTGGTGCCAATTTGTGGCAGAGTTTTGATGAACCAACAGACACACTGTTGCCCACACAAAATCTGAATTTAGGTGCTCAACTAATTGCTCCCTACCTGGAA---AAGAATTATTCAGATGGAAGATTCAAGTTCATTCTACAAGCTGACAGCAATCTCGTACTGTACACAACACGTTATCCAACAACTACCTCAAATTATGCTTATTGGTCTACCCAGGATTCTATTGGAAGCGGTTATAGGGTGGTCTTTAACCAGTCTGGCTATATGTACCTCGCAGCCCAAAATTCGGTATTCTCTAATTCAGTATCAATGCAAGATTTCTACTTGAGGGCTACCATAGACTATGATGGAGTTTTTAGGCAATATGCTTATCCAAAGACTGCTTCCAGTAGCACAAGGTGGGCTATGGCCTGGACGACTTTGCCAAACTTCATACCCTCAAATATCTGCGTGGTAATTAGGGGACCAGTAGGCAGTGGAGCTTGCGGTTTCAACAGCTATTGCATATTAGGAGATGACCAAAGACCAAGATGCGGTTACACTTTCTTTGATCCAAATGATGAGAGGAAGGGATGCAAGAAAAACTTTATTTCACAGGATTGTGACCATCCATCGCAAGAAATAGATAACTTTATGATCTGGGATATGCTTAACAAAAACTTTCCATTTACTGATTATGAAGATTTTTTTTCAGTGGACGAGGATTGGTGCAGACAAGCTTGCTTGAGTGACTGCTATTGTGCTGTTGCCACTTATAACAGT---GGACACTGTTGGAAGAAGAGAGGCCCTCTCTCGAATGGGGTAACAGATCCAAGTATTGGTGATAAAGCCCTGATGAAAGTAAGGAAAGGCAACCGGACTGCAGGTTCAAGTGCAAAGAAGAGTGATCGATCAATTTTGATCACAACAGGATCGGTGCTTTTAGGTAGCTCCATCTTTCTAATTGTTCTTTCTCTGCTAGGAATCTTTACTCGATGGAACCAACAAAAACAAAAGATGGTACCGCATGTCATGCCAGAA---ATGAATCTGCAGAATTTTACTTACAATGAGCTGGAAACAGCTACAGGAGGATTCAAGGAAGAACTCGGTAGGGGTGCTTTTGGAATTGTTTACAGAGGGGCACTAGCCAACGAAGACAAACCGCTCATCGCAGTAAAGAAATTAGAAAAGATGGCCGGGGAGGGCGACACAGAATTCAATACAGAAGTGAAAGTTATTGGCAGAACAAATCACAAGAATCTGGTTCAACTTATTGGATTCTGTAACGAAGGGGAAAATCGCCTTCTGGTCTACGAGTACATGAGCGGTGGCTCCTTGTCAAACTACATATTTGGATATTCAAGGCCTAGTTGGCACCGAAGAATGCAAATTGCTTTC------------------------------GAATGC------------------------------------------------------------------------------------------------------------------------------------------------------------------------------------------------------------------------------------------------------------------------------------------------------------------------------------------------------------------------------------------------------------------------------------------------------------------------------------------------------------------------------------------------------------------------------------------------------------------------------------------------ATCCATTGTGATATCAAGCCTCAAAAT---------------CTGCTCGACGAATCTCTTAACGCCAGGATTTCAGATTTCGGACTAGCCAAGCTGTTGAAGACGGACCAAACCAAAACAACGACAGGAATCAGGGGTACCAAAGGGTATGTA---------------GCTCCTGAATGGTTCAAGAACCTGCCTGTC---------ACA---------------------ATC
>POPTR_0200s00220.1
---------------------------------------------------------------------------------------------------------------------------------------------------------------------------------------------------------------------------------------------------------------------CTGCCATTTTCTAGCAATGGTCAGGCTCACAGCAACATATCTTTGGGCTTATCTCTCACTGCTGCAAGTGATAACCTTCCTTGGACTTCACCATCTGGGGAATTTGCTTTTGGATTCCAGCAAGTTGGTGATGCTGGCTACCTACTTGCCATATGGTTCAACAAAATACCCGAAAGAACCATAGTCTGGTCAGCTAATAGAAATGATCTAGTTCAGGGGGGATCAAGAGTACAACTTACG---------------------------------GATGGTGAGTTGGTTCTAAATGATCAATCAGGCAGACAAATATGG---AGTCCAGTTTTTGGTGGAAGTGGAGCCGCCTATGCAGCCATGCTTGACACGGGAAACTTCGTGGTAGCAAGCCAAGCTGGTGCCAATTTGTGGCAGAGTTTTGATGAACCAACAGACACACTGTTGCCCACACAAAATCTGAATTTAGGTGCTCAACTAATTGCTCCCTACCTGGAA---AAGAATTATTCACATGGAAGATTCATGTTCATTCTACAAACTGACGGGAATCTCTTATTGTACACAACACGTTATCCAACAACTACAGTAAATTATGCTTATTGGTCTACCCAGGATTCTATTGGAAGCGGTTATAGGGTGGTCTTTAACCAGTCTGGCTATATGTACCTCGCAGCCCAAAATTCGGTATTCTCTAATTCAGTATCAATGCAAGATTTCTACTTGAGGGCTACCATAGACTATGATGGAGTTTTTAGGCAATATGCTTATCCAAAGACTGCTTCCAGTAGCACAAGGTGGCCAATGGCCTGGACGACTTTGCCAAACTTCATACCCTCAAATATCTGCGTGGTAATTAGGGGACCAGTAGGCAGTGGAGCTTGCGGTTTCAACAGTTATTGCATATTAGAAGATGACCAAAGACCGACATGCGGTTACACTTTCTTTGATCCAAATGATGAGAGGAAGGGATGCAAGAAAAACTTTATTTCACAGGATTGTGACCATCCATCGCAAGAAATAGATAACTTTATGATCAGGGATATGCTTAACACAAACTTTCCATATACTGATTATGATGATTTTACTTCAGTGGACGAGGATTGGTGCAGACAAGCTTGCTTGAGTGACTGCTATTGTGCTGTTGCCACTTATAACAGT---GGAAGCTGTTGGAAGAAGAGAGGCCCTCTCTCGAATGGGGTAACAGATCCAAGTATTGGTGATAAAGCCCTGCTGAAAGTAAGGAAAGGCAACGGGACTGCAGGTTCAAGTGCAAAGAAGAGTGATCGATCAACTTTGATCACAACAGGATCGGTGCTTTTAGGTAGCTCCATCTTTCTAATTGTTCTCTCTCTGCTAGGAATCTTTACTCGATGGAACCAACAAAAACGAAAGGTGGTACCGCATGTCATGCCAGAA---ATGAATCTGCAGAATTTTACTTACAATGAGCTGGAAACAGCTACAGGAGGATTCAAGGAAGAACTTGGTAGGGGTGCTTTTGGAATTGTTTACAGAGGGGCACTAGCCAACGAAGACAAACCGCTCATCGCAGTAAAGAAATTAGAAAAGATGGCCGGGGAGGGCGACACAGAATTCAATACAGAAGTGAAAGTTATTGGAAGAACAAATCACAAGAATCTGGTTCAACTTGTTGGATTCTGTAACGAAGGGGAAAATCGCCTTCTGGTCTACGAGTACATGAGCAGTGGCTCCTTGTCGAACTACATATTTGGATATTCAAGGCCTAGTTGGCACCGAAGAATGCAAATTGCTTTCGGTGTAGCCAGAGGGCTCCTTTAC------------ATGAAGATGCAGCTC---------------------------------------------------------------------------------------------------------------------------------------------------------------------------------------------------------------------------------------------------------------------------------------------------------------------------------------------------------------------------------------------------------------------------------------------------------------------------------------------------------------------------------------------------------------------------------------------------------------------------------ATCCATGTG------------------TCAGCCTCCAAATATCTCCTCGACGAATATCTTAATGCAAGGATTTCTGATTTCGGACTAGCCAAGCTGTTGAAGACGGACCAGACTAAAACAACTACAGCAATCAGGGGGACGAAAGGGTATGTA---------------GCTCCTGAATGGTTCAAGAACCTGCCTATC---------ACA---------------------ATC
