# Supplementary material for: Impact of recurrent gene duplication on adaptation of plant genomes
Source: BMC Plant Biol. 2014 May 31;14:151. doi: 10.1186/1471-2229-14-151 (PMC4049390; doi:10.1186/1471-2229-14-151)
Supplement: Additional file 4 — Contains the cleaned alignments of the clusters with codons under selection. [file 1471-2229-14-151-S4.zip › 4437544801233534_add4/Additional_file_4/Poptrcluster7_large_aligned.fasta]

>POPTR_0011s01190.1
ATGGAAATAGAAGAAGCAATAGAA---------------------------------------------------------------------------------------------------------------------------------------------------------------------------------------------------CATCCAACAGCACAACCTGTTAGGATACTGACATGCAAACCCGACAAGATAAAAGGCAAGGGACAAGATAAAATGAGAAATGAGACACACAAGAATTTACGTGGTTCACCCAATTTGGCTACGTCCACGGGCAACACCAATTTTGTGCCTAACATTGTTGACTTTGCCAACAATGCAGCTGGCTTCACACAA---------------------------------------------------------------------------------------------------------------------------------------------------------------------------------------------------------------------------------------------------------------------------------------------------------------------------------------------------------------------------------------------------------------------------------------------------------------------------------------------------------------------------------------------------------------TCA------------------GGGCAGAGCATTTTGGATGTGGCCGTCATGCATCGCCAGAAAAAGATCTTCAATCTTGTGAAACAACTGAAAGTACCATTGGCTAGACTGCATCGAGTTATTGATGAGAAGGGGAACACATTGTTGCACCATGTTGCAGATATGGACAATTACAGAGGAGGAACCAAGCCTGGGCCTGCACTTGAACTTCAGGAGGAGTTGCAATGGTTTGAGGTGCAAAAGGTAATTCCTTCTCATTATGTCACGCTTCGGAACAGAGAAGGCAAGACTGCAAAGGAGCTCTTCGAAGAGAGTCACAAGGACCAACTGACAAATGCACAAAAATGGATCAAGGAAACGACTCAGTCTTGTTCCACAGTAGCTGCACTTGTTGCTACTGTTGTCTTTGCTGCTGCCTATACTGTGCCAGGAGGTTCTGATAAGAATGGCAAGCCCAACTTCATCAACTCTCCCTATTTTCTGGTTTTCACTGTCTCGGATGTTCTTTCCTTAGCAAGCTCCTTGACTTCGCTTGTGGTATTTCTGTCTTTGTTGACCTCTCCATTTCAG---CAAGAATTTCACATCTCTCTTCCTCGAAAACTTCTTGTTGGCTTCACCTTTCTCTTCTTTGCTGTGATAACGACCATGCTATCTTTTGGGGCCACAATCTTGATACTCATTCAGGAGAAAAAATTGTTCCTTCCAGTCTTAGTATTTGCAATAATGCAATTCCGCCTGTACGTCTCATTTATGGGCTCTACATAC---------------GGGAAAGCTCTGCCACCATTTCTTGTCCCTTGCCTA---------------------------------
>POPTR_0011s01250.1
------------------------------------------------------------------------------------------------------------------------------------------------------------------------------------------------------------------------------------------------------------------------------------------------------------------------------------------------------------------------------------------------------------------------------------------------------------------------------------------------------------------------------------------------------------------------------------------------------------------------------------------------------------------------------------------------------------------------------------------------------------------------------------------------------------------------------------------------------------------------------------------------------------------------------------------------------------------------------------------TCA------------------GGGCAGAGCATTTTGGATGTGGCCGTCATGCATCGCCAGAAAAAGATCTTCAATCTTGTGAAACAACTGAAAGTACCATTGGCTAGACTGCATCGAGTTATTGATGAGAAGGGGAACACATTGTTGCACCATGTTGCAGATATGGACAATTACAGAGGAGGAACCAAGCCTGGGCCTGCACTTGAACTTCAGGAGGAGTTGCAATGGTTTGAG---------GTGAGACCTTTTCAT---------------------------------------------------------------------------------------------------------------------------------------------------------------------------------------------------------------------------------------------------------------------------------------------------------------CCCTTT---------------------------------------------------------------------------------------------------------------------------------------------------GTCTTT------------------------------------------ACCTAC------------------------------------------------------------------------------------
>POPTR_0011s01020.1
---------------------------------------------------------------------------------------------------------------------------------------------------------------------------------------------------------------------------------------------------------------------------------------------------------------------------------------------------------------------------------------------------------------------------------------------------------------------------------------------------------------------------------------------------------------------------------------------------------------------------------------------------------------------------------------------------------------------------------------------------------------------------------------------------------------------------------------------------------------------------------------------------------------------------------------------------------------------------------------------------------------GGGCAGAGCATTTTGGATGTGGCCGTCAAGCATCGCCAGAAAAACATCTTCAGTCTTGTGAAGCATCAGAAAATACCATTGGCTAGACTGCATCGAGTTGTTGATAGGAAGGGCAACACATTGTTGCACCATGTTGCAGATATGGAGCATTACAGAGGAGGAACCAAGCCTGGGCCTGCACTTAAACTTCAGGAGGAGTTGCAATGGTTTGAG------------------------------------------------------ACTGCAAAGGAGCTCTTCGAAGAGAGTCACAAGGACCAACTGACAAATGCACAAAAATGGATCAAGGAAACGACTCAGTCTTGTTCCACAGTAGCTGCACTTGTTGCTACTGTTGTCTTTGCTGCTGCCTATACTGTGCCCGGAGGTTCTGATAAGAATGGCAAGCCCAACTTCATCGACTCTCCCTATTTTCTGGTTTTCACTGTCTCGGATGTTCTTTCCTTAGCAAGCTCCTTGACTTCGCTTGTGGTATTTCTGTCTTTGTTGACCTCTCCATTTGAG---CAAGAATTTCACTTCTCTCTTCCTCGGAAACTTCTTGTTGGCTTCACCTTCCTCTTCTTTGCTGTGATAACGACCATGCTATCTTTTGGGGCCACAATCTTGATACTCATTCAG---------------------------------------------------------------------------------------------------------------------------------------------------------------------
>POPTR_0011s01000.1
------------------------------------------------------------------------------------------------------------------------------------------------------------------------------------------------------------------------------------------------------------------------------------------------------------------------------------------------------------------------------------------------------------------------------------------------------------------------------------------------------------------------------------------------------------------------------------------------------------------------------------------------------------------------ACAGAGGAAGGACAAGAAGAAAAACAAACTGATCCACCCTCATCACTAGTTAAGCAAGGAGACCAAAAAAAAGGAAAAGAAGAAGAGCAGGGA------AACGAGTTCTCTTATTTGCGGCAAACTTCTGAAATCACTAGCAAAGCAAAAGAAATAGAAGAAGTCCAGCATCCAGCAGCACAACCTTCTGTAACGTCATTAACTAGCAATGAGCAGATCTCATTGTTTCTTGCAACTGGAAATGGAATAGAAGAGATTGTGCGGGGGATAATAAAACAATATCCCCATGCTATTAAGCAGCTCAAT---TGGAATAGAAGAGATTGT---------------------------------------------------------------------------------------------------------------------------------------------------------------------------------------------------------------------GTGCGCGAGGTAATTCCTTCTCATTATGTCACGCTTCGGAACGATGAAGGCAAGACTGCAGACGAGCTCTTCAAAGAGAGTCACAAGGACCAACTGGAAAATGCACAAAAATGGATCAAGGAAACGACTCAGTCTTGTTCCACAGTAGCTGCACTTGTTGCTACTGTTGTCTTTGCAGCTGCCTATACTGTGCCCGGAGGTTCTGATGAGAATGGCAAGCCCAACTTCATCAACTCTCCCTATTTTCTGGTTTTCACTGTCTCGGATGTTCTTTCCTTAGCAAGCTCCTTGACTTCGCTTGTGGTATTTCTGTCTTTATTGACCTCTCCATTTGAG---CAAGAATTTCACTTCTCTCTTCCTCGGAAACTTCTTGCTGGCTTCACATTCCTCTTCTTTGCTGTGATAACGACCATGCTATCTTTTGGGGCCACAATCTTGATACTTATTCAGGAGAAAAAGTTGTTCCTTCCAGTCTTAGTATTTGCAATAATGCAATTTCATCTGTACGTCTCATTTATGGGCTCTACATTC---------------AGGAAAGCTCGAACACCGTTTTACGTCCCTTGCCTA---------------------------------
>POPTR_0011s01270.1
---------------------------------------------------------------------------------------------------------------------------------------------------------------------------------------------------------------------------------------------------------------------------------------------------------------------------------------------------------------------------------------------------------------------------------------------------------------------------------------------------------------------------------------------------------------------------------------------------------------------------------------------------------------------------------------------------------------------------------------------------------------------------AACGAGTTCTCTTATTTGCGGCAAACTTCTGAAATCACTAGCAAA------------------------------------------------------------------------ATCTCATTGTTTCTTGCAACTGGAAATGGAATAGAAGAGATTGTGCGGGGGATAATAAAACAATATCCCCATGCTATTAAGCAGCTCAAT------------------------------------------------------------------------------------------------------------------------------------------------------------------------------------------------------------------------------------------GTGCGCGAGGTAATTCCTTCTCATTATGTCACGCTTCGGAACGATGAAGGCAAGACTGCAGACGAGCTCTTCAAAGAGAGTCACAAGGACCAACTGGAAAATGCACAAAAATGGATCAAGGAAACGACTCAGTCTTGTTCCACAGTAGCTGCACTTGTTGCTACTGTTGTCTTTGCAGCTGCCTATACTGTGCCCGGAGGTTCTGATGAGAATGGCAAGCCCAACTTCATCAACTCTCCCTATTTTCTGGTTTTCACTGTCTCGGATGTTCTTTCCTTAGCAAGCTCCTTGACTTCGCTTGTGGTATTTCTGTCTTTGTTGACCTCTCCATTTGAG---CAAGAATTTCACTTCTCTCTTCCTCGGAAACTTCTTGCTGGCTTCACATTCCTCTTCTTTGCTGTGATAACGACCATGCTATCTTTTGGGGCCACAATCTTGATACTCATTCAGGAGAAAAAGTTGTTCCTTCCAGTCTTAGTATTTGCAATAATGCAATTTCATCTGTACGTCTCATTTATGGGCTCTACATTC---------------AGGAAAGCTCGAACACCGTTTTATGTCCCTTGCCTA---------------------------------
>POPTR_0062s00230.1
---------------------------------------------------------------------------------------------------------------------------------------------------------------------------------------------------------------------------------------------------------------------------------------------------------------------------------------------------------------------------------------------------------------------------------------------------------------------------------------------------------------------------------------------------------------------------------------------------------------------------------------------------------------------------------------------------------------------------------------------------------------------GAAGAAAACGAGTTCCCTTATTTGGGGCAAACTTCTGAAATCACTAGCAAAGCAAAAGAAATAGAAGAAGTCCATCATCCAACAGCACAACCTTCTGTAACGTCATTAACTAGCAATGAGCAGATCTCATTGTTTCTTGCAACTGGAAATGGAATAGAAGAGATTGTGCGGGGGATAATAAAACAACATCCCCATGCTATTAAGCAGCTCAAT------------------------------------------------------------------------------------------------------------------------------------------------------------------------------------------------------------------------------------------GTGCGCGAGGTAATTCCTTCTCATTATGTCACGCTTCGGAACGATGAAGGCAAGACTGCAGAAGAGCTCTTCAAAGAGAGTCACAAGGACCAACTGGAAAATGCACAAAAATGGATCAAGGAAACGACTCAGTCTTGTTCCACAGTAGCTGCACTTGTTGCTACTGTTGTCTTTGCAGCTGCCTATACTGTGCCCGGAGGTTCTGATGAGGATGGCACGCCCAACTTCATCAACTCTCCCTATTTTCTGGTTTTCACTGTCTCGGATGTTCTTTCCTTAGCAAGCTCCTTGACTTCGCTTGTGGTATTTCTGTCTTTGTTGACCTCTCCATTTGAG---CAAGAATTTCACATCTCTCTTCCTCGAAAACTTCTTGTTGGCTTCACCTTCCTCTTCTTTGCTGTGATAACGACCATGCTATCTTTTGGGGCCACAATCTTGATACTCATTCAGGAGAAAAAGTTGTTCCTTCCAGTCTTAGTATTTGCAATAATGCAATTCCGTCTGTACGTCTCATTTATGGGCTCTACATAC---------------AGGAAAGCTCGAACACCGTTT------------------GAATACCTACGGAAAAAA------------
>POPTR_0062s00250.1
------------------------ATGGATTCTGAGATGATACTGGAAATGGATTCTGAGATGATACAGGAGACACCATATATAGCAGCCATGAATGGAGAGTGGCAACACATGATTGACTACTATAAGAAAAATTTAAAGTATCTGTTCTCTCCAGTTACTCTCTCTGGATTTCATCTAGAAGAGCGAAGAAGAGAATTGGAG---------------------------------------------------------------------------------------------------------------------------------------------------------------------------------------------------------------CGCCAGCGAGATGGCCAGTCCATCCTCCACCAGCTTCCTGTTATACGTCATCACGAGGTAAAATCACAGGTACAAACTTGGTGCAGGGCAATGAGCGGTAATCTGGGCAGCAACCTACTCAACTATTTAAAGGTCCCCAATGGATATTGGCCAGCAAGGTTCTGGAACCAGAAAAGAACGAATGTATTCGCTTTAGGACTCGTCAAAATCCTAATACCGAAAGATAGATCATGGAAGACAGAGGAAGGACAAGAAGTAAAACAAACTGGTCCACCCTCATCAACAGTTATGCAAGGAGACCAAAATAAAGGAAAAGAAGCGGAGCAGGGA------AACGAGTTCTCTTATTTGGGGCAAACTTCTGAAATCACTAGCAAAGCAAAAGAAATAGAAGAAGTCCAACATCCAACAGCACAACCTTCTGTAACGTCATTAACTAGGGAGGAGCAGATCCCATTGTTTCTTGCAACTAGAAATGGAATAGAAGAGATTGTGCGGGGGATAATAAAACAATATCCCCATGCTATTAAGCAGCTCAAT---------------------GGTCAGAGCATTTTGGATGTTGCCGTCATCCATCGCCAGAAAGAGATCTTCAATCTTGTGAAGCAACAGAGAATACCATTGGCTAGACTGCATCGAAATATTGATAAGAAGGGCAACACATTGCTGCACCATGTTGCAGATACGTCGCAATACAGAGGAGGAACCAAGCCTGGGCCTGCACATCAACTTCAGGATGAGTTGCAATGGTTTGAGGTAAGGGAGGTAGTTCCTTCTCATTATGTCACGCTTCGGAACGATGAAGGCAAGACTGCAGAAGAGCTCTTCATAGAGAGTCACGAGGACCAACTGAACAGTGCGCGAACGTGGATCAAGGAAACAACTCAGTCTTGTTCCACAGTAGCTGCACTTGTTGCCACTTTTGTCTTTGCTGCCGCCTATACTGTGCCTGGCGGTTCTGATGAGAATGGCAAGCCCAATCTCATCAAATCTCCTTATTTTCTGAGTTTCGCTGTCGCGGATGTTGTCTCCTTAGCATTCTCCTTGACTTCACTTACGGTGTTTCTCTCTTTGTTGACCTCTCGATTTGAG---CGAGATTTCCACATCGCTCTTCCTCGAAAACTTGCCGTTGGCTTCACCTTCCTCTTTTTATCAATGATGACGAGCATGCTATCCTTTGGCTCAACAATTTTAATACTCATTCAAGGGACAAAGTTATTTCTTCCTGTCTTGGTATTTACAATAATGCAATTCCGTCTTTACGTCTCATTTCTGGACTCTACCTACGACATTCTCAAGACAAGGAAAGATCGAACACCGTTTCTTGTCCGTTGCCTATCC------------------------------
>POPTR_0062s00270.1
---------------------------------------------------------------------------------------------------------------------------------------------------------------------------------------------------------------------------------------------------------------------------------------------------------------------------------------------------------------------------------------------------------------------------------------------------------------------------------------------------------------------------------------------------------------------------------------ATGTTCTGGAACCAGAAAAGAGCGAATGTATTCGCTTTAGGACTTGTCAAAATCCTAATACAGAAAGATACGTCATGGAAGACAGAGCGA---------------------------------------------------------------------------------------------------ATGTATTTG------------------------------------------------------------------------------------------------------------------------------------------------------------------------------------------------------------------GGTCAGAGCATTTTGGATGTTGCCGTCATCCATCGCCAGAAAAAGATCTTCAATCTTGTGAAGCAACAGAGAATACCATTGGCTAGACTGCGACGAGTTATTGATAAGAAGGGCAACACATTGCTGCACCATGTTGCAGATACGTCGCAATACAGAGGAGGAACCAAGCCTGGGCCTGCACATCAACTTCAGGATGAGTTGCAATGGTTTGAGGTAAGGGAGGTAATTCCTTCTCATTATGTCACGCTTCGGAACGATGAAGGCAAGACTGCAGAAGAGCTCTTCATAGAGAGTCACCAGGACCAACTGAACAGTGCACGAATATGGATCAAGGAAACAACTCAGTCTTGTTCCACAGTAGCTGCACTTGTTGCCACTTTTGTCTTTGCTGCGGCCTATACTATGCCTGGCGGTTCTGATGAGAATGGCAAGCCCAATCTCATCAAATCTCCTTATTTTCTGAGTTTCGCTGTCGCGGATGTTGTCTCCTTAGCATTCTCCTTGACTTCACTTACGGTGTTTCTCTCTTTGTTGACCTCTCGATTTGAG---CAAGATTTCCACATCGCTCTTCCTCGAAAACTTACCGTTGGCTTCACCTTCCTCTTTTTATCAATGATGACGAGCATGCTATCCTTTGGGTCAACAATTTTAATACTCATTCAAGGGACAAAGTTATTTCTTCCTGTCTTGGTATTTACAATAATGCAATTCCGTCTTTACGTCTCATTTCTGGACTCTACCTACGACATTCTCAAGAGATGGAAAGCTCTCGTATCGTTTCGTGTCTCTCGCCTA---------------------------------
>POPTR_0011s06210.1
------------------------------------------------------------------------------------------------------------------------------------------------------------------------------------------------------------GAAGAATTTCTAGTG------------------------------------------------------------------------------------------------------------------------------------------------------------------------------------------------------------------------------------------------------------------------------------------------------------------------------------------------------------------------------------------------------------------------------------------------------------------------------------------------------------------------------------------------------------------------------------------------------------------------------------------------------------------------------------------------------------------------------------------------------------------------------------GGGCAGAGCATTTTGGATGTGGCCGTCATGCATCGCCAGAAAGAGATCTTCAGTCTTGTGAAGCAACAGAAAATACCATTGCCTAGATTGCATCGAATTATTGATAATAAGGGCAACACATTGCTGCACCATGTTGCAGTTATGACGGAACACAGTGGAGCAACCAAGCCTGGGCCTGCACTTCAACTTCAGGAAGAGTTGCAATGGTTTGAGGTCCGCAATGTAATTCCTTCTCATTATGTCACGCTTCCGAACGATGACGGCAAGACTCCAAGAGAGCTCTTCAAGACGGAGCACGATAAACAACTGAAGAACGCACGAACATGGATCAAGGAAACAACTCAGTCTTGTTCCACAGTAGCTGCACTTGTTGCTACTGTT---------------------------------------------------CCCAACTTCATCAACTCTCCCTATTTTCTGGCTTTCACTGTCTCGGATGTTCTCTCCTTAGCAAGCTCCTTGACTTCGCTTGTGGTGTTTCTCTCTTTGTTGACTTCTCCATTTGATCAGCAAGATTTCCACATTTCTCTTCCTCGAAAACTTATTTTGGGCTTCACCTTCCTCTTCTTCGCGGTGATAACGACCATGATATCCTTCGGGGCAACAATTTTAATACTTATTCAAAAGAGTAAGCTGTTCTTTCCTGTCTTAATATTTGCAATAATGCAATTCCGTCTGTGCGTCTCATTTATGGGCTCTACATTC---------------GGGAAAGCTCTGCCGTCGTTTCTTGTCCCTTGCCTA---------------------AAAAGCTCGACT
>POPTR_0011s01060.1
---------------------------------------------------------------------------------------------------------------------------------------------------------------------------------------------------------------------------------------------------------------------------------------------------------------------------------------------------------------------------------------------------------------------------------------------------------------------------------------------------------------------------------------------------------------------------------------------------------------------------------------------------------------------------------------------------------------------------------------------------------------------------------------------------------------------------------------------------------------------------------------------------------------------------------------------------------------------------------------------------------------GGTCAGAGCATTTTGGATGTGGCCGTCATGCATCGCCAGAAAAATATCTTCAGTCTTGTGAAGCATCAGAAAGTACCATTGGCTAGACTGCATCGAGTTCTTGATAAGAAGGGCAACACATTGTTGCACCATGTTGCAGATATGGAGCATTACAGAGGAGGAACCAAGCCTGGGCCTGCACTTAAACTTCAGGAGGAGTTGCAATGGTTTGAGGTGCAAAAGGTAATTCCTTCTCATTATGTCACGCTTCGGAACGATGAAGGCAAGACTGCAGAAGAGCTCTTCAAAGAGAGTCACCAGGACCAACTGAAAAATGCACAAAAATGGATCAAGGAAACGACTCAGTCTTGTTCCACAGTAGCTGCACTTGTTGCTACTGTTGTCTTTGCTGCTGCCTATACTGTGCCCGGAGGTTCTGATAAGAATGGCACGCCCAACTTCATCAACTCTCCCTATTTTCTGGTTTTCACTGTCTCGGATGTTCTTTCCTTAGCAAGCTCCTTGACTTCGCTTGTGGTATTTCTGTCTTTGTTGACCTCTCCATTTGAA---CAAGAATTTCACATCTCTCTTCCTCGAAAACTTCTTGTTGGCTTCACCTTCCTCTTCTTTGCTGTGATAACGACCATGCTATCTTTTGGGGCCACAATCTTGATACTCATTCAGGAGAAAAAGTTGTTCCTTCCAGTCTTAGTATTTGCAATAATGCAATTCCGTCTGTACGTCTCATTTATGGGCTCTACATAC---------------GGGAAAGCTCTGCCACCGTTTCTTGTCCCTTGCTTA---------------------------------
