# Supplementary material for: Impact of recurrent gene duplication on adaptation of plant genomes
Source: BMC Plant Biol. 2014 May 31;14:151. doi: 10.1186/1471-2229-14-151 (PMC4049390; doi:10.1186/1471-2229-14-151)
Supplement: Additional file 4 — Contains the cleaned alignments of the clusters with codons under selection. [file 1471-2229-14-151-S4.zip › 4437544801233534_add4/Additional_file_4/Poptrcluster71_aligned.fasta]

>POPTR_0068s00220.1
------------------------------------------------------------------------------------------------------------------------------------------------------------------------------------------------------------------------------------------------------------------------------ATGCAGAGTGGAAGGGCTATAATTTGCCAGTCTTGTAAGACGTTCTTGGCAGGAGCATACTTCACTTGCTCTCAGTGTTTC---GATGATTCAGTTAGCACCTTTGATGTTTGTTGTGATTGTTATGGTGGTAAAAAGTTC---AGACACAACGATGGGCACATCTTCTGCGATAACTATACTTTACTACGTCAAAGCAGGAGCCCGATACAAGCGGCCCCCACCAGTAGTGATCTTCAAATAACTGGTGACGATGAGGTAAGA------------
>POPTR_0019s04390.1
------------------------------ATGGAGGAGATTCGCCGGGCTGCTGGAGCTTATTATGAGAATCTGCCCGATGAGGAGAAGAGAAATGCCAGATTTTCTTTCATGGACAAAAACAAAGACGGGAAAATTAACCTAGATGAATACGTGGAGTATCTCAAGAAAGATAACAACACGGTT------CCAAGCTTGTTTACAGCGCTGGACAAGGATGGCAATGGAACCTTGGATTTTGATGAAGCAATCGTCTTGTACTACATCATGCAGAGTGGAAGGGCTATAATTTGCCAGTCTTGTAAGACGTTCTTGGCAGGAGCATACTTCACTTGCTCTCAGTGTTTC---GATGATTCAGTTAGCACCTTTGATGTTTGTTGTGATTGTTATGGTGGTAAAAAGTTC---AGACACAACGATGGGCACATCTTCTGCGATAACTATACTTTACTTTGTCGAAGCAGGAGCGCGACACAAGCGGCCCCCACCAGTAGTGATCTTGAA------------------------GAATCATCAAAA
>POPTR_0019s04410.1
------------------------------ATGGAGGAGATTCGCCGGGCTGCTGGAGCTTATTATGAGAATCTGCCCGATGAGGAGAAGAGAAATGCCAGATTTTCTTTCATGGACAAAAACAAAGACGGGAAAATTAACCTAGATGAATACGTGGAGTATCTCAAGAAAGATAACAACACGGTT------CCAAGCTTGTTTACAGCGCTGGACAAGGACGGCAATGGAACCTTGGATTTTGATGAAGCAATCGTCTTGTACTACATCATGCAGAGTGGAAGGGCTATAATTTGCCAGTCTTGTAAGACGTTCTTGGCAGGAGCATACTTCACTTGCTCTCAGTGTTTC---GATGATTCAGTTAGCACCTTTGATGTTTGTTGTGATTGTTATGGTGGTAAAAAGTTC---AGACACAACGATGGGCACATCTTCTGCGATAACTATACTTTACTTTGTCGAAGCAGGAGCGCGACACAAGCGGCCCCCACCAGTAGTGATCTTGAA------------------------GAATCATCAAAA
>POPTR_0019s04400.1
------------------------------ATGGAGGAGATTCGCCGGGCTGCTGGAGCTTATTATGAGAATCTGCCCGATGAGGAGAAGAGAAATGCCAGATTTTCTTTCATGGACAAAAACAAAGACGGGAAAATTAACCTAGATGAATACGTGGCGTACCTCAAGAAAGATAACAACACGGTT------CCAAGCTTGTTTACAGAGCTGGACAAGGACGGCAATGGAACCTTGGATTTTGATGAAGCAATCGTCTTGTACTACATCATGCAGAGTGGAAGGGCTATAATTTGCCAGTCTTGTAAGACGTTCTTGGCAGGAGCATACTTCACTTGCTCTCAGTGTTTC---GATGATTCAGTTAGCACCTTTGATGTTTGTTGTGATTGTTATGGTGGTAAAAAGTTC---AGACACAACGATGGGCACATCTTCTGCGATAACTATACTTTACTTTGTCGAAGCAGGAGCGCGACACAAGCGGCCCCCACCAGTAGTGATCTTGAA------------------------GAATCATCAAAA
>POPTR_0257s00210.1
------------------------------ATGGAGGAGATTCGCCGGGCTGCTGGAGCTTATTACCAACATCTGCCCGAAAATAACAAGGAACTGGCCAAAAAGACTTTCATGGATAAGAACGGAGACGGGAAAATTAACCGAGATGAATACGTGGAGTATCTCAAGAAAGATAACAACACGGTTACTCTTCCAAGCTTGTTTACAGCGCTGGACAAGGACGGCAATGGAAGCTTGGATTTTAATGAAGCAATCGTCTTGTACTACATCATGCAGAGTGGAAGGGCTATAATTTGCCAGTCTTGTAAGACGTTCTTGGCAGGAGCATACTTCAGTTGCTCTGAATGTTTC---------TCAGTTAGCAGCTATGAAATTTGTTGTGAATGTTATGGTGGTAAAAAGTTC---ACACACCACGATGGTGCCATCTTCTGCGATAACTATACTTTACTTTGTCGAAGCAGGAGCGCGACACAAGCGGCCCCCACCAGTAGTGATCTTGAA------------------------GAATCATCAAAA
>POPTR_0019s04370.1
------------------------------ATGGAGGAGATTCGCCGGGCTGCTGTAGCTTATTATGAAAATCAGCCCGCGAAGAATAAGAAATTGGCCAGAAAAGCTTTCATGGATAAGAGCAGAGACGGGAAAATTAGCCTAAGTGAATACGTGGACTATCTCAAGAAAAAAAAAGCCTCAGATACTCATCAGAGCATCTTCAGCTTGCTGGACAAGGACGGCAATGGAAGCTTGGATTTTGAGGAAGCAATCGTCTTGTACTACATCATGCAGAGTGGAAGAGCTCTAATTTGCAAGTCTTGTAATACGTTCTTGGCAGGAGCATACTTCAGTTGCTCTCAATGTTTC---------TCAGTTAGCACCTATGAAATTTGTTGTGAATGTTATGGTGGTAAAAATTTC---AAACACCACGATTGTGCCATCTTCTGCGATAACTATACTTTACTACGTCAAAGCAGGAGCGCGATACAAGCGGCCCCC------------------------------------------------------
>POPTR_0019s04460.1
------ATGGAGGGGAGTCGTAAGGCTGCTATGGAGGGGATTCGCCGGGCTGCTAGAGCTTATTATGATCATCTGCCCGATGGGGAAAGGAAAAACGCCACAAAAGATTTCATGGATAAGAACAGAGACGGGAAAATTAGCCTACTTGAATACGTTGACTATCTCAAGAAAAAAAAAGCCACGAGTGTTCAACAGAGCATCTTCAGGGCGCTGGACAAGGACGACAATGGAACCTTGGATTTTGAGGAAGCAATCGTCTTGTTCTACCTCATGAAGAGTGGAAGAGCTATAATCTGCAAGGGTTGTGAGAAGTTCTTGGCAGGAGCATATTTCAGTTGCTCTCAATGTTTC---------TCAGTGAGCACCTATGAAATTTGTTGTGCTTGTTATCGTGGTAACAATTTC---ACACACCACGGTGATGCCATCTTCTGCGATAACTATACTTTACTACGTCAAAGCAGGAGCGCGATACAAGCGGCGCCC------------------------------------------------------
>POPTR_0019s04350.1
------------------------------ATGGAGCAGACTCGCCGGGCTGCTGTAGCTTATTATGAACATCTGCCCGCTAAGACTAAGAAATTGGCCAGAAAAACTTTCATGGATAAGAACGGAGACGGGCAAATTAGCCTACGTGAATACGTGGACTATCTCAAGAAAAACAAAGCCACAGATACTCATCAGAGCTTGTTTACAGCGCTGGACAAGGACGGCAATGGAAGCTTGGATTTTGAGGAAGCAATCGTCTTGTACTACATCATGCAGAGTGGAAGGGCTATAAGTTGCCAGTCTTGTAAGACGCTCTTGGCAGGAGCATACTTCAGTTGCTCTCAATGTTTC---------TCAGATAGCACCTATGAAATTTGTTGTGCTTGTTATGGTGGTAAAAATTAC---ACACACCACGGTGATGCCATCTTCTGCGATAACTATACTTTACTACGTCAAAGCAGGAGCGTGATACAAGAGGCCCCCAGAGTTGGT---CTTGCA---------------------------GCATCAAAA
>POPTR_0019s04360.1
------------------------------ATGGAGGAGATTCGCCGAGCTGCTGAAGCTTATTATAAGAATCTGTCCGAGGAGAAGAAGCGAAATGCCAGATTTTATTTCATGGACATAGACGGAGACGGGCGAATTAACCTAGATGAATACGTGGAGTATCTGAAGAAAGATAACAACACGGTTACTCATCCAAGCTTGTTTACAGCGCTGGACAAGGACGGCAATGGAAGCTTGGATTTTGAGGAAACAATCGTCTGGTACTACATCATGCAGAGTGGAAGAGCTCTATTTTGCCAGTCTTGTAATACGTTCTTGGCAGACGTATACTTCAGCTGCTTTCAATGTTTCTGT------TCACCTAGCACCTATGATCTTTGTTGTGATTGTTATGGTGGAAAAAGGTTC---ACTCACCACGATGATGCCGTCTTCTGGGATAACTATACTTTACTAAGTCAAAGCAGGAGCTTGGCACTTGAAGCTCCCAGA------------------------------------------GCGTCATCC
>POPTR_0068s00210.1
------------------------------------------------------------------------------------------------------------------------------GACGGGAAAATTAGCCTGCGTGAATACGTGGACTATCTCAAGAAAAATAACAACACGGTTACTCATCCAAGCTTGTTTACAGCGCTGGACAGGGACGGCAATGGAAGCTTGGATTTTGAGGAAACAATCGTCTTGTACTACATCATGCAGAGTGGAAGAGCTCTAATTTGCCAGTCTTGTAATACGTTCTTGGCAGACGTATACTTCAGCTGCAATCAATGTTTCTGT------TCACCTAGCACCTATGATCTT---------------------------------------------------------------------------------------------------------------------------------------------------------------------
>POPTR_0019s04450.1
------------------------------ATGGAGGAGGTTCGCCGCGCTGCTGTAGCTTATTATGAGAATCTGTCCGAGGAGAAGAAGCGAAATGCCAGATTTTCTTTCATGGACAAAAACGGAGACGGGCGAATTAATCTACATGAATACTTGGAGTATCTCAAGAAAGATAACAACACGGTTACTCATCCAAGCTTGTTTACAGCGCTGGACAAGGACGGCAATGGAAGCTTGGATTTTGAGGAAACAATCGTCTTGTACTACATCATGCAGAGTGGAAGAGCTCTAATTTGCCAGTCTTGTAATACGTTCTTGGCTGACGTATACTTCAGTTGCTCTCAATGTTTCTTC------TCAGATAGCACCTATGAAATTTGTTGTGATTGTTATGGTGGAAAAAGGTTC---ACTCACCACGCTGATGCCATCTTCTGCGATAACTATACTTTACTCAGTCAAAGCAGGAGCTTGGCAGTAAAAGCTCCCAGA------------------------------------------GCTTTTGCT
>POPTR_0068s00200.1
ATGGAT------------------------ATGGAGGGGATTCGCCAGGCTGCTGTAGCTTATTATGAACATCTGCCTGAGGAGAAGAAGAAATCGGCCGAGGACACTTTCATGGATAAGAACGGAGACGGGAAAATTAGCCTACGTGAATACCTGGGCTATCTCGCGAGCTCTAACAACGCAGTTACTCATCCGAACATCTTTAGCGCTCTGGACAAGGACAACAATGGAAACTTGGATTTTGAGGAAACAAAGGTCTTGTACTACATCTTGTTTAGCGGTAGAGCTCTACTTTGCAAGTGTTGTGGTACGTTCTTGGCAGACGTGTACTTCAGCTGCTTTCAATGTTTCTGT------TCAGCTAGCACCTATGATCTTTGTTGTGATTGTTTTGGTGGAAAAAAGTTC---AGACACCTCGATGGGCACATCTTCTGGGATAACTATACTTTACTAAGTAAAAGCAGGAGCTTGGCACTAAAAGCTCCCAGA------------------------------------------GCATCATCT
>POPTR_0019s04430.1
------------------------------ATGGAGAGGATTCGCCGGGTTGCTGTAGCTTATTATGAAAATCTGCCCGAGGAGAAGAAGCGATATGCCAGATTTATTTTCATGGACGAAAACAGAGACGGGCAAATTGACCTAGATGAATACGTGGAGTATCTCAAGAAACATAACAACACAATTACTGATCCAAGCATGTTTAGAGCGCTGGACAAGGACGGCGATGGAAGCTTGGATTTTGAGGAATCAATCACCTTGTACTACATCTTGCAGAGTGGAAGAGCTCTATTTTGCGACTGTTGTCATACGTTCTTGGCAGACGTATACTTCAGCTGCTTTCAATGTTTCTGT------TCAGCTAGCACCTATGATCTTTGTTGTGATTGTTATGGTGGAAAAAAGTTC---AATCACCACGATGATGCCATTTTCTGGGATAACTGTACTTTACTAAGTAAAAGCAGGAGCTTGGCACTAGGAGCTCCC------------------------------------------------------
>POPTR_0019s04380.1
------------------------------ATGGAGGGGATTCGCCGGGCTGCTGTAACTTATTATGAAAATCTGCCCGAGGAGAAGAAGCGATATGCCAGATTTATTTTCATGGACGAAAACAGAGACGGGCAAATTGACCTAGATGAATACGTGGAGTATCTCAAGAAAGATAACAACACAGTTACTGATCCAAGCATGTTTAGAGCGCTGGACAAGGACGGCGATGGAAGCTTGGATTTTGAGGAAACAATCACCTTGTACTACATCATGGAGAGTGGAAGAGCTCTATTTTGCAAGACTTGTAATACGTTCTTGGCAGAGGTATACTTCAGCTGCTTTCAATGTTTCTGT------TCAGCTAGCACCTATGATCTTTGTTGTGATTGTTATGGTGGAAAAAAGTTCACTGATCACCACGATGATGCCATCTTCTGCGATAACTATACTTTACTA---------------------------------------------------------------------------------------
