# Supplementary material for: Impact of recurrent gene duplication on adaptation of plant genomes
Source: BMC Plant Biol. 2014 May 31;14:151. doi: 10.1186/1471-2229-14-151 (PMC4049390; doi:10.1186/1471-2229-14-151)
Supplement: Additional file 4 — Contains the cleaned alignments of the clusters with codons under selection. [file 1471-2229-14-151-S4.zip › 4437544801233534_add4/Additional_file_4/Poptrcluster72_large_aligned.fasta]

>POPTR_0006s27700.1
------------------------------------------------------------------------------------------------------------------------------------------------------------------------------------------------------------------------------------------------------------------------------------------------------------------------------------------------------------------------------------------------------------------------------------------------------------------------------------------------------------------------------------------------------------------------------------------------------------------------------------------------------------------------------------------------------------------------------------------------------------------------------------------------------------------------------------------------------------------------------------------------------------------------------------------------------------------------------------------------------------------------------------------------------------------------------------------------------------------------------------------------------------------------------------------------------------------------------------------------------------------------------------------------------------------------------------------------------------------------------------------------------------------------------------------------------------------------------------------------------------------------------------------------------------------------------------------------------------------------------------------------------------------------------------------------------------------------------------------------------------------------------------------------------AGAATGGCAAGTCTCTCCCTCTTTTCTTGTCCT---------------------------------------------------------------------------------------------------------------------------------------------------------------------------------------------------------------------------------------------------------------------------------------------------------------------------------------------------------------------------------------------------------------------------------------------------------------------------------------------------------------------------------------------------------------------------------------------------------------------------------------------------------------------------------------------------------------------------------------------
>POPTR_0001s46370.1
------------------------------------------------------------------------------------------------------------------------------------------------------------------------------------------------------------------------------------------------------------------------------------------------------------------------------------------------------------------------------------------------------------------------------------------------------------------------------------------------------------------------------------------------------------------------------------------------------------------------------------------------------------------------------------------------------------------------------------------------------------------------------------------------------------------------------------------------------------------------------------------------------------------------------------------------------------------------------------------------------------------------------------------------------------------------------------------------------------------------------------------------------------------------------------------------------------------------------------------------------------------------------------------------------------------------------------------------------------------------------------------------------------------------------------------------------------------------------------------------------------------------------------------------------------------------------------------------------------------------------------------------------------------------------------------------------------------------------------------------------------------------------------------------------AGAATGGCAAGTCTCTCCCTCTTTTCCTGTCCT---------------------------------------------------------------------------------------------------------------------------------------------------------------------------------------------------------------------------------------------------------------------------------------------------------------------------------------------------------------------------------------------------------------------------------------------------------------------------------------------------------------------------------------------------------------------------------------------------------------------------------------------------------------------------------------------------------------------------------------------
>POPTR_0004s24000.1
---------------------------------------------------------------------------------------------------------------------------ATGAGTATGCTCATGGATGCCTGGAAAAACACACCACGTAATTGGGTAGGTGCAGATCCCTGTGGAGGCAAATGGGAAGGCATTTCATGTTACAATTCACGTGTGACTTGGATAACGTTGGCAGCTGAGGGATTGACGGGTGAGCTGCCTGGAGACATCTCCTACTTGTCAGAATTGGAGGTTCTGGATCTATCGTACAACACGGGTTTGAGCGGTACACTTCCGGCATCAATTGTGAATTTGAAGAAGCTAAAAAACTTAAAGTTGGTTGGTTGTAGTTTCTATGGCCCTATCCCTGAGTTGATAGGGTCTCTTCAGCTGCTGGAGTCTCTAGACCTGAATTCTAATAGATTCACTGGACAAATTCCACATTCAATTGGAAACCTTTCGAAACTCTTTTTGCTGGATCTATCTTATAATCAGCTCGATGGAGCCATCCCTGTCTCCAGTGGAACTACATCTGGTCTTAATATGCTAGTTAATACAAAACACTTTCATCTAGGAAGGAATCGGCTCTCAGGCACAATCCCGAAAGAACTTTTCAGATCAGACATGACTCTCATTCATAATCTCACGGGAAGCATTCCTTCTACCCTTGGACTTGTGCAGACTTTGGAGGCTATACGTTTTGAAGGGAATTCATTAACTGGACCTCTCAACAATCTTACCACTGTGAAGACGTTGATTTTGTCCAACAATAAATTTACTGGG---------------------------------------------------ATGACTGGACTTGAAGGTCAGATTCCTCCTACCCTCTTCGATCTTCCTAGTTTACAGACTTTGATTCTAAGGAACAACCAGCTCAATGGCACATTGGATATTGCAAGAAGCTCTAGCAGCCAGCTGGAAGCCATTGATATGCGAAACAATCTCATT---TTCTATTCAGAAACACCAGAACAAAGGAATAACGTGGATGTAATACTTGTGGGTAACCCAGTTTGTGAGCGTACAGAAGCAACAGAACATTACTGCACAGTTCATCAAGCCATTTCTTCGTTT------------------------CTCCTCCCCTGCACTTCAGATCAGATTTCCAGTCCCAACAGCAAATTCTCTTATCCGTACACAGGAGTACTCTTCTTCAGACCTCCATTTTTAGAGTCAAGAAACGCAACTTATTATCAACGTCCGGTAGAAGAGTCTCTGATGCGTTCCTTTAAGAACTCTAGCCTTCCTGTGGATTCAGTTTATGTAAATTGTCCAACAAATGATTCGTTGGGGAATCTTGAATCGAACGTATCTGTGTTTCCTTCGGGCCAAAATCACTTTAACACAACTACGATTTCTGAAATTGGATCTGTGCTAAACCTTCAGACTATTGAAAATCCAGATATCTTTGGACCTTCACATTTTAAGGGTGCTGCATACCCATACTTCGATGGAAAACTCACGGTATCAAACAAGTTATGGAGCACTGGAAGTATCATTGGGGCTGCGGCTGGAGGAGCCTCTTTCCTGCTAGTATACGCTTATCGTCTGAAAAAAAGAAGAGAAAGAGCAAGTGAACAGAAGAATCATTTTGCATACTTGGATTTAAAGAAAAGTGAC---------------------------------AACCTTGTTGGGTTTTGCTTTGAGAGAGGTGAACAGATGCTAATTTATGAGTTTGTTCGCAATGGTAGTCTCAGGGACAGCCTATCAGGTTTGAGCGGGATCTGGCTGGATTGGAGGAGGAGACTTAATGTGGCTCTTGGTGCAGCAAGAGGTCTTGCCTACTTGCACGAGCTTGTCAAGCCTCGTATTATCCACAGGGACGTAAAATCAGCTAACATATTACTGGATGAAAGCTTAAATGCTAAAGTTGCTGATTTTGGTCTTTCCAAGCCCATGGACAATAGTGAGCTTATTCTTGCTACCACTCAAGTTAAAGGGACAAGGGGTTATATAGATCCAGAATATCAGGAGACCCTGCTCTTGACTGAGAAGAGTGATGTCTATGGCTTTGGAGTTGTGTTGCTGGAACTAGTAAGTGGAAGAAAGCCTTTAGAGCGAGGGAAATACCTTGTAGCGGAGGTCCCTCGATCAAGCTTCATGCCAGCGTTCCACCTTAGGTTC------------------------------------------------------------------------------------------------------------------------------------------------------------------------------------------------------------------------
>POPTR_0004s24020.1
---------------------------------------------------------------------------------------------------------------------------ATGAGTATTCTCAAGGATGCCTGGGAAAACACACCACGTAATTGGGTGGGTGGAGATCCCTGTGGAGGCAAATGGGAAGGCATTTCATGTTACAATTCACGTGTGACTTCGATAACGTTGGCAGCTGTGGGATTGACGGGTGAGCTGTCTGGAGACATCTCCTACTTGTCAGAATTGGAGGTTCTGGATCTATCGTACAACACGGGGTTGAACGGTACCCTTCCACCATCAATTGTGAATTTGAAGAAGCTAAAAAACTTAAAGTTGGCTGGTTGTAGTTTCTATGGCCCTATCCCTGAGTTGATAGGGTCTCTTCAGCTGCTGGAGTCTCTAGACCTGAATTCTAATAGATTCACTGGATCAATTCCACATTCAATTGGAAACCTTTCGAAACTCATTGTGCTGGATCTATTCAATAATCTGCTTGATGGAGCCATCCTTGTCTCCAGTGGAACTACATCTGGTCTTGATATGCTAGTTAATGCAAAACACTTTCATCTAGGAAGGAATCGGTTCTCAGGCACAATCCCGAAAGAGCTTTTCAGATCAGACATGACTCTCATTCATAATCTCACGGGAAGCATTCCTTCTACCCTTGGACTGGTGCACACTTTGGAGGCTGTACGTTTTGAAGGGAATTCGTTAACTGGACCTCTCAACAATCTTACCAATGTGACGACGTTGATGTTGTCCAACAATAAATTTACTGGG---------------------------------------------------ATGACTGGACTTGAAGGTCGGATTCCTCCTACCCTCTTCTATCTTCCTAGTTTACAGACTTTGATTCTAAGGAACAACCAGCTCAGTGGCACATTGGATATTGCAACAAGCTCTAGCAGCCAACTGAAAGTCATTGATATGCGAAACAATCTCATTTCTTTCTATTCAGAAACACCAGAACGAAGGAATAACGTGGATGTAATACTTGTGGGTAACCCAGTTTGTGAGCATCCAGAAGCAACAGAAAATTACTGCACAGTTCCTCAAGCCAATTCTTCGTATACGAGGCTACCAGAGAAATGTGTTCCCCTCCACTGCATTTCAGACCAGATTTCCAGTCCCAATTGCAAATGCTCGTATCCATACAGGGGAGTACTAGTCTACAAACCTCCATTTTTAGAGTCAAGAAACTTAACTTATTATGTACATCTGGAAGAAGAGTCTCTGATGCGTTCCTTCAAGTTCCATCAACTTCCTGTGGATTCAGTTGAAGTAAATTTTCCAGCGAAGGATTCGTTTGGGTATCTTGAGTCAAATTTATCTATGTTTCCGTCGGGCCAAAATCATTTTAACACAGCTACGATTTCTGAAATTGGATTTGTGCTAACCCTTCAGACTTATGAGAATTCAGATATCTTTGGACCTACATATTTTAAGGGTTCTGCATATCCATACTTCGATGGAAAACCCACGGTCTCAAAAGAGTTATCAAGCACTGGAAGGATCATTGGGGCTGCGGCTGGAGGAGCCTCTTTCCTGCTAGTATGTGCTTATCGTCAGAAGAAGAGGAGAGAAAGAGCAAGTGAACAGAAGAATCATTTTGGT------ACTTTAAGGAACAGTAAC---------------------------------AACCTTGTTGGGTTTTGCTTTGAGAGAGGTGAACAGATGCTAATTTATGAGTTTGTTCGCAATGGTAGTCTCAGGGACAGCCTATCAGGTTTGAGCGGGATCTGGCTGGATTGGAGGAGGAGACTTAAAGTGGCTCTTGGTGCAGCAAGAGGTCTTGCCTACTTGCACGAGCTTGTCAACCCTCGTATTATCCACAGGGACGTAAAATCAGCTAACATATTACTGGATGAATCCTTAAATGCTAAAGTTGCTGACTTTGGTCTTTCCAAGCCTATGGACAATAGTGAGCTTATTCTTGCTACCACTCAAGTTAAAGGGACAATGGGTTATATAGATCCAGAATATCAGAAGACCCTGCTCTTGACTGAGAAGAGTGATGTCTATGGCTTTGGAGTTGTGTTGCTGGAACTAGTAAGTGGAAGAAAGCCTTTAGAGCGAGGGAAATACCTTGTAGCGGAGGTA---------------------------------------ATTGGTTTAGACACGAAGCCGAAAGGTCTAGATAAGATAGTGGATCTGGCAATGAAATGTGTACAAGAGAAAGGAAGTGACAAAGAGATTGAGAATATCTTGCATCTTGCTGGTTCAAACCCCAATGCTGAAGCAGAATCCACTTCAGCTAGTTTTGAGGAAGCAAGCCAGGACGAGTTTCCACCATCCTTGAAGGAAGAAGAGCTTTCATTATCT
>POPTR_0004s24060.1
ATGTGTCCCAAAGTTCTCACGTTTTTGCTGGTTGCTTCCTTTCAGATTTATACAGAGACCTATGGTGATGATTTTACAGTA------------------------------------------ATGAGTATTCTCAAGGATGCCTGGGAAAACACACCACGTAATTGGGTGGGTGCAGATCCCTGTGGAGGCAAATGGGAAGGCATTTCATGTCACAATTCACGTGTGACTTCGATAACGTTGGCAGCTGTGGGATTGACGGGTGAGCTGTCTGGAGACATCTCCTCCTTATCAGAATTGGAGTCTCTGGATCTATCGTACAACACGGGTTTGAGCGGTACACTTCCGGCATCAATTGTGAATTTGAAGAAGCTAAAAATCTTAAAGTTGGTTGGTTGTCGTTTCTCTGGTCCTATCCCTGAGTTGATAGGGTCTCTTCAGCTGCTGGAGTCTCTAGACCTGAATTCTAATAGATTCACTGGACCAATTCCACATTCAATTGGAAACCTTTCGAAACTCTTTCTGCTGGATCTATCTAATAATATGCTCGATGGAGCCATCCCTGTCTCCAGTGGAACTACATCTGGTCTTGATATGCTAGTTAATGCAAACCACTTTCATCTAGGAGGGAATCAGCTCTCAGGCACAATCCCGAAAGAGCTTTTCAGATCAAACATGACTCTCATTCATAATCTCACGGGAAGCATTCCTTCTACCCTTGGACTTGTGCACACTTTGGAGGCTGTACGTTTTGAAGGGAATTCATTAACTGGACCTCTCAACAATCTTACCACTCTGAAGACGTTGATTTTGTCCAACAATAAATTTACTGGG------------------------------------------------------------------------------------------------------------------------------------------------------------------------------------------------------------------------------------------------------------------------------------------------------------------------------------------------------------------------------------------------------------------------------------------------------------------------------------------------------------------------------------------------------------------------------------------------------------------------------------------------------------------------------------------------------------------------------------------------------------------------------------------------------------------------------------------------------------------------------------------------------------------------------------------------------------------------------------------------------------------------------------------------------------------------------------------------------------------------------------------------------------------------------------------------------------------------------------------------------------------------------------------------------------------------------------------------------------------------------------------------------------------------------------------------------------------------------------------------------------------------------------------------------------------------------------------------------------------------------------------------------------------------------------------------------------------
>POPTR_0004s24010.1
---------------------------------------------------------------------------------------------------------------------------ATGAGTATTCTCAAGGATGCCTGGGAAAACACACCACGTAATTGGGTGGGTGCAGATCCCTGTGGAGGCAAATGGGAAGGCATTTCATGTCACAATTCACGTGTGACTTCGATAACGTTGGCAGCTGTGGGATTGACGGGTGAGCTGTCTGGAGACATCTCCTCCTTATCAGAATTGGAGGTTCTGGATCTATCGGACAACACGGGGTTGAACGGTACCCTTCCACCATCAATTGTGAATTTGAAGAAGCTAAAAAACTTAAAGTTGGCTGGTTGTAGTTTCTCTGGTCCTATCCCTGAGTTGATAGGGTCTCTTCAGCTGCTGGAGTTTCTAGACCTGAATTCTAATAGATTCACTGGATCAATTCCACATTCACTTGGAAACCTTTCAAAACTCATTGTGCTGGATCTATTCAATAATCTGCTCGATGGAGCCATCCCTGTCTCCAGTGGAAATACATCTGGTCTTGATATGCTAGTTAATGCACTACACTTTCATCTAGGAGGGAATCAGCTCTCAGGCACAATCCCGAAAGAACTTTTCAGATCAGACATGACTCTCATTCATAATCTCACGGGAAGCATTCCTTCTACCCTTGGACTTGTGCACACTTTGGAGGCTGTACGTTTTGAAGGGAATTCATTAACTGGACCTCTCAACAATCTTACCACTGTGAAGACGTTGATTTTGTCCAACAATAAATTTACTGGGTTTTTACAATTTATGATTTTTCACGCTGTCAACATAGTGAAGCCTTCTTCCATGACTGGACTTGAAGGTCAGATTCCTCCTACCCTCTTCGATCTTCCTAGTTTACAGACTTTGATTCTAAGGAACAACCAGCTCAATGGCACATTGGATATTGCAAGAAGCTCTAGCAGCCAGCTGGAAGCCATTGATATGCGAAACAATCTCATT---TTCTATTCAGAAACACCAGAACAAAGGAATAACGTGGATGTAATACTTGTGGGTAACCCAGTTTGTGGGCGTACAGAAGCAACAGAACATTACTGCACAGTTCATCAAGCCATTTCTTCGTTT------------------------CTCCTCCCCTGCATTTCAGATCAGATTTCCAGTCCCAACAGCAAATTCTCTTATCCGTACACAGGAGTACTGTTCTTCAGACCTCCATTTTTAGAGTCAAGAAACGCAACTTATTATCCACGTCTGGTAGAAGAGTCTCTGATGCTTTCCTTTAAGAACTCAAGGCTTCCTGTGGATTCAGTTTATGTAAATTGTCCAACAAATGATTCGTTGGGGAATCTTGAATCGAACGTATCTGTGTTTCCTTCGGGCCAAAATCATTTTAACACAACTACAATTTCTGAAATTGGATCTGTGCTAAACCTTCAGACTATTGAAAATCCAGATATCTTTGGACCTTCACATTTTAAGGGTGCTGCATACCCATACTTCGATGGTAATTTCACATTTCATGCACAATTATGGAGCACTGGAAGTATCATTGGGGCTGCGGCTGGAGGAGCCTCTTTCCTGCTAGTATATGCTTATCGTCTGAAAAAAAGAGGAGAAAGAGCAAGTAAACATAAGAATCATTTTGGATACTTGGATTTAAAGAACACTGAC---------------------------------AACCTTGTTGGGTTTTGCTTTGAGAGAGGTGAACAGATGCTAATTTATGAGTTTGTTCGCAATGGTAGTCTCAGGGACAGCCTATCAGGTTTGAGCGGGATCTGGCTGGATTGGAGGAGGAGACTTAAAGTGGCTCTTGGTGCAGCAAGAGGTCTTGCCTACTTGCACGAGCTTGTCAACCCTCGTATTATCCACAGGGACGTAAAATCAGCTAACATATTACTGGATGAATCCTTAAATGCTAAAGTTGCTGACTTTGGTCTTTCCAAGCCCATGGACAATAGTGAGCTTATTCTTGCTACCACTCAAGTTAAAGGGACAAGGGGCTATATAGATCCAGAATATCAGGAGACCCTGCTCTTGACTGAGAAGAGTGATGTCTATGGCTTTGGAGTTGTGTTGCTGGAACTAGTAAGTGGAAGAAAGCCTTTAGAGCGAGGGAAATACCTTGTAGCGGAGGTA---------------------------------------ATTGGTTTAGACACGAAGCCGAAAGGTCTAGATAAGATACTGGATCTGGCAATGAAATGTGTACAAGAGAAAGGAAGTGACAAAGAGATTGAGAATATCTTGCATCTTGCAGGTTTAAACCCCAATGCTGAAGCAGAATCCACTTCAGCTAGTTTTGAGGAAGCAAGCCAGGACGAGTTTCCACCATCCTTGAAGGAAGAAGAGCTTTCATTATCT
>POPTR_0018s00260.1
---------------------------------------------------------------------------------ATGGAATTGTTTTTATTGTTCTGCCCAATTCCTGATGCAGTTATGAGTATTCTCAAGGATGCCTGGCAAAACACACCACGTAATTGGGTGGGTGCAGATCCCTGTGGAGGCAAATGGGAAGGCATTTCATGTTACAATTCACGTGTGACTTCGATAACGTTGGCAGCTGTGGGATTGACGGGTGAGCTGTCTGGAGACATCTCCTCCTTATCAGAATTGGAGGTTCTGGATCTATCGTACAACACGGGTTTGAGCGGTACACTTCCGGCATCAATTGTGAATTTGAAGAAGCTAAAAATCTTAAAGTTGGTTGGTTGTAGTTTCTCTGGTCCTATCCCTGAGTTGATAGGGTCTCTTCAGCTGCTGGAGTCTCTAGACCTGAATTCTAATAGATTCACTGGACCAATTCCACATTCAATTGGAAACCTTTCGAAACTCTTTCTGCTGGATCTATCTAATAATATGCTCGATGGAGCCATCCCTGTCTCCAGTGGAACTACATCTGGTCTTGATATGCTAGTTAATGCAAAACACTTTCATCTAGGAGGGAATCAGCTCTCAGGCACAATCCCGAAAGAGCTTTTCAGATCAAACATGACTCTCATTCAT---------------------------------------------------------------------------------------------------------------------------------------------------------------------------------------------------ATGACTGGACTTGAAGGTCAGATTCCTCCTACCCTCTTCGATCTTCCTAGTTTACAGACTTTGATTCTAAGGAACAACCAGCTCAATGGCACATTGGATATTGCAAGAAGCTCTAGCAGCCAGCTGGAAGCCATTGATATGCGAAACAATCTCATT---TTCTATTCAGAAACACCAGAACAAAGGAATAACGTGGATGTAATACTTGTGGGTAACCCAGTTTGTGAGCGTACAGAAGCAACAGAACATTACTGCACAGTTCATCAAGCCAATTCTTCGTTT------------------------CTCCTCCCCTGCATTTCAGATCAGATTTCCAGTCCCAACAGAAAATTCTCTTATCCGTACACAGGAGTACTATTCTTCAGACCTCCATTTTTAGAGTCAAGAAACGCAACTTCTTATCTATGTCTGGTAGAAGTGTTTCTGATGCATTCCTTTAAGAACTCTAGGCTTCCTGTGGATTCAGTTTATGTAAATTGTACAACAAATGATTCGTTGGGGTATCTTGAATCGAACGTATCTGTGTTTCCTTCGGGCCAAAATCACTTTAACACAACTACGATTTCTGAAATTGGATCTGTGCTAAACCTTCAGACAATTGAAAATCCAGATATCTTTGGACCTTCACATTTTAAGGGTGCTGCATACCCATACTTCGATGGAAAACCCACGGTATCAAACAAGTTATCAATCATTGGAAGTATCATTGGGGCTGCGGCTGGAGGAGCCTCTTTCCTGCTAGTATATGCTTATCGTCAGAAAAAAAGAAGAGAAAGAGCAAGTAAACATAAGAATCATTTTGCATACTTGGATTTAAAGAACAGTGAT---------------------------------AACCTTGTTGGGTTTTGCTTTGAGAGAGGTGAACAGATGCTAATTTATGAGTTTGTTCGCAATGGTAGTCTCAGGGACAGCCTATCAGGTTTGAGCGGGATCTGGCTGGATTGGAGGAGGAGACTTAATGTGGCTCTTGGTGCAGCAAGAGGTCTTGCCTACTTGCACGAGCTTGTCAACCCTCGTATTATCCACAGGGACGTAAAATCAGCTAACATATTACTGGATGAAAGCTTAAATGCTAAAGTTGCTGATTTTGGTCTTTCCAAGCCCATGGACAATAGTGAGCTTATTCTTGCTACCACTCAAGTTAAAGGGACAAGGGGTTATATAGATCCAGAATATCAGGAGACCCTGCTCTTGACTGAGAAGAGTGATGTCTATGGCTTTGGAGTTGTGTTGCTGGAACTAGTAAGTGGAAGAAAGCCTTTAGAGCGAGGGAAATACCTTGTAGCGGAGGTA---------------------------------------ATTGGTTTAGACACGAAGCCGGAAGGTCTAGATAAGACAGTGGATCTGGCAATGAAATGTGTACAAGAGAAAGGAAGTGACAAAGAGATTGAGAATATCTTGCATCTTGCTGGTTTAAACCCCAATGCTGAAGCAGAATCCACTTCAGCTAGTTTTGAGGAAGCAAGCCAGGACGAGTTTCCACCATCCTTGAAGGAAGAAGAGCTTTCATTATCT
