# Supplementary material for: Impact of recurrent gene duplication on adaptation of plant genomes
Source: BMC Plant Biol. 2014 May 31;14:151. doi: 10.1186/1471-2229-14-151 (PMC4049390; doi:10.1186/1471-2229-14-151)
Supplement: Additional file 4 — Contains the cleaned alignments of the clusters with codons under selection. [file 1471-2229-14-151-S4.zip › 4437544801233534_add4/Additional_file_4/Poptrcluster8_large_aligned.fasta]

>POPTR_0015s15570.1
---------TCGAAAGGAGACTGGGATTCGATGAAAACAGCTTACAAAGGATACATGATGTCTCCAATAACGGTTTTAAAAGATACTGCATTTCACTTGGCAGTGTATAGCAAAAAGGATGAACCGCTTCAAAGTCTACTTCGTATTGTT------------------------------------AGTGGAAAC------------------------------------------------CAGAATGCGTATGGAAACACAGTTCTTCATGAAGCTGTTTTTACTGGAAATATGAAAGCTGTAGAGCTCTTACTCCAGTTTACCCCTAAAGAATATGATCCTCAACTTGAGACTAAAAACGAGCTTGGGGAGACTCCATTGTATAGAGCTGCTTCATGTGGTAAGAAAGAAATAGTGGAGTATTTAGTTATAAAAATGAAGCAAATC---------AAGGGAAAGCTATTAGAAGAGCACCGCAGGTTAGATAAAGAAAAGAATAATAACTCCGAGAAAGTA---------------------------------CCGATTCTTCATGCTGCCATCGAAGGACAACACTTTGAAACTGCTCTGACGTTGCTGAAACGGGATCCATCACTTGATGATATGACGGACGAACAGGGCAGGACCTGTCTTCATCTCCTTGCTGAGATGCCTAGTGCTTTCAAGAGTGGACGTGCAATGATTAGGCTGATATACTGTTGCCTT---------------------------------------------------------------------------------------------------------------------------------------------------------------------------------------------------------------------------------------------------------------------------------------------------
>POPTR_0011s01260.1
---------ATGAATGGAAAATGGCAACACATGATTGACTACTATCAG---TATTTGTACTCTCCTGTTACGCTCTCTTTGGATACTGGATTTCATCTAGCTGTGCACAGCAACAAAGAGCAACCACTTAAAGATTTACTTGGAATCATG------------------------------------GAGGGAAGAGAA---------------------------------------------CGAAACAAATTTGGAAATACGGTTCTTCACGAGGCAACCACCTATGGGAATTATGAGGCTGTAAGACTCTTGGTA---------------------------CTAATTTCCATTACTAATAAGTACGGTGAAACCCCACTGTTTACAGCTGCTGCATTTGGTGAGGCAGAAATAGTGGAGTTTTTAATCCGTTCCAAACCCGAACAAGTGGTTTATGAAAACAACCTGTTATCAATTCACCGCCAG---------------------------------------------------------------------TCCATCCTTGGCGCTGCTATCATAGGGCAACACTTTGAAACAGCTTTACTTTTGCTAGAACTGGATGAATCGCTCCACAGCTTGAAGGACAGAAAGGGCATAACTGCTCTTCAACTTCTAGCCCAAATGCCATCTGCTTTTGAGAGTGGATTTCCCATG------CTCATCTACTGTTGTCTTCCT------GGTACTGTGGGA------------------------------------------------------------------------------------------------------------------------------------------------------------------------------------------------------------------------------------------------------------------------------
>POPTR_0062s00200.1
---------ATGAATGGAGAGTGGCAACACATGGTTGACTACTATAAG---TATTTGTTCTCTCGAGTTACTCTCTCTTTAGATACTGGATTTCATCTAGCTGTGCAAAGCAACGAAGAGCAACCACTTAAAGATTTACTTGGAATCATG------------------------------------GGGGGAAAGGAA---------------------------------------------CGAAACGAATTTGGAAATACGGTTCTTCACGAGGCAACCATCTACGGGAATTATGAGGCTGTAAAACTCTTGGTA---------------------------CTCCTTAAGGAAAAAAATAACTACGGTGAAACCCCATTGTTTACAGCTGCTGGATTTGGTGAGGCAGAAATAGTGGAGTTTTTAATAGCGTCCAAACCAGAAGAAGTGGATTGTAATGGCCGCATATTATCAATTCACCGCCAG---------------------------------------------------------------------TCCATCCTCGGCGCTGCTATCATAGGGCAACACTTTGAAACAGCTTTACTGCTGCTAGAACTGGATGAATCGCTCCACAGCTTGAAGGACAATAAGAACAGAACGGTTCTGCAACTTCTAGCCGAAATGCCAACTGGTTTTGAGAGTGGATATCCCATG------CTCATCTACAGTTGCCTTCCTCATCAC---------------------------------GCGAGTCCCAAAACTTGGAACTATTTGGCTTTCGTCACACCTTTCATGACAGCCTTCTTCGAGCTCCTGTTTCCATTTGTTTGCCCGACCTATCCTCTTAAACTGGAATATGCTCCATGCGTTATATGTCCTATCCTTCTTATGCTTGGTGAAGAGATCTCTAGTTTCTTATGGGGCCCTTTCTTGCTCCAT---------------------------------------------------------
>POPTR_0011s00990.1
TTTCTTGGAATGAATGGAGATTGGGAAAACATGGTTGATTACTATAAG---TATTTGTTCTCTCCAGTTACTCTCTCTTTAGATACTGGATTACATCTAGCTGTTCACAGCAACGATGAGCAACCACTTAAAGAATTACTTGCAATCATG------------------------------------GAGGGAAGAGAA---------------------------------------------CTAAACAAATTTGGAAATACGGTTCTTCACGAGGCAACCATCTATGGGAATTCTGAGGCTGTAAGACTATTGGTT---------------------------CTAATTTCCATTACTAATAAGTACGGTGAAACCCCATTGTTTACAGCTGCTGCATTTGGTGAGGCAGAAATAGTGGAGTTTTTAATAGCGACCAAACCAGAAGAAGTGGATTCTGATGGCCGCATATTATCAATTCACCGCCAG------------------------------------CAGTCCATCCTCCACCAGCGATCGAAGGATGGCTCCATCCTCGGCGCTGCTATCATAGGGCAACACTTTGAAACAGCTTTACTGTTGCTAGAACTGGATGAATCGCTCCACGGCTTGGAGGACAAAATGGGCAGAACGGCTCTGCAACTTCTAGCCGAAATGCCAACTGGTTTTGAGAGTGGATATCCCATG------CTCATCTACTGTTGTATGCCT---------------------------------------------------------------------------------------------------------------------------------------------------------------------------------------------------------------------------------------TGCATATTTCTTGATCGACTACCATGGACATATACAAATACATATACATATATA---
>POPTR_0011s01170.1
---------ATGAATGGAGACTGGAAAAGCATGATTGGCTACTATCAG---TTTTTGTACTCTCCTGTTACGCTCTCTTTGGATACTGGATTTCATCTAGCTGTGCACAGCAACGCAGAGCGACCACTTAAAGATTTACTTGAAATCATG------------------------------------GGGGTAGTAGAA---------------------------------------------CGAAACAAATTTGGAAATACGGTTCTTCACGAGGCAACCATCTACGGGAATTATGAGGCCGTAGTACTCTTGGTA---------------------------CTGATTTCCATTCTAAACGATTTCGGTGAAACCCCATTGTTTACAGCTGCTGCATTTGGTGAGGCAAAAATAGTGGAGTATTTAATAGAGACCAGACCAGAAAAAGTGGATTGTAATGGCCGCATATTATCAATTCACCGCCAG------------------------------------CGGTCCATCCTCCGCCAGCGATCGAAGGATGGCTCCATCCTCGGCGCTGCTATCATAGGGCAACACTTTGAAACAGCTTTACTGTTGCTAGAACTGGATGAATCGCTCCACGACTTGGAGGACAAAATGGGCAGAACGGCCCTGCAACTTCTAGCCGAAATGCCAACTGGTTTTGAGAGTGGATATCCTATG------CTCATCTACTGTTGCCTTCCTCATCAC---------------------------------------------------------------------------------------------------------------------------------------------------------------------------------------------------------------------------------------------------------------------------------------GGA
>POPTR_0011s01180.1
---------ATGAATGGAGATTGGCAACAAATGATTGGCTACTATCAG---TATTTGTCCTCTCCAGTTACTTTCTCTTTCGATACTGGATTTCATCTAGCTGTTCACAGCAACGACGAGCAACCACTTAAAGATTTACTTGAAATCGTG------------------------------------AAGGAAAAAGAA---------------------------------------------ACAAACAAATTCGGAAATACGGTTCTTCACGAGGCAACCATCTATGGCAATTATGAGGCTGTAAGACTCTTGGTA---------------------------CTCCTTAAGGAAAAAAATAGCTGCGGTGAAACCCCACTGTTTACAGCTGCTGCATCTGGTGAGGCAGAAATAGTAAAGTTTTTAATCCGTTCCAAACAAGAACAAGTGGATGATAAACACCGCCTGTTATCAATTCACCGCCAG---------------------------------------------------------------------TCCATCCTTGGCGCTGCTATTTTAGGGCATGACTTTGAAACAGCTTTACTTTTGCTAGAACTGGATGTATCGCTCCACAGCTTGAAGGACAAAAAAGGCATAACTGCTCTTCAACTTCTAGCCCACATGCCATCTGCTTTTGAGAGTGGATTTCCCATG------CTCATATACTGTTGTATGCCT------------------------------------------------------------------------------------------------------------------------------------------------------------------------------------------------------------------------------------------------------------------------------------------------
>POPTR_0011s01050.1
---------ATGAGTGGAAATTGGAAAAGCATGCTTGACCATTATCAG---GATGTGCCCTTCCCAGTTACGCTCTCTGCGGATACTGCACTTCATTTAGCTGTGTACAGCAAACAAAAGCAACCACTTAAAGATTTACTTGAAATCGTGAAGTATATACCTGATGAGACAGAATTCCTTGTACCTGATGAGACAGAACTTGTACCTGACGAGACAGAACCCCTTGTAACTACAGAGTCTGAGAAAAACAAATTTGGAAATACGGCTCTTCACGAGGCAACCATCTACGGGAATTATGAGGCTGCAAGGCTCTTGGTA---------------------------CTCCTTAAGGAAAAAAATAACTACGGTGAAACCCCATTGTTTACAGCTGCTGGATTTGCTGAGACAAAAATAGTGGAGTTTTTAATCACATCCAAACCAGAAAAAGTGGATAATAAGTGCCGCCTATCGTTAATTCACCGCCAG---------------------------------------------------------------------TCCATCATTAGCTCTGCTATCAGAGGGCAACACATTGAAACAGCTTTACTGTTGCTAGAACTGGATGACTCGCTCCACAAGTTGAAGGACAAAGACGGCGTAACTGCTCTTCAACTTCTAGCCCAAATGCCAACCGCTTTTGAGAGTGGATTTCCCATG------CTCATCTACTGCTGCCTTCCTCACCAC------------AGGCCGAGAGGGAGGGAAGAT---------------------------------------------------------------------------------------------------------------------------------------------------------------------------------------------------------------------------------------------------------
>POPTR_0011s01010.1
---------ATGAGTGGAAATTGGAAAAGCATGCTTCACCATTATCGG---CATGTGCCCTTCCCAGTTACGCTCTCTGAGGATACTGCACTTCATTTGGCTGTGTACAGCAAACAAGAGCAACCACTTAAAGATTTACTTGAAATCGTG------------------------------------AATGATATGGAACTTGTACCTAATGAGACAGAATCCCTTGTAACT------------AAAAACAAATTTGGAAATACGGTTCTTCACGAGGCAACCATCTACGGGAATTATGAGGCTGCAAAGCTCATGGTA---------------------------CTCCTTAAGGAAAAAAATAACTACGGTGAAACCCCATTGTTTACAGCTGCTGGATTTGCTGAGACAGAAATAGTGGAGTTTTTAATCACATCCAAACCAGAAAAAGTCGATGATAAGTGCCGCCTGTTATCAATTCACCGCAAG---------------------------------------------------------------------TCCATCCTTAGCGCTGCTATCAGAGGGCAACACTTTGAAACAGCTTTACTGTTGCTAGAACTGGATGACTCGCTTCACAAGTTGAAGGACAAAGACGGCGTAGCTGCTCTTCAACTTCTAGCCCAAATGCCAACCGCTTTTGAGAGTGGATTTCCCATG------CTCATCTACTGCTGTATGCCT---------------------------------GAGCGG---------------------------------------------------------------------------------------------------------------------------------------------------------------------------------------------------------------------------------------------------------
