# Supplementary material for: Impact of recurrent gene duplication on adaptation of plant genomes
Source: BMC Plant Biol. 2014 May 31;14:151. doi: 10.1186/1471-2229-14-151 (PMC4049390; doi:10.1186/1471-2229-14-151)
Supplement: Additional file 4 — Contains the cleaned alignments of the clusters with codons under selection. [file 1471-2229-14-151-S4.zip › 4437544801233534_add4/Additional_file_4/Poptrcluster81_large_aligned.fasta]

>POPTR_0006s00940.1
---------------------------------------------------------------------------------------ATGAAGAAAGCGGAGCTGGTGCTTGTACCTTCCCCAGGTATTGGCCACCTTGCTTCAATGATGGAGTTAGCAAAACTCCTTGTTGATCGTGATGACAGAGTTTCCATCACTGTTATCATCATTAGGCTAGCTTTAGACTCCAAAATCAGCAGG---TACACTGAGTCACTCACTGCTTCTTCCAAATCCACTCGTATCCAATTCATTGACCTACCTAGTGATAAAACCAACACATCAAATGATCATCCCTCTAAGTTTGTCACTTCTTTGATTGAAAGCGAGAAACCCCATGTCAAAGAATTTGTTTCCAAGCTCATAACTCAGTCAGAGTTAAACCCTAAGCCCCCTCGATTTGCATGCTTTGTTCTTGACATGTTTTGTACAGGAATGATTGATGTGGCCAATGAATTTGGTGTCCCCTCTTACATTTACTTCACATCAAGTGCTGCTTTTCTTGGTTTCCAGTTTCATATGCAGGATCTTCATGATAAGCAGGAAGTGGACCTTACTGAGTTAAAGGACGTGGATGCTGAGTTTGAAATACCGACTTTGGTGAACCCACTTCCTGTTAAGGTTTTCCCTTCGGTCATGCTTAGCAAAGACACACTTCCTGTTGTTCTTTACCATGTAAGAAGGTTTAGAGAAGCTAAGGGTATTATTCTCAATACATTTGAAGAGGTGGAATTACATGCTGTTAAGTGTCTTTCT------GGTGAAAACCCTGCTGTTTATCCAGTAGGACCGATTTTGAATCTCAAGGGTGAT---GTCCATGATGTGGGTTCAGAT---GGAAGCAACAGCTATAGGATCATGCTATGGCTTGATGATCAGCCTCCGTCCTCGGTGGTGTTCCTCTGTTTCGGGAGCATGGGAAGTTTCAGCGTGGATCAAGTGAAAGAGATCGCGTGGGCACTAGAACATAGTGGACATCGATTCTTGTGGTCCTTGCGCAAACCTCCATCAGAGGGAAAGATCGAT---TTAGTTGATCATGCATATCAGCAAGAAGTCTTTCCAGATGGATTCTTGGATCGAACAGCGAAGATTGGAAAGGTTATTGGATGGGCACCACAAGTGGATGTCTTGGCTCATCCTTCCATCAAAGAATTTATATCACATTGTGGATGGAATTCTATACTAGAGAGTGTATGGTTTGGTGTTCCCCTTGCTACATGGCCGATGTATGCAGAACAACAATTTAATGCTTTTGAAGTAGTGGTTGAGTTGGGATTGGCAGTGGAAATCAAAATGGATTATAGAAGAGAGTTTTTGATTGGCAATGAAACAATT------TTGGGTGCTAAGGAAATTGAGAGAGGAATAAAAAGTGGCATGGAGCATGATGGCCATAAATTGAAAAGGCTGAAAGAATTGAGTGAAAAGAGTAGAAAAGCTATGATGGAAGGTGGATCTTCATCCTCCTCATTGAGTCGTTTGATTAAAGATATGATCATTGCTGGA---------------------------------------------------------------------------GTGCCACGAAACAAT
>POPTR_0016s01870.1
---------------------------------------------------------------------------------------ATGAAGAAAGCTGAGCTGGTCTTCATACCAACACCAGGTATAAGCCACCTCGTATCCACAGTAGAGGTAGCAAAGCTTCTTGTAGACCGTGATGAGAGGCTTTCAATCACCTTCCTCATCATGAAACTACGTTCTGACCCCAAGATTGATAGG---TTTATAAATTCAGTGAGTACAGCCTGTAAT------CGTATCCGGTTCATTGACTTGCCTAAAGATGAGCCTGATCCA------AACCAACCCAGGAAGTTTCTCTTTTCTTTGATTGAAGCCCAGAAACCCCATGTCACAGAAGAAGTCTGTAAGCTTGTGAGTCAGTCGGAGTCAAGCCCTGACTCGCCTTCTCTTGCTGGGTTTGTTCTTGATATGTTTTGTACATCTATGATAGATGTGGCCAATGAATTTGGTGTTCCATCATATATTTTCCTTACGTCAGGTGCAGCTTTTCTTGGCCTTCAATTTTATGTTCAGGCTCTTCACGATGACCGGAAAGTTGACCCTACTGAGTACAAGGGCTCGGATGTTGAGTTGGTCATGCCGTGTTTGGCAAATCCTCTTCCAGCGAAGGTCTTGCCTTCTGTTATGCTTAACAAAGAGTGGCTGCCAAATATGCTCAGTCAAGCTAGAAGGTTTAGAGAAACTAAGGGTATTATAATAAACACATTTGAAGAGCTGGAATCTCATGCGATCAACTCCTTTTCT------GGTAATAGCCCTCCGGTATATCCAGTGGGTCCCATTTTAAACCTTAATAGAGATGGTGATCGTGAGGAGGAGTCTGATAAACGCAAA------------ATCAAGCAATGGCTTGATGATCAGCCCCTGTCCTCAGTAGTGTATCTATGCTTCGGCAGCATGGGGAGTTTCGGTGTGGATCAGGTGAAGGAAATCGCATGTGGGCTAGAGCAGAGCGGCCACCGATTCTTGTGGTCTCTACGTCAGCCACCACCGAAAGGTAAGATAGAA---CCAAGCGATTACACTAATCCTCGGGAGGTCTTACCTGAAGGATTTTTGGATCGGACGGCTAACATTGGAAAAATAATTGGTTGGGCCCCACAGACAGATATTTTGGCCCATCCATCCGTACGAGGTTTTGTCTCCCACTGTGGATGGAACTCTATATTGGAAAGCATATGGTTTGGCGTTCCAATTGCCGCGTGGCCATTATATGCAGAGCAACAACTGAATGCCTTTCAAATAATTGTTGAGCTCGGATTGGGAGTGGAGATTAAAATGGATTATAGAAGAGAGTTTATCTCGGATGGTAATGAA---AATGTCATTAGTGCCGGGGAGATCGAGAGAGGAGTGAGGTGTTTAATGGAGCTTTGCGATGAGAAGAGGGAGAGGTTGAAGGAGATGAGTGGAAAGGGCAAGAAGGCTTTGGAGAACGGTGGATCCTCGTTCACTTGGTTAGGCCGTTTCATTCAAGATTCGATA---------------------------------------------------------------------------------------------------
>POPTR_0016s01860.1
---------------------------------------------------------------------------------------ATGAAGAAAGCTGAGCTGGTCTTCATACCAACACCAGGTATAAGCCACCTCGTATCCACAGTAGAGGTAGCAAAGCTTCTTGTAGACCGTGATGAGAGGCTTTCAATCACCTTCCTCATCATGAAACTACGTTCTGACCCCAAGATTGATAGG---TTTATAAATTCAGTGAGTACAGCCTAT---------------------------------------GAGCCTGATCCA------AACCAACCTAGGAAGTTTCTCTTTTCTTTGATTGAATCCCAGAAACCCCATGTCAAAGAAGAAGTCTTTAAGCTTGTGAGTCAGTCTGAGTCAAGCCCTGACTCGCCTTCTCTTGCTGGGTTTGTTCTTGATATGTTTTGTACATCTATGATAGATGTGGCCAATGAATTTGGTGTTCCCTCATATATTTTCCTTACGTCAGGTGCAGCTTTTCTTGGCCTTCAATTTTATGTTCAGGCTCTTCACGATGAGCAGAAAGTTGACCCTACTGAGTTCAAGGGCTCGGATGCTGAGTTGGTCATGCCGTGTTTGGCAAATCCTCTTCCAGCTAAGGTCTTGCCTTCTGTTATGCTTAACAAAGAGTGGCTGCCAAATATGCTCAGTCAAGCTAGAAGGTTTAGAGAAAGTAAGGGTATTATAATAAACACATTTGAAGAGCTGGAATCTCATGCGATCGACTCCTTTTCT------GGTAATAGCCCTCCGGTATATCCAGTGGGTCCCATTTTAAACCTTAATAGAGATGGTGATTGTGACGAGGAGTCTGATAAATACAAA------------ATCAAGCAATGGCTCGATGATCAGCCTCTATCCTCGGTAGTGTATCTATGCTTCGGAAGCATGGGGAGTTTCGGTGCGGATCAAGTGAAGGAAATTGCTTGTGCGCTAGAGCAGAGCGGCCATCGATTCTTGTGGTCTCTACGTAAACCACCACAGAAAGGTAAGATGGAA---CCAAGCGATTACACTAATCCTCGGGATGCCTTACCTGAAGGATTTTTGGATCGGACGGCTAACAGTGGAAAAGTAATTGGATGGGCTCCACAGACAGATATTTTGGCCCATCCATCTGTAGGAGGGTTTGTATCGCACTGTGGATGGAACTCTATATTGGAAAGCATATGGTTTGGCGTTCCAATTGCCGCGTGGCCATTATATGCAGAGCAACAACTTAATGCTTTTCAAATAATTGTGGAGTTAGGGTTGGGAGTGGAGATTAAAATGGATTATAGAAAGGACTTGTACTCGGATGGTAATGAA---AATGTCATTAGTGCCGGGGAGATCGAGAGAGGAGTGAGGTGTTTAATGGAGCTTTGCGATGAGAAGAGGGAGAGGTTGAAGGAGATGAGTGGAAAGGGCAAGAAGGCTTTGGAGAACGGTGGATCCTCGTTCACTTGGTTAGGTCGTTTCATTCAAGATACGGTG---------------------------------------------------------------------------------------------------
>POPTR_0016s01810.1
---------------------------------------------------------------------------------------ATGAAGAAAGCTGAGCTGGTCTTCATACCAACACCAGGTATAAGCCACCTCCTATCCACAGTAGAGGTAGCAAAGCTTCTTGTAGACCGTGATGAGAGGCTTTCAATCACTTTCCTCATCATGAAACTAAGTTCTGACCCCAAGATTGATAGG---TTTATAAATTCAGTGAGTACAGCCTGTAAT------CGTATCCGCTTCATTGACTTGCCTAAAGATGAGCCTGATCCA------AACCAACCCAACATGTTCTTCTTTTCTTTGATTGAAGCCCAGAAACACCATGTCAAAGATGAAGTCTCTAAGCTTGTGTGTCAGTCCGAGTCAAGCCCTGACTCGCCTACACTTTCTGGGTTTGTTCTCGATATGTTTTGTACACCAATGATAGATGTGGCGAATGAATTTGGTGTTCCCTCATATATTTTCCTTACGTCAGGTGCAGCTTCTCTTGGCCTTCAATTTTATGTTCAGGCTCTTCACGATGAGCAGAAAGTTGACCCTACTGAGTTCAAGGGCTCGGATGCTGAGTTGGTCATGCCGTGTTTGGCAAATCCTCTTCCAGCAAAGGTCTTGCCTTCTCCTATGCTTAACAAAGAGCGGCTGCCATTTTTCCTCGGTCTAGCTAGAAGGTTTAGAGAAACTAAGGGTATTATAATAAACACATTTGAAGAGCTCGAATCTCATGCGATCGACTCCTTTTCT------GGTAATACCCCTCCGGTATACCCAGTGGGTCCCGTCTTAAACCTTAATAGAGATGGTGATCGTGATGAGGAGTCTGATAAACGCAAA------------ATCAAGCAATGGCTTGATGATCAGCCCCTATCCTCAGTGGTGTATCTATGCTTCGGGAGCATGGGGAGTTTCGGAGTGGATCAGGTGAAGGAAATTGCATGTGGGCTAGAGCAGAGTGGGCATCGATTCTTGTGGTCTCTACGTAAACCACCACCGAAAGGCAAGATGGAACTTCCAAGCGATTACAGTAATCCTCGGGATGTCTTACCTGAAGGGTTTTTTGATCGGACGGCTAACATTGGAAAAATAATTGGATGGGCTCCACAGACAGATATTTTGGCCCATCCTTCCGTAGGAGGGTTTGTATCGCACTGTGGATGGAACTCTATATTGGAAAGCATATGGTTTGGCGTTCCAATTGCCGCGTGGCCATTATATGCAGAGCAACAATTTAATGCTTTTATGTTAATTGTTGAGTTAGGGTTTGGAGTGGAGATTAAAATGGATTATAAAAGCGAATTTCACTCGGATGGTAATGAA---AATGTCATTAGTGCCGGGGAAATAGAGAGAGGAGTAAGGTGT------------------------------------------------------------------------------------------------------------------------------------------------------------------------------------------------------------------------------
>POPTR_0016s01850.1
---------------------------------------------------------------------------------------ATGAAGAAAGCTGAGCTGGTCTTCATACCAACAACAGGTATAAGCCACCTCCTATCCTCAGTAGAGGTAGCAAAGCTTCTTGTAGACCGTGATGAGAGGCTTTCAATCACCTTCCTCATCATGAAACTAAGTTCTGACCCCAAGATTGATAGG---TTTATAAATTCAGTGAGTACAGCCTGTAAT------CGTATCCGGTTCATTGACTTGCCTAAAGATGAGCCTGATCCA------AACCAACCCAGGAAGTTTCTCTTTTCTTTGATTGAAGCCCAGAAACCCCATGTCAAAGAAGAAGTCTTTAAGCTTGTGAGTCAGTCTGAGTCAAGCCCTCACTCGCCTTCTCTTGCTGGGTTTGTTCTTGATATGTTTTGTACATCTATGATAGATGTGGCCAATGAATTTGGTGTTCCATCATATATTTTCCTTACGTCAGGTGCAGCTTGTCTTGGCCTTCAATTTTATGTTCAGGCTCTTCACGATGAGCAGAAAGTTGACCCTACTGAGTTCAAGGGCTCGGATGCTGAGTTGGTCATGCCGTGTTTGGCAAATCCTCTTCCAGCTAAGGTCTTGCCTTTTTTTATGCTTGACAAAGAGTGGCTGCCACTTTTCGTCGGTCTAGCTAGAAGGTTTAGAGAAAGTAAGGGTATTATAATAAACACATTTGAAGAGCTGGAATCTCATGCGATTGACTCCTTTTCTGCCAAGGGTAATACCCCTCCGGTATATCCAGTGGGTCCCATTTTAAACCTTAATAGAGATGCTGATTGTGACGAGGAGTCTGATAAATACAAA------------ATCAAGCAATGGCTCGATGAGCAGCCTCTATCCTCGGTAGTGTATCTATGCTTCGGAAGCATGGGGAGTTTCGGTGCGGATCAAGTGAAGGAAATTGCTTGCGGGCTAGAGCAGAGTGGGCATCGATTCTTGTGGTCTCTACGTAAACCACCACCGAAAGGCGAGATGGAACTTCCAAGCGATTACACTGATCCTCGGGATGTCTTACCTGAAGGGTTTTTGGATCGGACGACTAACATTGGAAAAATAATTGGATGGGCCCCACAAACAGATATTTTGGCCCATCCATCTGTAGGAGGGTTTGTTTCGCACTGTGGATGGAACTCTGTATTGGAAAGCATATGGTTTGGCGTTCCAATTGCCACATGGCCATTACATGCAGAGCAACAACTTAATGCTTTTATGTTAATTGTTGAGCTCGGATTGCGAGTGGAAATTAAAATGGATTATAGAAGAGAATTTAACTGGGATGGTAGTGAA---AATGTCATTAGTGCCGGGGAGATCGAGAGAGGAGTAAGGTGTTTAATGGAGCTTTGCGATGAGAAGAGGGAGAAGTTGAAGGAGATGAGTGGAAAGAGCAGGAAGGCTTTGGAGAAC---------------------------------------------------------ACAATATTGGGTTCCGCTGCCCTGGCAAACCCAAGCCAGACCCAACCTCTTTTTTGGCACTTTTTGGAAGTGTTT---------------
>POPTR_0545s00230.1
---------------------------------------------------------------------------------------ATGAAGAAAGCTGAGCTGGTCTTCATACCAACAACAGGTATAAGCCACCTCCTATCCTCAGTAGAGGTAGCAAAGCTTCTTGTAGACCGTGATGAGAGGCTTTCAATCACCTTCCTCATCATGAAACTAAGTTCTGACCCCAAGATTGATAGG---TTTATAAATTCAGTGAGTACAGCCTGTAAT------CGTATCCGGTTCATTGACTTGCCTAAAGATGAGCCTGATCCA------AACCAACCCAGGAAGTTTCTCTTTTCTTTGATTGAAGCCCAGAAACCCCATGTCAAAGAAGAAGTCTTTAAGCTTGTGAGTCAGTCTGAGTCAAGCCCTCACTCGCCTTCTCTTGCTGGGTTTGTTCTTGATATGTTTTGTACATCTATGATAGATGTGGCCAATGAATTTGGTGTTCCATCATATATTTTCCTTACGTCAGGTGCAGCTTGTCTTGGCCTTCAATTTTATGTTCAGGCTCTTCACGATGAGCAGAAAGTTGACCCTACTGAGTTCAAGGGCTCGGATGCTGAGTTGGTCATGCCGTGTTTGGCAAATCCTCTTCCAGCTAAGGTCTTGCCTTTTTTTATGCTTGACAAAGAGTGGCTGCCACTTTTCGTCGGTCTAGCTAGAAGGTTTAGAGAAAGTAAGGGTATTATAATAAACACATTTGAAGAGCTGGAATCTCATGCGATTGACTCCTTTTCTGCCAAGGGTAATACCCCTCCGGTATATCCAGTGGGTCCCATTTTAAACCTTAATAGAGATGCTGATTGTGACGAGGAGTCTGATAAATACAAA------------ATCAAGCAATGGCTCGATGAGCAGCCTCTATCCTCGGTAGTGTATCTATGCTTCGGAAGCATGGGGAGTTTCGGTGCGGATCAAGTGAAGGAAATTGCTTGCGGGCTAGAGCAGAGTGGGCATCGATTCTTGTGGTCTCTACGTAAACCACCACCGAAAGGCGAGATGGAACTTCCAAGCGATTACACTGATCCTCGGGATGTCTTACCTGAA------------------------------------------------------------------------------------------------------------------------------------------------------------------------------------------------------------------------------------------------------------------------------------------------------------------------------------------------------------------------------------------------------------------------------------------------------------------------------------------------------------------------------------------------------
>POPTR_0016s01880.1
---------------------------------------------------------------------------------------ATGAAGAAAGCTGAGCTAGTCTTCATACCGACACCAGTTATAAGCCACCTTGTATCCACAGTGGAGGTAGCGAAGCTTCTTGTAGACCGTGATGAGAGGCTTTCAATCACCTTCCTCATTATGAAACTGTGCTCTTCCTCCAAGATTGATAGC---TTCATAGATTCAGTGAGGACAGCCAGTAAT------CGTATCAGGTTCATTGACTTGCCTCAAGATGAGCCTGGTCCA------AACCAACCCAACAAAACTTTCTTTTCTTTGAGTGAAACCCAGAAACCCCACGTCAAAGAAGAAGTCTCTAAGCTAGTGAGTCAGTCCGAGTCAAGCCCTGACACGCCTACACTTGCTGGGTTTGTTCTTGATATGTTTTGTACATCTCTGATAGATGTGGCCAATGAATTTGGTGTTCCCTCATATATCTTCCTTACGTCAGGTGCAGCTTATCTTGGTCTTGTGTTTTATATTCAGGCTCTTCATGGTGAGCAGAGAGTCGACCCTCTCGAGTTCAAGGACTCGGAAGCTGAAGTGGTCATGCCTTGTTTGGCGAATCCATTTCCAGCCAGGGTCCTACCTTCTTTTTTGCTTAACAAAGAGTGGCTGGGTTCTGTCCTCGCTCAAGCTAGAAGGTTCAGGGAAAGTAAGGGTATTATAGTAAACACATTTGAAGAGCTGGAATCTCATGCGATCAACTCCTTTTCT------GGTAATACCCTTCCTGTGTATCCAGTGGGTCCCATTCTGAACCTTAGTAGAGATGGTCACCGTGATGTGGAGTCTGATGAATTCAAA------------ATCAAGCAATGGCTTGATGATCAGCCTCTATCCTCAGTGGTGTATATATGCTTCGGGAGCATGGGAAGTTTCGGTGTGGATCAGGTGAAGGAAATCGCATGTGGGCTGGAGCAGAGTGGCCACCGATTCTTGTGGTCTCTACGTCAGCCACCACCGAAAGGCAAGATAGAA---CCAAGCGATTACACTAATCCTCAGGGCGTCTTACCTGAAGGGTTTTTGGATCGGACGGCTAACACAGGAAAAATAATTGGATGGGCCCCGCAGACAGATATTTTGGCCCATCCATCTGTAGGAGGGTTTGTATCGCACTGTGGATGGAACTCTATATTGGAAAGCATATGGTTTGGCGTTCCAATTGCCGCGTGGCCATTATATGCAGAGCAACAACTGAATGCCTTTCAAATAATTGTTGAGCTCGGATTGGGAGTGGAGATTAAAATGGATTATAGAAAAGAACTGAAGTCGGATGGTAATGAAATTAATGTCATTAGTGCCGGGGAGATCGAGAGAGGAGTAAGGTGTTTAATGGAGCTTTGCGATGAGAAGAGGGAGAGGTTGAAGGAGATGAGTGGAAAGGGTAGGAAGGCTTTGGAGAACGGTGGATCCTCGTTCACTTGGTTAGGTCGTTTCATTCAAGATTCGGTG---------------------------------------------------------------------------------------------------
>POPTR_0016s01890.1
---------------------------------------------------------------------------------------ATGAAGAAAGCTGAGCTAGTCTTCATACCAGCACCTGGTATAAGCCACCTTATGTCCACAGTAGAGGTAGCAAAGCTGCTTCTAGACCGTGATGAGAGGCTTTCAATCACCTTCCTCATCATGAGCCTAAGTTATGACTCAAAGACTGCTTGC---TATATTGATTCATTGAGTGCAACCTGCAAT------CGTATCCGGTTCATTAAGTTGCCTGAAGATGAGCCTGAACCC------AAC---------ACGTTTCTCTTTTCTTTGATTGGAACCCAGAAACGCCATGTCAAAGAAGAAGTCTCTAAGCTAGTGAGTCAGTCCGAGTCAAGCCCTGACTCGCCTACACTTGCTGGGTTTGTTCTTGATTTTTTTTGTACATCAATGATAGACGTGGCCAATGAATTTGGTGTTCCCTCTTATATTTTCTTGACGACAGGTGCAGCTTATCTTGGCCTGCAGTTTTATATTCAGGCTCTTCATGATGAGCAGAGAGTTGACGCTACTCAGTTCAAGGACTCGAATGCTGAGTTGGTCATGCCTTGTTTGGCGTACCCGCTCCCTGCTAAGGCCCTGCCTTCTGCTGCACTCAACAAAGAGTGGCTGCCTGCTTTCCTTGATCAAGCAAGAAGGTTTAGGGAAACTAAGGGTATTATAGTAAACACATTTGAAGAGTTGGAATCTCATGCGATCAACTCGTTTTCT------GGTAATACCCCTCCCGTGTATCCAGTGGGTCCCATTTTGAACCTTAATAGAGATGGCGATCATGATGTGGAGTCTGATAAACGCAAA------------ATCAAGCAATGGCTTGATGATCAGCCCCTATCCTCAGTAGTGTATCTATGCTTCGGGAGCATGGGGAGTTTCGGAGTGGATCAGGTGAAGGAAATTGCATGTGGGCTAGAGCAGAGTGGGCATCGATTCTTGTGGTCTCTACGTAAACCACAACCGAAGGGTAAGATGGAA---CCGAGCGATTACACTAATACTCAAGATGTCTTGCCCGAAGGGTTTTTGGATCGGACGGCTAAGATTGGAAAAATAATTGGATGGGGCCCACAGATCGATATTTTATCCCATCCATCTGTAGGAGGGTTCGTATCACACTGTGGATGGAACTCTATATTGGAAAGCATATGGTTTGGCGTTCCAATTGCCGCGTGGCCATTACAGGCAGAGCAACAACTTAATGCTTTTAAAATAATTGTGGAGTTAGGGTTCGGAGTGGAGATTAAAATGGATTACAGAAGAGAATTTTTCTATGATGATAATGAA---AATATTATTAGTGCTGGGGAAATAGAGAGAGGAATAAGGTGTTTGATGGAGCTTGGCAGGGAGAAGGTGGAGAGGTTGAAGGAAATGAGTGAAAAGAGTAGGAAGGCTTTGATGGAAGGTGGATCTTCATACACTTGGCTAGGGCAATTGATTCATGAAATGGTG---------------------------------------------------------------------------------------------------
>POPTR_0006s00900.1
ATGCAATGCAAAGCTCAAACCCAGACGTCTCTCACAGCCACAAACAAAAGTAGTATTGTTTGCAAACTCATTGAAGCCTACTGCAAAATGAAGAACGCTGAGCTAGTCTTCATTCCAGCACCAATTATAGGTCACTTTGTATCCGCAGTAGAGGTAGCCAAGCTCCTTTTAGAACGTGATGAGAGGCTTTCAATCACCTTCCTCGTCATGAAATCAAGTTTAAGCACCAAGATTGCTCGTAGCTACAATGATTCAGTGATTGCAGCCTGCGGT------CGTATCCGGTTCATTCACTTGCCTGAAGTTGAGCTTGATCCA------AACCTACCCAGCAGGTTTTTCATTTCTTTGATTGAAGCCCAAAAACCTCATGTCAAAGAAGAAGTCTCTAAGCTTGTGATTGAGTCCGAGTCAAGCCCTGACTCGCCTCGAATTGCTGGGTTTGTTCTTGATATGTTTTCTACATCAATCATAGATGTGGCCAATGAATTTGGTGTTCCCTCTTATATTTTCTTTACATCTGCAGCAGCTTTTCTTGGTACTACGTTCTATATTCAGGCTCTCCATGATGAGCAGAAAGTTGACCCTACCGAGTTCAAGAACTCGGATGTTGAATTGGCCATGCCGTGTTTGGCGAGTCCCTTTCCAGCAAAGGTTTTACCATCTTCGGTACTTGGCAAAGATTTCCTGCCTCTTTTTCTTCGCCTGTTTAGAAGGTTGAGAGAAGCCAAGGGAATTATGGTAAATACATTTTACGAGTTGGAATCTCATGCGATCAACTCATTCTCT------GGTAATTATCCTCCTGTTTATCCAGTTGGTCCCCTTTTGAACCTCAATGGCCAT---GAGCATGATGTGGTGTCAGATATTAGAAAAGATATTCACAGGATCATGCAATGGCTTGACCATCAGCCTTCATCTTCTGTAGTCTACCTGTGTTTTGGGAGTATGGGAAGTTTCGGTGTGGAGCAAGTGAAAGAGATCGCATGTGGATTGGAGCAAAGTGGACACCGATTCTTATGGTCTCTACGTCAACCTCCACCAAATGGCAAGATGGAA---CCGAGTGATTATGTGAATCCTGCAGAAGTCTTGCCTGAAGGGTTCTTAGATCGAACATCCGAGATCGGAAAAATAATAGGATGGGCCCCACAGGTAGATATCTTGGCTCACCCATCTATAGGAGGATTTGTATCGCATTGTGGGTGGAATTCTACACTGGAAAGCATATGGTTTGATGTTCCAATTGCTACATGGCCAATGCATGCTGAGCAGCAATTTAATGCTTTCCTAATGATTGTTGAATTCGGCTTAGCAATAGAAATTCAAATGAATTATAGAAAAGAATTTAATATGGATGCTTGTGAAATT------GTTAGTGCCGAGGAAATAGAGAAAGGAATAAGGTGTTTAATGGAGATTGATATTAAGAAAAAGGAGAAGTTGAAGGAAATAAGCGAAAAGAGTAGGAAAGCTTTGATGAAAGATGGATCCTCATACACTTGGTTAGATCGTGTGGTTCAAGATATGATA---------------------------------------------------------------------------------------------------
>POPTR_0006s00890.1
---------------------------------------------------------------------------------------------------------------------------------------------------------------------------------------------------------------------------------------------------------------------------------------------------------------------------------------------------------------------------------------------------------------------------------------------------------------------------------------------------------------------------------------------------------------------------------------------------------------------------------------------------ATGCCGTGTTTGGCGAGTCCCTTTCCAGCAAAGGTTTTACCATCTTTGGTACTTGGCAAAGATTTGCTGCCTCTTTTTCTTCGCTTGTTTAGAAGGTTCAGAGAAGCCAAGGGAATTATGGTAAATACATTTTACGAGCTGGAATCTCATGCGATCAACTCTTTCTCT------GGTAATTATCCTCCTGTTTATCCAGTTGGTCCCATTTTGAACCTCAATGGCCAT---GAACATGATGTGGTGTCAGAT---AGAAAAGATACTCACAGGATCATGCAATGGCTTGACCATCAGCCTTCATCTTCTGTAGTCTACCTGTGTTTTGGGAGTATGGGAAGTTTCGGTGTGGAGCAAGTGAAAGAGATCGCATGTGGATTGGAGCAAAGTGGACACCGATTCTTATGGTCTCTACGTCAACCTCCACCAAATGGCAAGATGGAA---CCGAGTGATTATGTGAATCCTGCAGAAGTCTTGCCTGAAGGGTTCTTGGATCGAACATCCGAGATCGGAAAAATAATAGGATGGGCCCCACAGGTGGATATCTTGGCTCACCCATCTATAGGAGGATTTGTATCGCATTGTGGGTGGAATTCTATGCTGGAAAGCATCTGGTTTGATGTTCCAATTGCTACATGGCCATTGTATGCTGAGCAGCAATTTAATGCTTTCCTAATGATTGTTGAATTCGGCTTAGCAATAGAAATTCAAGTGAATTATAGA------------ATGGATGATTGTGAAATT------GTTAGGGCTGAGGAAATAGAGAAAAGAATAAGGGGTTTAATGGAGTTTGATATCAAGAAAAGGGAGAAGTTGAAGGAAATAAGCGAAAATAGTAGGAAGGCTTTGATGAAAGATGGATCCTCGTACACTTGGTTAGGTCGTCTGATTCAAGATATGATA---------------------------------------------------------------------------------------------------
