# Supplementary material for: Impact of recurrent gene duplication on adaptation of plant genomes
Source: BMC Plant Biol. 2014 May 31;14:151. doi: 10.1186/1471-2229-14-151 (PMC4049390; doi:10.1186/1471-2229-14-151)
Supplement: Additional file 4 — Contains the cleaned alignments of the clusters with codons under selection. [file 1471-2229-14-151-S4.zip › 4437544801233534_add4/Additional_file_4/Poptrcluster92_aligned.fasta]

>POPTR_0009s15700.1
ATGGTATCTGTCTACACTGGCCTAATCGCTTTC---------------------------------------------------------------------------------------------------------------------------------------------------------------------------------------------------------------ATCTGTGAAGATGTCAATGAGATGAGATGCATTATGGCTAACACCATGTTCAATTTATATCGTGGCGGACTTCAAGAGGTTGGGAAGCGTCTTGAAGTAATATTAACAAAAGATGAGATTGCTTATCATAGGGGTGTTGAGGATGCT---------------------------------------------------------------------
>POPTR_0001s07770.1
------------------------------------------------------------------------------------------------------------------------------------------------------------------------------------------------------------------------------------------------ATCTATGAAGGCGTTAATGAGATGAGATGTATTATAGCCAACACTACATTTAATTTGTGTTGTGATGGACTTCAAAAGGTTGGGGAGCGTCTTGAATTAACATTAGCAGAAGATGAGGTTGCTTATCGTAGGAGTGTTAGGGTTGTT---------------------------------------------------------------------
>POPTR_0018s05180.1
------------------------------------------------------------------------------------------------------------------------------------------------------------------------------------------------------------------------------------------------ATCCGTGAAGGTGTCGATGAGATAAGATGTATTGTGGCCAACATCACGCTTAATTTATATTGTGGTGGACTTCAA---------GAACATCTTGAAGTGGCATTACCGGAAGATAAGACTGCTTATCATGGGAGTGTTAGGGATGCT---------------ACCCGTCCACAAGCATTT------TTACAAATTTGTAGAGTTGGGGTGATGCTC
>POPTR_0005s18270.1
---------------------------------ATGGCTAATCAAGAGATAAATGAAGGGAAGCGGAGATGTAAAGATGATTATGGTGGTAGTAGTGATGTTTGTGGTTATGGTGGCTTTTTCATTGAGAGGTTCATTCATTACTTGGTATGGGAGGCTTGGAAAGCAGCA---------------------------------------------------------------------ATCCATGAAGGTGTCGATGAGATGAGATGGATTGTGGCCAACACTACGCTCAATTTATACAGCGGTGGACTTCAAGAGGTTAGGGGGTGTCTTGAAGTGACATTAACGGAAGATGAGATTGCTTATCGTGAGAGTGTTAAGGATGTT---------------------------------------------------------------------
>POPTR_0016s10160.1
------------------------------------------------------------------------------------------------------------------------------------------------------------------------------------------------------------------------------------------------ATCCATGAAGGTGTTAGAGAGATGGGACGTATTATACCCAACATTACACTCAATTTATATTGTGGTTGTCTTCAAAAGGTTGGGGAGCATCTTGAAGCAGCATTATTGGAAGATGAGATTGCTTATCGTGGGAGTGTTGAAGATGCTGGACCATCCACGAGC------------------------------------------------------
>POPTR_0006s26670.1
------------------------------------------------------------------------------------------------------------------------------------------------------------------------------------------------------------------------------------------------ATTCATAAAGGCATCAATGAGATGAGACGTATTGTGGTCAACACTCCACTCAATTTATATCATGGTGGACTTCAAGAGGTTGGGGAGCGTCTTGAAGTGACGTTAACAGAAGATGAAATTATTTATTGTGGGAATATTAGGGATGTT---------------------------------------------------------------------
>POPTR_0019s05850.1
---------------------------------------------------------------------------------------------------------------------------------------------------------------------------TGGTATATGTCTATTACAAGATTAATTACTTGGTATAGGAAGCTTGGAAAGCAACAACAACTATTCGCTATTCGTGAAGGTGTCAATGAGATTGGACTTACTGTGGTCAACACTTCGCTCAATTTATATCGTGATGGATTTCAAGAGGTTGGGAAGTGTCTTGAAACAACACCAGCGAAAGATGAGATTGCTTACTGTGAGAGTGTTGAGGATGTT---------------------------------CTAGGT------------------------------
