# Supplementary material for: Impact of recurrent gene duplication on adaptation of plant genomes
Source: BMC Plant Biol. 2014 May 31;14:151. doi: 10.1186/1471-2229-14-151 (PMC4049390; doi:10.1186/1471-2229-14-151)
Supplement: Additional file 4 — Contains the cleaned alignments of the clusters with codons under selection. [file 1471-2229-14-151-S4.zip › 4437544801233534_add4/Additional_file_4/Poptrcluster97_large_aligned.fasta]

>POPTR_0017s00240.1
---------------------------------------------------------------------------------------------------------------------------------------------------------------------------------------------------------------------------------------------------------------------------------------------------------------------------------------------------------------------------------------------------------------------------------------------------------------------------------------------------------------------------------------------------------------------------------------------------------------------------------------------------------------------------------------------------------------------------------------------------------------------------------------------------------------------------------------------------------------------------------------------------------------------------------------------------------------------------------------------------------------------------------------------GTGAAGAAATTACACAACTGTCGAATCCTCGAGGAGCAATTCGTGTTAGAATTGAAGACACTTGGTTCATCGAGGCATGTCAACATACCTCAACTTTTGGGATTTTCAATGACA---TCAAAACATTGGCTTCTGGTTTACAAATACATGCCAAATGGTAACCTTTATGATTGGCTACATCCAATG---GGCCAGGCAAAGATTATGGAATGGACTGTGAGGTTTAAAGTTGCAATCGGGTTAGCAAGAGGGTTGGCATGGCTTCATCAGGACTGCAGTACTATCCGAGTTTTCCATCTTAACATAAGCTCAAAGTGCATCTTACTTGATCAGGATTTCGAGCCAAAGTTGTCGAATTTTGGGGAGGCGATAATCGTAAATCCAACTAACACTTCCTCTGTGAATGGTGACTTTTGGGATACAGCATTTGCTAAGGAAGATGTGTATGGATTTGGAGTTGTGCTCCTTGAGCTGATTACGGGGGTGGATTCTAGCAGAATGACTGATTCCTCGAACAGTCTTCTTAATGAATGGATTAGTCATCTTTTGACTAGTTCTAAGATTTATGATGCCATTGATAAGTCTCTGGTTGGGCAAGGATTTGATGATGAGATATTTCAG---------------------GTTGCATGCCAATGTGTTGATTCCATTCCACCAACAATGCATCAAGTGTACAAAGACATAAGAGCAATGAGGGAGAGACGCCAAATTGATGATTCAGAGATTCTAGTGCAGCAGCATGAAATTTACCCTCCCAGCTCAGGCAAATCTGTTGAGATTGAAATGGCA---------------------------------------------------------
>POPTR_0017s00730.1
------------------------------------------------------------------------------------------------------------------------------------------------------------------------------------------------------------------------------------------------------------------------------------------------------------------------------------------------------------------------------------------------------------------------------------------------------------------------------------------------------------------------------------------------------------------------------------------------------------------------------------------------------------------------------------------------------------------------------------------------------------------------------------------------------------------------------------------------------------------------------------------------------------------------------------------------------------------------------------------------------------------------------------------------------------------------------------TTTGTG---------------------------------------------------------------------------------------------------------------------------------------------------------------------------------------------------------------------------------------------------------------------------------------------------------------------------------GCATTAATCGTAAATCCAACTAACACTTCCCCTTTGAATGGTGAGTTTTGGGATACAGCATTTGCTATGGAAGATGTGTATGGATTTGGAGTTGTGCTCCTTGAGCTGATTACGGGGGTGGATTCTAGCAGAATGACTGGTTCCTCGAACAGTCTTCTTAATGAATGGATTAGTCATCTTTTGACTAGTTCTAAGATCTATGATGCCATTGATAAGTCTCTGGTTGGGCAAGGATTTGATGATGAGATATTTCAG---------------------GTTGCATGCCACTGTGTTGATTCCATTCCACCAACAATGCATCAAGTGTACAAAGACATAAGAGCAATGAGGGAGAGAGGCCAAATTGATGATTCAGAGATTCTAGTGCAGCAGCATGAAATTTACCCTCCCAGCTCTGGCAAATCTGTCGAGATTGAAATGGCA---------------------------------------------------------
>POPTR_0017s03800.1
------------------AGTCAGAACAGAGCTCATTCAGTA------------------GTAAGTAGTGCAACTGAGCCTGATGTTTATTGCTTGAAATCTGTTAAAGATTCCTTGGAAGACCCTTACAATCATTTC---TTCGCCAATCAGACTGAGGGTTTCATCTGTAGGTTTGCGGGAGTCGACTGCTGGAAGCCTGAGGAGAGCAGAGTCTTAAATCTAGCACTGTCTAACATGGGGCTCAAGGGCCAGTTCCCTCCTGGCATCGAAAACTGCACAAGCTTAACTGGTTTGGACCTTCCAAGAAATGAGCTTCAGGGGCCGATTCCATCTGACATCTCTAAAAGGCTACCATACATCACTAACCTTGACCTATCCTTCAACAACTTTTCTGGTGAAATCCCATCAAGTATTGCCAATTTATCCTTCTTAAATGTTCTACATAACCAACTAATAGGAAATCAAGTTGGCCTTCTCCAACGACTCAGGAACTTCAGTGTGGCGGGTCCAGTGCCAGAATTT---------------------------------------------------------------------------------------------------------------------------------------------------------------------------------------------------------------------------------------------------------------------------------------------------------------------------------------------------------------------------------------------------------------------CAAAACAATGTCATCGGGCAGGGGAAGATTGGGATGCTGTACAAAGCAGCGTTGCCTAGTGGTTATCTCTTTGCAGTGAAGAAATTACACAACTGTCGAATCCTCGAGGAGCAATTCGTGTTAGAATTGAAGACACTTGGTTCATTGAGGCATGTCAACATACTTCAACTTTCGGGATTTTCAATCACA---TCAAAACATTGGCTTCTGGTTTTCAAATACATGCCAAATGGTAACCTTTATGATTGGCTACATCCAATG---GGTCAGGCAAAGATTATGGAATGGACTGTGAGGTTTAAAGTTGCAATCGGGTTAGCAAGAGGCTTGGCATGGCTTCATCAGGACTGCAGTACTATCCGAGTTTTCCATCTTAACATAAGCTCAAAGTGCATCTTACTTGATCAGGATTTCGAGCCAAAGTTGTCGAATTTTGGGGAGGCGATAATCGCAAATCCAACAAACACTTCCCCTTTGAATGGTGAGTTTTGGGATACAGCATTTGCTATGGAAGATGTGTATGGATTTGGAGTTGTGCTCCTTGAGCTGATTACGGGGGTGGATTCTAGCAGAATGACTGGTTCCTCGAACAGTCTTCTTAATGAATGGATTAGTCATCTTTTGACTAGTTCTAAGATCTATGATGCCATTGATAAGTCTCTGGTTGGGCAAGGATTTGATGATGAGATATTTCAG---------------------GTTGCATGCCACTGTGTTGATTCCATTCCACCAACAATGCATCAATTGTACAAAGACATAAGAGCAATGACGGAGAGACGCCAAATTGATGATTCAGAGATTCTAGTGCAGCAGCATGAAATTTACCCTCCCAGCTCAGGCAAATCTGTTGAGATTGAAATGGCA---------------------------------------------------------
>POPTR_1276s00200.1
---------------------------------------------------------------------------------------------------------------------------------------------TTCAACAACAAAACAGCAGGTTTCATCTGTAGATTTATGGGCGTCGACTGCTGGCATCCTGATGAGAACAGAGTCTTAAACATCAGACTCTCTGACCTGGGGCTCAAGGGCCAGTTCCCTCTTGGATTGGATAAGTGTACGAGCGTAAGTGGTTTGGACCTTTCACATAATGAGCTTCAGGGACCGATTCCAGCTGACATCTCTAAAAGGCTACTATTCATCACTAACCTTGACCTATCCTTCAACAACTTTTCTGGTGAAATCCCATCAAGTATTGCCAATTTATCTTTCTTAAACTATCTCAACAACAAGCTAACAGGTCAACAAATTGGCCAGCTCGATCGGATCAAGGTCTTTACTGTTACTGGGCCAGTGCCAAATTTTATACATAATATTCCAGCAGACAGCTTTGCGAACAACGAAGGACTCTGTGGGAAGCCTTTGAATGGCTGCTCAATTCATCAAATGAAGTTTGATTACTCATTCAAAAGTGGTTTT---------------------------------------------------------------------------------------------------------------------------------------------------------------------------------------------------------------------------ATTTCCATGTTGGAGAAGAGGGTTACAAGAATGAGCTACGCAGATCTTAATGATGCCACCGATAATTTCAGCGAGAACAATGTCATCGGACAGGGAAAGATGGGGATGCTGTACAAGGCATCATTGCCTAATGGTTATGTCCTTGCAGTGAAGAAGTTGCATGACTCTCAGTTCCTTGAAGAACAATTTATATCAGAGTTGAAGATACTTGGTTCATTGAGACATATCAACGTACTTCCACTGTTGGGGTTTTGCGTTGAG---TCAAACCAAAGGTTTCTGGTTTACAATTATATGCCAAATGGTAACCTTTATGATTGGCTACATCCCATGGAAGGTCGGGAAAAAGCTATGGAATGGGGTGTGAGGGTTAAAGTCGCCGTCGGATTAGCAAGAGGCTTGGCATGGCTTCATCAGAACTGT---ACCGTCAAAATAATCCATCTTGACATTAGCTCAAAATGCATATTACTTGATCAGAACTTCCAGCCCAAGTTATCAAATTTTGGAGAGGCAATGCTCATGAGTTCGACCTGCGCTTCCTCCGTAAATAGTGAGTTTTGGGAGATGGCATTTGTGAAGGAAGATGTGCATGGATTTGGAGTTGTGCTTCTTGAAATGATTACTGGGGTGGATCCTAGCAACATGACTGGTTCCTCAAACAATGTTCTTAATGAATGGATTGGTCATCTTTCGAGCAGTTCGGATTTTCATGGCGCGATAGATAAGTCTCTGATCGGGCAAGGATTTGACGCTGAGATCATTCAG---------------------GTTGCATGTACCTGTGTTGATCCCATTCCACCGATAATGGTTCAAGTGTACGAAGACATAAAAGCAATAAGGGACAGA------------------------------------------------------------------------------------------CCAGAAATTTTACAGTGGTTGATA------------------------------
>POPTR_0017s00200.1
---------------------------------------------------------------------------------------------------------------------------------------------TTCAACAACAAAACAGAAGGTTTCATCTGTAGATTTATGGGAGTCGACTGCTGGCATCCTGATGAGAACAGAGTCTTAAACATCAGACTCTCTGACCTGGGGCTCAAGGGCCAGTTCCCTCTTGGATTGGATAAGTGTACGAGCGTAAGTGGTTTGGACCTTTCACATAATGAGCTTCAGGGACCGATTCCAGCTGACATCTCTAAAAGGCTACCATTCATCACTAACCTTGACCTATCCTTCAACAACTTTTCTGGTGAAATCCCATCAAGTATTGCCAATTTATCTTTCTTAAACGATCTCAACAACAAGCTAACAGGTCAACAAATTGGCCAGCTCGATCGGATCAAGGTCTTTACTGTTACTGGGCCAGTGCCAAATTTTATACATAATATTCCACCAGACAGCTTTGCGAACAACGAAGGACTCTGTGGGAAGCCTTTGAATGGCTGCTCAATTCATCAAATGAATTTT---------------------------------------------------------------------------------------------------------------------------------------------------------------------------------------------------------------------------------------------------ATTTCCATGTTGGAGAAGAGGGTCACAAGAATGAGCTACGCAGATCTTAATGATGCCACCGATAATTTCAGCGAGAACAATGTCATCGGACAGGGAAAGATGGGGATGCTGTACAAGGCATCATTGCCTAATGGTTATGTCCTTGCAGTGAAGAAGTTGCATGACTATCAGTTCCTTGAAGAACAATTTATATCAGAGTTGAAGATACTTGGTTCATTGAGACATATCAACGTACTTCCACTGTTGGGGTTTTGCGTTGAG---TCAAACCAAAGGTTTCTGGTTTACAATTATATGCCAAATGGTAACCTTTATGATTGGCTACATCCCATGGAAGGTCGGGAAAAAGCTATGGAATGGGGTGTGAGGGTTAAAGTCGCCGTCGGATTAGCAAGAGGCTTGGCATGGCTTCATCAGAACTGT---ACCGTCAAAATAATCCATCTTGACATTAGCTCAAAATGCATATTACTTGATCAGAACTTCCAGCCCAAGTTATCAAATTTTGGAGAGGCAATGCTCATGAGTTCGACCTGCGCTTCCTCCGTAAATAGTGAGTTTTGGGAGATGGCATTTGTGAAGGAAGATGTGCATGGATTTGGAGTTGTGCTTCTTGAGATGATTACTGGGGTGGATCCTAGCAACATGACTGGTTCCTCAAACAATGTTCTTAATGAATGGATTGGTCATCTTTCGAGCAGTTCGGATTTTCATGGCGCGATAGATAAGTCTCTGATCGGGCAAGGATTTGACGCTGAGATCATTCAG---------------------GTTGCATGTACCTGTGTTGATCCCATTCCACCCCGA------------------------------------------------------------------------------------------------------------------------------------------------------------------------------------------
>POPTR_0017s00230.1
------------------------------------------------------------------------------------------------------------------------------------------------------------------------------------------------------------------------------------------------------------------------------------------------------------------------------------------------------------------------------------------------------------------------------------------------------------AACAACAACCTAACAGGTCATGAAATTGGCCTTCTCGATCGGATCAAGATCTTTACTGTTACTGGGCCAGTGCCAAATTTTTTACGA------------------------------------CTCTGTGGGAAGCCTTTGGAAAGCTGCTCAATTCATCAAATGAAGTTTGATTACTCATTCAAAAGTGGTTTTGTGATTGGTTATATAGTTTTTTCAACTGTACCATGG---------------------------------------------------------------AGGAAGCATAAGATAACAGATGATGATCAAGCAGGCAGCTCCCCAACAAGAGGT------------------------------------------------------------------ATTTCCATGTTGGAGAAGAGGGTTACAAGAATGAGCTACGCAGATCTTAATGATGCCACCGATAATTTCAGTGAGAACAATGTCATCGGACAGGGAATGATGGGGATGCTGTACAAGGCATCATTGCCTAATGGTTATGTCGTTGCAGTGAAGAAGTTGCATGACTCTCAGTTCCTTGAAGAACAATTTATATCCGAGTTGAAGATACATGGTTCATTGAGACATATC---------------------------ATTAAC---TCAAACCAAAGGTTTCTGGTTTACAATTATATGCCAAATGGTAACCTTTATGATTGGCTACATCCCATGGAAGGTCAGGAAAAAGCTATGGAATGGGGTGTGAGGGTTAAAGTCGCCGTCGGATTAGCAAGAGGCTTGGCATGGCTTCATCAGAACTGT---ACCGTCAAAATAATCCATCTTGACATTAGCTCAAAATGCATATTACTTGATCAGAACTTCCAGCCCAAGTTATCAAATTTTGGAGAGGCAATGCTCATGAGTTCGACCTGCGCTTCCTCCGTAAATAGTGAGTTTTGGGAGATGGCATTTGTGAAGGAAGATGTGCATGGATTTGGAGTTGTGCTTCTTGAGATGATTACTGGGGTGGATCCTAGCAACATGACTGGTTCCTCAAACAATGTTCTTAATGAATGGATTGGTCATCTTTCGAGCAGTTCGGATTTTCATGGCGCGATAGATAAGTCTCTGATCGGGCAAGGA---------------------ACGCTGAGATCATTCAGCTGC------------------------------CCGATAATGGTTCAAGTGTACGAAGACATAAAAGCAATAAGGGACAGA------------------------------------------------------------------------------------------------------------------GATCTTTTGGCTCAAGACGGTCAAATTAAG
>POPTR_1157s00200.1
------------------------------------------------------------------------------------------------------------------------------------------------------------------------------------------------------------------------------------------------------------------------------------------------------------------------------------------------------------------------------------------------------------------------------ATTGCCAATTTATCTTTCTTAAACGATCTCAACAACAATCTAGCAGGTCATCAAATTGGCCAGCTTGATCGGATGAAGGTCTTTACTGTTACTGGGCCAGTGCCAGTTTTTACACATAATATTCCAGCAGACAGCTTTGCGAACAACACAGGACTCTGTGGGAAGCCTTTGGATAGCTGCTCAATTCATCAAATGAAGTTTTTTTACTCATTCAAAAGTGGTTTT---------------------------------------------------------------------------------------------------------------------------------------------------------------------------------------GTGATTGATTTCCCATGTTGGAGAAGAGGG---------------------------GTTACAAGAATGAGCTACGCAGATCTTAATGATGCCACCGATAATTTCAGTGAGAACAATGTCATCGGACAGGGAAAGATGGGGATGCTATACAAGGCATCATTGCCTAATGGTTACGTCCTTGCAGTGAAGAAGTTACATGACTCTCAGTTCCTTGAAGAACAGTTTATATCCGAGTTGAAGATACTTGGTTCATTGAGACATATCAACGTACTTCCACTGTTGGGGTTTTGCGTTGAG---TCAAACCAAAGGTTTCTGGTTTACAAATATATGCCAAATGGTAACCTTTATGATTGGCTACATCCCATGGAAGGTCAGGAAAAAACTATGGAATGGGGTGTGAGGGTTAAAGTCGCCGTCGGATTAGCAAGAGGCTTGGCATGGCTTCATCAGAACTGT---ACCGTCAAAATAATCCATCTTGACATTAGCTCAAAATGCATATTACTTGATCAGAACTTCCAGCCCAAGGTATCAAATTTTGGAGAGGCAATGCTCATGAGTTCGACCTGCGCTTCCTCCGTAAATAGTGAGTTTTGGGAGATGGCATTTGTGAAGGAAGATGTGCATGGATTTGGAGTTGTTCTTCTTGAGATGATTACTGGGGTGGATCCTAGCAACATGACTGGTTCCTCAAACAATATTCTTAATGAATGGAATGGTCATCTTTCGAGC------------------------------------------------------------------------------------------------------------------------------------------------------------------------------------------------------------------------------------------------------------------------------------------------------------------------
>POPTR_0017s03650.1
------------------------------------------TTGTTAGCTACTTTCACCGTAACTAGTGCTACTGACACTGACATTTATTGCTTGAAATCTATTAGGGATTCTATGATAGACCCTAATAATTACTTAAGCTTCACCAACAAGACAGAAGGTTTCATCTGTAGATTTATGGGAGTCGACTGCTGGCATCCTGATGAGAGCAGAGTCGTAAACATCAGACTCTCTGGCATGGGGCTCAAGGGCCAGTTCCCTCTTGGATTGCAGAACTGCACAAGCTTAACTGGTTTGGACCTTTCACATAATGAGCTCCAGGGACCGATTCCATCTCACATCTCTAGAAGGCTACCATACATCACTAACCTTGACCTATCCTTCAACAACTTTTCTGGTGAAATCCCATCAGGTATTGCCAATTTATCTTTCTTAAACGATCTCAACAACAATCTAGCAGGTCATCAAATTGGCCAGCTTGATCGGATGAAGGTCTTTACTGTTACTGGGCCAGTGCCAGTTTTTACACATAATATTCCAGCAGACAGCTTTGCGAACAACACAGGACTCTGTGGGAAGCCTTTGGATAGCTGCTCAATTCATCAAATGAAGTTTTTTTACTCATTCAAAAGTGGTTTT---------------------------------------------------------------------------------------------------------------------------------------------------------------------------------------GTGATT---------------------GGTTATATAATTTCCATGTTGGAGAAGAGGGTTACAAGAATGAGCTACGCAGATCTTAATGATGCCACCGATAATTTCAGTGAGAACAATGTCATCGGACAGGGAAAGATGGGGATGCTATACAAGGCATCATTGCCTAATGGTTACGTCCTTGCAGTGAAGAAGTTACATGACTCTCAGTTCCTTGAAGAACAGTTTATATCCGAGTTGAAGATACTTGGTTCATTGAGACATATCAACGTACTTCCACTGTTGGGGTTTTGCGTTGAG---TCAAACCAAAGGTTTCTGGTTTACAAATATATGCCAAATGGTAACCTTTATGATTGGCTACATCCCATGGAAGGTCAGGAAAAAACTATGGAATGG---------------------------------------------------------------------------------------------------------------------------------------GTGAGTGAT------------------------------------------------------------------------------------------GGATTTGGAGTTGTGCTTCTTGAGATGATTACTGGGGTGGATCCTAGCAACATGACTGCTTCCTCAAACAATGTTCTTAATGAATGGATTGGTCATCTTTCGAGCAGTTCGGATTTTCATGGCGCGGTAGATAAGTCTCTGATCGGGCAAGGATTTGACGCTGAGATCATTCAG---------------------GTTGCATAT---------------------CCGATAATGGTTCAAGTGTACGAAGACATAAAAGCAATAAGGGATAGAGACCTAGTAGATGATTCATCGATGCTAACGCAACCT---GAAATTTGCCCTGCTACTTCA---AAATCTGTGGAGATTGAAATGGCAGAA------------------------------------------------------
>POPTR_0017s03710.1
------------------------------------------TTGTTAGCTACTTTCACCGTAACTAGTGCTACTGAGACTGATCTTTCTTGCTTGAAATCTATTAAGGATTCTATGATAGACCCTAATAATTACTTAAACTTCAACAACAATACAGAAGGTTTCATCTGTAGATTTATGGGAGTCGACTGCTGGCATCCTGGTGAGAACAGAGTCTTAAACGTCAGACTCTCTGACCTGGGGCTCATGGGCCAGTTCCCTCTAGGATTTGAGAACTGTACGAGCTTAACAGGCTTGGACCTTTCAGATAATAAACTCCAGGGACCAATTCCATCTGACATCTGTAAGAGGTTACCACAGCTCACAAATCTTGATCTATCCTTCAACAGCTTCTCTGGTGAAATCCCATCAAGCATTGCTGATTGCCATTATCTAAATGATCTCAACAACGATCTAGCAGGTCATCAAATTGGCCAGCTTGATCGGATGAAGGTCTTTACTGTTACTGGGCCAGTGCCAGTTTTTACACATGATATTCCAGCAGACAGCTTTGCGAACAACACAGCACTCTGTGGGAAGCCTTTGAAAAGCTGCTCAAGTCATCAAATGAAGGTTGATTACTCATTCAAAAGTGGTTTTGTGATTGGTTATATAGTTTTTTCAACTGTACCATGGGTGTATATTGGGGAGAGGAAAAAAAAAATCACAATATCAGAAATGATGATGTTGATGGTGAAGAGGAAGCATAAGATAACAGATGATGATCAAGCAGGCAGCTCCCCAACAAGAGGT------------------------------------------------------------------ATTTCCATGTTGGAGAAGAGGGTTACAAGAATGAGCTACGCAGATCTTAATGATGCCACCGATAATTTCAGTGAGAACAATGTCATCGGACAGGGAATGATGGGGATGCTGTACAAGGCATCATTGCCTAATGGTTATGTCGTTGCAGTGAAGAAGTTGCATGACTCTCAGTTCCTTGAAGAACAATTTATATCCGAGTTGAAGATACATGGTTCATTGAGACATATCAACGTACTTCCACTGTTGGGGTTTTGCGTTGAG---TCAAACCAAAGGTTTCTGGTTTACAAATATATGCCAAATGGTAACCTTTATGATTGGCTACATTCCATGGAAGGTCAGGAAAAAGCTATGGAATGGGGTGTGAGGGTTAAAGTCGCCGTCGGATTAGCAAGAGGCTTGGCATGGCTTCATCAGAACTGT---ACCGTCAAAATAATCCATCTTGACATTAGCTCAAAATGCATATTACTTGATCAGAACTTCCAGCCCAAGTTATCAAATTTTGGAGAGGCAATGCTCATGAGTTCGACCTGCGCTTCCTCCGTAAATAGTGAGTTTTGGGAGATGGCATTTGTGAAGGAAGATGTGCATGGATTTGGAGTTGTGCTTCTTGAGATGATTACTGGGGTGGATCCTAGCAACATGACTGGTTCCTCAAACAATGTTCTTAATGAATGGATTGGTCATCTTTTGAGCAGTTCGGATTTTCATGGCGCGATAGACAAGTCTCTGATCGGGCAAGGATTTGACGCTGAGATCGTTCAG---------------------GTTGCATGTACCTGTGTTGATCCCATTCCACCGATAATGCTTCAAGTGTCCGAAGACATAAAAGCAATAAGGGATAGAGACCTAGTAGATGATTCATCGATGCTAATGCAACCT---GAAATTTGCCCTGCTACTTCA---AAATCTGTTGAGATTGAAATGACAGAA------------------------------------------------------
>POPTR_0017s00700.1
------------------------------------------------------------------------------------------------------------------------------------------------------------------------------------------------------------------------------------------------------------------------------------------------------------------------------------------------------------------------------------------------------------------------------------------------------------AACAACAACCTAACAGGTCATGAAATTGGCCTTCTCGATCGGATCAAGATCTTTACTGTTACTGGGCCAGTGCCAAATTTTTTACGT---ATTCCAGCAGACAGCTTTCAGAACAACACAGGACTCTGTGGGAAGCCTTTGAAAAGTTGCTCAAGTCATCAAATGAAGTTTGATTACTCATTCAAAAGTGGTTTTGTGATTGGTTATATAGTTTTTTCAACT------------------------------------------------------------------------------------------------------------------------------------------------------------------------------------------------------------------------------------------------------------------------------------------------------------------------------------------------------------------------------------------------------------------------------------------------------------------------------------------------------------------------------------------------------------------------------------------------------------------------------------------------------------------------------------------------------------------------------------------------------------------------------------------------------------------------------------------ATGATTACTGGGGTGGATCCTAGCAACATGACTGGTTCCTCAAACAATGTTCTTAATGAATGGATTGGTCATCTTTTGAGCAGTTCGGATTTTCATGGCGCGATAGACAAGTCTCTGATCGGGCAAGGATTTGACGCTGAGATCGTTCAG---------------------GTTGCATGTACCTGTGTTGATCCCATTCCACCGATAATGCTTCAAGTGTACGAAGACATAAAAGCAATAAGGGAGAGAGACCTAGTAGATGATTCATCGATGCTAACGCAACCT---GAAATTTGCCCTGCTACTTCA---AAATCTGTGGAGATTGAAATGGCAGAA------------------------------------------------------
>POPTR_0017s03630.1
ATGAACTCTCAAATCCAA------------------------TTGTTAGCTACTTTCACCGTAACTAGTGCTACTGAGACTGATCTTTCTTGCTTGAAATCTATTAGGGCTTCTATGATAGACCCTTATAATTACTTAAACTTCGACAACAAAACAGAAGGTTTCATCTGTAGATTTATGGGACTCGACTGCTGGCATCCTGATGAGAACAGAGTCTTAAACATCAGACTCTCTGGCATGGGGCTCAAGGGCCAGTTCCATCTTGGATTGCAGAACTGCACAAGCTTAACTGGTTTGGACCTTTCACATAATGAGCTCCAGGGACCGATTCCATCTGACATCTCTAGAAGGCTACCATACATCACTAACCTTGACCTATCCTTCAACAACTTTTCTGGTGAAATCCCATCAAGTATTGCCAATTTATCTTTCTTAAACGATCTCAACAACAATCTAGCAGGTCATGAAATTGGCCTTCTCGATCGGATCAAGGTCTTTACTGTTACTGGGCCGGTGCCGGCTTTTATAAATAATATTCCAGCAGACAGCTTTGCGAAACACACAGGACTC------------------------------------------------------------------------------------------------------------------------------------------------------------------------------------------------------------------------------CCAATTACAGGATGCTTATCTACACAAGAC------------------------------------ATTTCCATGTTGGAGAAGAGGGTTACAAGAATTAGCTACGCAGATCTTAATGATGCCACCGATAATTTCAGTGAGAACAATGTCATCGGACAGGGAAAGATGGGGATGCTGTACAAGGCATCATTGCCTAATGGTTATGTCGTTGCAGTGAAGAAGTTGCATGAATCTCAGTTCCTTGAAGAACAATTTATATCCGAGTTGAAGATACTTGGTTCATTGAGACATATCAACGTACTTCCACTGTTGGGGTTTTGCGTTGATCAGTCAAACCAAAGGTTTCTGGTTTACAAATATATGCCAAATGGTAACCTTTATGATTGGCTACATCCCATGGAAGGTCAGGAAAAAGCTATGGAATGGGGTGTGAGGGTTAAAGTCGCCGTCGGATTAGCAAGAGGCTTGGCATGGCTTCATCAGAACTAC---------------------------------------------------------------------------------------------------------------------------------------------------------------------------------------------------------------------------------------------------------------------------------------------------------------AAGTCTCTGATCGGGCAAGGATTTGACGCTGAGATCGTTCAG---------------------GTTGCATGTACCTGTGTTGATCCCATTCCACCGATAATGCTTCAAGTGTACGAAGACATAAAAGCAATAAGGGAGAGAGACCTAGTAGATGATTCATCGATGCTAACGCAACCT---GAAATTTGCCCTGCTACTTCA---AAATCTGTGGAGATTGAAATGGCAGAA------------------------------------------------------
