# Supplementary material for: Impact of recurrent gene duplication on adaptation of plant genomes
Source: BMC Plant Biol. 2014 May 31;14:151. doi: 10.1186/1471-2229-14-151 (PMC4049390; doi:10.1186/1471-2229-14-151)
Supplement: Additional file 4 — Contains the cleaned alignments of the clusters with codons under selection. [file 1471-2229-14-151-S4.zip › 4437544801233534_add4/Additional_file_4/Poptrcluster98_large_aligned.fasta]

>POPTR_0016s05820.1
------------------------------------------------------------------------------------ATGGAGGTTGAACAT---------------------------------TTTAGCCACCCAGTTCATCCATTGATCTTGATTAATCAAGTGCTAGAATAT---------------TGCTCTGGATGCGACGAACCAATCTGGGGTCCTTGCTACAGTTGCACCTCCTGCTACTTCTTTCTTCATAAGACATGTGCCGAGCTGCCCCGTGAGATCAAGCGGCACATTCATTTTAAACACCCTCTTCATCTATTGGCAAAGCCACCG---------------------TGTGATTTGTGCAAAAAAACTTGCGAGAGTTTCGTTTACCATTGTTCTGTCTGCAAATTTGATCTTCATATCAAATGTGCCTTTCAACAGTGTTTTTTTGAAGTTGATAGTGCACATTTTGCCCACATAGATCATTCATTGATTTCGAATGAAGAGCAAGAATTTCATGTTGAAGGAGTTATGTGCTCTGGGTGCGATGAACCAATATCGGGTCCTAGTTATCGATGCACTTCTTGCAACTTCTTTCTTCACAAAAAGTGT------------------------------ACTGAGCTACCCCAGGAGATCAAGCGGTGCTTGCACCCTCAACACCCTCTTCATCTATTAGCAAAACCACCAGCTCATCATACCGGGAAATGGATGTGTGATTTGTGCAACAAAACCTGC---AAGAGTTTTGTTTACCGTTGTTCTTTCTGTAATTTTTACCTTGATATCAAATGTGCTCTTCCACCGTGCCTTTCGGAAGTT---CAATTTATTTGTCTACCAAAGTCGCTTCCGTTGAAGATCGTCTCTTTCACATGCAATGCCTGTGGCACTGATGATGACTCCCCTTTCGTGTGCACCTGTCAGCTCATAGTCCACAAAACTTGCATTTCGTTTCCTCGCTCCATTAAATTGTGTATTCACCAGCATCCTCGA---------AACAAGTATTGTGGAATTTGTCGTGATGGAGTTGACACAAATTATGGAGTTTATTATTGCCAAGATTGCGACTTTGTTGCACATGTGAATTGTGGTATACAATATCGTCTATCTAAT---ACAGAG---------GATGAAAGAAGTATAACTATGAATGATGAATTCAAGGAATCTAGCTTTGATATTGTCCGTGAGATCAAGCATGGAGACGCAGAGATCAAACATTTCAGTCATCAACATAACCTCATCCTCATTGACGAGTTTAACAATGATCCAAAGTGTGATGGGTGCATGTTACCAATTTTTACTCCATTTTATAGTTGCACTGAGTGTAATTTCTTTCTAGACAAAGCCTGCATAGGATTGCCTAGGAAAAAATATTGGCAGTATGACAGACACCCTAACACATGGGAGGAAGATCCATACTCCATTGAACATGGTGGTCATGAGCATCCCCTTTATCTTGCCGTGGAGAGCGAGAAT---------------------------------------------------------------CGTCATTGCAGTGGCTGTGGTGTTAGTGGAGAGTCTCAAACA---AGGTGCGTTGTTTGTGACTTCAACCTGGATTTTAAATGTGCTACTCTACCTGATAAAGCGCGACACAGGTATGATGAACATCCTCTCTTCCTCACCTATATTGATCCAAATGACTACCAATATGTCTGTCAGATTTGTGAAAAAGAAAGAGACCCAAAGCTCTGGTTCTACCGTTGTGAGGAATGTGACTTTGATGCTCATCGAGAATGCGTTCTTGGGAAAAATCCATTTATCAAGCTAGGG------------------------------------------------------GTTGAAAAAACAGACGATTAC------GGCGAACCTTGCGATGAC------------------------------------------------------------------------------------------
>POPTR_0016s04750.1
------------------------------------------------------------------------CTGATATGTGAAATGCTGGTTGTTTATCCTTTTAGAGGAATCTCCAATTTTCCTTGCATATTTAGCCACCCAGATCATCCATTGATCCTCATTAATCAAGCTCTCGAATAT---------------TGCTCTGGATACGAGGGACAAATATGGGGTCCTTGCTACAGTTGCACCTCTTGCTACTTCTTTCTTCATAAGAAATGCGCCGAGCTACCCCGTGAGATCAAGCGGCGCATTCATCCTAGACACCCTCTCCATCTACTGGCAAAGTCACCATATGAA---------------TGTGATCGGTGCGCCAAAACTTTCAAGAGTTTTGTTTACCATTGTTCTTTCTGTAAGTTTGATCTAGATATCAAATGTGCTTTTCAACCGGGTTTTTTTGAGGTTGATAGT------TTTCCCCACAAGGATCATCCATTGATTTTGAATGAAGAGAAAGAATATCATGGTGAAGGAGTTGTGTGCTCTGTTTGCAAGCAACCAATGTCGGGTCCTAGCTATAGTTGCACTTCTTGCAACTTCTTTCTTCACAAGAAATGT------------------------------------------------------------------------------------------------------------------------------------------------------------------------------------------------------------------------------------------------------------------------------------------------------------------------------------------------------------------------------------------------------------------------------------------------------------------------------------------------------------------------------------------------------------------------------------------------------------------------------------------------------------------------------------------------------------------------------------------------------------------------------------------------------------------------------------------------------------------------------------------------------------------------------------------------------------------------------------------------------------------------------------------------------------------------------------------------------------------------------------------------------------------------------------------------------------------------------------------------------------------------------------------ATCAAATTAAAT---------------------------------------------------------------------------------------------------------------------------------------------------------------------------------------------
>POPTR_0016s04730.1
------------------------------------------------------------------------------------ATGGAGGTCGAACAT---------------------------------TTTAGCCACCCAGATCATCCATGGATCCTCCTCAATCAAGCTCTCGAATAT---------------TGCTCTGGATGCGAGGGACAAATATGGGGTCCTTGCTACAGTTGCACCTCTTGCTACTTCTTTCTTCATAAGAAATGCGCCGAGCTGCCCCGTGAGATCAAGCGGCGCATTCATCGTACACACCCTCTTCATCTACTGGCAAAGCCACCA---------------------TGTGATCGGATCGCCAAACCTTGCAACAGTTTTGTTTACCATTGTTCTTCCTGTAAATTTGATCTTCATATCAAATGTGCTTTTCAACCGGGTTTTTTTGAGTTTGATAGTGCACATTTTGCCCACAAGGATCATCCATTGATTTTGAATGAAGAGAAAGAATTTCATGGTGAAGGAGTTGTGTGCTCTGTTTGCAAGGAACCAATGTCGGGTCCTAGCTATAGTTGCACTTCTTGCAACTTCTTTCTTCACAAGAAATGTGCTCTCAGGAATACCCATAGGTCAAGGCAG------------------------------------------------------------------------------------------------------------------------------------------------------------------------------------------------------------------------------------------------------------------------------------------------------------------------------------------------------------------------------------------ACCCTC------------------------------------------------------------------------------------------------------------------------------------------------------------------------------------------------------------------------------------------------------------------------------------------------------------------------------------------------------------------------------------------------------------------------------------------------------------------------------------------------------------------------------------------------------------------------------------------------------------------------------------------------------------------------------------------------------------------------------------------------------------------------------------------------------------------------------------------------------------ATCAAATTAAAT---------------------------------------------------------------------------------------------------------------------------------------------------------------------------------------------
>POPTR_0016s04720.1
------------------------------------------------------------------------------------------------------------------------------------------------------------------------------------------------------TGCTCTGGATGCGAGGGACAAATATGGGGTCCTTGCTACAGTTGCACCTCTTGCTACTTCTTTCTTCATAAGAAATGCGCCGAGCTGCCCCGTGAGATCAAGCGGCGCATTCATCGTAGACACCCTCTCCATCTACTGGCAAAGTCACCA---------AAA---------TGTGATCGGTGCTACAAAACTTTCAACAGTTTTGTTTACCATTGTTCTTTCTGTAAGTTTGATCTAGATATCAAATGTGCTTTTCAACCGGGTTTTTTTGAGGTTGATAGT------TTTGCCCATAAGGATCATCCATTGATTTTGAATGAAGAACAAGAATATCATGGTGCAGGAGTTGTGTGCTCTTTGTGCAAGGAACCAATGTCTGGTCCTAGCTATAGTTGCACTTCTTGCAACTTCTTTCTTCACAAGAAGTGT------------------------------GCTGAGCTACCCCCAGAGATCAAGAGGCACATTCATCCAGAACACCCTCTTCGTCTACTG---------CCAAATCATCACATG---------ATCTGTGGTTTTTGCAACGAAACTTGCTATGAGAGTTTTGTTTACTGCTGTTTTGTGTGCGAATTCAACCTCCATATCAAATGTGCTTTTCCACCGTGCGTTTATGCAGCTCAGCGATTTAGACGCCTCCTGAATCCACTTTCATTCAAATCAATCTCCTTCACCTGCAATGCATGTGGCACTGAGGATGACTCCCCTTTCATGTGCACCTGCCATCTCGTGGTCCACGAAGAATGCCTTTCATTGCCACTCACCCTTAAAATAGCACTGCACCATCATCCCCAA------ATCAAGAAGCACTGTGGAATTTGCTGTCGGGAAGTTGACACAGAATACGGAGTTTACTATTGCCCAGACTGTGACTTCGTTGCACACGTGAATTGTAGTATAGAATATGGTGATTCTGCA---ACAAAGGTAGAAGAAGAAGAGCAAAGTGTGACTGTTTATGATCAATTCATGGAACCTAGCTTGTGCGTTGTCCGTGAGATCAAGCATGGAGAGGAAGAGATCAAACATTTCTGTCATCAACATAACCTAATCCTTAGTGATAAGGTTGATGATGATCTAAAGTGTGATGGGTGCATGTTACCAATCTCAACTCCATTTTATAGTTGTGCCAGTTGTAATTTCTTTCTTGACAAAACCTGCATAGAATTACCCAGGCGAAAAAAGTGGCAATATCACGAAAACCAAAACCAATTGGAAGATGATCTGTACTCTTTTAAACAT------------------------------------------------------------------------------------------------------------------------------------------------------------------------------------------------------------------------------------------------------------------------------------------------------------------------------------------------------------------------------------------------------------------------------------------------------------------------------------------------------------------------------------------------------------------------------------------------GGTTTATGT
>POPTR_0016s04630.1
---------------------------------------------------------------------------------------------------------------------------------------------------------------------------------------------------------------------------------------------------------------------------------------------------------------------------------------------------------------------------------------------------------------------------------------------------------------------------------------------------------------------------------------------------------------------------------------------------------------------------------------------------------------------------------------------------------------------------------------------------------------------------------------------------------------------------------------------------------------------------------------------------------------------------------------------------------------------------------------------------TGTCAATTCGTGGTCCACAAAAAATGCATTTCACTGCCACGCACCCTTAAAACGGTACTGCACCATCATCCCCAA------ATCAAGAAGCACTGTGGAATTTGCTGTCGGGAAGTTGACACAGAATATGGAGTTTACTATTGCCCAGACTGTGACTTTGTTGCTCACGTTAATTGTAGTATAGAATATGGCGATTCTACATTAACAGAGGTAGAAGAAGAAGAGCAAAGTGTGACTGTTGATGATCAATTCATGGTACCTAGCTTTCGCGTTGTCCGTGAGATCAGA------GAAGAAGAGATCAAACATTTGAGTCATCAACATAACCTAATCCTTAATGACAAGGTTGATGATGATCTAAAGTGTGATGGGTGCATGTTACCAATCTCAACTCCATTTTATAGTTGTGACAGTTGTAATTTCTTTCTGGACAAAACCTGCATAGAATTACCCAGGCGAAAAAAGTGGCAATATCACGAAAACCAAAACCGATGGGAACATGATCTG------------------------------------------------------------------------------------------------------------------------------------------------------------------------------------------------------------------------------------------------------------------------------------------------------------------------------------------------------------------------------------------------------------------------------------------------------------------------------------------------------------------------------------------------------------------------------------------------------------------------
>POPTR_0016s04360.1
---------------------------------------------------------------------------------------------------------------------------------------------------------------------------------------------------------------------------------------------------------------------------------------------------------------------------------------------------------------------------------------------------------------------------------------------------------------------------------------------------------------------------------------------------------------------------------------------------------------------------------------------------------------------------------------------------------------------------------------------------------------------------------------------------------------------------------------------------------------------------------------------------------------------------------------------------------------------------------------------------TGCCAAATCTTGGTCCACGAAAAATGCATTTCATTGCCACGCACCCTTAAAACGGTACTGCACCATCATCCCCAT------ATCAACAAGTACTGTGGAATTTGCCGTCGGGAAGTTGACACAGAATACGGAGTTTACTATTGCCCAGACTGTGACTTTGTTGCACACGTGAATTGTAGCAGAGAATATGGCGATTCTGCA---ACAGAGGTAGAAGAAGAAGAGCAAAGTGTGACTGCTGATGATCAATTCATGGAACCTAGCTTTCGCGTTGTCCGTGAGATCAAGCATGGAGATGAAGAGATCGAACATTTCAGTCATCAACATAACCTAATCCTTATTGACAAGGTTGATGATGATCTAAAGTGTGATGGGTGCATGTTACCAATCTCCACTCCATTTTATAGTTGTGCCAGTTGTAATTTCTTTCTTGACAAAACCTGCATAGAATTACCCAGGCGAAAAAAATGGCAATATCACGAAAACCAAAGCCGAGGGCCACATGATCTGTACTCCACTAAACATGGAGGTCATGAGCATCCCCTTTATCTTCCAACGGGCAGAAAGAGTATTCTCCGTTGC---GGAGTTCGCGGGCATCCCCCTTTGCTTGCAGATGACACAGAGATTATTCCCCATTGCGGTGGCTGTTGTGTCAGTGAAGAATCAAAGGTATTTAAATGTGCGGTTTGCGATTTCAAGCTGGGTATGAAATGTGCTACACTGCCATACAAAGCAAGACACGAGTATGATGAGCATCCTCTCTTCCTCACCTACATGAATGAAAATGACTACCAACCTTCCTGTATAATTTGTGAAAAAGATAGAGACCCAAAGCTCTGGTTCTACCGTTGTGAGAAATGCGACTTCGATGCTCATCCAGAATGTGCTCTCGGGAAATACCCATACGTCAAGCGAGGG------------------------------------------------------GTCGACAAGACAGAGGATTAT------------------------------------------------------------------------------------------------------------------
>POPTR_0016s04780.1
---------------------------------------------------------------------------------------------------------------------------------------------------------------------------------------CAGTTGCACCTCTTG---------------------------------------------------------TTCTTTCTTCATAAGAAATGCGCTGAGCTGCCCCGTGAGATCAAGCGGCGCATTCATCGTAGACACCCTCTTCATCTACTGGCAAAGTCACCA---------AAA---------TGTAATCGGTGCACCAAATCTTTCAACAGTTTTGTTTACCATTGTTCTTCCTGTAAGTTTGATCTAGATATCAAATGTGCTTTTGAACCGGGTTTTTTTGAGGTTGATAGT------TTTGCCCATAAGGATCATCCATTGATTTTGAATGAAGAGCAAGAATATCATGGTGAAGGAGTTGTGTGCTCTGTTTGCAAGGAACCAATTTCGGGTCCTAGCTATAGTTGCACTTCTTGCAACTTCTTTCTTCACAAGAAGTGT------------------------------GCTGAGCTACCCCCAGAGATCAATCGGCACTTGCATCCAGAACACCCTCTTCGTCTACTG---------CCAAATCATGATACG---------ATGTGTGATTTTTGCAACGAAACTTGTTGTGAGAGTTTTGTTTACTGCTGTTTTGTGTGCGAATTCAACATCCATATCAAATGTGCTTTTCCACCGTGCGTTTATGAAGCTCAGCAATTTAGACGCCTACTGAATCCACGTTCACTAAAATCAATCTCCTTCACTTGCAATGCATGCGGCACAGATGATGACTCCCCATTCGGGTGCACCTGCCAACTCGTGGTCCACGAAGAATGCATTTCATTGCCAGGCACCCTTAAAACGGCACTGCACCATCATCCCCAA------ATCAACAAGTACTGTGGAATTTGCCGTCGGGAAGTTGACACAGAATACGGAGTTTACTATTGCCCAGACTGTGACTTCGTTGCTCACGTGAACTGTAGTATAGAATATGGCGATTCTGCA---ACAGAGGTAGAAGAAGAAGAGCAAAGTGTGACTGTTGATGGTCAATTCATGGAACCTAGCTTTCGCGTTGTCCGTGAGATCAAGCATGGAGAGGAAGAGATCGACCATTGGAGTCATCAACATAACCTAATCCTTATTGACAAGGTCGATGATGATCTAAAGTGTGATGGGTGCATGTTTCCAATATCAACTCCATTTTATAGTTGTGCCAGTTGTAATTTCTTTCTTGACAAAACCTGCATAGAATTACCCAGGCGAAAAAAGTGGCAATATCACGAAAACCAAAGCCGAGGGCCACATGATCTGTACTCTTTTGAACATGAAGGTCATGAGCATCCCCTTTATCTTCCAGCGGACAGCAAGAATATTCTCCGTTGC---GGAGGTCGCGGGCGTCCCCCATGGGCTGCAGCGGAAAGAGAGAGTATTCCCCATTGCAGTGGCTGTTGTGTCAGTGAAGAATCAAAGGTATTTAAATGTGTGGTTTGCGATTTCAAGCTGGGTATGAAATGTGCTACACTGCCATACAAAGCAAGACACGAGTATGATGACCATCCTCTCCTCCTCACCTACATTAATGAAAATGACTACCAACCTTCCTGTTTAATTTGTGAAAAAGATAGAGACCCAAAGCTCTGGTTCTACCGTTGTGAGGAATGCGACTTCGATGCTCATCCTGAATGTGCTCTCGGGAAATACCCATATGTCAAGCAAGGGACAATGGATGCTATTTTATTAACACTGTCCTTGAAGGTAGTTTGTTGTTTCTGT---------------------------------------------------------------------------------------------------------------------------------------
>POPTR_0016s04640.1
------------------------------------------------------------------------------------ATGGAGGTTGAACAT---------------------------------TTTAGCCACCCAGATCATCCATTGATCCTCGTTAATCAAGTTCTCGAATAT---------------TGCTCTGGATGCGAGGGACCTATATGGGGTCCTTGCTACAGTTGCACCTGTTGCTACTTCTTTCTTCATAAGAAATGCGCCGACCTGCCCCGTGAGATCAAGCGGCGCATTCATCCTAGACACCCTCTACATCTACTTGCAAAGCCACCA------------AATTACACATGTGATCGGTGCGACAAAACTTGCAACAGTTTTGTTTACCACTGTTCTCTATGTAAGTTTGATCTTGATATCAAATGTGCTTTTCAACCGGGTTTTTTGGAAGTTGATAGTGCACATTTTGCCCACAAGGATCATCCGTTGATTTTGAATGAAGAGCAAGAATATCACGGTGAAGGAGTTGTGTGCTCTGTGTGCAAGGAGCCAATGTCTGGTCCTATCTATAGTTGCACTTCTTGCAACTTCTTTCTTCACAAGAAGTGT------------------------------GCTGAGCTACCCCCGAAGATGAAGAGGCACATTCATCCAGAACACCCTCTTCGTCTACTG---------CCAAATCATGATATG---------ATCTGTGATTTTTGCAACGAAACTTGCTATGAGAGTTTTGTTTACTTTTGTATTGTGTGTGAATACAACCTCCATATCAAATGTGCTTTTCCACCGTGCATTTATGCAGCTCAGCAATTTAGAAGCCTGCTGAATCCACTTTCATTCAAATCAATCTCCTTCACTTGCAATGCATGTGGCACAGATGATGACTCCCCATTTTGGTGCACTTGCCAACTCGTGGTCCACAAAAAATGCATTTCATTGCCACGCACCCTTAAAACGGCACTGCACCATCATCCCCGA------ATCAACAAGTACTGTGGAATTTGCTGTCGGGAAGTTGACACAGAATACGGAGTTTACTATTGCCCAGACTGTGACTTCGTTGCACACGTGAATTGTAGTATAGAATATGGTGATTCTGCA---ACAAAGGTAGAAGAAGAAGAGCAAAGTGTGACTGTTTATGATCAATTCATGGAACCTAGCTTGTGCGTTGTCCGTGAGATCAAGCATGGAGAGGAAGAGATCAAACATTTCAGTCATCAACATAACCTAATCCTTATTGACAAGGTTGATGATGATCTAAAGTGTGATGGGTGCATGTTACCAATCTCAACTCCATTTTATAGGTGTGCCAGTTGTAATTTCTTTCTTGACAAAACCTGCATAGAATTACCCAGGCGAAAAAAGTGGCAATATCACGAAAACCAAAACCTATGGGAACATGATCTGTACTCTTTTAAACATGGAGGTCATGAGCATCCCCTTTATCTTCCAGCGGGCAGAAAGAATATTCTCCGTTGC---GGAGGTCGCTGGCTTCCCCCTTCGGTTGCATCGGACGGAGAGAATATTCCCCATTGCAGTGGCTGTTGTGTCAGTGAAGAATCAAAGGTATTTAAATGTGTGGTTTGCGATTTCAAGCTGGGTATGAAATGTGCTACACTGCCATACAAAGCAAGACACGAGTATGATGACCATCCTCTCTTCCTCACCTATATTAATGAAAATGACTACCAACCTTCCTGTATAATTTGTGAAAAAGATAGAGACCCAAAGCTCTGGTTCTACCGTTGTGAGGAATGCGACTTCGATGCTCATCCAGAATGTGCTCTCGGGAAATACCCATATTTCAAGCTAGGG------------------------------------------------------GTCATCAAGACAGAGGATTATCGTCCGGGTGAGCCTTGCGATGAG------------------------------------------------------------------------------------------
>POPTR_0016s04400.1
------------------------------------------------------------------------------------ATGGAGATTGAACAT---------------------------------TTTAGCCACCCAGATCATCCATTGATCCTCATTAATCAAGTTCTCGAATAT---------------TGCTCTGGATGCGAGGGACCGATATGGGGTCCTGGCTACAGTTGCACCTCTTGCTACTTCTTTCTTCATAAGAAATGCGCCGAGCTGCCCCGTGAGATCATGCGGTGCATTCATCCTAGACACCCTCTCCATCTACTGCCAAAGTCACCA---------AAA---------TGTGATCGCTGCCAAAAAACTTGCAAGAGTTTTGTTTACCATTGTTCTGTCTGTGAATTTGATCTTGATATCAAATGTGCTTTTCAACCGGGTTTTTTTGAAGTTGATAGTGCACATTTTGCCCACAAGGATCATCCATTGATTTTGAATGAAGAGCAAGAATATCATGGTGAAGGAGTACAGTGTTGTGTGTGCAAGGAACCAATGTCTGGTCCTAGCTATAGTTGCACTTCTTGCAACTTCTTTCTTCACAAGAAGTGT------------------------------GCTGAGCTACCCCCAGAGATCAAGCAGCATTTGCATCCAGAACACCCTCTTCGTCTACTG---------CCAAATCATGATATG---------ATCTGTGATTTTTGCAACGAAACTTGCTATGAGAGTTTTCTTTACTTTTGTATTGTGTGTGAATACAACCTCCATATCAAATGTGCTTTTCCACCGTGCATTGATGCAGCTCAGCAATTTAGACGCCTAATGAATCCACTTTCATTAAAATCAATCTCCTTCACTTGCAATGCATGTGGCACAGATGATGACTCCCCATTTTGGTGCACTTGCCAACTCGTGGTCCACAAAAAATGCATTTCATTGCCACGCACCCTTAAAACGGAACTGCACCAGCATCCCCGA------ATCAACAAGTACTGTGGAATTTGCTGTCGGGAAGTTGACACAGAATACGGAGTTTACTATTGCCCGGACTGTGACTTTGTTGCACACGTGGATTGTAGTGGAGAATATGGGGATTCTGCA---ACAGAGGTAGTAGAAGAAGAGCAAAGTGTGACTGTTGATGATCAATTCAATGAACCTAGCTTTCGCGTTGTCCGTGAGATCAAGCATGGAGAGGAAGAGATCGAACATTTCAGTCATCAACATAACCTAATCCTTACTGACAAGGTTGATGATGATCTAAAGTGTGATGGGTGCATGTTACCAATCTCCACTCCATTTTATAGCTGTGCCAGTTGTAATTTCTTTCTTGACAAAACCTGCATAGAATTACCCAGGCGAAAAAAGTGGCAATATCACGAAAACCAAAGCCGAGGGCCACATGATCTGTACTCCACTAAACATGGAGGTCATGAGCATCCCCTTTATCTTCCAGCGGACAGAAAGAATATACTCCGTTGT---GGAGGTCGCGGGCTTCGCCCTTGGGTTGCAGCGGACGGAGAGAATATTCCCCATTGCAGTGGCTGTTGTGTCAGTGAAGAATCAAAGGTATTAAAATGTGTGGTTTGCGATTTCAAGCTCGGTATGAAATGTGCTACACTGCCATATAGAGCAAGACACGAGTATGATGACCATCCTCTCTTCCTCACCTATATTAATGCAAATGACTACCAACCTTCCTGTATAATTTGTGAAGAAGATAGAGACCCAAAGCTCTGGTTCTACCGTTGTGAGGAATGCGACTTCGATGCTCATCCAGAATGTGCTCTCGGGAAATACCCATATGTCAAGCTTGGG------------------------------------------------------GTCGTCAAGACAGAGGATTAT------GGTGAGCTTTGCGATGAC------------------------------------------------------------------------------------------
>POPTR_0016s04380.1
------------------------------------------------------------------------------------ATGGAGGTTGAACAT---------------------------------TTTAGCCACCCAGATCATCCATTGATCCTCATGAATCAAGTTCTCGAGTTT---------------TGCTCTGGATGCGAGGGACCTATATGGGGTCCTTGCTACAGTTGCACCTCTTGCTACTTCTTTCTTCATAAGAAATGCGCCGAGCTGCCCCGTGAGATCAAGCGGCGCATTCATCGTAGACACCCTCTCCATCTACTGGCAAAGTCACCA---------AAA---------TGTAATCGGTGCACCAAAACTTTCAACAGTTTTGTGTACCATTGTTCTTACTGTAAGTTTGATCTAGATATCAAATGTGCTTTTGAACCGGGTTTTTTTGAGGTTGATAGT------TTTGCCCATAAGGATCATCCATTGATTTTGAATGAAGAGAAAGAATATCATGATGAAGGAGTTATGTGCTCTGTTTGCAAGGAACCAATGTCGGGTCCTAGCTATAGTTGCACTTCTTGCAACGTCTTTCTTCACAAGAAGTGT------------------------------GCTGAGCTACCCCCAGAGATCAAGCGGCACATTCATCCAGAACACCCTCTTCGTCTACTG---------CCAAATCATCACATG---------ATCTGTGGTTTTTGCAAAGAAACTTGCTATGAGAGTTTTGTTTACTGCTGTTTT------------------------------------------------------------CAATTTAGAAGCCTGATGAATCCACTTTCATTCAAATCAATCTCCTTCACTTGCCATGCATGTGGCACTGGGGATGACTCCCCTTTCATGTGCACCTGCCAACTCGTGGTCCACGAAGAATGCATTTCATTGCCAGGCACCCTTAAAACGGCACTGCACCATCATCCCCGA------ATCAACAAGTACTGTGGAATTTGCTGTCGGGAAGTTGACACAGAATACGGAGTTTACTATTGCCCAGACTGTGACTTTGTTGCACACGTGAATTGTAGCAGAGAATATGGCGATTCGGCA---ACAGAGGGAGGAGAAGAAGAGCAAAGTGTGACTGTTGATGATCAATTCATGGAACCTAGCTTTCGCGTAGTCCGTGAGATCAAGCATGGAGAGGAAGAGATCGAACATTTCAGTCATCAACATAACCTAATCCTTAATGACAAGGTTGATGATGATCTAAAGTGTGATGGGTGCATGCTACCAATCTCAACTCCATTTTATAGTTGTGCCAGGTGTAATTTCTTTCTTGACAAAACCTGCATAGAATTACCCAAGAAAAAAAAGTGGCAATATCACGAAAACCAAAGCCGAAGGGAACATTTTCTGTACTCTTTTAAACATGGAGGTCATGAGCATCCCCTTTATCTTCCAGCGGACAGAAAGAAAATTCTCCGTTGC---GGAGGTCGCGGGGTTCCCCCTTGGGTTGCAGATGACGGAGAGATTATTCCCCATTGCAGTGGCTGTTGTGTCAGTGAAGAATCAAAGGTATTTAAATGTGCGGTTTGCGATTTCAAGCTGGGTATGAAATGTGCTACACTGCCATACAAAGCAAGACACGAGTATGATGACCATCCTCTCTTCCTCACCTATATTAATGCAAATGACTACCAACCTTCCTGTATAATTTGTGAAGAAGATAGAGACCCAAAGCTCTGGTTCTACCGTTGTGAGGAATGCGACTTCGATGCTCATCCAGAATGTGCTCTCGGGAAATACCCATTTTTCAAGCCAGGG---------------------------------------------------------------------------------------------------------------------------------------------------------------------------------------------
>POPTR_0016s04390.1
------------------------------------------------------------------------------------ATGGAGGTTGAACAT---------------------------------GTTAGCCACCCAGATCATCCATTGATCCTCATTAATCAAGTTCTCGAATAT---------------TGCTCTGGATGCGAGGGACCTATATGGGGTCCTTGCTACAGTTGCACCTCTTGCTACTTCTTTCTTCACAAGAAATGCGCCGAGCTGCCCCGTGAGATCATGCGGCGCATTCATCGTAGACACCCTCTCCATCTACTGCCAAAGCCACCG---------AAA---------TGTGATCGGTGCTACAAAACTTGCAACAGTTTTGTTTACCATTGTTCTTTTTGTAAGTTTGATCTAGATATCAAATGTGCTTTTCAACCGGGTTTTTTGGAAGTTGATAGTGCACATTTTACCCACAAGGATCATCCATTGATTTTGAATGAAGAGCAAGAATATCATGGTGAAGGAGTTGTGTGCTGTGTGTGCAAGGAACCAATGTCTGGTCCTAGCTATAGTTGCACTTCTTGCAACGTCTTTCTTCACAAGAAGTGT------------------------------GCTGAGCTACCCCCAGAGATCAAGAGGCACAGTCATCCAGAACACCCTCTTTGTCTACTG---------CCAAATCATCACATG---------ATCTGTAGTTTTTGCAAAGAAACTTGCTATGAGAGTTTTGCTTACTGCTGTTTTGTGTGCGAATTCAACCTCCATATCAAATGTGCTTTTCCACCGTGCGTTTATGCAGCTCAGCAATTTAGAAGCCTGCTGAATCCACGTTCATTCAAATCAATCTCCTTCACTTGCAATGCATGCGGCACAGATTATGGCTCCCCATTCATATGCACCTGCCAACTCGTGGTCCACGAAGAATGCATTTCATTGCCAGGCACCCTTAAAATAGCACTGCACCATCATCCCCGA------ATCAACAAGTACTGTGGAATTTGCTGTCGGGAAGTTGACACAGAATACGGAGTTTACTATTGCCCAGACTGTGACTTTGTTGCACACGTGAATTGTAGCAGAGAATATGGCGATTCGGCA---ACAGAGGGAGGAGAAGAAGAGCAAAGTGTGACTGTTGATGATCAATTCATGGAACCTAGCTTTCGCGTAGTCCGTGAGATCAAGCATGGAGAGGAAGAGATCGAACATTTCAGTCATCAACATAACCTAATCCTTAATGACAAGGTTGATGATGATCTAAAGTGTGATGGGTGCATGCTACCAATCTCAACTCCATTTTATAGTTGTGCC------------------------------------------------------------------------------------------------TACTCTTTTAAACATGGAGGTCATGAGCATCCCCTTTATCTTCCAGCGGACAGAAAGAAAATTCTCCGTTGC---GGAGGTCGCGGGGTTCCCCCTTGGGTTGCAGATGACGGAGAGATTATTCCCCATTGCAGTGGCTGTTGTGTCAGTGAAGAATCAAAGGTATTTAAATGTGCGGTTTGCGATTTCAAGCTGGGTATGAAATGTGCTACACTGCCATACAAAGCAAGACACGAGTATGATGACCATCCTCTCTTCCTCACCTATATTAATGAAAATGACTACCAACCTTCCTGTATAATTTGTGAAGAAGATAGAGACCCAAAGCTCTGGTTCTACCGTTGTGAGGAATGCGACTTCGATGCTCATCCAGAATGTGCTCTCGGGAAATACCCATTTTTCAAGCCAGGG------------------------------------------------------GTCATCAAGACAGAGGATTATCGTCCGGGTGAGCCTTGCGATGAC------------------------------------------------------------------------------------------
>POPTR_0016s04740.1
------------------------------------------------------------------------------------ATGGAGGTTGAACAT---------------------------------TTTAGCCACCCGTATCATCCATTGATCCTCATTAATCAAATTCTCGAATAT---------------TGCTCTGGATGCGAGGGACCAATATGGGGTTCTTGCTACAGTTGCACCTCTTGCTACTTCTTTCTTCATAAGAAATGCGCCGAGCTGCCCCGTGAGATCAAGCGGCGCATTCATCGTAGACACCCTCTCCATCTACTGGCAAAGCCACCA---------AAA---------TGTAATCGGTGCAACAAAACTTGGAAGAGTTTTATTTACCATTGTTCTTTCTGTGAATTTGATCTTGATATCAAATGTGCTTTTCAACCGGGTTTTTTGGAAGTCGATAGTGCACATTTTGCCCACAAGGATCATCCATTGGTTTTGAATGAAGAGAAAGAATATCATGGTGAAGGAGTTGTGTGCTCTGTGTGCAAGGAACCAATGTCTGGTCCTAGCTATAGTTGCACTTCTTGCAACGTCTTTCTTCACAAGAAGTGT------------------------------GCTGAGCTACCCCCAGAGATCAAGAGGCACATTCATCCAGAACACCCTCTTCGTCTACTG---------CCAAATCATCACATG---------ATCTGTAGTTTTTGCAAAGAAACTTGCTATGAGAGTTTTGCTTACTGCTGTTTTGTGTGCGAATTCAACCTCCATATCAAATGTGCTTTTCCACCGTGCGTTTATGCAGCTCAGCAATTTAGAAGCCTGCTGAATCCACGTTCATTCAAATCAATCTCCTTCACTTGCAATGCATGCGGCACGGATTATGGCTCCCCATTCATGTGCACCTGCCAACTCGTGGTCCACGAAGAATGCATTTCATTGCCAGGCACCCTTAAAACAGCACTGCACCATCATCCCCGA------ATCAACAAGTACTGTGGAATTTGCTGTCGGGAAGTTGACACAGAATACGGAGTTTACTACTGCCCAGACTGTGACTTTGTTGCACACGTGAATTGTAGCAGAGAATATGGCGATTCGGCA---ACAGAGGGAGGAGAAGAAGAGCAAAGTGTGACTGTTGATGATCAATTCATGGAACCTAGCTTTCGCGTTGTCCGTGAGATCAAGCATGGAGAGGAAGAGATCGAGCATTTCAGTCATCAACATAACCTAATCCTTATTGACAAGGTTGATGATGATCTAAAGTGTGATGGGTGCATGTTACCAATCTCAACTCCATTTTATAGTTGTGCCAGTTGTAATTTCTTTCTTGACAAAACCTGCATGGAATTACCCAGGCGAAAAAAGTGGCAATATCACGAAAACCAAAGCCGAGGGCCATATGAGCTGTACTCTTTTAAACATGGAGGTCATGAGCATCCCCTTTATCTTCCAGCGGACAGAAAGAATATTCTCCGTTGC---GGAGGTCGCGGGATTCCCCCTTGGGTTGCAGATGACGGAGAGATCATTCCCCATTGCAGTGGCTGTTGTGTCAGCGAAGAATCAAAGGTATTTAAATGTGTGCTTTGCGATTTCAAGCTTGGTATGAAATGTGCTACACTGCCATACAAAGCAAGACACGAATATGATGACCATCCTCTCTTCCTCACCTATATTAATGCAAATGACTACCAACCTTCCTGTATAATTTGTGAAGAAGATAGAGACCCAAAGCTCTGGTTCTACCGTTGTGAGGAATGCGACTTCGATGCTCATCCTGAATGTGCTCTCGGGAGAGACCCATATGTCAAGCTAGGG------------------------------------------------------GTCGACAAGACAGAGGATTAT------GGTGAGCCTTGCGATGAC------------------------------------------------------------------------------------------
>POPTR_0016s04350.1
------------------------------------------------------------------------------------ATGGAGGTTGAACAT---------------------------------TTTAGCCACCCAGATCATCCATTGATCCTCATTAATCACGTTCTCGAGTAT---------------TGCTCTGGATGCGAGGGACCTATACGGGGTCCTTGCTACAGTTGCACCTCTTGCTACTTCTTTCTTCATAAGAAATGCGCCGAGCTGCCCCGTGAGATCAAGCGGCGCATTCATCGTAGACACCCTCTCCATCTACTGGCAAAGTCACCA---------GAA---------TGTGATCGGTGCGCCAAAATTTTCAATAGTTTTGTTTACCATTGTTCTTTCTGTAAGTTTGATCTTGATATCAAATGTGCTTTTCAACCGGGTTTTTTTGAGGTTGATAGT------TTTCCCCACAAGGATCATCCATTGATTTTGAATGAAGAGAAAGAATATCATGGTGAAGGAGTTAAGTGCTCTGTTTGCAAGGAACCAATGTCGGGTCCTAGCTATAGTTGCACTTCTTGCAACTTCTTTCTTCACAAGAAGTGT------------------------------GCTGAGCTGCCCCCCGAGATCAATCGGCATTTGCATCCAGAACACCCTCTTCGTCTACTG---------CCAAATCATCACATG---------ATCTGTGGTTTTTGCAAAGAAACTTGCTATGAGAGTTTTGTTTACTGCTGTTTTGTGTGCGAATTCAACCTCCATATCAAATGTGCTTTTCCACCTTGCGTTTATGCAGCTCAGCAATTTAGAAGCCTGATGAATCCACTTTCATTCAAATCAATCTCCTTCACTTGCCATGCATGTGGCACTGCGGATGACTCCCCTTTCATGTGCACCTGCCAACTCTTGGTCCACGAAGAATGCATTTCATTGCCAGGCACCCTTAAAACGGCACTGCACCATCATCCCCGA------ATCAACAAGTACTGTGGAATTTGCCGTCGGGAAGTTGACTCAAAATACGGAGTTTACTGTTGCCCAGACTGTGACTTCGTTGCACACGTGAAATGTAGCAGAGAATATGGCGATTCTGCA---ACAGAGGCAGGACAAGAAGGGCAAAGTGTGACTGTTGATGATCAATTCATGGAACCTAGCTTTCGCGCTGTCCGTGAGATCAGGCATGGAGATGAAGAGATCAAACATTTGAGTCATCAACATAACCTAGTCCTTTTTGACAAGGTTGATGATGATCTAAAGTGTGATGGGTGCATGTTACCAATCTCAACTCCGTTTTATAGTTGTGCCAGTTGTAATTTCTTTCTTGACAAAACGTGCATAGAATTACCCAGGAAAAAAAAGTGGCAATATCACGAAAACCAAAACATAGGGGTACATTCCATGTACTCTTTTAAACATGAAGGTCATGAGCATCCCCTTTATCTTCCAGCGGACAGAAAGAATATTCTCCGTTGC---GGAGGTCGCGGGCATCCCCCTTGGGCTGCAGATGACAGAGAGAATATTCCCCATTGCAGTGGCTGTTGTGTCAGTGAAGAATCAAAGGTGTTTAAATGTGTGGTTTGCGATTTCAAGCTGGGTATGAAATGTGCTACACTTCCATACAAAGCAAGACACGAGTATGATGAGCATCCTCTCTTCCTCACCTACATTAATGCAAATGACTACCAACCTTCCTGTATAATTTGTGAAAAAGATAGAGACCCAAAGCTCTGGTTCTACCGTTGTGAGGAATGCGACTTCGATGCTCATCCTGAATGTGCTCTCGGGAAATACCCATATGTCAAGCCAGGG------------------------------------------------------GTCATCAAGACAGAGGATTATCGTCCGGGTTTGCCTTGCGACGAC------------------------------------------------------------------------------------------
>POPTR_0016s04760.1
ATGGCCTCCCTATGTCTTGCCTTGGGTCAACACCCCTTATTTCCTGCTCTGCCTTCTGAGAGAGCCAGAGAC------------ATGGAGGTTGAACAT---------------------------------TTTAGCCACCCAGATCATCCGTTGATCCTCATTAATCAAGTTCTCGAGTAT---------------TGCTCTGGATGCGAGGGACCAATATGGGGTCCTTGCTACAGTTGCACCTCTTGCTACTTCTTTCTTCATAAGAAATGCGCCGAGCTGCCCCGTGAGATCAAGCGGCGCATTCATCGTAGACACCCTCTTCATCTACTGGCAAAGTCACCA---------AAA---------TGTAATCGGTGCACCAAAACTTTCAACAGTTTTGTTTACCATTGTTCTTTCTGTAAGTTTGATCTAGATATCAAATGTGCTTTTCAACCGGGTTTTTTTGAGGTTGATAGT------TTTGCCCATAAGGATCATCCATTGATTTTGAATGAAGAACAAGAATATCATGGTGCAGGAGTTGTGTGCTCTTTGTGCAAGGAACCAATGTCTGGTCCTAGCTATAGTTGCACTTCTTGCAACTTCTTTCTTCACAAGAAGTGT------------------------------GCTGAGCTACCCCCAGAGATCAAGAGGCACATTCATCCAGAACACCCTCTTCGTCTACTG---------CCAAATCATCACATG---------ATCTGTGGGTTTTGG---------------------------------------------------------------------------------------------------------------------------TTGGCTTTGAAA------------------------------------GATGACTCCCCTCTCATGTGCACCTGCCACCTCTTGGTCCACGAAGAATGCATTTCATTGCCACGCACCCTTAAAACGGCACTGCACCATCATCCCCGA------ATCAACAAGTACTGTGGAATTTGCCGTCTGGAAGTTGACTCAAAATACGGAGTTTACTATTGCCCAGACTGTGACTTCGTTGCACACGTGAATTGTAGTGTAGAATATGGCGATTTTGAA---ACAGAGGTAGAAGAAGAAGAGCAAAGTGTGACGGTTGATGATCAATTCATGGAACCTAGCTTTCGCGTTGTCCGTGAGATCAAGCATGGAGAGGAAGAGATCGAGCATTTCAGTCATCAACATAACCTAATCCTTATTGACAAGGTTGATGATGATCTAAAGTGTGAGGGGTGCATGCTACCAATCTCAACTCCATTTTATAGGTGTGCCAGGTGTAATTTCTTTCTTGACAAAACCTGCATAGAATTACCCAGGAAAAAAAAGTGGCAATATCACGAAAACCAAAACCGAGGGTCACATGATCTGTACTCTTTTAAACATGGAGGTCATGAGCATCCCCTTTATCTTCCAGCGGACAGAAAGAATATTCTCCGTTGCATTGGAGGTAGCTGGCCTCCCCCTTTGCTTGCAGCGGACGGAGAGAATATTCCCCATTGCAGTGGCTGTTGTGTCAGTGAAGAATCGAAGGTGTTTAAATGTGTGGTTTGCGATTTCAAGCTGGGTATGAAATGTGCTACACTGCCATACAAAGCAAGACACGAGTATGATGACCATCCTCTCTTCCTCACCTACATTAATGAAAATGACTACCAACCTTCCTGTATAATTTGTGAAGAAGATAGAGACCCAAAGCTCTGGTTCTACCGTTGCGAGAAATGCGACTTCGATGCTCATCCAGAGTGTGCTCTCGGGAAATACCCATATGTCAAGCCAGGG------------------------------------------------------GTCGTCAAGACAGAGGATTATCGTCCAGGTGAGCCTTGCGACGAC------------------------------------------------------------------------------------------
>POPTR_0016s04770.1
---GCCTCCCTGTGTCTTGCTTTGGCTCAACACCTCTCATTTCCTGCTCTGTCTTCTGAGAGAGCCAGAGAC------------ATGGAGGTTGAACAT---------------------------------TTTAGCCACCCAGATCATCCATTGATCCTCATTAATCAAGTTCTCGAATAT---------------TGCTCTGGATGCGAGGGACCTATATGGGGTCCTTGCTACAGTTGCACCTCTTGCTACTTCTTTCTTCATAAGAAATGCGCCGAGCTGCCCCGTGAGATCAAGCGGCGCATTCATCGTAGACACCCTCTACATCTACTTGCAAAGCCACCA------TGC------------TGTGATCGGTGCTACAAAACTTGCAACAGTTTTGTTTACCATTGTTCTTTTTGTAAGTTTGATCTAGATATCAAATGTGCTTTTCAACCGGGTTTTTTGGAAGTTGATAGTGCACATTTTGCCCACAAGGATCATCCATTGATTTTGAATGAAGAGCAAGAATATCACGGTGAAGGAGTTGTGTGCTCTTTGTGCAAGGAACCAATGTCTGGTCCTAGCTATAGTTGCACTTCTTGCAACTTCTTTCTTCACAAGAAGTGT------------------------------GCTGAGCTACCCCCAGAGATCAAGAGGCACATTCATCCAGAACACCCTCTTCGTCTACTG---------CCAAATCATCACATG---------ATCTGTGGTTTTTGCAAAGAAACTTGCTATGAGAGTTTTGTTTACTGCTGTTTTGTGTGCGAATTCAACCTCCATATCAAATGTGCTTTTCCACCATGCGTTTATGCAGCTCAGCAATTTAGAAGCCTGCTGAATCCACTTTCATTAAAATCAATCTCCTTCACTTGCAATGCATGTGGCACTGAGGATGACTCCCCTTTCATGTGCACCTGCCAACTCTTG------------------------------------------------------------------------------TACTGTGGAATTTGCCGTCTGGAAGTTGACTCAAAATACGGAGTTTACTATTGCCCAAACTGTGACTTCGTTGCACACGTGAATTGTAGTGTAGAATATGGCGATTTTGAA---ACAGAGGTAGAAGAAGAAGAGCAAAGTGTGACGGTTGATGATCAATTCATGGAACCTAGCTTTCGCGTTGTCCGTGAGATCAAGCATGGAGAGGAAGAGATCGAGCATTTCAGTCATCAACATAACCTAATCCTTATTGACAAGGTTGATGATGATCTAAAGTGTGACGGGTGCATGCTACCAATCTCAACTCCATTTTATAGGTGTGCCAGTTGTAATTTCTTTCTTGACAAAACCTGCATGGAATTACCCAGGAAAAAAAAGTGGCAATATCACGAAAACCAAAACCGAGGGTCACATGATCTGTACTCTTTTAAACATGGAGGTCATGAGCATCCCCTTTATCTTCCAGCGGACAGAAAGAATATTCTCCGTTGC---GGAGGTCGCGGGCCTCCCCCTTGGGCTACAGATGTCAGAGAGAATATTCCCCATTGCAGTGGCTGTTGTGTCAGTGAAGAATCGAAGGTGTTTAAATGTGTGGTTTGCGATTTCAAGCTGGGTATGAAATGTGCTACACTGCCATACAAAGCAAGACACGAGTATGATGACCATCCTCTCTTCCTCACCTACATTAATGAAAATGACTACCAACCTTCCTGTATAATTTGTGAAGAAGATAGAGACCCAAAGCTCTGGTTCTACCGTTGCGAGAAATGCGACTTCGATGCTCATCCAGAGTGTGCTCTCGGGAAATACCCATATGTCAAGCCAGGG------------------------------------------------------GTCGACAAGACAGAGGATTATCGA---------------------GGCAATGCTTTCAGTCATTACTATATTAATGCAAATGACTACCAAGACCCGAAGCTCTGGTTCTACCGTTGTGACTCATCC---------
