# Supplementary material for: Impact of recurrent gene duplication on adaptation of plant genomes
Source: BMC Plant Biol. 2014 May 31;14:151. doi: 10.1186/1471-2229-14-151 (PMC4049390; doi:10.1186/1471-2229-14-151)
Supplement: Additional file 4 — Contains the cleaned alignments of the clusters with codons under selection. [file 1471-2229-14-151-S4.zip › 4437544801233534_add4/Additional_file_4/Sorbicluster1_aligned.fasta]

>Sb09g000880.1
ATGGCGGTGGAGGCGGCGCTGGCCTGGTACGAAGAGTTGCGAGAG------------ATCAGTAATGAGATCAACCAACTCTGGTTGGGTACGAGGAACAAGGAATTCTCACAA---GGCTTGAGCAAGGCGGAG---------CTCCGGAAGAAGCGGGCCGAGCTCGAGAAAAAGTGCGATGCCTTGTCGCAGAGGTACTGGCAGGTCGAGATGGGGTCGAAGCCGGATTTCTCAGGCATGACCGAGGCCGAGCGAGCGGAGACGGCGGAGAAGCTGAGGAGCGACGAGCTGCGGTATGCGCGCCGCCTTACGGAAGAAGGCGACCCCAGGGCTTTGAGCATTGAAGCCTTTGTTCCCATCCTCGACTTCGATCCTAAGCAAGGGGGTCGCTACTACAACCGCTACACCCTCGTCGACCTCACCACATTCGACCTCGATGAAGAGTCACCCATTGGTCCGATGCAATTTACTGATTCCCCCCACAAAGTAATCGAGACCGACCACTTCAAACTGTCTGGGGCTGTAAACTTCTTGTCTGTCAAGGTAGCCTCTTCAGATATTGGCTTCCCAATCCATGTGTATGGCACTGTCATTGTCAGGGACAGCATCGATGAGAGGTGTGTTTATCACTTCCGCTGCGACCCTGACCATTGCCAACTCATCAATTCTGAGGCTGAATCGTTGATCTTGACTGGGCCGAAACGTGGGCTCGCATTGTGTGGTTACATGTATGTGGAGATTGATCTAAAGATCAAGGATCATCTAGGACAGTCCAGAGAATTTAGTAAAGGACTCTTAAGCATC---AGTGACCCAACAAATTGTGCATCGATGGTATCTATGGTCGAAACTATATCCCTTGCTACCAGGCTCAGTACTGTGGATGTGACTTATGCAGTTGTGAATCGTGCAGCGGAGGGATTTATTGCAGTTAAAGTTCTGCAGGGAGGTTTCCATGGAAAAATCACCGCATACACCACCGACATACTTGTGCTTTATGACAGCAAAGAGGCTGATGCTATGACCTTTGATGATTGTGGAGATATCCTGCAGCTTATGCGGCCTGTCGTATCTGTCCACGTTGAGGATTTCCTGATAATTGTTTTCCACACCAGTGACGGTAAATCAGAGAGCATACAATTCGCTCCAATGTTCAACGGCAGAGACGAAACTGTTGGTGCTACCAAGATGTGTGTGAAGCTTGCTTGGTCAGTAATGAAACCT
>Sb09g000870.1
ATGGCGGTGGAGGCGGCGCTGGCCTGGTACGAAGAGTTGCGACAG------------ATCAGTAATGAGATCAACCAGCTCAGATTGAGTACGAGGAACAAGGAATTCTCACAA---GGCTTGAGCAAGGCGGAG---------CTCCGGAAGAAGCGGGCCGAGCTCGAGAAAAAGTGCCATGCCTTGTCGCAGAGGCACTGGCAGGTCGAGACGGGGTCGAAGCCGGATTTCTCAGGCATGACCGAGGCCGAGCGAGCGGAGACGGCGGAGAAGCTGAGGAGCGACGAGCTGCGGTATGCGCGCCGCCTTATGGAAGAAGGCGACCCCAGGGCTCTGAGCATTGAAGCCTTTGTTCCCATCCTCGACTTCGATCCT---------------------------------------------------------------------------------------------------------------------------------------------------------------------------CCCTCTTCAGATATTGGCTTCCCGATCCATGTGTATGGCACTGTCATTGTCGGGGACAGCATCGATGAGAAGTGTGTTTATCACTTCCGCCGCGACCCTGACCATTGCCAACTCATCAATTCTGAGGCTGAATCGTTGATCTTGACTGGGCCGAAACGTGGGCTCGAATTGTGTGGTTACATGTATGTGGAGATTGATTTAAAGATCAAGGATCATCTAGGACAGCCCAGAGAATTTAGTAAAGGACTCTTAAGCATC---AGTGACCCAACAAATTGTGCATCGATGGTATCTATGGTCGAAACTATATCCCTTGCTACCAGGCTCAGTACTGTGGACGTGACTTATGCAGTTGTGAATCAGGCAGCTGAGGGATTTATTGCAGTTGAAGTTCTGCAGGGAGGTTTTCATGGAAAAATCACTGCATACACCACCGACATACTTGTGCTTTATGACAGCAAAGAGGCTGATGCTACGACCTTTGATGATTGCGGAGATATCCTGCAGCTTATGCGGCCTGTCGTATCTGTCCACGTTGAGGATTTTCTGATAATTCTTTTCCACACCAGTGACGGTAAATTAGAGAGCATACAATTCACTCCAATGTTCAACGGCAGAGATGAAACTGTTGGTGCTACCAAGATGCGTGTGAAGCTTGCTTGGTCGGTACACTACCCT
>Sb09g000500.1
ATGGCTGTGGCGGCGGCGGCGGCGTGGTATGAAGAGCTGCGAGAGGTGGAGTACCGC---------------------ATAGGGTCCATATCCAAGAGGTTGGCGATGGACAAA---GATTTGTCAGAGGAGGAGGTGGGCAGGCTCAAGGAAGAGCGCACGGCCTTGCGAGAGGAGGTTCGTCGGCTC---------------------GAGATGTCGCCGCAGCCGGATTTCTCATGCATGACCGAGGCCGAGCGAGCGGAGGCGGCGGAGAGGGTGAGGAGCATCGAGGTCAAGTATGGGCTCCGCCTTATGCATGAAGGCGACCCCAGGGGTCAGTCGATCCAGGCCTCTGCTCGCATCGTCGACTTCGATCCCAAGCAGGGGGGCCTCTACTACAGCCGATACACCAGCGGCGGCCTCATCAGATTCAACCTCGACGAGGAGTCACCCATTGGTCCCATGAGACATATCGATTCCCCTTACAAAAAA---GAGAGCTACTTTCTCCGCCTGTGTAAGGCAGTAAACTTCCTGTCTGTCAAGATAGGCTGTTCTGATGTTGGCTACCCAATCCATGTCTATGGCACTATCATTGTCAGGGACAGCATCGATGAGAGGTGTGTTTATCACTTCCGCCGCGACAGTGACAATTGCCAACTCATCAGTTCTGAGTCTGAATCACTGATCTTGACTGGGCCAAAACGCGGCCTTGCATTGGCAGGAGATATCTATGTGGAGACTGATCTCAAGATGAAGGATGACCTAGTCCAGGACAGAGAACTTAGTAAAGGACTGATAATCATCAGGGGCACACCAGCTCGTCTATTTGAGAAGGGATACACGTCTGCAACCAAATCTCTTGCAACCAGGCTCAGTACTGTGGATGTGTATTATTCAGTCGTGGATCGTGCACTGGAGGGAACTATTGCAGTTGAAGTTGTGCAGGGAAGTTTTCATGGAAGAATCACTGCCAACACTGCCAACGAGCTTGTGCTCTACGATAGCAAAGAGGCTGATGCGATGACTGTTGACAATTGTGGAGAC---CTCAAGCTTTTGCGACATGTTGTATGTGTCTATGTTAAGGATTTGCTCATGATTGCTGCACAGACAAGTGATGGTAAATCTGAGCGCATATCATTCTCCCCAAGGATCAACGACAAAGCTGAAGTTGTCGGTGGAACTGAGTTGCGTGTGAAGATTTGTTGGTCAGTAATGAACCCC
>Sb09g000840.1
ATGGCTGTGGCGGCGGCGGCAGCGTGGTATGAAGAGCTGCGAGAGGTGGAGTACCGC---------------------ATAGGGTCCATCTGCAAGAGGTTGGCGATGGACAAA---GATTTGTCAGAGGAGGAGGTGGGCAGGCTCAAGGAAGAGCGCACGACCTTGCGAGAGGAGGTTCAGCGGCTC---------------------GAGATGTCGCCGCAGCCGGATTTCTCATGCATGACGGAGGCCGAACGAGCGGAGGCGGCGGAGAGGGTGAGGAGCGTCGAGGTCAACTATGGGCTCCGCCTTACGCATGAAGGCGACCCCAGGGGCCAGTCGATCCAGGCCTCTGCTCGCATCGTCGACTTCGATCCCAAGCAGGGGGGCCTCTACTACAGCCGATACACCCGCGGTGACCTCATCAGATTCAACCTCGACGAGGAGTCACCCATTGGTCCCATGAGATACATCGATTCCCCCTACAAAAAA---GAGAGCTACTTTCTCCGCCTGTGTAAGGCAGTAAACTTCCTGTCTGTCAAGATAGGCTGTTCTGATGTTAGCTACCCAATCCATGTCTATGGCACTATCATTGTCAGGGACAGCATCGATGAGAGGTGTGTTTATCACTTCCGCCGCGACAGTGACAATTGCCAACTCATCAGTTCTGAGGCTGAATCACTGATCTTGACTGGGCCAAAACGCGGCCTTGCATTGGCAGGAGATATCTATGTGGAGACTGATCTCAAGATGAAGGATGACCTAGTCCAGGACAGAGAACTTAGTAAAGGACTGATAATCATCAGGGGCACACCAGCTCGTCTATTTGAGAAGGGATACACGTCTGCAACCAAATCTCTTGCAACCAGGCTCAGTACTTTGGATGTGTATTATTCAGTCGTGGATCGTGCACTGGAGGGAACTATTGCAGTTGAAGTTGTGCAGGGAAGTTTTCATGGAAGAATCACTGCCAACACTGCCAACGAGCTTGTGCTCTACGATAGCAAAGAGGCTGATGCGATTACTGTTGACAATTGTGGAGAC---CTCAAGCTTTTGCGACATGTTGTATGTGTTTATGTTAAGGATTTGCTCATGATTGCTGCACAGACAAGTGATGGTAAATCTGAGCGCATATCATTCTCCCCAAGGATCAACGACAGAGCTGAAGTTGTCGGTGGAACTGAGTTGCGTGTGAAGATTTGTTGGTCAGTAATGAACCCC
>Sb09g000850.1
------------------------------------------------------------------------------ATGCGGTCCATCTCCAAGAGGTTGGCGACGGACAAAGCTGATTTGTCAGAGGAGGAGGTGGGCAGGCTCAAGGAAGAGCGCGAGGCCTTGCGAGAGGAGGTTCAGCGGCTC---------------------GAGATGTCGCCGAAGCCGGATTTCTCATGCATGACGGAGGCCGAGCGAGCGGAGGCGGCGGAGAGGGTGAGGAGCGTCGAGATCAACTACGGGCTCCGCCTTACGCATGAAGGCGACCGCAGGGGTCAGTCGATCCAGGCCTCTGCTCGCCTCGTCGACTTCGATCCCAAGCAGGGGGGCCTCTACTACAGCCGATACATCCACGGCGACCTCAACGGATTCAACCTCGACGACGAGTCACCCATTGGTCCCATGAGATACATCGATTCCCCCTACAAAAAA---GAGAGCGACTTTGGCTGGCTGTGTATGGCAGTAAACTTCCTGTCCGTCAAGATAAGCTGTTCCGATGTTGGCTACCCAATCCATGTCTATGGCACTATCATTGTCAGGGACAGCATCGATGAGAAGTGTGTTTATCACTTCCGCCGCGACAGTGACAATTGCCAACTCATAAGTTCTAAGGCTGAATCACTGATCTTGACTGGGCCAAAACGCGGCCTAGCATTGGCAGGAGATATCTATGTGGAGACTGACCTCAAAATGAAGGATGATCTAGTACAGGACAGAGAACTTAGTAAAGGACTGATAGTCATCAGGGACACACCAACTGGTCTGTTTGAGAAGGGATACACGTCTGAAACCAAATCTCTTGCCACCAGGCTCAGTACCGTGGATGTAAATTATGCAGTTCTAAATCGGGCACTGGAGGGAACTATTGCAGTTGAAGTTGTGCAGGGAAGTTTTCATGGAAGAATCACTGCCAACACTGCCAACGAGCTTGTGCTCTATGATAGCAAAGTGGCTGATGTGATGACT------------------------------------------------------------------------------------ACCAGTGATGGTAAATCTGAGCGCATATCATTCTCCCCAAGGATCAACGAAAGAGCTGAAGTTGTCGGTGGAACTGAGTTGCGTGTGAAGATTGGTTGGTCAGTAATGAACCCC
>Sb09g000875.1
------------------------------------------------------------------------------------------------------------------------------------------------------------------------------------------------------------------------------------------------------------------------------------------------------------------------------------------------------------------------------------------------------------------------------------------------------------------------------------------------------------------------------------------------------------------------------------------------------------------------------------------------------------------------------------------------------------------------------------------------------------------------------------------------------------------------------------------------------------------------------CTTCAGACCAAATCTCTTGCTACCAGGCTCAGTACTGTGGATGTGACTTGTACAGTTGTGGATCGTGCACTGGAGGGAACTATTGCAGTTGAAGTTCTACAGGGTGGCTTTCATGGCAAAATTGCTGCCTACACTGCC---------------------------GAAGTACATGCT------------------------------------------------------------------------------------------------------------------------------------------------------------------------------------------------------------
>Sb10g007740.1
ATGGCGGTGGAGGCGGCGGCGGCGTGGTATGAAGAGTTGCGACAGCTCGAGTACCTC---------------------CTACGGTCCATCTCCAGGAGGCTGATGATGGCCAAG---GATTTGTCCGAGGCGGAGGCGGCCAAGCTCAAGGAAGAGCAAGCGTTGTTGCGAAAGCAGGTTGGGCGGTTC---------------------GATGTGTCGCGGAGGCCAGATTTCTCATGCATGACCGAGGCCGAGCGAGCGGCGGCGGCGGAGAGGCTGAGGAACGACGAGCTTCACTATGCGCGCCGCCTTATGCAAGAGGGCAACTCCAGGGGTCAGGCGATGGAGGCCTTTGCTCGCTTCGTCGACTTCGATCCCAAGCAGGGGGGCCGCTACTACAGCCGATGCAGCCGCGGCGGCCTCTCCAACCTCGACCTCGACGAGGAGTCCTCT------------------------------------------------------------------------------------------------------TCGGATGTCGGCTTCCCAATCCATGTCTACGGCACTATCATTGTCAGGGACAGCATCGATGTGAGGTTTGTTTATCACTTCCGCCGCGACAGCAACAATTGCCAACTCATCAATTCCGAGGCTGAATCATTGATCTTGACTGGGCCGAAACGTGGTCTCGCATTGTGTGGAGATATGTATGTGGAGACTGATCTCAAGATGAAGGATGATCTAATACAGGACAGAGAACTTAGCAAAGGAGTCATAAGCATCAGGAGCGCATCAACTGGTCCATCGGTGACGGGATACACGTTTCAGACCAAATCTCTTGCTACCAGGCTCAGTACTGTGGATGTGAGTTATACAGTTGTGGATCGTGCACTGGAGGGAACTATTGCAGTTGAAGTTCTGCAGGGTGGCTTTCATGGCAAAATCGCTGCCTACACTGCCTACATGCTTGTGCTTTATGATAGCGAAGAGGCTGATGCGATGACTGTTGACGATTATGGACTT---CTCGAGCTTTTGCGACCTGTTGTATCTGTCTATGTCAAGGATTTGCTGATGATTGCTGCCGTGACCAGTGATGGTAAATCTGAGCGCATACTATTCACTCCAAGGATCAACACCAGAGATGAAGCTGTTGGTGCAACCAAGTTGCATGTGAAGCTTTCTTGGTCAGTAATGGCCCCC
