# Supplementary material for: Impact of recurrent gene duplication on adaptation of plant genomes
Source: BMC Plant Biol. 2014 May 31;14:151. doi: 10.1186/1471-2229-14-151 (PMC4049390; doi:10.1186/1471-2229-14-151)
Supplement: Additional file 4 — Contains the cleaned alignments of the clusters with codons under selection. [file 1471-2229-14-151-S4.zip › 4437544801233534_add4/Additional_file_4/Sorbicluster5_aligned.fasta]

>Sb10g004510.1
------ATG---AGACACTGCTCATCTTGGGCAGGCTTGGAGCCAGATCTCCTAGGGCTTGTACTCAGGCGGCTACCCTCCCTAGCGGATCGCGTCCGGCTGGCAGCAGTCTGCCGCCCATGGCGCCACTGTGCCTGGCTAGGGCCC---GAGCCCCCTCCGTTCCCGTGGCTCACCCTCCGTGACTGCACCTTCCTCAGCATCGCG---GACGGTAAAATCTACTGCTTGCCTTCAGTACCACCGGGCAATTCACGGTGTCATGGCTCCGTGGGCAACTGG---CTCTTTCTCGAGCAGCATGTCGGCGACGGGGGCTCGCCGCCGCTGTCACTGATGAACCCTTTCTCCAAGAATGTCATGCGGCTACCT---GACACCATCTGG------CGTCACGAGCCAGTAGAT---------------------------------CCCAGCGAACGCAAGTTGCTCAAGATGGTCTTGCTCTCGTCCCTATCGCCAGATTCTCATTTCGCGGTACTCATCACAGATTGCAGGTTTGAGAGTGTGATCTCCATCTGC---CAGCTCTCG---GCATTCCGGGTGCCTGACCAT---GTATGCGATATTGCACTCGTCAATGGGAAGCTATATGCTCTCTCAGCTAGGAAGCTCTTTGTCCTTGATGAGGTTGAGTCAACAAGCAGCAAATGC------AAGCCAAAAACC---ATGAAATGCATCGCAAATAATACCATTGCTGGCAAGGAGCATATCTGTGCGTATTGGAACTATCTTGTAGAATCC---AATGGTAAATTACTGCATGTAAGACGGCTGATTGGATGCGAGTCGTCAGTG------CGG------------------ACCTTTTCATTTGACGTATTTGAGGTCGATTTGACCACCTCTTCTTGTTCCGTTCAATGGAGACGGCTCAATTCTCTAGGAGGCAAAGCACTCTTTGTTGGCCCATACTCTAAGGCTGTTCAGGCTTCTGAGTCTGGAGCTCAGGCAGATTGTATTTACTTCATATGCGACTATGATATTACGAGGGATTGTTTTACAGATCCTTTTCGTGATAGTGGCGTGTTCAACATGAGAAACGAGACGATCGCGCCTTTGTTACCAGAGACTATGATGATACAGCGTTCAGCAAAAAAGTTTTATTCGGCCCGTCCATCATGGTTTTTCCCCTAC------------
>Sb10g004190.1
------------AGACACTGCCCATCTTGGACAGACTTGCAGCCAGAGCTCCTGACCCTTGTCCTCAGGCGCCTACCCTCCCTAGCAGATCGCATCCGACTTGCAGCAGTCTGCCGCCCATGG---CACAGTGCCCGGCTAGAGCCC---TTGCCCCCTCCGTTCCCGTGGCTCACCCTTCGTGACGGCACCTTCCTCAGTGTCTCG---GACGGTAAAATTCACTCCCTGCCTTTAGTACAACCAGACAATTTTCGGTGCATTGGCTCCGTGGGCAACTGG---CTCTTACTCGAGCAGCGCACCGGTGACGGGGCCTCACTG---------CTGATGAACCCTTTCTCCAAGGATGTCGTGCACCTACCT---GAAACCATCTGGTGTCACAGTCACAGGCCGGTGGAT---------------------------------CGAAGCCCATATATCTTGCTCAAGCTGGTCTTGCTCTCGTCCGTCTCACCAGATTCTGTTTTCGCGATACTCATCACAAACTGCAAGTATCAGAGTGTAATCTCCATCTGT---CAGCCATCG---GCATTCCGTGTGCTTGACCAT---ATATGTGATGTTGCATTCGTTGATGGGAAGCTATATGCTCTCGCACCCAGGAAGCTCTTCGTCCTT---GAGGTTGAGTCA---AGCAGCAAATGC------AAGCCAAAAATC---ATGAAATGCATCGCAAAT---ACCGTTGCTAGTGAGAAAAGTATCTGTATGTATTTCTTCTATCTTGTAGAGTCC---AGTGGTAGATTACTGCATGTAACGCGACTGGTTGGAGGCTTCTTGTCC---------GGG------------------ACCTTTTCATTTGACGTATTTGAGGTCGATTTGACCACCTCTTCT---ACTGTTCAATGGAGGCGGCTCAATTCTCTAGAAGGCGAAGCACTCTTTGTTGGCCCATACTCCAAGGCTCTCCATGCTTCTGAGTACGGAGTTCAGGCAGATTGCATCTACTTCATGTGTGACTATGGT---GGAAGAGATTGTCCCGCAGATCCTTTCCGTGACAGTGGTGTGTTCAACATCACAAACGGGACGATCACACCTTTGTTGCCAGAGACAATAATG---CAGTGTTCGATAGATAAATTTTATGCAGCTCGTCCATCATGGTTTTTCGTCTAC------------
>Sb10g004290.1
------------AGACACTGCCCGTCTTGGGCAGACTTGCACCCAGAGCTTCTGGGCCTTGTCGTCGGCAGGCTCCCATCCCTAGCTGATCGCGTTCGACTGGGAGCTGTGTGCCGCCCATGG---CGCGTTGCTCGGCAGGAGCCTCGTCTTCCCCCTCCGCTACCGTGGTTGATCCTCCTCGACGGCACCTTCCTTAGCATCCCA---GGCGGCGAAATTCACTGCATGCAT------ATACCAGAGGACGCTTATCTCCAAGGTAGTGTGGGCAACTGGCTCCTCTTCCTCAAGTCCTTCCGCAGCAAC---------------CTGGCACTTATGAATCCTTTCTCCAAGCATGTCGTACGTCTTCCT---------------------------------GCCAAC---------------------------------CCTAGAGATTCGATGTTCTGCAAGCTAGTGCCACTCTCAAGTGTATCACCAGATTCCCTTTTCGCTATACTGATCACGATCAGCAGCGTTGAGAGTGCTATTTCTATTTGC---CGGCCCTCGGCTGCATTTAGGATGCCC---------ATCCTAGATGCTGCATTCTTTGATGGGAAATTATATGCTCTATCGCGAGAGAAGCTCTTCGCGTTT---GAGGTTGATTTG---AGCTACAAAGGC------AAGCCAAGATGCTTCATAGGATGCATAGCT---GATTCCATTGCTGATAAGATGTATATCTGTACATCTTGGAGTTACCTTGTTGAATCCACCAGCGGTAAATTGTTGCATGTAAAGAGACATATTGGATGC------------------GAG------------------ACTCTTTCATTTGAAGTCTTTGAGCTGGACTTGACCACCAATTCT---CGTCATAAGTGGACAAGGGTCAATACCCTAGGAGACCAAGCACTCTTTGTTGGCATACACTCCAAATCACTCCATGCTTCTAGATGTGGAGCTCAGGAGGACTGTATCTACTTCGTGGCTGACTATGGC---CATAAAGATCTGGCGATAGATCCTCTACGCGATTGTGGTGTCTTCAACATGAGGAATGGAATAATCACGCCTCTGTTGGCAGATACAATGGTT---------------------------------CGTCCAACATGGTTCTTTCCGTAT------------
>Sb01g026370.1
---------GACAGGCACTGCCCGTCTTGGGCAGACTTGAACCAAGAGCTTGTGGGTCTTGTCCTCGGCCGGCTCGCCTCCCTAGCAGATCGCGTTCGACTGGGAACG---------------------------------GAGCCT---CTTCCTCCTCCGCTACCATGGTTGATCCTCCTCGACGGCACCTTCCTTAGCATCTCA---GGCGGCAAAATTCACCGCATGCCTGCTGTACTACCAGAGGACGGTTATCTACAAGGTTGTGTGGGCAACTGG---CTCTTCCTCAGACAC------------------------------------------------TGCATGCATGTTGTGCGTCTTCCT---------------------------------GCCAAT---------------------------------CGTGGAGATTGGATGTTCCTCAAGCTAGTGCCACTCTCTAGTGTATCGCCAAATTCCCTTTTTGCTGTACTGATCACGACTAGGGGAGTTGAGAGTGACATTTCTATTTGT---CGGCCCTCG---GCATTCAAAATGCCC---------ATCCTAGATGTTGCATTCCTTGATGGAAAAGTATATGCTCTATCGCGAAAGAAGATCTTTGCCTTT---GAGGTTGATTTG---AGCTACAAAGGC------AAGCCAAGAAACAACATAGGATGCATAGCT---GATTCCATTGCTGATAAGATGCATATTTGTACATCTTGGAATTATCTTGTTGAATCCACCAGT------------------------------------------------------------------------------------------GTCTTTGAGGTGGACTTGACCACCAACTCC---CGTCATAAGTGGACAAGGGTCAATACCCTAGGGGACCAAGCACTCTTTGTTGGCGTACACTCCAAATCACTCTCTGCTTCTAGATGTGGAGCTCAGGAGGCCTGTATCTACTTCGTGTCTAACTATGGC---CATCACAATTTGGAGCTAGATCCTCTATGTGATTGTGGTGTCTTCAACATGAGAGATGGAATAATCACGCCTTTGTTGCCAGATACAATGGTT---------------------------------CGTCCAACATGGTTCTTTCCCCAC------------
>Sb10g004320.1
ATGGCG---GCCAGACACTGCCGGTGTTGGGCAGACTTGCGGCCAGAGCTTGTGGCCCTCGTCCTCAGGCGCCTCCCCTCCCTAGCCGACCGCGTTCGACTGGGAGCCGTCTGCCGCGCATGG---CGCATCGCTGGGGAGGAGCCT---CTTCCCCCTCCGCTACCATGGCTGACCTTACTCGACGGCACCTTCCTTAGCATCTCCGACGGCGGCGAGATTCACCGCATGCGT------GTACCGGAGGATGCCTCTCTCCATGGCTCCGTGGGCAACTGG---CTCTTCCTCCGGCGCCTTGGTGGCAAG---------------CTCGCATTGATGAACGCTTTCTCCAAGTGCGTTGTGGAGCTTCCTTTG------------------------------AACAAC---------------------------------TACGAGGATTCGATGTTCTTCAAGATAGTGCCGCTCTCC---CTGTCATCGGATTTCCTTTTTCTTGTGTTGATCGTGACCTCGACATGGCAGTGTGTAATTTCCATTGGCCAGCGGCCCTCG---GCACTTAAAATACCC---------ATCTTTGACATCGTATTCTGTGAAGGGAAGTTGTATGCTCTCTCATTCGAGAAGCTCTTTGCCTTC---GAGATTGTCTCG---AGCTATGGAGGTGGCAAGTCGCCAAGTGTC---ATGAAACACGTGGCT---AATTCGACTGCTGATAAGACATATATGAGCTTATATCGGAGTTACCTTGCTGAATCC---AATGGCAAATTGTTACAGATAAGGCGATTGCTTCGAACC------------TTACCA---CAGGCGAAGGATTTCATTACCATTTCGTTTGAAGTATTTGAGCTGGACTTGACCACCAATTCC---CATGACAAGTGGAGGAGGCTCAATACCTTGGGGGACCAAGCACTCTTTGTTGGCACCTACTCCAAGTTTCTCCCTGCTTCTGAATGTGGAGCTCAGGAGAACTGCATCTATTTTATGTGTGACTATGAT---CGTGAACATTGGACAACAGATCCTTTGCGTGATTGTGGTGTCTTCAACATGAGTAATGGGACGATCACTCCTTTATTGCCGGACACAACAGTT---------------------------------CTTCCAACATGGTTTTTCCCTACT------------
>Sb10g004630.1
---------CCCAGACACTGCCCGCCTTGGGCAGACTTGATGCCGGAGCTTCTAGGCCTTGTCCTCAGGCGACTCCCGTCCCTAGCTGACCGCCACCGATTGGCAGCGGTCTGCCGCCCATGG---CTCATCGCTCAGCAGGAGCCT---CTTCCCCCACCGCTACCATGGTTGACCCTCCTAGACGGCACCTTTCTCAGCATTCCA---GGCGGCGAGATTCACCGCATGCAT------GTACCGGAGGACGCCTCCCTCCATGGCTCCGCGGGAAACTTT---CTCTTCCTCGAGCGTCGTCACGGTGAC---------------CTCGCGCTTATGGACCTTTTCTCCAAGCAAGTTGAACGGCTTCCT---------------------------------------CATGTTGGGCGGCTACCTATGCAAGCCTGCGTCCCCAGAGATTCCATGTTCCTCAAGCTGGTGCCACTCTCC---CTATCACCGGATTCCCTTTTTGCTGTGCTGATGACGGCCAATACATTTGAGAGCGTAATTTCTGTTTGCCGGCGGCCCTCG---GCACTCAGAATGCCC---------ATCTTTGACATCGCATTCTTTGATGGGAAATTGTATGCTCTCTCACTCAAAACGCTTTTCGCCTTT---GAGATTGTTTCG---AGCTATGAAGGA------AAGCCAAGAGTC---AGGAAACAAGTAGCC---GATTCAATTGCAGATAAGACGTACACAGCTGCATATTGGAGTTATCTTGCTGAATTC---AATGGTAAATTGTTGCATGTAAGACGACTGATTGGAGCC------------CTTCGAAAG------------------ACCTTTTCATTTCAAGTCTTTGAGCTGGATTTGACCACCAATCCC---CGTCGTAAGTGGAGAAGGCTCAATACTTTGGGAGACCAAGCACTCTTTGTTGGCACACACTCAAAGTCTCTCACTGCATCCGAATGTGGGGCTCAAGAGGATTGTATCTACTTTGTGCGTGACTATGAC---CAAGAACATTGGACAATAGATCCTTTTCGTGATTGTGGTGTCTTCAATATGAGAAATGGGACGATCACTCCTTTATTGCTGGACATAGTAGGT---------------------------------CGTCCCACGTGGGTTTTCCCTACT------------
>Sb09g027000.1
------------------------------------------------------------------------------------------------------------------------------------------------------------------------------------------------------------------------------------ATGCAT------GTACCGAATGATGTTTTCATCCATGGCTCCGTGGGGCAGTGG---CTCTTACTCAGGCGTCTCTCTGGTAAA---------------CTCGAACTGATGAATCCTTTCTCCAAGAATGTCATAAAGCTTCCT---------------------------------GCCAAT---------------------------------CCCACAAACTCGATACTCTACAAGCTGGTGTCACTCTCC---CTATCACTAAATTCCCTTTTTGTTGTATTGACCACGTCCATGGTATTTAAGAGTGTGATTTCTATTTGC---CGACCATCC---GCATTCAGAGTGCCT------GGTATCCGTGATATCATATTCTGTGATGGAAAATTGTATGCTCTCTCAAGCAATAAGCTCTTTGTCTTG---GAGATTGGCTCG---AGCTACCAAGGC------AAGCCAAGCATC---ATGAAATGTGTATCC---AACTCCATTGATGATAAGAGCTATCATTGCGTGTATTGGAGTTATCTTGCTGAATAT---AACGGCAAGTTGTTCCAAGTAAGGCGCCTAGTTGGATTC------------TTGCCAACA------------------ACTTTTTCATTTGAAATCCTTGAGCTGGACATGACCATAAATTCC---CCAAATAAGTGGAGAAGGCTCGATACACTAGGAGACCAAGCACTCTTTGTTGGCACAAACACAAAGTTTCTACCTGCTTCTGAATGTGGAGCTCAGAAGGACTGCATCTACTTCGTGTGTGACGACGAG---CATGGAATTTGGGACGCAGATCTTTTTCGTGACTCTGGTGTGTTCAACATGAGAAACGGGACAATCACACCTTTATTGCTAGATAAACCATTT---------------------------------TGTCCAACGTGGTTTTTCCCTACTGCACTATATTCT
