# Supplementary material for: Impact of recurrent gene duplication on adaptation of plant genomes
Source: BMC Plant Biol. 2014 May 31;14:151. doi: 10.1186/1471-2229-14-151 (PMC4049390; doi:10.1186/1471-2229-14-151)
Supplement: Additional file 4 — Contains the cleaned alignments of the clusters with codons under selection. [file 1471-2229-14-151-S4.zip › 4437544801233534_add4/Additional_file_4/Sorbicluster5_large_aligned.fasta]

>Sb08g014451.1
------------------------------GACATTCAACAAATCCTTACTCATCTGGTCCGTCGAGGATTTATGAAAGATTACTTGATTTGGACAAAGCATGGAGAGGGTAGCTCTGCGCCTTATACAACTGGAATTGTTGACGGGTTTGAGTTCGTACACGAGACACAACAACCTAATACCGATGGTCTAGCCACTGAATATGTTGTGCCAAATGTTCCTGATTATGGTTTTATTGGAGGAAATGAAGATGGCACCGAAACTAACATGGCTGCGGAAGATGCAGAATTTCTAGAGGCAATGTTGTGTCATCATGCGGAAGATCCATCAGTGTTCTTCATGAAAGGTATGGAGGCCGTAATGAAGGCAGCAGAAGAGCCTGTGTATGATGAGTCCAAGGGTTGCACCAAAGAGTTCACGACGCTGCGGTCTGTGCTAAAATTGTTGATGTGCAAAGCTAGATATGGTCTTTCTGATGCTGACTTTGATGCGTTCTTAAGCATTATCGCAGACATGCTTCCTAAGGATAACAAAGTGCCTACTAACACATATTATGCAAAGAAGCTAATCAGCCCACTCACAATGGGTGTTGAGAAGATCCACGCTTGTAGAAATCATTGTATCCTAAGAGACTTGGACAGCTGTCCCAAGTGTGGTGCAAGTAGGTACAAGACAAATAAAGACTACATAGAGGAAGAGTGTGTTGCCTCTGTGCCTAAGGGCAAAAAACGAAAGAAG------------------------------------------------
>Sb06g005506.1
ATGGATTGTAGAAATCTTGTTGTATCTGATGACAATCAACAAATCCTTACTCATCTGGTCCATCGAGGATTTATGAAAGATTACTTGATTTGGACAAAGCATGGAGAGGGTAGCTCTGCGCCTTATACAACTGGAATTGTTGATGGGTTTGAGTTCGTACACGAGACACAACAACCTAATACCGATGGTCTAGCCACTGAACATGTTGTGCCAAATGTTCCTGATCATGGTTTTATTGGAGGAAATGAAGATGGCACCGAAACTAACATGGCTGCGGAAGATGCAGAATTTCTAGAGGCAATGTTGCGTCGTCATGCGGAAGATTCATCAGTGTTCTTCATGAAAGGTATGGAGGCCCTAATGAAGGCAGCAGAAGAGCCTTTGTATGATGAGTCCAAGGGTTGCACCAAAGAGTTCACGACGCTGCGGTCTGTGCTAAAATTGTTGGTGTGCAAAGCTAGATATGGTCTTTCTGATGCTAGCTTTGATGCGTTCTTAAGCATTATCGCAGACATGCTTCCTAAGGATAACAAAGTGCCTGCTAACACATATTATGCAAAGAAGCTAATCAGCCCACTCACAATGGGTGTTGAGAAGATCCACGCTTGTAGAAATCATTGTATCCTAAGAGACTTGGACAGCTGTCCCAAGTGTGGTTCAAGTAGGTACAAGACAAATAAAGACTACATAGAGGAAGAGTGTGTTGCCTCTGTGCCTAAGGGCAAAAAACGAAAGAAGAAGACCCAGAAGAGTAGTTCGAAACCCACCGGCAAAGAAAAGGAAGAA
>Sb08g010210.1
---------------------------------------------------------------------------------------------------------------------------------------------------------------------------------------------------------------------------------------------------------------------------ATGGCTGCGGAAGATGCAGAATTTCTAGAGGCAATGTTGCGTCGTCATGCGGAAGATCCATCAGTGTTCTTCATGAAAGGTATGGAGGCCCTAATGAAGGTAGCAGAAGAGCCTTTGTATGATGAGTCCAAGGCTTGCACCAAAGAGTTCACGACGCTGCGGTCTGTGCTAAAATTGTTGGTGTGCAAAGCTAGATATGGTCTTTCTGATGCTGTCTTTGATGCGTTCTTAAGCATTATCACAGACATGCTTCCTAAGGATAACAAAGTGCCTGCTAACACATATTATGCAAAGAAGCTAATCAGCCCACTCACAATGGGTGTTGAGAAGATCCACGCTTGTAGAAATCATTGTATCCTA---------------------------------------------------------------------------------------------------------------------------------------------------------------
>Sb08g017795.1
------------------------------GACAATCAACAAATCCTTACTCATCTGGTCCGTCGAGGATTTATGAAAGATTACTTGATTTGGACAAAGCATGGAGAGGGTAGCTCTGCGCCTTATACAACTGGAATTGTTGATGGGTTTGAGTTCGTACACGAGACACAACAACCTAATACCGATGGTCTAGCCACTGAACATGTTGTGCCAAATGTTCCTGATCATGGTTTTATTAGAGGAAATGAAGATGGCACCGAAACTAACATGGCTGCGGAAGATGCAGAATTTCTAGAGGCAATGTTGCGTCGTCATGCGGAAGATCCATCAGTGTTCTTCATGAAAGGTATGGAGGCCCTAATGAAGGCAGCAGAAGAGCCTTTGTATGATGAGTCCAAGGGTTGCACCAAAGAGTTCACGACGCTGCGGTCTGTGCTAAAATTGTTGGTGTGCAAAGCTAGATATGGTCTTTCTGATGCTGTCTTTGATGCGTTCTTAAGCATTATCGCAGACATGCTTCCTAAGGATAACAAAGTGCCTGCTAACACATATTATGCAAAGAAGCTAATCAGCCCACTCACAATGGGTGTTGAGAAGATCCACGCTTGTAGAAATCATTGTATCCTA---------------------------------------------------------------------------------------------------------------------------------------------------------------
>Sb10g009445.1
------------------------------GACATTCAACAAATCCTTACTCATCTGGTCCGTCGAGGATTTATGAAAGATTACTTGATTTGGACAAAGCATGGAGAGGGTAGCTCTGCGCCTTATACAACTGGAATTGTTGACGGGTTTGAGTTCGTACACGAGACACGACAACCTAATACCGATGGTCTAGCCACTGAACATGTTGTGCCAAATGTTCCTGATCATGGTTTTATTGGAGGAAATGAAGATGGCACCGAAACTAACATGGCTGCGGAAGATGCAGAATTTCTAGAGGCAATGTTGCGTCGTCATGCGGAAGATCCATCAGTGTTCTTCATGAAAGGTATGGAGGCCCTAATGAAGGCAGCAGAAGAGCCTTTGTATGATGAGTCCAAGGGTTGCACCAAAGAGTTCACGACGCTGCGGTCTGTGCTAAAATTGTTGGTGTGCAAAGCTAGATATGGTCTTTGTGATGCTCGCTTTGATGCGTTCTTAAGCATTATCGCAGACATGCTTCCTAAGGATAACAAAGTGCCTGCTAACACATATTATGCAAAGAAACTAATCAGCCCACTCACAATGGGTGTTGAGAAAATCCACGCTTGTACAAATCATTGTATCCTA---------------------------------------------------------------------------------------------------------------------------------------------------------------
>Sb02g020727.1
ATGGATTGTAGAAATCTTGTTGTATCTGATGACATTCAACAAATCCTTACTCATCTGGTCCGTCGAGGATTTATGAAAGATTACTTGATTTGGACAAAGCATGGAGAGGGTAGCTCTGCGCCTTATACAACTGGAATTGTTGACGGGTTTGAGTTCGTACACGAGACACAACAACCTAATACCGATGGTCTAGCCACTAAACATGTTGTGCCAAATGTTCCTGATCATGGTTTTATTGGAGAAAATGAAGATGGCACCAAAACTAACATGGCTGCGGAAGATGCAGAATTTCTAGAGGCAATGTTGCGTCGTCATGCGGAAGATCCATCAGTGTTCTTCATGAAAGGTATGGAGGCCCTAATGAAGGCAGCAGAAGAGCCTTTGTATGATGAGTCCAAGGGTTGCACCAAAGAGTTCACGACGCTGCGGTCTGTGCTAAAGTTGTTGGTGTGCAAAGCTAGATATGGTCTTTCTGATGCTAGCTTTGATGCATTCTTAAGCATTATCGCAGACATGCTTCCTAAGGATAACAAAGTGCCTGCTAACGTATATTATGCAAAGAAGCTAATCAGCCCACTCACAATGGGTGTTGAGAAGATCTACGCTTGTAGAAATCAATGTATCCTAAGAGACTTGGACAGCTGTCCCAAGTGTGGTGCAAGTAGGTACAAGACAAATAAAGACTACATAGAGGAAGAGTGTGTTGCCTCTGTGCCTAAGGGAAAAAAACAAAAGAAGAAGACCCAGAAGAGTAGTTCAAAACCCACCGGCAAAGAAAAGGAAGAA
>Sb02g013256.1
------------------------------GACATTCAACAAATCCTTACTCATCTGGTCCGTCGAGGATTTATGAAAGATTACTTGATTTGGACAAAGCATGGAGAGGGTAGCTCTGCGCCTTATACAACTGGAATTGTTGATGGGTTTGAGTTCGTACACGAGACACAACAACTTAATACCGATGGTCTAGCCACTGAACATGTTGTGCCAAATGTTCCTGATCATGGTTTTATTGGAGGAAATGAAGGTGGCACCAAAACTAACATGGCTGCGGAAGATGCAAAATTTCTAGAGGCAATGTTGCGTCGTCATGCGGAAGATCCATCAGTGTTCTTCATGAAAGATATGGAGGCCCTAATGAAGGCAGCAGAAGAGCCTTTGTATGATGAGTCCAAGGGTTGCACCAAAGAGTTCACGACGCTGCGGTCTGTGCTAAAATTGTTGGTGTGCAAAGCTAGATATGGTCTTTCTGATGCTAGCTTTGATGCGTTCTTAAGCACTATCGCAGACATGCTTCCTAAGGATAACAAAGTGCCTGCTAACACATATTATGCAAAGAAGCTAATCAGCCCACTCACAATGGGTGTTGAGAAGATCCACGCTTGTAGAAATCATTGTATCCTAAGAGACTTGGACAGCTGTCCCAAGTGTGGTGCAAGTAGGTACAAGACAAATAAAGACTACATAGAGGAAGAGTGTGTTGCCTCTGTGCCTAAGGGCAAAAAACGAAAGAAG------------------------------------------------
