# Supplementary material for: Impact of recurrent gene duplication on adaptation of plant genomes
Source: BMC Plant Biol. 2014 May 31;14:151. doi: 10.1186/1471-2229-14-151 (PMC4049390; doi:10.1186/1471-2229-14-151)
Supplement: Additional file 4 — Contains the cleaned alignments of the clusters with codons under selection. [file 1471-2229-14-151-S4.zip › 4437544801233534_add4/Additional_file_4/Sorbicluster6_large_aligned.fasta]

>Sb02g012000.1
ATGGATTGTAGAAATCTTGTTGTATCTGATGACATTCAACAAATCCTTACTCATCTGGTCCGTCGAGGATTTATGAAGGATTACTTGATTTGGACAAAGCATGGAGAGGGTAGCTCTGCGCCTTATACGGCTGGAATTGTTGACGGGTTTGAGTTCGTATACGAGACACAACAACCTGATACCGATGGTCTAGCCAATGAACATGTTGTGCCAAATGTTCCCGATCATGGTTTTGCTGGAGGAAATGAAGATGGCACCGAAACTAATATGGCTACGGAAGAAGCAGAATTTCTAGAGGCAATGTTGCATCATCATGCGGAAGATCCATCAGTGTTCTTCATGAAAGGTATGGAGGCCCTAATGAAGGCAGCAGAAGAGCCTTTGTATGATGAGTCCAAGGGTTGCACTAAAGAGTTCGCGACGCTACGGTCTGTGCTAAAGTTGTTGGTGTGCAAAGCTAGATATGGTCTTTCT------GGCTTTGATGTGTTCTTGAGCATTATCGCGAACATGCTTCCTAAAGATAACAAAGTGCCTGCTAACACATATTATGCAAAGAAGCTAATCAGTCCACTCACAATGGGTGTTGAGAAGATCCACGCTTGTAGAAATCATTGTATCCTATATCAAGGCGATGATTAT------------------------------------------------------------------------------------------------------------------------------------------------------------------------------------------------------------------------------------------------
>Sb05g000703.1
ATGGATTGTAGAAATCTTGTTGTATCTGATGACATTCAACAAATCCTTACTCATCTGGTCCGTCGAGGATTTATGAAAGATTACTTGATTTGGACAAAGCATGGAGAGGGTAGCTCTGCGCCTTATACAACTGGAATTGTTGATGGGTTTGAGTTCGTACACGAGACACAACAACCTAATACCGATGGTCTAGCCACTGAACATGTTGTGCCAAATGTTTCTGATCATGGTTTTATTGGAGGAAATGAAGATGGCACCGAAACTAACATGGCTGCGGAAGATGCAGAATTTCTAGAGGCAATGTTGCGTCGTCATGCGGAAGATCCATCAGTGTTCTTCATGAAAGGTATGGAGGCCCTAATGAAGGCAGCAGAAGAGCCTTTGTATGATGAGTCCAAGGGTTGCACCAAAGTGTTCACGACGCTGCGGTCTGTGCTAAATTTGTTGGTGTGCAAAGCTAGATATGGTCTTTCTGATGCTGGCTTTGATGCGTTCTTAAGCATTATCGCAGACATGCTTCCTAAGGATAACAAAGTC---------ACATATTATGCAAAGAAGCTAATCAGCCCACTCACAATGGGTGTTGAGAAGATCCACGCTTGTAGAAATCATTGTATCCTATATCGAGGCGATGATTATAGAGACTTGGACAGCTGTCCCAAGTGT------------------------GGTTCAAGTAGGTACAAGACAAATAAAGACTACATAGAGGAAGAGTGTGTTGCCTCTGTGCCTAAGGGC------------------------------------------------------------------------AAGACCCAGAAGAGTAGTTCGAAACCCACCGGCAAAGAAAAGGAAGAA
>Sb05g005542.1
ATGGATTGTAGAAATCTTGTTGTATCTGATGACATTCAACAAATCCTTACTCATCTGGTCCGTCGAGGATTTATGAAAGATTACTTGATTTGGACAAAGCATGGAGAGGGTAGCTCTGCGCCTTATACAACTGGAATTGTTGATGGGTTTGAGTTCGTACACGAGACACAACAACCTAATACCGATGGTCTAGCCACTGAACATGTTGTGCCAAATGTTTCTGATCATGGTTTTATTGGAGGAAATGAAGATGGCACCGAAACTAACATGGCTGCGGAAGATGCAGAATTTCTAGAGGCAATGTTGCGTCGTCATGCGGAAGATCCATCAGTGTTCTTCATGAAAGGTATGGAGGCCCTAATGAAGGCAGCAGAAGAGCCTTTGTATGATGAGTCCAAGGGTTGCACCAAAGTGTTCACGACGCTGCGGTCTGTGCTAAAATTGTTGGTGTGCAAAGCTAGATATGGTCTTTCTGATGCTGGCTTTGATGCGTTCTTAAGCATTATCGCAGACATGCTTCCTAAGGATAACAAAGTGCCTGCTAACACATATTATGCAAAGAAGCTAATCAGCCCACTCACAATGGGTGTTGAGAAGATCCACGCTTGTAGAAATCATTGTATCCTATATCGAGGCGATGATTATAGAGACTTGGACAGCTGTCCCAAGTGT------------------------GGTTCAAGTAGGTACAAGACAAATAAAGACTACATAGAGGAAGAGTGTGTTGCCTCTGTGCCTAAGGGC------------------------------------------------------------------------AAGACCCAGAAG------------------------------------
>Sb05g008390.1
ATGGATTGTAGAAATCTTGTTGTATCTGATGACATTCCACAAATCCTTACTCATCTGGTCCGTCAAGGATTTATGAAAGATTACTTGATTTGGACAAAGCATGGAGAGGGTAGCTCTGCGCCTTATACAACTGGAATTGTTGATGGGTTTGAGTTCGTACACGAGACACAACAACCTAATACCGATGGTCTAGCCACTGAACATGTTGTGCCAAATGTTTCTGATCATGGTTTTATTGGAGGATATGAAGATGGCACCGAAACTAACATGGCTGCGGAAGATGCAGAATTTCTAGAGGCAATGTTGCGTCGTCATGCGGAAGATCCATCAGTGTTCTTCATGAAAGGTATGGAGGCCCTAATGAAGGCAGCAGAAGAGCCTTTGTATGATGAGTCCAAGGGTTGCACCAAAGAGTTCACGACGCTGCGGTCTGTGCTAAAATTGTTGGTGTGCAAAGCTAGATATGGTCATTCT------GGCTTTGATGCGTTCTTAAGCATTATCGCAGACATGCTTCCTAAGGATAACAAAGTGCCTGCTAACACATATTATGCAAAGAAGCTAATCAGCCCACTCACAATGGGTGTTGAGAAGATCCACGCTTGTAGAAATCATTGTATCCTATATCGAGGCGATGATTATAGAGACTTGGACAGCTGTCCCAAGTGT------------------------GGTGCAAGTAGGTACAAGACAAATAAAGACTACATAGAGGAAGAGTGTGTTGCCTCTGTGCCTAAGGGC------------------------------------------------------------------------------------------------------------------------
>Sb05g019123.1
ATGGATTGTAGAAATCTTGTTGTATCTGATGACATTCAACAAATCCTTACTCATCTGGTCCGTCGAGGATTTATGAAAGATTACTTGATTTGGACAAAGCATGGAGAGGGTAGCTCTGCGCCTTATACATCTGGAATTGTTGACGGGTTTGAGTTCGTACACGAGACACAACAACCTAATACCGATGGTCTAGCCACTGAACATGTTGTGCCAAATGTTCCTGATCATGGTTTTATTGGAGGAAATGAAGATGGCACCGAAACTAACATGGCTGCGGAAGATGTAGAATTTCTAGAGGCGATGTTGCGTCGTCATGCAGAAGATCCATCAGTGTTCCTCATGAAAGGTATGGAGGCCCTAATGAAGGCAGCAGAAGAGCCTTTGTATGATGAGTCCAAGAGTTGCACCAAAGAGTTCACGACGCTGCGGTCTGTGCTAAAATTGTTGGTGTGCAAAGCTAGATATGGTCTTTCT------GGCTTTGATGCGTTCTTAAGCATTATCGCAGACATGCTTCCTAAGGATAACAAAGTGCCTGCTAACACATATTATGCAAAGAAGCTAATCAGCCCACTCACAATGGGTGTTGAGAAGATCCACGCTTGTAGAAATCATTGTATCCTATATCGAGGCGATGATTATAGAGACTTGGACAGCTGTCCCAAGTGT------------------------GGTGCAAGT------------------------------------------------------------------------------------------------------------------------------------------------------------------------------------
>Sb02g005980.1
ATGGATTGTAGAAATCTTGTTGTATCTGATGACATTCAACAAATCCTTACTCATCTGGTCCGTCGAGGATTTATGAAAGATTACTTGATTTGGACAAAGCATGAAGAGGGTAGCTCTGCGCCTTATACAACTGGAATTGTTGACGGGTTTGACTTCGTACACGAGACACAACAACCTAATACCGATGGTCTAACCACCGAACATGTTGTGCCAAATGTTCTTGATCATGGTTTTATTGGAGGAAATGAAGATGGCACCGAAACTAACATGGCTGCGGAAGATGGAGAATTTCAAGAGGCAATGTTGCGTCGTCATGCGGAAGATCCATCAGTGTTCTTCATGAAAGGTATGGAGGCCCTAATGAAGGCAGCAGAAGAGCCTTTGTATGATGAGTCCAAGGGTTGCACCAAAGAGTTCACGACGCTGCGGTCTGTGCTAAAATTGTTGGTGTGCAAAGCTAGATATGGTCTTTCT------GGCTTTGATGCGTTCTTAAGCATTATCGCAGACATGCTTCCTAAGGATAACAAAGTGCCTGCTAACACATATTATGCAAAGAAGCTAATCAGCCCACTCACAATGGGTGTTGAGAAGATCCACGCTTGTAGAAATCATTGTATCCTATATCGAGGCGATGATTATAGAGACTTGGACAGCTGTCCCAAGTGT------------------------GGTGCAAGTAGGTACAAGACAAATAAAGACTACATAGAGGAAGAGTGTGTTTCCTCTGTGCCTAAGGGC------------------------------------------------------------------------------------------------------------------------
>Sb04g017443.1
------------------------------GACATTCAACAAATCCTTACTCATCTGGTCCGCCGAGGATTTATGAAAGATTACTTGATTTGGACAAAGCATGGAGAGGGTAGCTCTGCACCTTATACAACTGGAATTGTTGACGGGTTTGAGTTCGTACACGAGACACAACAACCTAATACCGATGGTCTAGCCACTGAACATGTTGTGCCAAATGTTCCTGATCATGGTTTTATTGGAGGAAATGAAGATGGCACCGAAACTAACATGGCTGTGGAAGATGCAGCATTTCTAGAGGCAATGTTGCGTCGTCATGCGGAAGATCCATCAGTGTTCTTCATGAAAGGTATGGAAGCCCTAATGAAGGCAGCAGAAGAGCCTTTGTATGATGAGTCCAAGGGTTGCACCAAAGAGTTCACGACGCTGCGGTCTGTGCTAAAATTGTTGGTGTGCAAAGCTAGATATGGTCTTTCT------GGCTTTGATGCGTTCTTAAGCATTATCGCAGACATGCTTCCTAAGGATAACAAAGTGCCTGCTAACACATATTATGCAAAGAAGCTAATCAGCCCACTCACAATGGGTGTTGAGAAGATCCACGCTTGTAGAAATCATTGTATCCTATATCGAGGCGATGATTATAGAGACTTAGACAGCTGTCCCAAGTGT------------------------GGTGCAAGTAGGTACAAGACAAATAAAGACTACATAGAGGAAGAGTGTGTTGCCTCTGTGCCTAAGGGC------------------------------------------------------------------------------------------------------------------------
>Sb10g011310.1
ATGGATTGTAGAAATCTTGTTGTATCTGATGACATTCAACAAATCCTTACTCATCTGGTCCGTCGAGGATTTATGAAAGATTACTTGATTTGGACAAAGCATGGAGAGGGTAGCTCTGCGCCTTATACAACTGGAATTGTTGACGGGTTTGAGTTCGTACACAAGACACAACAACCTAATACCGATGGTCTAGCCACTGAACATGTTGTGCCAAATGTTCCTGATCATGGTTTTATTGGAGGAAATGAAGATGGCACCGAAACTAACATGGCTGTGGAAGATGTAGAATTTCTAGAGGCAATGCTGCGTCATCATGCGGAAGATCCATCATTGTTCTTCATGAAAGGTATGGAGGCCCTAATGAAGGCAGCAGAAGAGCCTTTGTATGATGAGTCCAAGGGTTGCACCAAAGAGTTCACGACGCTGCGGTCTGTGCTAAAGTTGTTGGTGTGCAAAGCTAGATATGGTCTTTCT------GGCTTTGATGCGTTCTTAAGCATTATCGCTGACATGCTTCCTAAGGATAACAAAGTGCCTGCTAACACATATTATGCAAAGAAGCTAATCAGCCCACTCACAATGGGTGTTGAGAAGATCCACGCTTGTAGAAATCATTGTATCCTATATCGAGGCGATGATTATAGGGACTTGGACAGCTGTCCCAAGTGT------------------------GGTGCAAGTAGGTACAAGACAAATAAAGACTACATAGAGGAAGAGTGTGTTGCCTCTGTGCCTAAGGGA---------------------------------------------------------GGCCCAACAAAAGAC------------------------------------------------
>Sb02g008352.1
------------------------------GACATTCAACAAATCCTTACTCATCTGGTCCGTCGAGGATTTATGAAAGATTACTTGATTTGGACAAAGCATGGAGAGGGTAGCTCTGCGCCTTATACAACTGGAATTGTTGATGGGTTTGAGTTCGTACACGAGACACAACAACCTAATACCGATGGTCTAGCCACTGAACATGTTGTGCCAAATGTTCCTGATCATGGTTTTATTGGAGGAAATGAAGATGGCACCGAAACTAACATGGCTGCGGAAGATGCAGTATTTCTAGAGGCAATGTTGCGTCGTCATGCGGAAGATCCATCAGTGTTCTTCATGAAAGGTATGGAGGCCCTAATGAAGGCAGCAGAAGAGCCTTTGTATGATGAGTCCAAGGGTTGCACCAAAGAGTTCACGACGCTGCGGTCTGTGCTAAAATTGTTGGTGTGCAAAGCTAGATATGGTCTTTCT------GGCTTTGATGCGTTCTTAAGCATTATCGCAGACATGCTTCCTAAGGATAACAAAGTGCCTGCTAACACATATTATGCAAAGAAGCTAATCAGCCCACTCACAATGGGTGTTGAGAAGATCCACGCTTGTAGAAATCATTGTATCCTATATCGAGGCGATGATTATAGAGACTTGGACAGCTGTCCCAAGTCT------------------------GGTGCAAGTAGGTACAAGACAAATAAAGACTACATAGAGGAAGAGTGTGTTGCCTCTGTGCCTAAGGGC------------------------------------------------------------------------------------------------------------------------
>Sb06g013465.1
------------------------------GATATTCAACAAATCCTTACTCATCTGGTCCGTCGAGGATTTATGAAAGATTACTTGATTTGGACAAAGCATGGAGAGGGTAGCTCTGCGCCTTATACAACTGGAATTGTTGACGGGTTTGAGTTCGTACACGAGACACAACAACCTAATACCGATGGTCTAGCCACTGAACATGTTGTGCCAAATGTTCCTCATCATGGTTTTATTGGAGGAAATGAAGATGGCACCGAAACTAGCATGGCTGCGGAAGATGCAGAATTTCTAGAGGCAATGTTGCGTCGTCATGCGGAAGATCCATCAGTGTTCTTCATGAAAGGTATGGAGGCCCTAATGAAGGCAGCAGAAGAGCCTTTGTATGATGAGTCCAAGGGTTGCACCAAAGAGTTCACGACGCTGCGGTCTGTGCTAAAATTGTTGGTGTGCAAAGCTAGATATGGTCTTTCT------GGCTTTGATGCATTCTTAAGCATTATCGCAGACATGCTTCCTAAGGATAACAAAGTGCCTGCTAACACATATTATGCAAAGAAGCTAATCAGCCCACTCACAATGGGTGTTGAGAAGATCCACGCTTGTAGAAATCATTGTATCCTATATCGAGGCGATGATTATAGAGACTTGGACAACTGTCCCAAGTGT------------------------GGTGCAAGTAGGTACAAGACAAATAAAGACTACATAGAGGAAGAGTGTGTTGCCTCTGTGCCTAAGGGC------------------------------------------------------------------------------------------------------------------------
>Sb03g023770.1
ATGCATTGTAGAAATCTTGTTGTATCTGATAACATTCAACAAATCCTTACTCATCTGGTCCGTCGAGGATTTATGAAAGATTACTTGATTTGGACAAAGTATGGAGAGGGTAGCTCTGCGCCTTATACAACTGGAATTGTTGATGGGTTTGAGTTCGTACACGAGACACAACAACCTAATACCGATGGTCTAGCCACTGAACATGTTGTGCTAAATGTTCCTGATCATGGTTTTATTGGAGGAAATGAAGATGGCACCGAAACTAACATGGCTGCGGAAGATGCAGAATTTCTAGAGGCAATGTTGCGTCGTCATGCGGAAGATCCATCAGTGTTCTTCATGAAAGGTATGGAGGACCTAATGAAGGCAGCAGAAGAGCCTTTGTATGATGAGTCCAAGGGTTGCACCAAAGAGTTCACGACGTTGCGGTCTGTGCTAAAATTGTTGGTGTGCAAAGCTAGATATGGTCTTTCT------GGCTTTGATGTGTTCTTAAGCATTATCGCAGACATGCTTCCTAAGGATAACAAAGTGCCTGCTAACACATATTATGCAAAGAAGCTAATCAGCCCACTCACAATGGGTGTTGAGAAGATCCACGCTTGTAGAAATCATTGTATCCTATATCGAGGCGATGATTATAGAGACTTGGACAGCTGTCCCAAGTGT------------------------GGTGCAAGTAGGTACAAGACAAATAAAGACTACATAGAGGAAGAGTGTGTTGCCTCTGTGCCTAAGGGC------------------------------------------------------------------------------------------------------------------------
>Sb05g026293.1
ATGGATTGTAGAAATCTTGTTGTATCTGATGACAATCAACAAATTCTTACTCATCTGGTCCGTCGAGGATTTATGAAAGATTACTTGATTTGGACAAAGCATGGAGAGGGTAGCTCTGCGCCTTATACAACTGGAATTGTTGATGGGTTTGAGTTCGTACACGAGACACAACAACCTAATACCGATGGTCTAGCCACTGAACATGTTGTGCCAAATGTTCCTGATCATGGTTTTATTGGAGGAAATGAAGATGGCACCGAAACTAACATGGCTGCGGAAGATGCAGAATTTCTAGAGGCAATGTTGCGTCGTCATGCGGAAGATCCATCATTGTTCTTCATGAAAGGTATGGAGGCCCTAATGAAGGCAGCAGAAGAGCCTTTGTATGATGAGTCCAAGGGTTGCACCAAAGAGTTCACGACGATGCGGTCTGTGCTAAAATTGTTGGTGTGCAAAGCTAGATATGGTCTTTCT------GGCTTTGATGCGTTTTTAAGCATTATCGCATACATGCTTCCTAAGGATAACAAAGTGCCTGCTAACACATATTATGCAAAGAAGCTAATCAGCCCACTCACAATGGGTGTTGAGAAGATCCACGCTTGTAGAAATCATTGTATCCTATATCGAGGCGATGATTATAGAGACTTGGACAGCTGTCCCAAGTGT------------------------GGTTCAAGTAGGTACAAGACAAATAAAGACTACATAGAGGAAGAGTGTGTTGCCTCTGTGCCTAAGGGC------------------------------------------------------------------------AAGACCCAGAAG------------------------------------
>Sb04g020586.1
------------------------------GACAATCAACAAATCCTTACTCATCTGGTCCGTCGAGGATTTATGAAAGATTACTTGATTTGGACAAAGCATGGAGAGGGTAGCTCTGCGCCTTATACAACTGGAATTGTTGATGGGTTTGAGTTCGTACACGAGACACAACAACCTAATACCGATGGTCTAGCCACTGAACATGTTGTGCTAAATGTTCCTGATCATGGTTTTATTGGAGGAAATGAAGATGGCACCGAAACTAACATGGCTGCGGAAGATGCAGAATTTCTAGAGGCAATGTTGCGTCGTCATGCGGAAGATCCATCAGTGTTCTTCATGAAAGGTATGGAGGCCCTAATGAAGGCAGCAGAAGAGCCTTTGTATGATGAGTCCAAGGGTTGCACCAAAGAGTTCACGACGCTGCGGTCTGTGCTAAAATTGTTGGTGTGCAAAGCTAGATATGGTCTTTCT------GGCTTTGATGCGTTCTTAAGCATTATCGCAGACATGCTTCCTAAGGATAACAAAGTGCCTGCTAACACATATTATGCAAAGAAGCTAATCAGCCCACTCACAATGGGTGTTGAGAAGATCCACGCTTGTAGAAATCATTGTATCCTA------------------------------------------------------------------------------------------------------------------------------------------------------------------------------------------------------------------------------------------------------------------
>Sb02g009330.1
ATGGATTGTAGAAATCTTGTTGTATCTGATGACAATCAACAAATTCTTACTCATCTGGTCCGTCGAGGATTTATGAAAGATTACTTGATTTGGACAAAGCATGGAGAGGGTAGCTCTGCGCCTTATACAACTGGAATTGTTGATGGGTTTGAGTTTGTACACGAGACACAACAACCTAATACCGATGGTCTAGCCACTGAACATGTTGTGCCAAATGTTCCTGATCATGGTTTTATTGGAGGAAATGAAGATGGCACCGAAACTAACATGGTTGCGGAAGATGCAGAATTTCTAGAGGCAATGTTGCATCGTCATGCGGAAGATCCATCAGTGTTCTTCATGAAAGGTATGGAGGCCCTAATGAAGGCAGCAGAAGAGCCTTTGTATGATGAGTCCAAAGGTTGCACCAAAGAGTTCACGACGCTGCGGTCTGTGCTAAAATTGTTGGTGTGCAAAGCTAGATATGGTCTTTCT------GGCTTTGATGCGTTCTTAAGCATTATCGCAGACATGCTTCCTAAGGATAACAAAGTGCCTGCTAACACATATTATGCAAAGAAGCTAATCAGCCCACTCACAATGGGTGTTGAGAAGATCCACGCTTGTAGAAATCATTGTATCCTATATCGAGGCGATGATTATAGAGACTTGGACAGCTGTAGCAAGTCAATTTCTTCGAGTATTTGGAATACTGGCCAGAGT------------------------------------------------------------------------------------------------------------------------------------------------------------------------------------
>Sb06g010845.1
------------------------------GACATTCAACAAATCCTTACTCATTTGGTCCGTCGAGGATTTATGAAAGATTACTTGATTTGGACAAAGCATGGAGAGGGTAGCTCTGCGCCTTTTACAACTGGAATTGTTGACGGGTTTGAGTTCGTATACGAGACACAACAACCTAATACCGATGGTCTAGCCACTGAACATGTTGTGCCAAATGTTCCTAATCATGGTTTTATTGGAGAAAATGAAGATGGCACCGAAACTAACATGGCTGCGGAAGATGTAGAATTTCTAGAGGCAATGTTGCGTCGTCATGCGGAAGATCCATCAGTGTTCTTCATGAAAGGTATGGAGGCCCTAATGAAGGCAACAGAAGAGCCTTTGTATGACGAGTCCAAGGGTTGCACCAAAGAGTTCACGACGCTGCGGTCTGTGCTAAAATTGTTGGTGTGCAAAGCTAGATATGGTCTTTCT------GGCTTTGATGCGTTCTTAAGCATTATTGCAAACATGCTTCCTAAGGATAACAATGTGCCTGCTAACACATATTATGCAAAGAAGCTAATCAGCCCACTCACAATGGGTGTTGAGAAGATCCACGCTTGTAGAAATCATTGTATCCTATATCGAGGCGATGATTATAGAGACTTGGACAGCTGTCCCAAGTGT------------------------GGTGCAAGTAGGTACAAGACAAATAAAGACTACATAGAGGAAGAGTGTGTTGCCTCTATGCCTAAGGGC------------------------------------------------------------------------------------------------------------------------
>Sb03g023846.1
ATGGATTGTAGAAATCTTGTTGTATCTGATGACATTCAACAAATCCTTACTCATCTGGTTCGTCGACGATTTATGAAAGATTACTTGATTTGGACAAAGCATGGAGAGGGTAGCTCTGCGCCTTATACAACTGGAATTGTTGACGGGTTTGAGTTCGTACACGAGACACAACAACCTAATACCGATGGTCTAGCCACTGAACATGTTGTGCCAAATGTTCCTGATCATGGTTTTATTGGAGGAAATGAAGATGGCACCAAAATTAACATGGCTGCGGAAGATGCAGAATTTCTAGAGGCAATGTTGCGTCGTCATGCGGAAGATCCATCAGTGTTCTTCATGAAAGGTATGGAGGCCCTAATGAACGCAACAGAAGAGCCTTTGTATGATGAGTCCAAGGGTTGCACCAAAGAGTTCACGACGCTGCGGTCTGTGCTAAAGTTGTTGGTGTGCAAAGCTAGATATGGTCTTTCT------GGCTTTGATGCGTTCTTAAGCATTATCGCAGACATGCTTCCTAAGGATAACAAAGTGCCTGCTAACACATATTATGCAAAGAAGCTAATCAGCCCACTCACAATGGGTGTTGAGAAGATCCACGCTTGTAGAAATCATTGTATCCTATATCGAGGCGATGATTATAGGGACTTGGACAGCTGTCCCAAGTGT------------------------GGTGCAAGTAGGTACAAGACAAATAAAGACTACATAGAGGAAGAGTGTGTTGCCTCTTTGCCTAAGGGA------------------------------------------------------------------------AAGACCCAGAAGAGTAGTTCAAAACCCACCGGCAAAGAAAAGGAAGAA
>Sb05g005855.1
------------------------------GACATTCAACAAATCCTTACTCATCTGGTCCGTCGAGGATTTATGAAAGATTACTTGATTTGGACAAAGCAAGGAGAGGGTAGCTCTGCGCCTTATACAACTGGAATTGTTAACGGGTTTGAGTTCGTACACGAGACACAACAACCTAATACCGATGGTCTAGCCACTGAACATGTTGTGCCAAATGTTCCTGATCATGGTTTTATTGGAGGAAATGAAGATGGCACCGAAACTAACATGGCTGCGGAAGATGCAGAATTTCTAGAGGCAATGTTGCATCGTCATGCGGAAGATCCATCAGTGTTCTTCATGAAAGGTATGGAGGCCCTAATGAAGGCAACAGAAGAGCCTTTGTATGATGAGTCCAAGGGTTGCACCAAAGAGTTCACGACGTTGCGGTCTGTGCTAAAGTTGTTGGTGTGCAAAGCTAGATATGGTCTTTCT------GGCTTTGATGCATTCTTAAGCATTATCGCAGACATGCTTCCTAAGGATAACAAAGTGCCTGCTAACACATATTATGCAAAGAAGCTAATCAGCCCACTCACAATGGGTGTTGAGAAGATCCATGCTTGTAGAAATCATTGTATCCTA------------------------------------------------------------------------------------------------------------------------------------------------------------------------------------------------------------------------------------------------------------------
>Sb05g008840.1
ATGGATTGTAGAAATCTTGTTGTATCTGATGACATTCAACAAATCCTTACTCATCTGGTCCGTCGAGGATTTATGAAAGATTACTTGATTTGGACAAAGCATGGAGAGGGTAGCTCTGCGCCTTATACAACTGGAATTGTTGACGGGTTTGAGTTCGTACACGAGACACAAAAACCTAATACCGATGGTCTAGCCACTGAACATGTTGTGCCAAATGTTCCTCATCATGGTTTTATTGGAGGAAATGAAGATGGCACCGAAACTAACATGGCTGCGGAAGATGCAGAATTTCTAGAGGCAATGTTGTGTCGTCATGCGGAAGATCCATCAACGTTCTTCATGAAAGGTATGGAGGCCCTAATGAAGGCAGCTGAAGAGCCTTTGTATGATGAGTCCAAGGGTTGCACCAAAGAGTTCACGACGCTGCGGTCTGTGCTAAAGTTGTTGGTGTGCAAAGCTAGATATGGTCTTTCT------GGCTTTGATGTGTTCTTAAGCATTATCGCAGACATGCTTCCTAAGGATAACAAAGTGCCTGCTAACACATATTATGCAAAGAAGCTAATCAGCCCACTCACAATGGGTGTTGAGAAGATCCACGCTTGTAGAAATCACTGTATCCTATATCGAGGCGATGATTATAGGGCCTTGGACAGCTGTCCCAAGTGT------------------------GGTGCAAGTAGGTACAAGACAAATAAAGACTACATAGAGGAAGAGTGTGTTGCCTCTGTGCCTAAGGGAAACGAAAGAAGGCCCAACAAAAGACCCAGAAGAGTAGTTCAAAACCCACCGGCAAAG---------------------------------------------------------------
>Sb03g019760.1
ATGGATTGTAGAAATCTTGTTGTATCTGATGACATTCAACAAATCCTTACTCATCTGGTCCGTCGGGCATTTATGAAAGATTACTTGATTTGGACAAAGCATGGAGAGGGTAGCTCTACGCCTTATACAACTGGAATTGTTGACGGGTTTGAGTTCGTACACGAGACACAACAACCTAATACCAATGGTCTAGCCACTGAACATGTTGTGCCAAATGTTCCTGATCATGGTTTTACTGGAGGAAATGAAGATGGCACCGAAACTAACATGGCTGCGGAAGATGCAGAATTTCTAGAGGCAATGTTGTGTCGTCATGCGGAAGATCCATCAGTGTTCTTCATGAAAGGTATGGAGGCCCTAATGAAGGCAGCAGAAGAGCCTTTGTATGATGAGTCCAAGGGTTCCACCAAAGAGTTCACGACGCTGCGGTCTGTGCTAAAGTTGTTGGTGTGCAAAGCTAGATATGGTCTTTCT------GGCTTTGATGCGTTCTTAAGCATTATCGCAGACATGCTTCCTAAGGATAACAAAGTGCCTGCTAACACATATTATGCAAAGAAGCTAATCAGCCCACTCACAATGGGTGTTGAAAAGATCCACGCTTGTAGAAATCACTGTATCCTATATCGAGGTGATGATTATAGGGACTTGGACAGCTGTCCCAAGTGT------------------------GGTGCAAGTAGGTACAAGACAAATAAAGATTACATAGAGGAAGAGTGTGTTGCCTCTGTACCTAAGGGAAACGAAAGAAGGCCCAACAAAAGACCCAGAAGAGTAGTTCAAAACCCACCGGCAAAG---------------------------------------------------------------
