# Supplementary material for: Impact of recurrent gene duplication on adaptation of plant genomes
Source: BMC Plant Biol. 2014 May 31;14:151. doi: 10.1186/1471-2229-14-151 (PMC4049390; doi:10.1186/1471-2229-14-151)
Supplement: Additional file 4 — Contains the cleaned alignments of the clusters with codons under selection. [file 1471-2229-14-151-S4.zip › 4437544801233534_add4/Additional_file_4/Sorbicluster70_aligned.fasta]

>Sb01g033260.1
---------------------------------------------------------GTGTCGATCGATCGCCTGCAACTTGTGATCAAGCGCAAGAAAGCAAACATGGCAATCGACGACATGGCGGCGGCGGCGGAGCTCGTGGAAGAGATCTTCCTCCGCGTTCCGCCGGACGACGTGCCG---------------------------------------------CTCTCGTATAGTCCC---------------GCCCTTGACTGCCGCCATGGGCGCGTGCTGCTC------------------------------------------------------------------------------------TGGGCTGCCGCCGTGTTGTGCTGCGACCACATCGACTGCCACCACCACCATGACGGCTGT---CCCTTCCTCATCGTC---------------------------------------------------------------------------------------------------------------------------------------------------------------------------------------------------------------------------------------------------------------------------------------------------------------------------------------------------------------------------------------------------------------------------------------------------------------------------------------------------------------------------------------------------------------------------------------------------------------------------------------------------------
>Sb02g001430.1
------------------------------------------------------------------------------------------------------------------------------------------------------------------------------------------------------------------------------------------------------------------GTGCTCGACGCACGCCACGGCCGCGTCCTCACC------------------------------------------------CTCCAAGTCTGTGATCCCATC---------------TTGGCTGCGGCGGTTCTCTGCTGCGATCACCTTGATTGC------------------------CCCTTCCTCGTGGTT------------------------------------------------GTGGGGAATGCGCTCTACTTTGGG---TTTCCAATGTCAGACACAATCCTCAAGTACGACCTTCACATCTCTGGGATT---GTGTTCATAACCACGGAGGGTGGACTGGGGATTGCC---TCCAGG---GTTGGGTGGATGCAAACCAGAGCCATTGAGATCGCTGAAGCAGATCGCTTTGGTATGGTTTTCTTG---AACAATGTGCTCTACTTA---------------------------------------------------------------------------------------------------------------------------------------------------------------------------------------------------------------------------------------------------------------ACGAAGATTTTCAGGGGCATTGGCATAAACAGTGTTGTCCCTTACATGAACTTTTACACTCCAGCTTTGGGAGCATCCTGTACAAATGAGGGGCCAAGTGCTGGTGGCTCAAGT
>Sb02g001417.1
------------------------------------------------------------------------------------------------------------------------------------GATGACCTCCTGGAGGAGGTGCTCATCCGCCTGCCGCCGCACGAGCCCGCGAACCTCGTCCGCGCCTCGCTCGTCTGCAGGCGCTGGTGCCTCGTCGTCTCCGACGCCGGC---CCG---------GCGCTGGACGCACGCCATGGCCGCGTACTCCTC------------------------------------ATCCACGTCCACCTCGTGGTCTGGGACCCCATC---------TCG---TGGACCGCGGCGGTTCTATGCTGCGACCACCTTGATTGC------------------------CACTTTGTCGTGGTT------------------------GCA---------------------GTGGGGAATGCGCTCTACTTTAAG---GAATTGTTTGGAAGCAGAGTTGTCAAGTACAATCTGCAAGTATCATTGATT---GTGCTCATAGCAACCGAGAACGAACTGGGGCTCGCC---TTGAGG---------------------------------------------------------------------------------------------------------------------------------------------------------------------------------------------------------------------------------------------------------------------------------------------------------------------------------------------------------------------------------------------------------------------------------------------------------------------------
>Sb10g001040.1
------------------------AAGGCCCAGCCCACCCTTATCATGCCGCCGCTG---------------------------------------------------------------------------GAGGAGCTCGTTGAGGAGATCCTCCTCCGCTTCCCTCCCGACGAACCGGCGAGTCTCTTCCGCGCCTCCGTTGTCTGCAAGGCATGG---------------------------CCA---------CCGCTGGACGCCCGCCACGGTCGTGTCCTCGTCAGGTATGTCCCGGGG---------------------------------CTCTGGGTCTGGGACCCCATC---------------TGGTCTGCTGCAGTTCTCTGCTGCCACCACCTTGATTGC------------------------CCCTTCCTTGTGATT---------------------------------------------------------------------------------------------------------------------------------------------------------------------------------------------------------------------------------------------------------------------------------------------------------------------------------------------------------------------------------------------------------------------------------------------------------------------------------------------------------------------------------------------------------------------------------------------------------------------------------------------------------
>Sb02g001420.1
------------------------------------------------------------------------------------------------------------------------------------GAGGAGCTTATCGAAGAGATCCTCCTCCGCCTCCCGCCGCAGGAGCCCGCGAGCCTCTTCCGCGCCGCGCTCGTCTGCAAGCCTTGGCGCCGCCTCGTCACCAGCCCCCGCCGCCCC---------CCGCTGGACGCGCGCCACGGCCGTGTCCTCCTA------------------------------------------------CTCGTCGTCTGGGACCCCATC---------------TGCACCGCGGCGATTCTCTGCTGCGACCACCATGATTGC---------------------GGATCTTTCCTCGTGGTT---------------------------GACTTT---------------CTCGGGAACGAGCTCTATTTGGGG---ATTCCAATGACGAACACAGCTTTGAAGTACGATTTGGAGATTTCATGGATT---GTGCTCACGACAACGGAGGAC---CTGGGGCTCATC---TTGAGGAATGCTGGATGGACACAATTCAAAACCATTGATTTT------GCAGATGGTCTCGATATCGTTTTTGTG---AATGGTGTAGTCTGCACAAAGAAAGTATACAATGGCAGAGGAATCCACGCCGTCTTTCCGTACATGCGCTTCTTCAGTCCAGCTAGACTAGAAGCTAGCAGCAGCCACCGACGGCTGTGCATTCTGATGGCTTCCTTGGCACAGAACGATCGATCAGGCGATCAGCCATGCCCATCAGTGTGGTTTCAGGAGCTGATGCCCATCAATGGAAAGGCTTCATCAGGAGCTGATGCC---------------------------------------------------------------------------------------------------------------------------------------------------------
>Sb02g001440.1
GCCTCGCGCTCCGCTCGCAGCATG------------------------------------------------------------------------------------------------------------GAGGAGCTGGTGGAGGAGATCCTGCTCCGGTTCCCACCCAACGACCCCGCGCGCCTCGTCCACGCCGCCCTCGTCTGCAAGCCCTGGCGCGCCATCGTCTCCGGCGCCGGC---------GGGCACGTCGTCGACGCACACCACGGCCGCATCCTCCTC---------------GTTCTTCGCTGTCCCAGTGAC------------CTTGTGGTCTGGGACCCTACT---------------TGGACAGCGGCGGTTCTCTGCTGTGACCATCTTGATTGC---------------------GGTCCCTTCCTCATCGTT---GGTGGTGATCCATATGCTGAT---------AATCTG---------GTGAAGAATGCACTCTACTTTGGG---GTTCTGATGACAGATCATATTCTCAAGTTTGACTTGGAAATTTCTTGGATTTATGTGCTCACCACTACAGAGGGTCGACTTGGGCTTGCCTTCTCCAGG---GCTACATGGGCACAAAGCACAGTCATTGAGCTT------ACAGTTGGTACTGGTGTCATTTTTGTGTCGAACGATGTTCTTTTCATG------------------------------------------------------------------------------------------------------------------------------------------------------------------------------------------------------------------------ATTAAGGAGCTTTCCATTTCCAAGGGAAGCAATATCGAC------------------------------------------------------------------------------------------------------------------
>Sb02g001435.1
------------------------------------------------------------------------------------------------------------------------------------GAGGAGCTCATCGTGGACATCCTGCTCCGCTTCCCGCCGCACGAGCCCGCGGGCCTCGTCCGCGCCTCGCTCGTCTGCAAGCGCTGGTGCCGCCTCGTCTCGGGCCTGGGC---------------------------------------------------------------------------------------------------------------------------------------------------------------------------------------------------------------------------------------------------------------------------------------------------------------------------------------------------------------------------------------------------------------------------------------------------------------------------------------------------------------------------------------------------------------------------------------------------------------------------------------------------------------------------------------------------------------------------------------------------------------------------------------------------------------------------------------------------------------------------
>Sb02g001470.1
------------------------------------------------------------------------------------------------------------------------------------GATGATCTCGTGGAGGAGGTGCTCCTCCGCTTCCCGCCCAAGGACCCCGCGGCGCTCGTGCGCGCCGCGCTCGTCTGCAAGCGCTGGCGCCGCCTCATCTCTGACCCCAGA---CCGCAT------GCGCTGGACGCCCGCCACGGCCGTGTCCTCCTT------------------------------------------------CTCTTCGTCTGGGACCCCATCTCTCCGCGG------TGGACCGCAGCGGTTCTCTGTTGCGATCACCTTGATTGC------------------------CCTTTCATCGTGGTT------------------------GTA------------CGAGGACTCGTGGGGAATGCGTTCTACTTTGGC---ATCCTGAAGGAAAGGGCAGCTCTCAAGTACAACCTGCAAATGTCATGGATT---CTGCTCACAACAACGGAGGATGGACTGGGGCTCGCC---TCGAGG---GCAAGATGGGAACAAAGCAGAGTCACTGAGCTT------ACGGATGATCTTGGTATCATTTTCATG---GGCAATGCGGTCTACGCA---------------------------------------------------------------------------------------------------------------------------------------------------------------------------------------------------------------------------------------------------------------AAGAAGGTATGCGAGGGC---------AACACCATTGTTCCGTACATGTGCTTCTACACTCCAGAACTGGAAGCTGCTTGTACAGGTGAGGAGCCAAGTGCGGGTGGCTCAAGC
>Sb02g001480.1
------------------------------------------------------------------------------------------------------------------------------------GATGATCTCGTGGAGGAGGTGCTCCTCCGCTTCCCGCCCAAGGACCCCGCGGCGCTCGTGCGCGCCGCGCTCGTCTGCAAGCGCTGGCGCCGCCTCGTCTCCGGCCCCGGC---CCGCAT------GCGCTGGATGCCCGCCACGGCCGTGTCCTCTTC------------------------------------------------CTTAGCGTCTGGGACCCCATC------------GGGTGGACCGCCATGGTTCTCTGCTGTGATCACCTTGATTGC------------------------CCCTTCATCGTGGTTTTT---------------------GCA---------------------GTGGGGAATACACTCTATTTTGGGCATATGTTAAAAAGCAGCACAGCTCTCAAGTACAACATGCAAATGTCATGGATT---GCTCTCACAACAACAGAGGATGGACTGCGGTTCGCT---TCAACG---ACTAGATGGGAACAAAACGGAATCATTGAGCTT------ATGGATGATCTCTGTACCATTTTCGTG---GATGATGCAGCCTACGCA---------------------------------------------------------------------------------------------------------------------------------------------------------------------------------------------------------------------------------------------------------------AAGAAGGTGTACAAGGGC---------GACACCATTGTTCCGTACGTGAGCTTCTACACGCCAGCACTGGAAGCAGATGGTACAGCTGAAGGACCAAGTGCTGGTGGCTCAAGT
