# Supplementary material for: Impact of recurrent gene duplication on adaptation of plant genomes
Source: BMC Plant Biol. 2014 May 31;14:151. doi: 10.1186/1471-2229-14-151 (PMC4049390; doi:10.1186/1471-2229-14-151)
Supplement: Additional file 4 — Contains the cleaned alignments of the clusters with codons under selection. [file 1471-2229-14-151-S4.zip › 4437544801233534_add4/Additional_file_4/Sorbicluster78_aligned.fasta]

>Sb07g019060.1
ATGATCATGATGGCGAAATATTTGAGGATGTTGAGGAAGAGGATGAGGGATACCTATTCACTGGGCAAGATGAGGAAGTTGAAGATGTCCAAATCGATGAGTCAGATGAAGATAAATCTTCTATCCCTGATATACCTGATCCATATGAAAAGGTGTATAGTAACATCCCTACACATACACATATTCTCAAACCCGCCAAAGATTGTAAGCATTGTGGTGCAAAAAAGTTTGAGTCCGAGCCACCTGGGTTCTGTTGTCGTGGCGGAAAGG
>Sb10g023090.1
ATGATGATGAGGGCGATATATTTGAAGATGATGAGGAAGAGGATGAGGGATACTTGTTTGCTGGTCAAGAGGAATCAGATG---ATGTCCATAGTGATACTACCGAGGAAGACACGACTTCTAACCTTGAAGGACCTGACCCGTATGAAGTGGTGTATAGTAACATGCCTAGGGAGACACACATGC------------------------------------------------------------------------------------
>Sb04g029910.1
ATGATGATGAGGGCGATATATTTGAAGATGATGAGGAAGAGGATGAGGGATACTTGTTTGCTGGTCAAGAGGAATCAGATG---ATGTCCAAAGTGATACTACCGAGGAAGACACGACTTCTAACCTTGAAGGACCTGACCCGTATGAAGTGGTGTATAGTAACATGCCTAGGGAGACACACATGC------------------------------------------------------------------------------------
>Sb02g025560.1
ATGATGATGAGGGCGATATATTTGAAGATGATGAGGAAGAGGATGAGGGATACTTGTTTGCTGGGCAAGAGGAATCGGATG---ATGTCCAAAGTGATACGACCGAGGAAGACACGACTTCTAACCTTGAAGGAACTGACCCGTACGAAGTGGTGTATAGTAACATGCCTAGAGAGACACACATGC------------------------------------------------------------------------------------
>Sb01g030320.1
ATGATGATGAGGGTGATATATTTGAAGATGATGAGGAAGAGGATGAGGGATACTTGTTTGCTGGGCAAGAAGAATCAGATG---ATGTCCAAAGTGATACTACTGAGGAAGACACGACTTCTAACTTTGAAGGACCTGACCCGTATGAAGTGGTGTATAGTTACATGCCTAGGGAGACACACATGC------------------------------------------------------------------------------------
>Sb07g017456.1
---------------------------------------------------------------------AAGAATCAGATG---ATGTCCAAAGTGATACTACTGAGGAAGACACGACTTCTAACTTTGAAGGACCTGACCCGTATGAAGTGGTGTATAGTAACATGCCTAGGGAGACACACATGC------------------------------------------------------------------------------------
>Sb03g041960.1
ATGATGATGAGGGCGATATATTTGAAGAGGATGAGGAAGAGGATGAGGGATACTTGTTTGCTGGTCAAGATGAATCAGATG---ATGTCCAAAGTGATACTACTGAGGAAGACACAACTTCTAACCCTGAAGGACCTGACCCGTATGAGATGGTGTATAGTAACATGCCCCAAGAGACACATATGC------------------------------------------------------------------------------------
>Sb05g009730.1
ATGATGATGAGGGCGATATATTTGAAGAGGATGAGGAAGAGGATGAGGGATACTTGTTTGCTGGTCAAGATGAATCAGATG---ATGTCCAAAGTGATACTACTGAGGAAGACACAACTTCTAACCCTGAAGGACCTGACCCGTATGAGATGGTGTATAGTAACATGCCCCAAGAGACACATATGC------------------------------------------------------------------------------------
>Sb05g015100.1
ATGATGATGAGGGAGATATATTTGAAGAGGATGAGGAAGAGGATGAGGGATACCTATTTGCTGGGCAAGATGAGGAAGATGACGATGTCCAAGACAATAACCTTGAGGAAGACATTACTTCTATCCCTGAAGTACGTGACCCATATGATGGGGTGTATAGTAACATGCCTACACATACCCATATGC------------------------------------------------------------------------------------
