# Supplementary material for: Impact of recurrent gene duplication on adaptation of plant genomes
Source: BMC Plant Biol. 2014 May 31;14:151. doi: 10.1186/1471-2229-14-151 (PMC4049390; doi:10.1186/1471-2229-14-151)
Supplement: Additional file 4 — Contains the cleaned alignments of the clusters with codons under selection. [file 1471-2229-14-151-S4.zip › 4437544801233534_add4/Additional_file_4/Sorbicluster81_large_aligned.fasta]

>Sb02g007950.1
------------------------------------------------------------------------------------------------------------------------------------------------------------------------------------------------------------------------------------------------------------------------------------------------------------------------------------------------------------------------------------------------------------------------------------------------------------------------------------------------------------------------------------------------------------------------------------------------------------------------------------------------------------------------------------------------------------------------------------------------------------------------------------------------------------------------------------------------------------------------------------------------------------------------------------------------------------------------------------------------------------------------------------------------------------------------------------------------------------------------------------------------------------------------------------------AATGTAAATATATCTGCTAAATCCACCTGGCAAAAGAATAGCTACAAGAAATGCTTCCATGCATCCCCTAATGTCCGCCTCTCCTTGCTCCAGCTGCTGTCCAGCCTCCACCCTAGATATTCTGAAGACGGAGACCATGAGGCAGTGTTAAGGATAATGAAATATTCTGAAGACATCGAGAAGGGCTCATTCACTCCTTCTAGAGAGAAGGACGAGCTTAGCCTTGGCTTGGGAAACCCCGAGCACCCAGGCCGTGTCAGGGGGGATTCACAA---------------------------------------------------------------------------------------------------------------------------------ATTGTGTTGAATGTTTCCTCGCCAACTCCAAGTGATGTACACCTAGAGAGAGTCCACCTTGAGGATGGAGAGGTGTATTCACCGTCTCATGAGGACCACTTGATGCATGAGAGGGTACCGGCTTCTCCAACCGCTGGCGAGCAAGGGGTCGAGCCAGGGCATGATGAGACGCCACATGAGCCTCAAATAGGTGAACCTTCTGTAGCTCGTGCGGAGCCAGAGCATGAGACGCCACATGTGCCTCAGAGCCCGCAACCTTTTACAGCTCGTGCCGAGCCAAAGCGTGACGAGACACCACATGTGCCTCATAGCCCAAAACCTTCTACAGCTCGTGCCGAGTCAGAGCATGACGAGACACCACATGTGCCTCCTAAGCCACAACATTCTCCAGCTCGCCCCGAGCAAGGCCATGATGAGATGGCACAGACTTTTCAACAAGCACCGCCGACACATGAAGAACTACTCCCTCTAGTATGTGAAGCTCGTGAAAAGATCCCCATCATGATAAGGTCGACAGGGTCAAAATCTTTAGTGGATATGAACGTCTCGGGTATGTACAAGTGGTATGCTCATGACCAGTTCAAGCCTGAGAACCAAGGCCCGAACAAATTTGCCTACAGGATGCCCACTGACACCTCAGACTACACAACGATAACAAAGTATCCAGATGTTGAAACCATCAAGTGGTCAAAGGATTGCCCGAAAGAATATGTAAAAGGCAAACGTTTCCTACCAAACCGGATCTTGTGTAAGATTCCATATGGAATGAGAAGGTTCCATGATTGGTACTACTTGCATGTTTCACGT---------------------------------------------------------------------------------------------------------------------------------------------------------------------------------------------------------------GCTCGCACATTTGGAGGCCCTGCTTCGCGTGTTGCCTTTGACTTCAGCGACATCCAATCATGCTCAATGTCGATGAATCTGATTCGCACTTGGTGCCTA---------------------------------------------------------------------------------------------------------------------AAATCTACACGCGCATTCAGGGCCTATGTCAAGAATCACAAAGGAAGGCATGATCCAGGTCTGGGGAGCCACTTGCGTTTCAAATCTCTATGTTCGTACTTATACTTGACACATCTCTATTTGCAAATTGAAACAAAGTTTCCCAAGCAAAGGCCAGAGAGTCTGCATTGTGGATACTATGTATGTGCTTTCATCAGTAACACAAAAGGCTACAGGAGACACCCTGAATTGTGGAAAGAAGAAAAAGGACTAAAAAGGGATGTCTACAGGGATGATGACCTCTTAGAGATTGTCGGTGACCTTTGCAACTTTATAATGGACCATGTTGTTTATTACAAAGGTGATTACCATAACCCACAGTCCGACTTAGGTAGCAATCCTCTTTACCAGCACCTCCATCAGTGGGATAGGCTATGTCTAGTCGTTGATTACATG
>Sb05g008720.1
---------------------------------------------------------------------------------------------------------------------------------------------------------------------------------------------------------------------------------------------------------------------------------------------------------------------------------------------------------------------------------------------------------------------------------------------------------------------------------------------------------------------------------------------------------------------------------------------------------------------------------------------------------------------------------------------------------------------------------------------------------------------------------------------------------------------------------------------------------------------------------------------------------------------------------------------------------------------------------------------------------------------------------------------------------------------------------------------------------------------------------------------------------------------------------------------------------------------------------------------------------------------------------------------------------------------------------------------------------------------------------------------------------------------------------------------------------------------------GGTTCCAATGCAACCTCCGCCTTAGTCGATCACATATGGGTGCCAACTCGTTGCATCCTGTTGATTCCAATCGGTAGGGGACAGGAGATGGCTGAGGTGGCAACGGGTCTGGCACATCCTCCAATTCTAATTGTGTTGAATGTTTCCTCGCCAACTCCAAGTGATGTACACCTGGAGAGAGTCCACCTTGAGGATGGAGAGGTGTATTCACCGTCTCAGGAGGACCACTTGATGCATGAGAGGGCACCGGCTTCTCCAACCGCTGGCGAGCAAGGGGTCGAGCTAGGGCATGATGAGACGCCACATGAGCCTCAAATAGGTGAACCTTCTGTAGCTCGTGTGGAGCCAAAGCATGAGACGCCACATGTGCCTCATGGCCCGCAAGCTTCTACAGCTCGTGCCGAGCCAAAGCGTGACGAGACACCACATGTGCCTCATAGCCCACAACCTTCTACAGCTCGTGCCGAGTCAGATCATGACGAGACACCACATGTGCCTCCTAAGCCACAACCTTCTCCAGCTTGCCCCGAGCAAGGCCATGATGACATGGCACAGACTTTTCAACAAGCACCGCCGACACATGAAGAACTACTCCCTCTAGTATGTGAAGCTCGTGAAAAGATCCCCATCATGATAAGGTCGACAGGGTCAACATCTTTTGTGGATATGAACATCTCGGGTATGTACAAGTGGTATGCTCATGACCAGTTCAAGCCTGAGAACCAAGGCCCGAACAAATTTGCCTACAGGATGCCCACTAACACCTCAGACTACACAACGATAACAAAGTATCCAGATGTTGAAACCATCAAGTGGTCAAAGGATTTCCCGAAAGAATATGTAAAAGGCAAACGTTTCCTACCAAACCGGATCTTGTGTAAGATGCCATATGGAATGAGAAGGTTCTATGATTGGTACTACTTGCATGTTTCACGT---------------------------------------------------------------------------------------------------------------------------------------------------------------------------------------------------------------GCTCGCACATTTGGAGGCCCTGCTTCGGGTATTGCCTTTGACTTCAGCGACATCCAATCATGCTCAATGTCGATGAATCTGATTCGCACTTGGTGCCTC---------------------------------------------------------------------------------------------------------------------------------GCATTCAGGGCCTATGTCAAGAATGACAAAGGAAGGCATGATCCAGGTTTGGGGAGCCACTTGCGTTTCAAATCTCTATGTTCG------------------------------------------TTTCCCAAGCAAAGGCCAGGGAGTCTGCATTGTGGATACTATGTATGTGCTTTCATCAGTAACACAAAAGGCTACAGGAGACACCCTGAATTGTGGAAAGAAGAAAAAGGACTAAAAAGAGATGTCTATAGGGATGATGACCTCTTAGAGATTGTCGGTGACCTTTGCAACTTTATAATGGACCATGTTGTTTATTACAAAGGTGATTACCATAACCCACATTCCGACTTAGGTAGCAATCCTCTTTACCAGCACCTCCGTCAGTGGGATAGGCTATGTCTAGGT---------CGT
>Sb10g022775.1
---------------------------------------------------------------------------------------------------------------------------------------------------------------------------------------------------------------------------------------------------------------------------------------------------------------------------------GTCCCTCCTAAACCTTCAAAAAGACCT---------CCGACACGTTTCGCCGGACATGACGGTGCAAGAGAAAGGAGGGCAGAGGCAACAGACACAGAGACTACGATTGTGGCCTCTGCTCTGCAACCTGAAGGCACAACCTCGGCCTCGACTACCAAATTGAAAAGGAAAGGAGGGGTCAGAAAGCCAAACCACTATCCAAATGCAAAAATGATTTATGTGATTGACGAGGTTGGGGAAGAAGGACAGATCCTTAAGCCAAAGGAGTTCCAATCAAAATTCTGCAATGCAATTGGGGCCCTAGTCAGAGACAAGTTGAACCCATCAATCCGTAATTGGCACGACTATCCAGAGGACATAAAGGATGACCTATGGAAAAATCATCTGTTGATCAATTTTAATTTTAGGATTCCGGCAGAGAAGCAACCCCTAGTAAGACGACGTGCTATGAAGATGATGGGAGAATCCTTCCGACGTTGGAGGAATGAGCTGAACACCGAGTACATCAAAAAGGGGTTAACTCCGTACCATAAGTATGGACACATAACTCCTGCTATCTGGGCGTTGCTCGTGGCTGAGAAGACTGCACCAGAATCTTTGGCCTTAAGTGAAAAGAACAGCTTGCAGGCGAAGAAGAACATCCACCACCCTCGTCTAGGCCCCGGTGGCTACGAGGGAAAGGAAGAGATGTTTAGAAAGATGGAAGAGGAGGCCGTAGTTGCTGGGAATATAAAAGTAATGAAATTGAAGCCACGCACCAAGCGTTGGGTCTTTGCAAGGAATCTTGAAGAATCAGGCAGCAGTCTGAAATTTGCCAAGCCAGAG------------------------------------------------------------------------------------------------------------------------------------------GAGGCAGTGTCAAGGATAATGAAATATTCTGAAGACATCGAGAAGGGCTCATTCACTCCTTCTAGAGAGAAGGACGAGCTTAGCCTTGGCTTGGGAAACCCCGAGCACATAGGCCGTGTCAGGGGG------------------------------------------------------------------------------------------------------------------------------------------------------------------------------------------------------------------------------------------------------------------------------------------------------------------------------------------------------GCTCGTGCGGAGCCAGAGCATGAGACGCCACATGTGCCTCAGAGCCCGCAACCTTCTATAGCGCATGCCGAGCCAAAGCGTGACGAGACACCACGTGTGCCTCATAGCCCAAAACCTTCTACAGCTTGTGCCGAGTCAGAGCATGACGAGACACCACATGTGCCTCCTAAGCCACAACCTTCTCCAGCTCGCCCCGAGCAAGGCCATGATGAGATGGCACATACTTTTCAACAAGCACCGCCGACACATGAAGATCTACTCCCTCTAGTATGTGAAGCTCGTGAAAAGATCCCCATCATGATAAGGTCAACAGGGTCAAAATCTTTTGTGGATATGAACGTCTCGGGTATGTACAAGTGGTATGCTCATGACCAGTTCAAGCCTGAGAACCAAGGCCCGAACAAATTTGCCTACAGGATGCCCACTGACACCTCAGACTACACAACGATAACAAAGTATCCAGATGTTGAAACCATCAAGTGGTCAAAGGATTGCCCGAAAGAATATGTAAAAGGCAAACGTTTCCTACCAAACCGGACCTTGTGTAAGATGCCATATGGAATGAGAAGGTTCCATGATTGGTACTACTTGCATGTTTCACGT---------------------------------------------------------------------------------------------------------------------------------------------------------------------------------------------------------------GCTCGCACATTTGGAGGCCCTGCTTCGGGTATTGCCTTTGACTTCAGCGACATCCAATCATGCTCAATGTCGATGAATCTGATTCACACTTGGTGCCTAGGAGGGACGTTGGCGGAGAAAGAAAAGATCCGTGCGGCCAAAATAAGAGAAGAGTCTCTTAAGGTTGCGACGTGGATTGCCGTATGTTTAAAGAATCTCCAACACTTCGAAACAATA------------GCATTCAGGGCCTATGTCAAGAATCACAAAGGAAGGCATGATCCAGGTCTGGGGAGCCACTTGTGTTTCAAATCTCTATGTTCG---------------------------------------------------------------------------------------------------------------------------------------TGGAAAGAAGAAAAAGCACTAAAAAGGGATGTCTACAGGGATGATGACCTCTTAGAGATTGTCGGTGACCTTTGCAACTTTATAATGGACCATGTTGTTTATTACAAAGGTGATTACCATAACCCACATTCCGACTTAGGTAGCAATCCTCTTTACCAGCACCTCCGTCAGTGGGATAGGCTATGTCTAGGT---------CGT
>Sb06g011795.1
---------------------------------------------------------------------------------------------------------------------------------------------------------------------------------------------------------------------------------------------------------------------------------------------------------------------------------GTCCCTCCTAAACCTTCAAAAAGACCACGTCGGCATCCGGCACGTTTCGCCGGACATGACGGGGCAAGGGAAAGGAGGGCAGAGGCAACAGACACAGAGACTACCATTGTGGCGTCTGCTCCGCAACCTAAAGGCACAACGTCGGCCTCGACTACCAAATTGAAAAGGAAAGGAGGGGTCAGAAAGCCAAACCACTATCCAAATGCAAAAATGATTTATGTGATTGACGAGGTTGGGGAAGAAGGGCAGATCCTTAAGCCAAAGGAGTTCCAATCAAAATTCCACAATGCAATTGGGGCCCTAGTCAGAGACAAGTTGAACCCATCAATCCGTAATTGGCACGACTATCCAGAGGACATAAAGGATGACCTATGGAAAAATCGCCTGTCGGTCAATTTTAATTTTAGGATTCCGGCAGAGAAGCTACCCCTAGAAAGACGACGTGCTATGAAGATGATGGGAGAATCCTTCCGACGTTGGAGGAATGAGCTGAACACCGAGTACATCAAAAGGGGGTTAACTCCGTACCATAAGTATGGACACATAACTCCTGCTATCTGGGTGTTGCTCGTGGCTGAGAAGACTGCACCAGAATCTTTGGCCTTAAGTGAAAAGAACAGCTTGCAGGCGAAGAAGAACATCCACCACCCTCGTCTAGGCCCCGGTGGCTATGAGGGAAAGGAAGAGATGTTTAGAAAGATGGAAGAGGAGGCCGTAGTTGCTGGGAATACAAAAGTAATGAAATTGAAGCCACGCACCAAGCGTTGGGTCTTTGCAAGGAATCTTGAAGAATCAGGCAGCAGTCTGAAATTTGCCAAGCCAGAG------------------------------------------------------------------------------------------------------------------------------------------GAGGCAGTGTTAAGGATAATGAAATATTCTGAAGACATCGAGAAGGGCTCATTCACTCCTTCTAGAGAGAAGGACGAGCTTAGCCTTGGCTTGGGAAACCCCGAGCACACAGGCCGTGTCAGGGGG------------------------------------------------------------------------------------------------------------------------------------------ATTGTGTTGAATGTTTCCTCGCCAACTCCAAGTGATGTACACCTGGAGAGAGTCCACCTTGAGGATGGAGAGGTGTATTCACCGTCTCATGAGGACCACTTGATGCATGAGAGGGCACCGGCTTCTCCAACCGCTGGCGAGCAAGTGGTCGAGCCAGGGCATGATGAGACGCCACATGAGCCTCAAATAGGTGAACCTTCTGTAGCTCATGCGGAGCCAGAGAATGAGACGCCACAAGTGCCTCAGAGCCCGCAACCTTCTACAGCTCGTGCCGAGCCAAAGCGTGACGAGACACCACATGTGCCTCATAGCCCAAAACCTTCTACAGCTCGTGCCGAGTCAGAGCATGACGAGACACCACATGTGCCTCCTAAGCCACAACCTTCTCCAGCTCGCCCCGAGCAAGGCCATGATGAGATGGCACAGACTTTTCAACAAGCACCGCCGACACATGAAGAACTACTCCCTCTAGTATGTGAAGCTCGTGAAAAGATCCCCATCATGATAAGGTCAACAGGGTCAAAATCTTTTGTGGATATGAACGTCTCGGGTATGTACAAGTGGTATGCTCATGACCAGTTCAAGCCTGAGAACCAAGGCCCGAACAAATTTGCCTACAGGATGCCCACTGACACCTCAGACTACACAACGATAACAAAGTATCCAGATGTTGAAACCATCAAGTGGTCAAAGGATTGCCCGAAAGAATATGTAAAAGGCAAACGTTTCCTACCAAACCGGATCTTATGTAAGATGCCATATGGAATGAGAAGGTTCCATGATTGGTACTACTTGCATGTTTCACGT---------------------------------------------------------------------------------------------------------------------------------------------------------------------------------------------------------------GCTCGCACATTTGGAGGCCATGCTTCG------------------------------------------------------------------------------------------------------------------------------------------------------------------------------------------------------------------------------------------------------------------------------------------------------------------------------------------------------------------------------------------------------------------------------------------------------------------------------------------------------------------------------------------------------------------------------------------------------------------------------------------------
>Sb03g012863.1
---------------------------------------------------------------------------------------------------------------------------------------------------------------------------------------------------------------------------------------------------------------------------------------------------------------------------------------------------------------------------------------------------------------------------------------------------------------------------------------------------------------------------------------------------ATGATTTATGTGATTGACGAGGTTGGGGAAGAAGGGCAGATCCTTAAGCCAAAGGAGTTCCAATCAAAATTCCGCAATGCAATTGGGGCCCTAGTCAGAGACAATTTGAACCCATCAATCCGTAATTGGCACGACTATCCAGAGGACATAAAGGATGACCTATGGAAAAATCGTCTGTTGGTCAATTTTAATTTTAGGATTCCGGCAGAGAAGCTACCCCTAGTAAGACGACGTGCTATGAAGATGATGGGAGAATCCTTCCGACGTTGGAGGAATGAGCTGAACACCGTGTACATCAAAAAGGGGTTAACTCTGTACCATAAGTATGGACACATCACTCCTGCTATCTCGGTGTTGCTCGTGGCTGAGAAGACTGCACCAGAATCTTTGACCTTAAGTGAAAAGAACAGCTTGCAGGCGAAGAAGAACATCCACCACCCTCATCTAAGCCCCGGTGGCTACGAGGGCAAGGAAGAGATGTTTAGAAAGATGGAAGAGGAGGCCGTAGCTGCTGGGAATACAAAAGTAATGAAATTGAAGCCACGCACCAAGCGTTGGGTCTTTGCAAGGAATCTTGAAGAATCAGGCAGCAGTCTAAAATTTGCCAAGCCAAAG------------------------------------------------------------------------------------------------------------------------------------------GAGGCAGTGTCAAGGATAATGAAATATTCTGAAGACATCGAGAAGGGCTCATTCACTCCTTCTAGAGAGAAGGACGAGCTTAGCCTTGGCTTGGGAAACCCCGAGCACACAGGCTGTGTCAGGGGG------------------------------------------------------------------------------------------------------------------------------------------ATTGTGTTGAATGTTTCCTCGCCAACTCCAAGTGATGTACACCTGGAGAGAGTCCACCTTGAGGATGGAGAGGTGTATTCACCGTCTCATGAGGACCACTTGATGCATGAGAGGGCACCGGCTTCTCCAACCGCTGGCGAGCATGGGGTCAAGCCAGGGCATGATGAGACGCCACATGAGCCTCAAATAGGTGAACCTTCTGTAGCTCGTGCGGAGCTAGAGCATGAGACGCCACATGCGCCTCAGAGCCCGCAACCTTCTACAGCTCGTGCCGAGCCAAAGCGTGACGAAACACCACATATGCCTCATAGCCCACAACCTTCTACAGCTCGTGCCGTGTCAGAGCATGACGAGACACCACATATGCCTCCTAAGCCACAACCTTCTCCAGCTCGCCCCGAGCAAGGCCATGATGAGATGGCACAGACTTTTCAACAAGCACCGCCGACACATGAAGAACTACTCCCTCTAGTATGTGAAGCTCGTGAAAAGATCTCCATCATGATAAGGTCAATAGGGTCAACATCTTTTGTGGATATGAACGTCTCCGGTATGTACAAGTGGTATGCTCATGACCAGTTCAAGCCTGAGAACCAAGGCCCGAACAAATTTGCCTACAGGATGCCCACTGACACCTCAGACTACACAACGATAACAAAGTATCCAGATGTTAAAACCATCAAGTGGTCAAAGGATTGCCCGAAAGAATATGTAAAAGGCAAATGTTTCCTACCAAACCGGATCTTGTGTAAGATGCCATATGGAATGAGAAGGTTCCATGATTGGTACTACTTGCATGTTTCACGT---------------------------------------------------------------------------------------------------------------------------------------------------------------------------------------------------------------GCTCACACATTTGGAGGCCCTGCTTCGGGTATTGCCTTTGACTTCAGCGACATCCAATCATGCTCAATGTCGATGAATCTGATTCGCACTTGGTGC---------------------------------------------------------------------------------------------------------------------------------------------------------------------------------------------------------------------------------------------------------------------------------------------------------------------------------------------------------------------------------------------------------------------------------------------------------------------------------------------------------------------------------------------------------------------------
>Sb09g007270.1
---------------------------------------------------------------------------------------------------------------------------------------------------------------------------------------------------------------------------------------------------------------------------------------------------------------------------------------------------------------------------------------------------------------------------------------------------------------------------------------------------------------------------------------------------ATGATTTATGTGATTGACGAGGTTGGGGAAGAAGGGCAGATCCTTAAGCCAAAGGAGTTCCAATCAAAATTCCGCAATGCAATTGGGGCCCTAGTCAGAGACAAGTTGAACCCATCAATCCATAATTGGCACGACTATCTAGAGGACATAAAGGATGACCTATGGAAAAATCGTCTGTTGGTCAATTTTAATTTTAGGATTCCGGTTGAGAAGCTATCCCTAGTAAGACGACGTGCTATGAAGATGATGGGAGAATCCTTCCGACGTTGGAGGAATGAGCTGAACACCGAGTACATCAAAAAGGGGTTAACTCCGTACCATAAGTATGGACACATAACTCCTGCTATTTGGGCGTTGCTTGTGGCTGAGAAGACTGCTCCAGAATCTTTGGCCTTAAGTGAAAAGAACATCTTGCAGGCGAAGAAGAACATCCACCACCCTCATCTAGGCCCCGGTGGCTACGAGGGCAAGGAAGAGATG------------------------------------------------------------------------------------------AATCTTGAAGAATCAGGCAGCAGTCTGAAATTTGCCAAGCCAGAG------------------------------------------------------------------------------------------------------------------------------------------GAGGCAGTGTCAAGGATAATGAAATATTCTAAAGACATCGAGAAGGGCTCATTCACTCCTTCTAGAGAGAAGGACGAGCTTAGCCTTGGCTTGGGAAACCCCAAGCACACAGGTTGTGTCAGAGGG------------------------------------------------------------------------------------------------------------------------------------------ATTGTGTTGAATGTTTCCTCGCCAACTCCAAGTGATGTACACCTGGAGAGAGTCCAACTTGAGGATGGAGAGGTGTATTCACCGTCTCATGAGGACCACTTGATGCATGAGAGGGCACCGGCTTCTCCAACTGCTGGCGAGCAAGGGGTCGAGCCAGGGCATGATGAGACGCCACATGAGCCTCAAATAGGTGAACCTTCTGTAGCTCGTGTGGAGCCAGAGCATGAGACGCCACATGTGCCTCATAGCCCGCAACCTTCTACAGCTCGTGCCAAGCCAAAGCGTGACGAGACACCACATGTGCCTCATAGCCCACAACCTTCTACAGCTCGTGCCGAGTCAGAGCATGATGAGACACCACATGTGCCTCCTAAGCCACAACCTTCTCCAGCTCGCCATGAGCAAGGCCATGATGAGATGGCACATACTTTTCAACAAGCACCGCCGACACATGAAGAACTACTCCCTCTAGTATGTGAAGCTCGTGAAAAGATCCCCATCATGATAAGGTCGACAGGGTCAACATCTTTTGTGGATATGAACGTCTCGGGTATGTACAAGTGGTATGCTCATGACCAGTTCAAGCCTGAGAACCAAGGCCCGAACAAATTTGCCTACAGGATGCCTACTGACACCTCAGACTACACAACGATAACGAAGTATCCAGATGTTGAAACCATCAAGTGGTCAAAGGATTGCCCAAAAGAATATGTAAGAGGCAAACGTTTCCTACCAAACCGGATCTTGTGTAAGATGCCATATGGAATGAGAAGGTTCCATGATTGGTACTACTTGCATGTTTTTTGT---------------------------------------------------------------------------------------------------------------------------------------------------------------------------------------------------------------GCTCACACATTTGGAGGCCCTGCTTCGGGTATTGCCTTTGACTTCAGCGACATCCAATCATGCTCAATGTCGATGAATCTGATTCGCACTTGGTGCCTA---------------------------------------------------------------------------------------------------------------------------------GCATTCAGGGCCTATGTCAAGAATCACAAAGGAAGGCATGATCCAGGTCTGAGGAGCCACTTGCGTTTGAAATCTCTATGTTCG------------------------------------------TTTCCCAAGCAAAGGCCAGGGAGTCTGCATTGTGGATACTATGTATGTGCTTTCATCAGTAACACAAAAGGCTACAGGAGACACCCTGAATTGTGGAAAGAAGAAAAAGGACTAAAAAGGGATGTCTACAGGGATGATGACCTCTTAGAGATTGTCGGTGACCTTTGCAACTTTATAATAGACCATGTTGTTTATTACAAAGGTGATTACCATAACCTACTTTCCGACTTAGGTAGCAATCCTCTTTACCAGCACCTCCGTCAGTGGGATAGGCTATGTCTAGGT---------CGT
>Sb09g006300.1
ATGACACGGACAACAAGCAATGCAGCCCGATGCAACGAACATGAAGAGCACCCTAGCCCTAGAGAGCAAGAAATACATGATCAGTTTTCTCAGGAACAGTTTGATGAAGAAGTGGGCAATGGTGTAGTATTTATGCTTACTCAGGAGGAGTCTGGCGAGGAGCAAGGGGGAGAAGCGGGAAGAGAAGAGACTGATGAAGGATCTAGCAAGGACGATGACTCAACCTCGGGATATGAAAGTCCTGAGGATCCACACCCATGTGAACCTAGACGGAAGCCAACGACGGATGAGTTGGACAAGGACTTTGACCCAAACGAGGAGGTCCCTCCTAAACCACCAAAAAGACCACGTCGGCATCCGGCACGTTTCGCCGGACATGACGGGGCAAGGGAAAGGAGGGCAGAGGCAACAGGCACAGAGACTACCATTGTGGCCTTTGCTCTGCAATCTGAAGGCACAACCTCGGCCTCGACTACCAAAGTGAAAAGGAAAGGAGGGGTCAGAAAGCCAAACCACTATCCAAATGCAAAAATGGTTTATGTGATTGATGAGGTTGGGGAAGAAGGGCAGATCCTTAAGCCAAAGGAGTTCCAATCAAAATTCCGCAATGCAATTAGGGCCCTAGTCAGAGACAAGTTGAACCCATCAATCCGTAATTGGCACGACTATCCAGAGGACATAAAGGATGACCTATGGAAAAATCGTCTGTTGGTCAATTTTAATTTTAGGATTCCGGCAGAGAAGCTACCCCTAGTAAGACGACGTGCTATGAAGATGATGGGAGAATCCTTCCGACGTTGGAGGAATGAGCTGAACACCGAGTACATCAAAAAGGGGTTAACTCCGTACCATAAGTATGGACACATCACTCCTGCTATCTGGGCGTTGCTCGTGGCTGAGAAGACTGCACCAGAATCTTTGGCCTTAAGTGAAAAGAACAGCCTGCAGGCGAAGAAGAACATCCACCACCCTCGTCTAGGCCCCGGTGGCTACGAGGGCAAGGAAGAGATGTTTAGAAAGATGGAAGAGGAGGCCGTAGCTGCTGGGAATACAAAAGTAATGAAATTGAAGCCACACACCAAGCGTTGGGTCTTTGCAAGGAATCTTGAAGAATCAGGCAGCAGTCTGAAATTTGCCAAGCCAGAG------------------------------------------------------------------------------------------------------------------------------------------GAGGCAGTGTCAAGGATAATGAAATATTCTGAAGACATCGAGAAGGGCTCATTCACTCCTTCTAGAGAGAAGGACGAGCTTAGCCTTGGCTTGGGAAACCCCGAGCACCCAGGCCGTGTCAGGGGGGAT---------------------------------------------------------------------------------------------------------------------------------------ATTGTGTTGAATGTTTCCTCGCCAACTCCAAGTGATGTACACCTGGAGAGAGTCCACCTTGAGGACGGAGAGGTGTATTCACCGTCTCATGAGGACCACTTGATGCATGAGAGGGTACCGGCTTCTCCAACCGCTGGCGAGCAAGGGGTCGAGCCAGGGCATGATGAGACGCCACATGAGCCTCAAATAGGTGAACCTTCTGTAGCTCGTGCGGAGCCAGAGCATGAGACGCCACATGTGCCTCAGAGCCCGCAACCTTCTACAGCTCGTGCCGAGCCAAAGCGTGACGAGACACCACATGTGCCTCATAGCCCAAAACCTTCTACAGCTCGTGCCGAGTCAGAGCATGACGAGAAACCACATGTGCCTCCTAAGCCACAACATTCTCCAGCTCGCCCCGAGCAAGGCCATGATGAGATGGCACAGACTTTTCAACAAGCACCACCGACACATGAAGAACTACTCCCTCTAGTCTGTGAAGCTCGTGAAAAGATCCCCATCATGATAAGGTCGACAGGGTCAAAATCTTTTGTGGATATGAACGTCTCGGGTATGTACAAGTGGTATGCTCATGACCAGTTCAAGCCTGAGAACCAAGGCCCGAACAAATTTGCCTACAGGATGCCCACTGACACCTCAGACTACACAACGATAACAAAA---------------------------------------------------------------------------------------------------------------------------------------------------------------------------------------------------------------------------------------------------------------------------------------------------------------------------------------------------------------------------------------------------------------------------------------------------------------------GGAGGGACGTTGGCGGAGAAAGAAAAGATCCGTGCGGCCAAAATAAGAGAAGAGTCTCTTAAGGTTGCGGCGTGGATTGCTGTATGTTTAAAGAATCTCCAACACTTCGAAACAATA------------GCATTCAGGGCCTATGTCAAGAATCACAAAGGAAGGCATGATCCAGGTCTGGGGAGCCACTTGCGTTTCAAATCTCTATGTTCATACTTATACTTGACACATCTCCATTTGCAAATTGAAACAAAGTTTTCCAAGCAAAGGCCAGGGAGTCTGCATTGTGGATACTATGTATGTGCTTTCATCAGTAACACAAAAGGCTACAGGAGACACCCTGAATTGTGGAAAGAAGAAAAAGGACTAAAAAGAGATGTCTACAGAGATGATGACCTCTTAGAGATTGTCGGTGACCTTTGCAACTTTATAATGGACCATGTTGTTTATTACAAAGGTGATTACCATAACCCACAGTCCGACTTAGGTAGCAATCCTCTTTACCAGCACCTCCGTCAGTGGGATAGGCTACGTCTAGGT---------CGT
>Sb10g016110.1
ATGACACGGACAACAAGCAATGCAGCCCGATCCAACGAACATGAAGAGCACCCTACCCCTAGAGAGCAAGAAATACATGATCAGTTTTCTCAGAAACAGTTTGATGAAGAAGTGGGCAATGGTGTAGCATTTATGCTTACTCAAGAGGAGTCTGGCGAGGAGCAAGGGGGAGAAGCGGGAAGAGGAGAGACTGATGAAGGATCTAGCAAGGACGATGACTCAACCTCGGGATATGAAAGTCCTGAGGATCCACACCCATGTGAACCTAGACGGAAGCCAACGACGGATGAGTTGGACAAGGACTTTGACCCAAACGAGGAGGTCCCTCCTAAACCTCCAAAAAGACCACGTCGGCATCCGGCACGTTTCGCTGGACATGACGGGGCAAGGGAAAGGAGGGCAGAGGCAACAGGCACAGAGACTACCATTGTGGCCTCTGCTCCGCAACCTGAAGGCACAGCCTCGGCCTCGACTACCAAAGTGAAAAGGAAAGGAGGGGTCAGAAAGCCAAACCACTATCCAAATGCAAAAATGGTTTATGTGATTGATGAGGTTGGGGAAGAAGGGCAGATCCTTAAGCCAAAGGAGTTCCAATCAAAATTCCGCAATGCAATTGGGGCCCTAGTCAGAGACAAG---------------------------------------------------------------------------------------------ATTCCGGCAGAGAAGCTACCCCTTGTAAGACGACGTGCTATGAAGATGATGGGAGAATCCTTCCGACGTTGGAGGAATGAGCTGAACACCGAGTACATCAAAAAGGGGTTAACTCCGTACCATAAGTATGGACACATCACTCCTACTATCTGGGCGTTGCTCGTGGCTGAGAAGACTGCACCAGAATCTTTGGCCTTAAGTGAAAAGAATAGCTTGCAGGCGAAGAAGAACATCCACCACCCTTGTCTAGGCCCCGGTGGCTACGAGGGCAAGGAAGATATGTTTAGAAAGATGGAAGAGGAGGCCGTAGCTGCTGGGAATACAAAAGTAATGAAATTGAAGCCACACACCAAGCGTTGGGTCTTTGCAAGGAATCTTGAAGAATCAGGCAGCAGTCTGAAATTTGCCAAGCTAGAG------------------------------------------------------------------------------------------------------------------------------------------GAGGCAGTGTCAAGGATAATGAAATATTCTGAAGACATCGAGAAGGGCTCATTCACTCCTTCTAGAGAGAAGGACGAGCTTAGCCTTGGCTTAGGAAACCCCGAGCACCCAGGCCGTGTCAGGGGT------------------------------------------------------------------------------------------------------------------------------------------ATTGTGTTGAATGTTTCCTCGCCAACTCCAAGTGATGTACACCTGGAGAGAGTCCACCTTGAGGATGGAGAGGTGTATTCACCGTCTCATGAGGACCACTTGATGCATGAGAGGGTACCGGCTTCTCCAACCGCTGGCGAGCAAGGGGAAGAGCCAGGGCATGATGAGACGCCAGATGAGCCTCAAATAGGTGAACCTTCTGTAGCTCGTGCGGAGCCAGAGCATGAGACGCCACATGTGCCTCAGAGCCCGCAACCTTCTACAGCTCGTGCCGAGCCAAAGCGTGACGAGACACCACATGTGCCTCATAGCCCAAAACCTTCTACAGCTCGTGCCAAGTCAGAGCATGACGAGACACCACATGTGCCTCCTAAGCCACAACCTTCA------------------------------------------------------------------------------------------------------------------------GGGTCGACAGGGTCAAAATATTTTGTGGATATGAACGTCTTGGGTATGTACAAGTGGTATGCTCATGACCAGTTCAAGCCTGAGAACCAAGGCCCGAACAAATTTGCCTACAGGATGCCCACTGACACCTTAGACTACACAACGATAACAAAGTATCCAGATGTTGAAACCATCAAGTGGTCAAAGGATTGCCCGAAAGAATATGTAAAAGGCAAACGTTTCCTACCAAACCGGATCTTGTGTAAGATGCCATATGGAATGAGAAGGTTCCATGATTGGTACTACTTGCATGTTTCACGT---------------------------------------------------------------------------------------------------------------------------------------------------------------------------------------------------------------GCTCGCACATTTGGAGGCCCTGCTTCGGGTATTGCTTTTGACTTCAGCGACATCCAATCATGCTCAATGTCGATGAATCTAATTCGCAGTTGGTGCCTAGGAGGGACGTTAGCGAAGAAAGAAAAGATCCGTGCGGCCAAAATAAGAGAAGAGTCTCTTAAGGTTGCGGCGTGGATTGCCGTATGTTTAAAGAATCTCCAACACTTCGAAACAATA------------GCATTAAGGGCCTATGTCAAGAATCACAAAGGAAGGCATGATCCAGGTCTGGGGAGCCACTTGCGTTTCAAATCTCTATGTTTGTACTTATACTTGACACATCTTCATTTGCAAATTAAAACAAAGTTTCCCAAGCAAAGGCCAGGGAGTCTGCATTGTGGATACTATGTATGTGCTTTCATCAGTAACACAAAAGGCTACAGGAGACACCCTGAATTGTGGAAAGAAGAAAAAGAACTAAAAAGGGATGTCTACAGGGATGATGTCCTCTTAGAGATTGTCGGTGACCTTTGCAACTTTATAATGGACCATGTTGTTTATTACAAAGGTGATTACCATAACCCACAGTCCGACTTAGGTAGCAATCCTCTTTACCAGCACCTCCGTCAGTGGGATAGGCTATGTCTAGGT---------CGT
>Sb10g021830.1
ATGACACGGACAACAAGCAATGCAGCCCGATCCAACGAACATGAAGAGCACCCTAGCCCTAGAGAGCAAGAAATACATGATCAGTTTTCTCAGGAACAGCTTGATGAAGAAGTGGGCAATGGTGTAGCATTTATGCTTACTCAGGAGGAGTCTGGCGAGGAGCAAGGGGGAGAAGGGGGAAGAGGAGAGACTGATGAAGGATCTAGCAAGGACGATGACTCAACCTTGGGATATGAAAGTCCTGAGGATCCACACCCATGTGAACCTAGACGGAAGCCAACGACAGATGAGTTGGACAAGGACTTTGACCCAAACGAGGAGGTCCCTCCTAAACCTCTAAAAAGACCACGTCGGCGTCCGGCACGTTTTGCCGGACATGACGGGGCAAGGGAAAGGAGGGCAGAGGCAACAGGCACAGAGACTACCATTGTGGCCTCTGCTCCGCAACCTGAAGGCACAACCTCGGCCTCGACTACCAAAGTGAAAAGGAAAGGAGGGGTCAGAAAGCCAAACCACTATCCAAATGCAAAAATGGTTTATGTGATTGATGAGGTTGGGGAAGAAGGGCAGATCCTTAAGCCAAAGGAGTTCCAATCAAAATTCCACAATGCAATTGGGGCCCTAGTCAGAGACAAGTTGAACCCATCAATCCGTAATTGGCACGACTATCCAGAGGACATAAAGGATGACCTATGGAAAAATCGTCTGTTGGTCAATTTTAATTTTAGGATTCCGACAGAGAAGCTACCCCTAGTAAGACGACGTGCTATGAAGATGATGGGAGAATCCTTCCGACGTTGGAGGAATGAGCTGAACACCGAGTACATCAAAAAGGGGTTAACTCCGTACCATAAGTATGGACACATCACTCCTGCTATCTGGGCGTTGCTCGTGGCTGAGAAGACTGCACCAGAATCTTTGGCCTTAAGTGAAAAGAACAGCTTGCAGGCGAAGAAGAACATCCACCACCCTCGTCTAGGCCCTGGTGGCTACGAGGGCAAGGAAGAGATGTTTAGAAAGATGGAAGAGGAGGTCGTAGCTGCTGGGAATACAAAAGTAATGAAATTGAAGCCACGCACCAAGCGTTGGGTCTTTGCAAGGAATCTTGAAGAATCAGGCAGCAGTCTGAAATTTGCTAAGCCAGGG------------------------------------------------------------------------------------------------------------------------------------------GAGGCAGTGTCAAGGATAATGAAATATTCTGAAGACATCGAGAAGGGCTCATTCACTCCTTCTAGAGAGAAGGACGAGCTTAGCCTTGGCTTGGGAAACCCCGAGCACCCAGGCCGTGTCAGGGGG------------------------------------------------------------------------------------------------------------------------------------------ATTGTGTTGAATGTTTCCTCGCCAACTCCAAGTGATGTACACCTGGAGAGAGTCCACCTTGAGGATGGAGAGGTGTATTCACCGTCTCATGAGGACCACTTGATGCATGAGAGGGTACCGGCTTCTCCAACCGCTGGCGAGCAAGGGGTCGAGCCAGGGCATGATGAGATGCCACATGAGCCTCAAATAGGTGAACCTTCTATAGCTCGTGCGGAGCCAGAGCATGAGATGCCACATGTGACTCAGAGCCCGCAACCTTCTACAGCTCGTGCCGAGCCAAAGCGTGACGAGACACCACATGTGCCTCATAGCCCAAAACCTTCTACAGCTCGTGCCGAGTCAGAACATGACGAGACACCACATGTGCCTCTTAAGCCACAACATTCTCCAGCTCGCCCCGAGCAAGGCCATGATGAGATGGCACAGACATTTCAACAAGCACCGCCGACACATGAAGAACTACTCCTTCTAGTATGTGAAGCTCGTGAAAAGATCCCCATCATGATAAGGTCGACAGGGTCAAAATCTTTTGTGGATATGAACGTCTCGGGTATGTACAAGTGGTATGCTCATGACCAGTTCAAGCCTGAGAACCAAGGCCCGAACAAATTTGCCTACAGGATGCCCACTGACACCTCAGACTACACAACGATAACAAAGTATCCAGATGTTGAAACCATCAAGTGGTCAAAGGATTGCCCGAAAGAATATGTAAAAGGCAAACGTTTCCTACCAAACCGGGTCTTGTGTAAGATGCCATATGGAATGAGAAGGTTCCATGATTGGTACTACTTGCATGTTTCACGT---------------------------------------------------------------------------------------------------------------------------------------------------------------------------------------------------------------GCTCGCACATTTGGAGGCCCTGCTTCGGGTATTGCATTTGACTTCAGCGACATCCAATCATGCTCAATGTCGATGAATCTGATTCGCACTTGGTGCCTAGGAGGGACGTTGGCGGAGAAAGAAAAGATCCGTGCGGCCAAAATAAGAGAAGAGTCTCTTAAGGTTGCGGCGTGGATTGCCGTATGTTTAAAGAATCTCCAACACTTCGAAACAATA------------GCATTCAGGGCCTATGTCAAGAATCACAAAGGAAGGCATGATCCAGGTCTGGGGAGCCACTTGCGTTTCAAATATCTATGTTCGTACTTATACTTGACACATCTCCATTTGCAAATTGAAACAAAGTTTCCCAAGCAAAGGCCAGGGAGTCTGCATTGTGGATACTATGTATGTGCTTTCATCAGTAACACAAAAGGCTACAGGAGACACCCTGAATTGTGGAAAGAAGAAAAAGGACTAAAAAGGGATGTCTACAGGGATGACGACCTCTTAGAGATTGTCGGTGACCTTTGTAACTTTATAATGGACCATGTTGTTTATTACAAAGGTGATTACCATAACCCACAGTCCGACTTAGGTAGCAATCCTCTTTACCAGAACCTCCGTCAGTGGGATAGGCTATGTCTAGGT---------CGT
>Sb01g025885.1
---------------------------------------------------------------------------------------------------------------------------------------------------------------------------------------------------------------------------------------------------------------------------------------------------------------------------------GTCCCTCCTAAACCTCCAAAAAGACCACGTCGGCATCCGGCATGTTTCGCCAGACATGACGGGGCAAGGGAAAGGAGGGCAGAGGCAACAGGCACAGAGACTACCATTGTGGCCTCTGCTCCGCAACCTGAAGGCACAACCTCGGCCTCGACTACCAAAGTGAAAAGGAAAGGAGGGGTCAGAAAGCCAAACCACTATCCAAATGCAAAAATGGTTTATGTGATTGATGAGGTTGGGGAAGAAGGGCAGATCCTTAAGCCAAAGGAGTTCCAATCAAAAGTCTGCAATGCAATTAGGGCCCTAGTTAGAGACAAGTTGAACCCATCAATCTGTAATTGGCACGACTATCTAGAGGACATAAAGGATGACCTATGGAAAAATCGTCTGTTGGTCAATTTTAATTTTAGGATTCCGGCAGAGAAGCTACCCCTAGTAAGACGACGTGCTATGAAGATGAAGGGGGAATCCTTTCGACGTTGGAGGAATGAGCTAAGCACCGAGTACATCAAAAAGGGGTTCACTCCGTACCATAAGTATGGACACATCACTCCTGCTATCTGGGCGTTGTTCGTGGCTGAGAAGACTGCACCAGAATCTTTGGCCTTAAGTGAAAAGAATAGCTTGCAGGCGAAGAAGAATATCCACCACCCTCGTCTAGGCCCCGGTGGCTACGAGGGCAAGGAAGAGATGTTTAGAAAAATGGAAGAGGAGGCCGTAGCTGCTGGGAATACAAAAGTAATGAAATTGAAGCCATGCACCAAGCGTTGGGTCTTTGCAAGGAATCTTGAAGAATCAGGCAGCAGTCTGAAATTTGCCAAGCCAGAG------------------------------------------------------------------------------------------------------------------------------------------GAGGCAGTGTCAAGGATAATGAAATATTCTGAAGACATCGAGAAGGGCTCATTCACTCCTTCTAGAGAGAAGGATGAGCTTAGCCTTGGCTTGGGAAACCTCGAGCACCCAGGCCATGTCAGGGGGGAT---------------------------------------------------------------------------------------------------------------------------------------ATTGTGTTGAATGTTTCCTCGCCAACTCCAAGTGATGTACACCTGGAGAGAGTCCACCTTGAGGATGGAGAGGTGTATTCACCGTCTCATGAGGACCACTTGATGCATGAGAGGGTACCGGCTTCTCCAACCGCTGGTGAGCAAGGGGTCGAGCCAGGGCATGATGAGACACCACATGAGCCTCAAATAGGTGATCCTTCTATAGCTCGTGCGGAGCCAGAGCATGAGACGCCACATGTGCCTCAGAGCTCGCAACCTTCTACAGCTCGTGCCGAGCCAAAGCGTGACGAGACACCACATGTGCCTCATAGCCCAAAACCTTCTACAGCTCGTGCCGAGTCAGAGCATGACGAGACACCACATGTGCCTCCTAAGCCACAACATTCTCCAGCTCGCCCCGAGCAAGGCCATGATGAGATGGCACAGACTTTTCAACAAGCACCGCCGACACATGAAGAACTACTCCCTCTAGTATGTGAAGCTCGTGAAAAGATCCCCATCATGATAAGGTCAACAGGGTCAAAATCTTTTGTGGATTTGAACATCTCGGGTATGTACAAGTGGTATGCTCATGACCAGTTCAAGCCTGAGAACCAAGGCCCGAACAAATTTGCCTATAGGATGCCCACTGACACCTCAGACTACACAACGATAACAAAGTATCCAGATGTTGAAACCATCAAGTGGTCAAAGGATTGCCCGAAAGAATATGTAAAAGGCAAACGTTTCCTACCAAACCGGATCTTGTGTAAGATGCCATATGGAATGAGAAGGTTCCATGATTGGTACTACTTGCATGTTTCACGTGGATTCAATGTCGATGAATCTGATTCGCACTTGGTGCCTAATGCAAGCAAACTTTATGAAATCTACACGCTCAATGAAAGCCGGCTAGCTGCTGGAGGGACGTTGGCGGAGAAAGAAAAGATCCGTGCGGCCAAAATAAGAGAAGAGTCTCTTAAGGTTGCGGCGTGGATTTGTTTAAAGAATCTCCAACACTTCGAAACAATATGG------------------------------------------------------------------------------------------------------------------------------------------------------------------------------------------------------------------------------------GCATTCAGGGCCTATGTCAAGAATCATAAAGGAAGGCATGATCCAGGTCTGGGGAGCCACTTGCATTTCAAATCTCTATGTTCG---------------------------------------------------------------------------------------------------------------------------------------------------------------------------------------------------------------------------------------------------------------------------------------------------------------------------------------------------
>Sb05g008880.1
---------------------------------------------------------------------------------------------------------------------------------------------------------------------------------------------------------------------------------------------------------------------------------------------------------------------------------------------------------------------------------------------------------------------------------------------------------------------------------------------------------------------------------------------------ATGGTTTATGTGATTGATGAGGTTGGGGAAGAAGGGCAGATCCTTAAGCCAAAGGAGTTCCAATCAAAATTCCGCAATGCAATTGGGGCCCTAGTCAGAGACAAGTTGAACCCATCAATCCGTAATTGGCACGACTATCCAGAGGACATAAATGATGACCTATGGAAAAATCGTCTGTTGGTCAATTTTAATTTTAGGATTTCGGCAGAGAAGCTACCCCTAGTAAGACGACGTGCTATGAAGATGATGGGAGAATCCTTCCGACGTTGGAGGAATGAGCTGAACACCGAGTACATCAAAAAGGGATTAACTCCGTACCATAAGTATGGACACATCACTCCTGCTATCTGGGCGTTGCTCGTGGCTAAGAAGACTGCACCAGAATCTTTGGCCTTAAGTGAAAAGAACATCTTGCAGGTGAAGAAGAACATCCACCACCCTCGTCTAGGCCCCGGTGGCTACGAGGGCAAGGAAGAGATGTTTAGAAAGATGGAAGAGGAGGCCGTAGCTGCTGGGAATACAAAAGTAATGAAATTGAAGCCATGCACCAAGCGTTGGGTCTTTGCAAGGAATCTTGAAGAATCAGGCAGCAGTCTGAAATTTGCCAAGCCAGAG------------------------------------------------------------------------------------------------------------------------------------------GAGGCAGTGTCAAGGATAATGAAATATTCTGAAGACATCGAGAAGGGCTCATTCACTCCTTCTAGAGAGAAGGACGAGCTTAGCCTTGGCTTGGGAAACCCCGAGCACCCAGGCCGTGTCAGGGGGGAT---------------------------------------------------------------------------------------------------------------------------------------ATTGTGTTGAATGTTTCCTCGCCAACTCCAAGTGATGTACACCTGGAGAGAGTCCACCTTGAGGATGGAGAGGTGTATTCACCGTCTCATGAGGACCACTTGATGCATGAGAGGGTACCGGCTTCTCCAACCGCTGGCGAGCAAGGGGTCGAGCCATGGCATGATGAGACTCCACATAAGCCTCAAATAGGTGAACCTTCTGTAGCTCGTGCGGAGCCAGAGCATGAGACGCCACATGTGCCTCAGAGCCCGCAACCTTCTACAGCTCGTGCCGAGCCAAAGCGTGACGAGACACCACATGTGCCTCATAGCCCAAAACCTTCTATAGCTCGTGCCGAGTCAAAGCATGACGAGACACCACATGTGCCTCCTAAGCCACAACCTTCTCTAGCTCGCCCCGAGCAAGGCCATGATGAGATGGCACAGACTTTTCAACAAGCACAGCCGACACATGAAGAACTACTCCCTCTAGTATGTGAAGCTCGTGAAAAGATCCCCATCATGATAAGGTCGACAGGGTCAAAATCTTTTGTGGATATGAACGTCTCGGGTATGTACAAGTGGTATGCTCATGACCAGTTCAAGCCTGAGAACCAAGGCCCGAACAAATTTGCCTACAGGATGCCCACTGACACCTCAGACTACACAACGATAACAAAGTATCCAGATGTTGAAACCATCAAGTGGTCAAAGGATTGCCCGAAAGAATATGTAAAAGGCAAACGTTTCCTACCAAACCGGATCTTGTGTAAGATGCCATATGGAATGAGAAGGTTCCATGATTGGTACTACTTGCATGTTTCACGT---------------------------------------------------------------------------------------------------------------------------------------------------------------------------------------------------------------GCTCGCACATTTGGAGGCCCTGCTTCGGGTATTGCCTTTGACTTCGGCGACATCCAATCATGCTCAATGTCGATGAATCTGATTCGCACTTGGTGCCTA---------------------------------------------------------------------------------------------------------------------------------GCATTCAGGGCCTATGTCAAGAATCACAAAGGAAGGCATGATCTAGGTCTGGGGAGCCACTTGCGTTTCAAATCTCTATGTTCGTACTTATACTTGACACATCTCCATTTGCAAATTGAAACAAAGTTTCCCAAGCAAAGGCGAGGGAGTCTGCATTTTGGATACTCTGTATGTGCTTTCATCAGTAACACAAAAGGCTACAGGAGACACCCTGAATTGTGGAAAGAAGAAAAAAGACTAAAAATGGATGTCTACAGGGATGATGACCTCTTAGAGATTGTCAGTGACCTTTGCAACTTTATAATGGACCATGTTGTTTATTACAAAGGTGATTACCATAACCCACAGTCTGACTTAGGTAGCAATCCTCTTTACCAGCACCTCCGTCAGTGGAATAGGCTATGTCTAGGT---------CGT
>Sb07g008305.1
---------------------------------------------------------------------------------------------------------------------------------------------------------------------------------------------------------------------------------------------------------------------------------------------------------------------------------GTCCCTCCTAAACCTCCAAAAAGACCATGTCGGTGTCCGGCATGTTTCGTCGGACATGACGGGGCAAGGGAAAGGGGGGCAGAGGCAACAGGCACAGAGACTGCCATTGTGGCCTCTGCTCCGCAACCTGAAGGCACAACCTCGGCCTCGACTACCAAAGTGAAAAGGAAAGGAGGGGTCAGAAAGCCAAACCACTATCCAAATGCAAAAATGGTTTATGTGATTGACGAGGTTGGGGAAGAAGGGCAGATCCTTAAGCCAAAGGAGTTCCAATCAAAATTCCGCAATGCAATTGGGGCCCTAGTCAGAGACAAGTTGAACCCATCAATCCGTAATTGGCACGACTGTCCAGAGGACATAAAGGATGACCTATGGAAAAATCGTCTGTTGGTCAATTTTAATTTTAGGATTCCGGCAGAGAAGCTACCCCTA---------------------------------------------------------------------------------GGGTTAACTCCATACCATAAGTTTGGACACATCACTCCTGTTATCTGGGCATTGCTCTTGGCTGAGAAGACTGCACTAGAATCTTTGGCCTTAAGTGAAAAGAACAGCTTGCAGGCGAAGAAGAACATCCACCACCCTCGTCTAGGCCCCGGTGGCTACGAGGGCAAGGAAGAGATGTTTAGAAAGATG------------------------------------------------------------------------------AATCTTGAAGAATCAGGCAGCAGTCTGAAATTTGCCAAGCCAGAG------------------------------------------------------------------------------------------------------------------------------------------GAGGCAGTGTTAAGGATAATGAAATATTCTGAAGACATCGAGAAGGGGTCATTCACTCCTTCTAGAGAGAAGGACGAGCTTAGCCTTGGCTTGGGAAACCCCGAGCACCCAGGCCGTGTCAGGGGGGATTCACAA---------------------------------------------------------------------------------------------------------------------------------ATTGTGTTGAATGTTTCCTCGCCAACTCCAAGTGATGTACACCTGGAGAGAGTCCACCTTGAGGATGGAGAGGTGTATTCACCGTCTCATGAGGACCACTTGATGCATGAGAGGGCACCGGCTTCTCCAACCGCTGGCGAGCAAGGGGTCGAGCCAGGGCATGATGAGATGCCACATGAGCCTCAAATAGGTGAACCTTTTGTAGCTCGTGTGGAGCCAGAGCATGAGACGCCACATGTGCCTCAAAGCCCGCAACCTTCTATAGCTCGTGCCGAGCCAAAGCGTGACGAGACACCACATGTGCCTCATAGCCCAAAACCTTCTACAGCTCGTGCCGAGTCAGAGCATGACGAGACACCACATGTGCCTCCTAAGACACAACCTTCTCCAGCTCGCCCCGAGCAAGGCCATGATGAGATGGCACAGACTTTTCAACAAGCACCGCCGACACATGAAGAACTACTCCCTCTAGTATGTGAAGCTCGTGAAAAGATCCCCATCATGATAAGGTCGACAGGGTCAAAATCTTTTGTGGATATGAACGTCTCGGGTATGTACAAGTGGTATGCTCATGAACAGTTCAAGCCTGAGAACCAAGGCCTGAACAAATTTGCCTACAGGATGCCCACTAACACCTCAGACTACACAACGATAACAAAGTATCCAGATGTTGAAACCATCAAGTGGTCAAAGGATTGCTCGAAAGAATATGTAAAAGGCAAACGTTTCCTACCAAATCGGATCTTGTGTAAGATGCCATATGGAATGAGAAGGTTCCATGATTGGTACTACTTGCATGTTTCACGT---------------------------------------------------------------------------------------------------------------------------------------------------------------------------------------------------------------GCTCGCACATTTGGAGGCCCTGCTTCGGGTATTGCCTTTGACTTCAGCAACATCCAATCATGCTCAATGTCGATGAATCTGATTCGCACTTGGTGTCTAGGAGGGACGTTGGCGGAGAAAGAAAAGATCCGTGCGGCCAAAATAAGAGAAGAGTCTCTTAAGGTTGCGGCGTGGATTGCCGTATGTTTAAAGAATCTCCAACACTTCGAAACAATA------------GCATTCAGGGCCTATGTCAAGAATCACAAAGGAAGGCATGATCCAGGTCTGGGGAGCCACTTGCGTTTCAAATCTCTATGTTCG------------------------------------------TTTCCCAAGCAAAGGCCAGGGAGTCTCCATTGTAGATACTATGTATGTGCTTTCATCAGTAACACAAAAGGCTACAGGAGACACCCTGAATTGTGGAAAGAAGAAAAAGGACTAAAAAGGGATGTCTACAGGGATGATGACCTCTTAGAGATTGTCGGTGACCTTGGCAACTTTATAATGGACCATGTTGTTTATTACAAA------------------------------------------------------------------------------------------------
