# Supplementary material for: Impact of recurrent gene duplication on adaptation of plant genomes
Source: BMC Plant Biol. 2014 May 31;14:151. doi: 10.1186/1471-2229-14-151 (PMC4049390; doi:10.1186/1471-2229-14-151)
Supplement: Additional file 4 — Contains the cleaned alignments of the clusters with codons under selection. [file 1471-2229-14-151-S4.zip › 4437544801233534_add4/Additional_file_4/Sorbicluster92_aligned.fasta]

>Sb08g021020.1
---------------------------------------------------------------------------------------------------------------------------------------------------------------------------------------------------------------------------------------------------------------------------------------------------------------------------------------------------------------------------------CCCGTTGATCTCGTGGAGAAGATCTTGCTCCGCCTCGACGATGCGGCCGACCTCGTCCGCGCCTCCGCTGCCTGCACTGCCTTCCGCCGTGTCGTCACCGACGGCCGTTTCCTCCGCCGCTTCAGGTCCCTGCACCGCCCACCCGTCCTCGGATTGCTCAGCCGTCGC---GCAAGCGTGGGGTTCCGTTTCAACCCAGCCGCGCCGCCGCGCCGCTCCGCACAGGCAGCTCGCGCC---GCACGCGCCCCTGCCTTCTCCTCCTTCCTCCCTGCAACCAAG------------------TGGCAC---TTCCACGACGCCCGCGACGGCCGCGTCCTCGCCGGCGGCGCCACCACCACC------TTCTCGTCCTTCCCGTACCTAGTGGTCTACGATCCCTTGTACCACAAGCATGTTCAGATACCTCCCATCCCCAAAGAC---------------------------------------------------------TGCCAGTTCAAGCCTTTCCTCGTACCGGCCGCCGCCGCCGACGACGACGACGAT---TTG---------------TCGTTCCGGGTGATGTGTAATGTGCTGTCCAAAGACATGGAATACCACTATGTGGTCGAGACCTTCGACTACTCCTCGGTCACCGGAAAATGGCGT---GGCGTGGCGGACTAT------------------------------------CACTATGCCCACGGCTGCTTCTACTGGGTG---GGGCTCGTGCTTGACATGAAAGAGATGAAATTCTTCGTCGTT---AACATCCCGCCTAAAACA---GGAAACCGA---------AGATTGTTGTGG---------------------AGGCAGCAGCTGAAGAAGAAGAAG---AAGACAGGATTGGCTTGTTGCGGCAAGGCCTTCAGCTCAAACAATGGTTGC------CAATGGCGACACGATGATGAAGTTACCTTG---------------GAGTGGGTGTTTGGTGGTGCTGCTGATCAGGGCTACGCGGTCTTACAAGGGGTTCCGTCAGAC------TTGTACTGTGACCCGGCGATGGGTCGAAAAAACGCACACTGTTTCACCGTGGAGCTCCAGACGTTGGTGGTTGAGCAGCTATGCGTG---GCTTTCCTATTTGCAAGCTTTCCACCGCCGTTTGCACCACCAAGTATA
>Sb08g021030.1
---------------------------------------------------------------------------------------------------------------------------------------------------------------------------------------------------------------------------------------------------------------------------------------------------------------------------------------------------------------------------------CCGACTGATCTGCTGGAGCAGATCTTCCTCCACCTAGAGGACGCCGCCGACCTCGCCCGCGCCTCGGCTGCCTGCGCTTCCTTCCGCCGCGTCATCTCCAACGGCCGCTTCCTGCGCCGCTTCAGGTCCCGCCACCGCCCGCCAGTCCTAGGGCTACTCGAGAATCGT---------------ATCCGATTCCGCCCCATCCAGTCGCCGCGCCGCTCCGCGCTGGCCGCCGGCGCC---GCAGACGCCGCGGACTTC------TTCATCCCTGGCAACCGC------------------TGGGGCGTCGTCCGCGACGCTCGTGACGGCCGCGTCCTCCTCTCCCGCTACAAACGTCTTTGG---CACCGGCGTCCTCCTCTCCTCATTGTCTGCGACCCCCTCCACCGGCGGCATGTCGAGATTCCGCCGATCCCCGACGATGCGGCGACGACCTCCACTGACCATGATGGTGGTGATCCTGAT---------------CTCGAGTTCGAGCCGTTCCTCGCACCAGCGCCATCAGCGGCCGACGAGGATCAG---GTCGTCGATGAATTGTCGTCGTTCCAGGTGATATGCAATGCTCTGTCGGGAACCATG---------------TTGGTGACCTTCGCCTTCTCTTCAGCCAGCAGACAATGGCGA---GCCGTGGCGAACTAT------------------------------------CAGCCTGCAAATGGC---TTCTACTGGACG---TCACTCGTGCTTGACACGCGTGAGATGAAATTCTTCGTCGTCAGTGACATCCCGGAGAAAAGC---GGACGATCT---------AAAATCGTTGTGGAGGCAGCTGGGGAA---GGCAGGCTTGGTCTATTGTTACTTCTT---GAAGATAAGTTAGAGCTGTATAGTAGAGCTTGGCAAAATAATGGTGGTGTG------GAGTGGCGGCACGACAAAACAGTCCGAATG------------------TGGAACCTCAGTGGAACAACCAAT---GGCTACGCTTTCCTACGATGGCTTCCACGGGAC------------------------------------GAAGCACATTATTTCACCGTGGACCTCAAGACATTGCTAGTTGAGAGGCTGTGTGTG---AAATTTCTCTATGCAAGCTTCCCGCCACCGCTTTCGCCGCCAACTGTA
>Sb08g021120.1
---------------------------------------------------------------------------------------------------------------------------------------------------------------------------------------------------------------------------------------------------------------------------------------------------------------------------------------CCGGCGCATTCGGTCGCCTGCGCCCCGGCATCGCAGCCGGTCCCCGACGAGATCCTGGAGGAGATCTTCCTCCGCCTCGACGCCGCGGAAGACCTCGCCCGCGCCTCCGCCGCCTGCACGGCCTTCCACCGCGTCGTGTCCGCGCGCCGCTTCCTTCACCGCTTCAGGTGCCTCCACCCCCCGCCAGTCCTAGGCTTCCTCGAGTTCGAC---------------------TTCCGCCCCGCGGAACCGCCCCACCGCGCCGCCCCTGCCGCACGCGCC---GCGCAGGCCGCCGACTTC------TTCCTCGGCAAC------------------------TGGCAT---GTCTGCGATGCCCGCGACTCCCGCGTCCTCCTCTACCGTCGCGTCAGAATC------TTCGCTGAC---------CTCATGGTCTGCGACCCCTTGCACCGCCGGCACGTCGAGCTACCCGCCATCCCCGACGAC---------------------------------------------------GGCATGCAGGTATTCGATCCCTTCCTCGATCCAGACAGTGACAAGGTCAAGGAGAAACAGGATTTG---------------TCATTCCGGGTCATCTGCGCTGTGCAGTGCCGCTACAAG---------------CTCGTGACTTTCCACTTCTCTTCAGTCACCGGACAATGGCGA---GGCATC---------GTTTGGTTTCAG------------------------CACTATGCTCACGGCTGCTACTTCTGGACG---GACATCATGCTCAACATGCATGATATGGAACTCTCTGTTGTT---GACCTCCCTCCTGGCATAAACAGCCCGCAA---------GCACTAGCCGTTGTGGAGGCAGGGGAA---GGCATGATAGGTCTGTTCTCTATTAGT---GGTGACATGCTACAGCTCTACTACAAGTCTTTGCAA---------------------GAGTGGCACCACCAAAGGATAATCCCCTTGCCCAAA------------TGGGACATCTTTGCTGCAGCTGCA---GGGTACTTGCTCCTAAAAGCGAAACCACGGGATTCTTCG---------------------------------TCACAGTATTTCACACTCAACCTCAAGACATTCCTAGTTGAGAGGCTGTGTGTT---GCTCTCCTGTATGCTAGTTTCCTATCACCATTCTCACTGCCAAGCATA
>Sb08g021060.1
---------------------------------------------------------------------------------------------------------------------------------------------------------------------------------------------------------------------------------------------------------------------------------------------------------------------------------------GCGGCGCATCAGGTCGCCGGCGCCCCGGCGTCGCAGCCGATCCCCGACGAGATCCTCGAGGAGATCTTTCTCCGCCTCGACGCCGGGGAAGACCTCGTCCGCGCCTCCGCCGCCTGCACGACCTTCCGCCGCGTCGTCTCCGCGCGTCGCTTCCTTGACCGCTTCAGGTGCCTCCACCCCCCGCCCGTCCTCGGATTCCTCGAGTTCGAC---------------------TTCCACCCCGCGGAGCCGCCCCACCGCGCCGCCCCCGCCGCACGCGCC---GCGCAGGCCTCCGACTTC------TTCCTCGGCAGG------------------------TGGCGG---GTCTGCGATGCCCGCGACTCCCGCGTCCTCCTC---CGTCGCGTCAGAGTC------TTAGCTGGC---------CTCGTGGTCTGCGACCCCTTGCACCGCCGGCACGTCGAGCTACCTGCCATCCCCGACAAA---------------------------------------------------GGCTTGCAGGAATTCGATCCCTTCCTCGATCCAGACACTGGCAAGGACAAGGAGAAGCAGGATTTG---------------TCATTCCGGGTGATCTGCGCCGTTCAGTGCGAACACATG---------------CTCGTGACCTTCGACTTCTCTTCAGTCACCGGGCAATGGCGA---GGCATG---------GTTAGGTTTCCG------------------------CACTATGCACACAGCTGCTACTTCTGGACG---GGCTTCATGCTCAACATGCATGATTTGGAACTCTCTGTTGTT---GACCTGCCTCCTGGTGTA---TGCCCTCGA---------GAACAGGCCATTGTGGAGGCAGGGGAA---GACATGATAGGTCTGTTCAATCTTAGT---GATGGCATGCTGCAGCTCTACTATAAGTCATTGCGA---------------------GAGTGGCACCACGAAAGGATAATCCCCTTGCCCAGA------------TGGAGCATCCTCGATGCAGCTGCA---GGGCACTTACTCCTACAAGCGACGCCACAGGATTGTTCC---------------------------------TCACAGTATTTCACACTCAATCTCAAGACATTCCTTGTTGAGGGGCTTTGCGTT---GCTCACCTGTATGCGAGTTTTCTGTTACCATTGTCACAGCCAAGCATA
>Sb08g017870.1
ATGGCGTCGGCGTCGCCGCCGGCGCCACGCCGGAGCGCCAGAGCCCGCCGTAGCGCGATTCAGGCATCGACGTCGGCACGACCCCGGACCGCCAGAGCCCGCCGTCCTCTCCCACAGCCGGCCGACGGCGCGATGGCATCGACGTCGTCGGCGCCACGGCGGTCCTCCAGAGTCCGCCGTCTTCCTCCACGTCTGGCCGACAGCGCGATTGAGGCATCGACGTCGGCGCGACCCCGGGCCGCCAGAGCCCGCCGTCCTCTCCCACAGCCAGCATCGACCTCGGCGCGACGGCGGGCCGCCAGAGGCCCCGCCGCGCAGCCCGTCTTC------------------------------------------CCCGACGAGATCTGGGAGTACATCTTCCTGCGCCTCGACGCCGCGGTCGACCTCGTCCGCGCCTCCGCCGCCTGCTCCTCCTTCCGCCGCATCGTCTCCGAACCCCAGTTCCTCCGCCGCTTCCGGTCCCTCCTCTCCCCTGGAATCCTCGGGCTCATCACTTCTAGC---------------------TTCTTCCCCGCCGGGCCGCCCCACCGCACCGCCCCGGAAGCCCGCGCG---GGGCAAGCCGCTGACTTC------TTCGTCCCG---------------------------TGGCAC---TTTCGCCACGCCCGCGACGGCCGCGTCCTCCTCTCCCGGCTCATCTCCATG------TTGGAGGAT---------TTCGTAGTCTGCGACCCCCTGTATCGCCGGTACGTCATGATTCCCCGCATACCCGACGAC------------------------------------------ACCCAATAC------CGGCATTTGTTACCCGTTCTGGCTCCAGCTGGCGAGAATGACGAGGAGGGA------------------------TCGTTCAGAGTTATCTGCACAGTGCTTTTCGAAGACAAG---------------GTCATGGCTTTCGTCTTCTCATCCTGTAACCAGACGTGGCGA---GGTATT---------------------CCTGATGGAGTT------------TACTATGCGCACGGCTGCCTCTACTGGATC------CTAATGCTTGATATAAGTGAGATGAAATTCTCCATCATT---GACCTCCCGCCCCACAGTGATTCAACGAGTGGCATTGTTGAGTGTGCCATTGTTGAGACAGCGGAT---GGCAGACTCGGGTGCTTAACTATTGTT---GATGGCACAGCCGACCTGTATTGCAAGAATTGGCAA------------TGT------GAGTGGCTGCATGACAAGCGAATTTCATTGCCCAAGATCACTTAT---TGGGAGGTTGAGGGCACAGCAGGA---CATTACTTAGCTCTAGTAGGT------------------------------------------------AATTCTGAACATATTGTGGTGGACATCAAGACATTTCTTGTTGAGAATCTCTGCATCTCAGGTTTTCCTTATGCAAGATTTCCACCACCATTGGAACTGCCAAGCATA
>Sb08g017860.1
ATGGCG------------CCGGCGCCACGCCGGAGCGCCAGAGCCCGCCGTAGCGTGATTCAGGCAACGACGTCGGCGCGACCCCGGACCGCCAGAGCCCGCCGTCCTCTCCCACAGCCGGCCGAC------------------------------------------------------------------------------------------------------------CGCGCGGCG---------------------------GCTTCGACCTCGGCGCGACGGCGGTCCGCCAGAGGCCCGCCCGCGCAGCCCGTCGTC------------------------------------------CCCGACGAGATCTGGGAGGAGATCTTCCTGCGCCTCGACGCCGCGGCCGACCTCGCCCGCGCCTCCGCCGCCTGCTCCTCCTTACGCCGCATCGTCTCCGAGCACCGGTTCCTCCGCCGCTTCCGGTCCCTCCACTCCCCTGCAGTCCTCGGGTTCATCTGGTCCAGC---------------------TTCTGCCCCGTCATGCCGCCCCACCGCTCCGCCCCGGAAGCCCGCGCG---GAGCAAGCCGCCGACTTC------TTCCTCCCC---------------------------TGGAGC---TTTCGCCACGCCCGCTATGGCCGCGTCCTCCTCTCCCAGCACTTCTCCCTC------TTCGAGGAT---------TTCGTAGTCTGCGACCCCCTGCATCGCCGGTACGTCATGATTCCCCGCGTACCCGACGAC------------------------------------------TCCACC---------CGGCATGTGTTACCCGTTTTGGCTCCAGCCGGCGTGAATGACGAGGAGGAA------------------------TCCTTCAGAGTTATCTACACTCTGTTTTTCAAAGACAAG---------------GTCATGGCTTTCGTCTTCTCTTCCTGTAACCAGACGTGGCGA---GGTATT---------------------CCTGATGGATTT------------TGCTATGCGCACGGCTGCCTCTACTGGATG------CTAATGGTTGATTCAAGTGAGATGAAATTCTCCACCATT---GACCTCCCGCCCCATAATGACTCAAAAGCT---------ATGCGTACCATTGTTGAGGCGGCCGAT---GGCAGACTCGGGTTCTTAACTATTGGT---GATGGCACAATTGACCTGTATTGCAAGAATTGGAAA------------TGT------GAGTGGCTGCATGACAAGCTGATTCCATTGCCCAAGATCAACTAT---TGGGAAATTGAGGGCACAGCAGGG---CGTTACTTAGCTCTAGTAGCT------------------------------------------------AATACTGAACATTTTGTACTGGACCTCAAGACATTGCTTGTTGAGAATCTCCATACCAAAGGTTTTCCTTATGCAAGATTTCCACCACCGTTGGCACTGCCAAGCATA
>Sb08g021040.1
---------------------------------------------------------------------------------------------------------------------------------------------------------------------------------------------------------------------------------------------------------------------------------------------------------------------------------------------------------------------------------CCACTGGAGGTCACGGAGGACATCTTCCTCCGCCTCGACGACGCGGCTGACGTCGCCCGCGTCGCCGCTGCCTGCAGATCCCACCGCAGCGTCGTCAGAAACCGCCGATTCCTCCGTCGGTATCGCTTCCTGTACCCTCCGCCGGTTCTCGGCTTCCTCCAAGACTCCATG------------------TTCCTCCACGCCGACGAGCCGCACAAGTCTGCCCCTGCCGCTGCCTCCCTGGCGGAGGAGGCAGACTTC------TTCCTCCCCACG------GGCAACTACGGCAGCCGATGGCGC---GTCCGCGACGCCCGCGACGGCCGTGTCCTGCTCTCCCGTCGCAGCGCCGAC---GCCTTCCTGGAC---------CTCGTGATCTGCGACCCCGTGTACCGCCGGTACGACGAGATCCCACCTATCCCTGAAGAT------------------------------------------AAGCGCTAC------ATGAAATCCGAGCCCTTCCTCCTGCCAGCTCGGGAGGAGGAAGACGAGTCC------------------------CAGTTCCGAGTGATCTACAACTGGATGTGCAAGTACAAG---------------ATCATCACCTTCCTGTTCAACTCAGACAGTAGAATTTGGAGTGTGGGTACA---------------------CCCGAGAGGCTGTATGATCCGATGCACTATGTCGGGACCTGCTTCTACTGGGTGCAT---ATTGTGCTTGACCCGGTTGAGATGGAGTTCTCCATCACC---CGTCTCCCTTATGTGACAGATATGCTAATA---------GGGCTGGCCGTTGTTGATGCAGCAGAGGTGAACAGGCTTGGCATCATAGGTCTTGGCTATGAAAGCAATTTACATCTCTATTCTAAGCAG---------------------AGCACAGAGTGGCGACATGACAAGGATCACACCTTGCCTGAG------------TGCCACATTATTGGCGCATCCGAG---GGCTGCTTGGTACTTGAAAAC------------------------------------------------ATAGCACAATATTTCATAATGGACCCAAAAACATTTCTGATTGAGAGGTTCTGTAAGAAGGCTCTCCCGTATGCAAGATTTCCACCATCATTGTCAGCGCCGAGTATA
