# Supplementary material for: Impact of recurrent gene duplication on adaptation of plant genomes
Source: BMC Plant Biol. 2014 May 31;14:151. doi: 10.1186/1471-2229-14-151 (PMC4049390; doi:10.1186/1471-2229-14-151)
Supplement: Additional file 4 — Contains the cleaned alignments of the clusters with codons under selection. [file 1471-2229-14-151-S4.zip › 4437544801233534_add4/Additional_file_4/Vitvicluster105_aligned.fasta]

>GSVIVT00016176001
------------------------------------------------------------------------------------------------------ATGGGAGAAACACTTGGAAATCGTATTAGATTGAGCGAAGAAATCGTGAACAGGGCTGCTTCTCAAGCCATGAGAGCTCACAATTCCGCTGGCAGGCCATTTCTTCTCGACAAAACCCGTGGCTTT---------------------------------------------------------------------------------------------------------------------------------------------------------------------------------------------------------------------------------------------------------------------------------------GCTATTTTTGCGTTTGCTGGATCTTGGCTTCCCGATGATTGGTTTACGCACCCACCTTTTGGAGAAACAAAGATGGATGCTAGTACCTTTCCTTCTCTTCGAAGTGTAGGCAACGATGAAGTCGCTGTGGTCAACGCCTCCTTCCTCCGGCGATTCAAAGCCATCTTAGATCAGCTACCACTTGAGAGAGAGGTGCAAAAAGTAATTGCAGATAGGAGGCAAGTTGTTTTTACTGGCCACTCCTGGGGTGGTGCAATGGCCATCCTGGCAACTCTATACTTCTTGGAGAAGGCAGGGCCCAATCAGAACCCACCCCGCTGCATCACTTTCGGATCCCCCCTTGTCGGTGATCGGATCTTCGGTCATGCTGTCAGGCGGGAGAAATGGTCCGACCACTTCATCCATTTTGTGATGAGATTTGATGTTATCCCTCGTATTATGCTTGGCCCTGCATCCACTGAGCACCAACAAATTCTCAATTTCTTCAATCCCAGATCTCAATTTTACAGGGAACCCCTTGATCCTCCTTTAGGTTTCTATCTCAACGTGATGAGAAGTGCTTCCTCGGTTGCAATCCATGATGCCTGCATTCTCATGGGATGCACAAACCCGTTACTGGAAACTCTAAGGAACTTCACTGAGCTCAGCCCTTACAGACCTTTCGGGACTTACATCTTCTGCACTGGAAATGGAAAATTGGTTGTCTTAAAGAACCCGGATGCAGTTCTGCAGATACTGTTTTACTGTGCTCAGTTGAGCCAAGAAGAAGCTGCAGAGATTGCA------------------------CAAAGAAGCCTACATGAACATTTGGCCTACGAA---AATGAACTACAGGAGAGCTTAGGAATGCAGAATGTAGTTTATTTAGATAGTCTGGAAGACCTTCCATTGTCTTCCAATGGCGGTCCAGCCACAGTTAACATTGCCTTGAATGACCTCGGCCTGAGCCCACAAGCCAGGTTATGCCTTCGAGCTGCAGGAGGGTTTGAGAACCGAAGGTTAAGAAACCAGGTTAAG---GATGATAATAAGCAAAAGATTAATGACGAATTAAGAAAGCTGAAAGATTACCAAGAAAAGGCCGAGACTCGCAAACTGGGTTACTACGACGCCTTCAAGCACCAAGAAGAAAAAGCTGACTTCGATGCTAATGTGAGCAGGCTTGTGCTAGCTGGTATCTGGGATGAGATCATTGAAATGTTGAGAAGGTACGAACTTCCAGATGAATTTGAGAACAGGAAAGAGTTAATAGAACTTGCAACCATATATCGCCGCATAGTTGAGCCTCTAGATATTGCCAACTACTATCGACACTTGAAGAATGAAGACACAGGAACCTACGTGACAAGGGGG---AGACCAAAACGATATAGATACACCCAAAGATGGCTCGAGCATGCTGAAAATAAGCCATCTGGATCCAGGTCAGAATCCTGTTTCTGGGCTGAGCTAGAGGAGCTCTGCATTCAAACTAGCGGGAACGGATCCCTTCAAGACACTAAGCAGAAGATTCAGCAACTACAGAAAAATGTAATTGAATGGATTCATGAAGGCTCTTTAGGAAAGGATGTGTTGTTGGAGGATTCCACATTTGTTAAATGGTGGAAAACCCTCCCTTTCGAGTATAAATCAGACCCTGAATCATCTAGAATTGCGAATCTCATC------CATGGG
>GSVIVT00016197001
------------------------------------------------------------------------------------------------------ATGGGAGAAACACTT---GATCGTATTGGATTGAGCGGAGCAGTCATTAATGCAGCTGCTTCTCTAGCCATGAAGGCTCACGATTCCACTCGCGAGCCATTTCTCCTCAAGAAACCCCGTGGCTTATCC---------------------------------------------------------------------------------------------------------------------------------------------------------------------------------------------------------------------------------------------------------------------------------GTTGCTGTTGTTGCATTTGCTGGATCTTGGCTTCCCGATGATTGGTGTGCGGAGACACCTTTTGGAGAAACGACGATAGATGCTGGTACCTTTCCTTCGCTTAAAAGTTTAGGCGATGACGGAGTCGCTCTGGTCAACGGGTCGTTTCTCCGGCGATTCAAGGCAATCTTAGGCCAATCATCACTTGCCGAAAAGGTGAAAAAAGTAATTGGAGAGAAGAAGCGAGTTATTTTCACCGGCTACTCGTCGGGTGCTCCGGTGGCCATCCTGGCAACTCTATACCTCTTGGAGAAGTCAGAGCCCAATCAGAGCCCACCCCGCTGCGTCACTTTCGGATCCCCCCTCGTCGGTGATCGGATCTTCGGTCATGCTGTCAGGCGGGAGAAATGGTCCGACCACTTCATTCATTTTGTTATGAGATACGATGTGATCCCTCGGATTATGCTTGGCCCTTCATCCACTGAGCACAAACAAATTCTCGATTTCTTCAATCCCGGATCTGAATCCTTCAGAAAACACACTGATTCTTCTTTAGGTTTATATTCCAGCGTGATGAGGAATGCATCCATGGTTGCAAACTATGATGCCTGCAATTTCATGGGATGCAGAATCCCGGCGCTGGAAACTCTAAGGAACTTCATTGAGCTCAGCCCTTATAGACCTTTCGGAACTTACATCTTCTGCAGTGGAAGTGGAAAGCTGGTTGTCGTAAGGAACCCGAATGCAGTACTGCAGATACTGTTTTACTGTGCTCAGTGGAGCCAAGAAGAAGATGCAGAGGCTGCA------------------------AAAAAAGGCCTAAATGAACACTTGGACTACCAA---AAGGAACTACAG---AGCTTAGGAAAGCAGAATGTAGTCTATCTAGACCATCTGGAAGAGCTTCCGGTGTCTTCTGATGGCAGTCCAGCCACAGTCAACACGACCTTGAATGACCTCGGCCTGAGCACACAAGCCATGCTATGCCTTCAAGCTACAGGAGAGTTGGAGAAGCGAAAGTCAAGAAACCAGGATAAGATCAATGATTATAAGCAAAAGATTGAAGGTGAATTAAGAAAGCTGAGTGAGTATAAGGAAAAGGCCGAGACTTGCGGACAGAGCTACTATGATTCCTTCAAGCTCCAAGAAAAACCAGATGCCTTCCATGCTAATGTGAGCAGGCTTGTGCTAGCTGGTTACTGGGATGAGATGATGGAAATGTTAAAAGCGTATGAACTTCCGGATGAATTTGAGAAGAGGCAAGACTTGATACAACTTGGAACAAATTATCTCCGCATGGTTGAGCCTCTAGATATTGCGAACTTCTATCGACACGCCAAGGATGAAGAGACAGGGTTCTACGTGAAAAAGGGGACTCGACCAAAACGATACCGATACATCCAAAGTTGGCTCGAGTATGCTGAAAAGAAGCCATCTGGATCCCACTCAGAATCCTGTTTCTGGGCTGAGGTAGAGGACCTCCGCATTAAAACTAGAAGCAACGGATCCTCTCCAGAAATTAAGCAGAAGGTTCAGCAACTGGGGCAAAATCTAATTAAATGGATTGATGATGAATCTTTAGGCAAGGATGTGTTGTTGGAGAATTCCACCTTTGTTAAATGGTGGAAATCCCTTCCTCCTGAGTATAAATCAGAACCCGAATCATCTCGCATTATGAAACTCATCCATGAGAAAGAT
>GSVIVT00016194001
ATGGGCAATAAACCACTCACTGTCTTGCCCACTGGTTATAAATCAAGCTGCAGCGTCACAACTTCAAATCACACACACAAAGATAAAATTTGCATAGAGAATATGGGAGAAACACTTGGAGATCGTATTGGGTTGAGTGACGAAGTCATTAATGTATTGGCTTCTCTAGCCATGAAAGCCCACGATTGCACTGGTGAGCCATTTCTCCGCAAGAAA------GGTTTACCCTCCGCTTCAAGTTCCTCCCTTTCTGCAGCAAACTCAGCCTCCAACTCTTCTTTTTGCGCTGATAAACGCAACTGCAAATCTTCTCTTTGTTTTTTCTCGATGGAAACCTCCGTCCGGAGTTGCCTCACCTCACCCCTCAGAAGGGTCATCTCATTTTCCGCCTCAAGCAGGCGGGCATCCATGGATTCCTCCCGGCTCTTTGCCTCAGCTAGCTCCATCAGGAGGCCTTCGTTCTCATCTCGAGCGGCGGATAAACTGGTCTCAGCCTGCTCCATTACTGTTTTTGCATTTGCTGGATCTTGGCTTCCCGATGATTGGTGTGCGCAGCCACCTTTTGGAGAAACGAAGATGGGTACTTGTAACTTTCCTTCGCTTAAAAGTTTAGGCGATGACGGAGTCGCTCTGGTCAATGGGTCGTTTCTCCAGCGATTCAATGCCATC------CATTCATCACTTGCCAAAAAGGTGAAAAAAGTAATTGCAAAGAAGAAGCAAGTTGTTTTCACCGGCTACTCGTCGGGTGCTCCGGTGGCCATCCTGGCAACTCTATACCTCTTGGAGAAGTCAGAGCCCAATCAGAGTCCACCCCACTGCGTCACTTTCGGATCCCCCCTCATCGGTGATCGGATCTTCGGTCATGCTGTCAGGCGGGAGAAATGGTCCGACCACTTCATTCATTTTGTTATGAGATACGATGTGATCCCTCGGATTATGCTTGGCCCTTCATCCACTGAGCACAAAAAAATTCTCGATTTCTTCAATCCCAGATCTGAATCCTTCAGAAAACACACTGATTCTTCTTTAGGTTTATATTCCAGCGTGATGAGGAATGCATCCATGGTTGCAAACTATGATGCCTGCAATTTCATGGGATGCAGAATCCCGACGCTGGAAACTCTAAGGAACTTCATTGAGCTCAGCCCTTATAGACCTTTCGGAACTTACATCTTCTACAGTGGAAGTGGAAAACTGGTTGTCGTAAGGAACCCGAATGCAGTACTGCAGATACTT---------------------------------------GGAGCCCAGAAGAAGATGCAGAGGCTGCAAAAAAAAGGCCTAAATGAACACTTGGCCTACCAA---AAGGAACTACAAAAGAGCTTAGGAAAGCAAAATGTAGTCTATCTAGATCATCTAGAAGAGCTTCCGGTGTCTTCTGATGGCAGTCCAGCCACAGTCAACACGACCTTGAATGACCTCGGCCTGAGCACACAAGCCATGCTATGCCTTCAAGCTACAGGAGAGTTGGAGAAGCTAAAGTCAAGAAACCAGGATAAGATCAATGATTATAAGCAAAAGATTGAAGGTGAATTAAGAAAGCTGAGTAAGTACAAGGAAAAGGCCGAGACTTGCGGACTGGGCTACTATGATTCCTTCAAGCTCCAAGAAAAAGAAGATGGCTTCCAGGCTAATGTGAGCAGGCTTGTGCTAGCTGGTTACTGGGACGAGATGATGGAAATGTTAAAAGCGTATAAACTTCCGGATGAATTTGAGAAGAGCCATGACTGTATACGACTTGGAACAGATTATCGCCGCACGGTTGAGCCTCTAGATATTGCCAACTTTTATCGACACGCCAAGGATGAAGAGACAGGGTTCTACGTGAAAAAGGGGACTCGACCAAAACGATATCGATACATCCAAAATTGGCTCGAGCATGCTGAAAAGAAGCCATCTGGATCCCGCTCAGAATCCTGTTTCTGGGCTGAGGTAGAGGACCTCCGCATTAAAACTAGAAGCAACGGATCCTCTCCAGAAATTAAGCAGAAGGTTCTGCAACTGGGGCAAAATCTAATTAAATGGATTGATGATGAATCTTTAGGCAAGGATGTGTTGCTGGAGAATTCCACCTTTGTTAAATGGTGGAAACCCCTTCCTCCTGAGTATAAATCAGAACCCAAATCATCTCGCATTATGAAACTCATCCATGAGAAAGAT
>GSVIVT00016189001
ATGGCCAATAAACCACTCACTCTCTTGCCCACGGGTTATAAATCAAGCTGCAGCGTCACAGCTTCAAATCACACACAGAGAGAGAAAATTTGCACAGAGAATATGGGAGAAACACTTGGAGATCGTATTGGGTTGAGCGACGAAGTCATTAATGCAGCGGCTTCTCTAGCCATGAAAGCCCACGATTGCACTGGTAAGCCATTTCTTCGCAAGAAA------GGCTTACCC---------------------------------------------------------------------------------------------------------------------------------------------------------------------------------------------------------------------------------------------------------------------------------GTTACTGTTTTTGCATTTGCTGGATCTTGGCTTCCCGATGATTGGTGTGCGCAGCCACCTTTTGGAGAAACGAAGATGGATACTAGTAACTTTCCTTCGCTTAAAAGTTTAGGCGATGACGGAGTCGCTCTGGTCAACGGGTCGTTTCTCCGGCGATTCAATGCCATC------CAATCATCACTTGCCAAAAAGGTGAAAAAAGTAATTGGAGAGAAGAAGCAAGTTGTTTTCACCGGCTACTCGTCGGGTGCTCCGGTGGCCATCCTGGCAACTCTATACCTCTTGGAGAAGTCAGAGCCCAATCAGAGCCCACCCCGCTGCGTCACTTTCGGATCCCCCCTCGTCGGTGATCGGATCTTCTGTCATGCTGTCAGGCGGGAGAAATGGTCCGACCACTTCATTCATTTTGTTATGAGATACGATGTGATCCCTCGGATTATGCTTGGCCCTTCATCCACTGAGCACAAACAAATTCTCGATTTATTCAATCCCGGATCCGAATCCTTCAGAAAACACACTGATTCTTCTTTAGGTTTATATTCCAGCGTGATGAGGAATGCATCCATGGTTGCAAACTATGATGCCTGCAATTTCATGGGATGCAAAATCCCGGCGTTGGAAACTCTAAGGAACTTCATTGAGCTCAGCCCTTACAGACCTTTCGGAACTTACATCTTCTTCAGTGGAAGTGGAAAACCGGTTGTCGTAAGGAACCCGAATGCAGTACTGCAGATGCTGTTTTACTATGCTCAGTGGAGCCAAGAAGAAGATGCAGAGGCTGCA------------------------AAAAAGGGCCTAAATGAACACTTGGCCTACCAATTAAAGAAACTACAG---AGCTTAGGAAAGCAGAATGTAGTCTATCTAGATCATCTGGAAGAGCTTCCGGTGTCTTCTGATGGCAGTCCAGCCACAGTCAACACGACCTTGAATGACCTCGGCCTGAGCACACAAGCCATGCTATGCCTTCAAGCTACAGGAGAGTTGGAGAAGCGAAAGTCAAGAAACCAGGATAAGATCAATGATTATAAGCAAAAGATTGAAGGTGAATTAAGAAAGCTGAGTAAGTACAAGGAAAAGGCCGAGACTTGCGGACTGGGCTACTATGATTCCTTCAAGCTCCAAGAAAAAGAAGATGACTTCCAGGCTAATGTGAGCAGGCTTGTGCTAGCTGGTTACTGGGACGAGATGATGGAAATGTTAAAAGCGTATGAACTTCCGGATGAATTTGAGAAGAGCCATGACTTTATACGACTTGGAACCGATTATCGCCGCACGGTTGAGCCTCTAGATATTGCCAACTTCTATCGACACGCCAAGGATGAAGAGACAGGGTTCTACGTGAACAAGGGGACTCGACCAAAACGATATCGATACATCCAAAATTGGCTCGAGCATGCTGAAAAGAAGCCATCTGGATCCCGGTCAGAATCCTGTTTCTGGGCTGAGGTAGAGGACCTCCGCATTAAAACTAGAAGCAACGGATCCTCTCCAGAAATTAAGCAGAAGGTTCAGCAACTGGGGCAAAATCTTATTAAATGGATTGATGATGAATCTTTAGGCAAGGATGTGTTGTTGGAGAATTCCACCTTTGTTAAATGGTGGAAACCCCTTCCTCCTGAGTATAAATCAGAACCCGAATCATCTCGCATTATGAAACTCATCCAT---------
>GSVIVT00016192001
------------------------------------------------------------------------------------------------------ATGGGAGAAACACTT---GATCGTATTGGATTGAGCGGAGAAGTCATTAATGCAGCTGCTTCTCTAGCCATGAAGGCTCACGATTCCACTCGCGAGCCATTTCTCCTCAAGAAACCCCGTGGCTTATCC---------------------------------------------------------------------------------------------------------------------------------------------------------------------------------------------------------------------------------------------------------------------------------GTTGCTGTTGTTGCATTTGCTGGATCTTGGCTTCCCGATGATTGGTGTGCGGAGACACCTTTTGGAGAAACGACGATAGATGCTGGTACCTTTCCTTCGCTTAAAAGTTTAGGCGATGACGGAGTCGCTCTGGTCAACGGGTCGTTTCTCCGGCGATTCAAGGCAATCTTAGGCCAATCATCACTTGCCGAAAAGGTGAAAAAAGTAATTGGAGAGAAGAAGCGAGTTGTTTTCACCGGCTACTCGTCGGGTGCTCCGGTGGCCATCCTGGCAACTCTATGCCTCTTGGAGAAGCCAGAGCCCAATCAGAGCCCACCCCGCTGCGTCACTTTCGGATCCCCCCTCGTCGGTGATCGGATCTTCGGTCATGCTGTCAGACGGGAGAAATGGTCCGACCACTTCGTTCATTTTGTTATGAGATACGATGTGATCCCTCGGATTATGCTTGCCCCTTCATCCACTGAGCACAAACAAATTCTCGATTTCTTCAATCCCAGATCTGAATTCTTCAGAAAACCCATTGATTCTCCTTTAGGTTTCTATTCCAGCGTGATGAGGAATGCATCCTTGGTTGCAAACTATGATGCCTGCAATCTCATGGGATGCAGAATCCCGGCGTTGGAAACTCTAAGGAACTTCATTGAGCTCAGCCCTTATAGACCTTTCGGAACTTACATCTTCTGCACGGGAAATGGAAAATTGGTTGTCGTAAGGAACTCGAATGCAGTACTGCAGATGCTGTTTTACTGTGCTCAGTGGACCCAAGAAGAAGCTGCAGGGGTTGCA------------------------CAAAGAAGCCTATCTGAACACTTGGCTTACAAA---GATGAAATACAAGAGAGCTTAGGAATGCAGAATGTAGTCTATCTAGATCAT---------------------------GGCAGTCCAGCCACAGTCAACACGGCCTTGAATGACCTCGGCCTGAGCCCACAAGGAAGGCTATGCCTTCAAGCTGCAGGAGAGTTGGAGAAGCGAAAGTCAAGAAATCAGGATAAGATCAATGATTATAAGCAAAAGATTGAAGGTGAATTAAGAGAGCTGAGAAAGTACAAGGAAAAGGCTGAGACTTGTGGACTGGGCTACTATGATTCCTTTAAGCTCAACAAATACGAAGAGGACTTTCGGGCTAATGTGAGCAGGCTTGTGCTAGCTGGTTTC------------------------------------------------------------------------------------------------------------------------------------------------------------------------------------------------------------------------------------------------------------------------------------------------------------------------------------------------------------------------------------------------------------------------------------------------------------------------------------------------------------------
>GSVIVT00016196001
------------------------------------------------------------------------------------------------------ATGGGAGAAACACTT---GATCGTATTGGGTTGAGCGGAGAAGTCATTAATGCAGCTGCTTCTCTAGCCATGAAGGCTCACGATTCCACTCGCGAGCCATTTCTCCTCGAGAAACCCCGTGGCTTATCC---------------------------------------------------------------------------------------------------------------------------------------------------------------------------------------------------------------------------------------------------------------------------------GTTGCTGTTGTTGCATTTGCTGGATCTTGGCTTCGCGATGATTGGTGTGCGGAGACACCTTTTGGAGAAACGACGATAGATGCTGGTACCTTTCCTTCGCTTAAAAGTTTAGGCGATGACGGAGGCGCTCTGGTCAACGAGTCGTTTCTCCGGCGATTCAAGGCAATCTTAGGCCAATCATCACTTGCC---------AAAAAGGTAATTGGAGAGAAGAAGCAAGTTGTTTTCACCGGCTACTCGTCGGGTGCTCCGGTGGCCATCCTGGCAACTCTATACTTCTTGGAGAAGTCAGAGCCCAATCAGAGCCCACCCCGCTGCGTCACTTTCGGATCCCCCCTCGTCGGTGATCGGATCTTCGGTCATGCTGTCAGACGGGAGAAATGGTCCGACCACTTCGTTCATTTTGTTATGAGATACGATGTGATCCCTCGGATTATGCTTGCCCCTTCATCCACTGAGCACAAACAAATTCTCGATTTCTTCAATCCCAGATCTGAATTCTTCAGAAAACCCATTGATTCTCCTTTAGGTTTCTATTCCAGCGTGATGAGGAATGCATCCTTGGTTGCAAACTATGATGCCTGCAATCTCATGGGATGCAGAATCCCGGCGTTGGAAACTCTAAGGAACTTCATTGAGCTCAGCCCTTATAGACCTTTCGGAACTTACATCTTCTGCACTGGAAATGGAAAATTGGTTGTCGTAAGGAACTCGAATGCAGTATTGCAGATGCTGTTTTACTGTGCTCAGTGGACCCAAGAAGAAGCTGCAGGGGTTGCA------------------------CAAAGAAGCCTATCTGAACACTTGGCTTACAAA---GATGAAATACAAGAGAGCTTAGGAATGCAGAATGTAGTCTATCTAGATCAT---------------------------GGCAGTCCAGCCACAGTCAACACGGCCTTGAATGACCTCGGCCTGAGCCCACAAGGCAGGCTATGCCTTCAAGCTGCAGGAGAGTTGGAGAAGCGAAAGTCAAGAAATCAGGATAAGATCAATGATTATAAGCAAAAGATTGAAGGTGAATTAAGAAAGATGAGAAAGTACAAGGAAAAGGCTGAGACTTGCGGACTGGGCTACTATGATTCCTTTAAGCTCAACAAATACGAAGAGGACTTTCGGGCTAATGTGAGCAGGCTTGTGCTAGCTGGTTTCTGGGACGAGATGATGGAAATGTTAAAAGCGTATGAACTTCCGGATGACTTTGAGAAGAGCCATGACTTTATACGACTTGGAACCGATTATCGCCGCACGGTTGAGCCTCTAGATATTGCCAACTTCTATCGACACGCCAAGGATGAAGAGACAGGGTTCTACATGAAAAAGGGGACTCGACCAAAACGATATCGATACATCCAAAATTGGCTCGAGCATGCTGAAAAGAAGCCATCTGGATCCCGCTCAGAATCCTGTTTCTGGGCTGAGGTAGAGGACCTCCGCATTAAAACTAGAAGCTGTGGATCCTCTCAAGAAATTAAGCAGAAGGTTCAGCAACTGGAGAAAAATCTAATTAAATGGATTGATGATGAATCTTTAGGCAAGGATGTGTTGTTGAAGAATTCCACCTTTGTTATATGGTGGAAAGGCCTTGGTCCTGAGTATAAATCAGAACCCGAATCATCTTGCATTTCGAAACTCATC------GGTGGG
