# Supplementary material for: Impact of recurrent gene duplication on adaptation of plant genomes
Source: BMC Plant Biol. 2014 May 31;14:151. doi: 10.1186/1471-2229-14-151 (PMC4049390; doi:10.1186/1471-2229-14-151)
Supplement: Additional file 4 — Contains the cleaned alignments of the clusters with codons under selection. [file 1471-2229-14-151-S4.zip › 4437544801233534_add4/Additional_file_4/Vitvicluster16_large_aligned.fasta]

>GSVIVT00034584001
---------------------------------------------------------------------------------------------------------------------------------------------------------------------------------------------------------------------------------------CGC---------------------------------------------------------------------------------------------------------------------------------------------------------------------------------------------------------------------------------------------------------------------------------------------------------------------------------------------------------------------------------------------------------------------------------------------------------------------------------------------------------------------------------------------------TGCAAGCTTCAAGAAAATCGGGTTACTTTGAGAACAGAGCTTCAAAAGTTAAGGGAGTTGAGGAACGATGTGAAGAGGAAGGTGGATGTGGCTGAGAGGCAACAACGTCTGGATCAAGTGCAAGGCTGGCTTTCCAGGGTGGAAGATATGGAAACTGAAGTCACTCAACTGATTGGAGATGGTGCAGAGAACATTGAGGAGAAACGATTTTGTGGTAGCTGCTATCCCAAGCATTGCATCTCCAGCTACACGTTGGGAAAGAAAGTGGTCAGGAAGCTACAACAAGTGGCTGCCCTAATGAGCGACGGT------TTTGAGGTGGTGGCTGATATTGTACCTCCAGCTGCTGTGGAGGAAATCCCCAGCGGAACCACTGTGGGATTGGAATCAACATTTGACAGAGTTTGGAGGTGTCTCGGAGAAGAACATGTGGGGATGATCGGCTTATATGGGTTGGGGGGCGTTGGGAAGACCACCCTCTTGACCCAACTTAAAACATCCGATGTCGTAATTTGGGTAGTGGTTTCCAAAACTCCGAATCTAGACGAGGTTCAGAACGAGATTTGGGAGAAGGTGGGATTCTGTGATGATAAATGGAAAAGCAAAAGCCGCCATTTGAAAGCCAAAGACATCTGGAAAGCCTTGAACGAAAAGAGGTTTGTGATGGCTTCTAAAGTGACACCCCAAGATTGGAAGCATGCAATTAGAGTACTACAAACATCTGCATCAAAATTTCCAGGTATGGGGGACCCAGTGTACCCACGTTTGAAATACAGCTATGATAGTTTGCCCACCAAAATAGTTCAATCTTGCTTCTTATATTGTTCTTTATTCCCAGAAGATTTTTCCATAGATAAAGAAGCTTTGATATGGAAATGGATTTGTGAAGGATTTTTAGATGAATATGATGACATGGATGGAGCCAAAAATCAGGGATTCAACATTATCAGTACCCTCATTCATGCATGTCTACTTGAGGAACCTTTAGATACTAATTCTGTAAAATTGCATGATGTGATACGTGATATGGCCTTGTGGATAACTGGTGAAATGGGGGAGATGAAGGGCAAGTTTTTGGTACAAACAAGGGCCGATTTAACCCAAGCCCCTGAGTTTGTCAAATGGACGACGGCGGAAAGGATTTCACTGATGCACAACCGAATTGAGAAGTTAGCAGGATCGCCCACATGCCCCAATCTCTCGACACTTCTTCTGGATTTGAATAGGGATTTGCGGATGATAAGCAATGGTTTTTTTCAATTTATGCCCAATCTAAGAGTGTTGAGCTTAAATGGCACCAATATAACTGACTTACCACCAGAT---------------------------------------------------------------------------------------------------------------------------------------------------GAACTGTCTTCAATTCCACGAGGACTAATACTTTCAATGCTGCAAACAATCAACTTGTAC---------------------TCATTGGTAGAGGAATTGGAGAGTTTAAAATACTTGATCAATTTACGTATCACCATAGTAAGTGCCTGTGTGTTCGAGAGATTTTTAAGTTCCAGAAAGTTACGGAGTTGCACTCATGGAATCTGCCTCACGAGTTCAATCTCACTTAATGTATCATCTCTTGAAAATATAAAGCATCTCAATTGGATGATCAAGTTTGATTGGGCAGAGAAAGGAAAGGAAACATATAGCAATCTTAACCCAAAGGTCAAATGCTTCGATGGCCTTGAGACTGTGACCATCTTAAGATGCCGGATGTTGAAGAATCTGACATGGCTTATTTTTGCCCCAAACCTCAAATATCTTGATATACTATATTGTGAACAAATGGAAGAAGTGATAGGAAAAGGT------GAAGAGGATGGAGGAAATCTGAGCCCATTCACAAATCTC---------------------CAAGTACAATTACTTTATCTACCACAACTGAAGAGTATGTACTGGAAT---------CCCCCGCCCTTTCTT---------------------------------------------------------------------------------------TTAGTAGTTGGCTGTCCGAAGCTGAAG---AGAGTTATG---------------------ATTGAAGGAGAGGAAGAGTGGTGGAATGAGTTAGAATGGGAGGATGAAGCTACTCTAAATACTTTCCTTCCCAATTTCCAAGCATTAGATAAGAACAAGGGGGTAAGGTATGATTCCAAT
>GSVIVT00033727001
---------------------------------------------------------------------------------------------------------------------------------------------------------------------------------------------------------------------------------------------------------------------------------------------------------------------------------------------------------------------------------------------------------------------------------------------------------------------------------------------------------------------------------------------------------------------------------------------------------------------------------------------------------------------------------------------------------------------------------------------------------------------------------------------TGCAAGCTTGCAGAAAATCGGGTTACTTTGAGAACAGAGCTTCAAAAATTAAGGGAGCTGAAGAACGATGTGAATAGGAAGGTGGATGTGGCTGAGAGACAACAGCGTCTGGATCAAGTACAAGGCTGGCTTTCCAGGGTGGAAGCCATGGAAACTGAAGTCGGTCAACTGATTGGAGATGGTGCGGAGACCATTGAGGAGAAACGATTTCGTGGTTGTTGCCATCCCAAGCATTGCATCTCCAGCTACACGTTGGGAAAAAAAGTGGCCAGGAAGCTACAAGATACGGCTACTCTGATGAGCGAAGGG---AATTTTGAGGTGGTGGCTGATATTGTACCTCCAGCTCCTGTAGAGGAAATACCCGGCCGACCCACTGTGGGCTTGGAATCAACATTTGACAAAGTTTGGAGGAGTCTCGAAGAAGAACATGTAGGGATGATCGGCTTATATGGGTTGGGGGGCGTTGGGAAGACCACCCTCTTGACACAACTTAAAACATCCGATGTCGTAATTTGGGTAGTGGTTTCAAAAACTCCAAATCTAGGGCGGGTACAAAACGAGATTTGGGAGAAGGTGGGATTCTGTGATGATAAATGGAAAAGCAAAAGCCGCCATGAGAAAGCCAAAGAAATCTGGAGAGCCTTGTGCAAAAAGAGGTTTGTG------------------------------------------------------------------------------------------------------------------------------CCAAGTGAAATCTTT---------------------------------------------------------------------------------------------------------GACATGGAAGGA---------------------------------------------------------------------------------------------------------------------------------------------------------------------------------------------------------------------------------------------------------------------------------------------------------------------------------------------------------------------------------------------------------------------------------------------------------------------------------------------------------------------------------------------------------------------------------------------------------------------------------------------------------------------------------------------------------------------------------------------------------------------------------------------TCTGTTTCA------------------------------------------------------------------------------------------------------------------------------------------------------------------------------------------------------------------------------------AAAATATGTGGGAAAGGA------CGTCCT---------------------------------------------------------------------------------------------------------------------------------------------------------------------------------------------------------------------------------------------------------------------------------------------------------------------------------------------------------------------------------------------------------
>GSVIVT00034573001
ATGATCTCTGATAGTTTCTTCCAGTTTATGCCAAATCTAAGAGTTTTAGACTTGACAAGGAATAGTATAACTGAATTACCACGGGGACAATTTCTCGACCTATCACATACTAAAATAAAAGAGTTGCCAATTGAGTTGAAGAACCTGGACAAATTGAAATGTTTGGGGTTGGTTTCCATGTATGAACTTTCTAGTCTTTTGATGTTGCAAGTGATTAATATGTTCGACTGT---GGTGATGAAGCCTTGGTTGAGGAATTGGAGTCCTTAAAGTACTTGCATGATTTAGGTGTCACTATAACAAATGTCTCTGCTTTCAAAAGGCTTTTAAGCCCTGACAAGCTAAGAAGCTGCATTTCCAGACTAGGCCTCCAGAATTTCAACGGTTCAAGCTCTTTCAATATAACATCCCTCAGCAATGTAAAGAATCTCCAAGAGCTCCATATCTCAAACTGTGGCTCCCTTGGGTCGGTGGGCATCGAAAGGTGTTCGAGGTTGAAGGACCTAACATGGGTTGCTTTTGCTCCAAACCTTAGAATTCTTGAAATACTTGATTGTGATCAAATGCAAGAAGTAATAGGTACCGGTAAATGTGCTGAATCTGCAGGGAACGGAGAAAACCTTGGTCCATTTGCCAAACTCCAAGTGCTTGGCTTAGATAATTTACCACAATTGAAGAGCATATTTTGGAAAGCCCTGCCATTTATCTACTTAAATACAATCTATGTAGGTAATTGTCCACTTCTAAAGAAGCTGCCACTCAAC------CTTGAAGAAAATCGGGTTACTTTGAGAACAGATCTTCAAAAATTAAGGGAGTTGAAGAACGATGTGAATAGGAAGGTGGATGTGGCTGAGAGGCAACAACGTCTGGATCAAGTACAAGGATGGATTTCCAGGGTGGAAGCTATGGAAACCGAAGTTGGTCAACTGATTGGAGATGGTGCAGAGACCATTGAGGAGAAACGATTATGTGGCAGTTGCTATCCCAAGCATTGCATCTCCAGCTACACGTTGGGAAAAAAAGTGGTCAGGAATCTACAAGATGTGGCTACTTTAATGAGCGAAGGA---TATTTTGAGGTGGTGGCTGATATTGTACCTCCAGCTCCTGTGGAGGAAATACCCAGCCGACCCACTGTGGGCTTGGAATCAACATTTGACAAAGTTTGGAGGAGTCTCGAAGAAGAACATGTAGGGATCATCGGCTTATATGGGTTGGGGGGCGTTGGGAAGACCACCCTCTTGACACAACTTAAAACATCCGATGTCGTAATTTGGGTAGTGGTCTCCAAAACTCCAAATCTAGAGCGGGTTCAGAATGAGATTTGGGAGAAGGTGGGATTCTGTGATGATAAATGGAAAAGCAAAAGCCGCCATGAGAAAGGCAAAGACATCTGGAAAGCCTTGAGCAAAAAGAGGTTTGTGATGGCTTCTAAAGTGACACCCCAAGATTGGAAGCATGCAATTAGAGTTCTACAAACATCTGCTTCAAATTTTCCAGGTATGGGGCACCAAGTATACCCACTTTTGAAATACAGCTATGATAGTTTGCCCTCCAAAATAGTTCAATCTTGCTTCTTATATTGCTCTTTATTCCCCGAAGATTTTTCCATATATAAGGGAACTTTGATATGGACATGGCTTTGTGAGGGGTTTTTAGATGAATTTGATGACACGGATGGAGCTAAAAATCAAGGATTCAACATTATTAGCACTCTCATTCATGCATGTCTACTCGAGGAACCTTCAGATACTAAATGTGTAAAATTGCATGATGTGGTACGTGATATGGCCTTGTGGATAACTGGTGAAATGGGGGAGATGAAAGGCAAGCCTTTGGTACAAACAAGGGCTGGTTTGACCCAAGCACCTGAGTTTGTCAAATGGACTACGGCAGAAAGGATTTCACTGATGGACAACCGAATTGAGAAGTTAACAGGATCACCCACATGCCCCAACCTCTCGACACTTCTTCTGGATTTGAATAGCGATTTGCATATGATAAGCAATGGTTTTTTCCAATTTATGCCCAGTCTAAGAGTGTTGAGCTTATCAAACACGAAAATAGTTGAGTTACCATCAGAT---------------------------------------------------------------------------------------------------------------------------------------------------------------------------------CTTTTAATGCTGCAAGCGGTTGGCATGTAC---------------------TCCTTGGTAGAAGAATTGGAGAGCTTGAAATACTTGACAGATTTAAGTGTCAGCATAACAAGTGCCTCTGAGTTCCAGAGATTTTTAAGTTCCAGAAAGTTACCGAGTTGCACTCTAGCAATCTGCCTCAAGATT------------------------------------------------------ATTAAGTTTGATTGGGCAGGGAAAGGAAAGGAAACATATAGCAATCTCAACCCAAAGGTCAAATGCTTCCATGGCCTTCACGAAGTGGTTATTAATAGATGCCAGATGTTGAAGAATCTGACATGGCTTATTTTTGCCCCAAACCTCCTATATCTTAGAATAGGACAATGTGATGAAATGGAAGAAGTGATAGGTAACGGT------GCAAATGATGGAGGAAACCTGAGCCCATTCACAAAACTC---------------------CAACTGGAGTTAAATGGTCTACCCCAACTGAAGAATGTGTACTGGAAT---------CCCCTGCCCTTTCTT---------------------------------------------------------------------------------------GAAGTAGTGGAGTGTCCAAAGCTGAAG---AGAGTTGTG---------------------ATAGTAGGAAAGCAAGAGTGGTGGAATGAGTTAGAATGGGAGGATGAAGCTACTCTAAATACTTTCCTTCCTAGTTTCCAAGCAATA---------------------------------
>GSVIVT00010532001
---------------------------------------------------------------------------------------------------------------------------------------------------------------------------------------------------------------------------------------------------------------------------------------------------------------------------------------------------------------------------------------------------------------------------------------------------------------------------------------------------------------------------------------------------------------------------------------------------------------------------------------------------------------------------------------------------------------------------------------------------------------------------------------------TGCAAGCTTGCAGAAAATCGGGTTACTTTGAGAACAGAGCTTCAAAAATTAAGGGAGCTGAAGAACGATGTGAATAGGAAGGTGGATGTGGCTGAGAGACAACAGCGTCTGGATCAAGTACAAGGCTGGCTTTCCAGGGTGGAAGCCATGGAAACTGAAGTCGGTCAACTGATTGGAGATGGAGCGGAGACCGTTGAGGAGAAACGATTACGTGGTTGTTGTCATCCCAAGCATTGCATCTCCAGCTACACGTTGGGAAAAAAAGTGGCCAGGAAGCTACAAGATATGGCTACTCTAATGAGCGAAGGA---AATTTTGAGGTGGTGGCTGATATTGTACCTCCAGCTCCTGTGGAGGAAATACCCGGCCGATCCACTGTGGGCTTGGAATCAACATTTGACAAAGTTTGGAGGAGTCTCGAAGAAGAACATGTAGGGATGATCGGCTTTTATGGGTTGGGGGGCGTTGGGAAGACCACCCTCTTGACACAACTTAAAACATCCGATGTCGTAATTTGGGTAGTGGTTTCAAGAACTCCAAATCTAGGGCGGGTTCAAAACGAGATTTGGGAGAAGGTGGGATTCTGTGATGATAAATGGAAAAGCAAAAGCCGCCATGAGAAAGCCAAAGTCATCTGGAGAGCCTTGAGCAAAAAGAGGTTTGTGATGGCTTCTAAAGTGACACCCCAAGATTGGAAGCATGCAATTAGAGTACTGCAAACACGTGCTTCAAATTTTCCAGGTATGGGGCACCGAGTGTACCCACTTTTGAAATACAGCTATGATAGTTTGCCCTCCAAAATAGTTCAATCTTGCTTCTTATATTGTTCTTTATTCCCAGAAGATTGTTTCATAGTTAAGGAAACTTTGATATATCAATGGATTTATGAGGGATTTTTAGATGAATTTGATGACACAGATGGAGCCAGAAATCAGGTATTCAATATTATCAGTACTCTCGTTCATGCATGTCTACTTGAGGAATCTTCAAATACTAGATGTGTAAAATTACATGATGTTGTACGTGATATGGCCTTGTGGATAACCAGTGAAATGGGGGAGATGAAGGGCAAGTTTTTGGTACAAACAAGTGCCGGTTTGACCCAAGCACCTGACTTTGTCAAATGGACGATGACAGAAAGGATTTCACTGATGGACAACCGAATTGAGAAGTTAACAGGATCACCCACATGTCCCAATCTCTCGACACTTCTTCTAGATTTGAATAGTGATTTGGAGATGATAAGCAATGGTTTTTTCCAATTTATGCCCAATCTAAGAGTGTTGAGCTTAGCAAAAACCAAAATAGTTGAGTTACCATCAGAT---------------------------------------------------------------------------------------------------------------------------------------------------------------------------------CTTTTAATGCTGCAAGGGGTTGGCATGTAC---------------------TCCTTGATAGAGGAATTGGAGAGTTTGAAATACTTGACGCATTTACGTGTCACCATAGCAAGTGCCTCTGTGTTTAAGAGATTTTTAAGTTCCAGAAAGTTACCGAGTTGCACTCATGCAATCTGCCTCAAGATATCAAGCTCTCTCAACCTATCATCTCTCGAAAATATGAAGCATCTCGATACGATGATTAAGTTTGATTGGGCAGGGAAAGGAAAGGAAACA---------------------------TGCTTCCATGGCCTTGGCGAAGTGGCCATCAATAGATGCCAGATGTTGAAGAATTTGACATGGCTTATTTTTGCCCCAAACCTCCAATATCTTACAATAGGACAATGTGATGAAATGGAAGAAGTGATAGGTAAAGGT------GCAGAGGATGGAGGAAATCTTAGCCCATTCGCAAAACTC---------------------CGACTGGAGTTAAATGGTTTACCCCAATTGAAGAATGTGTACCGGAAT---------CCCTTGCCCTTTCTT---------------------------------------------------------------------------------------GAAGTAATTGGGTGTCCAAAGCTGAAG---AGAGTTGTG---------------------ATGGTAGGAGAGCAAGAGTGGTGGAATGAGTTAGAATGGGAGGATGAAGCTACTCTAAGTACTTTCCTTCCTAGTTTCAAAGCAATA---------------------------------
>GSVIVT00033737001
---------------------------------------------------------------------------------------------------------------------------------------------------------------------------------------------------------------------------------------------------------------------------------------------------------------------------------------------------------------------------------------------------------------------------------------------------------------------------------------------------------------------------------------------------------------------------------------------------------------------------------------------------------------------------------------------------------------------------------------------------------------------------------------------TGCAAGCTTGCAGAAAATCGGGTTACTTTGAGAACAGAGCTTCAAAAATTAAGGGAGCTGAAGAACGATGTGAATAGGAAGGTGGATGTGGCTGAGAGACAACAACGTCTGGATCAAGTACAAGGCTGGATTTCCAGGGTGGAAGCCATGGAAACTGAAGTCGATCAACTGATTGGAGATGGAGCGGAGACCATTGAGGAGAAACGATTACGTGGTTGTTGCCATCCCAAGCATTGCATCTCCAGCTACACGTTGGGAAAAAAGGTTGTCAGGAAGCTACAAGATATGGCTACTCTAATGAGCGAAGGACGTAATTTTGAGGTGGTGGCTGATATTGTACCTCCAGCTCCTGTGGAGGAAATACCCGACCGAGCCACTGTGGGCTTGGAATCAACATTTGACGAAGTTTGGAGGAGTCTCGAAGAAGAACATGTAGGGATGATCGGCTTATATGGGTTGGGGGGCGTTGGGAAGACCACCCTCTTGACACAACTTAAAACATCCGATGTCGTAATTTGGGTAGTGGTTTCAAAAACTCCAAATCTAGGGCGAGTTCAAAACGAGATTTGGGAGAAGGTGGGATTCTGTGATGATAGATGGAAAAGCAAAAGCCGCCATGAGAAAGCCAAAGACATCTGGAGAGCCTTGAGCAAAAAGAGGTTTGTGATGGCTTCTAAAGTGACACCCCAAGATTGGAAGCATGCAATTAGAGTACTACAAACATGTGCTTCAAATTTTCCAGGTATGGGGCACCGAGTGTACCCACTTTTGAAATACAGCTATGATAGTTTGCCCTCCAAAATAGTTCAATCTTGCTTCTTATATTGTTCTTTATTCCCAGAAGATTTTTTTATTGTTAAGGAACTTTTGATATATCAATGGATTTGTGAGGGATTTTTAGATGAATTTGATGACACGGATGGAGCCAGAAATCAGGGATTCAATATTATCAGTACTCTCGTTCATGCATGTCTACTTGAGGAACCTTCAAATACTAGATTTGTAAAATTTCATGATGTTGTACGTGATATGGCCTTGTGGATAACCAGTGAAATGGGGGAGATGAAGGGCAAGTTTTTGGTACAAACAAGTGCCGGTTTGACCCAAGCACCCGACTTTGCCAAATGGACGACGACAGAAAGGATTTCACTGATGGACAACCGAATTGAGAAGTTAACAGGATCACCCACATGTCCCAATCTCTCAACACTTCGTCTAGATTTGAATAGTGATTTGCAGATGATAGGCAATGGTTTTTTCCAATTTATGCCCAATCTAAGAGTGTTGAGCTTATCAAACACCAAAATAGTTGAGTTACCATCAGATATTTGGATATGGAACACCAAAATAGTTGAGTTACCATCAGATATTTCTAATTTGGTTTCATTGCAATATCTTGATTTATCTCATACAGAGATAAAGAAGTTGCCAATTGAGATGAAGAATCTCGTACAATTGAAGATTTTGATATTGAAAGTCTCTTCAATTCCACGAGGACTAATACTTTTAATGTTGCAAGCCGTTGGCATGTACGTAGCTGAAGGAGGCGTTGAATCCTTGGTAGAGGAATTGGAGAGTTTGAAATACTTGACA------------------------------------------------------------------------------------------------------------------------------------------------------ATTAAGTTTGATTGGGCAGGGAAAGGAAAGGAAACA---------------------------TGCTTCCATGGCCTTGGCGAAGTGGCCATCAATAGATGCAAGATGTTGAAGAATTTGGCATGGCTTATTTTTGCCCCAAACCTCCTATATCTTACAATAGGACAATGTGATGAAATGGAAGAAGTGATAGGTCAAGGT------GCAGAGGATGGAGGAAATCTGAGCCCATTCACAAAACTC---------------------CGACTGGAGTTAAATGGTTTACCCCAACTGAAGAATGTGTACCGGAAT---------CCCTTGCCCTTTCTT---------------------------------------------------------------------------------------GAAGTAATTGGGTGTCCAAAGCTGAAG---AGAGTTGTG---------------------ATGGTAGGAGAGCAAGAGTGGTGGAATGAGTTAGAATGGGAGGATGAAGCTACTCTAACTACTTTCCTTCCCAGTTTCAAAGCAATA---------------------------------
>GSVIVT00006843001
---------------------------------------------------------------------------------------------------------------------------------------------------------------------------------------------------------------------------------------------------------------------------------------------------------------------------------------------------------------------------------------------------------------------------------------------------------------------------------------------------------------------------------------------------------------------------------------------------------------------------------------------------------------------------------------------------------------------------------------------------------------------------------------------------------------------------------------------------------------------------------------------------------------------------------------------------------------------------------------------------------------------------------------------------------------------------------------------------------------------------------------------------------------------------------------------------------------------------------------------------------------------------------------------------------------------------------------------------------------------------------------------------------------------------------------------------------------------------------------ATGGCTTCTAAAGTGGCATCCCAAGATTGGAAGCATGCAATTAGAGTACTACAAACATGTGCTTCAAATTTTCCAGGTATGGGGCAACGAGTGTACCCACTTTTGAAATACAGCTATGATAGTTTGCCCTCCAAAATAGTTCAATCTTGCTTCTTATATTGTTCTTTATTCCCAGAAGATTTTTTTATATTTAAGGAACTTTTGATAAATCAATGGATTTGTGAGGGATTTTTAGATGAATTTGATGACCCGGATGGAGCCAGAAATCAGGGATTCAATATTATCAGTACCCTCGTTCATGCATGTCTACTTGAGGAATCTTCAAATAGTAGATTTGTAAAATTTCATGATGTTGTACGTGATATGGCCTTGTGGATAACCAGTGAAATGGGGGAGATGAAGGGCAAGTTTTTGGTACAAACAAGTGCCGGTTTGACCCAAGCACCTGACTTTGTCAAATGGACGACGACGGAAAGGATTTCACTGATGAACAACCGAATTGAGAAGTTAACAGGATCACCCACATGTCCCAATCTCTCGATACTTCGTCTAGATTGGAATAGTGATTTGCAGATGATAAGCAATGGTTTTTTCCAATTTATGCCCAATCTAAGAGTGTTGAGCTTATCAAACACCAAAATAGTTGAGTTACCATCAGAT---------------------------------------------------------------------------------------------------------------------------------------------------------------------------------CTTTTAATGCTGCAAGCCGTTGGCATGTAC---------------------TCCTTGATAGAGGAATTGGAGAGTTTGAAATACTTGACGCATTTAACTGTCACCATAGCAAGTGCCTGTGTGTTTAAGAGATTTTTAAGTTCCAGAAAGTTACCGAGTTGCACTCTAGCAATCTGCCTCAAGATGTCAAGCTCACTCAACCTATCATCTCTCGGAAATATGAAGCATCTCGCTACGATGATTAAGTTTGATTGGGCAGGGAAAGGAAAGGAAACATGTAGCAGTCTCAACCCAAAGGTCAAATGCTTCCATGGCCTTTGCGAAGTGACCATCAATAGATGCCAGATGTTGAAGAATTTGACATGGCTTTTTTTTGCCCCAAACCTCCTATATCTTAAAATAGGACAATGTGATGAAATGGAAGAAGTGATAGGTCAAGGT------GCAGTGGATGGAGGAAATCTGAGCCCATTCACAAAACTC---------------------CGACTGGAGTTAAATGGTTTACCCCAACTGAAGAATGTGTACCGAAAT---------CCCTTGCCCTTTCTT---------------------------------------------------------------------------------------GAAGTAGTTGGGTGTCCAAAGCTGAAG---AGAGTTGTG---------------------ATGGTAGGAAAGCAAGAGTGGTGGAATGAGTTAGAATGGGAGGATGAAGCTACTCTAACTACTTTCCTTCCCAGTTTCAATGCAATA---------------------------------
>GSVIVT00033724001
------------------------------------------------------------------------------------------------------------------------------------------------------------------------------------------------------------------------------------------------------------------------------------------------------------------------------------------------------------------------------------------------------------------------------------------------------------------------------------------------------------------------------------------------------------------------------------------------------------------------------------------------------------------------------------------------------------------------------------------------------------------------------------------------------------------------------------------------------------------------------------------------------------------------------------------------------------------------------------------------------------------------------------------------------------------------------------------------------------------------------------------------------------------------------------------------------------------------------------------------------------------------------------------------------------------------------------------------------------------------------------------------------------------------------------------------------------------------------------------------------------------------------------------------------------------------------------------------------------------------------------------------------------------------------------------------------------------------------------GAATTTGATGACACGGATGGAGCCAGAAATCAGGGATTTAATATTATCAGTACTCTCGTTCATGCATGTCTACTTGAGGAATCTTCAGGTACTAGATTTGTAAAATTTCATGATGTTGTACGTGATATGGCCTTGTGGATAACCAGTAAAATTGGGGAGATGAAGGGCAAGTTTTTGGTACAAACAAGTGTCGGTTTGACCCAAGCGCCTGACTTTGTCAAATGGACGACGACGAAAAGGATTTCACTTATGGACAACCGAATTCAGAAGTTAACAGGATCACCCACATGTCCTAATCTCTCGACACTTCGTTTAGATTTGAATAGTGATTTGCAGATGATAAGCAATGGTTTTTTCCAATTTATGCCCAATCTAAGAGTGTTGAGCTTATCAAACACCAAAATAGTTGAGTTACCATCAGAT---------------------------------------------------------------------------------------------------------------------------------------------------AAACTCTATTCAATTCCACGAGGACTAATACTTTTAATGTTGCAAGGGGTTGGCATGTACGTAGCTGAAGGAGGCGTTGAATCCTTGGTAGAGGAATTGGAGAGTTTAAAATACTTGATGGATTTAAGTGTCACCATAGCAAGTGCCTATGTGTTTAAGAGATTTTTAAGTTCCAGAAAGTTACCGAGTTGCACTCTAGGAATCTGCCTCAAGATGTCAAGCTCACTCAACCTATCATCTCTCGAAAATATGAAACATCTCTATATGATGATTAAGTTTGATTGGGCAGAGAAAGGAAAGGAAACATATAGCAGTCTTAACCCGAAAGTCAAATGCTTCCATGGCCTTCGCAAAGTGGCAATCAATAGATGCCAGATGTTGAAGAATTTGACATGGCTTATTTTTGCCCCAAACCTCCTATATCTTAAAATAGGACAATGTGATGAAATGGAAGAAGTGATAGGTAAAGGTATCAATGTCAACAACTCCTCCTCGAGATCTCCCTTCCCCAAACACAAGTTTGCCAACACCGGTGGCCCCTCCTCACTTACCGCCGCTCCCAAGAAGAAGCTCGTATCCCGCTCCATCAAAACTGGTCTTCAATTTTTGATCTGTTGTATTGGTAGATACCTCAAGAAAGACTGTCATTCTCAACGCTTTGGAACTAGTGCCCAGGTCCTGGAGTACCTAGCTGTTGAGGTTTGG------------------AAGAGGATAATCCTGAGGCATGTTTTGTCGGCTATGAGAAATGATGAAGAACTTGGGAAACTTCTAGCT------------------------------------------------------------------------------------
>GSVIVT00006826001
---------------------------------------------------------------------------------------------------------------------------------------------------------------------------------------------------------------------------------------------------------------------------------------------------------------------------------------------------------------------------------------------------------------------------------------------------------------------------------------------------------------------------------------------------------------------------------------------------------------------------------------------------------------------------------------------------------------------------------------------------------------------------------------------TTTAAGCTTGCAGAAAATCGGGTTACTTTGAGAACAGAGCTTCAAAAATTAAGGGAGCTGAAGAACGATGTGAATAGGAAGGTGGATGTGGCTGAGAGACAACAGCGTCTGGATCAAGTACAAGGCTGGCTTTCCAGGGTGGAAGCCATGGAAACTGAAGTCGGTCAACTGATTGGAGATGGTGCGGAGACCATTGAGGAGAAACGATTACGTGGTTGTTGCCATCCCAAGCATTGCATCTCCAGCTACACATTGGGAAAAAAAGTGGCCAGGAAGCTACAAGATACGGCTACTCTAATGAGCGAAGGA---AATTTTGAGGTGGTGGCTGATATTGTACCTCCAGCTCCTGTGGAGGAAATACCCGGCCGTCCCACTGTGGGCTTGGAATCAACATTTGACAAAGTTTGGAGGAGTCTCGAAGAAGAACATGTAGGGATGATCGGCTTATATGGGTTGGGGGGCGTTGGGAAGACCACCCTCTTGGCACAACTTAGAACATCCGATGTCGTAATTTGGGTAGTGGTTTCAAAAACTCCAAATCTAGAGCGGGTTCAAAACGAGATTTGGGAGAAGGTGGGATTCTGTGATGATAAATGGAAAAGCAAAAGCCGCCATGAGAAAGCCAACAACATCTGGAGAGCCTTGAGCAAAAAGAGGTTTGCGATGGCTTCTAAAGTGACACCCCAAGATTGGAAGCATGCAATTAGAGTACTACAAACGTGTGCTTCAAATTTTCCAGGTATGGGGCTCCGAGTGTACCCACTTTTGAAATACAGCTATGATAGTTTGCCCTCCAAAATAGTTCAATCTTGCTTCTTATATTGTTCTTTATTCCCAGAAGATTTTTTCATAATTAAGGAACTTTTGATATATCAATGGATTTGTGAGGGATTTTTAGATGAATTTGATGACACGGATGGAGCCAAAAATCAGGGATTCAATATTATCAGTACTCTCGTTCATGCATGTCTACTTGAGGAATCTTCAAATACTAGATTTGTAAAATTTCATGATGTTGTACGTGATATGGCCTTGTGGATAACCAGTGAAATGGGGGAGATGAAGGGCAAGTTTTTGGTACAAACAAGTGCCGGTTTGACCCAAGCACCTGACTTTGTCAAATGGAAGGCGACGGAAAGGATTTCACTGATGGACAACCAAATTGAGAAGTTAACAGGATCACCCACATGTCCCAATCTCTCGACACTTCGTCTAGATTTGAATAGTGATTTGCAGATGATAAGCAATGGTTTTTTCCAATTTATGCCCAATCTAAGAGTGTTGAGCTTATCAAACACCAAAATAGTTGAGTTACCATCAGAT---------------------------------------------------------------------------------------------------------------------------------------------------AAAGTCTCTTCAATTCCACGAGGACTAATACTTTTAATGTTGCAAGCGGTTGGCATGTAC---------------------TCCTTGGTAGAGGAATTGGAGAGTTTGAAATACTTGACGCATTTAACTGTCACCATAGCAAGTGCCTCTGTGCTTAAGAGATTTTTAAGTTCCAGAAAGTTACCGAGTTGCACTGTAGGAATCTGCCTCGAGATGTCAAGCTCACTCAACCTATCATCTCTCGAAAATATGAAGCATCTCTATACAATGATTAAGTTTGATTGGGCAGGGAAAGGAAAGGAAACATATAGCAGTCTCAACCCGAAGGTCAAATGCTTCCATGGCCTTCGCGAAGTGGCCATCAATAGATGCCAGATGTTGAAGAATTTGACATGGCTTATTTTTGCCCCAAACCTCCTATATCTTAAAATAGGACAATGTGATGAAATGGAAGAAGTGATAGGTAAAGGT------GCAGAGGATGGAGGAAATCTGAGCCCATTCACAAAACTC---------------------CAACTGGAGTTAAATGGTTTACCCCAACTGAAGAATGTGTACCGGAAT---------CCCTTGCCCTTTCTT---------------------------------------------------------------------------------------GAAGTAATCGGATGTCCAAAGCTGAAG---AGAGTTGTG---------------------ATGGTAGGAAAGCAAGAGTGGTGGAATGAGTTAGAATGGGAGGATGAAGCTACTCTAACAACTTTCCTTCCCAGTTTCAAAGCAATA---------------------------------
>GSVIVT00033726001
---------------------------------------------------------------------------------------------------------------------------------------------------------------------------------------------------------------------------------------------------------------------------------------------------------------------------------------------------------------------------------------------------------------------------------------------------------------------------------------------------------------------------------------------------------------------------------------------------------------------------------------------------------------------------------------------------------------------------------------------------------------------------------------------------------------------------------------------------------------------------------------------------------------------------------------------------------------------------------------------------------------------------------------------------------------------------------------------------------------------------------------------------------------------------------------------------------------------------------------------------------------------------------------------------------------------------------------------------------------------------------------------------------------------------------------------------------------------------------------ATGGCTTCTAAAGTGACACCCCAAGATTGGAAGCATGCAATTAGAGTACTACAAACATGTGCTTCAAATTTTCCAGGTATGGGGCATCGAGTGTACCCACTTTTGAAATACAGCTATGATAGTTTACCCTCCAAAATAGTTCAATCTTGCTTCTTATATTGTTCTTTATTCCCAGAAGATTTTTTTATATTTAAGGTAGTTTTGATATATCAATGGATTTGTGAGGGATTTTTAGATGAATTTGATGACACGGATGGAGCCAGAAATCAGGGATTCAATATTATCAGTACTCTTGTTCATGCATGCCTACTTGAGGAATCTTCAGATAATAGATTTGTAAAAGTTCATGATGTTGTACGTGATATGGCCTTGTGGATAACCAGTGAAATGGGGGAGATGAAGGGCAAGCTTTTGGTACAAACAAGTGCCGGTTTGACCCAAGCACCTGACTTTGTCAAATGGACGACGATAGAAAGGATTTCACTGATGGACAACCGAATTGAGAAGTTAACAGGATCACCCACATGTCCCAATCTCTCGACACTTCTTCTAGATTTGAATAGTGATTTGCAGATGATAAGCAATGGTTTTTTCCAATTTATTCCCAATCTAAGAGTGTTGAGCTTATCAAACACCAAAATAGTTGAGTTACCATCAGAT---------------------------------------------------------------------------------------------------------------------------------------------------------------------------------CTTTTAATGCTGCAAGCGGTTGGCATGCTC---------------ATTGAATCCTTGGTAGAGGAATTGGAGAGTTTGAAATACTTGACGGATTTAAGTGTCACCATAGCAAGTGCCTCTGTGTTTATGAGATTTTTAAGTTCCAGAAAGTTACTAACTTGCACTCATGCAATCTGCCTCAAGATGTCAAGCTCACTCAACCTATCATCTCTCGAATATTTGAAGGATCTCGGTAAGATGATT---------------------------------------AATCTCAACCCGAAGGTCAAATGCTTCCATGGCCTTCGCAGAGTGGTCATCAATAGATGCCAGATGTTGAAGAATTTGACATGGCTTATTTTTGCCCCAAACCTCTTATATCTTACAATAGGACAATGTGATGAAATAGAAGAAGTGATAGGTAAAGGT------GCAGAGGATGGAGGAAATCTGAGCCCATTCACAAAACTC---------------------CGACTGGAGTTAAATGGTTTACCCCAACTGAAGAATGTGTACCGGAAT---------CCCTTGCCCTTTCTT---------------------------------------------------------------------------------------GAAGTAGTTGGGTGTCCAAAGCTGAAG---AGAGTTGTG---------------------ATGGTAGGAAAGCAAGAGTGGTGGAACGAATTAGAATGGGAGGATGAAGCTACTTTAACTACTTTCCTTCCCAGTTTTAAAGCAATA---------------------------------
