# Supplementary material for: Impact of recurrent gene duplication on adaptation of plant genomes
Source: BMC Plant Biol. 2014 May 31;14:151. doi: 10.1186/1471-2229-14-151 (PMC4049390; doi:10.1186/1471-2229-14-151)
Supplement: Additional file 4 — Contains the cleaned alignments of the clusters with codons under selection. [file 1471-2229-14-151-S4.zip › 4437544801233534_add4/Additional_file_4/Vitvicluster18_large_aligned.fasta]

>GSVIVT00027421001
------------------------------------------------------------------------------------------------------------------------------------------------------------------------------------------------------------------------------------------------------------------------------------------------------------------------------------------------------------------------------------------------------------------------------------------------------------------------------------------------------------------------------------------------------------------------------------------------------------------------------------------------------------------------------------------------------------------------------------------------------------------------------------------------------------------------------------------------------------------------------------------------------------------------------------------------------------------------------------------------------------------------------------------------------------------------------------------------------------------------------------------------------------------------------------------------------------------------------------------------------------------------------------------------------------------------------------------------------------------------------------------------------------------------------------------------------------------------------------------------------------------------------------------------------------------------------------------------------------------------------------------------------------------------------------------------------------------------------------------------------------------------------------------------------------------------------------------------------------------------------------------------------------------------------------ATGGAGCAGTTGAGCAACTTACGGGAATTAAACTTGTCAGGCACTTGGGGGTTGAAAACCTACGGAGCTGGATTGGTATCAAGGCTGTCTGGTTTAGAGATTCTGGACATGAGTGAGAGTAACTGTAGATGGTGTCTGAAGACAGAGACAAACGAGGGAAACGCAGCACTAGAGGAGCTAGGATGTCTGGAGCGATTAATTGTTTTAAAGATGGACTTGAATCCTTGGATGGAAAGGTTGAAACGATTTTATCACGAAAGTCTTCTTGTGAGGTACGCTGCTACTCGGTTCATTTTGAGAAAGAGTGAA------------AAGCTTTTACTTTCGGGATTGGAT---CTGTCAGGCAAATGG---AATGAATGGTTGACACGTGCAGCCGTTCTTGAACTGGAATGGTGCACGGGGTTAAATAATCTGTTTGAT------------------------GGCTTTGTTTATCTCAAGTCACTTTCTATTACGGATTCCAACGTCAGGTTTAAGCCAACAGGAGGA---TCCCCAAATGACCTACTTCCAAATCTAGAGCTCATTACTCTCGATAGCCTAGAGAGCATATCAGAATTAGTTGGGAGTCTTGGACTCAAATTCTCAAGGCTAAAAGGAATGAGGGTGGCCGGTTGTCCGAAACTAAAACTCTCTTGTGAT---------TTGGAAAAGCTGGAACTAATTTGTTTAAATTGTGACGATTTGAGTGCTATGTTCATT---------TATCCCGTTGCTCCAAACTTGCAGAAAATAGCGTTATCATTGCTTCCCAACTTGAAGACTTTAAGCAGAGAACAACATCTAGAGCATATTTATGTGAGAGAGTGTAGAAATCTGAAGAAGCTACCTTTGAATGAGCAAAGTGCAAATACTTTGAAAGAGATAAGAGGAGAGGAGGAGTGGTGGAAGCAATTGGAGTGGGATGATGATGTTACCAGCTCCACTCTCCAGCCA------------------------------------------------
>GSVIVT00027427001
---------------------------------------------------------------------------------------ATTGCATGCCTGAGTTCTGCAGTATCATCGTTTTCTGAACATCTTTGTGGCTTGATCTGCTCCAAAGTTGGGAATCCCTTCACGTTCAAGTCTAATTATATTCATCTGCAACAGGAGCTGCAACGTCTAAACGATCTGAAATCCACA------GGAGTAAATGACTGGTCGAGAAATGTTGAAGAAACTGGCTGTAAAGTGAGGCCGATGCAAGCAAAGATAGAAGCCAACAAAGAGAGGTGTTGTGGTGGCTTCAAAAATCTCTTTCTGCAAAGCAGGGAAGTGGCAAAGGCACTGAAGGAGGTACGAAGACTTGAGGTACGTGGACTTGCCAATTTGCTGGCTGCCAATCGTCAAGCAAGAGCAGTGGAGCTTATGCCTGTGGAATCAATTGATCATCAGCCAGCAGCATCCAAAAATTTAGCCACAATTATGAATCTGCTGAATGATGATGCAGTTAGAACGATTGGGGTATGGGGTAAGGGAGGAATAGGCAAAACTACTCTGGTTAAGAATTTGAACAACATGCTTAAGGATGCTTCTTCACCTTTTAGCTTTGTCATATGGATCACCCTCTCCAGGGATTGGGACCTCAAAAGCATCCAGACACAGATTGCTCGGAGATTGAATATGAAGGTGAATACCGAAGACAGCACTGAGAGTCTGGCTGCCAGATTGTGTGAAAGACTGAAGAGGGAAGAAAAGTTTCTCCTCCTTCTGGATGATGTTTGGAAGGAAATTGATTTGGATGCTTTGGGTATTCCCCGACCTGAAGACCACGCGGCTTGTAAAATCATATTGACTACAAGATTTTTAGATGTTTGCCGGGGGATGAAGACTGACAAAGAGATTGCCATTCATGTCCTAAACGATGATGAAGCTTGGAAATTGTTCTGTAAAAATGCAGGGGAGGCAGCCATTTTAGAAGGCGTTGAAACAGTTGCGAGGGCAATAACTAAGGAGTGTGGAGGATTGCCCTTAGCAATAAATGTGATGGGAACATCCATGCGAAAGAAGACTAGTAAACACCTGTGGGAGTATGCATTGAAGGAGCTGCAAAGGTCAGTGCCGCATAACATCTACGGGGTAGAGGATAGGGTTTACAAGCCTTTAAAGTGGAGTTATGATTCCTTGCAAGGT---AACATCCAATCTTGCTTTTTGTATTGCTCTTTATATCCTGAGGATTTCTCAATTGATATAGGCGAACTTGTACAATGCTGGCTGGGGGAAGGGCTTTTAGATGTAGATGAACAACAAAGCTATGAGGATATCTACAAAAGTGGAGTTGCTTTAGTTGAAAATCTCCAGGATTGTTGCTTGCTGGAAAATGGTGGCACTGTGAAGATTCATGATGTAGTTCGTGATGTAGCTATTTGGATTGCCTCC---GATGATAAATGTAAATCTCTGGTTCAATCGGGAATTGGATTGAGCAAAATCCCAGAGTCCAAGTTGACAGAGTCTCTCAAGAGAATTTCTTTCATGGATAATGAATTAACAGCGCTGCCTGATCGTCAGATATGCCCAGGGGCCTCCACTTTACTTGTACAGAATAATCGCCCCCTTGAGATAGTTCCCGTGGAATTCCTGCTTGGATTTCAAGCACTCAGGGTCTTGAATCTAAGTGAAACCCGCATCCGATTGCCTGAACTTCGTGCCCTTTTATTAAGCAAATGTGTTAGGCTCAATGAACTACCCCCTGTGGGGCGGCTTAGTAAACTACAAGTGCTTGATTGCAGCTACACTAATATCAAGGAATTGCCAGCAGGGCTAGAGCAGCTGAGCAACTTACGGGAATTAAACTTGTCATGCACTGATGGGTTGAAAACCTTCCGAGCAGGATTGGTATCAAGGTTGTCTAGTTTAGAGATTCTAGACATGAGAGACAGTAGCTATAGATGGTGTCCGAAGACAGAGACAAACGAGGGAAAAGCAACA---GAGGAGCTAGGATGCCTGGAGCGATTAATTGGTTTAATGGTAGACTTGACTCCTTGGATGAAACGATTGAAA------------------------------------------------------------------------------GAGGTTCTACTTTCCAGACTGGAT---CTGTCAGGCAAATTG---AGTGGATGG---ACATATGCGACAATTCTTGTACTGGAATCATGCAAGGGGTTAAATAATCTGTTTGAT------------------------GTCTTTGTTTATCTCAAGTCACTTTCTATTTCATCTTCCAACGTCAGGTTTAGGCCACAAGGAGGA---GCCCCAAATGACCTACTTCCAAATCTGGAGCTCAGTTCTCTCTATTGCCTAGAGAGCATTTCAGAATTAGTCGGGACTCTTGGACTCAAATTCTCAAGGCTAAAAGTGATGAAGGTGCTCGTTTGTGAGAAACTAAAGCTCTCTTGTGAT---------TTAGAAAAGCTGGAAATAATTGATTTACAATGTGAAGATTTGAATGATATGTTCATA---------TATCCTGTTGCTCCAAACTTGCGGGAAATACACTTCAAAAGGCTTCCCAAATTGAAGACTTTAAGCAGAGAACAACATCTAGAGCATATTTATGTGGAAGAGTGTAAAAGTCTGAAGAAGCTACCTCTGAATGAGCAAAGTGCAAATACCTTGAAAGAGATAAGAGGAGACATGGAGTGGTGGAAGCAATTGGAGTGGGATGATGACTTTACCAGCTCCACTCTCCAGCCT---------------------------------------------TAC
>GSVIVT00017366001
---------------------------------------------------------------------------------------------------------------------------------------------------------------------------------------------------------GAAATGAAGCTTTTAATAGATCTGAGAAGCAAA------CAAGTAAGTGAGTGGCTCAAGGAGGTTGAAGAACTGGAGTGTGAAGTGAATTCTATGCAAGAAGGTATAGCAGCCAGCAACGAGAGATCCGGCAGAGGTTTCTTAAATTGCAGCCTGCATAACAAAGAACTGGTACAAAGGCTGAAGAAGGTGCAAAGACTTCGCAAAGTGGGCATC---AGCATGGTGGCTGCTCATCGTCTAGCCAGAAGAGTGGAGCATATTCCAGGGCCATCAATTGAGTGTCAAGCAACAGCAACACAAAATTTAGCTAAAATCATGAGTCTTCTGAATGATGATGGAGTTGGGAGAATCGGTGTTTGGGGCATGGGCGGAGTAGGCAAAACTACTCTGGTAAAGAACCTGAACAACAAGCTCCGGGATGCTTCTTCA---TTTGGCATTGTGATATGGATTACAGTATCCAAGGAAATGGACTTGAAAAGAATCCAAGTACAAATTGCTCAGAGATTGAATATGGCTGTGGATATGGATGAAACCACTGAGAGGATGGCTATTAAATTGTTTCACAGACTGAAGAAGGAAAATAAGTTTCTCCTCATTTTTGATGACGTGTGGAAGGGAATTCATTTAGACTCCTTGGGTGTGCCCCAGCCTGAAGATCATGTGGGTTGCAAGATCGTATTAACGACTCGATCTTTGGATGTTTGTAGGGTGATGAGGACTGATGTGGATGTCAGAGTGGATGTTCTAAATGACAGTGAAGCTTGGAATTTGTTTTGTCAAAACGTGGGGGATGTAGCCTCCTTACAACATATTAAACCATTAGCAGAGGCAGTTGCTAAAGAATGTGGAGGATTGCCCTTGGCGATAATCGTCATGGGGACGTCTATGAGGGGAAAGACAATGGTGGAGCTTTGGGAGGATGCCTTGAATGAGCTGCAACAATCACTGCCCTGTAATATCCAAGGGATAGAGGATGAGGTCTATAAGCCCTTAAAGTGGAGCTATGATTTATTACAAGGTAAGAATATCAAGTCATGCTTCCTGTATTGTTCTTTATTTCCTGAGGATTTCTCCATTGAAATAAGTGAACTAGTACAATGCTGGCTGGCCGAAGGTCTC------TTAGATTCACAGCAAAACTATAGGGATGCACAGAATAGGGCACTTGCTTTGATTGAAAATCTAAAGAACTGTTGCTTGTTGGAACCTGGT------GTGAAAATGCATGATGTAGTCCGCGATGTTGCCATATGGATTTCTTCCCTGAGCGATGGATGTAAATTCCTAGTTCGATCAGGGATTAGATTGACTGAGATTCCCATGGTTGAATTGTCAAATTCTCTCAAGAGAGTTTCATTCATGAATAATGTGATAACAGAGCTACCAGCTGGTGGGATATGCCTAGAGGCATCAACTTTATTTCTACAAGGTAATCAGACCCTTGTGATGATTCCTGAGGGATTCCTGGTTGGATTTCAACAACTGAGAGTTTTGAATCTGTGTGGAACTCAGATCAGATTGCCTGAGCTACGCGCTCTCCTCTTAAAGGATTGCACTTGTCTTGAAGAATTGCCTCCACTAGGGGGGCTTAGTCAACTGCAGTTGCTCGACTGTGATTCCACTGCTATCAAGGAATTGCCTCAAGGGATGGAGCAATTGAGCAACTTGAGGGAGCTGAACCTGTCACGCACTAAGCAGTTGAAAACATTTCGAGCTGGAGTAGTATCTAGGCTGCCTGCTTTAGAGGTTCTCAACATGACAGATACCGAATACAAATGGGGAGTGATGGGAAATGTAGAAGAGGGAGAAGCATCT---GATGAGCTAGGAAGTCTCAGGCAATTAACATACTTATACATTAACTTGAAAACGTGGATAAGCAGATTGAAA------------------------------------------------------------------TCAACTACTCATCATGTGATCATCTGTGATGTTGAT---CTCTCAGAACAATGT---ATTGGGTGG---ACGAATTCAAGCTCCTTACTTTTGGGTTTCTGCAGTGGACAGAAGCAGATGCTTGAAAACTTAGCCTTA---------------TTTGCTTGTTTGACAAAGCTTACTATTACCAATTCTGACTGCTGCTTAAGGCCAGAGAACGGT---GCCCAAAATAACCTACTCCCAAGTCTGGAGCTTCGTCATCTCACACATCTAGAGAACGTCTCGGACTTAGTTTCTCATCTGGGACTAAGACTATCAAAGCTAAGAGTAATGGAGGTGCTGTCTTGTCCCAGATTAAAGCTATCATTTGATGAT------TTAGAAAACCTGGAAGATATCAGATTAAGTTGTGTTGATCTGGGTGATCTCTTTGTA---------GGACCTGTTGTTCCAAACCTACAGAGAATATACTTGCGTAAACTTCCCACATTGAAGGCTTTAAGCAAAGAGCCGAGCATAGAGGAACTTACAGTGAATGACTGTGATCATCTCAAAAGGCTGCCCCTGAATCGCCAAAGTGTAAATATCATAAAGAAAATAAGAGGAGAACTGGAGTGGTGGAGGCGATTGGAGTGGGGTGATGAGGAAATGAGGTCAAGTCTGCAGCCT------------------TGTACTTTCGGAAAA---------------
>GSVIVT00033316001
GCTGTCATCCCTCATAGACCGGGAAGACTTTCATTTCTTCTGCAAATTCTAGCCTTCAAAGTGTTCAGCTTCCCTTGTTACCAAAGCACTTCTGTGCTGGGTTCACTACTTGCAGACGTAGGTAGACATCTTTATGGCTTCATTTCTTCTGGAATTAGGAATTCC---------AGGCTGTATTTTAATGATCTGGAAAAAGAGATGAAGCTCCTGACAGACTTGAGAAATAATATCATTGAAGCAACTGAGTGGCTTAAACAGGTTGAAGGGATTGAGCATGAGGTGAGTTTGATTCAGGAAGCTGTAGCAGCCAACCATGAAAAATGTTGTGGGGGTTTCTTGAATTGCTGTCTGCACCGTAGGCAACTGGCGAAAGGGTTCAAGGAGGTGAAAAGACTGGAGGAAGAGGGC---------CTGCTAGCTGCAAATCGAATACCAAAAAGTGCTGAGTACATCCCAACAGCACCAATTGAAGACCAAGCAACAGCAACACAAAATTTAGCCAAAATAATGAATCTGCTGAACGATGATGGGGTTAGGAGGATTGGTGTTTGGGGCATGGGGGGAGTAGGTAAAACTACTCTCATCAAGAACTTGAACAACAAGCTCAGGAATGCTTCGTCC---TTCAGGATTGTCATATGGGTTACAGTGTCGCAGGAGCTGGACTTGAAAAAGATACAAACACAAATTGCTGAGAGGTTGGATTTGGGGCTGATTATGAATGGAAGCAATAGGACTGTGGCTGGTAGGTTGTTCCAGAGACTGGAGCAGGAG---AAATTTCTCCTCATTCTGGATGATGTTTGGGAGGGAATTGATTTGGATGCTTTGGGAGTTCCTCAGCCTGAAGTTCACGCGGGTTGTAAGATCATATTGACATCTAGACGTTTTGATGTTTGTCGGGAAATGAAGACAGACATTGAAGTTAAAATGGATGTCCTCAACCATGAAGAAGCTTGGAAATTGTTTTGCCAAAATGCAGGGGAGGTAGCCACATTAAAGCACATCAAACCATTAGCAGCAGGAGTGGCTGGAGAATGTGCTGGGTTACCCTTGGCAATAATCATCATGGGAACATCTATGAGGGGGAAGACAAGGGTAGAGCTATGGAAGGATGCATTGAACGAGCTTCGAAGATCAGTACCATACAACATCGAAGGGATCGAGGATAAGGTTTACAAGCCCTTGAAGTGGAGTTATGACTCATTGCAAGGTGAGAGCATCAAGTCTTGTTTCCTCTATTGCTCTTTATTTCCTGAGGATTTCTCAATCCAAATAAGTGAGCTTGTACAATGTTGGCTTGCCGAAGGTTTC------ATAAATGAGCAACAAAACTGTGAGGATGTAAAAAACAGGGGGATTGCTTTAATTGAAAATCTGAAGGACTGTTGTTTGTTGGAACATGGT------GTGAAAATGCATGATGTAGTTCGTGACGTTGCTAAATGGATTGCATCCTTGGAGGATGGAAGTAAATCCCTTGTTGAATCAGGGGTTGGACTTGGTCAAGTTTCAGAGGTTGAGTTATCAAAGCCTCTCAAGAGAGTTTCTTTCATGTTTAACAAAATAACAAGGCTGCCTGAACATGCTATATGTTCAGAGGCATCCACTTTATTACTACAAGGTAATCTCCCCCTGCAGGAAGTTCCTGAAGGATTTCTCTTGGGATTTCAAGCACTGAGGGTCTTGAACATGAGTGGAACCCAGATCAGGCTGCCTCAACTTAGAGCTCTTCTTTTGAAGGGGTGCCTTCGTCTGGTAGAATTACCCCCACTGGGAAGCCTCTGTAGATTACAAGTACTTGACTGCAGTGCTACTCTGATCAATGAATTGCCAGAAGGGATGGAGCAATTGAAGAAGTTAAGGGAGCTAAACCTATCACGCACTATCCACCTGAAAACCATTCAAGCTGAAGTTATAGCTGGGTTGTCTAGTTTAGAGGTTCTAGACATGACAGATAGTGAATATAAATGGGGTGTGAAGGGAAAGGTGGAAGAGGGACAAGCATCA---GAGGAGCTTGAATGCCTTGAGAAATTGATTGATTTATCCATTAGGCTGGAAAACTGGATGAACAAATTGAAC------------------------------------------------------------------TCAACCACTCATCAAGTAATTCTCAGGGGCCTCGAT---CTCTCGGGAAAGCAG---ATTGGATGG---ACCAATGCAAGTTCTCTGCTCTTGGATCGTTGCAAGGGATTAGACCATCTGCTAGAGGCCATAACCATTATGAAGAGTGCTTGCTTCTCTTGTTTGAAGGCACTTACTATTATGAATTCTGGCAGCAGGTTACGGCCAACAGGAGGA---GCTCGTTGCGACCTATTACCAAATCTAGAGCTCTGTGGTCTCACAAGGCTGGTAACCATTTCTGAACTAACTAGTCAGCTTGGACTAAGATTCTCAAAGCTAAGAGTAATGGAAGTGACCTGGTGTCCCAAACTAAAACTTTCTTATGGT---------TTAAAAAATCTGGAAGAAATCAAGGTAAGATGCAACAATTTGGATGAGCTCTTTATT---------GAACCTGTTCTTCCCAAGCTACGAGTAATGGAACTGGACAATCTTCCCAAGTTGACATCCCTTTTCAGA---CCACAGCTGGAGAAACTTGTAGTGACTGAGTGCAATCTTCTGAAGAAGCTACCTATCACCCTCCAAAGCGCATGTTCCATGAAAGAAATAAAAGGAGAAGTTGAATGGTGGAATGAGTTGGAGTGGGCTGATGATGCTATCCGTTTGAGTCTGCAGCAT------------------------------------------------
>GSVIVT00010225001
------------------------------------------------------------------------------------------------------------------------------------------------------------------------------------------------------------------------------------------------------------------------------------------------------------------------------------------------------------------------------------------------------------------------------------------------------------------------------------------------------------------TCGCTCATTTTAGCGAAACTTATGAATCTGCTGAATGATGATGAAGTAGGGAGGATTGGAGTTTGGGGTATGGGGGGAGTGGGAAAAACAACCCTGGTAAAGAACTTGAACAACAAGCTTAGGAATGATTCTTCA---TTTGGCATTGTTATATGGATTACGGTGTCCAAGCAGTTGGACTTAGCGAGGATCCAAACACAAATAGCTCAGAGAGTGAATATGGGAGTGAATATGAATGAAAGCACTGAGAGTGTGGCTAGTAAATTGCATCAGAGGCTGGAGCAGCAAAACAAGTTTCTGCTTATTCTTGACGATGTTTGGGAGGAAATTGCTTTGGATGCTTTAGGTGTCCCAAGGCCTGAAGTTCATGGGGGATGTAAGATCATATTGACGACTAGATTTTTTGATGTTTGTCGGGATATGAAGACAGATGCAGTATTGAAAATGGATGTCCTAAATGATGTAGAGGCATGGGAATTGTTTTGTCAAAATGCAGGCACGGTAGCCACCTTAGAACATATTAAACCTTTAGCCAAGGAAGTTGCCAGAGAATGTGGTGGTTTGCCTTTGGCAATAATCGTCATGGGGACATCTATGAGGGAAAAGAAAATGGTTGAACTCTGGAAGGATGCCTTAAGCGAGCTGCAAAACTCGGTGCCCTATAATATCAAAGGAATCGAGGATAAGGTTTATAAGCCCTTGAAGTGGAGTTACGACTCATTA---GGTAATAATATCAAATCTTGCTTCCTGTATTGCTCTCTATATCCTGAGGATTTCTCTATTGAAATAAGAGAACTTGTACAATGCTGGCTGGCCGAAGGTCTC------ATAGATAAACAAAAGAACTACGATGATATACACAATAGGGGAGCTGCTGTAGTTGAATATTTGAAAGACTGTTGTTTGTTGGAAGATGGT------GTGAAAATGCATGATGTAATTCGGGATGTGGCAATATGGATTGCAACAGTGGAGGTTAAATATAAATCCCTTGTTCGATCAGGAATTAGTTTGAGCCAGATTTCAGAGGGTGAATTGTCAAGGTCTGTCAGGAGAGTATCTTTCATGTTTAATAGAATAAAAGAGCTACCTGATGGTGTTCCATGTTCAAAGGCATCAACATTGCTTCTACAAGACAATCTCTTTCTTCAGAGAGTTCCCCAAGGATTCCTGATAGCATTTCAAGCGCTCAAGGTCTTGAATATGGGTGGAACCCAGATCAGATTGCCTCAACTTGAGGCTCTTCTTTTACGGGACTGTTCTCATCTTCAAGAAATACCTCCACTAGATGGGCTTCAAAAACTACTAGTGCTTGATTGTTGTGCCACTCGCGTCAAGGAATTGCCAAAAGGGATGGAGCGATTGAGTAACTTAAAGGAATTAAACCTATCATGCACGCAGTACCTGGAAACTGTACAAGCTGGAGTAATGTCAGAGTTGTCCGGTTTAGAAGTTCTAGACATGACAGATAGTAGTTACAAATGGAGCTTGAAAAGAAGGGCTGAAAAGGGAAAAGCAGTG---GAGGAGCTAGGATGCCTAGAGAAGTTAATTTCTGTATCAATTGGTCTGAACACCTGGATACAAAAATTGAAA------------------------------------------------------------------CCAACTGATTGCCAGGTGATCTTCATTAGTCTTAATTATCTCTCAAAAGAATGGGATATTCTGTGG---ACCAATGCAACTTCTCTAGCTTTGATTTCTTGCAGTGGACTAGATAAAATGGTGGAAACCTTAGCAATG------------TGCTTTGGTTGCTTGAAATCACTTACTATCAGCCACGCTCAAATCACCTTTGGGCCGGAAGAAGCA---GCCCGAAATGACCTACTGCCAAATATGGAGCTTAAGTATGTCCTTGGACTAAAGAGCATCTCAGAGTTGGTTGCTCGTCTTGGACTCAAACTCTCAAAACTTAGAGTACTTAAGGTGTTTGATTGCTACAGTTTGGATTTCTCCTGCATT---CCAAACCTTGAAAACCTGGAAGAGATCGGATTA---TGCTTATACCTGGATGATCTATTTGTA---------AGTCCAGTTGCTCCAAACTTGCGGAGAATATACCTGGATGGTGTCGAAAATCTGAAGACTTTGGGCAGGAAACAGAATCTGGAGACTTTTCTAGCCTCGGAATGTAAAAGTTTGAAGAAGCTACCTCTCAATAGCCAAAGTGCAAATACCCTAAAAGAAATAAAAGGAGAATTGTGGTGGTGGAATCAATTGGAGTGGGATGATGATGATACCCGGTCCAGCCTCCAGCCT------------------------------------------------
>GSVIVT00027428001
------------------------------------------------------------------------------------------------------------------------------------------------------------------------------------------------------------------------------------------------------------------------------------------------------------------------------------------------------------------------------------------------AAGGAGGTACGAAGACTTCAAGCCGATGGAATCGCCAACATGGTCGCTGCCCATGGTCAATCAAGAGCAGTGGAGCACATACCAGCCCAATCAATTGAAGATCAACCAACAGCTTCCCAAAATTTGGCCAAAATTTTGCATCTTCTG---GAGGATGGTGTTGGGAGTATAGGCGTTTGGGGTATGGGGGGAGTGGGCAAAACCACTCTGGTAAAGAACTTGAACAACAAGCTCGGGAATTCTTCTTCA---TTTGGCATGGTCATATGGGTTACTGTGTCCAAGCAGCTGGACTTGATGAGGATCCAAACCCGAATTGCTGAGAGATTGAGCATGGGAGTGGACAAGAATGATAGCACGGAGAATGTGGCTATTAAATTGCATCGGAGGCTGAAGCAGCAAAACAAGTTTCTCCTCATTCTGGATGATGTTTGGGAGGGAATTGATTTGGATGCTTTGGGTGTCCCACGGCCTGAAGTTCATCCGGGTTGTAAGATCATACTGACAACTCGATTTAGAGACGTTTGTCGAGAGATGAAGACTGATGTAGAATTTAAAATGAATGTCCTAAATGACGCAGAAGCTTGGTATTTGTTCTGTAAAAGCGCAGGCAAGGTGGCCACCTTACGACATATCAAGCCATTAGCAAAGGCAGTAGCTAAAGAATGTGGTGGATTGCCCTTGGAAATAATTATCATGGGGACATCTATGAGGGGAAAAACAAAGGTTGAGCTCTGGAATAATTCCTTGAACCAACTTCAAAGTTCACTGCCATATAGCATCAAAGGAATCGAGGCTAAGGTTTATAGGCCCTTAAAGTGGAGCTACGACTCCTTGCAAGGTAAGGATATCAAGCATTGCTTCCTATATTGTGCTTTGTTTCCTGAGGATTTCTCAATTGAAATAAGTGAACTTGTACAATGCTGGTGGGCAGAAGGTCTC------ATAGATAATCAAAAGAACTATGATGATATACACAATACGGGAATTGCTTTGGTTGAATCTTTGAAGGACTGTTGTTTGCTGGAAGATGGT------GTGAAAATGCATGATGTAGTTCGTGATGTTGCCTTATGGATTGCATCCTTGGAGGATGAATGTAAATCCCTCGTTCGCTCGGGAGTGAGCTTGAGTCATATTTCACCAGTTGAATTATCGGGGCCCCTCAAGAGAGTTTCTTTCATGCTCAACAGTTTAAAAAGTCTACCCAATTGTGTGATGTGTTCAGAGGTATCAACTTTGCTTCTACAAGATAATCCCCTGCTTCGCAGAGTTCCAGAGGACTTTTTTGTGGGATTTCTGGCGCTCAAGGTCTTGAATATGAGCGGGACCCATATCAGGCTGCCTCAACTCCACAGTCTTCTTTTACGGGATTGCATTTATCTTGAAGAATTGCCCCCACTGGGAAGCCTTAATAGACTGCAAGTGCTCGACTGTAATGGCACTGGTATTAAGGAGTTGCCAAATGAGATGGAACAGTTGAGCAACTTAAGGGTATTAAACCTGTCACGAACTGACTACTTGAAAACTATTCAAGCAGGGGTAGTATCAGAGTTGTCCGGGCTAGAGATTCTAGACATGACCCATAGTAATTACAAATGGGGTGTGAAA------------GAGGGACAGGCATCA---GAGGAGCTAGGATGCCTTGAGCAGTTAATTTTTTGTTCAATTGGGTTGGATGTTTGGATAACAAAATTGAAA------------------------------------------------------------------TCAACCGATTCCGTAGTGATCTTCAGTGATCTTGAT---CTCTCTGGAGAAAGG---ATTGGAGGG---ACTCATGTGGATGCCCTGGATTTGGATTCTTGCTGGGGACTAAATGGGATGCTTGAAACCTTGGTCACA------------TGCTTTTCTTGTTTGAAGAAACTGACCATTTCCCATTCTTACAGCAGCTTTAAGCCCGCAGAAGGA---GCTCAGTATGACCTGCTACCTAATCTAGAGCTTCATTTTCTCAAACATTTACATAGCATTTCAGAATTAGTTGATCATCTTGGACTAAGATTCTCAAAACTAAGAGTCATGGAGGTAACCCGCTGCCCCTACTTAGACCTCGATTGTGGT---------TTAGAGAACCTGGAAGACCTAAAGGTATCGTGTCCCGAGGTAGTTGAGCTCTTCAAA---------GATCCAATTGTTCCTGGCCTACAGAGAATAAAGTTGACAGACCTTCCCAAATTAAATAGCTTAAGCAGACGGCCGCATCTAGCTTATGTTGAAGTGATAGGTTGTGACAGCCTCAAGAAATTACCTCTCAGTAAGAGAAGTGCAAATGCCCTGAAAGAAATAGTAGGCGAATTGGAGTGGTGGAACCGATTGGAGTGGGATCGGATTGATATCCAGTCCAAACTTCAGCCC------------------------------------------------
>GSVIVT00027425001
---------------------------------------------------------------------------------------ACTTCTGTTTTGGGTTCAGTGGTAGCTGAAATTTCTCGATTTTTTTGTGGCTTTATCTGGTCGGAAACTAAGAATTCCGTCAGATTCAAATCAAACTTCAATGACTTGGAAAAGAAGTTAGAGCTTTTAAAAGATGTTCGATACAAG------AAAGTAACTGGGTGGCTTACAGAGGTTGAAGGGATCCAGGATGAAGTGAATTCTGTTCTACAAAGTATAGCAGCCAACAACAAGAAGCGTTGTGGTGGTTTCTTTAGTTGCTGTCAATGGAGCAGGGAACTCGCTAAAACACTCGAGAAGGTACAGATGCTTCAGAAAGAGGGCATCATTTCTATGGCTGCTGCCAACCGAAAAGCCCATGCAGTGGAGCACATGCCTGGACCATCAGTCGAAAATCAGTCGACAGCATCACAAAATCTAGCCAGAATCATGGATCTGCTGAATGATGATGGAGTCAAGAGTATTGGTGTCTGGGGTATGGGGGGTGTGGGCAAAACTACCCTGGTAAAGAACTTGAACAACAAGCTCGAGAATGCTTCTTCT---TTTGGGGTTGTCATATGGGTCACTGTGTCCAAGGATTTGGACTTGAGAAGGATCCAAATGCAAATAGCTCACAGATTGAATGTGGAAGTGAAAATGGAAGAAAGCACAGAGAGTTTGGCTGTTAAATTGTTCAGGAGACTGAAGAGGACAGGCAAGTTTCTTCTCATTCTGGATGATGTTTGGAAGGGAATTGATTTGGACGCTTTGGGTGTCCCAAGGCCTGAAGTTCATACGGGTTGTAAGATCATAATAACAACTCGGTTTTTAGATGTTTGCAGGCAGATGAAGATAGATAAAAGAGTAAAAGTGCAGATCTTGAATTATGATGAGGCCTGGGAATTGTTTTGTCAAAATGCAGGTGAGGTAGCCACCTTAAAGCCTATAAAACCGTTAGCGGAGACCGTTACGAAAAAATGTGACGGATTGCCTTTGGCCATAATCATCATGGCCACATCTATGAGGGGGAAGAAGAAGGTTGAGCTTTGGAAGGATGCTTTGAATGAGCTACAAAATTCACAGCCAGAAAATATCCCGGGGATCGAGGATCAGGTTTATAGAGTCCTAAAGTGGAGTTACGATTCATTGCAGGGTAAGAACATGAAATCTTGCTTCCTATTTTGCTCCCTGTTTCCTGAGGATTTTTCGATTGATATAAGTGAACTGACGAAATACTGGCTAGCGGAAGGCTTA------ATAGATGAACACCAAACCTATGACAATATCCACAACAGAGGATTTGCGGTAGCTGAATATCTCAAGGACTGCTGTTTGTTGGAAGATGGT---ACCGTGAAGATGCATGATGTGGTTCGTGATGTTGCGATATGGATTGCGTCTTTGGAGCATGGATGCAAATCCCTAGTGCGCTCAGGAATCAGATTGCGTAAGGTATCAGAGTCTGAAATGTTGAAGCTTGTAAAGAGAATTTCTTACATGAATAATGAAATTGAAAGGCTGCCTGATTGTCCAATATGCTCAGAGGCAACTACTTTACTTCTACAAGGTAATTCCCCCCTTGAGAGAGTTCCTGAGGGCTTCCTACTAGGCTTTCCAGCACTAAGGGTACTCAATCTGGGTGAAACCAAGATCAGATTGCCTGAACTCCGCGCTCTTATACTAAGGCAGTGCAGTTCCCTTGAAGAATTACCTTCACTGGGAGGGCTTAGAAGACTACAAGTGCTTGATTGCAGTTGTACTGACCTCAAGGAATTACCAGAAGGGATGGAGCAGCTGAGCTGCTTAAGGGTTTTGAATCTATCATACACAAAGCAGTTGCAAACCTTTGCAGCCAGACTAGTGTCTGGGTTGTCTGGTCTGGAGGTTCTAGAAATGATAGGTAGCAACTACAAGTGGGGTGTGAGGCAAAAGATGAAAGAGGGAGAAGCAACA---AAGGACCTAGGGTGCCTGGAGCAACTAATTCGCTTAAGCATCGAATTGGAAAGCTGGTTCGGAAGATTGAAA------------------------------------------------------------------TCATTGACTCATTTGGTCATTATTGATAATCTTGAT---CTCTCAGGAGAATGG---ATTGGGTGG---TCTGATGCAATTTCTCTATGGTTTCATCAATGCAGCGGACTAAATAAGATGCTTGAAAACTTAGCGACA------------TGCTTTGCTAGTTTGAAGTCTCTTTCAATTATGTTTTCCCACTCCATGTTTATACTAACAGGAGGATCAGGCCAATATGATCTACTGCCAAATCTAGAACTCTCCAATCTCTTTAATCTTGAGAGCATTTCAGAATTAGGTGTTCATCTTGGACTCAGATTCTCAAGACTGAGGCAATTGGAAGTGTTGGGTTGTCCCAAAATAAAACTGTCTTATGAT---------TTGGAAAACCTAGAAGAAATCAAGGTAGAATGCGACAATTTGAGGGGTCTATTTATAACTACTCTGGGTTCTGTTGTTCCAAACTTGAGGAAAGTACAGTTGGGATGTCTTCCTCAATTGACGACTCTAAGCAGAGAACCACATCTAGAGCATCTGATAGTGAGAGAGTGCGGAAATTTGAATAAGCTCCCTCTGAATGTCCAAAGTGCAAACAGCATAAAAGAAATAAGAGGAGAACTGATATGGTGGGACACATTAGAGTGGGACAACCACGAAACCTGGTCTACTCTCCGGCCT---------------------------------CCAGGCCAACTG---
>GSVIVT00027426001
---------------------------------------------------------------------------------------------------------------------------------------------------------------------------------------------------------------------------------------------------------------------------------------------------------------------------------------------------------------------------------------------------------------------------------------------------------------------------------------------------------------------------------------------------------------------------------------ATGGGAGGGGTGGGCAAGACTACTTTGGTAAGGAACTTGAACAACAAGCTCAGGAATGATCCAAAC---TTTGGCTTGGTCATATGGAGTACAGTGTCCAAGGAGGTGGATTTGAAAAGGATCCAAACAGAAATTGCAAAGAGATTGGGGATGGAAGTGAAAAAAGATGAAAGCATCCAGACTCTGGCTATTCAATTGCTCCAGAAACTGAGAAAGCAAGACAGGTTTCTCCTCATTCTGGATGATGTTTGGAAGGGAATCGATTTGGATGCTTTAGGCGTCCCACAGCCTGAAGATACAAAGGGTGGTAAGATCATATTGACTTGTCGACCTTTGAATGTTTGTCGAGAGATGAAGACTGATCAAGATGTTAAAGTGGATGTCTTGACTGATGATGAAGCTTGGAAATTGTTTTGTCAAAATGCAGGCATGGTAGCTGAATTAGAACATATTAAACCACTAGCAGAGGCAATTGTTCAAGAATGTGCTGGATTGCCATTGGCGATAAACATCATGGCGACATCCATGAGGGGAAAACAAATGGTTGAGCTCTGGAAGGATGCCTTGAATGAGCTGCAAAAGTCTGTGCCGAGTAATATTGAAGGGGTTGAGGATAAGGTTTATCGGACCTTGAAATGGAGTTATGACTCACTACAAGGTATGAACATCAAATATTGTTTCCTGTATTGTTCTTTATTTCCTGAGGATTTCTCAATTGAAATAAGTCATCTTGTGCAATATTGGATGGCGGAAGGCTTG------ATAGATGAAGATCAAAGCTATGAAGTTATGTACAATAGAGGATTTGCTTTGGTTGAGAATTTGAAGGACTGCTGTTTGTTGGAACATGGT---ACTGTGAAAATGCATGATGTTGTTCGGGATGTTGCTATATGGATTGCATCCCTGGAGGATGAATGTAAATCCCTTGTTCAATCAGGAATTGGGTTGAGCAAAATCTCAGAGTACAAATTTACGAGGTCTCTCAAGAGAATTTCTTTCATGAATAACCAAATATCATGGCTGCCTGACTGTGGGATATGCCCAGAGGCATCAGCTTTACTTCTGCAAGGTAATACTCCCCTTGAAAAAGTTCCAGAAGGATTCCTACGAGGCTTTCCAGCACTCAAAGTCTTGAATCTATCTGGAACCCGCATCAGGTTGCCAGAACTTCGTGCTCTCCTTTTAAGGAATTGCAGTTTTCTTGAAGAATTACCCCCTGTAGGAGGGCTTAGTAGACTTCAAGTGCTTGACTGTGCCTCTACTAACATCAAGGAATTACCTGAAGGGATGGAGCAATTGAGCTACTTAAGGGAGTTGCATCTATCAAGAACCAAGCAGTTGACAACCATTCAAGCTGGAGTCCTCTCTGGGTTGTCTAGTTTAGAGGTTCTAGACATGAGAGGAGGTAACTACAAGTGGGGTATGAAAGGAAAGGCAAAACATGGACAAGCAGAA---GAGGAGCTAGCAAATCTCGGGCAGTTAACTGGTTTGTACATTAATGTGCAGGACTGGATAAAAAGACTGAAA------------------------------------------------------------------TTAAGTATCTGTATGATGTCTTTTGGTCATCTCGAT---CTATCGAGGGAATTT---CTTGGGTGG---ACTAATGCAAGTTCTCTGTTCTTGGATTCCTGCAGGGGCCTAAATCTGATGCTTGAAACCTTAGCCATC------------TGCTTTGCTAGTTTAAAGAAACTTACTATTATGCATTCTGCTACCAGCTTTCGGCCAGCAGGAGGA---TCCCAATATGACCTACTTCCAAATCTAGAACTTCATGATCTCACTTTTCTGGAGAGTATTTCAGAATTAGTTGGTCATCTTGGACTTAGATTCTCAAGGCTGAGAGTGATGGAGGTGACCTTGTGTCCCAGCTTAAAGTTAGCTTATGGT---------TTAGACAACCTGGATGAAGTCAGCTTAAGCTGTGAGGACCTGAGTGATCTCTTCCTA---------GATCCTGTTGTTCCAAACTTACGGGTGATAGACTTGCATGGCCTTCCCAATCTGAGGACCTTTTGCAGAGAACCCCATCTGGAGCATCTTCAAGTGTCTCGGTGTGGTCTTCTCAAGAAGCTACCTCTCAATAGGCAAAGTGCAACCACAATAAAGGAAATAAGAGGAGAACAAGAGTGGTGGAACCAATTGGAGTGGGATGATGACAGCACCCGGTTGAGCCTCCAGCACCAACCTCCACTTGATCTG------------------------------
>GSVIVT00027424001
---------------------------------------------------------------------------------------ATTGCATGCCTGAGTTCAGCAGTATCATCGTTTTCTGAACATCTTTGTGGCTTCATCTGCTCCAAAGTTGGGAATCCCTTCACCTTCAAGTCTAATTATAGTCATCTGCAACAGGAGCTGCAACGTCTAAACGATCTGAAATCCAGA------GGAGTAAATGACTGGTCGAGAAATGTTGAAGAAACTGGCTGTAAAGTGAGATCGATGCAAGCAAAGATAGATGCCAACAAAGAGAGGTGTTGTGGTGGCTTCAAAAATCTCTTTTTGCAAAGCAGGGGAGTGGCAGAGGCACTGAAGGAGGTACGAGGGCTTGAGGTACGAGGACTTGAGGATTTGCTGGCTGCCAGTCGTCAAGCAAGAGCAGTGGAGCTTATGCCTGTGGAATCAATTGTTCATCAACCCGCAGCATCCCAAAATTTAGCCACAATTATGAATCTGCTGAATGATGATGCAGTTAGAACAATTGGAGTTTGGGGTCAGGGAGGAATAGGCAAAACTACTCTGGTTAAGAATTTGAATAACATGCTTAAGGATGCTTCTTCACCTTTTAGCATTGTCATATGGATCACCCTGTCCAGGGAGTGGGACCTCAATAGCATCCGGGTACAAATCTCTCAGAGATTGGAAATGAAAGAGAAAACCAACGAAAGTCCGGACAGTCTGGCTGCTAGAATCTGTGAAAGACTGAAGAAGGAAGTAAAGTTTCTCCTCCTTCTGGATGATGTTTGGAAGGAAATTGATTTGGATGCTTTGGGTATTCCCCGACCTGAAGACCACGCGGCTTGTAAAATCATATTGACAACCAGATTTTTAGATGTTTGCCGGGGGATGAAGACAGACAAAGAGGTTGTCATTCATGTCCTGAACGATGATGAAGCGTGGAAACTGTTCTGTAAAAGTGCAGGGGAGGAAGCCAATTTAGAAGATGTTGAACCAGTTGCGAGGGCAATAACTAAAGAATGTGGAGGACTGCCCTTAGCAATAAATGTGATGGGAACATCCATGAGAAAGAAGACTAATAAACACCTCTGGATGAATGCATTGAAGGAGCTGCAAAAGTCGGTGCCGTATAACATCCCCGGGGTTGAGGATAAGGTTTACAAGTCTTTGAAGTGGAGTTATGATTCCTTGCAAGGTAATAATATCCGATCCTGCTTTTTGTACTGCTCTTTATATCCTGAGGATTTCTCAATTGATATAAGCCAACTCGTACAATGCTGGCTGGCGGAAGGCCTTTTAGATGTAGATGAACAACAAAGCTACGAGGATATCTACAATAATGGAGTTGCTTTAGTAGAAAATCTCAAGGATTGTTGTTTGCTGGAAAATGGTGACACTGTGAAGATGCATGATGTAGTTCGTGATGTCGCGATTTGGATTGCATCCTCAGAGGATGAATGTAAATCTCTTGTTCAATCCGGAATTGGATTGAGGAAATTCCCAGAGTCCAGATTGACACCATCTTTGAAGAGAATTTCTTTCATGAGAAATAAAATAACATGGCTGCCAGATAGT------AGCTCGGAGGCCTCCACTTTGCTTTTACAAAATAATTACGAACTTAAGATGGTTCCTGAGGCATTCCTGCTCGGATTTCAAGCACTCAGGGTCTTGAATCTAAGTAATACCAACATC------------------------------------------------------------------------------------------------------------------------------------------------------------------------------------------------------------------------------------------------------------------------------------------------------------------------------------------------------------------------------------------------------------------------------------------------------------------------------------------------------------------------------------------------------------------------------------------------------------------------------------------------------------------------------------------------------------------------------------------------------------------------------------------------------------------------------------------------------------------------------------------------------------------------------------------------------------------------------------------------------------------------------------------------------------------------------------------------------------------------------------------------------------------------------------------------------------
