# Supplementary material for: Impact of recurrent gene duplication on adaptation of plant genomes
Source: BMC Plant Biol. 2014 May 31;14:151. doi: 10.1186/1471-2229-14-151 (PMC4049390; doi:10.1186/1471-2229-14-151)
Supplement: Additional file 4 — Contains the cleaned alignments of the clusters with codons under selection. [file 1471-2229-14-151-S4.zip › 4437544801233534_add4/Additional_file_4/Vitvicluster24_large_aligned.fasta]

>GSVIVT00018560001
------------------------------------------------------------------------------------------------------------------------------------------------------------------------------------------------------------------------------------------------------------------------------------------------------------------------------------------------------CAGGCGACC------------------------CAAGGACGTGTT---------------------GATGACTTTATTCGAATT------------------------TTACACTCGATATCCTCCGAAAAGGAACTTCAACGC---------------------------------------------------------------------CACCATACGCTTGCGGAGTACATCATGGGAGAGTGTCCAGACCTTATCAAAAAGACA---------------------------------------------------------------------------------------------AGAAAGAGG---------------------------------------------------------------------------------------------------------------------ATGGATTCATGCCCTTCTGGAATTGGCGCA---------------GCCGAGTCTTCATTGCTGAGAATTGTCAAAGAAAAAAATAGCGACACT---------------------------------------------------------------------------------------------------------------------------------------------------------------------------------------------------------------------------------------------------------------------------------------------------------------------------------------------------------------GCACTTCAT---------TCTTTCGTTAAGTTTGCCATGGATTCATGTCCTTCTGGAAGTGGCGCATCCCGAGATGTAGAGAACGCTGAGCATCCATTGCTGAGAATTGTGGTGGAGATCCTTATTAAGGCAGATCCCCAAGTGGCTTATGATCCGAATAAGGAGGGAAAGTCGCCATTGTATCTAGCTGCAGAAGCACGCTACTTCCATGTCGTCGAGGCTATAGGAAAATCTAAAGTTGAGGAGCACATGAAC------------CGCGAAGCCAAGCCGGTCCATGGTGCCATTCTGGGAAAGAAT------------------------------------------------------------------------CTTGGTGGAAACCCTAAGGTCGTAAACTATTTAACATGGGATAAAAGAGTTGATGTGAATCTTGTGAATAATATGAAGGCCACTGCTTTCGACATTGCTGTATCA------GTGGAGCATCCAACTTCATTTCACCAGAGACTAATTTGGACAGCACTCAAGTCTACTGGTGCA------------------------------------------------------------------------------------------------------GACAGGGTAAACACTCTCTTGTTGGTTTCGACCCTTGTTGCCACCGTGACATTTGCTGCTGGTTTTACCATGCCAGGAGGCTACAACAGCTCTGATCCAAGTGCCGGCATGGCTATCTTTCTGATGAGAAATATGTTCCATATGTTCGTCATCTGCAATACCATTTCTATGTATACCTCCATCCTCGCGGCAATCATCCTCATCTGGGCACAGTTAGGTGACCTCAATTTGATGGATACTGCCTTCAGATGGGCATTGCCATTGTTGGGGCTGGCCCTTTATGCAATGTCCTTAGGCTTCATGGCAGGTGTTTCCTTGGTGGTCAGTAATCTTCATTGGCTTGCAATTGTCGTCTTCATTATTGGAATCATCTGCCTTTTC---------GAGCTAAGTTGCATCCTCATCCTTCTAACATGCAAACGACATTTAAAACTTTTTATTTGTTACTCAAAAGTCACTTTT------------------
>GSVIVT00018555001
ATGGCTCGCAAGCCAATCTCAAATGCGAGAATGAAGGCTGCAAAAGATCGGACTATTGGTCAAACAAGTGCTCCTTCCACAAATGGACTCGAAGCCCCTGATCAGGAGGAGCTGGAATCCTTTTTGCGCACCGCATTCTATATATGTAGTCAAATTGAAGAATTCGGGAAGATGCGTCATCAGGGAAGTGGAAGTGCTCCTCACACACAAGGAGTCGACGCTCCCGCTGATGAAGATGAAGATGTGGAGCAGGAGAGATTAATGGACAGCCGCATGTAC---------------------------------------------------------------CAGGCGACT------------------------CGAGGACGTGTT---------------------GATGAATTTATTCGAATT------------------------TTACCCTCAATATCCTCTGAAAAGAAACTTCAACTC---------------------------------------------------------------------CACCATGAGCTTGCCGAGTACATCGTGGGACTGTGTCCAGACCTTATCAAAATGACA---------------------------------------------------------------------------------------------AGAAAAAAG---------------------------------------------------------------------------------------------------------------------ATGGATTCATGTCTTTCTGGAAGTGGCGCA---------------GCTGAGCACTCATTGCTGAGAATTGTTAAAGAAGGAAAT------ACA---------------------------------------------------------------------------------------------------------------------------------------------------------------------------------------------------------------------------------------------------------------------------------------------------------------------------------------------------------------GTGTTGCATGAGGCACTG------------------------------------------------------------------------------------------GTGGTGGAGATCCTTATTAAGGCAGATCCACAAGTGGCTTATGATCCGAATAAGGAGGGAAAGTCGCCATTGTATCTAGCTGCAGAAGCACACTACTTCCATGTCGTCGAGGCTATTGGAAAATCTAAAGTTGAGGAGCACATGAACATTAACAGAGACCGCGAAGCCAAGCCGGTCCATGGTGCCATTCTGGGAAAGAGT------------------------------------------------------------------------GTTGGTGGAAACCCTAAGGTCGTAAACTATTTAACATGGGATAAAAGAGTTGATGTGAATCTTGTGAATAATGAAGGCCAGACTGCTTTCGACATTGCTGTATCA------GTGGAGCATCCAACTTCATTTCACCAGAGACTAGTTTGGACAGCACTCAAGTCTTATGGTGCA---------------------------------------------------GTCCCACCA------------TCTAAATCACCTAATACGGACGAGTACAAGGACAGGGTAAACACTCTTTTGTTGGTTTCGACCCTTGTTGCCACCGTGACATTTGCTGCTGGTTTTACCATTCCGGGAGGCTACAACAGCTCTGATCCAGGTGCCGGCTTGGCTATCTTTCTGATGAGAAATATGTTCCATATGTTCGTCATCTGCAATACCATTGCTATGTATACCGCCATCCTCGCGGCAATCATCCTCATCTGGGCACAGTTAGGTGATCTCAATTTGATGGATACTGCCTTCACATGGGCATTGCCATTCTTGGGGCTGGCCCTTTATGCAATGTCCTTGGGCTTCATGGCAGGTGTTTCCTTGGTGATCAGTAATCTTCATTGGCTTGCAATTGTTGTCTTCATTATTGGAACCATCTGCCTTGTC------------------------------------------------CATATCCTTAGGTACATCTCCTATTAT------CCGTTC---ATCAAACAGGAAGAT
>GSVIVT00018561001
------------------------------------------------------------------------------------------------------------------------------------------------------------------------------------------------------------------------------------------------------------------------------------------------------------------------------------------------------GCCAACACTCATAGGGAAAGAAACTATTTAGCTAAAGCTAGGGTAAATGGTGACTTGTTATTAGAGGATGCAGCTATAAAGGTAGGGGCCACAAACACCTTCGATAGTCTTCTTTCCAAGTCATGGGAGTGGAGACTAAATATT---------------------------------------------------------------------CACCGTGATCTAGCCCGGTTCATCGTGAAGGAGTGTCGGCACCTTATCGCAGAGAAG---------------------------------------------------------------------------------------------AGAAAAAAT---------------------------------------------------------------------------------------------------------------------CTGGATTCATGCCATTCTGGAGGCGGCGAA---------------GCTGAGCCTTTGTTGCTGAGAATTGTTGAAGAGAAAAAT------ACA---------------------------------------------------------------------------------------------------------------------------------------------------------------------------------------------------------------------------------------------------------------------------------------------------------------------------------------------------------------GCGTTGCATGAGGCGCTG------------------------------------------------------------------------------------------ATAGCCATTGTCTTTATTAAGGCTGATCCCCAAGTGGCTTATTATCCGAATAAAGAAGGGAAGTCTCCCTTGTATCTGGCTGCAGAAGCAGGGTGTATGGATGTGGTTAAGGTTATAGAAAAATATGCAGTTGAGGAAGACATGAAATATTACAGAGATCTCAAAGGCAAGCCGGTGCATGGTGCCGTTGCCGGAAGGAGCAGCTGCCGATCTCTTTATTTATTCTTATTCACATTTAAAAGCATTGTTGGTAAGGTGTTTGGC------CCCACTGAAGGGAACCCTAAGGTGGTAAACACTTTAACATGGGATAAGAGAGTTCACCTTAATCTTCCTGACAGCATAGGCATGACAGCTTTAGACCTTGCTACAAAGCATCTTGTGGAATCCACTCCTTCATTTTATAAGACGCTAACTTGGTTTGCATTGAAATCTGCGGGTGCAGAAAAGGGTGAGAGTTCAATAGAGGATGAACACAACCGAAAGACCAAGCCC---------------------------------------------------GACTGGGTGAACACTCTTTTACTGGTGGCGACGCTTGTTGCCACCGTGACATTTGCTGCCGGTTTCACAATGCCTGGCGGCTACAACAACTCTGATCCCAGCCAAGGTATGGCAGTCATGCTGATGGTAAAACAGTTCCCGGCCTTCGTTATAAGCAATAATATAGCCATGTACAGCTCCCTCATCGTGGTCCTCATCCTCATCTGGACACAAGTCGGAGATTTCGGTCTGGTTCTCACAGCCCTGAAATTGGCCACCCCACTGTTGGGACTTGCGCTTGCTGCAATGTCGTTGGCCTTCATAACAGGTGTTTACCTGGTGGTGAGTGATCTTCATTGGCTAGCCAATCTTGTTTGCATTATGGGGGGTATCTGCCTTGTCCCCATCATA---------------------------------------CGTATCATCCGTTACATCTGTTACTAC------CCTTTTCCAGTGCTTCACTCTCGT
>GSVIVT00018559001
---------------------------------------------------------------------------------------------------------------------------------------------------------------------------------------------------------------------------------------------------------------------------------------GAAGGACTCCACTTCATTGTGCAGCATCCATTGGATATCTCGAAGGAGTTCAAATGC------------------------------------------------------------------------------------------------------------------------------------------------------------------------------------------------------------------------------------------------------------------------------------------------------------------------------------------------------------------------------------------------------------------------------------------------------------------------------------------------------------------------------------------------------------------------------------------------------------------------------------------------------------------------------------------------------------------------------------------------------------------------------------------------------------------------------------------------------------------------------------------------------------------------------------------------------------------------------------------------------------------------------------------------------------------------------------------------------------------------------------------------------------------------------------------------------------------------------------------------------------------------------------------------------------------------------------------------------------------------CTTGGTGGAAACCCTAAGGTCGTAAGCTCTTTAACATGGGATAAAAGAGTTGATGTAAATCTTGTGAATGATAGAGGCCAGACTGCTTTGGACGTTGTATTATCA------GTGAAGCATCCAACTACATTTGACCAGGCACTAATTTGGACAGCACTCAAATCTGCTGGTGCA---------------------------------------------------TTCCCACCCCGTAAACAGTACTCTGAATCACCTAATACGGACAAGTACAAGGACAGGGTAAACACTCTTTTGTTGGTTTCGACCCTTGTTGCCACAGTGACATTTGCTGCTGGTTTTACCATGCCAGGTGGCTACAACAGCTCTGACCCAAATGTCGGCATGGCTGCCTTGCTGATGAGAAATATGTTCCATATGTTCGTCATCTGCAATACCACTGCTATGTATACCTCCATCCTCGCGGCAATCATCCTCATCTGGGCACAGTTAGGTGATCTCAATGTGATGGATACTGCCCTGAGATTTGCATTGCCATTCTTGGGGTTGGCCCTTACTGCGATGTCCTTAGGCTTCATGGCAGGTGTTTACCTGGTGGTCAGTAATCTTCATTGGCTTGCAATTGTTGTCGTCATTATTGGAATCATCTGCCTTGTC------------------------------------------------CGTATCCTTAGGCACATCTCCTATTAT------CCGTTT---ATGAAACGGGAAGAT
>GSVIVT00025824001
------------------------------------------------------------------------------------------------------------------------------------------------------------------------------------------------------------------------------------------------------------------------------------------------------------------------------------------------------------------------------------------------------------------------------------------------------------------------------------------------------------------------------------------------------------------------------------------------------------------------------------------------------------------------------------------------------------------------------------------------------------------------------------------------------------------------------------------------------------------------------------------------------------------------------------------------------------------------------------------------------------------------------------------------------------------------------------------------------------------------------------------------------------------------------------------------------------------------------------------------------------------------------------------------------------------------------------------------------------------------------------------------------------------------------------------------------------------------------------------------------------------------------------------------------------------------------------------------------------------------------------------------------------------------------------------------------------------------CTTGGTGGAAACCCTAAGGTCGTAAGCTCTTTAACATGGGATAAAAGAGTTGATGTGAATCTTGTGAATGATAGAGGCCAGACTGCTTTGGACGCTGTATTATCA------GTGAAGCATCCAACTACATTTGACCAGGCACTAATTTGGACAGCACTCAAATCTGCTGGTGCA---------------------------------------------------TTCCCACCCTGTAAACAGTACTCTGAATCACCTAAAATGGACAAGTACAAGGACAGGGTAAACACTCTTTTGTTGGTTTCGACCCTTGTTGCCACAGTGACATTTGCTGCTGGTTTTACCATGCCAGGTGGCTACAACAGCTCCGACCCAAATGTCGGCATGGCTGCCTTGCTGATGAGAAATATGTTCCATATGTTCGTCATCTGCAATACCACTGCTATGTATACCTCCATCCTCGCGGCAATCATCCTCATCTGGGCACAGTTAGGTGATCTCAATTTGATGGATACTGCCCTCAGATTTGCATTGCCATTCTTGGGGTTGGCCCTTACTGCGATGTCCTTAGGCTTCATGGCAGGTGTTTACCTGGTGGTCAGTAATCTTCATTGGCTTGCAATTGTTGTCGTCATTATTGGAATCATCTGCCTTGTC------------------------------------------------CGTATCCTTAGGCACATCTCCTATTAT------CCGTTT---ATGAAACGGGAAGAT
>GSVIVT00025818001
------------------------------------------------------------------------------------------------------------------------------------------------------------------------------------------------------------------------------------------------------------------------------------------------------------------------------------------------CACGCGCAAGCGACC------------------------AAAGGAAATCTT---------------------GATGACTTTAAAAAAATT------------------------TTAGGCTCGATATCCTCCGAACAGGACCTTCAACAC---------------------------------------------------------------------CACCATGATCTTGCCAAGTACATCGTGAAAGAGTGTCCAGATCTTATCAAAAATAAA---------------------------------------------------------------------------------------------AGAAAAAGG---------------------------------------------------------------------------------------------------------------------ATGGATTCATGCCCTTCTGGAAGTGGCGCA---------------GCTGAGCCTTCATTGCTGGGAATTGTCAAAGAAGGAAAT------ACA---------------------------------------------------------------------------------------------------------------------------------------------------------------------------------------------------------------------------------------------------------------------------------------------------------------------------------------------------------------GTGTTGCATGAGGCACTG------------------------------------------------------------------------------------------GTGGTGGAGATCCTTATTAAGACAGATCCCCAAGTGGCTTATTATCCGAATAAGGAGGGAAAGTCACCATTGTATCTAGCTGCAGAATCACACTACTTCCATGTCGTAGAGGCTATAGGAAACTCTGAAGTTGAGGAGCGCATGAAG---AACAGAGACCGCAAAGCCAAGCCGGTCCATGGTGCCATTATGGGAAAGAAT------------------------------------------------------------------------CTTGGTGGAAACCCCAAGGTCGTAAGCTCTTTAACATGGGATAAAAGAGTTGATGTGAATCTTGTGAATGATAGAGGCCAGACTGCTTTGAACATTGTATTACCA------GTGAAGCATCCACCTACATTTCACCAGGCACTAATTTGGACAGCACTCAAATCTGCTGGTGCA---------------------------------------------------TTCCCACCCTGTAAACAGTACTCTGAATCACCTAAAATGGACAAGTACAAGGACAGGGTAAACACTCTTTTGTTGGTTTCGACCCTTGTTGCCACAGTGACATTTGCTGCTGGTTTTACCATGCCAGGTGGCTACAACAGCTCCGACCCAAATGTCGGCATGGCTGCCTTGCTGATGAGAAATATGTTCCAAATGTTCGTCATCTGCAATACCACTGCTATGTATACCTCCATCCTCGCGGCAATCATCCTCATCTGGGCACAGTTAGGTGATCTCAATTTGATGGATACTGCCCTCAGATTTGCATTGCCATTCTTGGGGTTGGCCCTTACTGCGATGTCCTTAGGCTTCATGGCAGGTGTTTACCTGGTGGTCAGTAATCTTCATTGGCTTGCAATTGTTGTCGTCATTATTGGAATCATCTTCCTTGTC------------------------------------------------CGTATCCTTAGGCACATCTCCTATTAT------CCGTTT---ATGAAACGGGAAGAT
>GSVIVT00025821001
------------------------------------------------------------------------------------------------------------------------------------------------------------------------------------------------------------------------------------------------------------------------------------------------------------------------------------------------------------------------------------------------------------------------------------------------------------------------------------------------------------------------------------------------------------------------------------------------------------------------------------------------------------------------------------------------------------------------------------------------------------------------------------------------------------------------------------------------------------------------------------------------------------------------------------------------------------------------------------------------------------------------------------------------------------------------------------------------------------------------------------------------------------------------------------------------------------------------------------------------------------------------------------------------------------------------------------------------------------------------------------------------------------------------------------------------------------------------------------------------------------------------------------------------------------------------------------------------------------------------------------------------------------------------------------------------------------------------CTTGTTGGAAACCCCAAGGTCGTAAGCTCTTTAACATGGGATAAAAGAGTTGATGTGAATCTTGTGAATGATTTAGGCCAGACTGCTTTGGACATTGTATTATCA------GTGGAGCCTCCAACTACATTTGACCAGGCACTAATTTGGACAACACTCAAATCTGCTGGTGCA---------------------------------------------------TTCCCACCCTGTAAACAGTATTCTGAATCACCTAATACGGACAAGTACAAGGACAGGGTAAACACTCTTTTGTTGGTTTCGACCCTTGTTGCCACAGTGACATTTGCTGCTGGTTTTACCATGCCAGGTGGCTACAACAGCTCCGACCCAAATGTCGGCATGGCTGCCTTGCTGATGAGAAATATGTTCCATATGTTCGTCATCTGCAATACCACTGCTATGTATACCTCCATCCTCGCGGCAATCATCCTCATCTGGGCACAGTTAGGTGATCTCAATTTGATGGATACTGCCCTCAGATTTGCATTGCCATTCTTGGGGTTGGCCCTTACTGCGATGTCCTTAGGCTTCATGGCAGGTGTTTACCTGGTGGTCAGTAATCTTCATTGGCTTGCAATTGTTGTCGTCATTATTGGAATCATCTGCCTTGTC------------------------------------------------AGTATCCTTAGGCACATCTCCTATTAT------CCGTTT---ATGAAACGGGAAGAT
>GSVIVT00025819001
------------------------------------------------------------------------------------------------------------------------------------------------------------------------------------------------------------------------------------------------------------------------------------------------------------------------------------------------------------------------------------------------------------------------------------------------------------------------------------------------------------------------------------------------------------------------------------------------------------------------------------CTAGTGAATTTGTTGATTAATTCAACAGAGGGGGTTTTG------------------------------------------------------AGAAAAAGG---------------------------------------------------------------------------------------------------------------------ATGGATTCATGCCCTTCTGGAAGTGGCGCAGAGAACCTTATAAAT---------------------------AAAGAAGGAAAC------ACGCCACTGCATTTGGCTACCACGTATGCACATCCTAAGGTCGTAAACTATTTAACATGGGATAAAAGAGTTGATGTGAATCTTGTGAATAATGAAGGCCAGACTGCTTTCGACATTGCTGTATCAGTGGAGCATCCAACGTCATTGCACCAGAGACTAATTTGGACAGCACTCAAGTCTACTGGTACACGACCAGCCGGAAATTCAAAGGTCCCACCAAAACTGCCTAAATCACCTAATACGGACCAGTACAAGGACAGAGTAAACACTCTCTTGTTGGTTTCGACCCTTGTTGCCACCGTGACATTTGCTGCTGGTTTTACCATGCCAGGAGGCTACAACAGCTCTAATCCAATGTTGCATGAGGCACTG------------------------------------------------------------------------------------------GTGGTGGAGATCCTTATTAAGGCAGATCCCCAAGTGGCTTATTATCCGAATAAGGAGGGAAAGTCACCATTGTATCTAGCTGCAGAATCACACTACTTCCACGTCGTAGAGGCTATAGGAAACTCTGAAGTTGAGGAGCGCATGAAG---AACAGAGACCGCAAA---------GTCCATGGTGCCATTATGGGAAAGAAT------------------------------------------------------------------------CTTGCTGGATACCCCAAGGTCGTAAGCTCTTTAACATGGGATAAAAGAGTTGATGTGAATCTTGTGAATGATTTAGGCCAGACTGCTTTGGACATTGTATTATCA------GTGGAGCCTCCAACTACATTTGACCAGGCACTAATTTGGACAGCACTCAAATCTGCTGGTGCA---------------------------------------------------TTCCCACCCTGTAAACAGTACTCTGAATCACCTAAAATGGACAAGTACAAGGACAGGGTAAACACTCTTTTGTTGGTTTCGACCCTTGTTGCCACAGTGACATTTGCTGCTGGTTTTACCATGCCAGGTGGCTACAACAGCTCCGACCCAAATGTCGGCATGGCTGCCTTGCTGATGAGAAATATGTTCCAAATGTTCGTCATCTGCAATACCACTGCTATGTATACCTCCATCCTCGCGGCAATCATCCTCATCTGGGCACAGTTAGGTGATCTCAATTTGATGGATACTGCCCTCAGATTTGCATTGCCATTCTTGGGGTTGGCCCTTACTGCGATGTCCTTAGGCTTCATGGCAGGTGTTTACCTGGTGGTCAGTAATCTTCATTGGCTTGCAATTGTTGTCGTCATTATTGGAATCATCTGCCTTGTC------------------------------------------------CGTATCCTTAGGCACATCTCCTATTAT------CCGTTT---ATGAAACGGGAAGAT
>GSVIVT00025820001
------------------------------------------------------------------------------------------------------------------------------------------------------------------------------------------------------------------------------------------------------------------------------------------------------------------------------------------------------------------------------------------------------------------------------------------------------------------------------------------------------AGACAAGACGATTTAATGATGAATTTTAGAAAGCAGGGGAGGGGAGAAAGATGGAAGACAGGGAAACAA------------------------------------------------------------------------------------------------TTGGAGGACTATGTGACAGCTAATCAATCATCCTTCAATTTAAGATGTGAAGAA---------GAAGGAATCAATTACTTTTTAGACAAATACTCTGCTCACTTGCAAAGGCCAGAATACCCTTCATGTCGCATGGTACTTGACTTTCAATTATTTTATGCTGATGGTGAGATGTTGGAA------------------------------------------------------------------------------------------------------------------------------------------------------------------------------------------------------------------------------------------------------------------------------------------------------------------------------------------------------------------------------------------------------------------------------------------------------------------------------------------------------------------------------------------------------------------------------------------------------------------------------------------------------------------------------------------------------------------------------------------------------------------------------------------------------------------------------------------------GCTAAA---------------------------------------------------------------------------------------------------------------------------------------------------------------------------------------------------------------------------------------------------------------------------------------------------------------------------------------------------------------------------------------------------------------------------------------------------------------------------------------------------------------------------------------------------------------------------------------------------------------------------------------------------------------------------------------------------------------------------------------------------------------------------------CAGCGTAACAGC
