# Supplementary material for: Impact of recurrent gene duplication on adaptation of plant genomes
Source: BMC Plant Biol. 2014 May 31;14:151. doi: 10.1186/1471-2229-14-151 (PMC4049390; doi:10.1186/1471-2229-14-151)
Supplement: Additional file 4 — Contains the cleaned alignments of the clusters with codons under selection. [file 1471-2229-14-151-S4.zip › 4437544801233534_add4/Additional_file_4/Vitvicluster28_aligned.fasta]

>GSVIVT00013833001
------------------------------------------------------------------------------------------------------------------------------------------------------------------------------------ATGGAATTTGGGGCTCGGGAAGTGGTGGCTGAGGCTCCTGAGATTTTTCTTGCGGCGCCGGAGATAGCACCGGCGACG---------ACGGCACTGGAG------------------------------------------------------------------GCTCAGTCAAATCGATGGGTTCTGAGCTCTCAACCCTGGTTCTCTTTTGCAGTTTTGGCGGCGCAGGCTTCACCGAAG---------------------------------------------------------------------------------------------------------------------------------------------------------------------------------------------------------------------------------------------------------------------------------------------------------------------------------------------------------------------------------GAGGGTCAGGAA
>GSVIVT00025752001
ATGCTGTTAAATCGAAGCAAAGCTCAGAATGGAATGCCCGAGTTCGACAATCCAAGT------------------------------------------------------------TTCCTTCGATTGGGGGCTGGGGCAGCATTGGCCTTCGGATCACTTCTTCCAGAGGTGCTTCAGCTGCAATTTGGGGCTCTGGAATTGGCGCTTGAGGCTCCTGAGCTTTTTCTTGGGGTGCCGGAGATGGTACCGGCGATG---------ACGGCACTGGAG------------------------------------------GGGATTGCTCAGGGGATTGCTCAGGCTCAGTCAAATCAATTGGTTCTGAGCTCTCAACCCTGGGTTTCTTCTTCA---------------------------AAGGCTTTGGAGCAGGTTCTGGAACAGAACCTGGACTTGGCTCCTTTCGCAGACTCCTTTTGCGGTTCGAAGGGGATGAAGACTTTGCCCCTCGCGTTCATG---------------------------------------------------------------------------------------------------------------------------------------------------------------------------------------------------------------------------------------------------------------------------------------
>GSVIVT00000717001
---------------------------------ATGCCCGTGTTCGACAGTCCAGGT------------------------------------------------------------TCCCTTCGATTGGGGGCTGAGGAAGCATTGGCCTTCAGATTACTTCTTCCAGAGGTGCTTCAGCTGCAATTTGGGGCTTTGGAATTGGCGCTTGAGGCTCCTGAGCTTTTTCTTGGGGTGCCGGAGATGGTATCGGCGATG---------ACGGCACTGGAG------------------------------------------------------------------------TCAAATCAATTGGTTCTGAGCTCTCAACCCTGGGTTTCTTCTTCA---------------------------AAGGCTTTGGAGCAGGTTCTGGAACAGAGCCTGGACTTGGCTCCTTTCGCAGACTCCTTTTGCGGTTCGAAGGGGATGAAGACTTTGCCCCTAGCGTTCGTG---------------------------------------------------------------------------------------------------------------------------------------------------------------------------------------------------------------------------------------------------------------------------------------
>GSVIVT00038252001
ATGCTGCTAAATCGAAGCAAAGCTCAGAATGGAATGCCCGTGTTCGACAATCCAAAT------------------------------------------------------------TCCCTTCTATTGGGGGCTGGGGCAGCATTGGCCTTCGGATCACTTCTTCCAGAGGTGCTTCAGCTGCAATTTGGGGCTCTGGAATTGGCGCTTGAGGCTCCTGAGCTTTTTCTTGGGGTGCCGGAGATGGTACCGGCGATG---------ACGGCACTGGAG------------------------------------------------------------------GCTCAGTCAAATCAATTGGTTCTGAGCTCTCAACCCTGGGTTTCTTCTTCA---------------------------AAGGCTTTGGAGCAGGTTCTGGAA---------------------------------------------------------------------------------------------------------------------------------------------------------------------------------------------------------------------------------------------------------------------------------------------------------------------------------------------------------------------
>GSVIVT00027173001
---------------------------------------------------------------------------------------------------------------------------------------------------------------------------------------------------------------------------------------------------ATGGTACCGGCGATG---------ACGGCACTGGAG------------------------------------------------------------------------TCAAATCAATTGGTTCTGAGCTCTCAACCCTGGGTTTCTTCTTCA---------------------------AAGGCTTTGGAGCAGGTTCTGGAACAGAACCTGGACTTGACTCCTTTCGCAGACTCCTTTTGCGATTCGAAGGGGATGAAGACTTTGCCCCTCGCGTTCGTG---------------------------------------------------------------------------------------------------------------------------------------------------------------------------------------------------------------------------------------------------------------------------------------
>GSVIVT00012887001
ATGCTGCTAAGTCGAAGCAGAGCTCAGAATGAAATGCCCGAGTTCGACAATCCAAGT------------------------------------------------------------TTCCTTCGATTGGGGGCTGGGGCAGCATTGGCCTTCGGATCACTTCTTCCAGAGGTGCTTCAGCTGCAATTTGGGGCTCTGGAATTGGCGCTTGAGGCTCCTGAGCTTTTTCTTGGAGTGCCGGAGATGGTACCGGCGATGGAGTTGCCTACGGCACTGGAA------------------------------------------------------------------------------------------------------------------------------------------------------------------------------------------------------------------------------------------------------GTCAAATCAATTGGTTCAGAGCTCTCAACCCTGGGCTTCTTCTTCAATGGCCGACCGCCTGACCTTGTCAAATATCGTCTTGCCGGCGGCTTTGGTGGCGCCGGCTTCACTGGAGAAGGTTGTGGTCTCGACGGCGAAGGCTGTGGAGCAGGTTCTGGAACAGAGCCTGGACTTGGCTCCTTTCGCAGACTCCTTTTGCGGTTCGAAGGAGATGAAGCTCCTCGCGTTCGTGCCATTTTGGAGATATCGATCTTTGGCCGGCGTTGC------------
>GSVIVT00008160001
ATGCTGCTAAGTCGAAGCAGAGCTCAGAATGAAATGCCCGAGTTCGACAATCCAAGT------------------------------------------------------------TTCCTTCGATTGGGGGCTGAGGCAACATTGGCCTTCGGATCACTTCTTCCAGAGGTGCTTCAGCTACAATTTGGGGCTCTGGAATTGGCGCTTGAGGCTCCTGAGCTTTTTCTTGGGGTGCCGGAGATGGTACCGGCGATGGAGTTGCTTACGGCACTGGAG------------------------------------------------------------------GCTCAGTCAAATCAATTGGTTCAGAGCTCTCAACCCTGGGCTTCTTCTTCA---------------------------AAGGCTTTGGAGCAGGTTCTGGAACAGAACCTGAACTTGGCTCCTTTCGCAGACTCCTTTTGCGGTTCGAAGGGGATGAAGACTTTGCCCCTCGCGTTCATG---------------------------------------------------------------------------------------------------------------------------------------------------------------------------------------------------------------------------------------------------------------------------------------
>GSVIVT00011955001
ATGCTGTTAAATCGAAGCAAAGCTCAAAATGGAATGCCCGAGTTCGACAATCCAAGT------------------------------------------------------------TTCCTTCGATTGGGGGCTGGGGCAGCATTGGCCTTCGAATCACTTCTTCTAGAGGTGCTTCAGCTGCAATTTGGGGCTCTGGAATTGGCGCTTGAGGCTCCTGAGCTTTTTCTTGGGGTGCCGGAGATGGTACCGACGATGGAGTTGCCTACGGCACTGGAA------------------------------------------------------------------GCTCAGTCAAATCAATTGGTTCAGAGCTCTCAACCCTGGTTTTCTTCTTCA---------------------------AAGGCTTTGGAGCAGGTTCTGGAACAGAACCTGGACTTGGCTCCTTTCGCAGACTCCTTTTGCGGTTCGAAGGGGATGAATATTTTGCCCCTCGCGTTCGTG---------------------------------------------------------------------------------------------------------------------------------------------------------------------------------------------------------------------------------------------------------------------------------------
>GSVIVT00022995001
ATGTTGCTAAGTCAAAGCAAAGCTCAGAATGGAATGCCCGAGTTCGACAATCCAAGT------------------------------------------------------------TTCCTTCGATTGGGGGCTGGGGCAGCATTGGCCTTCGGATCACTTCTTCCAGAGGTGCTTCAGCTGCAATTTGGGGCTCTGGAATTGGCGCTTGAGTCTCCTGAGCTTTTTCTTGGGGTGCCGGAGATGGTACCGGCGATG---------ATGGCACTGGAG------------------------------------------------------------------GCTCAGTCAAATCAATTGGTTCAGAGCTCTCAACCCTTGGCTTCTTCTTCA---------------------------AAGGCTTTGGAGCAGGTTCTGGAACAGAGCCTGGACTTGGCTCCTTTCGCAGACTCCTTTTGCGGTTTGAAGGGGATGAAGACTTTGCCCCTCGCGTTCTTG---------------------------------------------------------------------------------------------------------------------------------------------------------------------------------------------------------------------------------------------------------------------------------------
>GSVIVT00020966001
ATGCTGCTAAGTCGAAGCTCAATTCAGAATGGAATGCCCGTGTTCGACAATCCAAGT------------------------------------------------------------TTCCTTCGATTGGGGGCTGGGGGAGCAATGGCCTTCGGATCACTTCTTCCAGAGGTGCTTCAGCTGCAATTTGGGGCTCTGGAATTGGCGCTGGAGGCTCCTGAGCTTTTTCTTGGGGTGCCGGAGATGGTACCGGCGATGGAGTTGCTTACGGCACTGGAG------------------------------------------------------------------GCTCAGTCAAATCAATTGGTTCAGAGCTCTCAACCCTGGGCTTCTTCTTCA---------------------------AAGGCTGGGGAGCAGGTTCTGGAACAGAGCCTGGACTTGGCTCCTTTCGCAGACTCCTTTTGCGGTTCGAAGGAGATGAAGATTTTGCTCCTCGCGTTCGTG---------------------------------------------------------------------------------------------------------------------------------------------------------------------------------------------------------------------------------------------------------------------------------------
>GSVIVT00000003001
ATGCTGCTAAGTCGAAGCTCAATTCAGAATGGAATGCCCGTGTTCGACAATCCAAGT------------------------------------------------------------TTCCTTCGATTGGGGGCTGGGGGAGCAATGGCCTTCGGATCACTTCTTCCAGAGGTGCTTCAGCTGCAATTTGGGGCTCTGGAATTGGCGCTGGAGGCTCTTGAGCTTTTTCTTGGGGTGCCGGAGATGGTACCGGCGATGGAGTTGCTTACGGCACTGGAG------------------------------------------------------------------GCTCAGTCAAATCAATTGGCTCAGAGCTCTCAACCCTGGGCTTCTTCTTCA---------------------------AAGGCTGTGGAGCAGGTTCTGGAACAGAGCCTGGACTTGGCTCCTTTCGCAGACTCCTTTTGCGGTTCGAAGGAGATGAAGATTTTGCTCCTAGCGTTCGTG---------------------------------------------------------------------------------------------------------------------------------------------------------------------------------------------------------------------------------------------------------------------------------------
>GSVIVT00038571001
ATGCTGCTAAGTCGAAGCTCAATTCAGAATGGAATGCCCGTGTTCGACAATCCAAGT------------------------------------------------------------TTCCTTCGATTGGGGGCTGGGGGAGCAATGGCCTTCGGATCACTTCTTCCAGAGGTGCTTCAGCTGCAATTTGGGGCTCTGGAATTGGCGCTGGAGGCTCCTGAGCTTTTTCTTGGGGTGCCGGAGATGGTACCGGCGATGGAGTTGCTTACGGCACTGGAG------------------------------------------------------------------GCTCAGTCAAATCAATTGGCTCAGAGCTCTCAACCCTGGGCTTCTTCTTCA---------------------------AAGGCTGGGGAGCAGGTTCTGGAACAGAGCCTGGACTTGGCTCCTTTCGCAGACTCCTTTTGCGGTTCGAAGGAGATGAAGATTTTGCTCCTCGCGTTCGTG---------------------------------------------------------------------------------------------------------------------------------------------------------------------------------------------------------------------------------------------------------------------------------------
>GSVIVT00010283001
ATGCTGCTAAGTCGAAGCTCAATTCAGAATGGAATGCCCGTGTTCGACAATCCAAGT------------------------------------------------------------TTCCTTCGATTGGGGGCTGGGGGAGCAATGGCCTTCGGATCACTTCTTCCAGAGGTGCTTCAGCTGCAATTTGGGGCTCTGGAATTGGCGCTGGAGGCTCCTGAGCTTTTTCTTGGGGTGCCGGAGATGGTACCGGCGATGGAGTTGCTTACGGCACTGGAG------------------------------------------------------------------GCTCAGTCAAATCAATTGGCTCAGAGCTCTCAACCCTGGGCTTCTTCTTCA---------------------------AAGGCTTTGGAGCAGGTTCTGGAACAGAACCTGGACTTGGCTCCTTTCGCAGACCCCTTTTGCGGTTCGAAGGAGATGAAGATTTTGCTCCTCGCGTTCGTG---------------------------------------------------------------------------------------------------------------------------------------------------------------------------------------------------------------------------------------------------------------------------------------
>GSVIVT00029430001
ATGCTGCTAAGTCGAAGCTCAATTCAGAATGGAATGCCCGTGTTCGACAATCCAAGT------------------------------------------------------------TTCCTTCGATTGGGGGCTGGGGGAGCAATGGCCTTCGGATCACTTCTTCCAGAGGTGCTTCAGCTGCAATTTGGGGCTCTGGAATTGGCGCTGGAGGCTCCTGAGCTTTTTCTTGGGGTGCCGGAGATGGTACCGGCGATGGAGTTGCTTACGGCACTGGAG------------------------------------------------------------------GCTCAGTCAAATCAATTGGTTCAGAGCTCTCAACCCTGGGCTTCTTCTTCA---------------------------AAGGCTTTGGAGCAGGTTCTGGAACAGAACCTGGACTTGGCTCCTTTCGCAGACTCCTTTTGCGGCTTGAAGGGGATGAAGATTTTGCTCCTCGCGTTCGTG---------------------------------------------------------------------------------------------------------------------------------------------------------------------------------------------------------------------------------------------------------------------------------------
>GSVIVT00023005001
ATGCTGCTAAGTCGAAGCTCAATTCAGAATGGAATGCCCGTGTTCGACAATCCAAGT------------------------------------------------------------TTCCTTCGATTGGGGGCTGGGGGAGCAATGGCCTTCGGATCACTTCTTCCAGAGGTGCTTCAGCTGCAATTTGGGGCTCTGGAATTGGCGCTAGAGGCTCCTGAGCTTTTTCTTGGGGTGCCGGAGATGGTACCGGCGATGGAGTTGCTTACGGCACTGGAA------------------------------------------------------------------GCTCAGTCAAATCAATTGGTTCAGAGCTCTCAACCCTGGTTTTCTTCTTCA---------------------------AAGGCTTTGGAGCAGGTTCTGGAACAGAACCTGGACTTGGTTCCTTTCGCAGACTCCTTTTGCGGTTCGAAGGGGATGAAGACTTTGCCCCTCGCGTTCGTG---------------------------------------------------------------------------------------------------------------------------------------------------------------------------------------------------------------------------------------------------------------------------------------
>GSVIVT00021763001
---------------------------------------------------------------------------------------------------------------------------------------------------------------------------------------------------------------------------------------------------ATGGTACCGGCGATGGAGTTGCTTACGGCACTGGAA------------------------------------------------------------------GCTCAGTCAAATCAATTGGTTCAGAGCTCTCAACCCTGGTTTTCTTCTTCA---------------------------AAGGCTTTGGAGCAGGTTCTGGAACAGAACCTGAACTTGGCTCCTTTCGCAGACTCCTTTTGCGGTTCGAAGGGGATGAAGACTTTGCCCCTCGCGTTCGTG---------------------------------------------------------------------------------------------------------------------------------------------------------------------------------------------------------------------------------------------------------------------------------------
>GSVIVT00004665001
ATGCTGCTAAATCGAAGCAAAGCTCAGAGTGGAATGCCCGAGTTCGACAATCCAAGT------------------------------------------------------------TTCCTTCGATTGGGGGCTGGGACAGCATTGGCCTTCGGATCACTTCTTCTAGAGGTGCTTCAGCTGCAATTTGGGGCTCTGGAATTGGCGCTTGAGGCTCCTGAGCTTTTTCTTGGGGTGTCGGAGATGGTACTGGCGATGGAGTTGCTTACGGCTCTGGAA------------------------------------------------------------------GCTCAGTCAAATCAATTGGTTCAGAGCTCTCAACCCTGGTTTTCTTCTTCA---------------------------AAGGCTTTGGAGCAGGTTCTGGAACAGAACCTGGACTTGGCTCCTTTCGCAGACTCCTTTTGCGGTTCGAAGGGGATGAAGACTTTGCCCCTCGCGTTCGTG---------------------------------------------------------------------------------------------------------------------------------------------------------------------------------------------------------------------------------------------------------------------------------------
>GSVIVT00001329001
------------------------------------------ATGGAATGCCCGAGTTCGGCAATCCAGGTTTCCTTCGATTGGGGGCTGGGGCAGCATTGGCCTTCGGATCACTTCTTCCAGAGG---------------------------------------------TGTTTCCGCTTGCAATTTGGGGCTCTGGAATTGGCGCTTGAGGCTCCTGAGCTTTTTCTTGGGGTGTCGAAGATGGTACCGGCGATGGAGTTGCTTACGGCTCTGGAA------------------------------------------------------------------GCTCAGTCAAATCAATTGGTTCAGAGCTCTCAACCCTGGGTTTCTTCTTCA---------------------------AAGGCTTTGGAGCAGGTTCTGGAACAGAACCTGGACTTGGCTCCTTTCGCAGACTCCTTTTGCGGTTCGAAGGAGATGAAGACTTTGCCCCTCGCGTTCGTG---------------------------------------------------------------------------------------------------------------------------------------------------------------------------------------------------------------------------------------------------------------------------------------
>GSVIVT00005902001
ATGCTGCTAAGTCGAAACAGAGCTCAGAATGAAATGCCCGAGTTCGACAATCCAAGT------------------------------------------------------------TTCCTTCGATTGGGGGCTGAGACAGCATTGGCCTTCGGATCACTTCTTCCAGAGGTGCTTCAGCTGCAATTTGGGGCTCTGGAATTGGCGCTTGAGGCTCCTAAGCTTTTTCTTGGGGTGCCGGAGATAGTACCGGCGATGGAGTTGCCTACGGCACTGGAA------------------------------------------------------------------GCTCAGTCAAATCAATTGGTTCAGAGCTCTCAACCCTGGTTTTCTTCTTCA---------------------------AAGGCTTTGGAGCAGGTTTTGGAACAGAACCTGGACTTGGCTCCTTTCGCAGACTCCTTTTGCGGTTCGAAGGGGATGAAGACTTTGCCCCTCGCGTTCGTG---------------------------------------------------------------------------------------------------------------------------------------------------------------------------------------------------------------------------------------------------------------------------------------
>GSVIVT00005891001
ATGTTGCTAAATCGAAGCACAATTCAGAATGGAATGCCCGAGTTCGACAATCCAAGT------------------------------------------------------------TTCCTTCGATTGGGGGCTGAGGCAGCATTGGCCTTCGGATCACTTCTTCCAGAGGTGCTTCAGCTGCAATTTGGGGCTCTGGAATTGGCGCTTGAGGCTCCTGAGCTTTTTCTTGGGGTGCCGGAGATGGTACCGGCGATGGAGTTGCTTACGGCACTGGAA------------------------------------------------------------------GCTCAGTCAAATCAATTGGTT------------------------------------------------------------------------------------------------------------------------------------------------------------------------------------------------------------------------------------------------------------------------------------------------------------------------------------------------------------------------------------------------------------------------------------------------------
>GSVIVT00006801001
ATGTTGCTAAATCGAAGCACAATTCAGAATGGAATGCCCGAGTTCGACAATCCAAGT------------------------------------------------------------TTCCTTCGATTGGGGGCTGAGGCAGCATTGGCCTTCGGATCACTTCTTCCAGAGGTGCTTCAGCTGCAATTTGGGGCTCTGGAATTGGCGCTTGAGGCTCCTGAGCTTTTTCTTGGGGTGCCGGAGATGGTACCGGCGATGGAGTTGCCTACGGCACTGGAA------------------------------------------------------------------GCTCAGTCAATTCAATTGGTTCAGAGCTCTCAACCCTGGTTTTCTTCTTCA---------------------------AAGGCTTTGGAGCAGGTTCTGGAACAGAACCTGGACTTGGCTCCTTTCGCAGACTCCTTTTGCGGTTCGAAGGGGATGAAGACTTTGCCCCTCGCGTTCGTG---------------------------------------------------------------------------------------------------------------------------------------------------------------------------------------------------------------------------------------------------------------------------------------
>GSVIVT00001006001
ATGCTGCTAAATAGAAGCACAATTCAGAATGGAATGCCCGAGTTCGGCAATCCAGGT------------------------------------------------------------TTCCTTCGATTGGGGGCTGGGGAAGCAATGGCCTTCGGATCACTTCTTCCAGAGGTGCTTCAGCTGCAATTTGGGGCTCTGGAATTGGCGCTTGAGGCTCCTGAGCTTTTTCTTGGGGTGCCGGAGATGGTACCGACGATGGAGTTGCTTATGGCACTGGAA------------------------------------------------------------------GCTCAGTCAAATCAATTGGTTCAGAGCTCTCAACCCTGGTTTTCTTCTTCA---------------------------AAGGCTTTGGAGCAGGTTCTGGAACAGAACCTGGGCTTGGCTCCTTTCGCAGACTCCTTTTGCGGTTCGAAGGGGATGAAGACTTTGCCCCTCTCGTTCGTG---------------------------------------------------------------------------------------------------------------------------------------------------------------------------------------------------------------------------------------------------------------------------------------
>GSVIVT00012547001
ATGCTGCTAAATCGAAGCACAATTCAGAATGGAATGCCCGAGTTCGGCAATCCAGGT------------------------------------------------------------TTCCTTCGATTGGGGGCTGGGGCAGCATTGGCCTTCGGATCACTTCTTCCAGAGGTGCTTCAGCTGCAATTTGGGGCTCTGGAATTGGCGCTTGAGGCTCCTGAGCTTTTTCTTGGGGGGCCGGAGATGGTACCGGCGATGGAGTTGCTTACGGCACTGGAA------------------------------------------------------------------GCTCAGTCAAATCAATTGGTTCAGAGCTCTCAACCCTGGCTTTCTTCTTCA---------------------------AAGGCTTTGGAGCAGGTTCTGGAACAGAGCCTGAACTTGGCTCCTTTCGCAGACTCCTTTTGCGGTTCGAAGGGGATGAAGACTTTGCCCCTCGCGTTCGTG---------------------------------------------------------------------------------------------------------------------------------------------------------------------------------------------------------------------------------------------------------------------------------------
>GSVIVT00012195001
ATGCTGCTAAATCGAAGCACAATTCAGAATGGAATGCCCGAGTTCGGCAATCCAGGT------------------------------------------------------------TTCCTTCGATTGGGGGCTGGGGCAGCATTGGCCTTCGGATCACTTCTTCCAGAGGTGCTTCAGCTGCAATTTGGGGCTCTGGAATTGGCGCTTGAGGCTCCTGAGCTTTTTCTTGGGGGGCCGGAGATGGTACCGGCGATGGAGTTGCTTACGGCACTGGAA------------------------------------------------------------------GCTCAGTCAAATCAATTGGTTCAGAGCTCTCAACCCTGGCTTTCTTCTTCA---------------------------AAGGCTTTGGAGCAGGTTCTGGAACAGAGCCTGAACTTGGCTCCTTTCGCAGACTCCTTTTGCGGTTCGAAGGGGATGAAGACTTTGCCCCTCGCGTTCGTG---------------------------------------------------------------------------------------------------------------------------------------------------------------------------------------------------------------------------------------------------------------------------------------
>GSVIVT00028268001
ATGCTGCTAAATCGAAGCACAATTCAAAATGGAATGCCCGAGTTCGGCAATCCAGGT------------------------------------------------------------TTCCTTCGATTGGGGGCTGGGGCAGCATTGGCCTTCGGATTACTTCTTCCAGAGGTGCTTCAGCTGCAATTTGGGGCTCTGGAATTGGCGCTTGAGGCTCCTGAGCTTTTTCTTGGGGTGCCAGAGATAGTACCGGCGATGGAGTTGCTTACGACACTTGGA------------------------------------------------------------------GCTCAGTCAAATCAATTGGTTCAGAGCTCTCAACCCTGGTTTTCTTCTTCA---------------------------AAGGCTTTGGAGCAGGTTCTGGAACAGAACCTGGACTTGGCTCCTTTCGCAAACTCCTTTTGCGGTTCGAAGGGGATGAAGACTTCGCCCCTCGCGTTCGTG---------------------------------------------------------------------------------------------------------------------------------------------------------------------------------------------------------------------------------------------------------------------------------------
>GSVIVT00004442001
ATGCTGTTAAATCGAAGCAAAGTTCAGAATGGAATGCCCGAGTTCGGCAATCCAGGT------------------------------------------------------------TTCCTTCGATTGGGGGCTGAGGCAACATTGGCCTTCGGATCACTTCTTCCAGAGGTGCTTCAACTGCAATTTGGGGCTCTGGAATTGGCGCTTGAGGCTCCTGAACTTTTTCTTGGGGTGCCGGAGATGGTACCGGCGATGGAGTTGCTTACGGCACTGGAA------------------------------------------------------------------GCTCAGTCAAATCAATTGGTTCAGAGCTCTCAACCCTGGTTTTCTTCTTTA---------------------------AAGGCTTTAGAGCAGGTTTTGGAACAAAACCTGGGCTTGGCTCCTTTCGCAGACTCCTTTTGCGGTTCGAAGGGGATGAAGACTTTGCCCCTCGCGTTCGTG---------------------------------------------------------------------------------------------------------------------------------------------------------------------------------------------------------------------------------------------------------------------------------------
>GSVIVT00005311001
ATGCTGTTAAATCGAAGCAAAGCTCAGAATGGAATGCCCGAGTTCGACAATCCAAGT------------------------------------------------------------TTCCTTCGATTGGGGGCTGGAGCAGCATTGGCCTTCGGATCACTTCTTCCAGAGGTGCTTCAGCTGCAATTTGGGGCTCTGGAATTGGCGCTTGAGGCTCCTGAGCTTTTTCTTGGGGGGCCGGAGATGGTACCGGCGATGGAGTTGCTTACGGCACTGGAA------------------------------------------------------------------GCTCAGTCAAATCAATTGGTTCAGAGCTCTCAACCCTGGCTTTCTTCTTCA---------------------------AAGGCTTTGGAGCAGGTTCTGGAACAGAGCCTGGACTTGGCTCCTTTCGCAGACTCCTTTTGCGGTTCGAAGGGGATGAAGACTTTGCCCCTCGCGTTCGTG---------------------------------------------------------------------------------------------------------------------------------------------------------------------------------------------------------------------------------------------------------------------------------------
>GSVIVT00029556001
---------------------------------------------------------------------------------------------------------------------------------------------------------------------------------------------------------------------------------------------------------------------------------------------------------------------------------------------------------------------------------------------------------------------------------------AAGGCTGTGGAGCAGGTTCTGGAACAGAGCCTGGACTTGGCTCCTTTCGCAGACTCCTTTTGCGGTTCGAAGGAGATGAAGATTTTGCTCCTCGCGTTCGTG---------------------------------------------------------------------------------------------------------------------------------------------------------------------------------------------------------------------------------------------------------------------------------------
>GSVIVT00025794001
ATGCTGCTAAGTCGAAGTAGAGCTCAGAATGAAATGCCCGAGTTCGACAATCCAAGT------------------------------------------------------------TTCCTTCGATTGGGGGCTGAGGCAGCATTGGCCTTCGGATCACTTCTTCCAGAGGTGCTTCAGCTACAATTTGGGGCTCTGGAATTGGCGCTTGAGGCTCCTGAGCTTTTTCTTGGGGTGCCGGAGATGGTACCGGCGATGGAGTTGCCTACGGTTCTGGAA------------------------------------------------------------------GCTCAGTCAAATCTATTGGTTCAAAGCTCTCAACCCTGGTTTTCTTCTTCA---------------------------AAGGCTGTGGAGCAGGTTCTGGAACAGAGCCTGGACTTGGCTCCTTTCGCAGACTCCTTTTGCGGTTCGAAGGAGATGAAGATTTTGCTCCTCGCGTTCGTG---------------------------------------------------------------------------------------------------------------------------------------------------------------------------------------------------------------------------------------------------------------------------------------
>GSVIVT00031039001
ATGCTGCTAAGTCGAAGCAAAGCTCAGAGTGGAATGCCCGTGTTCGACAATCCAAGT------------------------------------------------------------TTCCTTCGATTGGGGGCTGGGGCAGCATTGGCCTTCGGATCACTTCTTCCAGAGGTGCTTCAGCTGCAATTTGGGGCTCTGGAATTGGCGCTTGAGGCTCCTGAGCTTTTTCTTGGGGTGCCGGAGATGGTACCGGCAATGGAGTTGCTTACGGCACTGGAA------------------------------------------------------------------GCTCAGTCAAATCAATTGGTTCAGAGCTCTCAACCCTGGTTTTCTTCTTCA---------------------------AAGGCTGTGGAGCAGGTTCTGGAACAGAGCCTGGACTTGGCTCCTTTCGCAGACTCCTTTTGCGGTTCGAAGGAGATGAAGATTTTGCTCCTCGCGTTCGTG---------------------------------------------------------------------------------------------------------------------------------------------------------------------------------------------------------------------------------------------------------------------------------------
>GSVIVT00022297001
ATGCTGCTAAGTCGAAGCAAAGCTCAGAGTGGAATGCCCGAGTTCGACAATCCAAGT------------------------------------------------------------TTCCTTCGATTGGGGGCTGGGGCAGCATTGGCCTTCGGATCACTTCTTCCAGAGGTGCTTCAGCTGCAATTTGGGGCTCTGGAATTGGCGCTTGAGGCTCCTGAGGTTTTTCTTGGGGCGCCGGAGATGGTACCGGCGATGGAGTTGCTTACGGCACTGGAA------------------------------------------------------------------GCTCAGTCAAATCAATTGGTTCAGAGCTCTCAACCCTGGTTTTCTTCTTCA---------------------------AAGGCTGTGGAGCAGGTTCTGGAA---------------------------------------------------------------------------------------------------------------------------------------------------------------------------------------------------------------------------------------------------------------------------------------------------------------------------------------------------------------------
>GSVIVT00003369001
ATGCTGTTAAATCGAAGCAAAGCTCAGAATGGAATGCCCGAGTTCGACAATCCAAGT------------------------------------------------------------TTCCTTCGATTGGGGGCTGGGGCAGCATTGGCCTTCGGATCACTTCTTCCAGAGGTGCTTCAGCTGCAATTTGGGGCTCTGGAATTGGCGCTTGAGGCTCCTGAGCTTTTTCTTGGGGGGCCGGAGATGGTACCGGCGATGGAGTTGCTTACGGCACTGGAA------------------------------------------------------------------GCTCAGTCAAATCAATTGGTTCAGAGCTCTCAACCCTGGCTTTCTTCTTCA---------------------------AAGGCTTTGGAGCAGGTTCTGGAACAGAACCTGGGCTTGGCTCCTTTCGCAGACTCCTTTTGCGGTTCGAAGGGGATGAAGACTTTGCCCCTCGCGTTCGTG---------------------------------------------------------------------------------------------------------------------------------------------------------------------------------------------------------------------------------------------------------------------------------------
>GSVIVT00019124001
ATGCTGCTAAATCGAAGCTCAATTCAGAATGGAATGCCCGTGTTCGACAATCCAAGT------------------------------------------------------------TTCCTTCGATTGGGGGCTGGGGGAGCAATGGCCTTCGGATCACTTCTTCCAGAGGTGCTTCAGCTGCAATTTGGGGCTCTGGAATTGGCGCTGGAGGCTCCTGAGCTTTTTCTTGGGGTGCCGGAGATGGTACCGGCGATGGAGTTGCCTACGGCACTGGAA------------------------------------------------------------------GCTCAGTCAAATCTATTGGTTCAGAGCTCTCAACCCTGGCTTTCTTCTTCA---------------------------AAGGCTTTGGAGCAGGTTCTGGAACAGAGCCTGAACTTGGCTCCTTTCGCAGACTCCTTTTGCGGTTCGAAGGGGATGAAGACTTTGCCCCTCGCGTTCGTG---------------------------------------------------------------------------------------------------------------------------------------------------------------------------------------------------------------------------------------------------------------------------------------
>GSVIVT00003500001
ATGCTGCTAAGTCGAAGCTCAATTCAGAATGGAATGCCCGTGTTCGACAATCCAAGT------------------------------------------------------------TTCCTTCGATTGGGGGCTGGGGGAGCAATGGCCTTCGGATCACTTCTTCCAGAGGTGCTTCAGCTGCAATTTGGGGCTCTGGAATTGGCGCTGGAGGCTCCTGAGCTTTTTCTTGGGGTGCCGGAGATGGTACCGGCGATGGAGTTGCTTACGGCACTGGAA------------------------------------------------------------------GCTCAGTCAAATCGATTGGTTCAGAGCTCTCAACCCTGGCTTTCTTCTTCA---------------------------AAGGCTTTGGAGCAGGTTCTGGAACAGAACCTGGGCTTGGCTCCTTTCGCAGACTCCTTTTGCGGTTCGAAGGGGATGAAGACTTTGCCCCTCTCGTTCGTG---------------------------------------------------------------------------------------------------------------------------------------------------------------------------------------------------------------------------------------------------------------------------------------
>GSVIVT00003498001
ATGCTGCTAAGTCGAAGCTCAATTCAGAATGGAATGCCCGTGTTCGACAATCCAAGT------------------------------------------------------------TTCCTTCGATTGGGGGCTGGGGGAGCAATGGCCTTCGGATCACTTCTTCCAGAGGTGCTTCAGCTGCAATTTGGGGCTCTGGAATTGGCGCTTGAGGCTCCTGAACTTTTTCTTGGGGTGCCGGAGATGGTACCGGCGATGGAGTTGCTTACGGCACTGGAA------------------------------------------------------------------GCTCAGTCAAATCGATTGGTTCAGAGCTCTCAACCCTGGCTTTCTTCTTCA---------------------------AAGGCTTTGGAGCAGGTTCTGGAACAGAACCTGGGCTTGGCTCCTTTCGCAGACTCCTTTTGCGGTTCGAAGGGGATGAAGACTTTGCCCCTCTCGTTCGTG---------------------------------------------------------------------------------------------------------------------------------------------------------------------------------------------------------------------------------------------------------------------------------------
>GSVIVT00030500001
ATGCTGCTAAATCGAAGCACAATTCAGAATGGAATGCCCGAGTTCGGCAATCCAGGT------------------------------------------------------------TTCCTTCGATTGGGGGCTGGGGAAGCAATGGCCTTCGGATCACTTCTTCCAGAGGTGCTTCAGCTGCAATTTGGGGCTCTGGAATTGGCGCTTGAGGCTCCTGAGCTTTTTCTTGGGGTGCCGGAGATGGTACCGGCGATGGAGTTGCTTATGGCACTGGAA------------------------------------------------------------------GCTCAGTCAAATCAATTGGTTCAGAGCTCTCAACCCTGGTTTTCTTCTTCA---------------------------AAGGCTTTGGAGCAGGTTCTGGAACAGAACCTGGGCTTGGCTCCTTTCGCAGACTCCTTTTGCGGTTCGAAGGGGATGAAGACTTTGCCCCTCGCGTTCGTG---------------------------------------------------------------------------------------------------------------------------------------------------------------------------------------------------------------------------------------------------------------------------------------
>GSVIVT00020233001
ATGCTGTTAAATCGAAGCAAAGCTCAGAATGGAATGCCCGAGTTCGGCAATCCAGGT------------------------------------------------------------TTCCTTCGATTGGGGGCTGAGGCAGCATTGGCCTTCGGATCACTTCTTCCAGAGGTGCTTCAGCTGCAATTTGGGGCTCTGGAATTGGCGCTTGAGGCTCCTGAGCTTTTTCTTGGGGTGCCGGAGATGGTACCGGCGATGGAGTTGCTTATGGCACTGGAA------------------------------------------------------------------GCTCAGTCAAATCGATTGGTTCAGAGCTCTCAACTCTGGCTTTCTTCTTCA---------------------------AAGGCTTTGGAGCAGGTTCTGGAACAGAGCCTGAACTTGGCTCCTTTCGCAGACTCCTTTTGCGGTTCGAAGGGGATGAAGACTTTGCCCCTCGCGTTCGTG---------------------------------------------------------------------------------------------------------------------------------------------------------------------------------------------------------------------------------------------------------------------------------------
>GSVIVT00027067001
ATGCTGCTAAGTCAAAGCAGAGCTCAGAATGGAATGCCCGAGTTCGACAATCCAAGT------------------------------------------------------------TTCCTTCGATTGGGGGCTGGGGCAGCATTGGCTTTCGGATCACTTCTTCCAGAGGTGCTTCAGCTGCAATTTGGGGCTCTGGAATTGGCGCTTGAGGCTCCTGAGGTTTTTCTTGTGGTGCCGGAGATGGTACCGGCGATGGAGTTGCTTACGGCCCTGGAG------------------------------------------------------------------GCTCAGTCAAATCAATTGGTTCAGAGCTCTCAACCCTGGGTTTCTTCTTCA---------------------------AAGGCTTTGGAGCAGGTTCTGGAACAGAACCTGGACTTGGCTCCTTTCGCAGACTCCTTTTGCGGTTTGAAGGGGATGAAGACTTTGCCCCACGCGTTCGTG---------------------------------------------------------------------------------------------------------------------------------------------------------------------------------------------------------------------------------------------------------------------------------------
>GSVIVT00017685001
ATGCTGCTAAGTCGAAGCAAAGCTCAGAATGGAATGCCCGAGTTCGGCAATCCAAGT------------------------------------------------------------TTCCTTCGATTGGGGCCTGGGGCAGCATTGGCCTTCGGATCACTTCTTCCAGAGGTGCTTCAGCTGCAATTTGGGGCTCTGGAATTGGCGCTTGAGGCTCCTGAGCTTTTTCTTGGGGTGCCGGAGATTGTACCGGCGATGGAGTTGCTTACGACACTGGAA------------------------------------------------------------------GCTCAGTCAAATCGATTGGTTCAGAGCTCTCAACCCTGGCTTTCTTCTTCA---------------------------AAGGCTTTGGAGCAGGTTCTGGAACAGAACCTGGACTTGGCTCCTTTCGCAGACTCCTTTTGCGGTTCGAAGGGGATGACGACTTTGCCCCTCGCGTTCGTG---------------------------------------------------------------------------------------------------------------------------------------------------------------------------------------------------------------------------------------------------------------------------------------
>GSVIVT00012728001
ATGTTGCTAAATCGAAGCACAATTCAGAATGGAATGCCCGAGTTCGGCAATCCAGGT------------------------------------------------------------TTCCTTCGATTGGGGCCTGGGGCAGCATTGGCCTTCGAATCACTTCTTCCAGAGGTGCTTCAGCTGCAATTTGGGGCTCTGGAATTGGCGCTTGAGGCTCCTGATCTTTTTCTTGGGGTGCCGGAGATGGTACCGGCGATGGAGTTGCTTACGGCACTGGAG------------------------------------------------------------------GCTCAGTCAAATCAATTGGTTCAGAGCTCTCAACCCTGGGCTTCTTCTTCA---------------------------AAGGCTGGGGAGCAGGTTCTGGAACAGAGCCTGGACTTGGCTCCTTTCGCAGACTCCTTTTGCGGTTCGAAGGAGATGAAGATTTTGCTCCTCGCGTTCGTG---------------------------------------------------------------------------------------------------------------------------------------------------------------------------------------------------------------------------------------------------------------------------------------
>GSVIVT00017465001
ATGTTGCTAAATCGAAGCACAATTCAGAATGGAATGCCCGAGTTCGGCAATCCAGGT------------------------------------------------------------TTCCTTCGATTGGGGCCTGGGGCAGCATTGGCCTTCGAATCACTTCTTCCAGAGGTGCTTCAGCTGCAATTTGGGGCTCTGGAATTGGCGCTTGAGGCTCCTGATCTTTTTCTTGGGGTGCCGGAGATGGTACCGGCGATGGAGTTGGTTACGGCACTGGAG------------------------------------------------------------------GCTCAGTCAAATCAATTGGTTCAGAGCTCTCAACCCTGGGCTTCTTCTTCA---------------------------AAGGCTGGGGAGCAGGTTCTGGAACAGAGCCTGGACTTGGCTCCTTTCGCAGACTCCTTTTGCGGTTCGAAGGAGATGAAGATTTTGCTCCTCGCGTTCGTG---------------------------------------------------------------------------------------------------------------------------------------------------------------------------------------------------------------------------------------------------------------------------------------
>GSVIVT00017400001
ATGTTGCTAAATCGAAGCACAATTCAGAATGGAATGCCCGAGTTCGGTAATCCAGGT------------------------------------------------------------TTCCTTCGATTGGGGGTTGAGGCAGCATTGGCCTTCGGATCACTTCTTCCAGAGGTGCTTCAGCTGCAATTTGGGGCTCTGGAATTGGCGCTTGAGGCTCCTGAGCTTTTTCTTGGGGTGCCGGAGATGGTACCGGCGATGGAGTTGCTT---------------------------------------------------------------------------------------------------------------------------------------------------------------------------------------------------------------------------------------------------------------------------------------------------------------------------------------------------------------------------------------------------------------------------------------------------------------------------------------------------------------------------------------------------------
>GSVIVT00000768001
ATGCTGCTAAGTCGAAGCAAAGCTCAGAATGGAATGCCCGAGTTCGACAATCCAAGT------------------------------------------------------------TTCCTTCGATTGGGGGCTGGGGCAGCATTGGCCTTCGGATTACTTCTTCCAGAGGTGCTTCAGCTGCAATTTGAGGCTCTGGAATTGGCGCTTGAGGCTCCTGAGCTTTTTCTTGGGGTGCCGGAGATGGTACCGGCGATG---------ACGGCACTGGACTCCTCCGAATGTATTACAAACATCTTCAAATTCCTTGATGTG---------------------------------------------------------------------------------------------------------------------------------------------------------------------------------------------------------------------------------------------------------------------------------------------------------------------------------------------------------------------------------------------------------------------------------------------------------------------------------------------------
>GSVIVT00001549001
ATGCTGTTAAATCGAAGCAAAGCTCAGAGTGGAATGCCCGTGTTCAACAATCCAAGT------------------------------------------------------------TTCCTTCGATTGGGGGCTGGGGCAGCATTGGTCTTCGGATCATTTCTTCCAGAGGTGCTTCAGCTGCAATTTGGGGCTCTGGAATTGGCGCTGGAGGCTCCTGAGCTTTTTCTTGGGGTGCCGGAGGTGGTACCGGCGATGGAGTTGCTTACGGCACTGGAG---------------------------------------------------------------------------------------------------------------------------------------------------------------------------------------------------------------------------------------------------------------------------------------------------------------------------------------------------------------------------------------------------------------------------------------------------------------------------------------------------------------------------------------------
