# Supplementary material for: Impact of recurrent gene duplication on adaptation of plant genomes
Source: BMC Plant Biol. 2014 May 31;14:151. doi: 10.1186/1471-2229-14-151 (PMC4049390; doi:10.1186/1471-2229-14-151)
Supplement: Additional file 4 — Contains the cleaned alignments of the clusters with codons under selection. [file 1471-2229-14-151-S4.zip › 4437544801233534_add4/Additional_file_4/Vitvicluster56_large_aligned.fasta]

>GSVIVT00016230001
ATGGGCAGA---CATGTGTTGGTTATACCATATCCAGCTCAAGGACATGTTAGTCCTCTTATGAAGTTGGCACACCGGATTTCTGATCATGGGATCAAGGTCACTTTTGTTACCACGGAGTCCATACATGCAAGACTTATGGCTGCCATGCCAGACAAGGATGAAGAGCTTAGCCAGATGCAGCTAGTCTCAATCCCAGAT---------CCATGGGTAAATAAAAAAGATTTAGTTCATGTGACTAACAGTATTTTAACAGTCATGCCAGTCCATTTGAAGGACTTGATTGAGAAGGTTAACCAGACAAATGTTGATGAGCAGATCACATATGTTGTTGCTGATACAGCAGTT---GGGTGGGCACTGGAGATTGCTAAGAAGATGGGAATTGAGGGATCTGCCCTTTGGCCTGCTGGACCAGTAACTCTGGCTATGGGACTTCACATTCCAAAGCTTATTGAG------------------GCTATCATAGAC---AGTTATGGAAATCCTATAAAATCTGAGTTGATCCGGCTGTCGAAGGATATCCCTGCGTTTAGCAGCACCAATCTTTCATGGAACTCAACAGATGATCCAACGATTCGGCAAATTTCATTTGAATATGCTTTCAGGCTCAGCCAAACTGCTAAAATTTCCAACTGGCTTCTTTGTAACTCATTCTATGAACTTGACTCATCATCTTTTGATTTGATTCCCAACGTATTAACCCTTGGACCTTTACTTGCAAGCAATCGTCCTGGATCTTCTGCTGGAAACTTGTGGCCTAATGATCCAACTTGCATAAGCTGGCTTGATAAACAACCTGCAGAATCAGTCATTTATGTTGCCTTTGGCAGCACAACATTCTTCAAGCAGAAACAATTCAATGAACTGGCACTGGGAATTGAACTTGTAGGCCGGCCGTTTTTATGGGTTGTCCCT------------------GTTGCTGAATACCCCAATGAGTTCACACAGAGAGTATCCGAGTATGGAAAGATTGTTGGATGGGCAGACCAAGAAAAAGTGTTAGCTCATCCTTCTGTTGCATGTTTTTTTTCCCATTGTGGATGGAACTCAACCATGGAGAGCCTATGCATGGGAGTCCCTTTTCTTTGCTGGCCCCACACTGTTGATCAATTAGACAACAGGTTTTTCATTTGCGATATCTGGAAGGTTGGTTTGGGATTGGATCCAGACGAAAATGGATTGGTTTCAAGACACCAGATTAAGACCAAGATTGAAAACTTGCTTTCTGATGATGGTATAAAAGAAAATGCACTACGGTTAAAGGAAATGGCTAGAAGAAGTGTCTGCCAAGGTGGATCTTCTGCCAATAATTTCAAAACCTTTATTGAAGCATTGCAGAAT
>GSVIVT00016231001
ATGGGCAGGCCTCATGTGCTTGTTGTACCATTCCCAGCACAAGGACATGTTGCCCCTCTTATGAAGTTGGCCCACAAAGTCTCTGATCATGGAATCAAGGTAACTTTTGTTAACACAGAGTTCATACATGCAAAAATTATGGCTTCAATGCCAGACAAGGATGGAAAGCAGAGCCGAATCGAGCTAGTCTCAGTCCCTGATGGATTGAATCCAGAAGCAAACCGAAATGATGCAGTTATGCTGACAGAAAGTATTTTAACGGTCATGCCTGGCCATGTTAAGGACTTGATTGAGAAGATCAACCGAACAAATGATGATGAGAAGATCACATGTGTCATTGCTGATACAACAGTT---GGGTGGGCACTTGAGGTTGCTGAGAAGATGGGAATCAAGAGAGCTGCAGTTTGGCCTGGTGGACCAGGAGACTTGGCTTTGGCACTTCATATTCCAAAGCTTATTGAG------------------GCCATCATAGAT---ACTGATGGAGCTCCTATGAAAAATGAGTTGATCCATCTGGCTGAGGATATCCCTGCTTTTAGCATCACTGGTCTTTCGTGGAACTTATCAGATGACCCGAAGATCCGAGATGTTATATTTGGATATGCTTTCAGAGTCAGCCAAACTGTCAAACTTTCAAACTGGCTTCTTTGCAACTCATTTTATGAACTTCACTCATCAGCCTGTAACTTGATTTCTGACATACTACCCATTGGCCCTTTACTTGCAAGTAATCATCCTGCTCATTCTGCTGGAAACTTTTGGGCTGAGGATTCAACTTGCCTAAGGTGGCTTGATAAACAACCTGCTGGCTCAGTCATTTATGTTGCCTTTGGCAGCTTAGCAATCTTAAGCCAGCACCAATTCAATGAACTAGCACTTGGCATTGAACTTGTAGGCCGGCCATTTCTATGGGTGGCCCGAGACTTTACTAATGGATCAGCTGTTGAATACCCAGATGGGTTCATGCAGAGAGTTTCTGAGTATGGAAAGATTGTGGAATGGGCAGACCAAGAAAAGGTGTTAGCTCACCCTTCTGTTGCATGTTTCTTATCACATTGTGGATGGAACTCAACCATGGAAGGTGTAAGCATGGGAGTTCCTTTTTTATGCTGGCCCCAGTTTGCAGATCAATTCTGCAACCGGAATTTCATATGCGATATCTGGAAGGTTGGTTTGGGATTAGACCCAGATGGAAATGGAATCATATCAAGGCACGAAATTAAGATCAAGATTGAAAAATTGCTTTCTGATGATGGTATAAAAGCAAATGCACTGAAGCTGAAGGAAATGGCTAGAGAAAGTGTGAGTGAAGATGGATCCTCCTCCAAGAATTTCAAAGCCTTTATTGAAGCAGTGAAACAT
>GSVIVT00016242001
ATGGGC---CCTCATGTGCTGATTATTCCATGCCCAGCACAAGGACATGTTACTCCCCTTATGAAGTTTGCGTACCAGATTTCTGATCATGGGATCAAGGTCACCTTTGTTAACTCAGACTTCATACATGAAAAACTGGTGGCTGCACTGCCAGATGAGGATGAGGCTCAGAGTCGGATAGGGCTAGCCTCGATCCCAGATGGACTGGGTCCAGGGGAGGATCGAAAAGATTTACTCAAGTCGACAGACAGTATGTTAAGAGTCATGCCGGGTCATTTGAAGGAGTTGATTGAGAAGGTTAACAACTCGAATGATGATGAGAAGATCACTTGTGTTATTGCTGATACAACAGTT---GGGTGGGCGCTAGAGGTTGCCGAGAAGATGGGGATCAAGAGCGTTGCGTTTTGCCCCTGTGGACCAGGAAGCTTGGCTTTGTTATTTCACATTCCAAGGCTTATTGAG------------------GCCCATGTAAATGGTATTGATGGATCTCTTTTGAACGACGAGTTGATCTCCCTGGCAAAGGATATCCCAGCCTTTAGCAGCAACAAATTGCCCTGGAGCTGCCCAAGTGATCCAAACTTACAAAAGGTCATTTTCCAATTTGCTTTCAAAGACATCTCAGCTATGAATCTTTCCAATTGGCTTCTTTGCAACTCTGTTTACGAACTTGATTCATCTGCTTGTGACTTGATTCCCAACATATTACCAATAGGCCCGTTACTTGCAAGTAATCATCTGGGTCATTATACTGGAAACTTTTGGCCTGAGGATTCAACTTGCATAAGCTGGCTCGATAAGCAACCTGCTGGCTCAGTCATTTATGTTGCCTTTGGAAGCGTAGCAATCTTAAGCCAGAACCAATTCAATGAACTAGCACTGGGTATTGAACTTGTAGGCCGGCCATTTTTATGGGTTGTCCGAGACTTCACCAATGGATCAGCTGCTGAATACCCAGATGGTTTCATAGAGAGAGTAGCTGAGCATGGAAAGATTGTTTCATGGGCACCCCAAGAAAAGGTGTTAGCTCACCCTTCTGTTGCATGTTTCTTATCCCATTGTGGATGGAACTCAACCATGGACGGCATAGGCATGGGAGTCCCCTTCCTATGCTGGCCTTACTTTGCAGATCAATTCCATAACCAGAGTTACATATGCGACAAATGGAAGGTGGGCTTGGGGTTGAACCCAGATGAAAATGGATTCATATCAAGGCATGAGATTAAGAAGAAGATCGAAATGTTGGTTTCTGATGATGGTATAAAAGCAAATGCAGAGAAGTTGAAGGAAATGGCTAGAAAAAGTGTGATTGAAGGTGGATCTTCTTACAAGAATTTCCAAACCTTTGTTGAAGCACTGAAACAA
>GSVIVT00016246001
ATGGGCAGGCCTCATGTGCTGATTATTCCATTCCCAGCACAAGGACATGTTACTCCCCTTATGAAGTTTGCGTACCAGATTTCTGATCATGGGATCAAGGTCACCTTTGTTAACTCAGACTTCATACATGAAAAACTGGTGGCTGCACTGCCAGATGAGGATGAGGCTCGGAGTCGGATTGGGCTAGCCTCGATCCCAGATGGACTGGGTCCAGGGGAGGATCGAAAAGATCCACTCAAGTCGACAGACAGTATTTTAAGAGTCATGCCGGGTCATTTGAAGGAGTTGATTGAGAAGGTTAACAACTCGAATGATGATGAGAAGATCACTTGTGTTATTGCTGATACAACAGTT---GGGTGGGCGCTAGAGGTTGCCGAGAAGATGGGGATCGAGAGCGTTGCGTTTTGCCCCTGTGGACCAGGAACCTTGGCTTTGGTATTTGACATTCCAAGGCTTATTGAG------------------GCCCATGTAAATGGTATTGATGGATCTCTTTTGAACGAGGAGTTGATCTGCCTGGCAAAGGATATCCCAGCCTTTAGCAGCAACAGATTGCCCTGGGGCTGCCCAAGTGATCTAACCGTACAAGAGATCCTTTTCCGACTTGCTCTACAATGCATCCCAGCTAAGAATCTTTCCAATTGGCTTCTTTGCAACTCTGTTTACGAACTTGACTCATCTGCTTGTGACTTGATACCCAACATATTACCAATAGGCCCGTTACTTGCAAGTAATCATCTGGGTCATTATACTGGAAACTTTTGGCCTGAGGATTCAACTTGCATAGGCTGGCTCGATAAGCAACCTGCTGGCTCAGTCATTTATGTTGCCTTTGGAAGCCTAGCAATCTTAAGCCAGAACCAATTCAATGAACTAGCACTGGGTATTGAACTTGTAGGCCGGCCATTTTTATGGGTTGTCCGAGACTTCACCAATGGATCAGCTGCTGAATACCCAGATGGTTTCATAGAGAGAGTAGCTGAGCATGGAAAGATTGTTTCATGGGCACCCCAAGAAAAGGTGTTAGCTCACCCTTCTGTTGCATGTTTCTTATCCCATTGTGGATGGAACTCAACCATGGACGGCATAGGCATAGGAGTCCCCTTCCTATGCTGGCCTTACTTTGCAGATCAATTCCATAACCAGAGTTACATATGCGACAAATGGAAGGTGGGCTTGGGGTTGAACCCAGATGAAAATGGATTCATATCAAGGCATGAGATTAAGAAGAAGATCGAAATGTTGGTTTCTGATGATGGTATAAAAGCAAATGCAGAGAAGTTGAAGGAAATGGCTAGAAAAAGTGTGATTGAAGGGGGATCTTCTTACAAGAATTTCCAAACCTTTGTTGAAGCACTGAAACAA
>GSVIVT00016239001
------------------------------------------------------------ATGAAGTTTGCGTACCAGATTTCTGATCATGGGATCAAGGTCACCTTTGTTAACTCAGACTTCATACATGAAAAACTGGTGGCTGCACTGCCAGATGAGGATGAGGCTCGGAGTCGGATAGGGCTAGCCTCGATCCCAGATGGACTGGGTCCGGGGGAGGATCGAAAAGATTCGCTCAAGTTGACAGACAGTATTTTTAGAGTCATGCCGGGTCATTTGAAGGAGTTTATGGAGAAGGTTAACAACTCGAATGATGATGAGAAGATCACTTGTGTTATTGCTGATTCAGCATTT---GGGTGGGCGCTAGAGGTTGCCGACAAGATGGGGATCAAGAGGGTCGCGTTTTGCCCCTTTGGACCAGGAAGCTTGGCTTTGGCATTTCACATTCCAAGGCTTATTGAG------------------GCCCTTCTAAATAGTACTGATGGATCTCTTTTGAACGACGAGTTGATCTGCCTGGCAAAGGATATACCAGCCTTTAGCAGCAACAGATTGCCGTGGAGCTGCCCGAGTGATCCAACCTTACAAGAGGTCATTTTCCGACTTGCTTTCAAAGACATCTCAGCTATTAATCTTTCCAATTGGCTTATTTGCAACTCCGTTTACGAACTTGACTCATCTGCTTGTGACTTGATTCCCAACATATTACCAATAGGCCCGTTAATTGCAAATAACCATCTGGGTCATTATCCTGGAAACTTTTGGCCTGAGGATTCAACTTGCATAAGCTGGCTCGATAAACAACCTGCTGGCTCAGTCATTTATGTTGCCTTTGGAAGCCTAGCGATCTTAAGCCAGCACCAATTCAATGAACTAGCACTGGGTATTGAACTTGTAGGCCGGCCATTTTTATGGGTTGTCCGAGACTTCACCAATGGATCAGATGCTGAATACCCTGATGGTTTCATAGAGAGAGTTGCTGAGAATGGAAAGATTGTTTCATGGGCACCCCAAGAAAAAGTTTTAGCTCACCCTTCTGTTGCATGTTTCTTATCCCATTGTGGATGGAACTCAACCATGGACGGCATAGGCATGGGAGTCCCCTTCCTATGCTGGCCCTACGTTGTAGATCAATTCCATAACCAGAGTTACATATGCGACAAGTGGAAGGTGGGCTTGGGGTTGAACCCAGATGAAAATGGATTCATATCAAGGCATGAGATTAAGAAGAAGATCGAAATGTTGGTTTCTGATGATGTTATAAAAGCAAATGCAGAGAAGTTGAAGGAAATGACTAGAAAGAGTGTGAGTGAAGGTGGATCTTCTTACAAGAATTTCCAAACCTTTGTTGAAGTAATGAAACAA
>GSVIVT00016245001
---------------------------------------------------------------------------------------------------------------------------------------------------------------------------------------------------------------------------------------------------------------------------------------------------------------------------------------------------------------------------------------------------------------------------------------------------------------------------------------------------------------------------------------------------------------------------------------------------------------------------------------------------------------------------------------------------------------------------------------------------------------------------------------------------------------------------------------------------------------------------------------------------------------------------------------------------------------------------------------------------------------------------------------------------------------------------------------------------------------------------------------ATGGACGGCATAGGCATGGGAGTCCCCTTCCTATGCTGGCCCTACTTTGCAGATCAATTCCATAACCAGAGTTACATATGCGACAAATGGAAGGTGGGCTTGGAATTGAACCCAGATGAAAATGGATTCATATCAAGGCATGAGATTAAGAAGAAGATTGAAAAGTTGGTTTCTGATGATGGTATAAAAGCAAATGCAGAGAAGTTGAAGGAAATGGCTAGAAAAAGTGTGATTGAAGGTGGATCTTCTTACAAGAATTTCCAAACCTTTGTTGAAGCACTGAAACAA
>GSVIVT00016241001
ATGGGC---CCTCATGTGCTGATTATTCCATTCCCAGCACAAGGACATGTTACTCCCTTTATGAAGTTTGCGTACCAGATTTCTGATCACGGGATCAAGGTCACCTTTGTTAACTCAGACTTCATACATGAAAAACTGGTGGCTGCACTGCCAGATGAGGATGAGGCTCGGAGTCGGATAGGGCTAGCCTCGATCCCAGATGGACTGGGTCCAGGGGAGGATCGAAAAGATTCACTCAAGCTGACAGACAGTATTTTAAGAGTCATGCCGGGTCATTTGAAGGAGTTGATTGAGAAGGTTAACAACTCGAATGATGATGAGAAGATCACTTGTGTTATTGCTGATTCAGCATTT---GGGTGGGCGCTAGAGGTTGCCGACAAGATGGGGATCAAGAGGGTCGCGTTTTGCCCCTTTGGACCAGGAAGCTTGGCTTTGGCATTTCACATTCCAAGGCTTATTGAG------------------GCCCTTCTAAATACTACTGATGGATCTCTTCTGAACCACGAGTTTATCTGCCTGGCAAAGGATATCCCAGCCTTTATCAGCAACAGATTGCCCTGGAGCTGCCCAACTGATCCAACTTTACAAGAGATCTGTTTCCGACTTGCTTTCAAAGCCATCCAAGTTATGAATCTTTCCAATTGGCTTCTTAGCAACTCTGTTTACGAACTTGACTCATCTGCCTGTGAGTTGATTCCTAACATATTATCAATAGGTCCATTGCTTGCAAGTCATCATCTGGGTCATTATGCTGGAAACTTTTGGCATGAGGATTCGACCTGCATAGGCTGGCTCGATAAACAACCTGCTGGCTCAGTCATTTATGTTGCCTTTGGCAGCTTAGCAATCTTCAACCAGCGCCAATTCAATGAACTAGCACTTGGTCTCGAACTTGTAGGCCGGCCATTTTTATGGGTTGTCCGAGACTTCGCCGATGGATCAGTTGCTGAATACCCTGAT---TTCATAGAGAGAGTTGCTGAGAATGGAAAGATTGTTTCATGGGCACCCCAAGAAAAGGTGTTAGCTCACCCTTCTGTTGCCTGTTTCTTATCCCATTGTGGATGGAACTCAACCATGGACGCCATAGGCATGGGAGTCCCCTTCCTATGCTGGCCCTACTTTGCAGATCAATTCCATAATCAGAGTTACATATGCGACAAATGGAAGGTGGGCTTGGGGTTGAACCCAGATGAAAATGGATTCATATCAAGGCATGAGATTAAGAAGAAGATCGAAAAGTTGGTTTCTGATGATGGTATAAAAGCAAATGCAGAGAAGTTGAAGGAAATGGCTAGAAAAAGTGTGATTGAAGGTGGATCTTCTTACAAGAATTTCCAAACCTTTGTTGAAGCACTGAAACAA
>GSVIVT00016236001
ATGGGCAGGCCTCATGTGCTGATTATACCGCTCCCAGCGCAAGGACATGTTGCTCCTCTTATGAAGCTTGCACACCGGATTTCTGATCATGGGATCAAGGTCACCTTTGTGAACTCTGACTTCATACATGCTAAACTGCTGGCTGCACTCCCACATGAAGCTGAGGCTCGGAGTGGGATAGGGCTAGCCTCTATCCCAGATGGTCTGGATCCAGGGGACGATCGGAAAAACATGCTCAAGTTAACAGAAAGTATTTCAAGAGTCATGCCGGGTCATTTGAAGGATTTAATTGAGAAAGTAAACCACTCGAATGATGATGAGCAGATCACTTGTGTTATTGCTGACATAACACTTGAGCGGTGGCCAATGGAGGTGGCAGAGAAGATGGGAATCGAAGGGGTCCCTTTTTGTCCTATGGGAGCAGGAATCTGGGCTTTGGCACTTCATATTCCAAAACTAATTGAG------------------GCCATCGTAAATAGTACTGATGGATCTCCTCTGAATGATGAGTTGATCTGCGTGTCGAAGGGTATTCCAGTCTTGAGCAGCAACAGCTTGCCCTGGCAGTGGCCAATTGATCTAAAGATACAAGAGTCGGTTTTCCGACTTTATCTCACATCTATTCAAATTATGGATTCTTCCAAGTGGCTTCTTTGCAACTGTGTTTACGAACTTGACTCATCTGCTTGTGACTTGATTCCTAACTTATTACCAATTGGCCCGTTACTTGCAAGTAGTGATCCGGGTCATTATGCTGCAAACTTTTGGCCTGAGGATTCAACTTGCATAGGCTGGCTCGATAAACAACCTGCTGGCTCAGTCATTTATGTTGCCTTTGGCAGCTTTACAATCTTAACCCAGCACCAATTCAATGAATTAGCACTTGGCATTGAACTTGTAGGGCGGCCATTTTTATGGGTTGTCCGAGACTTCACCGATGAATCAGCTGCTGAATACCCAGATGGTTTCATAGAGAGAGTAGCTGACCATGGAAAGATTGTTTCATGGGCACCCCAAGAAGAGGTTTTAGCTCACCCTTCTGTTGCATGTTTCTTTTCCCATTGTGGATGGAACTCAACCATGGGCGGCATAGGCATGGGAGTCCCCTTCCTATGCTGGCCCTACTTAGGAGATCAATTCCATAACCAGAGTTACATATGCGAGAAATGGAAGGTGGGCTTGGGGTTGAACCCAGATAAAAATGGATTCATATCGAGGCATGAGATTAAGATGAAGATTGAAAAGTTGGTCTCTGATGATGGTATAAAAGCAAATGCAGAGAAGTTGAAGGAAATGGCTAGAAAGAGTGTAAGCGAAGGCGGATCTTCTTACAGAAATTTCAAAACCTTTATTGAAGCAATGAAACAA
>GSVIVT00016238001
ATGGGCAGGCCTCATGTGCTGATTATACCACTCCCAGCGCAAGGACATGTTGCTCCTCTTATGAGGCTTGCAAACCGGATTTCTGATCACGGGATCAAGGTCACCTTTGTTAACTCTGACTTCATACATGCTAAACTGCTGGCTGCACTCCCACATGAGGCTGAGGCTCAGAGTGGGATAAGGCTAGCCTCTATCCCAGATGGTCTGGATCCAGGGGACGATCGGAAAAACTTGCTCAAGATAACAGAAAGTAGTTCAAGAGTCATGCCGGGTCATTTGAAGGATTTAATTGAGAAAGTCAACCGCTCGAATGATGATGAGCAGATCACTTGTGTTATTGCTGACATAACACTTGAGCGGTGGCCAATGGAGGTGGCAGAGAAGATGGGAATCGAAGGGGTCCTTTTTTGTCCTATGGGAGCAGGAATCTGGGCTTTGGCACTTCATATTCCAAAGCTAATTGAG------------------GCCATCGTAAATAGTACTGATGGAACTCCTCTGAAAGATGAGTTGATCTGCGTGTCGAAGGGTATTCCAGTCTTGAGCTGCAACGGCTTGCCCTGGAAGTGGCCAATTGATCTGAAGGTACAAGAGTGGGTTTTCCGAATTTATCTCACATCTATTCAATTTATGAATTCTTCCAAGAGGCTTCTTTGCAACTGTGTTTACGAACTTGACTCATCTGCTTGTGACTTGATTCCTAACTTATTACCAATTGGCCCGTTACCTGCAAGTCGTGATCCGGGTCATTATGCTGCAAACTTTTGGCCTGAGGATTCAACTTGCATAGGCTGGCTCGATAAACAACCTGCTGGCTCAGTCATTTATGTTGCTTTTGGCAGCACCGGAAACTTAACCCAGCACCAATTCAATGAATTAGCACTTGGTATTGAACTTGTAGGGCGGCCATTTTTATGGGTTGTCCGAGACTTCACCGATGGGTCAGCTGCTGAATACCCTGATGGTTTCATTGAGAGAGTAGCTGACCATGGAAAGATTGTTTCGTGGGCACCCCAAGAAGAGGTTTTAGCTCACCCTTCTGTTGCATGTTTCTTTTCCCATTGCGGTTGGAACTCAACCATGGACAGCATAATCATGGGAGTCCCCTTCCTATGCTGGCCCTACGTTGGAGATCAATTCCTTGACCAGAATTACATATGCGACAAATGGAAGGTGGGGTTGGGGTTGAACCCAGATGAAAATGGACTCATATCGAGGCATGAGATTAAGATGAAGATCGAAAAGTTGGTCTCTGATGATGGTATAAAAGCAAATGCAGAGAAGTTGAAGGAAATGACTAGAAAGAGTGTAAGCGAAGGCGGATCTTCTTACAAGAATTTCAAAACCTTTATTGAAGCAATGAAACTC
>GSVIVT00016244001
ATGGGCAGGCCTCATGTGCTGATTATACCACTCCCAGCGCAAGGATATGTTGCTCCTCTTATGAGGCTTGCACACCGGATTTCTGATCACGGGATCAAGGTCACCTTTGTTAACTCTGACTTCATACATGCTAAACTGCTGGCTGCACTCCCACATGAGGCTGAGGCTCAGAGTGGGATAGGGCTAGTCTCTATCCCAGATGGTCTGGATCCAGGGGACGATCGGAAAAACTTGCTCAAGATAACAGAAAGTAGTTCAAGAGTCATGCCGGGTCATTTGAAGGATTTAATTGAGAAAGTCAACCGCTCGAATGATGATGAGCAGATCACTTGTGTTATTGCTGACATAACACTTGAGCGGTGGCCAATGGAGGTGGCAGAGAAGATGGGAATCGAAGGGGTCCTTTTTTGTCCTATGGGAGCAGGAATCTGGGCTTTGGCACTTCATATTCCAAAGTTAATTGAAAATGATTCAAATATCTCTGCA---------------------ACTCCTCTGAAAGATGAGTTGATCTGCGTGTCGAAGGGTATTCCAGTCTTGAGCTGCAACGGCTTGCCCTGGAAGTGGCCAATTGATCTGAAGGTACAAGAGTGGGTTTTCCGAATTTATCTCACATCTATTCAATTTATGGATTCTTCCAAGAGGCTTCCTTGCAACTGTGTTTACGAACTTGACTCATCTGCTTGTGACTTGATTCCTAACTTATTACCAATTGGCCCGTTACCTGCAAGTAGTGATCCGGGTCATTATGCTGCAAACTTTTGGCCTGAGGATTCAACTTGCATAGGCTGGCTCGATAAACAACCTGCTGGCTCAGTCATTTATGTTGCTTTTGGCAGCACCGGAAACTTAACCCAGCACCAATTCAATGAATTAGCACTTGGTATTGAACTTGTAGGCCGACCATTTTTATGGGTTGTCCGAGACTTCACCGATGGATCAGCTGCTGAATACCCTGATGGTTTCATTGAGAGAGTAGCTGACCATGGAAAGATTGTCTCGTGGGCACCCCAAGAAGAGGTTTTAGCTCACCCTTCTGTTGCATGCTTCTTTTCCCATTGTGGTTGGAACTCAACCATGGACAGCATAAGCATGGGAGTCCCCTTCCTGTGCTGGCCCTACGTTGTAGATCAATTCCTTGACCAGAATTACATATGCGACAAATGGAAGGTGGGCTTGGGATTGAACCCAGATGAAAATGGACTCATATCGAGGCATGAGATTAAGATGAAGATTGAAAAGTTGGTCTCTGATGATGGCATAAAAGCAAATGCAGAGAAGTTGAAGGAAATGACTAGAAAGAGTGTAAGCGAAGGCGGATCTTCTTACAAGAATTTCAAAACCTTTATTGAAGCAATGAAACAC
>GSVIVT00016234001
---------------------------------------------------------------------------------------------------------------------------------------------------------------------------------------------------------------------------------------------------------------------------------------------------------------------------------------------------------------------------------------------------------------------------------------------------------------------------------------------------------------------------------------------------------------------------------------------------------------------------------------------------------------------ATGGATTTTTCCAAGTGGCTTCTCAGCAACTTTGTTTATGAACTTGACTCATCTGCCTGTGAGTTGATTCCTAACATATTATCAATAGGTCCATTACTTGCAAGTCATCATCTGGGTCATTATGCTGGAAACTTTTGGCCTGAGGATTCGACCTGCATAGGCTGGCTCGATAAACAACCTGCTGGCTCAGTCATTTATGTTGCCTTTGGCAGCTTAGCAATCTTCAACCAGCGCCAATTCAATGAACTAGCACTTGGTCTCGAACTTGTAGGCCGGCCATTTTTATGGGTTGTCCGAGACTTCACCGATGGATCAGTTGCTGAATACCCTGATGGTTTCATTGAGAGAGTAGCTGACCATGGAAAGATTGTATCATGGGCACCCCAAGAAGAGGTTTTAGCTCACCCTTCTGTTGCATGTTTCTTTTCCCATTGTGGTTGGAACTCAACCATGGACAGCATAAGCATGGGAGTTCCCTTCCTATGTTGGCCCTACTTCGCAGATCAATTCCATAACCAGAGTTACATATGCAAAAAATGGAAGGTGGGCTTGGGGTTGAACCCAGATGAAAAGGGATTCATATCAAGGCATGGGATTAAGATGAAGATTGAAAAGTTGGTCTCTGATGATGGTATAAAAGCAAATGCAAAGAAGTTGAAGGAAATGGCTAGAAAGAGTGTAAGCGAAGGCGGATCTTCTTACAAGAATTTCAAAACCTTTATTGAAGCGATGAAACAA
