# Supplementary material for: Impact of recurrent gene duplication on adaptation of plant genomes
Source: BMC Plant Biol. 2014 May 31;14:151. doi: 10.1186/1471-2229-14-151 (PMC4049390; doi:10.1186/1471-2229-14-151)
Supplement: Additional file 4 — Contains the cleaned alignments of the clusters with codons under selection. [file 1471-2229-14-151-S4.zip › 4437544801233534_add4/Additional_file_4/Vitvicluster59_large_aligned.fasta]

>GSVIVT00004842001
ATGGCTTTGGCGCTTGTTGGAGGGGCTGCTCTGGGAGCAGCATTTCAGGGTTTGCTAACGGCGGTCATAAAAGTAAGTAAAAAGTTTGCCGGGTTCCACTCCATCCTCAAAAAACTCGAAGCCACACTCGAACGCATAAAGCCATATATCCAAGAGATGGAAAGGTTGAACGACGAGTTGGATCGTCCAAGGAAGGAAATGGAGAAGTTCATCCAAATCTTACAAGATGGAGAGAAGCTAATCCAAGACTGC---------AGCTGCTACTACCACCAGAGGATAGGGTACGCCAATAAAATTAAAGCCCTCGATGCCTCTCTTCTTAGATTGTTTCAGGTGGATGCC---GAGATTCTCAAATCAAATGGATGCAATTGGAATTACAGAGGGGTTTCCGATGAACATGAAAACTTGGGTTCCTGCAACGCTCCTGGTCCACCGGAATTTATGGTGGGATTAGATGTGCCTCTCAAAGAATTGAAGCGGTGGCTATGTGAGGATGGGGAATCAAGGATTGTGATCAAGGCTCTTGGAGGATGTGGGAAAACCACTTTGGCTAAAGAGCTTTGTCACGACAATCAAGTCAGAGAATATTTTAAGCACATTTTGTATGCCACGGTGTCAAGATCGCCCAACCTAATTGCCATCATTACGAAACTATTTTGGGACGAGGATGAACGAGTGCCAAAGTTTCAAAATGAGGAAGATGCAGCCAATCAAATGGAACTGAAACTGAAGAAGAAAGAAGAATCCGGTGATGTACTGTTGGTCCTAGATGATGTTTGGCGTGGATCAGAATCCCTCTTAGCCAAGTTCAAGTTCCGGACATCAAAATCCAAGGTCGTCGTTACATCAAGAAATGACTTTCCAGAATTTGGGTCTACATATGACTTGAAATCGTTGAATGACGACGATGCCATGGCTCTTTTTCGTCACTCAGCAATCCCCCAGAATGGAAGCTGTTATTTCACACCGAGTAATGATCTTGTGAAGAAGATAGTGGGGCACTGCAAGGGACTTCCACTGGCCCTGGAAGTCGTTGGCAGATCACTCCATGGGCGGCCTGTAGAGATCTGGAGAAGCCGACTGAAGAAATTATCCGAAGGTCAATCCGTTGTCGATTCCGAAGCTGATCTGCGTAAATGTCTTCAAAGTAGCATAGACGCCCTAAATGACGAGGATGTTATGCTGAAGGAGTGTTTTATGGACTTGGGCTCCTTTCCTGAAGACCAGAAAATCCCTGCCACTGCTCTTATAGACATGTGGGCGGAATTGTACAACCTAGATAAAGACGGGATTGATGCCATTGCCAACCTTCACGAACTCTCCTCTCGGAGTCTGCTTAATCTTGCGGTCACGAGGAATGATGCAAGTGAGATTGATGGATGGTACAGCGATGCCATTGTGATGCAGCATGATGATCTCAGGGATCTAGCCATTTACCAGAGCAAACAGGAGCTCATAAAAGAGAGGAAAAGACTATTTGTGGACTTTAGC------AAACTCCCCGAGTGGTGGACTGAAGAAGAGCAACCCCAATCAAGTGCTCGCCTTGTGTCCATCTCTACA------------------------------------------------------------------GGTGAAATGTTTTCCTCAAGCCAGGGCGACCTGCAAATTCCTGAAACCAACTTTAATCAGACACAGAAAAAATACAAATTGCCTGAGTTCATTAAGCAAATGGATAAACTGAAGGTTCTAATAGTAACAAATTAT------------------------------------------------------------------------------------------------------------------------------------------------------------------------------------------------------------------------------------------------------------------------------------------------------------------------------------------------------------------------------------------------------------------------------------------------------------------------------------------------------------------------------------------------------------------------------------------------------------------------------------------------------------------------------------------------------------
>GSVIVT00004839001
------------------------------------------------------------------------------------------------------------------------------------------------------------------------------------------------------------------------------------------------------------------------------------------------------------------------------------------------------------------------------------------------------------------------------------------------------------------ATGATGGGATTAGATGTGCCTCTCAAAGAATTGAAGAGGCGGCTGTGTGAGGATGGGAAATCAAGGATTGTGATCAGGGCTCCTAGAGGATGTGGGAAAACCACTTTGGCTAAAGGGCTTTGTCTCGACAATCAAGTCAAAGAATATTTTAAGCACATTTTGTATGCCACGGTATCAAAACGGCCCAACCTAATTGCCATCATTAAGAAACTACTTTGGGACAAGGATGAACAAGTGCCAGAGTTCCGAAATGAGGAAGATGCAGTCAATCAAATGGAACTGAAACCGAAGAGGAAAGCAGAATCTGGTGCTATACTGTTGGTCCTAGATGATGTTTGGTGTGGATCAGAATCCCTCTTAGCCAAGTTCAAGTTCCAGATATCAGAATCCAAGGTTCTGGTTACATCAAGAAATGAATTTCCAGAATTTGGCTCTACATATAACCTGGAATTGTGGAATAAGGAAGATACCATGGTTCTTTTTCGTCATTCAGCAACCCCG------------------------------------------------------------------------------------------------------------------------------------------------------------------------------------------------------------------------------------------------------------------------------------------------------------------------------------------------------------------------------------------------------------------------------------------------------------AGCATGGAAACTGTTATTTCACAC---------------------------------------------------------------------------------------------------------------------------------------------------------------------------------------------------------------------------------------------------------------------------------------------------------------------------------------------------------------------------------------------------------------------------------------------------------------------------------------------------------------------------------------------------------------------------------------------------------------------------------------------------------------------------------------------------------------------------------------------------------------------------------------------------------------------------------------------------------------------------------------------------------------------------------------------------------------------------------------------------------------------------------------------------------------------------------
>GSVIVT00004841001
---------------------------------------------------------------------------------------------------------------------------------------------------------------------------------------------------------------------------------------------------------------------------------------------------------------------------------------------------------------------------------------------------------------------------------------------------------------------------------------------------------------------------------------------------------------------------------------------------------------------------------------------------------------------------------------------------------------------------------------------------------------------------------------------------------------------------------------------------------------------------------------------------------------------------------------------------------ATGACTCTTTTCCGTCACTCAGCAATCCCTGAGGATGGGAGCGGTTCTTCCATGCCCAGTGAAGACCTTGTGAATACGATAGTGAGGTGCTGCAAGGGATTTCCACTGGCCCTGGAAGTGGTTGGCAGATCACTCCATGGGCAGCCTGTAGAGATCTGGAGAAGCACACTGATGAAATTATCTGAAGGTGAATCCATAGTCAATTCTGAAGATGAACTGCGTAATTGTCTTCAAAGTAGCTTAGATGCCCTTGATGACAAGGATATTATGCTGAAGGAGTGTTTTATGGACTTGGGCTCATTTCCTGAAGACCAAAAAATCCCTGCCACTGCTCTTATAGATATGTGGGCGGAATTGCACAAACTAGATAAAGACGGCATTGATGCCATTTCCAACCTTCAGAAACTCTGCTCTCGGAATCTGCTTAATCTTGTGGTCACAAGGAATGATGCAAATGAGATTGGTTGGTGCTACAAGGATGCCTTTGTCATGCAGCATGATCTTCTCAGGGATCTAGCCATTTATCAGAGCAACCAGGAGCCCATAGAAAAGAGGAAAAGACTAATCGTGGACTTGACAGGAAACAGACTCCCCGAGTGGTGGACTAAAGAAAATCAGCCCCAATTAAGTGCTCGTCTTGTGTCCATCTCCACA------------------------------------------------------------------GATGAAATGTTCTCCTCAAACTGGTGCAACATGCAACTTCCTGAAGCTAACTTTAATCAGACAGAAAATAAATACGAATTGCCAGAGTTCATGAAGCAAATGGATAAACTGAAGGTTCTAGTAGTAACAAATTATGGTTTCTGTGCTGCTGAATTGACTAATTTTTCAGTACTTGGTTCCTTATCCAATCTAAAGAGAATCAGGTTAGAGCAAGTTTCAATTCCAAGACTATGCAACACGAGTATGGAATTGAAGAATCTGGAAAAGCTATCCTTAGTCATGTGTCATAAGATTGGTCAGGCTTTTGCAAGTAGTACCATCCAGATCCCAGAAATGTTACCAAACCTTAGGGAAATCAACATTGATTACTGTAATGACTTGGTGGAATTACCAGAAGGGTTTTGTGACTTAGTCCAGCTGAATAAGCTGAGCATCAGCAACTGCCATAAGCTGTCTGCACTGCCGGAAGGGATAGGGAAGCTTGCAAATCTGGAAGTGCTAAGGGTTAGTGCCTGTACATTGGTGTCAAAATTGCCAGACTCAATGGGAAGCCTCCACAAGTTGAGCGTTCTTGATATAACTGGTTGTTTACGAATAAGGAAAATGCCGAAACAAATAGGGGAGTTGCGTGGTCTAAGAGAGCTCCACATGAGAAGGTGCCCAGGTTTGCGCGAGCTGCCACCATCAGTGACGCTTCTCGTGGATTTGGAGAGGGTAATCTGCGATGAAGAGACTGCCCAGCTGTGGGAATGTTATACGCACTTGCTCCCCAATCTCACCCTATCAGTGCCTGAAGAAATTATCAACTTGAATTGGCTT
>GSVIVT00004838001
------------------------------------------------------------------------------------------------------------------------------------------------------------------------------------------------------------------------------------------------------------------------------------------------------------------------------------------------------------------------------------------------------------------------------------------------------------------------------------------------------------------------------------------------------------------------------------------------------------------------------------------------------------------------------------------------------------------------------------------------------------------------------------------------------------------------------------------------------------------------------------------------------------------------------------------------------------------------------------------------------------------------------------------------------------------------------------------------------------------------------------------------------------------------------------------------------------------------------------------------------------------------------------------------------------------------------------------------------------------------------------------------------------------------------------------------------------------ATGCAGCATGATCTTCTCAGGGATCTAGCCATTTATCAGAGCAACCAGGAGCCCATAGAAAAGAGGAAAAGACTAATCGTGGACTTGACAGGAAACAGACTCCCCGAGTGGTGGACTAAAGAAATGCAACCCCGATTAAGTGCCCGTCTTGTGTCCATCTCCACA------------------------------------------------------------------GACGAAATGTTCTCCTCAAGCTGGTGCAACATGCAACTTCCTGAAGCTAACTTTAATCAGACAGAAAAGAAATACGAATTGCCAGAGTTCATGAAGCAAATGGATGAACTGAAGGTCCTAGTAGTAACAAATTATGGTTTCTGCACTGCTGAATTGACTAATTTTTCAGTACTTGGTTCCTTATCCAATCTAAAGAGAATCAGGTTAGAGCAAGTTTCTATTCCAACACTATGCAACACCAGTATAGAATTGAAGAATCTGGAGAAGCTATCCTTAGTCATGTGTCATAAGATTGGTCAGGCTTTTGCAAGTAGTACCATCCAGATTCCAGAAATGTTACCCAACCTTAGGGAAATCAACATTGATTACTGTAATGACTTGGTGGAATTACCAGAAGGGTTTTGTGATTTAGTCCAGCTGAATAAGCTGAGCATCGGCAACTGCCATAAGCTGTCTTCACTGCCGGAAGGAATAGGGAAGCTTACAAATCTGGAAGTGCTAAGGGTTAGTGCCTGTACATTGGTGTCAAAATTGCCAGACTCAATGGGAAGCCTCCACAAGTTGAGGGTTCTTGATATAACTGGTTGTTTACGAATTAGGAAAATGCCGAAACAAATAGGCGAGTTGCGTAGTCTAAGAGAGTTCCACATGAGAAGGTGCCCGGGTTTGTGCGAGCTGCCATCATCAGTGACGGATCTCGTGGATTTGAAGAGGGTAATCTGCGATGAAGAGACTGCCCAGCTGTGGGAATGTTATACGCACTTGCTCCCCGATCTCACCCTATCAGTGCCTGAAGAAATTATCAACTTGAATTGGCTT
>GSVIVT00010062001
ATGGCTTTGGAGCTTGTTGGAGGGGCTGCTTTGGGAGCAGTGTTTGAGAAGTTGTTCGCGGCGGTTGTAGATGCAAGCAATAAGGCAACTCAGTTCGAGTCCAGCCTCAAAAAACTCGAAGAGACACTCAAATCCATAAATCCAAGTATCCTAGAGATGAAAAAGTTGAACGACGAGTTGGATCGTCCAAAGGAGGAAATGGAGAAGTTGATCCAAATCTTAAAAGATGGGGAGAAGCTAATCCACAAGTGCAAGGTCTCTTGTTGCAGCTGCTTCAAGAAGTGGAGGTACGCCAATAAAATTGAGGCCTTGGAGGACTCTCTTCTTAATTTTTTTCAGGTGGAAGCC---GAGATGCTCAAATCAAATAGATTCAGTTTGAGTAACAGAGGGGTTTCCGATAACTTCGAAAATTTGGGTTCCTGTGAGGCTACTGATCCGCCGGCTTTTATGGTGGGACTAGATGTGCCTCTCAAAGAATTGAAGAGGTGGCTGTTTACGGATGGGGAGTCAAGGATTGTGGTGTCGGCTCCTGGAGGATGTGGGAAAACCACTTTGGCTAAAAGGCTTTGTCACGACCAACAAGTCAAGGAATATTTTACGGACATTTGCTATGTCACGGTGTCAAAAGCATGCGACCTAATTGGCATCATCAAGAAACTATTTTGGCATAATGATGAACAAGTGCCGTCGTTTCAAAATGAGGAAGATGCAGTCAACCAATTGGAAAGAATGCTGAAGAGGAAAGTAGAATCTGGTCGTATACTGTTGGTCCTAGACGATGTTTGGTCTGGTTCGGAATCTGTCCTAGCCAAGTTTAAG---AAAATATCGGGATACAAGGTTCTGGTTACATCTAGAAATGAATTTCCAGAATTTGGTTCTACATATCACTTGAAATTGTTGAGTGAAGAAGATGCCAAGACTCTTTTCCGTCACTCAGCAATCCCTGAGGATGGGAGCGGTTCTTCCATGCCCAGTGAAGACCTTGTGAATACGATAGTGAGGTGCTGCAAGGGATTTCCACTGGCCCTGGAAGTGGTTGGCAGATCACTCCATGGGCAGCCTGTAGAGATCTGGAGAAGCACACTGATGAAATTATCTGAAGGTGAATCCATAGTCAATTCTGAAGATGAACTGCGTAATTGTCTTCAAAGTAGCTTAGATGCCCTTGATGACAAGGATATTATGCTGAAGGAGTGTTTTATGGACTTGGGCTCATTTCCTGAAGACCAAAAAATCCCTGCCACTGCTCTTATAGATATGTGGGCGGAATTGCACAAACTAGATAAAGACGGCATTGATGCCATTTCCAACCTTCAGAAACTCTGCTCTCGGAATCTGCTTAATCTTGTGGTCACAAGGAATGATGCAAATGAGATTGATGGGTGCTACAACGATGCCTTTGTCATGCAGCATGATCTTCTCAGGGATCTAGCCATTTATCAGAGCGAACAGGAGCCCATAGAAAAGAGGAAAAGACTAATCGTGGACTTGACAGGAAACAGACTCCCCGAGTGGTGGACTAAAGAGAAGCAACCCCGATCAAGTGCTCGTCTTGTGTCCATCTCCACA------------------------------------------------------------------GATGAAATGTTCTCCTCAAGCTGGTGCAACATGCAACTTCCTGAAGCTAACTTTAATCAGACAGAAAAGAAATACGAATTGCCAGAGTTCATGAAGCAAATGGATGAACTGAAGGTTCTAGTAGTAACAAATTATGGTTTCTGCACTGCTGAATTGACTAATTTTTCAGTACTTGGTTCCTTATCCAATCTAAAGAGAATCAGGTTAGAGCAAGTTTCAATTCCAACACTATGCAACACCAGTATGGAATTGAAGAATCTGGAGAAGCTATCCTTAGTCATGTGTCATAAGATTGGTCAGGCTTTTGCAAGTAGTACCATCCAGATTCCAGAAATGTTACCCAACCTTAGGGAAATCAACATTGATTACTGTAATGACTTGGTGGAATTACCAGAAGGGTTTTGTGATTTAGTCCAGCTGAATAAGCTGAGCATCGGCAACTGCCATAAGCTGTCTTCACTGCCGGAAGGAATAGGGAAGCTTACAAATCTGGAAGTGCTAAGGGTTAGTGCCTGTACATTGGTGTCAAAATTGCCAGACTCAATGGGAAGCCTCCACAAGTTGAGGGTTCTTGATATAACTGGTTGTTTACGAATAAGGAAAATGCCGAAACAAATAGGCGAGTTGCGTAGTCTAAGAGAGTTCCACATGAGAAGGTGCCCGGGTTTGTGCGAGCTGCCATCATCAGTGACGGATCTCGTGGATTTGAAGAGGGTAATCTGCGATGAAGAGACTGCCCAGCTGTGGGAATGTTATACGCACTTGCTCCCCGATCTCACCCTATCAGTGCCTGAAGAAATTATCAACTTGAATTGGCTT
>GSVIVT00012615001
ATGTCTGCGGAGCTTGTTGGAGGGTCTGCTTTGGGAGCAGGATTTGGGAAGTTGATCACGGCGGTTCTAGATGCACGGAAGAAGATAACTCAGTTCGACTCCAGCCTCAAAAAACTCGAAGAGAGACTCAATTCCATAACTCCTAGTATCGTAGAGGTGAAAAAGTTCATGGACCAGTCGAATCATCCAAGGGTGGAATTGGAGAAGTTAATCCAAATCTTAAAAGATGGGGAGAAGCTAATCCACAAGTGCGAGGTCTCTAGTTGCGACTACTTCAATAATTGGAGGTACGCCAATAAAATTAAGGCCTTGGATGGCTCAATTGAAAAATTTTTTCAGGTGGAAGTCATA---CTGCCCAAATCAAATAGATTGAGTTTCAGTAACAGAGGGGTTTCCGATAACTATGAAAGTTTGGGTTCCTGTGAGGCTACTGATCCGCCGGCTTTTATGGTGGGACTAGATGTGCCTCTCAAAGAATTGAAGAGGCGGCTGTTTACGGATGGGGAATCAAGGATTGTGGTGTCGGCTCCTGGAGGATGTGGGAAAACCACTTTGGCTAAAAGGCTTTGTCACGACCAACAAGTCAAGGAATATTTTACGGACATTTGCTATGTCACGGTGTCAAAAACATGCGACCTAATTGGCATCATCAAGAAACTATTTTGGCATAATGCTGAACGAGTGCAGGGGTTTCAAAGTGAGGAAGATGCAGTCAACCAATTGGAACTAATGCTGAAGAGGAAAGTAGAATCTGGTCGTATACTGTTGGTCCTAGATGACGTTTGGTCTGGGTCGAAATCTGTCCCAGACAAGTTTAAGTTCCAAATATCGAAATTCAAGGTTCTGGTTACATCTAGAAATGAATTTCCAGGATTTGGTTCTACATATAACTTGAAATTGTTGAATGAAGAAGATGCCAAGACTCTTTTTTGTCACTCAGCAATCCCTGAGGATGGG------------ATGCCCAGTGAAGAACTTGTGAATGGGATAGTGAGGCGCTGCAAGGGATTTCCACTGGCCCTGGAAGTGGTTGGCAGATCTCTCCATGAGCAGCCTGTAGAGATCTGGAGAAGCACACTGATGAAATTATCTGAAGGTGAATCCATTGTCAATTCTGAAGATGAACTGCGTAATTGTCTTCAAAGTAGCTTAGATGCCCTTGATGACAAGGATATTATGCTGAAAGAGTGTTTTATGGACTTGGGTTCATTTCCTGAAGACCAAAAAATCCCTGCCACTGCTCTTATAGATATGTGGGCAGAATTGCACAAACTAGATAAAGGCGGCATTTATGCCATTTCCAACCTTCACAAACTCTGCTCTCGGAATCTGCTTAATCTTGTGGTCACAAGGAATGATGCAAATGAGATTGATTGGTGCTACAACGATGCCTTTGTCATGCAGCATGATCTTCTCAGGGATCTAGCCATTTATCAGAGCGAACAGGAGCCCATAGAAAAGAGGAAAAGACTAATCGTGGACTTGACAGGAAACAGACTCCCCGAGTGGTGGACTAAAGAGAAGCAACCCCGATCAAGTGCTCGTCTTGTGTCCATCTCCACA---------------------------------------------------------------------------------------------------------------------------------------------------------------------------------------------------------------------------------------------------------------------------------------------------------------------------------------------------------------------------------------------------------------------------------------------------------------------------------------------------------------------------------------------------------------------------------------------------------------------------------------------------------------------------------------------------------------------------------------------------------------------------------------------------------------------------------------------------------------------------------------------------------------------
>GSVIVT00004974001
------------------------------------------------------------------------------------------------------------------------------------------------------------------------------------------------------------------------------------------------------------------------------------------------------------------------------------------------------------------CTGCTCAAATCAAATAGATTCAGTTGGAGTAACAGAGGGGTTTCCGTTAAATATGAAAGTTTGGGTTCCTGTGAGGCTACTGATCCGCCGGCTTTTATGGTGGGACTAGATGTGCCTCTCAAAGAATTGAAGAGGTGGCTGTTTACGGATGGGGAATCAAGGATTGTGGTGTCGGCTCCTGGAGGATGTGGGAAAACCACTTTGGCTAAAAGGCTTTGTCACGACCAACAAGTCAAGGAATATTTTCAGCACATTTTCTATGTCACGGTGTCAAAAACATTCAACCTAATTGGCATCATCAAGAAACTATTTTGGCATAGTGATGAACAAGTGCCGGGGTTTCAAAATGAGGAAGATGCAGTCAACCAATTGGAACTAATGCTGAAGAGGAAAGTAGAATCTGGTCGTATACTGTTGGTCCTAGATGACGTTTGGTCTGGGTCGGAATCTTTCCTAACCAAGTTTAACTTCCAAATATCGGGATGCAAGGTTCTGATTACATCTAGAAATGAATTTCCAAAATTTGGTTCTACATATTACTTGAAATTGTTGAGTGAAGAAGATGCCAAGACTCTTTTCCGTCACTCAGCAATCCCTGAGGATGGGAGTGGTTCTTCCATGCCCGGTGAAGACCTTGTGAATACGATAGTGAGGCGCTGCAAGGGATTTCCACTGGCCCTGGAAGTGGTTGGCAGATCCCTCCATGAGCAGCCTGTAGAGATCTGGAGAAGCACACTGATGAAATTATCTGAAGGTGAATCCATTGTCAATTCTGAAGATGAACTGCGTAATTGTCTTCAAAGTAGCTTAGATGCCCTTGATGACAAGGATATTATGCTGAAGGAGTGTTTTATGGACTTGGGTTCATTTCCTGAAGACCAAAAAATCCCTGCCACTGCTCTTATAGATATGTGGGCGGAATTGCACAAACTAGATAAAGGCGGCATTTATGCCATTTCCAACCTTCACAAACTCTGCTTTCGGAATCTGCTTAATCTTGTGGTCACAAGGAATGATGCAAATGAGATTGATCGGTGCTACAACGATGCCTTTGTCATGCAGCATGATCTTCTCAGGGATCTAGCCATTTATCAGAGCAAACAGGAGCCCATAGAAAAGAGGAAAAGACTAATCGTGGACTTGACAGGAAACAGACTCCCCGAGTGGTGGACTAAAGAGAAGCAACCCCGATCAAGTGCTCGTCTTGTGTCCATCTCCACAGGTCCCCCTCTTATCTCTTTCTATTTCTCATTATTGGAATCTAATATTTCATACAGATATTCTGTAGATGAAATGTTCTCCTCAAGCTGGTGTAGCATGCAACTTCCTGAAGCTAACTTTAATCAGACAGAAAAGAAATACGAATTGCCAGAGTTCATGAAGCAAATGGATGAACTGAAGGTTCTAGTAGTAACAAATTATGGTTTCTGCACTGCTGAATTGACTAATTTTTCAATACTTGGTTCCTTATTGAATCTAAAGAGAATCAGGTTAGAGAAAGTTTCAATTCCAACACTATGCAAAACCAGTATAGAATTGAAGAATTTGGAGAAGCTATCCTTAGTTATGTGTCATAAGATTGGTCAAGCTTTTGCAAGTAGTACCATCCAGATTCCAGAAATGTTACCCAACCTTAGGGAAATCAACATTGATTACTGTAATGACTTGGTGGAATTACCAGAAGGGTTTTGCGATTTAATCCAGCTGAATAAGCTGAGCATCAGCAACTGCCATAAGCTGTCTTCACTGCCGGAAGGAATAGGGAAGCTTACAAATCTGGAAGTGCTAAGGGTTAGTGCCTGTACATTGGTGTCAAAATTGCCAGACTCAATGGGAAGCCTCCACAAGTTGAGGGTTCTTGATATAACTGGTTGTTTACTAATAAGGAAAATGCCGAAACAAATAGGCGAGTTGCGTAGTCTAAGAGAGTTCCACATGAGAAGGTGCCAGCGTTTGTGCGAGCTGCCATCATCAGTGACGGATCTCGTGGATTTGAAGAGGGTAATCTGCGATGAAGAGACTGCCAAGCTGTGGGAATGTTTTACGCACTTGCTCCCCGATCTCACTCTATTAGTGCCTGAAGAAATTATCAACTTGAATTGGCTT
