# Supplementary material for: Impact of recurrent gene duplication on adaptation of plant genomes
Source: BMC Plant Biol. 2014 May 31;14:151. doi: 10.1186/1471-2229-14-151 (PMC4049390; doi:10.1186/1471-2229-14-151)
Supplement: Additional file 4 — Contains the cleaned alignments of the clusters with codons under selection. [file 1471-2229-14-151-S4.zip › 4437544801233534_add4/Additional_file_4/Vitvicluster70_aligned.fasta]

>GSVIVT00038919001
------------------------------------------------------------------------------------------------------------------------------------------------------------------------------------------------------------------------------------------------------------------------------------------------------------------------------ATTGGGTTAAATGAATATGATTACTACTCAAAGCTGCTGTCCTCTGTTTTCCTCTTCTCCATTGTTCTTTCCTTGCATACTTTGAACGACTTTGGCAAAGGGCTATGGAGCTCCAAAGCTTGGTTCTTCATAAATTTGATCTTCCAAAAGCTTTTCCAT------------------------------------------------------------------------------GAACTATATACAGCTCTCCCTCATTCTTGGATTGCTTTGGTG
>GSVIVT00025219001
---------------------------------------------------------------------------------------------------------------------------------------------------------------------------------------------------------------------------------------------GAATTGATTCATAAGCTGATAAAAACATGTAAACTTGCCACAAAATGGTTAAAACCAATTACTAAGGACCTTAATGAATTAATTGGGTTAAATGAATATGATTACTACTCAAAGGTGCTTAAA---------------ACCATTATA------------------------------------ATTAGGTCTACAAAA------------------------------------------------------------------------------------------------------------------------------------------------------------------
>GSVIVT00032940001
ATGGACTTCGGGAAGTGCTCCAAAAGTGTGAAAGAAGACTGCAGCTACTGTCCTCTTTGCTTCTCTTCACTTTGC---------------------TTTCCTCTTCTCCATTGTTCTTTCCTTGCATACTTTGAACGACTTTGGCAAAGGGCTATGGAGCAAAGCTTGGTTCTTCATGAATTTGAGCTTCCAAAAGCTTTTCCATATCTTGTCCAAGTAGCTCCTCCATCATTTGGCGAATTGATTCATAAGCTGATAAAAACATGTAAACTTGCCACAAAATGGTTAAAACCAATTACTAAGGACCTTAATGAATTAATTGGGTTAAATGAATATGATTACTACTCAAAGGTGCTTAAA---------------ACCATTATA------------------------------------ATTAGGTCTACAAAA------------------------------------------------------------------------------------------------------------------------------------------------------------------
>GSVIVT00016995001
---------------------------------------------------------------------------------------------------------------------------------------------------------------------------------------------------------------------------------------------GAATTGATTCACAAGCTGATAAAAACATGTAAACTTGCCACAAAATGGTTAAAACCAATTACTAAGGACCTTAATGAATTAATTGGGTTAAATGAATATGATTACTACACAAAGGTGCTTAAA---------------ACCATTATA------------------------------------ATTAGGTCTACAAAA------------------------------------------------------------------------------------------------------------------------------------------------------------------
>GSVIVT00006092001
---------------------------------------------------------------------------------------------------------------------------------------------------------------------------------------------------------------------------------------------GAATTGGTTCATAAGCTAATAAAAACATGTAAACTTGCCACAAAATGGTTAAAACCAATTACTAAGGACCTTAATGAATTAATTGGGTTAAATGAATATGATTACTACTTAAAGGTGCTTAAA---------------ACCATTATA------------------------------------ATTAGATCTACAAAA------------------------------------------------------------------------------------------------------------------------------------------------------------------
>GSVIVT00007562001
---------------------------------------------------------------------------------------------------------------------------------------------------------------------------------------------------------------------------------------------GAATTGGTTCATAAGCTAATAAAAACATGTAAACTTGCCACAAAATGGTTAAAACCAATTACTAAGGACCTTAATGAATTAATTGGGTTAAATGAATATGATTACTACTTAAAGGTGCTTAAA---------------ACCATTATA------------------------------------ATTAGATCTACAAAG------------------------------------------------------------------------------------------------------------------------------------------------------------------
>GSVIVT00023408001
---------------------------------------------------------------------------------------------------------------------------------------------------------------------------------------------------------------------------------------------GAATTGGTTCATAAGCTAATAAAAACATGTAAACTTGCCACAAAATGGTTAAAACCAATTACTAAGGACCTTAATGAATTAATTGGGTTAAATGAATATGATTACTACTTAAAGGTGCTTAAA---------------ACCATTATA------------------------------------ATTAGATCTACAAAA------------------------------------------------------------------------------------------------------------------------------------------------------------------
>GSVIVT00021779001
---------------------------------------------------------------------------------------------------------------------------------------------------------------------------------------------------------------------------------------------GAATCGATTCATAAGCTGATAAAAACATGTAAACTTGCCACAAAATGGTTAAAACCAATTACTAAGGACCTTAATGAATTAATTGGGTTAAATGAATATGATTACTACTCAAAGGTGCTTAAA---------------ACCATTATT------------------------------------ATTAGGTCTACAAAA------------------------------------------------------------------------------------------------------------------------------------------------------------------
>GSVIVT00009115001
---------------------------------------------------------------------------------------------------------------------------------------------------------------------------------------------------------------------------------------------GAATCGATTCATAAGCTGATAAAAACATGTAAACTTGCCACAAAATGGTTAAAACCAATTACTAAGGACCTTAATGAATTAATTGGGTTAAATGAATATGATTACTACTTAAAGGTGCTTAAA---------------ACCATTATA------------------------------------ATTAGATCTACAAAA------------------------------------------------------------------------------------------------------------------------------------------------------------------
>GSVIVT00030881001
---------------------------------------------------------------------------------------------------------------------------------------------------------------------------------------------------------------------------------------------GAATTGATTCATAAGCTGATAAAAACATGTAAACTTGCCACAAAATGGTTAAAACCAATTACCAAGGACCTTAATGAATTAATTGGGTTAAATGAATATGATTACTACTCAAAGGTGCTTAAA---------------ACCATTATA------------------------------------ATTAGGTCTACAAAA------------------------------------------------------------------------------------------------------------------------------------------------------------------
>GSVIVT00020527001
---------------------------------------------------------------------------------------------------------------------------------------------------------------------------------------------------------------------------------------------GAATTGATTCATAAGCTGATAAAAACATGTAAACTTACCACAAAATGGTTAAAACCAATTACTAAGGACCTTAATGAATTAATTGGGTTAAATGAATATGATTACTACTCAAAGGTGCTTAAA---------------ACCATTATA------------------------------------ATTAGGTCTACAAAA------------------------------------------------------------------------------------------------------------------------------------------------------------------
>GSVIVT00015906001
ATGGACTTCGGGAAGTGCTCCAAAAGTGCGAAAGAAGACTGCATCTGCTGTCCTCTTTGCTTCTCTTCACTTTGCTTGCTTTTCCTCTTTTCCATT---------------------------------------------------------------CAAAGCTTGGTTCTTCATGAATTTGAGCTTCCAAAAGCTTTGCCATATCTTGTCCAAGTAGCTCCTCCATCATTTGGCGAATTGATTCATAAGCTGATAAAAACATGTAAACTTGCCACAAAATGGTTAAAACCAATTACTAAGGACCTTAATGAATTAATTGGGTTAAATGAATATGATTACTACTCAAAGGTGCTTAAA---------------ACCATTATA------------------------------------ATTAGGTCTACAAAA------------------------------------------------------------------------------------------------------------------------------------------------------------------
>GSVIVT00007540001
---------------------------------------------------------------------------------------------------------------------------------------------------------------------------------------------------------------------------------------------GAATTGATTCATAAGTTGATAAAAACATGTAAACATGCCACAAAATGGTTAAAACCAATTACTAAGGACCTTAATGAATTAATTGGGTTAAATGAATATGATTACTACTCAAAGGTGCTTAAA---------------ACCATTATA------------------------------------ATTAGGTCTACAAAA------------------------------------------------------------------------------------------------------------------------------------------------------------------
>GSVIVT00003455001
---------------------------------------------------------------------------------------------------------------------------------------------------------------------------------------------------------------------------------------------GAATTGATTCATAAGCTGATAAAAACATGTAAACTTGCCACAAAATGGTTAAAACCAATTACTAAGGACCTTAATGAATTAATTGGGTTAAATGAATATGATTACTACTCAAAGCTGCTGTCCTTTGTTTTCCTCTTCTCCATTGTTCCTTCCTTGCATACTTTGAACGACTTTGGCAAAGGGCTATGGAGCTCCAAAGCTTGGTTCTTCATGAATTTGAGCTTCCAAAAGCTTTTCCATAACTTGTCCAAGGGACAGCTCATGTCGGACGATTACATGTACGGGTACCTAGAGGACATCGAGCTCCACGTGTATGTCGAGTTCTACTTCCATCAGTTCCATCTAACTCAACAGCTCATG
