# Supplementary material for: Impact of recurrent gene duplication on adaptation of plant genomes
Source: BMC Plant Biol. 2014 May 31;14:151. doi: 10.1186/1471-2229-14-151 (PMC4049390; doi:10.1186/1471-2229-14-151)
Supplement: Additional file 4 — Contains the cleaned alignments of the clusters with codons under selection. [file 1471-2229-14-151-S4.zip › 4437544801233534_add4/Additional_file_4/Vitvicluster8_aligned.fasta]

>GSVIVT00003307001
------------------ATGGTGAAAGATGAAGTGGGTGTGGAAGAACAAGAGAAACGGTTGATGCATTATTCCTCGTTTCATCAAATTCTCTTGGTTGGTGAAGGGGACTTCTCTTTTTCTCTGTGTTTGGGTCACTCTTTTGCTTCTGCTTCCAATATCGTTGCTTCTTCTCTCGACCCATATGTTGTTCTGATAAAGATGTACAAGAAAGCAAAATCAAATTTGGAAGCTTTAGAGAAGCTGGGAGCATCTCTTTTATTTGGAGTGGATGCAACCAAGATGAAGCTTCATATTGGTCTCAAGATGCGGAAATTCGACCGCATTATATATAACTTTCCTCATGCAAGCTTCCATGGAAAGGAAGACAATAGGCTTATG---------------------------------ATTAAT---ATGCATAGGGATCTTGTGCATGGTTTCTTCAGGAATGCAAGTGGCATGCTAAGAGCCAATGGTGAAATTCATGTAAATCACAAAACCACAGCTCCATTTTCCCACTGGAATCTTGAGGAACTTGCTTCTCAAAACTCTCTGGTGTTGTTTGAGTGTGTTGATTTTAAGAAAGAGGACTACCCAGGCTATAACAATAAGAGAGGAGCTGGTTCAAGATGTGATGAGCCCTTCCGTTTGGGAGCTTGCAGTACTTTCAAATTCAGATTCTCCCCCACTGCTATGAAAATG---------------------------------------------------------------------------------------------------------------------------------------------------------------------------------------------------------------------------------------------------------------------------------------------------------------------------------------------------------------------------------------------------------------------------------------------------------------------------------------------------------------------------------------------------------------------------------------------------------------------------------------------------------------------------------------------------------------------------------------------------------------------------------------------------------------------------------------------------------------------------------------------------------------------------------------------------------------------------------------------------------------------------------------------------------------------------------------------------------------------------------------------------------------------------------------------------------------------------------------------------------------------------------------------------------------------------------------------------------------------------------------------------------------------TCCAGAATCGTG---------------------------------------------------------------------------------------------------------------------------------------------------------------------------------TGC---------------------------------------------------------------------------
>GSVIVT00003302001
ATGGCTGTCGGGGAGGAAATGGTGAAAGATGAAGTGGGTGTGGAAGAACAAGAGAAACGGTTGATGCATTATTCCTCGTTTCATCAAATTCTCTTGGTTGGTGAAGGAGACTTCTCTTTCTCTCTGTGTTTGGCTCACTCTTTTGCTTCTGCTTCCAACATCGTTGCTTCTTCTCTCGACCCATATGATGTTCTGATAAAGATGTACAAGAAAGCAAAATCAAATTTGGAAGCTTTAGAGAAGCTGGGAGCATCTCTTTTATTTGGAGTGGATGCAACCAAGATGAAGCTTCATACTGATCTGAAGATGTGGAAATTCGACCGCATTATATATAACTTTCCTCATGCAGGCTTCCATGGAAAGGAAGACAACAGGCTTATG---------------------------------ATTAAT---ATGCATAGGGATCTTGTGCATGGTTTCTTCAGGAATGCAAGTGGCATGCTAAGAGCCAATGGTGAAATTCATGTAAATCACAAAACCACAGCTCCATTTTCCCACTGGAATCTTGAGGAACTTGCTTCTCAAAACTCTCTGGTGCTGTTTGAGTGTGTTGATTTTAAGAAAGAGGACTACCCAGGCTATAACAATAAGAGAGGAGCTGGTTCAAGATGTGATGAGCCCTTCCGTTTGGGAGCTTGCGGTACTTTCAAATTCAGATTCTCCCCCATTGCTATGAAAATCTTAGGAGAGAAGGAAGCAGAGGTTACAGAGAAAAAAAACGGGGGGAGAGAGAGAGGAAGCTGGGGGCCGGGAAGACATCTAGTGCATTTTCAGGTAAGCTCACGGCCGCTCCGGTCCGTCATAATCTGGCAAGTCCACGACGTTGGT------------------------------------------------------------------------------------------------------------------------------------------------------------------------------------------CATTTGCGGAGCAATAAGATGAAACAGCTCCTG---------------------------GCTACACGAGGAAGAAGAGATAGAAAG------GGAAGGAGGTTGCTTGAGAGGCGAAGATTTAGAGGGAGCTTTTCAGAGAAGGAAGGAAAGCTTAGAGTAAGATGGATAAAGCACTACAGCAGTGAGTACAAAATATTGCTGGTGGGTGAAGGGGACTTCTCATTCTCTGCGTCTTTGGCTGTGGCTTTTGCTTCTGCTACAAATATAACCGCTACTTCTCTTGATTCTATAGAGTTTTTGAGCACAAACTATAGGCATGCCTTGCCCAACATCGATAAACTCCGGAGCTTGGGTGCTAAGGTCATGCATGATGTTGATGCCACCAAAATGGCAAACGTTTTCCCATTCAAATGCATGCGTTTTGATCGAGTTGTTTACAACTTCCCACTCGCTGGATTTTTTCCCGATGAACCCAGGGAGGATGAGATCTGGCGACATCGGATGCTGGTACAACAGTTTTTAGAAAATGCGAAGAAGTTGATTCACATAGATGGAGAAATCCACATTACTCACAAAAGCAATGGCTTCTTTTATGAGTGGAATTTGGAATTTCTAGCCTCAAGAGTTGGGCTAAGACTTATAGAAGAAGTGCCCTTCAATTTTAGGGACTACCCAGGGTACCGCACCAAGTATGGCTTTGGGGTTTTACCTAGCATATTTGATATTCGTTGTGAGGTTCCCGAACTTAGAGGAGATAACTTTAAGATATGGAATGAGAGAATTCTTCTTCAATTAGGGTGCATGGACATAGATTATGCTATAAGGAAAGATGAACCGCATAAGATCACTGATACCAGCACACCTGAACAAATTTTATTGTATGAACGCTGGGAGAAATCTAATCGCCTTAGCGTGATGTACATTAAGACAAAAATCAGGATATGTTATTTAACTTTATATGGTGGTTTTATTTTGGAATTGCAAAGGACCTTTTATGTACCAAGTTTCTCACGAAACCTGATTTCAGTTTCTAGACTTGTACCGTTTGGATATTTCTTTCATTTTTCAGAAACATCTTTCAGTTTGATTTATAAATCTGAATGTGTTGGGAATGGTATCTTGTCTGATGGTCTTTATTGTATATTCTTACAAAATGATACCGCTCATAATTCATTACATGTCCAAACTGGTATTAAGAGATGTTGGTTACTTTTTTCATTT---------------------------------------------------------------------------
>GSVIVT00003310001
------------------------------------------------------------------------------------------------------------------------------------------------------------------------------------------------------------------------------------------------------------------------------------------------------------------------------------------------------------------------------------------ATGGAAACATTTTATCTTTTACCTGTACAATATGGTATTAATAGTATGCATAGGGATCTTGTGCATGGTTTCTTCAGGAATGCAAGTGGCATGCTAAGAGCCAATGGTGAAATTCATGTAAATCACAAAACCACAGCTCCATTTTCCCACTGGAATCTTGAGGAACTTGCTTCTCAAAACTCTCTGGTGCTGTTTGAGTGTGTTGATTTTAAGAAAGAGGACTACCCAGGCTATAACAATAAGAGAGGAGCTGGTTCAAGATGTGATGAGCCCTTCCGTTTGGGAGCTTGCAGTACTTTCAAATTCAGATTCTCCCCCACTGCTATGAAAATG---------------------------------------------------------------------------------------------------------------------------------------------------GGCATCATCTCTGTCAGCAATGAATGTTCTCGGTTTGATGGATACTTCAATCATGCTGTGGAAACATTTGGAAGAACTGGTTACGATGTGGGCTATACTGTTCATGAAGCACTTAGGCTTGGCTTTGGTCCAGGAAGAACCTTGACTGGTTACATAAACCTTCTGCAAGAGCTTCAACATTTGAGCAGGTTGAGATCAGCATTCCTACAAAGGATGTTATTG------------------------------------------------------------------------------------------------------------------------------------------------------------------------------------------------------------------------------------------------------------------------------------------------------------------------------------------------------------------------------------------------------------------------------------------------------------------------------------------------------------------------------------------------------------------------------------------------------------------------------------------------------------------------------------------GGT------------------------------------------------CCTGATCAT---------------------------------------------------------------------------------------------------------------------------------------------------------------------------------------------------------------------------------------------------------------------------------------------------------------------------------------------------------------------------------------------------------------------------------------------------------------------------------------------------------------------------------------------------------
>GSVIVT00003301001
ATGGCTGTCGGGGAGGAAATGGTGAAAGATGAAGTGGGTGTGGAAGAACAAGAGAAACGGTTGATGCATTATTCCTCGTTTCATCAAATTCTCTTGGTTGGTGAAGGAGACTTCTCTTTCTCTCTGTGTTTGGCTCACTCTTTTGCTTCTGCTTCCAACATCGTTGCTTCTTCTCTCGACCCATACGATGTTCTGATAAAGATGTACAAGAAAGCAAAATCAAATTTGGAAGCTTTAGAGAAGCTGGGAGCATCTCTTTTATTTGGAGTGGATGCAACCAAGATGAAGCTTCATACTGATCTCAAGATGCGGAAATTCGACCGCATTATATATAACTTTCCTCATGCAGGCTTCCATGGAAAGGAAGACAACAGGCTTATG---------------------------------ATTAAT---ATGCATAGGGATCTTGTGCATGGTTTCTTCAGGAATGCAAGTGGCATGCTAAGAGCCAATGGTGAAATTCATGTAAATCACAAAACCACAGCTCCATTTTCCCACTGGAATCTTGAGGAACTTGCTTCTCAAAACTCTCTGGTGCTGTTTGAGTGTGTTGATTTTAAGAAAGAGGACTACCCAGGCTATAACAATAAGAGAGGAGCTGGTTCAAGATGTGATGAGCCCTTCCGTTTGGGAGCTTGCAGTACTTTCAAATTCAGATTCTCCCCCACTGCTATGAAAATG---------------------------------------------------------------------------------------------------------------------------------------------------GGCATCATCTCTGTCAGCAATGAA------TGGTTTGATGGATACTTCAATCATGCTGTGTACACATTTGGAATAACTGGTTACGATATGGGCTATACTATTCATGAAGCACTTAGGCTTAGCTTTGGTCCAGGAAGAACCTTGACTGGTTACATAAACCTTCTGCAAGAGCTTCAACATTTGAGCAGGTTGAGATCAGCATTCCTACAAAGGATGTTATTG------------------------------------------------------------------------------------------------------------------------------------------------------------------------------------------------------------------------------------------------------------------------------------------------------------------------------------------------------------------------------------------------------------------------------------------------------------------------------------------------------------------------------------------------------------------------------------------------------------------------------------------------------------------------------------------GGT------------------------------------------------CCTGATCAC---------------------------------------------------------------------------------------------------------------------------------------------------------------------------------------------------------------------------------------------------------------------------------------------------------------------------------------------------------------------------------------------------------------------------------------------------------------------------------------------------------------------------------------------------------
>GSVIVT00009840001
ATGGCTGTCGGGGAGGAAATGGTGAAAGATGAAGTGGGTGTGGAAGAACAAGAGAAACGGTTGATGCATTATTCCTCGTTTCATCAAATTCTCTTGGTTGGTGAAGGAGACTTCTCTTTCTCTCTGTGTTTGGCTCACTCTTTTGCTTCTGCTTCCAACATCGTTGCTTCTTCTCTCGACCCATATGATGTTCTGATAAAGATGTACAAGAAAGCAAAATCAAATTTGGAAGCTTTAGAGAAGCTGGGAGCATCTCTTTTATTTGGAGTGGATGCAACCAAGATGAAGCTTCATACTGATCTGAAGATGTGGAAATTCGACCGCATTATATATAACTTTCCTCATGCAGGCTTCCATGGAAAGGAAGACAACAGGCTTATG---------------------------------ATTAAT---ATGCATAGGGATCTTGTGCATGGTTTCTTCAGGAATGCAAGTGGCATGCTAAGAGCCAATGGTGAAATTCATGTAAATCACAAAACCACAGCTCCATTTTCCCACTGGAATCTTGAGGAACTTGCTTCTCAAAACTCTCTGGTGCTGTTTGAGTGTGTTGATTTTAAGAAAGAGGACTACCCAGGCTATAACAATAAGAGAGGAGCTGGTTCAAGATGTGATGAGCCCTTCCGTTTGGGAGCTTGCGGTACTTTCAAATTCAGATTCTCCCCCATTGCTATGAAAATG---------------------------------------------------------------------------------------------------------------------------------------------------GGCATC---------------------------TTTGATGGATACTTCAATCATGCTGTGGAAACATTTGGAAGAAATGGTTACGATGTGGGCTATACTGTTCATGAAGCATTTAGGCTTGGCTTTGGTCCAGGAAGAACCTTGACTGGTTACATAAACCTTCTGCAAGAGCTTCAACATTTGAGCAGGTTGAGATCAGCATTCCTACAAAGGATGTTATTG------------------------------------------------------------------------------------------------------------------------------------------------------------------------------------------------------------------------------------------------------------------------------------------------------------------------------------------------------------------------------------------------------------------------------------------------------------------------------------------------------------------------------------------------------------------------------------------------------------------------------------------------------------------------------------------GGT------------------------------------------------CCTGATCAC---------------------------------------------------------------------------------------------------------------------------------------------------------------------------------------------------------------------------------------------------------------------------------------------------------------------------------------------------------------------------------------------------------------------------------------------------------------------------------------------------------------------------------------------------------
>GSVIVT00009584001
ATGGCTGTCGGGGAGGAAATGGTGAAAGATGAAGTGGGTGTGGAAGAACAAGAGAAACGGTTGATGCATTATTCCTCGTTTCATCAAATTCTCTTGGTTGGTGAAGGAGACTTCTCTTTCTCTCTGTGTTTGGCTCACTCTTTTGCTTCTGCTTCCAACATCGTTGCTTCTTCTCTCGACCCATATGATGTTCTGATAAAGATGTACAAGAAAGCAAAATCAAATTTGGAAGCTTTAGAGAAGCTGGGAGCATCTCTTTTATTTGGAGTGGATGCAACCAAGATGAAGCTTCATACTGATCTGAAGATGTGGAAATTCGACCGCATTATATATAACTTTCCTCATGCAGGCTTCCATGGAAAGGAAGACAACAGGCTTATG---------------------------------ATTAAT---ATGCATAGGGATCTTGTGCATGGTTTCTTCAGGAATGCAAGTGGCATGCTAAGAGCCAATGGTGAAATTCATGTAAATCACAAAACCACAGCTCCATTTTCCCACTGGAATCTTGAGGAACTTGCTTCTCAAAACTCTCTGGTGCTGTTTGAGTGTGTTGATTTTAAGAAAGAGGACTACCCAGGCTATAACAATAAGAGAGGAGCTGGTTCAAGATGTGATGAGCCCTTCCGTTTGGGAGCTTGCGGTACTTTCAAATTCAGATTCTCCCCCATTGCTATGAAAATG---------------------------------------------------------------------------------------------------------------------------------------------------GGCATC---------------------------TTTGATGGATACTTCAATCATGCTGTGGAAACATTTGGAAGAAATGGTTACGATGTGGGCTATACTGTTCATGAAGCATTTAGGCTTGGCTTTGGTCCAGGAAGAACCTTGACTGGTTACATAAACCTTCTGCAAGAGCTTCAACATTTGAGCAGGTTGAGATCAGCATTCCTACAAAGGATGTTATTGGAAGGAAGCAGAGGTTACAGAGAAAAAAAACGGGGGGAGAGAGAGAGGAAGCTGGGGGGAAGACATCTA---------------------------------------GAAGGAAAGCTTAGAGTAAGATGGATAAAGCACTACAGCAGTGAGTACAAAATATTGCTGGTGGGTGAAGGGGACTTCTCATTCTCTGCGTCTTTGGCTGTGGCTTTTGCTTCTGCTACAAACATAACCGCTACTTCTCTTGATTCTATAGAGTTTTTGAGCACAAACTATAGGCATGCCTTGTCCAACATCGATAAACTCCGGAGCTTGGGTGCTAAGGTCATGCATGATGTTGATGCCACCAAAATGGCAAACGTTTTCCCATTCAAATGCATGCGTTTTGATCGAGTTGTTTACAACTTCCCACTTGCTGGATTTTTTCCCGATGAACCCAAAGAGGATGAGATCTGGCGACATCGGATGCTGGTACAGCAGTTTTTAGAAAATACGAAGAAGTTGATTCACATAGATGGAGAAATCCACATTACTCACAAAAGCAATGGCTTCTTTTATGAGTGGAATTTGGAATTTCTAGCCTCAAGAGTTGGGCTTCGACTTATAGAAGAAGTGCCCTTTAATTTTAGGGACTACCCAGGGTACCGCACCAAGTATGGCTTTGGG------------------------------------------------GGTGACAAT------------------------------------------------------------------------------------------------------------------------------------------------------------------------------------------------------------------------------------------------------------------------------------------------------------------------------------------------------------------------------------------------------------------------------------------------------------------------------AACTGCAGTCCCAGCAAAACTTACAAATTTGGGCATAAAAAACCAATTGAGAAGCCTAGCTACAGATTTATGAAA
