# Supplementary material for: Impact of recurrent gene duplication on adaptation of plant genomes
Source: BMC Plant Biol. 2014 May 31;14:151. doi: 10.1186/1471-2229-14-151 (PMC4049390; doi:10.1186/1471-2229-14-151)
Supplement: Additional file 4 — Contains the cleaned alignments of the clusters with codons under selection. [file 1471-2229-14-151-S4.zip › 4437544801233534_add4/Additional_file_4/Vitvicluster83_large_aligned.fasta]

>GSVIVT00017779001
ATGCACAGTTATGTAGTGTGTTATGGCAATCAGTTGATCCTAAGATTTTGCTTCATCTTCGGGCCTACAAAACATGTTTTAAATTTTGGAATCAGGCGAAAGGGGTTATACACAAATGATATCCAACATCTTTATAAAGTGGCTTCTTTTATTGTCAATGTCAGACAACAAGACATGAATTTATCTACTTATATTGGCCAGATTGCCTCTCTTAAGGAGGAATTCTTGACCGTGATGCCTCTTACTACTAATGTTGGGGATCAACGAACACAAATTGACAAGTTCTTCATGGTTCTTACGCTTATTGGCCTCCGTCCAGATCTTGAGACTGTCCACAATCAGATTCTTGGCAGCTCCTCCGTTCCATCCTTGGATGATGTGTTTGCTCGCCTCCTCCGTATCTCCTCCACTCAGACTTTGCCATCTAATAACACTTCAGATTCTTCTTATTTCCTGGGTTTGAGGAAGCAACATGGGTGGAGGTGCATGAGAGTCAACTTTATGGTGTTTTGGGGTTTGATGTATTTG---------------------------------------------------------------------------------------------------------------------------------------------------------------------------------------------------------------------------------------------------------------------------------------------------------------------------------------------------------------------------------------------------------------------------------------------------------------------------------------------------------------------------------------------------------------------------------------------------------------------------------------------------------------------------------------------------------------------------------------------------------------------------------------------------------------------------------------------------------------------------------------------------------------------------------------------------------------------------------------------------------------------------------------------------------------------------------------------------------------------------------------------------------------------------------------------------------------------------------------------------------------------------------------------------------------------------------------------------------------------------------------------------------------------------------------------------------------------------------------------------------------------------------------------------------------------------------------------------------------------------------------------------------------------------------------------------------------------------------------------------------
>GSVIVT00006290001
------------------------------------------------------------------------------------------------------------------------------------------------------------------------------------------------------------------------------------------------------------------------------------------------ATGGTTCTTACACTTATTGGCCTCCGTCCAGATCTTGAGACCATCCGCGATCAGATTCTTGGTAGTTCCTTTGTTCCATCCTTAGATGATGTGTTTGCTCGCCTCCTCCATATCTCCTCCACTCAAACTTTGCCATCCGATAACACTTCAGATTCTTCTGTGTTAGTTTCTCAAACTAACTCTCGAGGAGGATGC---------------------------------------------CAACGTCCTCATTGCACCTATTGCAATAAGCTTGGCCACACTCGTGATTGGTGTTATCAGTTACATGGGCTGCCTCCCCGCACTGCCCACGTGGCCCAGTCATCTGATCCTCAGCCGCCTCAGCCTCCGAACTCCTCCACATCTCAGGGTATTTCCCTCACTGACAGTGAGTATGATGACTATCTCCGCTATCAGGCCACCAAGTCAGCTTCTGTTACTTCTGTTGCCCAGACTGGTAATGCTTCTGCTTGTCTTACTCACACATCTTCTCTTGGACCTTGGATTCTAGATTCTGGTGCTTCTGATCACATATCTGGTAATAAGGATTTTTTCTCTTCTATTATTACTACCTCTGTCTTACCTACTGTTACCTTATCTCAAACTGTGGCTAAAGGCATTAGTTTGGCACATCCTCTTCCTTCTCTACCTCTCACTTCTGTCCTTTATACTCCTGAGTGTTCCTTTAATCTTATCTCCATCAGCAAAATCACTCGTACTCTTAACTGCTCTATTACTTTTTCTGATAAATTTGTGACCTTGCAGGACCGGAGTATGGGGAAGACGATTGGCATAGGACGTGAGTCTCAAGGCCTCTATCAC---------------------------------------------------------AATGATCCCCTCCTTATCCACAGTTGC------------AAAATGGTCCCTCGTTTTTCATCTTTGTCGTCGCTTACGTGTGAGTCCTGTCAGTTC------------CCTTTTGAACTTGTCCACACTGATGTTTGGGGTCCTTGTCGGACCATGTCTACTTTAGGATTTCAGTATTTTGTCACTTTTATTGATGACTATTCTCGATGTACTTGGTTATTTTTAATGAAAAATCGAGCTGAATTATTCTCTATTTTCCAGAAATTTTATGTTGAAATTCAAACCCAGTTCAATATTTCTATTCGTGTGTTACGCAGTGACAATGCCAGGGAATATTTTTCTGCACCATTTACTTCATTTATGTCCCAACATGGGATCCTTCATCAGTCTTCTTGTGTTTATACTCCTCAACAAAATGGGGTAGCTGAACGTAAAAATCGACATCTTGTTGAGACAGCTCGTACTCTCCTTCTCCATAGTAATGTTCCTTTTTATTTTTGGGGGGACGTTGTTCTTATAGCATGTTATTTGATTAATCGTATGCCCCCATCTGTATTACACGATCAAATTCCTCATTCCCTTCTTTTCCCTGACCAACCGCTTTATTTCCTTCCTCCTCGTGTTTTTTATTGTACTTGCTTTGTTCATATTCTCACTCCTGGACAGGACAAACTTTATGCCAAAGCCACAAAATGCATCTTCTTAGGATACTCCAGACTTCAAAAGGGTTATCGTTGTTATTCTTCTGAGACTCATCACTACTTTCTCTCCGCTGATGTCACCTTCTTTGAGGACTCACCATTCTTCTCCACCTCTGAGTCTCTTTCTGTTCCAACTCTGCCTCCTTCTACTGACTTACCCATTGCTCTTCGGAAAGGTAATCGATCTACTCGTAATCCTCATCCCATTTATAATTTTTTGAGTTACCATTCACCCTATTCTGCATTTGTTTCTGTTACATCTTCTGTTTCTCTTCCCAAGAGCACC---------------------------------------------
>GSVIVT00021177001
------------------------------------------------------------------------------------------------------------------------------------------------------------------------------ATGGATTTATTTACTTATATTGGCCAGATTGCCTCTCTTAAGGAGGAATTCTTGACCGTGATGCCTCTTACTACTAATGTTGGGGATCAACGAACACAGATTGACAAGTTCTCCATGGTTCTTACGCTTATTGGCCTCCATCCAAATCTTGAGACCATCCGCGATCAGATTCTTGGCAGTTCCTCCGTTCCATCCTTGGATGATGTGTTTGCTCGCCTCCTCCATATCTCCTCCACTCAGACTTTGTCATCTAATAACACTTCAGATTCTTCTGTGTTAGTTTCTCAAACTAGCTCTCGAGGAGGACGC---------------------------------------------CAACGTCCTCATTGCACCTATTGCAATCAACTTGGCCATACTCGTGATCGGTGTTATCAGTTACATGGGCGGCCTCCCCGCACTGCCCACGTGGCCCAATCATCTGATCCTCAGCCGCCTCAGCCTCCGAGCTCCTCCACATCTCAGGGTATTTCCCTCACTGATAGTGAGTATGATGACTATCTCCGCTATCAGGCCACCAAGTCAGCTTCTGTTACTTCTGTTGCCCAGACTGGTAATGTTTCTGCTTGTCTTACCCACACATCTTCTCTTGGACCTTGGATTCTACATTCTGGTGCTTCTGATCACATTTATGGTAATAAGGATCTTTTCTCTTCTATTACTACTACCTTTGCCTTACCTACTGTTACCTTATCTCAAACTGTGGCTAAAGGCATTGGTTTGACACATCCTCTTCCTTCTTTACCTCTCACTTCTATCCTTTATACTCCTGAGTGTTCCTTTAATCTTATCTCCATCAGCAAAATCACTCGTACTCTTAACTGCTTTATTACTTTT---------------------------------------------------------------------------------------------------------------------------------------------------------------------------------------------------------------------------------------------------------------------------------------------------------------------------------------------------------------------------------------------------------------------------------------------------------------------------------------------------------------------------------------------------------------------------------------------------------------------------------------------------------------------------------------------------------------------------------------------------------------------------------------------------------------------------------------------------------------------------------------------------------------------------------------------------------------------------------------------------------------------------------------------------------------------------------------------------------------------------------------------------------------------TTGTTC---------------------------------------
>GSVIVT00018470001
------------------------------------------------------------------------------------------------------------------------------------------------------------------------------ATGGATTTATCTACTTATTTTGGCCAGATTGTCTCTCTTAAGGAAGAACTCTTGACCGTGATGCCTCTTACTACTGATGTTGGGGATCAACAAACACAGATTGACAAGTTCTTCATGGTTCTTATGCTTATTGGCCTCCGTCCAGATCTTGAGACCATCCACAATCAGATTCTTGATAGTTCCTCCATTTCATCCTTAGATGATGTGTTTGCTCGCCTCCTTCGTATCTCCTCCACTCAAACTTTGTCATCTGATAACACTTCAGATTTTTCTCTATTAGTTTCTCAAACTAACTCTCGAGGAGGACGC---------------------------------------------CAATGTCCTCATTACACCTATTGCAATAAGTTTGGCCACACTTGTGATCAATGTTATCAGTTACATGGGTGGCCTCCCCGCACTGCCCACATGGCCCAGTCATCTGATCCTCAACCGCCTCAGCCTCCGAGCTCCTCTACATCTCAGGGTATTTCCCTCACTGACAGTGAGTATGATGATTATCTCCTCTATCAGGCCACCAAGTCAGCTTCTGTTATTTCTATTGCCCAGACTGGTAATGCTTCTGCTTGTCTTACCCACACATCTTTTCTTGGACCTTGGATTCTAGATTCTGGCGCTTCTGATCACATATCTAGTAATAAGGATCTTTTCTCTTCTCTTACTACTATCTCTGCCTTACCTACTGTTACCTTATCTCAAACTGTGGCTAAAGACATTGGTTTGGCACATCCTCTCCCTTCTCTACCTCTCACTTCTGTCCTTTATACTCCTGAGTGTTCCTTTAATCTTATCTCCATCAGCAAAATCACTCGTACTCTTAACTGCTCTATTACTTTTTCTGACAAATTTATGACCTTACAGGACCGGAGTACAGGGAAGACGATTGGCATAGGACGTGAGTCTCAAGGCCTCTATCAC---------------------------------------------------------GATGCTCCCCTCCTCATTCACAATCAC------------AAAATGGTCCCTCGTTTTTCATCTTTGTCGTCGCTTGCATGTGAGTCTTGTCAGTTC------------CCTTTTGAACTTGTCCACACTGATGTT---------------------------------------------------------------------------------------------------------------------------------------------------------------------------------------------------------------------------------------------------------------------------------------------------------------------------------------------------------------------------------------------------------------------------------------------------------------------------------------------------------------------------------------------------------------------------------------------------------------------------------------------------------------------------------------------------------------------------------------------------------------------------------------------------------------------------------------------------------------------------------------------------------------------------------
>GSVIVT00019074001
------------------------------------------------------------------------------------------------------------------------------------------------------------------------------ATGAATTTATCTACTTATATTGGCCAGATTGCCTCTCTTAAGGAGGAATTCTTGACCGTGATGCCTCTTACTACTGATGTTGGGGATCAACGAACACAGATTGACAAATTCTTCATGGTTCTTACGCTTATTGGCCTCCGTCCAGATCTTGAGACCGTCTGCGATCAGATTCTTGGCAGTTCCTCCGTTCCATCCTTGGATGATGTGTTTGCTTGCATTCTCCGTATCTCCTCCACTCAGACTTTGCCATCTGATAACACTTCAGATTCTTCTGTGTTAGTTTCTCAAACTAACTCTCGAGGAGGACGT---------------------------------------------CAACGTCCTCATTGCACCTATTGCAATAAGCTTGGCCACCCTCGTGATCAGTGTTATCAGTTACGTGGGCGGCCTCCCCATACTGCTCACGTGGCCCAGTCATCTGATCCTCAGTCGCCTCAGCCTTTGAGCTCCTCCACATCTCAGGGTATTTACCTCACTGACAGTGAGTATGATGACTATCTTCGCTATCAGGCCACCAAGTCAGCTTCTGTTACTTCTGTTGCCCAGACTGGTAATGCTTCTACTTGTCTTACCCACACATCTTCTCTTGGACCTTGGATTCTAGATTCTGGCGCTTCTGATCACATATCTGGTAATAAGGATCTTTTCTCTTCTATTACTACTACTTCTGCCCTACCTATTGTTACCTTATCTCAAACTGTGGCTAAAGGCATTGGTTTGGCACATCATCTCCCTTCTCTACCTCTCACTTCTGTCCTTTATACTTCTGAGTGTTCCTTTAATCTTATCTCCATCAGCAAAATCACTCGTACTCTTAACTGCTCTATTACTTTTTCTGATAGATTTGTGACCTTGCAGGACCGGAGTACGGGGAAGACGATTGGCATAGGACGTGAGTCTCAAGGCCTCTATCAC---------------CGCCTTCAACTCCTGCAATTTGCATTTCCACTGATGCTCTCC---------------------------TGGTCCCTTGTT---------------------------------------------------------ATACTCGTATCT------------------------------------------------------------------------------------------------------------------------------------------------------------------------------------------------------------------------------------------------------------------------------------------------------------------------------------------------------------------------------------------------------------------------------------------------------------------------------------------------------------------------------------------------------------------------------------------------------------------------------------------------------------------------------------------------------------------------------------------------------------------------------------------------------------------------------------------------------------------------------------------------------------------------------------------------------------
>GSVIVT00023021001
------------------------------------------------------------------------------------------------------------------------------------------------------------------------------------------------------------------------------------------ATGCCTCTTACTACTGATGTTGGGGATCAACGAACACAGATTGACAAGTTCTTCATGGTTCTTACGCTTATTGGCCTCCGTCTAGATCTTGAGACCGTCCACGATCAAATTCCTGGCAGTTCCTCCGTTCCATCCTTGGATGATGTGTTTGCTCGCCTCCTCCGTATCTCCTCCACTCAGACTTTGCCATCTGATAACACTTCAGATTCTTCTATGTTAGTTTCTCAAACTAACTCTCGAGGAGGACTC---------------------------------------------CAACGTCCTCATTGCACCTATTGCAATAAGCTTGGCCACACTCGTGATCGCTGTTATCAGTTACATGGGCGGCCTCCCCGCATTGCCCACATGGCCCAGTCATCTAATCCTCAGCCGCCTCAGCCTCCAAGCTCCTCCACATCTCAGGGTATTTCCCTCACTAATAGTAAGTATGATGACTATCTCCGCTATCAGGCCACCAAGTCAGCTTTTGTTACTTCTGTTGCCCAGACTGGTAATGCTTCTGCTTGTCTTACCCACACATCTTCTCTTGGACCTTGGATTCTAGATTCTGGTGCTTCTGATCACATATCTGGTAATAAGGATCTTTTCTCTTCTATTACTACTACCTCTGTCTTACCTACTGTTACCTTATCTCAAACTGTGGCTAAAGGCATTGGTTTGGCACATCCTCTCCTTTCTCTACCTCTCATTTCTGTCCTTTATACC------------------------------------------------------------------------------------------------------------------------------------------------------GTTCCTTTAATCTTA---------------------------------------------------------------------------------------------------------------------------------------------------------------------------------------------------------------------------------------------------------------------------------------------------------------------------------------------------------------------------------------------------------------------------------------------------------------------------------------------------------------------------------------------------------------------------------------------------------------------------------------------------------------------------------------------------------------------------------------------------------------------------------------------------------------------------------------------------------------------------------------------------------------------------------------------------------------------------------------------------------------------------------------------------------------------------ATACTCTTAACTGCTCTATTACTTTTTCTGATAAATTTG
