# Supplementary material for: Impact of recurrent gene duplication on adaptation of plant genomes
Source: BMC Plant Biol. 2014 May 31;14:151. doi: 10.1186/1471-2229-14-151 (PMC4049390; doi:10.1186/1471-2229-14-151)
Supplement: Additional file 4 — Contains the cleaned alignments of the clusters with codons under selection. [file 1471-2229-14-151-S4.zip › 4437544801233534_add4/Additional_file_4/Zeamacluster101_large_aligned.fasta]

>GRMZM5G823824_T01
---------------------------------------------------------------------------------------------------------------------------------------------------------------------------------------------------------------------------------------------------------------------------------------------------------------------------------------------------------------------------------------------------------------------------------------------------------------------------------------------------------------------------------------------------------------------------------------------------------------------------------------------------------------------------------------------------------------------------------------------------------------------------------------------------------------------------------------------------------------------------------------------------------------------------------------------------------------------------------------------------------------------------------------------------------------------------------------------------------------------------------------------------------------------------------------------------------------------------------------------------------------------------------------------------------------------------------------------------------------------------------------------------------------------------------------------ATGGCAACCTTTAGCAAGGCTAGCAGGCTGTGTGGTGCAGTGACTATGCAACCAAAACAGTGGAGTTCGAGAATCCTGTCTAAGCTGCTCGGTCTTCCTGGTATTTTGTTGAAGAAATTCCGAAAGGAAGGTGTGTCGGAATTGGATGCTGTTGCATTGCCAGAGCTATCACAGGATGTGTTGATGGACATCTTTAGTACACTTGAGGTCCCTGACCTCATCCGAGCATCGGTTTGCTCGTCATGGCATGCTACTTACAAATGCCTGCTCGACCTGAGGCAATACAAGCAACCCCAGACACCATGCCTGTTCTACACTTGTGAATCTGCCGGTAGCAACATAGGGTTTCTATACAACCTCAAGGAAAATAGGTCCTACAAGTTAACTCTACCGGAGCCACCCATCCGCAGTAGGTTACTGATCGGGTCCTCGAACGGTTGGTTGATTACTGCAGATGAGAGGTCTGAACTGCACCTTGTGAATCCCATAACTGGAGAACAGGTTGCACTTCCCTCTGTGATTACCATAGAGCATGTGAAGCCCATCTTTGATGCATCAGGTACTATCCATATGTACGAGTTGTCATATGAAACACCACCCGACCTGTTTGATCTTGGCGATCTGCGCGATGAACTCTACTTCAAGGCATTTGTGTTTCCTGATCCATCCACCACTGGAAGCTACATCGTGGTTCTTATTCATGAGCCACGTTCACGGCTTTCGTTTGCACGACCGGGAGATGACAAGTGGACCTCGGTTGGACAAGGTATCGGATATAAAGACTGCACATATGTGGATGGTCTTTTGTATACAGTGGATTGGACTGGAGAAATTGATGCTTTTGATTTTACCGCATCCCCTGTTAAAATGACAGTAATTATGGACAGTCTGAAGTATCCTCCATGTGAAAACCTGTACATTATTCAGGCTCCATGGGGTGATCTGCTGCATGTTTGGAGGACTATTGACGTTCCACCCAATGCT---TCGTGGGACCCTGAAAAGTGCCTGGCAGAAACCGTAAAAATACAAGTGCATAAAGTGGACTTGGAAGCAAAGAAATGGGTGAAAATAAACAGGTTGCAGTGTGATGGTGTTTTATTTCTTGGCCACAACGATTCACTTTACCGTAGTGCTCAAGTACATCCAGGACTCAAGTCAAATCATGCATACTTCACTGACGATTGTAAAGAATTGACTGTTGCATTCAAAAATTCCACACGTGATATGGGAGTTATGGACTTGGAAAATAATGCCAAGAAGGAAATTGTCTCTCAAATTTGGTCCAACTGGCCCTGTCCCACTTGGATAACACCTAATCTTATGAAGCTGAATCAGGCATTCAACAAA
>GRMZM2G122581_T01
---------------------------------------------------------------------------------------------------------------------------------------------------------------------------------------------------------------------------------------------------------------------------------------------------------------------------------------------------------------------------------------------------------------------------------------------------------------------------------------------------------------------------------------------------------------------------------------------------------------------------------------------------------------------------------------------------------------------------------------------------------------------------------------------------------------------------------------------------------------------------------------------------------------------------------------------------------------------------------------------------------------------------------------------------------------------------------------------------------------------------------------------------------------------------------------------------------------------------------------------------------------------------------------------------------------------------------------------------------------------------------------------------------------------------------------------ATGGCGACCTTTAGCAAGGCTAGCAGGTCGTGTGGTGCGGTGACTATGCAACCAAAACAGTGGAGTTCGAGAATCTTGCCTAAGCTGCTCGGTCTTCCTGGTATTTTGCTAAAGAAATTTCGAAAGGAAGGTGTGATGGAATTGGATGCTGCTGCATTGCCTGAGCTGCCACAGGATGTGTTGATGGACATCTTTGGTACACTTGAGGTCCCTGACCTCATTCGAGCATCGGTTTGCTCGTCATGGCATGCTACCTACAAATGCTTGCTCGACCTAGGGCAATACAAGCAACCCCAGACACCATGCCTGTTCTACACTTGTGAATCTGCCGGTAGCAACGTAGGGTATCTATACAGGCTCAAGGAAAATAGGTCCTACAAGTTAACTCTACCGGAGCCACCCATCCGCAGTAGGTTACTGATCGGGTCCTCCAATGGTTGGTTGATTACTGCAGATGAGAGGTCTGAGCTGCACCTTGTGAATCCCATAACTGGAGAA------------------------------------------------------------------------------------------------------------------------------------------------------------------------------------------------------------------------------------------------------------------------------------------------------------------------------------------------------------------------------------------------------------------------------------------------------------------------------------------------------------------------------------------------------------------------------------------------------------------------------------------------------------------------------------------------------------------------------------------------------------------------------------------------------------------------------------------------------------------------------------
>GRMZM2G032130_T01
ATGACGCGCCCGCCCGCCCACCCCCACCCCGCCGCGATTCCCCTCCACGCGCAGATCACGCGCACACCCACCCGCGCCGCGCCGCAGCCCACCGCGAATCCCGCCTCGCGACGCCCCTACATCCCGCGCGTGCTCCTCGCCAGCACAATCCTCGCGCGTGGATTCCAGACCACGCTTTGGCTCTCTGCATGGAAGGCCGCGTGCGTGGATTCTGGTCACCGGCTGTCCGCAACCCACGCAAGGTGCGTCCTCGCCCCCGCGTACCTCGCAATCCCACCAAATAGTGTGATTGGGAAGCTTCTATTGCTCCTACCCCTGCTCCCGAGACAGCCGCCGCGCCCACGATGCGCTAGATCTGGGCTGGGAGGCATGTGGCGGCCGTCGATGTCGCTACAGGCCAACGGCGGCGGCGCGGTGACAAAGAGACCCCTGCCTCCTCCCCTCCCTCAGATCACACAGATCGTTATCTTAGTTTGTACCACTGCTATTGTTGATCCTCTGTTTGATTATCTTTGTAGGAGGGTATTGTTCAACAATCTGCTCAAGGTTGGGTGCATGGAGGCAGACATCGCGAAGCCGTCG---------------------------------------------------------------------------------------------------------------------------------------------------------------------------------------------ATCGTTGCGGGCCCACTGCCCAACACGGCTGGTCTGGAGGCGCTGACCGGTGCCATGGACAAGCTGGAGGCCCTCTTGAGGCCCAAGGAGGGTCAGTCCAATCCGGTCGGGCTTAAGCGGGGCACTAATGACAAAGATATAACGGCGAAGATAAAGAGAGCCATGGATTTATCGGAGGATTTATCGGCACATATAAAGAAAACAAAGGATAATGTGGCTGGAATATTGAATAAGCCACAAGCGGTAGCCACCAGCAGGCGTCAGGAGCCCTGGTGCAGACTAATTTCACAATATACCATGCACCCTACCCTTTCTATTTACGGGGCACTTTTCATTATCGGTCATGGAGCACATCATGATTTCAGACTGGGCGAATCATCCACTGCCTCACCTGTTTGTAGACTGAAGCAGGCTAAGCGAGGTGCACTCCTTGAAGTCTTTGAATCCAAAGTTGTATGTGTCAATGGGAAATCTTTGGACAAGGCTGCCAAGGTTACCTTGAATGGAGGAGATAAAATTATCTTCCGTTCACCAGCGAGGCATGATCTCGCCAAGATCGGAGTGCGGGTCGCAATTCACCGGTGGGCGCCGCTGTGGGCTAAGGGCAGTCTCGTGGAG------------------------------------------------------------TGGAGTTCGAGAATCTTGCCTAAGCTGCTCGGTCTTCCTGGTATTTTGCTGAAGAAATTCCGAAAGGAA---------------------------------------------------------------------------------------------------TCGGTTTGCTCGTCATGGCATGCTACCTACAAATGCCTGCTCGACCTGAGGCAATACAAGCAACCCCAGACACCATGCCTGTTCTACACTTGTGAATCTACCGGTAGCAACGTAGGGTTTCTATACAGCCTCAAGGAAAATAGGTCCTACAAGTTAACTCTATCGGAGCCACCCATCCGTAGTAGGTTACTGGTCGGGTCCTCCAACGGTTGGTTGATTACTGCAGATGAGAGGTCTGAGCTGCATCTTGTGAATCCCATAACTGGAGAACAAGTTGCACTTCCCTCTGTGATTACCATAGAGCATGTGAAGCCCATCTTTGATGCATCAGGTACTATCCATATGTATGAGTTGTCATATGAGACACCACCCGACCTGTTTGATCTTGGCGATCTGCGCGATGAGCTCTACTTCAAGGCATTTGTGTTTCCTGATCCATCCACCACTGGAAGCTACATCGTGGTTCTTATTCATGAGCCACATTCACAGCTTTCGTTTGCACGACCGGGAGATGACAAGTGGGCCTGGGTTGGACAAGGTCGCGAATATAAAGACTGCACATATGTGGATGGTCTTTTGTATACAGTGAATTACTTTGGAAAAATTGATGCGTTTGATTTTACCGCATCCCCTGTTAAAATGACAATAATTATGGACGAGCTGAAGTATCCTGTATGTGAAAACATGTACATTATTCAGGCTCCATGGGGTGATTTGCTGCATGTTTGGAGGACTATTGACGTTCCACCCAATGCT---TCGTGGGTCCCTGGAAAATGCCTGTCAGAAACCTTAAAAATACAAGTTTATAAAATGGACTTGGAAGCAAAGCAACGGGTGGAAATAAACAGGTTGCAGTGTGATAGTGTTTTATTTCTTGGCCACAACGATTCACTTTGCCTTAGTGCTCAAGTACATCCAGGACTCAAGTCAAATCATGCATACTTCACTGACGATTTTAAAGAATTGACTGTTTTATTAAAAAATTGCATGCGTGATATGGGAGTCATGGACTTGGAAAATAGTGTCAAGAAGGAAATTGTCTCTCAAATTTGGTCCAACTGGCCCTGTCCCACTTGGATAACACCCAATCTTATGAAGCTGAATCAGGCATTCAACATA
>GRMZM5G816240_T01
---------------------------------------------------------------------------------------------------------------------------------------------------------------------------------------------------------------------------------------------------------------------------------------------------------------------------------------------------------------------------------------------------------------------------------------------------------------------------------------------------------------------------------------------------------------------------------------------------------------------------------------------------------------------------------------------------------------------------------------------------------------------------------------------------------------------------------------------------------------------------------------------------------------------------------------------------------------------------------------------------------------------------------------------------------------------------------------------------------------------------------------------------------------------------------------------------------------------------------------------------------------------------------------------------------------------------------------------------------------------------------------------------------------------------------------------------------------------------------------------------------TGGAGTTCGAGAATCTTGTCTAAGTTGCTCGGTCTTCCTGGTATTTTGCTGAAGAAATTCCGAAAGGAAGGTGTGACGGAATTAGATGCTACTGCATTGCTAGAGCTACCACAGGATGTGTTGATGGACATCTTTGGTACACTTGAGGTCCCTGACCTCATCCGAGCATCGGTTTGCTCGTCATGGTATGCTACCTACAAATGCTTGCTCGACCTGAGGCAATACAAGCAACCCCAGACACCATGCTTGTTCTACACTTGTGAATCTGCCGGTAGCAACGTAGGGTTTCTATACAGCCTCAAGGAAAATAGGTCCTACAAGTTAACTCTACCGGAGCCACCCATCCGCAGTAGGTTACTGATCGGGTCCTCCAACGGTTGGTTGATTACTGCAGATGAGAGGTCTGAACTGCACCTTGTGAATCCCATAACTGGAGAACAGGTTGCACTTCCCTCTGTGATTACCATAGAGCATGTGAAGCCCATCTTTGATGCATCAGGTACTATCCATATGTACGAGTTATCATATGAGACACCACCCGACCTGTTTGATCTTGGCGATCTGCGCGATGAGCTCTACTTCAAGGCATTTGTATTTCCCGATCCATCCACCACTGGAAGCTACATCGTGGTTCTTATTCACGAGCCATATTCACGGCTTTCGTTTGCACGACCGGGAGATGACAAGTGGACCTGGGTTGGACAAGGTAGCCAATATAAAGACTGCACATATGTGGATGGCCTTTTGTATACAGTGAATTACTCTGGAGAAATTGATGCGTTTGATTTTACCGCGTCCCCTGTTAAAATGACAGTAATTCTGAAAGAGCTGAAGTATCCTGTATGTGAAAACATGTACATTATTCAGGCTCCATGGGGTGATCTGTTGCATGTTTGGAGGACTCTTGGCGTTCCACCCAATGCT---TCGTGGGTCCCTGGAAAATGCTTGTTCGAAACCTTAAAAATACAAGTGCATAAAGTGGACTTGGAAGCAAAGCAACGGGTGGAAATAAACAGGTTGCAGTGTGATAGTGTTTTATTTCTTGGCCACAACGATTCACTTTGCCTTAGTGCTCAAGTACACCCAGAACTCAAGTCAAATCATGCATACTTCACTGACGATTTTAAAGAAGTGACTGTTTTATTAAAAAATTGCATACGTGATATGGGAGTTATGGACTTGGAAAATAGTGTCAACAAGAAAATTGTCTCTCAAATTTGGTCCAACTGGCCCTGTCCCACTTGGATAACACCCAATCTTATGAAACTGAATCAGGCCTTCAACAGA
>GRMZM2G039097_T01
---------------------------------------------------------------------------------------------------------------------------------------------------------------------------------------------------------------------------------------------------------------------------------------------------------------------------------------------------------------------------------------------------------------------------------------------------------------------------------------------------------------------------------------------------------------------------------------------------------------------------------------------------------------------------------------------------------------------------------------------------------------------------------------------------------------------------------------------------------------------------------------------------------------------------------------------------------------------------------------------------------------------------------------------------------------------------------------------------------------------------------------------------------------------------------------------------------------------------------------------------------------------------------------------------------------------------------------------------------------------------------------------------------------------------------------------ATGACGACCTTTAGCAAGGCTAGCAGGTTGTGTGGTGCAGTGACTATGCAATCAAAACAGTGGAGTTCGAGAATCTTGCCTAAGCTGCTCGGTTTTCCTGGTATTTTGCTGAAGAAATTCCGAAAGGAAGGTGTGATGGAATTGGATGCTGCTGCATTGCCAGAGCTGCCACAGGATGTGTTGATGGACATCTTTGGTACACTTGAGGTCCCTGACCTCATCCGTGCATCGGTTTGCTCGTCATGGCATGCTACCTACAAATGCCTGCTCGACCTCAGGCAATACAAGCAACCCCAGACACCATGCTTGTTCTACACTTGTGAATCTGCCGGTAGCAATGTAGGGTTTCTATATAGCCTCAAGGAAAATAGGTCCTACAAGTTAACTCTACCGGAGCCACCCATCCGCAGTAGGTTACTGATCGGGTCCTCCAACGGTTGGTTGATTACTGCAGATGAGAGGTCTGAGCTGCACCTTATGAATCCCATAACTGGAGAACAGGTTGCACTTCCCTCTGTGATTACCATAGAGCATGTGAAGCCAATCTTTGATGCATCAGGTACTATCCATATGTACGAGTTGTCATATGAGACACCACCAGACCTGTTTGATCTCGGCGATCTGCGCGATGAGCTCTACTTCAAGGCATTTGTGTTTCCCGATCCATCCACCACTGGAAGCTACATCGTGGTTCTTATTCACGAGCCATATTCACGGCTTTCGTTTGCACGACCGGGAGATGACAAGTGGACCTGGGTTGGACAAGGTAGCCAATATAAAGACTGCACATATGTGGATGGTCTTTTGTATACAGTGAATTACTCTGGAGAAATTGATGCGTTTGATTTTACCGCGTCCCCTGTTAAAATGACAGTAATTATGAAAGAGCTGAAGTATCCTGTATGTGAAAACATGTACATTATTCAGGCTCCATGGGGTGATCTGTTGCATGTTTGGAGGACTCTTGGCGTTCCACCCAATGCT---CCGTGGGTCCCTGGAAAATGCTTGTTCGAAACCTTAAAAATACAAGTGCATAAAGTGGACTTGGAAGCAAAGCAACGGGTGGAAATAAACAGGTTGCAGTGTGATAGTGTTTTATTTCTTGGCCACAACGATTCACTTTGCCTTAGTGCTCAAGTACATCCAGAACTCAAGTCAAATCATGCATACTTCACTGACGATTTTAAAGAAGTGACTGTTTTATTTAAAAATTGCATACGTGATATGGGGGTTATGGACTTGGAAAATAGTGTCAACAAGGAAATTGTCTCTCAAATTTGGTCCAACTGGCCCTGTCCCACTTGGATAACACCCAATCTTATGAAGTTGAATCAGGCATTCAACAGA
>GRMZM2G129957_T01
---------------------------------------------------------------------------------------------------------------------------------------------------------------------------------------------------------------------------------------------------------------------------------------------------------------------------------------------------------------------------------------------------------------------------------------------------------------------------------------------------------------------------------------------------------------------------------------------------------------------------------------------------------------------------------------------------------------------------------------------------------------------------------------------------------------------------------------------------------------------------------------------------------------------------------------------------------------------------------------------------------------------------------------------------------------------------------------------------------------------------------------------------------------------------------------------------------------------------------------------------------------------------------------------------------------------------------------------------------------------------------------------------------------------------------------------------------------------------------------------------------TGGAGTTCGAGAATCTTGCCTAAGCTGCTCGGTCTTCCTGGTATTTTGCTGAAGAAATTCCGAAAGGAAGGTGTGATGGAATTGGATGCTGCTGCATTGCCAGAGCTGCCACAGGATGTGTTGATGGACATCTTTGGTACACTTGAGGTCCCTGACCTCATCCGAGCATCGGTTTGCTCGTCATGGCATGCTACCTACAAATGCTTGCTCGACCTGAGGCAATACAAGCAACCCCAGACACCATGCCTGTTCTACACTTGTGAATCTGCCGGTAGCAACGTAGGGTTTCTATACAGCCTCAAGGAAAATAGGTCCTACAAGTTAACTCTACCGGAGCCACCCATCCGCAGTAGGTTACTGATCGGGTCCTCCAACGGTTGGTTGATTACTGCAGATGAGAGGTCGGAGCTGCACCTTGTGAATCCCATAACTGGAGAACAGGTTGCACTTCCCTCTGTGATTACCTTAGAGCATGTGAAGCCCATCTTTGATGCATCAGGTACTATCTGTATGTACGAGTTGTCATATCAGACACCACCCGACCTGTTTGATCTCGGTGATCTGCGCGATGAACTCTACTTCAAGGCATTTGTGTTTCCCGATCCATCCACCACTGGAAGCTACATCGTGGTTCTTATTCATGAGCCATATTCACGGCTTTCGTTTGCACGACCGGGAGATGACAAGTGGACCTGGGTTGGACAAGGTAGCCAATATAAAGACTGCACATATGTGGATGGTCTTTTGTATACAGTGAATTACTCTGGAGAAATTGATGCGTTTGATTTTACCGCGTCCCCTGTTAAAATGACAGTAATTATGAAAGAGCTGAAGTATCATGTATGTGAAAACATGTACATTATTCAGACTCCATGGGGTGATCTGCTGCATGTTTGGAGGACTATTGACGTTCCACCCAATGCT---TCGTGGGTCCCTGGAAAATGCATGGTCGAAACCTTAAAAATACAAGTGCATAAAGTGGACTTGGAAGCAAAGCAACGAGTGGAAATAAACAGATTGCAGTGTGATAGTGTTTTATTTCTTGGCCACAACGATTCACTTTGCCTTAGTACTCAAGTACATCCAGAACTCAAGTCAAATCATGCATATTTCACTGACGATTTTAAAGAATTGACTGTTTTATTAAAAAATTGCATGCGTGATATGGGAGTTATGGACTTGGAAAATAGTGTCAAGAAGGAAATTGTCTCTCAAATTTGGTCCAACTGGCCCTGTCCCACTTGGATAACACCTAATCTTATGAAGTTGAATCAGACATTCAACAGA
>GRMZM2G301389_T01
------------------------------------------------------------------------------------------------------------------------------------------------------------------------------------------------------------------------------------------------------------------------------------------------------------------------------------------------------------------------------------------------------------------------------------------------------------------------------------------------------------------------------------------------------------------------------------------------------ATGGGGATAATCAGAGTGACTCCACAAACCAAACACACGATTAGAGTGCGGGGGCGTCGGGTCGCAAATCACCTGTGGGCGCCGCTGTGGGCTAAGGGCGGCCTCGTGGGAGAGGGTCGCTGGACCGTCAATCAGTGGCTAGGATTAAGATTCTATTATACCGTTTCGACTTGGGATAGGGTTGAACCG------------------------------------------------------------------------------------------------------------------------------------------------------------------------------------------------------------------------------------------------------------------------------------------------------------------------------------------------------------------------------------------------------------------------------------------------------------------------------------------------------------------------------------------------------------------------------------------------------------------------------------------------------------------------------------------------------TGGAGTTCGAGAATCTTGCCTAAGCTGCTCGGTCTTCCTGGTATTTTGCTGAAGAAATTCCGAAAGGAAGGTGTGATGGAATTGGATGCTGCTGCATTGCCAGAGCTGCCACAGGATGTGTTGATGGACATCTTTGGTACACTTGAGGTCCCTGACCTCATCCGAGCATCGGTTTGCTCGTCATGGCATGCTACCTACAAATGCTTGCTCGACCTGAGGCAATACAAGCAACCCCAGACACCATGCCTGTTCTACACTTGTGAATCTGCCGGTAGCAACGTAGGGTTTCTATACAGCCTCAAGGAAAATAGGTCCTACAAGTTAACTCTACCGGAGCCACCCATCCGCAGTAGGTTACTGATCGGGTCCTCCAACGGTTGGTTGATTACTGCAGATGAGAGGTCGGAGCTGCACCTTGTGAATCCCATAACTGGAGAACAGGTTGCACTTCCCTCTGTGATTACCATAGAGCATGTGAAGCCCATCTTTGATGCATCAGGTACTATCCGTATGTACGAGTTGTCATATCAGACACCACCCGACCTGTTTGATCTCGGTGATCTGCGCGATGAACTCTACTTCAAGGCATTTGTGTTTCCCGATCCATCCACCACTGGAAGCTACATCGTGGTTCTTATCCATGAGCCATATTCACGACTTTCGTTTGCACGACCGGGAGATGACAAGTGGACCTGGGTTGGACAAGGTAGCCAATATAAAGACTGCACATATGTGGATGGTCTTTTGTATACAGTGAATTACTCTGGAGAAATTGATGCGTTTGATTTTACCGCGTCTCCTGTTAAAATGACAGTAATTATGAAAGAGCTGAAGTATCCTGTATGTGAAAACATGTACATTATTCAGGCTCCATGGGGTGATCTGCTGCATGTTTGGAGGACTATTGACGTTCCACCCAATGCT---CCGTGGGTCCCTGGAAAATGCATGGTCGAAACCTTAAAAATACAAGTGCATAAAGTGGACTTGGAAGCAAAGCAACGAGTGGAAATAAACAGATTGCAGTGTGATAGTGTTTTATTTCTTGGCCACAACGATTCACTTTGCCTTAGTACTCAAGTACATCCAGAACTCAAGTCAAATCATGCATATTTCACTGACGATTTTAAAGAATTGACTGTTTTATTAAAAAATTGCATGCGTGATATGGGAGTTATGGACTTGGAAAATAGTGTCAAGAAGGAAATTGTCTCTCAAATTTGGTCCAACTGGCCCTGTCCCACTTGGATAACACCCAATCTTATGAAGCTGAATCAGGCATTCAACAGA
>GRMZM2G093341_T01
---------------------------------------------------------------------------------------------------------------------------------------------------------------------------------------------------------------------------------------------------------------------------------------------------------------------------------------------------------------------------------------------------------------------------------------------------------------------------------------------------------------------------------------------------------------------------------------------------------------------------------------------------------------------------------------------------------------------------------------------------------------------------------------------------------------------------------------------------------------------------------------------------------------------------------------------------------------------------------------------------------------------------------------------------------------------------------------------------------------------------------------------------------------------------------------------------------------------------------------------------------------------------------------------------------------------------------------------------------------------------------------------------------------------------------------------ATGGCGACCTTTAGCAAGGCTAGCAGGTTGTGTGGTGCAGTGACTATGCAACCAAAACAGTGGAGTTCGAGAATCTTGCCTAAGCTGCTCGGTCTTCCTGGTATTTTGCTGAAGAAATTCCGAAAGGAAGGTGTGATGGAATTGGATGCTGCTGCATTGCCAGAGCTGCCACAGGATGTGTTGATGGACATCTTTGGTACACTTGAGGTCCCTGACCTCATCCGAGCATCGGTTTGCTCGTCATGGCATGCTACCTACAAATGCTTGCTCGACCTGAGGCAATACAAGCAACCCCAGACACCATGCCTGTTCTACACTTGTGAATCTGCCGGTAGCAACGTAGGGTTTCTATACAGCCTCAAGGAAAATAGGTCCTACAAGTTAACTCTACCGGAGCCACCCATCCGCAGTAGGTTACTGATCGGGTCCTCCAACGGTTGGTTGATTACTGCAGATGAGAGGTCGGAGCTGCACCTTGTGAATCCCATAACTGGAGAACAGGTTGCACTTCCCTCTGTGATTACCATAGAGCATGTGAATCCCATCTTTGATGCATCAGGTACTATCCGTATGTACGAGTTGTCATATCAGACACCACCCGACCTGTTTGATCTCGGTGATCTGCGCGATGAACTCTACTTCAAGGCATTTGTGTTTCCCGATCCATCCACCACTGGAAGCTACATCGTGGTTCTTATTCATGAGCCATATTCACGACTTTCGTTTGCACGACCGGGAGATGACAAGTGGACCTGGGTTGGACAAGGTAGCCAATATAAAGACTGCACATATGTGGATGGTCTTTTGTATACAGTGAATTACTCTGGAGAAATTGATGCGTTTGATTTTACCGCGTCTCCTGTTAAAATGACAGTAATTATGAAAGAGCTGAAGTATCCTGTATGTGAAAACATGTACATTATTCAGGCTCCATGGGGTGATCTGCTGCATGTTTGGAGGACTATTGACGTTCCACCCAATGCTCCGCAGTGGGTCCCTGGAGAATGCATGTTCGAAACCTTAAAAATACAAGTGCATAAAGTGGACTTGGAAGCAAAGCAACGAGTGGAAATAAACAGGTTGCAGTGTGATAGTGTTTTATTTCTTGGCCACAACGATTCACTTTGCCTTAGTGCTCAAGTACATCCAGAACTCAAGTCAAATCATGCATACTTCAGTGACGATTTTAAAGAAGTGGCTGTTTCATTAAAAAATTGCATGCGTGATATGGGAGTTATGGACTTGGAAAATAGTGTCAAGAAGGAAATTGTCTCTCAAATTTGGTCCAACTGGCCCTGTCCCACTTGGATAACACCCAATCTTATGAAGCTGAATCAGGCATTCAACAGA
>GRMZM2G108875_T01
---------------------------------------------------------------------------------------------------------------------------------------------------------------------------------------------------------------------------------------------------------------------------------------------------------------------------------------------------------------------------------------------------------------------------------------------------------------------------------------------------------------------------------------------------------------------------------------------------------------------------------------------------------------------------------------------------------------------------------------------------------------------------------------------------------------------------------------------------------------------------------------------------------------------------------------------------------------------------------------------------------------------------------------------------------------------------------------------------------------------------------------------------------------------------------------------------------------------------------------------------------------------------------------------------------------------------------------------------------------------------------------------------------------------------------------------ATGGCGACCTTTAGCAAGGCTAGCAGGTTGTGTGGTGCAGTGACTATGCAACCAAAACAGTGGAGTTCGAGAATCTTGCCTAAGCTGCTCGGTCTTCCTGGTATTTTGCTGAAGAAATTCCGAAAGGAAGGTGTGATGGAATTGGATGCTGCTGCATTGCCAGAGCTGCCACAGGATGTGTTGATGGACATCTTTGGTACACTTGAGGTCCTTGACCTCATCCGAGCATCAGTTTGCTCGTCATGGCATGCTACCTACAAATGCTTGCTCGACCTGAGGCAATACAAGCAACCCCAGACACCATGCCTGTTCTACACTTGTGAATCTGCCGGTAGCAACGTAGGGTTTCTATACAGCCTCAAGGAAAATAGGTCCTACAAGTTAACTCTACCGGAGCCACCCATCCGCAGTAGGTTACTGATCGGGTCCTCCAACGGTTGGTTGATTACTGCAGATGAGAGGTCGGAGTTGCACCTTGTGAATCCCATAACTGGAGAACAGGTTGCACTTCCCTCTGTGATTACCATAGAGCATGTGAATCCCATCTTTGATGCATCAGGTACTATCCGTATGTACGAGTTGTCATATCAGACACCACCCGACCTGTTTGATCTCGGTGATCTGCGCGATGAACTCTACTTCAAGGCATTTGTGTTTCCCGATCCATCCACCACTGGAAGCTACATCGTGGTTCTTATTCATGAGCCATATTCACGACTTTCGTTTGCACGACCGGGAGATGACAAGTGGACCTGGGTTGGACAAGGTAGCCAATATAAAGACTGCACATATGTGGATGGTCTTTTGTATACAGTGAATTACTCTGGAGAAATTGATGCGTTTGATTTTACCGCGTCTCCTGTTAAAATGACAGTAATTATGAAAGAGCTGAAGTATCCTGTATGTGAAAACATGTACATTATTCAGGCTCCATGGGGTGATCTGCTGCATGTTTGGAGGACTATTGACGTTCCACCCAATGCT---CAGTGGGTCCCTGGAGAATGCATGTTCGAAACCTTAAAAATACAAGTGCATAAAGTGGACTTGGAAGCAAAGCAACGAGTGGAAATAAACAGGTTGCAGTGTGATAGTGTTTTATTTCTTGGCCACAACGATTCACTTTGCCTTAGTGCTCAAGTACATCCAGAACTCAAGTCAAATCATGCATACTTCAGTGACGATTTGAAAGAAGTGGCTGTTTCATTAAAAAATTGCATGCGTGATATGGGAGTTATGGACTTGGAAAATAGTGTCAAGAAGGAAATTGTCTCTCAAATTTGGTCCAACTGGCCCTGTCCCACTTGGATAACACCCAATCTTATGAAGCTGAATCAGGCATTCAACAGA
