# Supplementary material for: Impact of recurrent gene duplication on adaptation of plant genomes
Source: BMC Plant Biol. 2014 May 31;14:151. doi: 10.1186/1471-2229-14-151 (PMC4049390; doi:10.1186/1471-2229-14-151)
Supplement: Additional file 4 — Contains the cleaned alignments of the clusters with codons under selection. [file 1471-2229-14-151-S4.zip › 4437544801233534_add4/Additional_file_4/Zeamacluster102_aligned.fasta]

>GRMZM2G121997_T01
ATG---------------------GGGAAGCCCCCTGTCTCTCGGGCGGAGTTGCATCGCATGGACGATTCACTCGTGGATGCCATGGATAGGATGTTTGATGAGCGTCTTCCTGTGGCAGGAGGTCAAAGGCCACATCGTTGTGACCAAGATGAAATTCACAGAGAAGAATCTAGGGATGAGAATTCTGGTTCTGGCCATGGATTCAATCGCTTCGGCGATGGACGTGGAGGTTATAGGGGTGATCGTCGTGCTGATTTTGATAATTTGCGTGGAGGGCATCATGCGCAC---------------------------------------------------------------------------------------------------------------------------------------------------------------------------------------------------------------------------------------------------------------------------------------------------------------------------------------------------------------------------------------
>GRMZM2G097770_T01
ATG---------------------AAAGAGCCCCCTGTCTCTCGGGATGAATTGCACCACATGGCCGACTCACTCCTGGGGGCCATGGAAAGGATGTTGAATGAATGTCTGTCCACAACAGGAGGTCAAAGGCTACGTCATCATGATCCAGAAGGATTTAACCATGAAGAATCCGGAGATGAGAATTCTGTTTTCGGCCATGAGTTCGATCCCTTCGGCGATGGTCGTAGAGGTTATGGTGATGGTCGCCGCGCTGATTTTGATAATCCGCGTGGAAGGTGTCGTGCACACCGTGATCATGATTCTGATGAGAATCCCTTTGCAAATGATGGA---------------------------------------------------------------------------------------------------------------------------------------CATCAC------------------------------------------------------------------------------------------------------------------------------------------------------------------------------------------------
>GRMZM2G701540_T01
ATG---------------------GAAGAGCCCCCTGTCTCTCGGGCTGAATTGCACCAAATGGCCGACTCACTCGTGGGGGCCATGGGAAGGATGTTGAATGAACGTCTGCCCATGACAGGAGGTCGAAGGCTACGTCATCATGATCCAGAAGGATTTAACCATGAAGAATCCGGAGATGAGAATTCTGGTTTTGGCCATGAATTCGATCCCTTCGGTGATGGCCGTAGAGGTTATGGTGATGGTCGCCACGCTGATTTTGATAATCTGCGTGGAAGGTGTCGTGCACACCGTGATCATGATCCTGATGAGAATTCCTTTGCAAATGATGGA------------------------------------------------------------------------------------------CATACAATATTGGCCGAGTCAAGTTGGATATTTCTAAATTTACTA------------------------------------------------------------------------------------------------------------------------------------------------------------------------------------------------------
>GRMZM2G471876_T01
ATG---------------------GGAGAGCCCCCTGTCTCTCGGGCTGAATTGCATCAAATGCCTGACTCACTCGTGGGGGGCATGGAAAGGATGTTGAATGAACGTCTGCCCACGACAGGAGGTCGAAGGCTACGCCATCATGATCCTGAAGGATTTAACCCTGAAGAATCCAGAGATGAGAATTCTGGTTTCAGCCATGAATTCGATCCCTTCGGCGATGGCCGTAGAGGTTATGGTGATGGTCGTCGCGCTGATTTTGATAATCCGTGTGGAAGGTGTCGTGCACAC------------------------------------------ATTTTGAAAATA---------------------------------------------------------------------------------------------------------------------------------------------------------------------------------------------------------------------------------------------------------------------------------------------------------------------------------
>GRMZM2G005835_T01
ATG---------------------GGAGAGCCCCCTATTTCTCGAGCTGAATTGCATCAGATGGCCGACTCACTCGTGGGGGCCATGGAAAGGATGTTAAATGAACATCTTCCCGCAGCAGGAGGTCGAAGGCTGTATCATCGTGATCCAGAAGAATTTAACCGTGAAGAATCCGGAGATGAGAATTCTGGTTTCGACCATGAATTCGATCCCTTCGGCGATGGCCATAGAGGTTATGGTGATGGTCACCATGCTGATTTCGATAATCCGCATGGAAGGCGTCATGCACAC---------------------------------------------------------------------------------------------------------------------------------------------------------------------------------------------------------------------------------------------------------------------------------------------------------------------------------------------------------------------------------------
>GRMZM2G107026_T01
ATG------------------------------------------TCTGAATTGCATCAGATAGCCGACTCACTCGTGGCGGCCATGGAAAGGATGTTAAATGAACGTCTGTCCACGATAGGAGGTCGAAGGCTACATCATTGTGATCCTGAAGAATTGAACCATGAAGAATCCGGAGATGAGAATTCTGGTTTCAGCCATGAATTCGATCCCTTCGGCGATGGCCGTAGAGGTTATGGTGATGGTCGCCACACTAATTTCGATAATTTGTGTGGAAGGCGTCATGCACACCGTGATCGT---TCTGATGAGAACCCCTTTGCAAATGATGGA------------GGTTGGCATCATCATCACCAACATGCTAACTTTGAAGATAGCGAGAGTTATCATGGGCATCGCCATAGAAATGACCCA---------------------------------------------------------------------------------------------------------------------------------------------------------------------------------------------------------------------------------------------------
>GRMZM2G422147_T01
ATG---------------------GGAGAGCCCCCTGTCTCTCGGGCTGAATTGCATCAAATGGCCGACTCACTCATGGGGGCCATGGAAAGGATGTTCAATGAACGTCTGCCCATGACAGGAGCTCGAAGGCTACATCATCATGATCCA------------------------------------------------------------------------------------------------------------------------------------------------------------------------------------------------------------------------------------------------------------------------------------------------------------------------------------------------------------------------------------------------------------------------------------------------------------------------------------------------------------------------------------
>GRMZM2G147937_T01
ATG---------------------AGAGAGCCCCTTGTCTCTCGGGCTGAATTGCATCAGATGGCCGACTCACTCGTGGGGGCCATGGAAAGGATGTTAAATGAACGTCTGCCCATGACAGGAGGTCGAAGGCTACATCATCATGATCCAGAAGAATTTAACCGCGAAGAATCCGGAGATGAGAATTCTGGTTTCGGCCATGAATTCGATCCCTTCAGCAATGGTCACAGAGGTTATGGTGATGGTCGCCACACTAATTTCGATAATTTGCATGGAAGGCGTAGTGCACAT---------------------------------------------------------------------------------------------------------------------------------------------------------------------------------------------------------------------------------------------------------------------------------------------------------------------------------------------------------------------------------------
>GRMZM2G036380_T01
ATG---------------------AGGGAGCCCCCTATCTCTCGGGCTGAATTGCATCAGATGGCCGACTCACTCATAAGGGCCATGGAAAGGATGTTAAATGAACGTCTACCCACGACAGGAGGTCGAAGGCTACATCATCATGATCCAGAAGAATTTAACCGTGAAGAATCCAGAGATGAGAATTCTGGTTTCAGCCATGAATTCAATCCCTTCATCGATGGCCATAGAGGTTATGGTGATGGTCGCCACACTAATTTCGATAATTTGCGTGGAAGGCGTCGTGCACACCATGATCATGAGTCTGATGAAAATCCTTCTGCAAATGATGGA------------TGTCGACGTCATCATCACCGACATGCTGATTTTGAAAATAGAGACCATTATCATGGGCATCATCATAGAAATGACCCA---------------------------------------------------GAACCGAGTGAACTTGGCCTTTGTCGAGTTTTCTGGTTATGCTCTTACTTGCTGGAATCAATTGCAAGAACATTAACT------------------------------------------------------------------------------------------------------------------
>GRMZM2G348509_T01
ATG---------------------GGAGAGCCCCCTGTCTCTCGGTCTGAATTGCATCACATGGCCGACTCACTTATGGAGACCATGGAAAGGATGTTTAATGAACGTCTGCCCACGACAGGAGGTCGAAGGCTACATCATCGTGATCTAGAAGAATTTAACTGCAAAGAATCTAGAGATGAGAATTCTGGTTTCGGCCATGAATTCAATCCCTTCAGAGATGGTCGTAGAGGTTATGGTGATGGTCGCCACGCTGATTTTGATAATCTGCGTGGAAGGCGTCGTTCACACCATGATTATGAGTCTGATGAGAATCCCTTTGCAAATTATGGA------------GGTCGGCGTCATCATCACCGACATGCTGACTTTGAAGATAGAGAC------------------------------------------------------------------------------------------------------------------------------------------------------------------------------------------------------------------------------------------------------------------------------------
>AC195148.3_FGT001
ATG---------------------GGAGAGCCCCCTGTCTCTCAGGCTGAATTGCATCACATG------------------------------------------------------ACAAGAGGTCGAAGGCTACATCATCGTGATCCAGAAGAATTTTACCGAGAAGAATCCGGCGATGAGAATTCTGGTTTTGGCCATGGATTTGAACTCTTCAGCAATGACTATAGAGGTTTTGGTGATGTTCGTCATGCTAATTTCGATAATCCGCGTGGAAGGCGTCATGCACATCATGATCGTGAGTCTGATGAGAATCCCTTTGCAAATGATGGA------------GGTCTGCGTCATCATCACCGACATGCTGACTTTGAAGATAGAGACCCTTATCATGGACGATGTCATATAAATGACCCG---------------------------------------------------------------------------------------------------------------------------------CGAGTCAAGTTGGATATTCCTAAATTTACTGGGAAAGAAAGTGCAGAGTTCACAATCTTTCAAATCAACACCGAG---------------------------------------
>GRMZM2G005424_T01
ATG---------------------GGAGAGCCCCCTATCTCTCGGGCTAAATTGCATCACATGGCCGACTCACTCGTGGGGGCCATGGAAAGGATGTTTAATGAACGTCTGCCCGCGACAGGAGGTCGAAGGCTACATCATCGTGATCCAGAAGAATTTTACCGAGAAGAATCCGAAGATGAGAATTCTGGTTTCGGCCATGAATTTGATCCCTTAGGTGATGGCCGTAGCGGTTATGGTGTTGTTCGTCATGCTGATTTTGATAATCCGCGTGGAAGGCATCGTGCACACCATGATCGTGAGTTTGATGAGAATCCCTTTGCAAATGATGGA------------GGTCGACATCATCATCACCAACATGTTGACTTTGAAGATATAGAATGTTATCATGGACGATGTCATAGAAATGACTCG------------------------------------------------------------------------------------------------------------------------------------------------------------------------------------------------------------ACAACGAGTGAACTTGGCTTCAATCGAGTTTTCTGGTTA
>AC193335.3_FGT001
---TTGAATTGCATCACATGGCTG---------------------------------------------------------GCCATGGAAAGGATGTTTTATGAACGTCTGCCCATGATAGGAGGTCTAAGGCTACATCATCGTGATCCAAAAGAATTTAACTATGAAGAATCCGAAGATGAGAATTCTGTTTTCGGCCATGAATTTGATCCCTTCGACGATGGTCGTAGAGGTTATGGTGATGGTCTCCGCACTGATTTCGATAATCCGTGTGGAAGGCATCATGCACACTGTGATCGTGAGTCTGATGAGAATCCATTTGCAAATGATGGA------------GGTCGGCGTCATCATCAC---------------------------------------------------------------------------------------------------------------------------------------------------------------------------------------------------------------------------------------------------------------------------------------------------------------
