# Supplementary material for: Impact of recurrent gene duplication on adaptation of plant genomes
Source: BMC Plant Biol. 2014 May 31;14:151. doi: 10.1186/1471-2229-14-151 (PMC4049390; doi:10.1186/1471-2229-14-151)
Supplement: Additional file 4 — Contains the cleaned alignments of the clusters with codons under selection. [file 1471-2229-14-151-S4.zip › 4437544801233534_add4/Additional_file_4/Zeamacluster11_aligned.fasta]

>AC207814.3_FGT002
---------------------------------------------------------------------------------------------------------------------------------------------------------------------------------------------------------------------------------------------------------------------------------------------------------------------------------------------------------------------------------------------------------------------------------------------------------------------------------------------------------------------------------------------------------------------------------CCGTGGGTGGCACTCTCCTCCATCCCCGTCGTCCTC---------GACGAGCAGGCATCGATGCTCGCGCCCGGTGTCTCCGACTTCCTTATCCACATCCAGCACCCGTGGATAAGGAAGGAC---------------------------------------------------------------------------CAGCCATGTTCCGACTGCATCCTCTTCCGGGTT---------ACCCGCGACGACGGCGTCTGCGACTAC---GCCTATTTCCTCGGCGACGTTCACGCCCGCACTGCCGCCCTCCTCCCCGACGTCCCCACCGACCTAGGCGTCCACACC---TTCCCGCAACGC------AGCATTGCCTTCATCGCCGAC------ACGCGACACGTTGGCCACTACATGGTGGCCCAGCTCCAA---CCCACCCCC------ACG------------CTGCTCTGCTACTGCACCATCACCGACAAGTGGACCGCCAGGCCGCTAGCCTCC------GACATGAACCACGAGCCATGGGGCGCTGACGGTGTCCTCCACGGTGACCTCCTCTGGTGGATCGACATCGACTACGACATGCTTGTCTGCGACCCTTTCGCTGACGATGACGACCTGCACCTGCACTTCATCCCACTCCCGGTCGGTTGC------------------------------------------------ATGCAG---------------------------ATGCACCAGCGACGCCTCGTCAGGCCCAGCGAGGGCAAGCTGCGCTACGTCGTGATCCAC---GAA---------------------CCCCAGGTCTGCATGTTCACGCTC------AGCCAGGATGGCCAACATTAC---TGGGTACACGAGTACACGGTGTCCTTCGCCGACATCTGGAGC---------------AACGACTTCTTGGCTGTAATGCCTTGGGGCGAGGTGCCCTCGCTCACGCTCGTAGACCCCGAGAGCCCCAACATTCTCTACTTCTTCCAGGACACGACGCTCTACATTGTAGACGAACGCGCCAGACTGGTCGTCCGCCGCCTGGAAGGATGCTTG------GACTTCGAT---AGGGAGCTCAGGTTCCAGACCTCCCGCTTCATTGATGTCTGGGAGCTGCCACCAAAG---------------------------------------------------------------------------------------CCGTGCACACATAGT------------------------------------------------------------------------------------------------------------------------------------------------------------------------------------------------------------------------------------------------------------------------------------------------------------------------------------------------------------------------------------------------------------------------------------------------------------------------------------------------------------------------------------------------------------------------------------------------------------------------------------------------------------------------------------------------------------------------------------------------------------------------------------------------------------------------------------------------------------------------------------------------------------------------------------------------------------------------------------------------------------------------------------------------------------------------------------------------------------------------------------------------------------------------------------------------------------------------------
>GRMZM2G049068_T01
ATGACGTCGTCGTCGTTCAATGTGGGGGAGTCGTCTCGCGCCCGTGAGCAACCAGCGAGCGACGAGGTGCTCGAGTTCCAGCCCCGCCCGTGGGTGGCACCGCAGCCGCAGCCCCATCGACGCCGCCGCCGACGACGCAGGCAGAAG------------------------------------ATGGCATCGTCGTCGTTCAATGTGGGGGAGTCGTCTCGCGCCCGTGAGCAACCAGCGAGCGACGAGGTGCTCGAGTTCCAGCCCCGCCCGTGGGTGGCACCGCAGCCGCAGCCCCATCGACGCCGCCGCCGACGACGCAGGCAGAAGCAGCCAGCCATGGCATCGTCGTTGTTCAATGTGGGGGAGTCGTCTCGCGCCCGTGAGCAACCAGCGCGCGACGAAGTGCTCGAGTTCCAGCCCCGCCCATGGGTGGCACCGCAGCCGCAGCCCCATCCACGCCGCCGCCGGCAACGCAGGCATATG---TTCAATGTGGGGGAGTCGTCTCGCGCCCGTGAGCAAACAGCGCGCGACGTGGCGCTCGAGTTCCAGCCCCGCCCGTGGGTGGCACTCTCCTCCATCCCCATCGTCCTC---------GACGAGCGGGCATCGATGCTCGCGCCTGGCGTCACCGACTTTGTTTTCGCCCTGCAGCACCCGCTGCTCAGGCCGTCCTACCTGGTCCTGCCCGGGCGCATCGTCCCGGGCCCCAGG------TCGTTAAGCTTC---CCC---TACGTCGTCTCCACCTGCTCCGATCGCCTGCTCTTCCGGGTT---------ACCCACGGCGGCAGCGTCTGGGACTAC---TCCTATTTCCTCTGCGACATCCACGCCCGCACTGCCGCCCTCCTCCCCGACGTCCCAGCCAACCTCGGCGTCAGCACC---TTGCCGCGACGA------AGCATCGGCCTCATCGCCGAC------CGGCGACACGTTGGCCACTACATGGTGGCCCAGCTGCAG---CCCACCTCCATGAGGACG------------TTGCTCTGCTACTCCACCTGCACCGACCAGTGGACCGCCAGGACGCTGGCCTCC------CACCCGAACCACGAGCCCTCGGGCGTTGACGGCGTC---CACGGCGGCCTCCTCTGGTGGGTCGACATCGCCAGCGGCGTGCATGTTTGTGACCCTTTCGCCGACAACGCCGACCTGCACCTGCGCTTCATCCCACTCCCGGTCTGCTGC------------------------------------------------ATGTCG---------------------------GTGCACCAGCGACGCCTCATCAGGCCCAGCGACGGCAAGCTGCGCTACGTCGAGATCCAG---GGA---TTG---------------CCTCGGGTTTGCATGTTCACGCTC------AGCCAGGAGAACCGACATTAC---TGGGTACACCAGTACACGGCGACCTTCGCCGACATCTTCGCC---------------GAC---------GCTGTCCTGCCGTCGGGCGTGGTGCCCTGGCTCGCCCTCGTCGACCCCAACATCCCCCATCTCCTCTACTTCTTCCTGAACAGGACGCTCTTCGTAGTAGACGCACACGCCAAGCTGGTCGTGCGCCGCTTGGAA---TACCCG------GACATGGAT---GCGGAGCTCAGGTTCCAGACCTCCCGCTTCGTTGATGCCTGGTTGCTGCCACCAAGG------------------------------------------------------------------------------------------------------------------------------------------------------------------------------------------TTGTTGTCTCAGATGGAG------------------------------------------------------------------------------------------------------------------------------------------------------------------------------------------------------------------------------------------------------------------------------------------------------------------------------------------------------------------------------------------------------------------------------------------------------------------------------------------------------------------------------------------------------------------------------------------------------------------------------------------------------------------------------------------------------------------------------------------------------------------------------------------------------------------------------------------------------------------------------------------------------------------------------------------------------------------------------------------------------------------------------------------------------------------------------------------------------------------------
>AC207733.3_FGT007
------------------------------------------------------------------------------------------------------------------------------------------------------------------------------------------------------------------------------------------------------------------------------------------------------------------------------------------------------------------------------------------------------------------------------------------------------------------------------------------------------------------------------------------------------------------------------------------------------------------------------------------------------------------------------------------------------------------------------------------------------------------------------------------------------------------------------------------------------------------------------------------------------------------------------------------------------------------------------------------------------------------------------------------------ATGAGGACG------------TTGCTCTGCTACTCCACCTGCACCGACCAGTGGACCGCCAGGACGCTGGCCTCC------CACCCGAACCACGAGCCCTCGGGCGTTGACGGCGTC---CACGGCGGCCTCCTCTGGTGGGTCGACATCGCCAGCGGCGTGCATGTTTGTGACCCTTTCGCCGACAACGCCGACCTGCACCTGCGCTTCATCCCACTCCCGGTCTGCTGC------------------------------------------------ATGTCG---------------------------GTGCACCAGCGACGCCTCATCAGGCCCAGCGACGGCAAGCTGCGCTACGTCGAGATCCAG---GGA---TTG---------------CCTCGGGTTTGCATGTTCACGCTC------AGCCAGGAGAACCGACATTAC---TGGGTACACCAGTACACGGCGACCTTCGCCGACATCTTCGCC---------------GAC---------GCTGTCCTGCCGTCGGGCGTGGTGCCCTGGCTCGCCCTCGTCGACCCCAACATCCCCCATCTCCTCTACTTCTTCCTGAACAGGACGCTCTTCGTAGTAGACGCACACGCCAAGCTGGTCGTGCGCCGCTTGGAA---TACCCG------GACATGGAT---GCGGAGCTCAGGTTCCAGACCTCCCGCTTCGTTGATGCCTGGTTGCTGCCACCAAGG---------------------------------------------------------------------------------------------------------------------------------------------------------------------------------------------------------------------TGCACACGCACATTC------------------------------------------------------------------------------------------------------------------------------------------------------------------------------------------------------------------------------------------------------------------------------------------------------------------------------------------------------------------------------------------------------------------------------------------------------------------------------------------------------------------------------------------------------------------------------------------------------------------------------------------------------------------------------------------------------------------------------------------------------------------------------------------------------------------------------------------------------------------------------------------------------------------------------------------------------------------------------------------------------------------------------------------------------------------------------------------------
>GRMZM2G080262_T01
---------------------------------------------------------------------------------------------------------------------------------------------------GATCGAAACGAACCAAACCAACCAACTCGCCACCCT------------------------------------------------------------------------------------------------------------------------------------------------------------------------------------------------------------------------------------------------------------------------------------------------------------ATGTCGTTCAAAGCGGGGGAGTCGTCTCGCGCCCGCGAGGAACTGAATCGCAAATACGAGGTCAAGTTCCAGCCCGGCCCGTGGGCGGCACTCTCTTCCATCGCCGTCGTCCTCGCCGGAAACGAGGAGCGAGCAAAGCTGCTCGCGCCCGGCGCCTCCGACTTCCTTCTCGACCTCCGGCCCCCGCTGGACGGCGCCTCCTACCTGGTCCTGCCCAAGCGCCTGGTCCAGGACTCGAAG------TGGTTCAGCTTT---CCC---TGCGTCATCTCCGCCTGCTCCGACCGCCTCCTCTTCCTCGTT---------AGCCGCGGCGACCAAGACAGGAACTAC---GCCTACTTCCTCGGTGACGCCCACGCCGGCACTGCCGCCCTCCTCCCCGACGTCCCCGCCCACCTCGGCGTCGAAACTAATTTCCCGCGACGC------AGCATCGGCCTCATCGCCGAC------CCGCGACACGGTGGCCACTACATGGTGGCCCATCTGTAT---CCCACCTCC------ACGCGCCACCAGACCCTGCTCTGCTACTCCACCGTCACCGACCAGTGGACCGCCAGGCCGCTGGTCTCC------GCCCCGGACCACCCGCCTTGGGGCGCTCACGGCGTC---CACGGCGGCCTCCTCTGGTGGATCGACGTCGCCTACGGCATGCTCGTCTGCAACCCTTTCGCTGCCGACGACGGCCTGCGCCTGCGCTTCATCCCGCTCCCGCTTGGCTGC------------------------------------------------ATGAAGCTCGAA---------------------ATGGACCGCCGACGCATCATCAGGCTCAGCCAGGGCAAGCTGCGCTACGTCGCGATCCAG---------------------------GCCACGGTCTGCATGTTCACGCTT---CTCAGGCAGGGGGGCCAGCATTCC---TGGGAACACGAGTACACGGTGACCTTCGCCGACATATGGAGCCACCGCAGCTATGCCGAT---------GCCAGACTGCCGTCGGGCGTGGTGCCCTCGCTCGCCTTCGTCGACCCCAACAACCCCAACATCCTCTACTTCTTCCTGGACAAGACGCTCTTCGCACTGGACGCACAAGCCAGGCAGGTCCTGCACCACATGGAG---TACTCG------GACCCCGATTATGGGCAACTCAGGGTCCGGTACTCCTGCTTCGTTGATGCCTGGGTGCTGCCGCCAACG------------CTCCGCAAGGGTGACAGCCGGTGGACTTATGACGACGACGAAGGAACGGATGGATCTGATTTCGACCAAACAACA---------------ATCAAGAGCACATCTCTGTTGTCCCTGATGGAAATCAAGAGCCAGTTA------------------------------------CTGTTGTCCCAGATGGAA------------------------CAGACGACGGCTGCCGATGTGGCAGCTGCCGACTCCGATGTGGCAGCTGCCGACTCCGATGAACAAGCTAACAGGGAGCAGACGAAGGCTGCCGATGTCCCAGCTGCCGACTCCGGTGAACAAGCTAACAGGGAGCAGATGACGGCTGCCGATGTACCAACTGCCGACTCCGATGAACAAGATGACCAAGCTGCCGACTGCGATGAACAAGCTAACAGGGAGCAGACGACGGCTGCCGACTCCGGTGAACAAGATGTCCCAGCTGCCGACTCCGGTGAACAAGATATCCCAGCTGCCGACTCCGGTGATCAAGATGTCCCAGCTGCCGATTCCGGTGAACAAGCTAATAGGGAGCAGACCACGGCTGCCGTTGTACCAGCTGCCGACTCCGGTGAACAAGATGTCCCAGCTGCAGACTCCGGTGAACAAGATCTCCCAGCTGCCGACTCTGGTGAACAAGATATCCCTGCTGCCGACTCTGGTGAACAAGATGTCCCAGCTCCCGATTCCGGTGAACAAGCTAAGAGGGAGCAGACCACGGCTGCCGATGTCCCAGATGTCGACTCCGGTGAACATGATGTCCCAGCTGCCGACTCCGGTGAACAAGCTAACATGGAGCAAACCACGGCTGCCGATGTCCCAGCTGCCGACTCCGGTGAACAAGATATCCCAGGCTTCCCAGCTGCCGTCTCCGGTGAACAAGCTAACAGGGAGCAGACCACGGCTGCCGATATCCCAGCTGCCGACTCCGGTGAACAAGATATCCTAGCTGCCGACTCCGGTGAACAAGCTAACAGGGAGCAGACCACGACTGTCGATGTCCCACCTGCCGACTCCGGTGAACAAGATGTCCTAGCTGCCTACTCCGATGAACAAGATATCCGAGCTGCCGATTTCGGTGAACAAGCTAACAGAGAGCAGACGATGGCTGTCGATGTCCCAGCTGCCGACTCTGGTGAACAAGCTAACAGGGAGCAGACGACGGCTGCCGATGTCCTAGCCGCCGACTCCGATGAAGAAGCTGATGTTGAACCA---------------------
>GRMZM2G032443_T01
---------------------------------------------------------------------------------------------------------------------------------------------------------------------------------------------------------------------------------------------------------------------------------------------------------------------------------------------------------------------------------------------------------------------------------------------------------------------------------------------------ATGTCGTTCACAACCGGGGAGTCGTCTCGAGCCGGCGAGCAACCGGAGCGCGACGAGGTGGTTGAGTTCAAGGCCCGCACGTGGGTGGCACTCTCCTCCATCATCGTCGTCCAC---------GACGAGGGGAGACGGATGCTCGCGCTCCGTGCCTCCGACATCTTTCTCGACCTCCAGCCCCCGCAGGTCGGCGCCTCCTACCTAGTCCTGCCCGATCGCATCGTCAAGCACCCCAGG------TATGCAGAC---CACCCC---GTCGTCTTGTCCGCCTGCTCCGACCACTTCCTCTTCCGGGCT---------ACCCCGGCCGAGGGCCCCTCGAACCTCATCTGCTTCTTCGTTGGCGACGTCAACGCCCGCACCGTCGTCCGCCTCCCCGAGGTCCCCTTCCACATGGCCGTCAACACC---ATCCCGCATCCGCAATACAGCATTGGCCTCATCGCCGACCCGCGATCGCGACACGGTGGTCATTACATGGTGGCCCAGCTCCAC---CCGACCTTT------ACGCACCACACGACCCTGCTATGCTACTCCAGCGTCACCGACCAGTGGACCGCCAGGCCGCTGGCCTCCACCGAGAGCGAGGAGCACCATCGCTGGGGCGCCCACGGCGTC---CATGGCGGCCTCCTCTGGTGGATCGACCTCTTCTACGGCATGCTCGTCTGCGACCCTTTCGCCGCAGACGACAACCTGCACCTGCGCTTCGTCCCGCTCCCGGTCGGCTCC------------------------------------------------------------CGCGTCCCCGGCCCAGAGAACATAGGCCGGGAACGCTTCATCAGGCCGAGCCAGGGCAAGCTGCGATACGTGGAGATCCAA---GGAGGTCCG---------------CCCCAGGTCCGCATGTTCACGCTC------AGCCAAGAGGGCCAGCATCAC---TGGGTACACGAGTACACGGCGACCTTCCTCGACATTTGGAGCCACCGCAGCTACGCCGAG---------GCCGGTCTGCCCCAGGGCGTGGTGCCTTGGCTCGCCCTCATCGACCCCAACAACGCCAACACTCTCTACTTCTTCCGGGGCACGACGCTCTTCGCAGTGGACGGACAAACCAGACAGGTCTTGTTCCGCGTGCGA---TGCTTG------GAATCCGCA---GGGGGCCACAGGTTCCAGAACTCCCGCTTCATTGGTGCGTGGGAGCTGCCACCAGCGCTAGAGCCAGAC------------------------------------------------------------------------------------------------------------------------------------------------------------------------------------------------CCTGACCAA------------------------------------------------------------------------------------------------------------------------------------------------------------------------------------------------------------------------------------------------------------------------------------------------------------------------------------------------------------------------------------------------------------------------------------------------------------------------------------------------------------------------------------------------------------------------------------------------------------------------------------------------------------------------------------------------------------------------------------------------------------------------------------------------------------------------------------------------------------------------------------------------------------------------------------------------------------------------------------------------------------------------------------------------------------------------------------------GACCAAGCTGATGCTGAACCA
>GRMZM2G003092_T01
---------------------------------------------------------------------------------------------------------------------------------------------------------------------------------------------------------------------------------------------------------------------------------------------------------------------------------------------------------------------------------------------------------------------------------------------------------------------------------------------------ATGTCGTTCACAGCGGGGGAGTCGTCTCGAGCTGGCGAGCAACCGGAGCGCGACGAGGTGGTCGAGTTCCTGGACTGCCCTTGGGTAGCACTCTCCTCCGCCATCGTCGTCATC---------GACGAGCGGGCACGGATGCTCGCGCCCGGTGCCTCCGACATCTTTCTCGACCTCCAGCCCCCGCTGGTCGGCGCCTCCTATCTGGTCCTGCCCGAGCGCATCGTCGCGCACTACAGG------TATTCAGGCTACCAACCC---TGCGTCTTGTCCGCCTGCTCCAACTGCCTCCTCTTCCTGGCT---------ATCCAAGCCGAGGGCGTCTCGAACCCG---GCCTTCTTCCTCGGCAACGCCCGCGCCCGCACCGTCGTCCGCCTCCCCGACGTCCCCGCCCACCTCGGCGTCAACATC---ATCCGGCGACAG------AGCATTGGTCTCATCGCCGAT------CAGCGACACGATGGACATTACATGGTGGCCCAGCTCCAC---CCCACCTGG------ACGCTCCACAAGACCCTGCTATGCTACTCCACCGTCACCGACCAGTGGACTGCCAGGCCGCTGGCCTCC------GCCGAGGAGCACCCTCGCTGGGGCGCCCACGGCGTT---CACGGCGGCCTCCTCTGGTGGATCGACGTCTCCTACGGCATGCTCGTCTGCGACCCTTTCGCCGCAGACGACAACCTGCACCTCCGCTTTATCCCGCTCCCGGTCGGCTCCCTCATGGCCCAGCCAGAGCTCATGGCCCATGGCCTCCGCTTTATCTCC---------------------------------ATGGCCCATCAACGCTTCATCAGGCCCAGCCAGGGCAAGCTGCGATACGTGGAGATCCAA---GGAGGTCCG---------------CCCCAGGTCCGCATGTTCACGCTC------AGCCAAGAGGGCCAGCATCAC---TGGGTACACGAGTACACGGCGACCTTCCTCGACATTTGGAGCTACCGCAGCTACGCCGAC---------GCCGGTCTGCCCCGGGGCGTGGTGCCTTCGCTCGCCCTCATCGACCCCAACAACGCCAACATCATCTACTTCTTCCAGGGCACGACGCTCTTCGCAGTGGACAGATACGCCAGGAAGGTCTTGCACCACCTGCAA---TACTTGGACGTAGACTCCACA---GCGGACCTCACGTTGCAGAACTCCCGCTACGTTAGTGCCTGGGAGCTGCCACCAGGA------------------------------------------------------------------------------------------------------------------------------------------------------------------------------------------------------------------------------------------------------------------------------------------------------------------------------------------------------------------------------------------------------------------------------------------------------------------------------------------------------------------------------------------------------------------------------------------------------------------------------------------------------------------------------------------------------------------------------------------------------------------------------------------------------------------------------------------------------------------------------------------------------------------------------------------------------------------------------------------------------------------------------------------------------------------------------------------------------------------------------------------------------------------------------------------------------------------------------------------------------------------------------------------------------------------------------------
>GRMZM2G428188_T01
------------------------------------------------------------------------------------------------------------------------------------------------------------------------------------------------------------------------------------------------------------------------------------------------------------------------------------------------------------------------------------------------------------------------------------------------------------------------------------------------------------------------------------------------------------------------------------------------------------------------------------------------------------------------------------------------------------------------------------------------------------------------------------------------------------------------------------------------------------------------------------------------------------------------------------------------------------------------------------------------------------------ATGGTGGCCCAGCTCCAGCCCCCCACCTTG------ACGCTCCACAAGACCCTGCTATGCTACTCCACCGTCACCGACCAGTGGACCACCAGGCCGCTGGCCTCC------GCCGAGGAGCACTATCGCTGGGGC---------------CACGGCGGCCTCCTCTGGTGGATCGACGTCTCCTGTGGCATGCTCATCTGCGACCCTTTCGCCGCAGACGACAACCTGCACCTGCGCTTCATTCCGCTCCCGGTCGGCTGC---------------------------------------------------------------------------------ATGGCCAAGCAACGCTTCATCAGGCCCAGCCAGGGCAAGCTGCGCTACGTCGAGATCCGGACGGGAGGT---CGCTTGAAGCAGCCCCCCGAGGTCCGCATGTTCACGCTC------AGCCAGGAGGGCCAGCATTAC---TGGGTACACGAGTACACGGCGACCTTCGCCGACATTTGGAGCCACCACAGCTACGCCGAC---------GCCGGTCTGCCCTGGGGCGTGGTGCCTTCGCTCGCCCTCATCGACCCCAACAACCCCAACACCCTCTACTTCTTCCAGGGCACGACGCTCTTCGCAGTGGACGGAAAAGCCAGGAAGGTCTTATTCCACCTGCAA---TACTTG------GACTCCGCA---GCGGACCTCAACTTCCAGAACTCTGGCTTCGTTAGTGCCTGGGAGCTGCCACAAGCG------------------------------------------------------------------------------------------------------------------------------------------------------------------------------------------------------------------------------------------------------------------------------------------------------------------------------------------------------------------------------------------------------------------------------------------------------------------------------------------------------------------------------------------------------------------------------------------------------------------------------------------------------------------------------------------------------------------------------------------------------------------------------------------------------------------------------------------------------------------------------------------------------------------------------------------------------------------------------------------------------------------------------------------------------------------------------------------------------------------------------------------------------------------------------------------------------------------------------------------------------------------------------------------------------------------------------------
>GRMZM2G016754_T01
---------------------------------------------------------------------------------------------------------------------------------------------------------------------------------------------------------------------------------------------------------------------------------------------------------------------------------------------------------------------------------------------------------------------------------------------------------------------------------------------------ATGTCGTCGTCGTCG---------------------------------------------------TTCCAGTGGCGCCCATGGGTGGCACTCTCCTCCATCCCCGTCGTCGTC---------AACGAGCGGGCACGGAGGCTCGCGCCCGGTGCCTCCGACCTCTTTCTCGACATCCAGCTCCCGCAGCACGGCGCCTCCTACCTGTTCCTGCCCGAGCGCATCATACCGGAGCCCAGGAATTCGTATTCAGGCCGCCACCCCTTCACCATCCTGTCCGCCTGCTCCGACCGCTTCCTCTTCATTGCGGTTGGGGGTACCCGAGCCGAGGGCGTCTCGAACCCC---GCCTGCTTCCTCGGCAACGCCCAGGCCAGCACCGCCGTCCGCCTCCCCGACGTCCCCGCCCACCTCGGCGTCAACATC---ATACTGCGAAAC------AGCATTGGCCTCATCGCCGAC------CCGCGACACGGTGGCCATTACATGGTAGCCCAGCTCCAC---CCCACCTGC------AAGCGCCACAAGACCCTGCTATGCTACTCCACCGTCACCGGCCAGTGGACCGCCAGGCCTCTGGCCTCC------GCCGAGCGCCACGAGCCCTGGGGTGCCAACGGCGTC---CATGGTGGCCTTCTCTGGTGGATCGACATCTGCTACGGCATGCTCGTCTGCGACCCTTTCGCCGCCGACGACAACCTGCACCTGCGCTTCATCCGGCTCCCGGTCAGCTCC---------------------------------------------------------------------------------ATAGCCCAGCGACGCTTGATCAGGCCCAGCCAGGGCAAGCTGCGATACGTCGAGATCCAA---GGAGATACG---------------CCCCAGGTCCGCATGTTCACGCTCTTC---AGCCAAGAGGGCCAGCAGCATTGCTGGGTACACGAGTACACGGTGTCCTTCCCCGACATTTGGAGCCACTACATATACGCCGGT---------GCCGGTCTGCCCTGGGGCGTGGTGCCTTCGCTCGCCTTCATCGACCCCAACAACCCCAACACCCTCTACTTCTTCCAGGGCAGGACGCTCTTCGCAGTGGACGGATACGCCAGGCAGGTCTTGCACCACCTGCGA---TACTCG------GACTCCACA---GGGGACCTCATGTTCCAGAACTCCCTCTTCGTTGCTGCCTGGGAGCTGCCACTAACG------------------------------------------------------------------------------------------------------------------------------------------------------TTTTCTGTCCCAGATATAGATCAGGAGCCAGAATCC---------------------------------------------------------------------------------------------------------------------------------------------------------------------------------------------------------------------------------------------------------------------------------------------------------------------------------------------------------------------------------------------------------------------------------------------------------------------------------------------------------------------------------------------------------------------------------------------------------------------------------------------------------------------------------------------------------------------------------------------------------------------------------------------------------------------------------------------------------------------------------------------------------------------------------------------------------------------------------------------------------------------------------------------------------------------------------------------------------------------GACCAAGCTAATACAGAACCA
