# Supplementary material for: Impact of recurrent gene duplication on adaptation of plant genomes
Source: BMC Plant Biol. 2014 May 31;14:151. doi: 10.1186/1471-2229-14-151 (PMC4049390; doi:10.1186/1471-2229-14-151)
Supplement: Additional file 4 — Contains the cleaned alignments of the clusters with codons under selection. [file 1471-2229-14-151-S4.zip › 4437544801233534_add4/Additional_file_4/Zeamacluster12_aligned.fasta]

>GRMZM2G097050_T01
------------------------------------------------------------------------------------------------------------------------------------------------------------------------------------------------------------------------------------------------------------------------------------------------------------------------------------GCCCGATTCACCGTCATGGAGGAGTGGTGGTCCGACTGGGAGCAGGACGGCGAG---------------------GTCTTGACC------------------TCATGGGCCGCCCTGGCCCACAGAAGCACGCCCACATCGCGCGCCTCGCCGAGGTGCTCGCCGTGCCCTACATCTCCATGGGCGCGCTCCTCAGGCAGGAGCTCA------------------------------------------------------CCTCGCAACTCTACA---------------------GGAAGATAC---------------------------------------------------------------------------------------GAGAAGCTGGAGAACTTCTGCAAGCTCATGGACTTTGTCATAGACTCAGCTCCACCCGAGTTGAGGCAGGAGGCCCACTTCTCGATGGTTGACAGGATGAAGCATAGGGTTGAGAAGTCAGCATTCTGGGGCCACCTTCTTCGGCATGTGATGCAGCAGGGCAGAAGAACATGG---GAATTCTTTGACCTACTCCTTTCTCCGGCATCGAAAATCTTGAACACCTGGTTTGAGAGTGAGGTTTTGAAGGCCACTCTTGCAACTGACGCCGTGATAGGAGCTATGACT------------------------------------------------------------------------------------------GGTCAACGTGGTGTTTGGGCGTATGCT---------------TCTTGCTTTGACTCTCTAAGACGCCTCTTATTTTTAAATCTGCTTGTTCTTGGATTGAATGAAGAGGTTCGACCCAAC---------------------------------------------------------------------------------------------ACA------------------------------------------------------------------------------------------------------------------------------GTCAAGGGAGTTGACGAAGCTAAAGCTGAA------------------------------------------------------------------------------------------------------------CTTGAGGAAATT---------------------------------------------------------------------------------------------------------------------------GTTCAC---------------------------------------------------------------------------------------------------------------------------------------------------------------------------------------------------TGTTTTAGT---------------------------------------------------------------------------------------------------------------------------------------------------------------------------------------TAT------------------------------------------------------------------------------------------------------------------------------------------CAA
>GRMZM2G006144_T01
------------------------------------------------------------------------------------------------------------------------------------------------------------------------------------------------------------------------------------------------------------------------------------------------------------------------------------AGGCGCATCCTGGCG---------------------------------------AGGGGCAAGCGATGGGATGCGGTGGTGATCGGCGGCGGCCACAACGGCTCCGTCGCCGTGCTGGAGCGCCGGGGCGTCCTGGGTGGCGCGGCGGTCTCGGAGTCGGACCTTGTCCCCGGATTCCGCTTCTCCCGCTGCAGCTACCTCCTCAGCCTCCTTCGCCCCGCCATCCTCCGCGACCTGGAGCTGGAGAGGCACGGGCTGAAGCCGCGGAGCCCTTCGTCGTTTACGCCATGCCTTGACGGCAGATACCTGCTTCTTGGCCCCGATGCTGAGCTAAACTACTCAGAGATCAGCAAGTTCTCTAGGAAGGATGCAGTGGCATACCCAAGATACGAGGAGAAGCTGGAGAACTTCTGCAAGCTCATGGACTTTGTCATAGACTCAGCTCCACCCGAGCTGAGGCAGGAGGCCCACTTCTCGATGGTTGACAGGATGAAGCATAGGGTTGAGAAGTCAGCATTCTGGGGCCACCTTCTTCGGCATGTGATGCAGCAGGGGCAGAAGAACATGGTGGAATTCTTTGACCTACTCCTTTCTCCGGCATCGAAAATCTTGAACACCTGGTTTGAGAGTGAGGTTTTGAAGGCCACTCTTGCAACTGACGCCGTGATAGGAGCTATGGCT------------------------------------------------------------------------------------------GGTCAGCGTGGTGTTTGGGCGTATGTCCAAGGTGGTATGGGTTCAGTGTCATCAGCTATAAGCAAAGCA------CTTGAAGCAGGAGTGATTGTAACAAATGCCGAGGTTTCCCAAGTA---------------------------------------------------------------------------------------------ACTGGAATGGTAGAAGGGGTAGCTTTGGTTGATGGAACAGAGGTGCACTCGCCAGTTGTTCTCTCAAATGCCACACCATACAAAACATTTGTGGACCTAGTACCTTCTAGTGTTCTTCCGGAGGACTTCATTAAGGCAGCAGATTACAGCTCTGCAACAACAAAGATTAATGTGGCTGTCGACAGACTGCCACAGTTCCAGTGTTGCAACACCAATCTTGAAGGTGGCCCAGAGCACATGGGCACAATACACATTGGGTCCGAAAGCATGGAGGAAATTGACGTTGCATACAGGGAAGCAGCAGACGGCATCTCGTCCAAAAGACCTGTTATAGAAATGACAATTCCTTCTGTTTTGGATAAGACCATCTCTCCGCCAGGTCAGCATGTTATTAATCTCTTTGTTCAGACACCCTACAAACTTTCAGAAGGCAGC------------------------------------------------------------------------------------------------------------------------------------------------------------------------TGCTTCTCTTTGATTGATGAGTACGCGCCAGGCTTCAGCTCATCGGTGGTAGGCTACGATATGCTGACTCCGCCTGATCTTGAAAGAGAGTTCGGCCTAACAGGGGGAAACATTTTCCACGGCGCAATGGGCTTGGATTCTCTCTTCCTCATGAGGCCTGCCAAGGGATGGTCGGATTACAGAACTCCTGTGTACGGGAGTGGCGCACACCCAGGTGGCGGGGTGATGGGCGCGCCAGGACGCAACGCCGCCGCCGTT------------------------------------------------------------------------ACAAAG
>GRMZM2G119105_T01
CATGTTCATGTGTTCTTTTTCTTAAACTGTCAATCATTATTTGACTATGTTGTATTGCTGTTGGCATGTACCAATATTTCATGGCAA---------------------------------------------------------------------------------------------------------------------------------------------------------------------------------------------------------------------------------------------------------------------------------------------------------------------------------------------------------------------------------------------------------------------------------------------------------------------------------------------------------------------------------------------------------------------------------------------------------------------------------------------------------------------------------------------------------------------------------------------------------------------------------------------------------------------------------------------------------------------------------------------------------------------------------------------------------------------------------------------------------------------------------------------------------------------------------------------------------------------------------------------------------------------------------------------------------------------------------------------------------------------------------------------------------------------------------------------------------------------------------------------------------------------------------------------------------------------------------------------------------------------------------------------------------------------------------------------------------------------------------------------------------------------------------------------------------------------------------------------------------------------------------------CAGTTTGAGGAA------------------------AAACTCCAAGCTGAAAGAAAGGAAGCTGCTAGGAAGCAGGAAGAGTTGCAAGCACAACTACAAGCTCAA------------------------------------------------------------------------------------------------------------------------------------------------------------------------------------------------------------------------------------------------------------------AAGGGGATGCATACCAAGTTTGAAGAGACCAAT---------GCACTGCTACGAGCTGTCCTGAAACTTCAG---GAT
>GRMZM5G860399_T01
---------------------------------------------------------------------------------------------------------------------------------------------------------------------------------------------------------------------------------------------------------------------------------------------------------------------------------------------------------------------------------------------------------------------------------------------------------------------------------------------------------------------------------------------------------------------------------------------------------------------------------------------------------------------------------------------------------------------------------------------------------------------------------------------------------------------------------------------------------------------------------------------------------------------------------------------------------------------------------------------------------------------------------------------------------------------------------------------------------------------------------------------------------------------------------------------------------------------------------------------------------------TGCTGTTGGCATGTACCAATATTTCATGGCAAATCTTATATC---------------------------------------------------------------------------------------------------------------------------------------------------------------------------------------------------------------------------------------------------------------------------------------------------------------------------------------------------------------------------------------------------------------------------------------------------------------------------------------------------------------------------------------------------------------------CAGTTTGAGGAA------------------------AAACTCCAAGCTGAAAGAGAGGAAGCTGCTAGGAAGCAGGAAGAGTTGCAAGCACAACTACAAGCTCAA------------------------------------------------------------------------------------------------------------------------------------------------------------------------------------------------------------------------------------------------------------------AAGGGGATGCATACCAAGTTTGAAGAGACCAAT---------GCACTGCTA---------------------------
>GRMZM2G395534_T01
---------------------------------------------------------------------------------------GAGGAGGAGCAGTGCCGGCGCGAGTCCGTGTCTGGGCATAAAGCAGCGTGTGGTATCCAGATTACCACAGATGCAAAGCAAATTGCTGCGCTTGGCAAGCGGATAGCAGCACTAGAGTGTGGTGCTGTTGTAGGATCTGTATGCGAATGCAGATACGAGGAGAAGCTGGAGAACTTCCTGATT------------------------------------------------------------------------------------------------------------------------------------------------------------------------------------------------------------------------------------------------------------------------------------------------------------------------------------------------------------------------------------------------------------------------------------------------------------------------------------------------------------------------------------------------------------------------------------------------------------------------------------------------------------------------------------------------------------------------------------------------------------------------------------------------------------------------------------------------------------------------------------------------------------------------------------------------------------------------------------------------------------------------------------------------------------------------------------------------------------------------------------------------------------------------------------------------------------------------------------------------------------------------------------------------------------------------------------------------------------------------------------------------------------------------------------------------------------------------------------------------------------------------------------------ACTCTTGCAACTGACGCCGTGATAGGA---------------------------CAGTTTGAGGAA------------------------AAACTCCAAGCTGAAAGAGAGGAAGCTGCTAGGAAGCAGGAAGAGTTGCAAGCACAACTACAAGCTCAA------------------------------------------------------------------------------------------------------------------------------------------------------------------------------------------------------------------------------------------------------------------AAGGGGATGCATACCAAGTTTGAAGAGACCAATGACTGCTACGAGCTGTCC---------------------------
>GRMZM2G402171_T01
------------------------------------------------------------------------------------------------------------------------------------------------------------------------------------------------------------------------------------------------------------------------------GGGCAGCGCCAGGTGTACCGAATCTTTGGCACAACGATCAGGGAT------------------------------------------------------------------------------------------------------------------------------------------------------------------------------------------------------------------------------------------------------------------------------------------------------------------------------------------------------------------------------------------------------------------------------------------------------------------------------------------------------------------------------------------------------------------------------------------------------------------------------------------------------------------------------------------------------------------------------------------------------------------------------------------------------------------------------------------------------------------------------------------------------------------------------------------------------------------------------AGAACGGAAAGTGCCAGTATTGTGGAACGAATTTATAAGGTTGGAAAGGGG---------------------------------------------------------------------------------------------------------------------------------------------------------------------------------------------------------------------------------------------------------------------------------------------------------------------------------------------------------------------------------------------------------------------------------------------------GACGAGAAT---------------------------CTTGCGTTGCAGCACTGGCTGGAAGCGCAGTTTGAGGAA------------------------AAACTCCAAGCTGAAAGAGAGGAAGCTGCTAGGAAGCAGGAAGAGTTGCAAGCACAACTACAAGCTCAA------------------------------------------------------------------------------------------------------------------------------------------------------------------------------------------------------------------------------------------------------------------------------------------------------------------------------------------------
>GRMZM2G454637_T01
------------------------------------------------------------------------------------------------------------------------------------------------------------------------------------------------------------------------------------------------------------------------------------------------------------------------------------------------------------------------------------------------------------------------------------------------------------------------------------------------------------------------------------------------------------------------------------------------------------------------------------------------------------------------------------------------------------------------------------------------------------------------------------------------------------------------------------------------------------------------------------------------------------------------------------------------------------------------------------------------------------------------------------------------------------------------------------------------------------------------------------------------------------------------------------------------------------------------------------------------------------------------------------------------------------------------------------------------------------ACA------------------------------------------------------------------------------------------------------------------------------GTCAAGGGAGTTGACGAAGCTAAAGCTGAA------------------------------------------------------------------------------------------------------------CTTGAGGAAATT---------------------------------------------------------------------------------------------------------------------------GTTCAC------------------------------------------------------------------------------------------CAGTTTGAGGAA------------------------AAACTCCAAGCTGAAAGAGAGGAAGCTGCTAGGAAGCAGGAAGAGTTGCAAGCACAACTACAAGCTCAA------------------------------------------------------------------------------------------------------------------------------------------------------------------------------------------------------------------------------------------------------------------AAGGGGATGCATACCAAGTTTGAAGAGACCAAT---------GCACTGCTACGAGCTGTCCTGAAACTTCAG---GAT
>GRMZM2G014458_T01
---------------------------------------------------------------------------------------------------------------------------------------------------------------------------------------------------------------------------------------------------------------------------------------------------------------------------GAGGAGCCG---------------------------------------------------------------------------------------------------------------------------------------------------------------------------------------------------------------------------------------GACCTGGAGCTGGAGAGGCACGAGCTGAAGCCGCGGAGCCCTTCGTCGTTTACGCCGTGCCTTGACGGTAGATACCTGCTTCTTGGCCCTGATGCTGAGCTAAACTACTCAGAGATCAGCAAGTTCTCTAGGAAGGATGCAGTGGCATACCCAAGG---------------------------------------------------------------------------------------------------------------------------------------------------------------------------------------GAATTCTTTGACCTACTCCTTTCTCCGGCATCGAAAATCTTGAACACCTGGTTTGAGAGT---------------------------------------------------CTTGCAACTGACGCCGTGATAGGAGCTATGGTTCTGGATATGTTCTCCTACACCATGTCATGGGGGAGACTGGTGGTCAGCGTGGTGTTT------------------------------------------------------------------------------------------CTTGGATTGAATGAAGAGGTTCGACCCAAC---------------------------------------------------------------------------------------------ACA------------------------------------------------------------------------------------------------------------------------------GTCAAGGGAGTTGATGAAGCTAAAGCTGAA------------------------------------------------------------------------------------------------------------CTTGAGGAAATT---------------------------------------------------------------------------------------------------------------------------GTTCAC------------------------------------------------------------------------------------------CAGTTTGAGGAA------------------------AAACTCCAAGCTGAAAGAGAGGAAGCTGCTAGGAAGCAGGAAGAGTTGCAAGCACAACTACAAGCTCAA------------------------------------------------------------------------------------------------------------------------------------------------------------------------------------------------------------------------------------------------------------------AAGGGGATGCATACCAAGTTTGAAGAGACCAAT---------GCACTGCTACGAGCTGTCCTGAAACTTCAG---GAT
>GRMZM2G367483_T01
------------------------------------------------------------------------------------------------------------------------------------------------------------------------------------------------------------------------------------------------------------------------------------------------------------------------------------------------------------------------------------------------------------------------------------------------------------------------------------------------------------------------------------------------------------------------------------------------------------------------------------------------------------------------------------------------------------------------------------------------------------------------------------------------------------------------------------------------------------------------------------------------------------------------------------------------------------------------------------------------------------------------------------------------------------------------------------------------------------------------------------------------------------------------------------------------------------------------------------------------------------------------------------------------------------------------------------------------------------ACA------------------------------------------------------------------------------------------------------------------------------GTCAAGGGAGTTGACGAAGCTAAAGCTGAA------------------------------------------------------------------------------------------------------------CTTGAGGAAATT---------------------------------------------------------------------------------------------------------------------------GTTCAC------------------------------------------------------------------------------------------CAGTTTGAGGAA------------------------AAACTCCAAGTTGAAAGAGAGGAAGCTGCTAGGAAGCAGGAAGAGTTGCAAGCACAACTACAAGCTCAA------------------------------------------------------------------------------------------------------------------------------------------------------------------------------------------------------------------------------------------------------------------AAGGGGATGCATACCAAGTTTGAAGAGACCAAT---------GCACTGCTACGAGCTGTCCTGAAACTTCAG---GAT
>GRMZM2G013832_T02
------------------------------------------------------------------------------------------------------------------------------------------------------------------------------------------------------------------------------------------------------------------------------------------------------------------------------------------------------------------------------------------------------------------------------------------------------------------------------------------------------------------------------------------------------------------------------------------------------------------------------------------------------------------------------------------------------------------------------------------------------------------------------------------------------------------------------------------------------------------------------------------------------------------------------------------------------------------------------------------------------------------------------------------------------------------------------------------------------------------------------------------------------------------------------------------------------------------------------------------------------------------------------------------------------------------------------------------------------------ACA------------------------------------------------------------------------------------------------------------------------------GTCAAGGGAGTTGACGAAGCTAAAGTTGAA------------------------------------------------------------------------------------------------------------CTTGAGGAAATT---------------------------------------------------------------------------------------------------------------------------GTTCAC------------------------------------------------------------------------------------------------------AAATATTATATCAGTTTGAGGAAAAAACTCCAAGCTGAAAGAGAGGAAGCTGCTAGGAAGCAGGAAGAGTTGCAAGCACAACTACAAGCTCAA------------------------------------------------------------------------------------------------------------------------------------------------------------------------------------------------------------------------------------------------------------------AAGGGGATGCATACCAAGTTTAAAGAGACCAAT---------GCACTGCTACGAGTTGTCCTGAAACTTCAG---GAT
>GRMZM2G700914_T01
---------------------------------------------------------------------------------------------------------------------------------------------------------------------------------------------------------------------------------------------------------------------------------------------------------------------------GAGGAGCCG------------------------------------------------------------------------------------------------------------------------------------------------------------------------------------------------------------------------------------------------------------------------------------------------------------------------------------------------------------------------------------------------AAG---------------------------------------------------------------------------------------------------------------------------------------------------------------------------------------GAATTCTTTGACCTACTCCTTTCTTCGGCATCGAAAATCTTGAACACCTGGTTTGAGGCT---------------------------------------------------------------------------------------------------------------------------------------------------------------------------------------------------------------------------------------CTTGGATTGAATGAAGAGGTTCAACCCAAC---------------------------------------------------------------------------------------------ACA------------------------------------------------------------------------------------------------------------------------------GTCAAGGTAGTTGATGAAGCTAAAGCTGAA------------------------------------------------------------------------------------------------------------CTTGAGGAAATT---------------------------------------------------------------------------------------------------------------------------GTTCAC------------------------------------------------------------------------------------------CAGTTTGAGGAA------------------------AAACTCCAAGCTGAAAGAGAGGAAGCTGCTAGGAAGCAAGAAGGGTTGCAAGCACAACTACAAGCTCAA------------------------------------------------------------------------------------------------------------------------------------------------------------------------------------------------------------------------------------------------------------------AACGGGATGCATACCAAGTTTGAAGAGACCAAT---------GCACTGCTACGAGCTGACCTGAAACTTCAG---GAT
