# Supplementary material for: Impact of recurrent gene duplication on adaptation of plant genomes
Source: BMC Plant Biol. 2014 May 31;14:151. doi: 10.1186/1471-2229-14-151 (PMC4049390; doi:10.1186/1471-2229-14-151)
Supplement: Additional file 4 — Contains the cleaned alignments of the clusters with codons under selection. [file 1471-2229-14-151-S4.zip › 4437544801233534_add4/Additional_file_4/Zeamacluster137_aligned.fasta]

>GRMZM2G702814_T01
ATGGCGCCCTGCCCCAACGGCTGCCGAGATGCACAAGTTGCGCTTCAACGCCGGCAGTCGCACCACAAATTCCTTCCCACGCGCTGCTTTCTCCCCACTAACGGCGCCCTTCCCCAACGGCTGCGAACGCCCTTCCCCAATGTCTCCTTCTACGCGCGTCTTCCTCCCCACGCGCTGCTCTGGCCGAGATGCCGCCTTCTACGACACGAATCCCGCCTTCAACGCCGGATCTCGCCCCAAATCCTCGCCCGCCTTCAACGCCGGCAGCCGCTCCCCAAATTCCTCCCCACCAACGATGCCCTTGTTCAACGCAGACAGCTCTTCCCATCGATGGAGAAAGGAGTGTTACTTAAGGACCATGCCACCCCCGATAGGCGTTGCCAACAATCCCATCCGGGTACATCTCTGCGATCC---------------------------------------------------------------------------------------------------------------------------------------ATTGTCTATAAGGAGACTTGGAACTACTCCAGT------------------------------------------------------------------------------------------------------------------------------------------------------------------------------------------------------------------------------------------------------------------------------------------------------------------------------------------------------------------------------------------------------------------------------------------------------------------------------------------------------------------------------------------------------------------------------------------------------------------------------------------------------------------------------------------ATAGTTCCAAGTTTGGTTAGT---------------------------------------------------------------------------------------------------------------GTG
>GRMZM2G583751_T01
ATGGCGCCCTTCCCCAACGGCTGCCGAGATGCACACGCTGCGCTTCAACGCCGGCAGCCGCACCACAAATTCCTTCCCACGCGCTGCTTTCTCCCCACTAACGGCGCCCTTCCCCAACGGCTGCGAACGCCCTTCCCCAATGTCTCCTTCTACGCGCGTCTTCCTCCCCACGCGCTGCTCTGGCCGAGATGCCGCCTTCTACGATGCGAATCCCGCCTTCAACGCCGGATCTCGCCCCAAATCCTCGCCCGCCTTCAACGCCGGCAGCCGCTCCCCAAATTCCTCCCCACCAACGACGCCCTTGTTCAACGCAGACAGCTCTTCCCATCGATGGAGAAAGGAGTGTTACTTAAGGACCATGCCACCCCCGATAGGCGTTGCCAACAATCCCATCCGGGCACATCTCTGCGATCCAGCTCTAGGCTGGTATATGCCCGAGGAGATTCCGAAGGTCTTGGAAATCAGCGGCGAGCGCAGCCTCATCTACAACTTCTTCTCCTACCACGTGTATTAATCACGGGGTCAAAAATAGAAGCAATTTCATACGCGATAATGTCCAAAGATTTGACACCTTACTCCAACAAGGATCTACATATACATTATATGGAGTGGCGT------------------------------------------------------------------------------------------------------------------------------------------CACTTG---------------------------------------------------------------------------------------------------------------------CCAATTCAG---------------------------------------------------------------------------------------------------------------------------------------------------------TTCCCGCCGTATCCAAAACATCTTATGCCATTTCATGAGGTCCTCCAACAACCTCATAAGAGGTTTATAGATGTAATAGGAATTGTCATTCATTTGGCGCCGTTAGAGCACATCGGTGGAAGGCCGTACAGAGAGGCCATACTAATGGATTCCAGACGTGTTATATTTTATTCAAACAATACAAGCTTTATTTATAGGTGGGATATAATCATATGGCCTGAACTGTTGCAAAGAAATGCTCTAAATTCGGCGCTCCATGATCCAAAATCCGAGGAGTGCTTTAATCAACAATTATCTAGAGAGGAGACGGGCTTATCTGGCAACAGTGGTACCAGATGTGTAGTG
>GRMZM2G350644_T01
---------------------------------------ATG---------------------------------------------------------------------------------------------------------------------------------------------------------------------------------------------------------------------------------------------------------------------------------------------------------------------------------------------------------------------------------------------------------------------------------------------------------------------------------------------------------------------------------------------------------------------------------------------------------------------------------------------------------------------------------------------------------------------------------------CACTTG---------------------------------------------------------------------------------------------------------------------CCAATTCAG---------------------------------------------------------------------------------------------------------------------------------------------------------TTCCCGCCTTATCCAAAACATCTTATGCCATTTCATGAGGTCCTCCAACAACCTCATAAGAGGTTTATAGATGTAATAGGAATTGTCATTCATTTGGCGCCGTTAGAGCACATCGGTGGAAGGCCGTACAGAGAGGCCATACTAATGGATTCCAGATGTGTTATATTTTATTCAAACAATACAAGCTTTATTTATAGGTGGGATATAATCATATGGCCTGAACTGTTGCAAAGAAATGCTCTAAATTCAGCGCTCCATGATCCAAAATCCGAGGAGTGCTTTAATCAACAATTATCTAGAGAGGAGACGCGCTTATCTGGCAACAGTGGTTCAGGATGTGTAGTG
>GRMZM5G882116_T01
---------------------------------------ATG---------------------------------------------------------------------------------------------------------------------------------------------------------------------------------------------------------------------------------------------------------------------------------------------------------------------------------------------------------------------------------------------------------------------------------------------------------------------------------------------------------------------------------------------------------------------------------------------------------------------------------------------------------------------------------------------------------------------------------------CACTTG---------------------------------------------------------------------------------------------------------------------CCAATTCAG---------------------------------------------------------------------------------------------------------------------------------------------------------TTCCCGCCGTATCCAAAACATCTTATGCCATTTCATGAGGTCCTCCAACAACCTCATAAGAGGTTTATAGATGTAATAGGAATTGTCATTCATTTGGCGCCGTTAGAGCACATCGGTGGAAGGCCGTACAGAGAGGCCATACTAATGGATTCCAGACGTGTTATATTTTATTCAAACAATACAAGCTTTATTTATAGGTGGGATATAATCATATGGCCTGAACTGTTGCAAAGAAATGCTCTAAATTCGGCGCTCCATGATCCAAAATCCGAGGAGTGCTTTAATCAACAATTATCTAGAGAGGAGACGTGCTTATCTGGCAACAGTGGTTCCGGATGTGTAGTG
>GRMZM2G451756_T01
---------------------------------------ATG---------------------------------------------------------------------------------------------------------------------------------------------------------------------------------------------------------------------------------------------------------------------------------------------------------------------------------------------------------------------------------------------------------------------------------------------------------------------------------------------------------------------------------------------------------------------------------------------------------------------------------------------------------------------------------------------------------------------------------------CACTTG---------------------------------------------------------------------------------------------------------------------CCAATTCAG---------------------------------------------------------------------------------------------------------------------------------------------------------TTCCCGCCGTATCCAAAACATCTTATGCCATTTCATGAGGTCCTCCAACAACCTCATAAGAGGTTTATAGATGTAATAGGAATAGTCATTCATTTGGCGCCGTTAGAGCACATCGTTGGAAGGTCGTACAGAGAGGCCATACTAATGGATTCC------------------------------------------------------------------------------------------AATTCGGCGCTCCATGATCCAAAATCCGAGGAGTGCTTTAATCAACAATTATCTAGAGAGGAGACGGGCTTATCTGGCAACAGTGGTTCTGGATGTGTAGTG
>GRMZM2G564747_T01
---------------------------------------ATG---------------------------------------------------------------------------------------------------------------------------------------------------------------------------------------------------------------------------------------------------------------------------------------------------------------------------------------------------------------------------------------------------------------------------------------------------------------------------------------------------------------------------------------------------------------------------------------------------------------------------------------------------------------------------------------------------------------------------------------CACTTG---------------------------------------------------------------------------------------------------------------------CCAATTCAG---------------------------------------------------------------------------------------------------------------------------------------------------------TTCCCGCCGTATCCAAAACATCTTATGCCATTTCATGAGGTCCTCCAACAACCTCATAAGAGGTTTATAGATGTAATAGGAATTGTCATTCATTTGGCGTCGTTAGAGCACATCGGTGGAAGGCCGTACAGAGAGGCCATACTAATGGATTCC------------------------------------------------------------------------------------------AATTCGGCGCTCCATGATCCAAAATCCGAGGAGTGCTTTAATCAACAATTATCTAGAGAGGAGACGGGCTTATCTGGCAACAGTGGTACCGGATGTGTAGTG
>GRMZM2G368993_T01
---------------------------------------ATG---------------------------------------------------------------------------------------------------------------------------------------------------------------------------------------------------------------------------------------------------------------------------------------------------------------------------------------------------------------------------------------------------------------------------------------------------------------------------------------------------------------------------------------------------------------------------------------------GTTATGCCGCGCGAGGGAGACGGCGGGATAGCCGCCGGCCAGATCCGCTTGCTCGCGAGGGAGAGGAAGGAAGACCGCTCGGGGGGAAACGCCGGGAGAGCCGCTACCTCCGCGCCCCCGCCAATCCCGCCGCCCACCCCCCTCCAAGCTTGCCCCATTCCATACTCGGCGACAGGATTCACCGCGCTCCCTTCCGCGCCTGCTATTAAAAGGATGGACACAGGTGATCCCTCCAACCCATCCCCACTCTCCTCAGATCCACCGATTCACAGCCGTTCTTCCATTTCTCAGAGCTGGTATATGCCCGAGGAGATTCCGAAGGGGTCAAAAATAGAAGCAATTTCATACCGCGATAATGTCCAAAGATTTGACACCTTACTCCAACAAGGATCTACATATACATTATATGGAGTGGCGTTCTATTTCCCGCCGTATCCAAAACATCTTATGCCATTTCATGAGGTCCTCCAACAACCTCATAAGAGGTTTATAGATGTAATAGGAATTGTCATTCATTTGGCGCCGTTAGAGCACATCGGTGGAAGGTCGTACAGAGAGGCCATACTAATGGATTCC------------------------------------------------------------------------------------------AATTCGGCGCTCCATGATCCAAAATCCGAGGAGTGCTTTAATCAACAATTATCTAGAGAGGAGACAGGCTTATCTGGCAACAGTGGTACCAGATGTGTAGTG
