# Supplementary material for: Impact of recurrent gene duplication on adaptation of plant genomes
Source: BMC Plant Biol. 2014 May 31;14:151. doi: 10.1186/1471-2229-14-151 (PMC4049390; doi:10.1186/1471-2229-14-151)
Supplement: Additional file 4 — Contains the cleaned alignments of the clusters with codons under selection. [file 1471-2229-14-151-S4.zip › 4437544801233534_add4/Additional_file_4/Zeamacluster146_aligned.fasta]

>GRMZM5G881398_T01
------------------------------------------------------------------------------------------------------------------------------------ATGGAGAGGCTGCTGGGATTTCTGGCTTGCTTGGGGGATTTTTCTGGGCGTCCATGG---------GAGGTGGAGCTCCTGCTGCTTCCATGGAAAAAGGTAGGGCGC------------------------------------------------GGAAAGTGGAGCCGGCTGGGAGAAATGGCGCCGTGGAAGAAAAAGCTTCTGCTCCCTGCGCACGTACAGGAAATAGAGAGGAGCTGCTGGTGGAGGAAGAAGAAGGGGGAGCCGGCTGGTGGAGATGGGAGAGCTCGGCTCCATGCAAATATGGAGCTCGCCATTTGGAGCAGAGGCAGGGGGCGTCTGCAGGGCGAGATCGGCATGGAGAAACTGCTTGCTGCCGTGATGCGGGAGGAAGAAGGGGCGCCCTGCTCTTACTTTGGAGGAAGGGGAGGACGCCGG---------------------------------------------------------------------------GGGAGG---------------
>AC203790.3_FGT004
ATGGAGCAGGGAAGGGAGCTCGTTGGTGGGATATACTGCGCCATGGGAGTCCTGGGCGCCATGGGAGGAGCTTCGGCGGCTCTGAAAAATGGAGCTCGCGCCATGGAGAGGAGGGTCGAGATGCTGCAATCCATGGACAGGGAGCCA---------GCGCTGTGTGGAAGAGGAACAGGGAGGGCGTGGCTGGAGGAAGGGGCGAGCTACTCGTGGCCATGGGGGGAGAAGAAAGGGAGCCGTCGAGGGAGCTTCAACAGTGGAGCGCTCGGCTGCTGGGCTGCTCGCGGACAGCAGAGAGAGGCG---------------------------------------------------------------------------------------------------------------------------------------------------------------------------------------------------------------------------------------------------------------------------------------------------------------------------------------------------------------------------
>GRMZM5G881460_T01
------------------------------------------------------------------------------------------------------------------------------------ATGGACAGGGAGCCA---------GCGCTGCGTGGGAGAGGAACAGGGAGGGCGTGGCTGGAGGAAAGGGGCGAGCTGCTTGTGGCCATGGGGGAGAAGAAAGGGCGCCGTCGAGGGAGCTTCAACAGTGGAGCGCTCGGCTGCTGGGCTGCTCACGGACAGCAGAGAAAGGCAGGTGCAGTGGAGAAAGGGCGCTCAAAACTGCTGGCCGGAGCTAGGGCTCGGCCATGGGAAAGAAGG---------GGGAAGGAGGAAGGGGAGCCGGCTGGTGGAGATGGGAGAGCTCGGCTCCATGCAGATATGGAGCTCGCCATTTGGAGCAGCGACAGGGGGTGTCTACTGGGCGAGCTCGGCATGGAGAGGCTGCTTGCTGCCGTGATGCGGGAGGAAGAAGGG---------------CTGGGGAGGAAG------------------------------------------------------------------GCGTCGAGCTCCAGGACATGGGGTCGCGTCGGCTTCATTCCT
>GRMZM2G044166_T01
------------------------------------------------------------------------------------------------------------------------------------ATGGACAGGGAGCCA---------GCGCTGCGTGGAAGAGGAACAGGGAGGGCGTGGCTGGAGGAAAGGGGCGAGCTGCTTGTGGCCATGGGGGAGAAGAAAGGGCGCCGTCGAGGGAGCTTCAACAGTGGAGCGCTCGGCTGCTGGACTGCTCACGGACAGCAGAGAAAGGCAGGTGCAGTGGAGAAAGGGTGCTCAAAACTGCTGGCCGGAGCTAGGGCTCGGCCATGGGAAAGAAGG---------GGGAAGGAGGAAGGGGAGCCGGCTGGTGGAGATGGGAGAGCTCGGCTCCATGCAGATATGGAGCTCGCCATTTGGAGCAGTGGCAGGGGGCGTCTGCTGGGCGAGCTCGGCATGGAGAGGCTGCTTGCTGCCGTGATGCGGGAGGAAGAAGGGGTGCCCTGCTCTTGCTTGGGAAGAAGGGGAGGACGCCATAGGGGCCATGGCTGGCCGAGGGGAGGAGCTCCTGCCGTCAACCCTGCACACGCAGCGGCCAAGGGGAGAGCAGGGGGGCGC---------------
>GRMZM2G093070_T01
------------------------------------------------------------------------------------------------------------------------------------ATGGACAGGGAGCCA---------GCGCTGCGTGGAAGAGGAACAGGGAGGGCGTGGCTGGAGGAAAGGGGCGAGCTGCTTGTGGCCATGGGGGAGAAGAAAGGGCGCCGTCGAGGGAGCTTCAACAGTGGAGCGCTCGGCTGCTGGACTGCTCACGGACAGCAGAGAAAGGCAGGTGCAGTGGAGAAAGGGCGCTCAAAACTGCTGGCCGGAGCTAGGGCTCGGCCATGGGAAAGAAGG---------GGGAAGGAGGAAGGGGAGCCGGCTGGTGGAGATGGGAGAGCTCGGCTCCATGCAGATATGGAGCTCACCATTTGGAGCAGTGGCAGGGGGCGTCTGCTGGGCGAGCTCGGCATGGAGAGGCTGCTTGCTACCGTGATGCGGGAGGAAGAAGGGGTGCCCTGCTCTTGCTTGGGAAGAAGGGGAGGACGCCATAGGGGCCATGGCTGGCCGAGGGGAGGAGCTCCTGCCGTCAACCCTGCACACACAGCGGCCAAGGGGAGAGCAGGGGGGCGC---------------
>GRMZM5G856022_T01
------------------------------------------------------------------------------------------------------------------------------------ATGGACAGGGAGCCA---------GCGCTACGTGGAAGAGGAACAGGGAGGGCGTGGCTGGAGGAAAGGGGCGAGCTGCTTGTGGCCATGGGGGAGAAGAAAGGGCGCCGTCGAGGGAGCTTCAACAGTGGAGCGCTCGGCTGCTGGGCTGCTCACGGACAGCAGAGAAAGGCAGGCGCAGTGGAGAAAGGGTGCTCAAAACTGCTGGCCGGAGCTAGGGCTCGGCCATGGGAAAGAAGG---------GGGAAGGAGGAAGGGGAGCCGGCTGGTGGAGATGGGAGAGCTCGGCTCCATGCAGATATGGAGCTTGCCATTTGGAGCAGTGGCAGGGGGCGTCTGCTGGGCGAGCTCGGCATGGAGAAGCTGCTTGCTGCCGTGATGCGGGAGGAAGAAGGGGCGCCCTGCTCTTGCTTGGGAAGAAGGGGAGGACGCCATAGGGGCCATGGCTGGCCGAGGGGAGGAGCTCCTGCCGTCAACCATGCACACGCAGCGGCCAAGGGGAGAGCAGGGGGGCGC---------------
>GRMZM5G839530_T01
------------------------------------------------------------------------------------------------------------------------------------ATGGACAGGGAGCCA---------GCGCTGCGTGGAAGAGGAACAGGGAGGGCGTGGCTGGAGGAAAGGGGCGAGCTGCTTGTGGCCATGGGGGAGAAGAAAGGGCGCCGTCGAGGGAGCTTCAACAGTGGAGCGCTCGGCTGCTGGGCTGCTCACGGACAGCAGAGAAAGGCAGGCGCAGTGGAGAAAGGGTGCTCAAAACTGCTGGCCGGAGCTAGGGCTCGGCCATGGGAAAGAAGG---------GGGAAGGAGGAAGGGGAGCCGGCTGGTGGAGATGGGAGAGCTCGGCTCCATGCAGATATGGAGCTTGCCATTTGGAGCAGTGGCAGGGGGCGTCTGCTGGGCGAGCTCGGCATGGAGAAGCTGCTTGCTGCCATGATGCGGGAGGAAGAAGGGGCGCCCTGCTCTTGCTTGGGAAGAAGGGGAGGACGCCATAGGGGCCATGGCTGGCCGAGGGGAGGAGCTCCTGCCGTCAACCATGCACACGCAGCGGCCAAGGGGAGAGCAGGGGGGCGC---------------
