# Supplementary material for: Impact of recurrent gene duplication on adaptation of plant genomes
Source: BMC Plant Biol. 2014 May 31;14:151. doi: 10.1186/1471-2229-14-151 (PMC4049390; doi:10.1186/1471-2229-14-151)
Supplement: Additional file 4 — Contains the cleaned alignments of the clusters with codons under selection. [file 1471-2229-14-151-S4.zip › 4437544801233534_add4/Additional_file_4/Zeamacluster162_aligned.fasta]

>GRMZM2G531265_T01
ATGAGACTCTTGTTTTGTGGTCCAAGTGTTCAGCGCTCAGGGTGCCTTGGAAGTACGCTAGCTTGTTGTCATGAAGAAGTCATTCAAGTTCCTTCC---------------------------------------------------------------GGTGCA
>GRMZM2G556238_T01
ATGAGACTCTTGTTTTGTGGTCCAAGTGTTCAGCGCTCAGGGTGCCTTGGAAGTACGCTAGCTTGTTGTCATGAAGAAGTCATTCAAGTTCTTTCC---------------------------------------------------------------GGTGCA
>GRMZM2G541704_T01
ATGAGACTCTTGTTTTGTGGTCCAAGTGTTCAGGGCTCAGGGTGCCTTGGAAGTACGCTAGCTTGTTGTCATGAAGAAGTCATTCAAGTTCCTTCCGAGTTATTAGTTCATATGTATATTTCTGTTTATATCTTATCTTGTTTACAACTTAATGATTGCACCAGC
>GRMZM2G051406_T01
ATGAGACTCTTGTTTTGTGGTCCAAGTGTTCAGGGCTCAGGGTGCCTTGGAAGTACGCTAGCTTGTTGTCATGAAGAAGTCATTCAAGTTCCTTCCGAGCTATTAGTTCATATGTATATTTCTGTTTATATCTTATCTTGTTTA---------------GTAACT
>GRMZM2G151273_T01
ATGAGACTCTTGTTTTGTGGTCCAAGTGTTCAGCGCTCAGGGTGCCTTGGAAGTACGCTAGCTTGTTGTCATGAAGAAGTCATTCAAGTTCCTTCCGAGTTATTAGTTCATATGTATATTTCTGTTTATATCTTATCTTGTTTA---------------GCAACT
>GRMZM2G586126_T01
ATGAGACTCTTGTTTTGTGGTCCAAGTGTTCAGCGCTCAGGGTGCCTTGGAAGTACGCTAGCTTGTTGTCATGAAGAAGTCATTCAAGTTCCTTCC---------------------------------------------------------------GTACCT
