# Supplementary material for: Impact of recurrent gene duplication on adaptation of plant genomes
Source: BMC Plant Biol. 2014 May 31;14:151. doi: 10.1186/1471-2229-14-151 (PMC4049390; doi:10.1186/1471-2229-14-151)
Supplement: Additional file 4 — Contains the cleaned alignments of the clusters with codons under selection. [file 1471-2229-14-151-S4.zip › 4437544801233534_add4/Additional_file_4/Zeamacluster179_large_aligned.fasta]

>AC213395.3_FGT007
------------------------------------------------------------------------------------------------------------------------------------------------------------------------------------------------------------------------------------------------------------------------------------------------------------------------------------------------------------------------------------------------------------------------------------------------------------------------------------------------------------------------------------------------------------------------------------------------------------------------------------------------------------------------------------------------------------------------------------------------------------------------------------------------------------------------------------------------------------------------------------------------------------------------------------------------------------------------------------------------------------------------------------------------------------------------------------------------------------------------------------------------------------------------------------------------------------------------------------------------------------------------------------------------------------------------------------------------------------------------------------------------------------------------------------------------------------------------------------------------------------------------------------------------------------------------------------------------------------------------------------------------------------------------------------------------------------------------------------------------------------------------------------------------------------------------------------------------------------------------------------------------------------------------------------------------------------------------------------------------------------------------------------------------------------------------------------------------------------------------------------------------------------------------------------------------------------------------------------------------------------------------------------------------------------------------------------------------------------------------------------------------------------------------------------------------------------------------------------------------------------------------------------------------------------------------------------------------------------------------------------------------------------------------------------------------------------------------------------------------------------------------------------------------------------------------------------------------------------------------------------------------------------------------------------------------------------------------------------------------------------------------------------------------------------------------------------------------------------------ACTTGGCCCAATGCAAGGAAGTTAAGTAACTTCCTAAAGCCG---------------------------------------------------------GTAGTGAAGGGTACCCCTGGTCAGTCCAATGATAACAAGCCTAACTTAGGGAAGAGGAAGAGGTTCATGACTGATGAGGATGTTGTTGTGTTCAATGGGATGAAAGAAGCTGTTTCAGATGTTGTTGTCGTTGTCCGTGAAAGCATCCATGCTGAAGCAGCACCTAGGATCTATAATGTTGTAATCAACTGTCCTGAGTTCTCTAGGGAGGCTCTCATGTATGTCGTTAACCACATGATGGAGCACAAGGCCACATCCCTAGTGTTCCTGGACATGCTC---------------CTGATGATCGTGACCTATGGCTCAAGA------TCC
>GRMZM2G002932_T01
------------------------------------------------------------------------------------------------------------------------------------------------------------------------------------------------------------------------------------------------------------------------------------------------------------------------------------------------------------------------------------------------------------------------------------------------------------------------------------------------------------------------------------------------------------------------------------------------------------------------------------------------------------------------------------------------------------------------------------------------------------------------------------------------------------------------------------------------------------------------------------------------------------------------------------------------------------------------------------------------------------------------------------------------------------------------------------------------------------------------------------------------------------------------------------------------------------------------------------------------------------------------------------------------------------------------------------------------------------------------------------------------------------------------------------------------------------------------------------------------------------------------------------------------------------------------------------------------------------------------------------------------------------------------------------------------------------------------------------------------------------------------------------------------------------------------------------------------------------------------------------------------------------------------------------------------------------------------------------------------------------------------------------------------------------------------------------------------------------------------------------------------------------------------------------------------------------------------------------------------------------------------------------------------------------------------------------------------------------------------------------------------------------------------------------------------------------------------------------------------------------------------------------------------------------------------------------------------------------------------------------------------------------------------------------------------------------------------------------------------------------------------AATGGGGTTAAGACTGACAAGGGTTTTAAGGAAATCCACCTTAACTCTGTTGCTAAAAATGTATCTGAGTTCTGTGGCCAA---------------GTAACAGGCCAACAAGTGTACAATCACCTTCGTAAGTGGAGGTCTAGGTGGGTCGTTTGCAAACTGAAGGACATTAGTGGCGCTCTTTGGGATGAGGATAACTTTGTCATAAGCTTAGAAGAG---------------------------------------------------------------------------------------------------------------------------------------------------------ATTGAAGTGACCTCAAAGTTTGTTGATTGTTCCAATCTAACTAACAAGGGGAAGACTGTTGACAAGGGTACCCCTGGTGAGTCCAATGATAACAAGCCTAACTTAGGGAAGAGGAAGAGGTTCATGACTGATGAGGATGTTGCTGTGTTCAATGGGATGAAACAAGCTGTTTCAGATGTTGCTGCTGCTGTCCGTGAAAGCATCCATGCTGAAGCAGCACCTGGGATCTACAATGCTGTAATCAACTGTCCTGGGTTCTCTAGGGAGGCTCTCATGTATGCCCTAAACCACATGATGGAGCACAAGGCCACCTCCCTGGTGTTCCTGGACATGACTCCTGATGATCGTGACCTATGGCTCAAGACTTTCCTAGCCAAGCACTACAAC
>GRMZM2G396411_T01
---------------------------------------------------------------------------------------------------------------------------------------------------------------------------------------------------------------------------------------------------------------------------------------------------------------------------------------------------------------------------------------------------------------------------------------------------------------------------------------------------------------------------------------------------------------------------------------------------------------------------------------------------------------------------------------------------------------------------------------------------------------------------------------------------------------------------------------------------------------------------------------------------------------------------------------------------------------------------------------------------------------------------------------------------------------------------------------------------------------------------------------------------------------------------------------------------------------------------------------------------------------------------------------------------------------------------------------------------------------------------------------------------------------------------------------------------------------------------------------------------------------------------------------------------------------------------------------------------------------------------------------------------------------------------------------ATGACTAGAGGAGCCAGCCAATTGACCCAGAGGCAGCATATGCTAGTGTTGGAAGACAAGCCCATGGACGGTAAGTTATGGTCATATGCTTGTGATTGTACTGATACTATGGTTCACTACTATAGGTTGGGTATATTTGATTTGTCGATTGACTCTAGGGATCTAAGATATCGAGGACGATGGTTCGTATCATCGTCGTCGCAGGCATCACGTTCTCGCACCTCCACCCAGGGACATGTAGATTGCAGTGCTGAGGCAACAGTCAGAGTGTCAGAGGGAAGTGTTGAGGCAACATGTGGAGTATCAGAGGCACCAGAGATAGAAGGACGAGCACTATGCGAACGTCTCGGCCTAGCAGCAGGCTTTCCTCTCTTTTTGGGCCAGGCCACACGCGTGCAAATACCCACGCTCATCCAGGCCCACGCGATACGACCAAAATCCTCTTCCGTCGCGAGCCAGGACGCGCTCGCGCAGTCCGAGCGCAGTCTCGCTAGGGTTTTCTCTCGCCCTCGAGCTCTCCGCCTCTCCCCCCGTCTCCTCTCGCCCTTGAGCTCTCCGCCTCTCCCCCCGTCTCCTCTCGCCGTCGAGCTCTCCCCCCGTCTCCTCTCGCCGTCGAGCTCTCCCCCCGTCTCCTCTCGCCCTCGAGCTCTCTGTCCCCTGTCTCCTCTCGCCCTCGAGCTCTCCCACCCCGTCTCCTATCGGCCTCGAGCTCTCACTCCCCCGTCGCTTGTCGTCCTCGAGCTCTCGCACCCTCCACTCTCGTCGCTGGTGAGGATCTCAATCCTTCAGGGTGCGTCAAAAGCAATGAATCCTGCTATTGCACGCCGTCGGCTAATTGCAAAGGCAGTGGTCCTTGTAGCAGTTATGTCAGCTTGGTTGGATGCATGGTTGAGGCACCGACTGCATGCTAGGAGGTGTATCACTTATGGCCCAATGCACCAAAGAGACCAAGAGAGGCAAAACAACCTGAGATTCATTTATGAATCCACTGATGTTGAGTGTGCTGACTTACTCAGGATGAGAAGAGCCCCTTTTATGCAGAATGGGGTTAAGACTGACAAAGGTTTTAAGGAAATCCACCTTAACTCTGTTGCTAAAAATGTATCTGAGTTCTGTGGCCAA---------------GTAACAGGCCAACAAGTGTACAATCACCTTCGTAAGTGGAGGTCTAGGTGGGTCGTTTGCAAACTGAAGGACATTAGTGGCGCTCTTTGGGATGAGGATAACTTTGTCATAAGCTTAGAAGAGGGTCATTATGCTGCTTACATCAAGGATCAC---------------------------------------CCAAAAGATGCTGAT---CTCAATAGGCCCATAGAGAACTAT------------------------------------------ATTGAAGTGACCTCAAAGTTTGTTGATTGTTCCAATCTAACTAACAAGGGGAAGACTGTTGACAAGGGTACCCCTGGTGAGTCCAATGATAACAAGCCCAACTTAGGGAAGAGGAAGAGGTTCATGACTGATGAGGATGTTGCTGTGTTCAATGGGATGAAACAAGCTGTTTCAGATGTTGCTGCTGCTGTCCGTGAAAGCATCCATGCTGAAGCAGCACCTGGGATCTACAATGCTGTAATCAATTGTCCTGGGTTCTCTAGGGAGGCTCTCATGTATGCCCTAAACCACATGATGGAGCACAAGGCCACCTCCCTGGTGTTCCTGGACATGACTCCTGATGATCGTGACCTATGGCTCAAGACTTTCCTAGCCAAGCACTACAAC
>AC233952.1_FGT004
------------------------------------------------------------------------------------------------------------------------------------------------------------------------------------------------------------------------------------------------------------------------------------------------------------------------------------------------------------------------------------------------------------------------------------------------------------------------------------------------------------------------------------------------------------------------------------------------------------------------------------------------------------------------------------------------------------------------------------------------------------------------------------------------------------------------------------------------------------------------------------------------------------------------------------------------------------------------------------------------------------------------------------------------------------------------------------------------------------------------------------------------------------------------------------------------------------------------------------------------------------------------------------------------------------------------------------------------------------------------------------------------------------------------------------------------------------------------------------------------------------------------------------------------------------------------------------------------------------------------------------------------------------------------------------------------------------------------------------------------------------------------------------------------------------------------------------------------------------------------------------------------------------------------------------------------------------------------------------------------------------------------------------------------------------------------------------------------------------------------------------------------------------------------------------------------------------------------------------------------------------------------------------------------------------------------------------------------------------------------------------------------------------------------------------------------------------------------------------------------------------------------------------------------------------------------------------------------------------------------------------------------------------------------------------------------------------------------------------------------------------------------AATGGGGTTAAGACTGACAAAGGTTTTAAGGAAATCCACCTTAACTCTGTTGCTAAAAATGTATCTGAGTTCTGTGGCCAA---------------GTAACAGGCCAACAAGTGTACAATCACCTTCGTAAGTGGAGGTCTAGGTGGGTCGTTTGCAAACTGAAGGACATTAGTGGCGCTCTTTGGGATGAGGATAACTTTGTCATAAGCTTAGAAGAGGGTCATTATGCTGCTTACATCAAGGATCAC---------------------------------------CCAAAAGATGCTGAT---CTCAATAGGCCCATAGAGAACTAT------------------------------------------ATTGAAGTGACCTCAAAGTTTGTTGATTGTTCCAATCTAACTAACAAGGGGAAGACTGTTGACAAGGGTACCCCTGGTGAGTCCAATGATAACAAGCCCAACTTAGGGAAGAGGAAGAGGTTCATGACTGATGAGGATGTTGCTGTGTTCAATGGGATGAAACAAGCTGTTTCAGATGTTGCTGCTGCTGTCCGTGAAAGCATCCATGCTGAAGCAGCACCTGGGATCTACAATGCTGTAATCAATTGTCCTGGGTTCTCTAGGGAGGCTCTCATGTATGCCCTAAACCACATGATGGAGCACAAGGCCACCTCCCTGGTGTTCCTGGACATGACTCCTGATGATCGTGACCTATGGCTCAAGACTTTCCTAGCCAAGCACTACAAC
>GRMZM2G312429_T01
------------------------------------------------------------------------------------------------------------------------------------------------------------------------------------------------------------------------------------------------------------------------------------------------------------------------------------------------------------------------------------------------------------------------------------------------------------------------------------------------------------------------------------------------------------------------------------------------------------------------------------------------------------------------------------------------------------------------------------------------------------------------------------------------------------------------------------------------------------------------------------------------------------------------------------------------------------------------------------------------------------------------------------------------------------------------------------------------------------------------------------------------------------------------------------------------------------------------------------------------------------------------------------------------------------------------------------------------------------------------------------------------------------------------------------------------------------------------------------------------------------------------------------------------------------------------------------------------------------------------------------------------------------------------------------------------------------------------------------------------------------------------------------------------------------------------------------------------------------------------------------------------------------------------------------------------------------------------------------------------------------------------------------------------------------------------------------------------------------------------------------------------------------------------------------------------------------------------------------------------------------------------------------------------------------------------------------------------------------------------------------------------------------------------------------------------------------------------------------------------------------------------------------------------------------------------------------------------------------------------------------------------------------------------------------------------------------------------------------------------------------------------AATGGGGTTAAGACTGACAAGGGTTTTAAGGAAATCCACCTTAACTCTGTTGCTAAAAATGTATCTGAGTTCTGTGGCCAA---------------GTAACAGGCCAACAAGTGTACAATCACCTTCGTAAGTGGAGGTCTAGGTGGGTCGTTTGCAAACTGAAGGACATTAGTGGCGCTCTTTGGGATGAGGATAACTTTGTCATAAGCTTAGAAGAGGGTCATTATGCTGCTTACATCAAGGATCAC---------------------------------------CCAAAAGATGCTGAT---CTCAATAGGCCCATAGAGAACTAT------------------------------------------ATTGAAGTGACCTCAAAGTTTGTTGATTGTTCCAGTCTAACTAACAAGGGGAAGACTGTTGACAAGGGTACCCCTGGTGAGTCCAATGATAACAAGCCTAACTTAGGGAAGAGGAAGAGGTTCATGACTGATGAGGATGTTGCTGTGTTCAATGGGATGAAACAAGCTGTTTCAGATGTTGCTGCTGCTGTCCGTGAAAGCATCCATGCTGAAGCAGCACCTGGGATCTACAATGCTGTAATCAACTGTCCTGGGTTCTCTAGGGAGGCTCTCATGTATGCCCTAAACCACATGATGGAGCACAAGGCCACCTCCCTGGTGTTCCTGGACATGACTCCTGATGATCGTGACCTATGGCTCAAGACTTTCCTAGCCAAGCACTACAAC
>GRMZM2G360387_T01
------------------------------------------------------------------------------------------------------------------------------------------------------------------------------------------------------------------------------------------------------------------------------------------------------------------------------------------------------------------------------------------------------------------------------------------------------------------------------------------------------------------------------------------------------------------------------------------------------------------------------------------------------------------------------------------------------------------------------------------------------------------------------------------------------------------------------------------------------------------------------------------------------------------------------------------------------------------------------------------------------------------------------------------------------------------------------------------------------------------------------------------------------------------------------------------------------------------------------------------------------------------------------------------------------------------------------------------------------------------------------------------------------------------------------------------------------------------------------------------------------------------------------------------------------------------------------------------------------------------------------------------------------------------------------------------------------------------------------------------------------------------------------------------------------------------------------------------------------------------------------------------------------------------------------------------------------------------------------------------------------------------------------------------------------------------------------------------------------------------------------------------------------------------------------------------------------------------------------------------------------------------------------------------------------------------------------------------------------------------------------------------------------------------------------------------------------------------------------------------------------------------------------------------------------------------------------------------------------------------------------------------------------------------------------------------------------------------------------------------------------------------------AATGGGGTTAAGACTGACAAGGGTTTTAAGGAAATCCACCTTAACTCTGTTGCTAAAAATGTATCTGAGTTCTGTGGCCAA---------------GTAACAGGCCAACAAGTGTACAATCACCTTCGTAAGTGGAGGTCTAGGTGGGTCGTTTGCAAACTAAAGAACATTAGTGGCGCTCTTTGGGATGAGGATAACTTTGTCATAAGCTTAGAAGAGGGTCATTATGCTGCTTACATCAAGGATCAC---------------------------------------CCAAAAGATGCTGAT---CTCAATAGGCCCATAGAGAACTAT------------------------------------------ATTGAAGTGACCTCAAAGTTTGTTGATTGTTCCAATCTAACTAACAAGGGGAAGACTGTTGACAAGGGTACCCCTGGTGAGTCCAATGATAACAAGCCTAACTTAGGGAAGAGGAAGAGGTTCATGACTGATGAGGATGTTGCTGTGTTCAATGGGATGAAACAAGCTGTTTCAGATGTTGTTGCTGCTGTCCGTGAAAGCATCCATGCTGAAGCAGCACCTGGGATCTACAATGCTGTAATCAACTGTCCTGGGTTCTCTAGGGAGGCTCTCATGTATGCCCTAAACCACATGATGGAGCACAAGGCCACCTCCCTGGTGTTCCTGGACATGACTCCTGATGATCGTGACCTATGGCTCAAGACTTTCCTAGCCAAGCACTACAAC
>GRMZM2G078246_T01
------------------------------------------------------------------------------------------------------------------------------------------------------------------------------------------------------------------------------------------------------------------------------------------------------------------------------------------------------------------------------------------------------------------------------------------------------------------------------------------------------------------------------------------------------------------------------------------------------------------------------------------------------------------------------------------------------------------------------------------------------------------------------------------------------------------------------------------------------------------------------------------------------------------------------------------------------------------------------------------------------------------------------------------------------------------------------------------------------------------------------------------------------------------------------------------------------------------------------------------------------------------------------------------------------------------------------------------------------------------------------------------------------------------------------------------------------------------------------------------------------------------------------------------------------------------------------------------------------------------------------------------------------------------------------------------------------------------------------------------------------------------------------------------------------------------------------------------------------------------------------------------------------------------------------------------------------------------------------------------------------------------------------------------------------------------------------------------------------------------------------------------------------------------------------------------------------------------------------------------------------------------------------------------------------------------------------------------------------------------------------------------------------------------------------------------------------------------------------------------------------------------------------------------------------------------------------------------------------------------------------------------------------------------------------------------------------------------------------------------------------------------------AATGGGGTTAAGACTGACAAGGGTTTTAAGGAAATCCACCTTAACTCTGTTGCTAAAAATGTATCTGAGTTCTGTGGCCAA---------------GTAACAGGCCAACAAGTGTACAATCACCTTCGTAAGTGGAGGTCTAGGTGGGTCGTTTGCAAACTAAAGGACATTAGTGGCGCTCTTTGGGATGAGGATAACTTTGTCATAAGCTTAGAAGAGGGTCATTATGCTGCTTACATCAAGGATCAC---------------------------------------CCAAAAGATGCTGAT---CTCAATAGGCCCATAGAGAACTAT------------------------------------------ATTGAAGTGACCTCAAAGTTTGTTGATTGTTCCAATCTAACTAACAAGGGGAAGACTGTTGACAAGGGTACCCCTGGTGAGTCCAATGATAACAAGCCTAACTTAGGGAAGAGGAAGAGGTTCATGACTGATGAGGATGTTGTTGTGTTCAATGGGATGAAACAAGCTGTTTCAGATGTTGCTGCTGCTGTCCGTGAAAGCATCCATGCTGAAGCAGCACCTGGGATCTACAATGCTGTAATCAACTGTCCTAGGTTCTCTAGGGAGGCTCTCATGTATGCCCTAAACCACATGATGGAGCACAAGGCCACCTCCCTGGTGTTCCTGGACATGACTCCTGATGATCGTGACCTATGGCTCAAGACTTTCCTAGCCAAGCACTACAAC
>GRMZM2G067158_T01
------------------------------------------------------------------------------------------------------------------------------------------------------------------------------------------------------------------------------------------------------------------------------------------------------------------------------------------------------------------------------------------------------------------------------------------------------------------------------------------------------------------------------------------------------------------------------------------------------------------------------------------------------------------------------------------------------------------------------------------------------------------------------------------------------------------------------------------------------------------------------------------------------------------------------------------------------------------------------------------------------------------------------------------------------------------------------------------------------------------------------------------------------------------------------------------------------------------------------------------------------------------------------------------------------------------------------------------------------------------------------------------------------------------------------------------------------------------------------------------------------------------------------------------------------------------------------------------------------------------------------------------------------------------------------------------------------------------------------------------------------------------------------------------------------------------------------------------------------------------------------------------------------------------------------------------------------------------------------------------------------------------------------------------------------------------------------------------------------------------------------------------------------------------------------------------------------------------------------------------------------------------------------------------------------------------------------------------------------------------------------------------------------------------------------------------------------------------------------------------------------------------------------------------------------------------------------------------------------------------------------------------------------------------------------------------------------------------------------------------------------------------------AATGGGGTTAAGACTGACAAGGGTTTTAAGGAAATCCACCTTAACTCTGTTGCTAAAAATGTATCTGAGTTCTGTGGCCAA---------------GTAACAGGCCAACAAGTGTACAATCACCTTCGTAAGTGGAGGTCTAGGTGGGTCGTTTGCAAACTGAAGGACATTAGTGGCGCTCTTTGGGATGAGGATAACTTTGTCATAAGCTTAGAAGAGGGTCATTATGCTGCTTACATCAAGGATCAC---------------------------------------CCAAAATATGCTGAT---CTCAATAGGCCCATAGAGAACTAT------------------------------------------ATTGAAGTGACCTCAAATTTTGTTGATTGTTCCAATCTAACTAACAAGGGGAAGACTGTTGACAAGGGTACCCCTGGTGAGTCCAATGATAACAAGCCTAACTTAGGGAAGAGGAAGAGGTTCATGACTGATGAGGATGTTGTTGTGTTCAATGGGATGAAACAAGCTGTTTCAGATGTTGCTGCTGCTGTCCGTGAAAGCATCCATGCTGAAGCAGCACCTGAGATCTACAATGTTGTAATCAACTGTCCTGGGTTCTCTAGGGAGGCTCTCATGTATGCCCTAAACCACATGATGGAGCACAAGGCCACCTCCCTGGTGTTCCTGGACATGACTCCTGATGATCGTGACCTATGGCTCAAGACTTTCCTAGCCAAGCACTACAAC
>GRMZM2G149665_T01
------------------------------------------------------------------------------------------------------------------------------------------------------------------------------------------------------------------------------------------------------------------------------------------------------------------------------------------------------------------------------------------------------------------------------------------------------------------------------------------------------------------GACAAGGCGACGCTGAGGCTGGCGAGGCAGGAGCTTGAGGATCTCTACCTGGGCGTGCCCGACGACTCCGTCGATCTCACCTTCAGGGACTTCGCCTTCCACCCTGCACCCGCCGCCGCTAAAACTTCCCCGGCGGCAGCCGCCGCCGCCACCACCACCAGCAACTTCTTGCCAAATAATACTGCGGCAATAGCAGATCATGTAAGTGTCGACGGCGACGCGGATGACGAGCGCAAGGCGACGGCGGGCGCCTTGGCCAGATCGTCCACCACCAACATCTTCACCTACAGACCTTTGGAGGATCACGAAGATGTCGCCGCCGGCGGCGGCGGCGGTCTTGCTGCCGCCGTCGGCAGAGGAGGCCTGCTTCAGCTATCGCCAATTCCTGCTTCTCCTCCAACTCCAACGGCGCGCCTCGCCCATAGCGACGACGACGACGAGGACTATGCCGATCATCATCATCATCAGTACCACCACCACCCAGCTGCTGCTGCTAATGCAGGCACCACTAGTAGTAGCAGATCAGGTGCTGCCGGCGGCCGCCCGTCTCGGCGATCACACGTGGCTGATGATGCCGTCGGAGGCCGTGAACGGCACGCGGCTTACAGCAGCAACCACAGGCGGCCGGGCATACCGCACTCCAGCATCTGCGCCCTCTGCAACAACTACGTCTACGTCTTCCGCCATCGTTGTCTGGTGTGCGGGCGCGTGTACTGCCGCCGGTGCGTGGGCGCCGGCATGGGCGACATGACGGAGGGCCGCAAGTGCATCGACTGCCTGGGCCGCCGCTACAGCCACAGGTACATCCACCGCGCCGGCGACACCGGCGGCTGCGGCTTCTGCTGCTTCTGGGGGTACTACCCCAACGCCAAGGCCGTCACCGCGCAGGAGCTCATCTGGGCTGAGAAGGGGCCCGCGCCACGCAGGCGCCCGCGACGGCCCAACGGATCCTCCTCCATCTCCGCCTCCTACGGCGGCGACTACAGCAGCACCAACACGGTCGCCTCAGCCTCCATGAGCATGACCATGAACAGCGACAACAGCATAGCGATGAACGGCGGCCAAGGGAGGAACAACGGCATGCCGGCCTCGGCGTCCTCCTCCTTTGTCGCCCGGCTCTGTAGA---------------------------------------------------------------------------------------------------------------------------------------------------------------------------------------------------------------------------------------------------------------------------------------------------------------------------------------------------------------------------------------------------------------------------------------------------------------------------------------------------------------------------------------------------------------------------------------------------------------------------------------------------------------------------------------------------------------------------------------------------------------------------------------------------------------------------------------------------------------------------------------------------------------------------------------------------------------------------------------------------------------------------------------------------------------------------------AATGGGGTTAAGACTGACAAGGGTTTTAAGGAAATCCACCTTAACTCTGTTGCTAAAAATGTATCTGAGTTCTGTGGCCAA---------------GTAACAGGCCAACAAGTGTACAATCACCTTCGTAAGTGGAGGTCTAGGTGGGTCGTTTGCAAACTGAAGGACATTAGTGGCGCTCTTTGGGATGAGGATAACTTTGTCATAAGCTTAGAAGAGGGTCATTATGCTGCTTACATCAAGGATCAC---------------------------------------CCAAAAGATGCTGAT---CTCAATAGGCCCATAGAGAACTAT------------------------------------------ATTGAAGTGACCTCAAAGTTTGTTGATTGTTCCAATCTAACTAACAAGGGGAAGACTGTTGACAAGGGTACCCCTGGTGAGTCCAATGATAACAAGCCTAACTTAGGGAAGAGGAAGAGGTTCATGACTGATGAGGATGTTGCTGTGTTCAATGGGATGAAACAAGCTGTTTCAGATGTTGCTGCTGCTGTCCGTGAAAGCATCCATGCTGAAGCAGCACCTGGGATCTACAATGCTGTAATCAACTGTCCTGGGTTCTCTAGGGAGGCTCTCATGTATGCCCTAAACCACATGATGGAGCACAAGGCCACCTCCCTGGTGTTCCTGGACATGACTCCTGATGATCGTGACCTATGGCTCAAGACTTTCCTAGCCAAGCACTACAAC
>GRMZM2G042980_T01
---------------------------------------------------------------------------------------------------------------------------------------------------------------------------------CCCTCTGTCAAACCTTTGGCGCGGTCCAGGCTGGTATTGGAAGCAATGACGATAGAAGCTAAACAAGGAGAAACAAGGTGGGAGAAGATGATGGCGACGCTGGAGAGGTTAACGGGGAAGGTTGAGGCTATGGAGAAGGTGCATCACCAGCTATTGGGACAGTCAGAATTGACTACCGACTTGGTGAAACAGGATGTCGAAGAGAGGACAACCCTATCTAGGCGTGTGGCGGAGAACAAGAAGGCGTTAACAAGGATGAGGTTGGAGGCTATGGCGAGAGAGATGGAGGATGTTGGAGCGGGACCTGAGTCATCGGATACA------------------------------------------------------------------------------------------------------------------------------------------------------------------------------------------------------------------------------------------------------------------------------------------------------------------------------------------------------------------------------------------------------------------------------------------------------------------------------------------------------------------------------------------------------------------------------------------------------------------------------------------------------------------------------------------------------------------------------------------------------------------------------------------------------------------------------------------------------------------------------------------------------------------------------------------------------------------------------------------------------------------------------------------------------------------------------------------------------------------------------------------------------------------------------------------------------------------------------------------------------------------------------------------------------------------------------------------------------------------------------------------------------------------------------------------------------------------------------------------------------------------------------------------------------------------------------------------------------------------------------------------------------------------------------------------------------------------------------------------------------------------------------------------------------------------------------------------------------------------------------------------------------------------------------------------------------------------------------------------------------------------------------------------------------------------------------------------------------------------------------------------------------------------------------------------------------------------------------------------------------AATGGGGTTAAGACTAACAAGGGTTTTAAGGAAATCCACCTTAACTCTGTTGCTAAAAATGTCTCTGAGTTCTGTGGCCAA---------------GTAACAGGCCAACAAGTGTACAATCACCTTCGTAAGTGGAGGTCTAGGTGGGTCGTTTGCAAACTGAAGGACATTAGTGGCGCTCTTTGGGATGAGGATAACTTTGTCATAAGCTTAGAAGAGGGTCATTATGCTGCTTACATCAAGGATCAC---------------------------------------CCAAAAGATGCTGATTATCTCAATAGGCCCATAGAGAACTAT------------------------------------------ATTGAAGTGACCTCAAAGTTTGTTGATTGTTCCAATCTAACTAACAAGGGGAAGACTATTGACAAGGGTACCCCTGGTGAGTCCAATGATAACAAGCCTAACTTAGGGAAGAGGAAGAGGTTCATGACTGATGAGGATGTTGCTGTGTTCAATGGGATGAAACAAGCTGTTTCAGATGTTGCTGCTGCTGTCCGTGAAAGCATCCATGCTGAAGCAGCACCTGGGATCTATAATGCTGTAATCAACTGTCCTGGGTTCTCTAAGGAGGCTCTCATGTATGCCCTTAACCACATGATGGAGCACAAGGCCACATCCCTAGTGTTCCTGGACATGACTCCTGATGATCGTGACCTATGGCTCAAGACTTTCCTAGCCAAGCACTACATC
>GRMZM2G099064_T01
---------------------------------------------------------------------------------------ATGTCAATCAATGCT------------------------------------------------------------------------------------------------------------------------------------------------------------------------------------------------------------------------------------------------------------------------------------------------------------------------------------------------------------------------------------------------------------------------------------------------------------------------------------------------------------------------------------------------------------------------------------------------------------------------------------------------------------------------------------------------------------------------------------------------------------------------------------------------------------------------------------------------------------------------------------------------------------------------------------------------------------------------------------------------------------------------------------------------------------------------------------------------------------------------------------------------------------------------------------------------------------------------------------------------------------------------------------------------------------------------------------------------------------------------------------------------------------------------------------------------------------------------------------------------------------------------------------------------------------------------------------------------------------------------------------------------------------------------------------------------------------------------------------------------------------------------------------------------------------------------------------------------------------------------------------------------------------------------------------------------------------------------------------------------------------------------------------------------------------------------------------------------------------------------------------------------------------------------------------------------------------------------------------------------------------------------------------------------------------------------------------------------------------------------------------------------------------------------------------------------------------------------------------------------------------------------------------------------------------------------------------------------------------------------------------------------------------------AATAGGGTTAAGACTGACAAGGGTTTTAAGGAAATCCACCTTAACACTGTTTCTAAAAATGTCTCTGAGTTCTATGGCCAA---------------GTAACAGGCCAACAAGTGTACAATCACCTTCGTAAGTGGAGGTCTAGGTGGGTCGTTTGCAAACTGAAGGACAATAGTGGCGCTCTTTGGGATGAGGATAACTTTGTCATAAGCTTAGAAGAGGGTCATTATGCTGCTTACATCAATGATCAC---------------------------------------CCAAAAGATGCTGAT---CTCAATAGGCCCATAGAGAACTAT------------------------------------------ATTGAAGTGACCTCAAAGTTTGTTGATTGTTCCAATCTAACTAACAAGGGGAAGACTGTTGACAAGGGTACCCCTGGTGAGTCCAATGATAACAAGCCTAACTTAGGGAAGAGGAAGAGGTTCATGACTGATGAGGATGTTGCTGTGTTCAATGGGATGAAAGAAGCTGTTTCAGATGTTGCTGTTGCTGTCCGTGAAAGCATCCATGCTGAAGCAGCACCTGGGATCTATAATGCTGTAATCAACTGTCCTGGGTTCTCTAGGGAGGCTCTCATGTATGCCCTTAACCACATGATGGAGCACAAGGCCACCTCTCTAGTGTTCCTGGACATGACTCCTGATGATCGTGACCTATGGCTCAAGACTTTCCTAGCTAAGCACTACATA
>AC195995.3_FGT006
------------------------------------------------------------------------------------------------------------------------------------------------------------------------------------------------------------------------------------------------------------------------------------------------------------------------------------------------------------------------------------------------------------------------------------------------------------------------------------------------------------------------------------------------------------------------------------------------------------------------------------------------------------------------------------------------------------------------------------------------------------------------------------------------------------------------------------------------------------------------------------------------------------------------------------------------------------------------------------------------------------------------------------------------------------------------------------------------------------------------------------------------------------------------------------------------------------------------------------------------------------------------------------------------------------------------------------------------------------------------------------------------------------------------------------------------------------------------------------------------------------------------------------------------------------------------------------------------------------------------------------------------------------------------------------------------------------------------------------------------------------------------------------------------------------------------------------------------------------------------------------------------------------------------------------------------------------------------------------------------------------------------------------------------------------------------------------------------------------------------------------------------------------------------------------------------------------------------------------------------------------------------------------------------------------------------------------------------------------------------------------------------------------------------------------------------------------------------------------------------------------------------------------------------------------------------------------------------------------------------------------------------------------------------------------------------------------------------------------------------------------------------AATGGGGTTAAGACTGACAAGGGTTTTAAGGAAATCCACCTTAACTCTGTTGCTAAAAATGTCTCCGAGTTATGTGGCCAA---------------GTAACAGACCAACAAGTGTACAATCACCTTCGTAAGTGGAGGTCTAGGTGGGTCGTTTGCAAACTGAAGGACATTAGTGGCGCTCTTTGGGATGAGGATAACTTTGTCATAAGCTTAGAAGAG---------------------------------------------------------------------------------------------------------------------------------------------------------ATTGAAGTGACCTCAAAGTTTGTTGATTGTTCCAATCTAACTAACAAGGGGAAGACTGTTGACAAGGGTACCCCTGATGAGTCCAATGATAACAAGCCTAACTTAGGGAAGAGGAAGAGGTTCATGACTGATGAGGATGTTGCTATGTTCAATGGGATGAAAGAAGCTGTTTCAGATGTTGCTGCTGCTGTCTGTGAAAGCATCCATGTTGAAGCAGCACCTGGGATCTATAATGCTATAATCAACTGTCCTGGGTTCTCTAGGGAGGCTCTCATGTATGCCCTTAACCACATGATGGAGCACAAGGCCACATCCCTAGTGTTCCTGGACATGTCTCCTGATGATCGTGACCTATGGCTCAAGACTTTCCTAGCCAAGCACTACATC
>GRMZM2G425910_T01
------------------------------------------------------------------------------------------------------------------------------------------------------------------------------------------------------------------------------------------------------------------------------------------------------------------------------------------------------------------------------------------------------------------------------------------------------------------------------------------------------------------------------------------------------------------------------------------------------------------------------------------------------------------------------------------------------------------------------------------------------------------------------------------------------------------------------------------------------------------------------------------------------------------------------------------------------------------------------------------------------------------------------------------------------------------------------------------------------------------------------------------------------------------------------------------------------------------------------------------------------------------------------------------------------------------------------------------------------------------------------------------------------------------------------------------------------------------------------------------------------------------------------------------------------------------------------------------------------------------------------------------------------------------------------------------------------------------------------------------------------------------------------------------------------------------------------------------------------------------------------------------------------------------------------------------------------------------------------------------------------------------------------------------------------------------------------------------------------------------------------------------------------------------------------------------------------------------------------------------------------------------------------------------------------------------------------------------------------------------------------------------------------------------------------------------------------------------------------------------------------------------------------------------------------------------------------------------------------------------------------------------------------------------------------------------------------------------------------------------------------------------------AATGGGGTTAAGACTGACAAGGGTTTTAAGGAAATCCACCTTAACTCTGTTGCTAAAAATGTCTCTGAGTTCTGTGGCCAA---------------GTAACAGGCCAACAAGTGTACAATCACCTTCGTAAGTGGAGGTCTAGGTGGGTCGTTTGCAAACTGAAGAACATTAGTGGCGCTCTTTGGGATGAGGATAACTTTGTCATAAGCTTAGAAGAGGGTCATTATGCTGCTTACATCAAGGATCAC---------------------------------------CCAAAAGATGCTGAT---CTCAATAGGCCCATAGAGAACTAT------------------------------------------ATTGAAGTGACCTCAAAGTTTGTTGATTGTTCCAATCTAACTAACAAGGGGAAGACTGTTGACAAGGGTACCCCTGTTGAGTCCAATGATAACAAGCCTAACTTAGGGAAGAGGAAGAGGTTCATGACTGATGAGGATGTTGTTGTGTTCAATGGGATGAAAGAAGCTGTTTCAGATGTTGTTGCTGCTGTCCGTGAAAGCATCCATGCTGAAGCAGCACCTGGGATCTATAATGTTGTAATCAACTGTCCTGGGTTCTCTAGGGAGGCTCTCATGTATGCCCTTAACCACATGATGGAGCACAAGGCCACATCCCTAGTGTTCCTGGACATGACTCCTGATGATCGTGACCTATGGCTCAAGACTTTCCTAGCCAAGCACTACATC
>GRMZM2G325217_T01
ATGGGAATGATGAACATATTCCACTGGAAGAAACATGGGTTGCAAATCAAGTTCATGAGGAAGCTCCCCATGACCTTGTCATGGACA---------------------------------------------------------------------------------------------------------------------------------------------------------------------------------------------------------------------------------------------------------------------------------------------------------------------------------------------------------------------------------------------------------------------------------------------------------------------------------------------------------------------------------------------------------------------------------------------------------------------------------------------------------------------------------------------------------------------------------------------------------------------------------------------------------------------------------------------------------------------------------------------------------------------------------------------------------------------------------------------------------------------------------------------------------------------------------------------------------------------------------------------------------------------------------------------------------------------------------------------------------------------------------------------------------------------------------------------------------------------------------------------------------------------------------------------------------------------------------------------------------------------------------------------------------------------------------------------------------------------------------------------------------------------------------------------------------------------------------------------------------------------------------------------------------------------------------------------------------------------------------------------------------------------------------------------------------------------------------------------------------------------------------------------------------------------------------------------------------------------------------------------------------------------------------------------------------------------------------------------------------------------------------------------------------------------------------------------------------------------------------------------------------------------------------------------------------------------------------------------------------------------------------------------------------------------------------------------------------------------------------------------------------------------------------AATGGGGTTAAGACTAACAAGGGTTTTAAGGAAATCCACCTTAACTCTGTTGCTAAAAATGTCTCTGAGTTCTGTGGCCAA---------------GTAACAGGCCAACAAGTGTACAATCACCTTCGTAAGTGGAGGTCTAGGTGGGTCGTTTGCAAACTGAAGGACATTAGTGGTGCTCTTTGGGATGAGGATAACTTTGTCATAAGCTTAGAAGAGGGTCATTATGCTGCTTACATCAAGGATCAC---------------------------------------CCAAAAGATGTTGAT---CTCAATAGGCCCATAGAGAACTAT------------------------------------------ATTGAAGTGACCTCAAAGTTTGTTGATTGTTCCAACCTAACTAATAAGGGGAAGACTGTGGACAAGGGTACCCCTGGTGAGTCCAATGATAACAAGCCTAACTTAGGGAAGAAGAAGAGGTTCATGACTGATGAGGATGTTGTTGTGTTCAATGGGATGAAAGAAGTTGTTTCGGATGTTGCTACTGTTGTCCATGAAAGCATCCATGTTGAAGCAGCACCTGGGATCTATAATGCTGTAATCAACTGTCCTGGGTTCTCTGGGGAGGCTCTCATGTATGCCCTTAACCACATGATGGAGCACAAGGCCACATCCCTAGTGTTCCTGGACATGACTCCTGATGATTGTGACCTATGGCTCAAGACTTTCCTAGCCAAGCACTACATC
>GRMZM2G325221_T01
------------------------------------------------------------------------------------------------------------------------------------------------------------------------------------------------------------------------------------------------------------------------------------------------------------------------------------------------------------------------------------------------------------------------------------------------------------------------------------------------------------------------------------------------------------------------------------------------------------------------------------------------------------------------------------------------------------------------------------------------------------------------------------------------------------------------------------------------------------------------------------------------------------------------------------------------------------------------------------------------------------------------------------------------------------------------------------------------------------------------------------------------------------------------------------------------------------------------------------------------------------------------------------------------------------------------------------------------------------------------------------------------------------------------------------------------------------------------------------------------------------------------------------------------------------------------------------------------------------------------------------------------------------------------------------------------------------------------------------------------------------------------------------------------------------------------------------------------------------------------------------------------------------------------------------------------------------------------------------------------------------------------------------------------------------------------------------------------------------------------------------------------------------------------------------------------------------------------------------------------------------------------------------------------------------------------------------------------------------------------------------------------------------------------------------------------------------------------------------------------------------------------------------------------------------------------------------------------------------------------------------------------------------------------------------------------------------------------------------------------------------------------AATGGGGTTAAGACTGACAAGGGTTTTAAGGAAATCCACCTTAACTCTGTTGCTAAAAATGTCTCTGAGTTCTGTGGCCAA---------------GTAACAGGCCAACAAGTGTACAATCACCTTCGTAAGTGGAGGTCTAGGTGGGTCGTTTGCAAACTGAAGGACATTAGTGGTGCTCTTTGGGATGAGGATAACTTTGTCATAAGATTAGAAGAGGGTCATTATGCTGCTTACATCAAGGCCCATAGAGAACTATATGCTTATGCAAATCATATTTGGAAGTGG------------------------------------------------------------------------------------ATTGAAGTGACCTCAAAGTTTGTTGATTGTTCCGACCTAACTAATAAGGGGAAGACTGTGGACAAGGGTACCCCTGGTGAGTCCAATGATAACAAGCCTAACTTAGGGAAGAAGAAGAGGTTCATGACTGATGAGGATGTTGTTGTGTTCAATGGGATGAAAGAAGTTGTTTCGGATGTTGCTACTGCTGTCCATGAAAGCATCCATGCTGAAGCAGCACCTGGGATCTATAATGTTGTAATCAACTATCCTGGGTTCTCTAGGGAGGCTCTCATGTATGCCCTTAACCACATGATGGAGCACAAGGCCACATCCCTAGTGTTCCTGGACATGACTCCTGATGATTGTGACCTATGGCTCAAGACTTTCCTGGCCAAGCACTACATC
>AC194163.3_FGT001
------------------------------------------------------------------------------------------------------------------------------------------------------------------------------------------------------------------------------------------------------------------------------------------------------------------------------------------------------------------------------------------------------------------------------------------------------------------------------------------------------------------------------------------------------------------------------------------------------------------------------------------------------------------------------------------------------------------------------------------------------------------------------------------------------------------------------------------------------------------------------------------------------------------------------------------------------------------------------------------------------------------------------------------------------------------------------------------------------------------------------------------------------------------------------------------------------------------------------------------------------------------------------------------------------------------------------------------------------------------------------------------------------------------------------------------------------------------------------------------------------------------------------------------------------------------------------------------------------------------------------------------------------------------------------------------------------------------------------------------------------------------------------------------------------------------------------------------------------------------------------------------------------------------------------------------------------------------------------------------------------------------------------------------------------------------------------------------------------------------------------------------------------------------------------------------------------------------------------------------------------------------------------------------------------------------------------------------------------------------------------------------------------------------------------------------------------------------------------------------------------------------------------------------------------------------------------------------------------------------------------------------------------------------------------------------------------------------------------------------------------------------------AATGGGGTTAAGACCGACAAGGGTTTTAAGGAAATCCACCTTAACTCTGTTGCTAAAAATGTCTCTGAGTTCTATGGCCAA---------------GTAACAGGACAACAAGTGTACAATCACCTTCGTAAGTGGAGGTCTAGGTGGGTCGTTTGCAAACTGAAGGACATTAGTGGCGCTCTTTGGGATGAGGATAACTTTGTCATAAGCTTAGAAGAGGGTCATTATGCAGCTTACATCAAGGATCAC---------------------------------------CCAAAAGATGATGAT---CTCAATAGGCCCATAGAGAACTAT---------------------------------------------------------GAGTCTATTGATTGTTCCAAGCTAACTGGCAAGGGCAAGACCCTTGAAAAGGGTACCCCTAGTGACTCCAATGATAGCAAGCCTAACTTAGCGAAGAGGAAGAGGTTCATGACTAATGAGGATGTTGTTGTGTTTAATGGGATGAAAGATGTTGTATCTAATGTTGTTGCTACTGTCCGTGAAAGCGTCCATGCTGAAGCAGCACCTGGGATCTACAATGTTGTAATCAACTGTCCTAGGTACTCTAGGGAGGCTCTCATGTATGCACTGAACCACATGATGGAGCATAAGGCCACCTCCTTGGTGTTCCTGGACATGACTCCTGATGATCGTGACCTATGGCTCAAAACTTTCTTAGCCAAACACTACATT
>GRMZM5G871995_T01
------------------------------------------------------------------------------------------------------------------------------------------------------------------------------------------------------------------------------------------------------------------------------------------------------------------------------------------------------------------------------------------------------------------------------------------------------------------------------------------------------------------------------------------------------------------------------------------------------------------------------------------------------------------------------------------------------------------------------------------------------------------------------------------------------------------------------------------------------------------------------------------------------------------------------------------------------------------------------------------------------------------------------------------------------------------------------------------------------------------------------------------------------------------------------------------------------------------------------------------------------------------------------------------------------------------------------------------------------------------------------------------------------------------------------------------------------------------------------------------------------------------------------------------------------------------------------------------------------------------------------------------------------------------------------------------------------------------------------------------------------------------------------------------------------------------------------------------------------------------------------------------------------------------------------------------------------------------------------------------------------------------------------------------------------------------------------------------------------------------------------------------------------------------------------------------------------------------------------------------------------------------------------------------------------------------------------------------------------------------------------------------------------------------------------------------------------------------------------------------------------------------------------------------------------------------------------------------------------------------------------------------------------------------------------------------------------------------------------------------------------------------------AATGGGGTTAAGACTGACAAGGGTTTTAAGGAAATCCACCTTAACTCTGTTGCTAAAAATGTCTCTGAGTTCTGTGGCCAA---------------GTAACAGGCCAACAAGTGTACAATCACCTTCGTAAGTGGAGGTCTAGGTGGGTC---------------------------------------------------------------------------------------------GATCAC---------------------------------------CCAAAAGATGTTGAT---CTCAATAGGCCCATAGAGAACTAT---------------------------------------------------------------------------------ACAAGTAGGGGCAAGACTGTTGACAAGGGTACCCCTGGTGACTCCAATGATAGCAAGCCTAACTTAGGGAAGAGGAAGAGGTTCATGACGGATGAGGATGTTGCTATGTTCAATGGGATGAAAGAGGTTGTTTCAGATGTTGTTGCTATTGTCCGTGAAAGCATACATGCTGAAGCAGCACCTGGGATCTATAATGCTGTAATCAATTGTCCTAGGTTCTCTAGGGAGGCTCTCATGTATGCCCTGAACCACATGATGGAGCACAAAGCCACCTCCCTTGTGTTCATGGACATGACTCCTGATGATCGTGACCTATGGCTCAAGACTTTCCTAGCCAAGCACTACACC
>GRMZM2G455422_T01
---------------------------------------------------------------------------------------------------------------------------------------------------------------------------------------------------------------------------------------------------------------------------------------------------------------------------------------------------------------------------------------------------------------------------------------------------------------------------------------------------------------------------------------------------------------------------------------------------------------------------------------------------------------------------------------------------------------------------------------------------------------------------------------------------------------------------------------------------------------------------------------------------------------------------------------------------------------------------------------------------------------------------------------------------------------------------------------------------------------------------------------------------------------------------------------------------------------------------------------------------------------------------------------------------------------------------------------------------------------------------------------------------------------------------------------------------------------------------------------------------------------------------------------------------------------------------------------------------------------------------------------------------------------------------------------------------------------------------------------------------------------------------------------------------------------------------------------------------------------------------------------------------------------------------------------------------------------------------------------------------------------------------------------------------------------------------------------------------------------------------------------------------------------------------------------------------------------------------------------------------------------------------------------------------------------------------------------------------------------------------------------------------------------------------------------------------------------------------------------------------------------------------------------------------------------------------------------------------------------------------------------------------------------------------------------------------------------------------------------------------------------------------------------------------------------------------------------------------------ATGGGCGGGCCCCCAGTAACAGGCCAACAAGTGTACAATCACCTTCATAAGTGGCGGTCTAGGTGGGTCGTTTGCAAACTGAAGGACATTAGTGGCGCTCTTTGGGATGAGGATAACTTTGTCATAAGCTTAGAAGAGGGTCATTATGCTGCTTACATCAAGGATCAC---------------------------------------CCAAAAGATGTTGAT---CTCAATAGGCCCATAGAGAACTAT------------------------------------------AAAGAAGTGACCTCAGAGTTTGTTGATTGTTCCAATCTAACTGGCAAGGGAAAGACTGTTGACAAGGGTACCCCTGGTGACTCAAATGATAGCAAGCCTAAATTAGGGAAGAGGAAGAGGTTCATGACGGATGAGAATGTTGTTGTGTTCAATGGGATGAAAGAGGCTATTTCAGATGTTGTTGCTGCTGTCCGTGAAAGCATACATGCTGAAGCAGCACCTGGGATATATAATGATGTAATCAATTGTCCTAGATTCTCTAGGGAGGCTCTCATGTATGCCCTGAACCACATGATGGAGCACAAGGCCACCTCCCTGGTGTTCATGGACATGACTCCTGATGATCGTGACCTATGGCTCAAGACTTTCCTAGCCAAGCACTACACC
>GRMZM2G171315_T01
------------------------------------------------------------------------------------------------------GCGGCGCACGGAGCCAAAGCCAGGAATCCGTGTGTTCAGTTAGGGAAGAAGCGGCTCTGGGGTGGCCCACCGGCA---------------------------------------------------------------------------------------------------------------------------------------------------------------------------------------------------------------------------------------------------------------------------------------------------------------------------------------------------------------------------------------------------------------------------------------------------------------------------------------------------------------------------------------------------------------------------------------------------------------------------------------------------------------------------------------------------------------------------------------------------------------------------------------------------------------------------------------------------------------------------------------------------------------------------------------------------------------------------------------------------------------------------------------------------------------------------------------------------------------------------------------------------------------------------------------------------------------------------------------------------------------------------------------------------------------------------------------------------------------------------------------------------------------------------------------------------------------------------------------------------------------------------------------------------------------------------------------------------------------------------------------------------------------------------------------------------------------------------------------------------------------------------------------------------------------------------------------------------------------------------------------------------------------------------------------------------------------------------------------------------------------------------------------------------------------------------------------------------------------------------------------------------------------------------------------------------------------------------------------------------------------------------------------------------------------------------------------------------------------------------------------------------------------------------------------------------------------------------------------------------------------------------------------------------------------------------------------AATGGGTTTAAAACTAACAAGGGTTTTAAGGAAATCCACCTTAACTCTGTTGCTAAAAATGTCTTTGAGTTTTGTGGCCAA------------------------------------------------------------------------------------------------------------------------------------------------------------------GATCAC---------------------------------------CCAAAAGATGTTGAT---CTCAATAGGCCCATAGAGAACTAT------------------------------------------ATTGAAGTGACCTCAGAGTTTGTTGATTGTTCCAATCTAACTGGCAAGGGGAAGACTGTTGACAAGGGTACCCCTAGTAACTCCAATGATAGCAAGCCTAACTTAGGGAATAGGAAGTGGTTCATGACAGATGAGGATGTTGCTATGTTCAATGGGATAAAAGAGGTCGTTTCAGATGTTGATGCTGCTGTCCACGAAAGCATCCATGCTGAAGCAGCACCTGGAATCTATAATGCTGTAATCAACGGTCCTGGGTTCTCTAGGGAGTCTCTCACGTATGCCCTGAACCACATGATGGAGCACAAGGCCACCTCCCTGGTGTTCATGGACATGACTCTTGATGATCGTGACCTATGGCTCAAGACTTTCCTAGCCAAACACTACAAC
>GRMZM2G058549_T01
------------------------------------------------------------------------------------------------------------------------------------------------------------------------------------------------------------------------------------------------------------------------------------------------------------------------------------------------------------------------------------------------------------------------------------------------------------------------------------------------------------------------------------------------------------------------------------------------------------------------------------------------------------------------------------------------------------------------------------------------------------------------------------------------------------------------------------------------------------------------------------------------------------------------------------------------------------------------------------------------------------------------------------------------------------------------------------------------------------------------------------------------------------------------------------------------------------------------------------------------------------------------------------------------------------------------------------------------------------------------------------------------------------------------------------------------------------------------------------------------------------------------------------------------------------------------------------------------------------------------------------------------------------------------------------------------------------------------------------------------------------------------------------------------------------------------------------------------------------------------------------------------------------------------------------------------------------------------------------------------------------------------------------------------------------------------------------------------------------------------------------------------------------------------------------------------------------------------------------------------------------------------------------------------------------------------------------------------------------------------------------------------------------------------------------------------------------------------------------------------------------------------------------------------------------------------------------------------------------------------------------------------------------------------------------------------------------------------------------------------------------------------------------------------------------------------------------------------------------------------------------------------------------------------------------------------------------------------------------------------------------------------------------------------------------------------------------------------------------------------------------------------------------ATTGAAGTGACCTTAGAGTTTGTTGATTGTTCCAATCTAACTGGCAAGGGGAAGACTGTTGACAAGGGTACCCCTGGTGACTCCAATGATAGCAAGCCTAACTTAGGGAAGAGGAAGAGGTTCATGACGGATGAGGATGTTGCTGTGTTCAATGGGATGAAAGAGGTTATTTCAGATGTTGCTGTTGCTGTCCATGAAAGCATACATGCTGAAGCAGCACCTGGGATATATAATGTTGTAATCAACTGTCATGGGTTCTCTAGGGAGGCTCTCATGTATGCCCTGAACCACATGATGGAGCACAAGGCCACCTCCCTGGTGTTCATGGACATGACTCCTGATGATCGTGACCTATGGCTCAAGACTTTCCTAGCCAAGCACTACACC
>GRMZM2G363332_T01
------------------------------------------------------------------------------------------------------------------------------------------------------------------------------------------------------------------------------------------------------------------------------------------------------------------------------------------------------------------------------------------------------------------------------------------------------------------------------------------------------------------------------------------------------------------------------------------------------------------------------------------------------------------------------------------------------------------------------------------------------------------------------------------------------------------------------------------------------------------------------------------------------------------------------------------------------------------------------------------------------------------------------------------------------------------------------------------------------------------------------------------------------------------------------------------------------------------------------------------------------------------------------------------------------------------------------------------------------------------------------------------------------------------------------------------------------------------------------------------------------------------------------------------------------------------------------------------------------------------------------------------------------------------------------------------------------------------------------------------------------------------------------------------------------------------------------------------------------------------------------------------------------------------------------------------------------------------------------------------------------------------------------------------------------------------------------------------------------------------------------------------------------------------------------------------------------------------------------------------------------------------------------------------------------------------------------------------------------------------------------------------------------------------------------------------------------------------------------------------------------------------------------------------------------------------------------------------------------------------------------------------------------------------------------------------------------------------------------------------------------------------------------------------------------------------------------------------------------------------------------------------------------------------------------------------------------------------------------------------------------------------------------------------------------------------------------------------------------------------------------------------------------------ATTGAAGTGACATCAGAGTTTGTTGATTGTTCCAATCTAACTGGCAAGGGGAAGGCTGTTGACAAGGGTACCCCTTGTGACTCCAATGATAGCAAGCCTAACTTAGGGAAGAGGAAGAGGTTCATGACAGATGAGGATGTTGTTGTGTTCAATGGGATGAAAGAGGTTGTTTCAGATGTTGCTGCTGCTGTCCGTGAAAGCATACATGCTGAAGCAGCACCTGGGATATATAATGTTGTAATCAACTGTCCTGGGTTCTCTAGGGAGGCTCTCATGTATGCCCTGAACCATATGATGGAGCACAAGGCCACCTCCCTGGTGTTCATGGACATGACTCCTGATGATCGTGACCTATGGCTCAAGACTTTCCTAGCCAAGCACTACACC
