# Supplementary material for: Impact of recurrent gene duplication on adaptation of plant genomes
Source: BMC Plant Biol. 2014 May 31;14:151. doi: 10.1186/1471-2229-14-151 (PMC4049390; doi:10.1186/1471-2229-14-151)
Supplement: Additional file 4 — Contains the cleaned alignments of the clusters with codons under selection. [file 1471-2229-14-151-S4.zip › 4437544801233534_add4/Additional_file_4/Zeamacluster193_large_aligned.fasta]

>GRMZM2G065038_T01
------------------------------------ATGACGAGGGCAATGCAGGCTCTGTCCCCTTGGCTGAAGCACCCAAGGAGGACGATCGCCCAGGTGGAAGGTCTGGTGCTAGTGGCCGCTGCGCTGCTGCTTCTCCAGCTCTTCTTGGGCTTCTTCAGGCGG---CGGTGTCGTAACTCCTTCGTCAATACTGTCCTGGGGGCGTCTTCCAAACTCATGGAGGCTCTCATCATCTACACCCTTGGTACGATGCAGTCCTCCCCGATCAAGAACTCGTCGTATCCCGTCTGGGCTGTTTTTCTCATCATGGCCTCATCGGGCACCACCGCCGTACAGTACTATGATTTCTGTGATAGCGTCAACAACAAGTGCATGGAGGCTGTAGTCACCACCATTAAGTACGTCTTCTACTACATCATGTTCCTTCTGCTCCTTAATCCAAATACTTATACCTTGAAGGCAGCCCTGGGCCTG---AAGAAACCCAGAGCAAGT---TGTGTCGTCGCCCTCTTTTATTTCGCTTTAGTGACGAAGGCCTGGGAATCTTTTATTGTAGTATATCTGGTATAC------------AAGATCCGTCGTCGTCGCACACAGAAGGAGGGA------------ACT---------CCTCGGAGCGTGAAGGGCTACGAGTATGCAGTCTGCTACCGT---CTCGTCACCATCAATGCCAACTCAGCTGCTTGTCTCAAAGATCTGTGCCTGTCCTATGTGCAGCTCAAGAACCGCTTCTTTGGG------------------------------------
>GRMZM2G370199_T01
GATCCGCCGGGCTCCAACCCAGATGGAGCAGTAAACATGACGAGGGCAATGCAGGCTCTGTCCCCTTGGCTGAACCACCCAAGGAGGACGATCGCCCAGGTGGAAGGTCTGGTGCTAGCGGCTGCTGCGCTGCTGCTGCTCCAGCTCTTCTTGGGCTTCTACAGGCGG---------CGTAGCTCCTTCGCCAGCACTGTCCTGCGGGCGTCTTCCAAACTCATGGAGGCTCTCATCATCTACACCCTTGGTACGATGCAGTCCTCCCCAATCAAGAACTCGTTGTATCCCGTCTGGGCTGCTTTTCTCGTCATGGCTTCGGCGGGCACCACCGCCGTACAGGACTATGATTTCTGTGGCAGCTTCTACAACAAGTACATGGAGGGTGCAGTCGACATCATCAAGTACGTTTTCTACTGGATCATGTTCGGTCTGCTCCTTGATCCAAACGCTTATACCTTCAAGGCAGACCTGAACCTG---AAGAATCCCAGAGCAAGT---TGCGTCGTCGCCCTCTTTTATTTCGCTTTATTCACAAAGCTCTGCGAATCCATGGGTCTAGCAGTTGGGGGATACTTCCGC------AAGATCCGT------------------------------------------------CCTCAGAGCATGAAGGGCTACGGGTATGCAGTCTGCTACCGT---CTCATTACCATC------------------------------------------------------------------------------------------------------------
>GRMZM2G358929_T01
------------------------------------ATGACGAGGGCAATGCAGGCCCTGTCCCCTTGGCTGAACCACCCAAGGAGGACGATCGCCCAGGTGGAAGGTCTGATGCTAACGGCCGCTGCGCTGCTGCTGATCCAGCTCTTCTTGGGCTTCTACAGGCGG---------CGCAACTCCTTCCTCAGTACTGTCCTGCGGGCGTCTTCCAAGATCATGGAGGCTCTCATCATCTACACTCTCGGTACGATGCAGTCCTCCCCGATCAAGAACTCGTTGTATCCCGTCTGGGCTGCTTTTCTCGTCATGGCTTCGGCGGGCACCACCGCCGTACAGGACTATGATTTCTGTGGCAGCTTCTACAACAAGTACATGGAGGGTTTCGTCGACTTAATTAAGTACGGCTTCTACGTGACCATGTTCCGTCTGCTCATTGATCCAAACCCTTATACCTTGAAGGCAGCCCTGGGCCTG---AAGAACTCCAGGGCAAGCTCATGTGTCGTCGCCCTCTTCTTTTTCGCTTTAGTCACAAAGGGCATTGAATCCTGTCTTCTAGCACTTCTGGTATAC---------------------------------------------------------------------CCTCGGAGCATGAATGGCTACGAATATGGAGTCTGCTACCGT---GTCGTCACCATC---------------------------------------------------------------------------------TCTAATGAAGATCAGGAGGACCAGGCT
>GRMZM2G335518_T01
---------------------------------------------------------------------------------------------------------------------------------------------------------------------------------------------------------------------------------------------------------------------------------------------------------------------------------------------------------------------------------------------------------------------------------------------------------------------------------------------------------------------------------------------------------------------------------------------------------------------------------------------------------------------------------------------------------------------------------------------------------------------------------------------------------TACATGGAT---------------------------
>GRMZM2G337402_T01
GATCCGCCGGGCTCCAACCAAGATGGAGTCGTAAACATGACAAGGGCAATGCAGGCTCTGTCCCCTTGGCTAAAGCACCCAAGGGCGACGATCACCAAGGTGGAAGGTCTGGTGCTAGCGGCCGCTGCGCTGCTGCTTCTCCAGCTCTTCTTCGGCATCTACAAGCGG---------CGCAACTCCTTCCTCAGTACTGTCCTGCGGGCGCTTTCCAAACTTATGGAGGCTCTTATCATCTACACCCTTGGTACGATGCAGTCCTCCCCGATCAAGAACTCGTCGTATCCCATCTGGGCTGTTTTTCTCGTCATGGCTTCGGCGGGCACCACCGCCGTACAGCACTATGATTTCTGTGACGGCTTCTACAGCAAGTACATGGAGGGTGGACTCGACCTAATTAAGTACGGCTTCTACATGATCATGTTCAACCTGCTCATTGATCCAAATAATTATACCTTGAAGACAGCCCTGGGCCTG---AACAAATCCAGAGCAAGT---TGTGTCGGCGCACTCTTTTATATCGCTTTAGTGACAAAAGTCCTTGGATCCTGTGGTCTAGCACTTGTGGGATACATC---------AAGATCCGT------------------------GCAGGCGCAGAG---------------------------------------------------------------------------------------------------------------------------------------------------------AATGAGGATCACGAGGACCAGGCT
>GRMZM2G369266_T01
------------------------------------------------ATGGAGGCTCTGTCCCCTTGGCTGAAGCACCCAAGGAGGACGATCGCCAGGGTGGAAGGTCTGATGCTAGCGGCCGCTGTGCTGCTGCTCCTCCAGGTCTTCTTCGGCTTCTACAGGCGATGG------CGTAGCTCCTTCCTCAGTACTGCCCTGCGGGCGTCTTCCAAGATTATGGAGGCTCTCATCATCTACACCCTTGGTACGATGCAGTCCTCCCCGATCAAGAACTTGTCGTATCCCGTCTGGGCTGTTTTTCTCGTCATGGCCTCAGCGGGCACCACCGCCGTACAGCATTATGAGTTCTGTGACAGCTTCAACAGCAAGTACATGGAGGGTATAGTCGACATGGCTAAGTACGGCTTCTACATGACTATGTTCAATCTGCTCATCGATCCAAATACTTATACCTTCAAGGCAGCCTTGGACCTGCAGAAGAATCCCAGAGCAAGT---TGTGTCGCCGCCCTCTTTTCTCTCGCTTTATCCACAAAGGCCTTGGAATCCTGTGGTCTAGCATTTCTGGGATACATC---------AAGTTCCGT---------------------------------------GACGACGACCCTCAGAGCATGAAGGGCTACGAGTATGCAGTCTGCTACCGT---CAAATTACCGTCGATGGCAACTCAGCTTCT---CTGAAAGACCTGTGCCTGTCCTATGTGGAGCTCAAGAAC------------------------AATGAGGATCAGGAGGATAAGGCT
>GRMZM2G365875_T01
GATCCGCCAGGCTCCAACCCAGATGGAGTAGTAAACATGACGAGGGCAATGCAGGCTCTGTCCCCTTTGCTGAAGCACCCAAGGGCGACGATCGTCAAAGTGGAAGGTCTGGTGCTAGCGGCCGCTGGGCTGCTGCTTCTCCAGCTCTTCTTGGGCTTCTACAGGCGG---------CGTAGCTCCGTCCTCAGCACTGTCCTGCGGGCGTCTTCCAAACTCATGGAGGCGCTCATCATCTACACCCTTGGTGCGATGCAGTCCTCCCCGATCAAGAACTCGTCGTATCCCGTCTGGGCTGCTTTTCTCGTCATGGCTTCGGCGGGCACCACCGCCGTACAGGACTATGATTTCTGTGGCAGCTTCTACAACAAGTACATGGAGGGTGGAGTCGACATGATCAAGTACTTCTTCTACTGGATCATGTTCGGTCTGCTCCTTGATCCAAATACTTATACCTTCAAGACAACCCTGGACCTG---AAGAATTCCAGAGCAAGT---TGCGTAATGGCCCTCTTTTATTTCGCTTTATTCACAAAGCTCTGCGAATCCATCGGTCTAGCAGCTGTGGGATACTTCCGCCCAAACAAGATCCGT------------------------------------------------CCTCAGAGCATGAAGGGCAACGGGTATGCAGTCTGCTACCGTGGACTCGTTACCATC---------------------------------------------------------------------------------CCTAATGAAGATCAGGAGGACCAGGCT
