# Supplementary material for: Impact of recurrent gene duplication on adaptation of plant genomes
Source: BMC Plant Biol. 2014 May 31;14:151. doi: 10.1186/1471-2229-14-151 (PMC4049390; doi:10.1186/1471-2229-14-151)
Supplement: Additional file 4 — Contains the cleaned alignments of the clusters with codons under selection. [file 1471-2229-14-151-S4.zip › 4437544801233534_add4/Additional_file_4/Zeamacluster36_aligned.fasta]

>AC204476.3_FGT004
---------------------------------------------------------------------------------------------------------------------------------------------ATGGCTGTCGTCTGCCAGGTGTGGCTCGTGGCGGTCGCGCGGGCGACAGCTCTAAAATTTCAGCTCCCGTCGCTCCTCCTCCTGTCCGCGGACGTGACTGGCGTCTACTGCTACCTCAGT---TGCCGCAAACACAACATG------------------AGGCCCCGCTACTTCGGCTCGTACAACGGTGGTTGGTTCTTCCTCGCCTACGGCCAGACCTGCGGGCACCAGCTGCTCAACGTCCGCACCGGAGACTCTCGTGCGCTGCCCGACGTGCTC---------AAAATCCACAGGATG---------------------------------------------------------------------------CCTGAC---CACGCGTCGCGCCGACGCCTCTTCGCGTTCTGGCGCCCAGGGGACAAGGTGGTCGTG---TGCGACATTTTGCCCGCCGCGCCA------GGGCCGGGTTGGGAACAGGAGGACGTTGTGTACTACCAGGACTCCTTCCATTTCCTAACCCAAGGTGGACATATCCTCATGTGCGGACCGATC------GGTTCATAC---TTGTCGTGC---------GAAGGTGGGTGCAGTGACGAGCAG---------------------------------------GTCCGCGCTTGCTACCTCGTGGTATCCCGCGGGGAACTGCTCATGGTTGTCAGGCTTGCTGCCCACCATCACGCGCTGATGTCGTCGTTCAAGGTTTTC---------------------------------------------------------------------------------------------------ACC---TGGATCGAA---CTGGGTGAGTTGTGTGGTCGAATGTTGTTCGTGGGG------------AACATGTTGCTGCTGAAGAATGTGATCAGCCTGAACCCTGACGCGGAGGAGGTGTCGCAGCAGAGGTTGCTCTCGCTCGTGGCCGAGCGCCTCGTCCCAACATTCCTGGACAGGTTCGGTCCTAAATCTCCCGAGATCTGGATGTTCGTGTTCGATTCAATGCGGGAATGGCATTGTGTTAGGATGCAGCGGCAGTTT------------------------------------------------------------------------------------GGGTATGCTAACACCCGAGAGCAGAACATCACAAATGCTATTGATCTTTTC------------------------CTGCACCTCACGACAGGCATTGCGTCA---------------------------ACG
>AC196789.3_FGT001
------------------------------------------------------------------------------------------------------------------------------------------------------------------------------------------ATGGCTCTAAAATTTCAGCTCCCGTCGCTCCTCCTCCTGCCCGCGGATGTGACTGGCGTCTACTGCTACCTCAGC---TGTCGCAAACACAACATG------------------GGGCCCTGCTACTTCGGCTCATACGATGGTGGATGGTTCTTCCTCGCCTACGGCCAGACTTGCGGGCACCGACTGCTCAACATCCGCACCGGAGACTCCCGCGCGCTACCCGACGTGCTC---------AAAATCCACAGAATGGTCGTCCTTGCCACCACCCTCTCCTTCCCGCCTGAAGACCTGCGACTGCGATGCATTGGAATTGTCACCTACCAGCCTGAC---GACGCGTCGCGCCGACGCCACTTCGCGTTCTGGCGCCCAGGGGCCAAGGTGGTCGTC---TGCGACGTTTTGCCCGCCGTGCCA------GGGTCGGGTTGGGAACAGGAGGACGTCGTGTACTACCGGGACTCCTTCCATTTCCTAACCCAAGGTGGGCATATCCTCATGTGTGGACCGATC------GGTCCATAT---TTGTCGTGC---------GAAGGCAGGTGCAGTGACGAGCAG---------------------------------------GTCCGCGCTCGCTACCTCGTGGTATCCCGCGGGGAACTGCTCATGGTTGTCAGGCTTGCTGCCCACCATCATGTGCCGACGTCGTCGTTCAAGGTTTTC---------------------------------------------------------------------------------------------------ACC---TGGATCGAA---CTGGGTGAGTTGTGTGGCCGGATGCTGTTCGTGGGGCGAGAACGCTGGAACATGTTGCTGCTGAAGAATGTGATCAGCCTGAATCCTAACGCGGAGGACGTGTCACAGCAGAGGTTGCTCTTGCTCGTGGCCGAGCGCCTCGTCCCAACATTCCTGGACAGGTTCGGTCCTAAATCTCCTGAGATCTGGATGTTCGTGTTCTATTCAATGCGGGAATGGCGTTGTGTTAGGATGCAGCGACAGTTTGTGAGCTGGCATGTAATAGTTTGGTTTGTTGTTTGTGGCATTTCCTGGCGTGTTAATCATTTTGATTCAAAG------------GGGTATGTTAACACCCGGGAGCAGAACATCACAGATGCTATTGATCTTTTC------------------------CTGCACCTCACGACAGGCATTGCGTCA---------------------------GCA
>GRMZM2G067198_T01
---------------------------------------------ATGGCTCGGCCTGTGCCTCCGCGGTGGGCGAACCTCGACATCGACCTGGTGACGGAGATCATGAACCGCGCCCCGTGCGTAATCGACCGCGCGCGAATGGCCGCCGTCTGCCAGGCGTGGCTCGAGGCGGTCGCGCGGGCAGAGCCTCTGACATTTCAGCTCCCGTCGCTCCTCCTCCCGCCCGCGGACGTGACTGGCGTCTACTGCTACCTCAGC---TTCCGCGACCACAACATG------------------GGGCCCCGCTACTTCGGCTCGTACGACGGCGGCTGGTTCTTCCTCGCCTACGGCCAGACTCGCGGGCACCGGCTGTTCAACATCCGCACCGGAGAATCCTACGAGCTACCCGACGGGCTC---------GATATCCACAGCATGGTCGTCCTCGCCGCCACCCTCTCGTTCCCGCCTCAT------CACCCGGGATGCGCCGGCATCGTCACCTACCAGCCGGAC---GACGCGCCGCGCCAACGCCACTTCGCGTTCTGGCGCCCAGGGGATAGGATGGCCGTC---TGCGACGTTGTGCCCGCCGTGCCA------GAGCCGGGTTTGGAACCGGAGGACGTCGTGTACTACCGGGACTCCTTCCATTTCCTCACACAAGGTGGGCATATCCTCGTGTGCAGTCCGATC------------------TTAATGCGC---------GAAGCGTGG------GACGAGCAG---------------------------------------GTCCGCGCTCGCTACCTCGTGGTATCCCGCGGGGAGCTGCTGGTGGTCGTCAGGCTCGCTGCCCACCATCACGCGCCGACTTCGTCGTTCAAAGTATTC---------------------------------------------------------------------------------------------------ACCTGCCGGTTCGAG---GAGGTTGCATTGTGTGGCCGGATGCTGTTCTTGGGGCGAGGATGC---------------------------------------TCCAGGTCATACGAGGTGAGTCAG---------------------------------TACCCGGGGTTCAAGGACAGC---------------------------ATCTTCTTCTTGGAC---------------------------------AGGAGCTTC------------------------------------------------------------------------GACATGATGTTCGGCGGAGTCAATGAGAGG---CAGTACCCTTGCAACGACATCGGTAGGTGGTCG---GAAGGGCTGCACGTCGAATTCTACTTCCCGGAGCGGGTTCCTTCTTACAACTCTCCTCCAGCTTGGCTTCTCCCT
>GRMZM2G062031_T01
---------------------------------------------ATGGCT---------CCTCTGCGGTGGGCGAACCTCAACATCAACCTGGTGATCGAGATCGTGAACCGCGTCCCGTGCGCGATCGACCGCGAACGGATGGCCGCCGTCTGCCAGGCGTGGCTCGCGGCGGTCGTGCAGGCAAAGCCTCTGACATATCAGCTCCCGTCGCTCTTCCTCCCGCCCGCGAACGTGTCTGGCGTCTACTGCTACCTCAGC---TGCCGCGACCACAACATG------------------GGGCCCCGCTACTTCGGTTCGTACGACGGCGGCTGGTTCTTCCTCGCCTACGGTCAGACTCGCGGGCACCGGCTGTTCAACATCCGCACCGGAGGCTCCCACGAGCTACCCGACGTGGTC------GTCGGAACCTACAGCATGGTCGTCCTCGCCGCCACCCTCTCGCTCCCGCCTGAT------CACCTGGCATGCGTCGGCATCGTCACCTACCAGCCGGAC---GACGCGCCGCGCCGACGCCACGTCGCGTTCTGGCGACCAGGGGATAAGATGGCCGTC---TGCAACGTTGTGCCCAACGAGTCA------GGGCCGGGTTTGGAACCGGAGGACGTCGTGTACTACCGGGACTCCTTCTATTTCCTCACCCAAGATGGGCATATTCTCGTGTCCCGACCGTAC------------------TTAACGCGCCAGTTC---GAAGGGGGG------GACGAGCAG---------------------------------------GTCCGCGCTCGCTACCTCGTATCATCCCGCGGGGAACTATTGATGGTCGTCAGGCTCGCTGCCCACCATCACGCGCCGACGTCGTCGTTCAAGGTGTTC---------------------------------------------------------------------------------------------------ACC---TGGTTCGAG---GAGGATGCATTGTGTGGCCGGATGTTGTTCGTGGGACGAGGATGC---------------------------------------TCCAGGTCCTACGAGGTGAGTCAG---------------------------------TACCCGGGGTTCAAGGACGGC---------------------------ATCTTCTTCTTGGAT---------------------------------CGGAGCTTC---------------------------------------------------------------------------ATGATGTTCCGCAGAGTCAATGAGAGG---CAGTACCCCTGCAGCGACATCGGCAAGTGGTCG---GATAGGCCGCACGTCGACCTCTACTTCCCAGAGCGGGTTCCTTCTTACAACTCTCCTCCGGCTTGGCTTCTCCCT
>GRMZM2G062123_T01
---------------------------------------------ATGGCT---------CCTCCGCGGTGGGCGAACCTCAACATCGACCTGGTGACGGAGATCATGAACCGCATCCCGTGCGCAATCGACCGCGCGCGGATGGCCGCCGTCTGCCAGGCGTGGCTCGCGGGGATCGCGCGGGCAGAGGATCTGACATTTCAGCTCCCGTCGCTCTTCCTCCCACCCGCGGACGTGACTGGCGTCTACTGCTACCTCAGC---TGCCGCGAGCACAGCATGTTGCCC------------GGGCCCCGCTACTTCGGCTCATACGACGGCGGCTGGTTCTTCCTCGCCTACGGCCAGACTCGCGGGCACCGGCTGCTCAACATCCGCACCGGAGACTCCCACGCGCTACCCGACATGGTC---------GAAACACACAGCATGGTCATCCTCGCCGCCGCCATCTCGTCCACGCCTGAT------GACTTGTACGAC---GGCATCGTCACCTATCAGCCGGAC---GACGCGCCGCGCCGACGCCACTTCGCGTTCTGGAGCCAAGGGGATGCGGTGGCCGTC---TGCAACGTTTTGCCCGGCGCGCCAGCAGTTGGGGCGGGTTGGGAACCGGAGGACGTCGTGTACTACCGGCGCAACTTCCTTTTCCTCACCCATGCTGGGCATATCGTCGTGTGCACCCCGATAGAAAAT------------TTAATGCCC---------GAACGGAAC------------------CGTGACTGCGTAGAATGGTATCCTGCTAGTACGGTCATCCGCGCTTGCTACCTTGTGGAATCCCGCGGGCTACTGCATATGGTCGTCAGGCTCGCTGCCCATCATCACGCGCCGACGTCGTGGTTCAAGGTGTTC---------------CCTTTCGAT---------------------------------------------------------------------------ACC---TGGTACGAGGTGGAAGCAGTATTGTTGGACCGGATGCTGTTCGTGGGGCGAGGATGC---------------------------------------TCCAGGTCCTACGAGGTGAGTCAG---------------------------------TACCCGGGGTTCAAGGACGGC---------------------------ATCTTCTTCTTGGAT---------------------------------CAGAGCTTC---------------------------------------------------------------------------ATGATGTTCGGTGGAGTCAGTGAGAGG---CAGTACCCTTGCAACGACATCGGCAGGTGGTCGCCGGAAGGGCTGCACGTCGAATTCTACTTCCCGGAGCGGGTTCCTTCGCACAACTCTCCTCCGGTTTGGCTTCTCCCT
>GRMZM2G062117_T01
---------------------------------------------ATGGCT---------CCTCCGCGGTGGGCGAACCTCAACATCGACCTGGTGACGGAGATCATGAACCGCGTCCCGTGCGCAATCGACCGCACGCGGATGGCCGCCGTCTGTCAGGCGTGGCTCGCGGCGGTCGCGCGGGCAGAGCGTCTGACATTTCAGCTCCCGTCGCTCCTCTTCCCGCCCGCGGACGCGAATGACGTCTACTGCTACCTCAGC---TGCCGCGAACACAACATG------------------GGGCCCCGCTACTTCGGATCGTACGACGACGGCTGGTTCTTCGTCGCCTACGGCCACACTTGCGGGCATCGGCTGCTCAACATCCGCACCGGAGATTCCCACGCGCTACCCGACATCCTC---------GAAATACACAGCATGGTCATCCTCGCCGCCGCCATCTCGTGCCCGCCTGAG------TTCGCGCCATGC---GGCATCGTCAGCTACCAGCCGGAG---GACGCGCCGCGCCGACGCCACTTGGCGTTCTGGCGCCAAGGGGATGAGGTGGCCGTC---TGCAACGTTTTGCCCGGCGCGCCA------GGGCCGGGCTGGGAACCGGAGGACGTCGTGTACTACCGGCGCAACTTCCTTTTCCTCACCCAAGGTGGGCATATCCTCGTGTGCAACCCGTTAGAAAAT------------TTAATGCCC---------GAATGGAGC---------------TTCCGTGATTGCATG------TATCCTGGTAGTGCGGTCGTCCGCGCTTGCTACCTTGTGGAATCCCGCGCGTCACTGGATATGGTCGTCAGGCTCGCTGCCCATCATCACGCGCCGACGTCGTCGTTCAAGGTGTTC---------------CCTATCGAT---------------------------------------------------------------------------AAC---TGGTTCGGG---GAAAATGCATGGGGGGGCCGGATGCTGTTCGTGGGGCGAGGATGC---------------------------------------TCCAAGTCCTACGAGGTACGTGAG---------------------------------TACCCTGGGTTGAAGGACGGC---------------------------ATCTTCTTCTTGGAT---------------------------------CGGAGCTTC---------------------------------------------------------------------------ATGATGTTCGGCAGAGTCAATGAGAGG---CAGTACCCCTGTAGCGACATCGGCAGGTGGTCGCCGGAAGGGCCGCACGTCGAACTCTACTTCCCGGAGCGGGTTCCATCTTACAATTCTCCTCCGGCTTGGCTTCTCCAT
>GRMZM2G052939_T01
---------------------------------------------ATGGCT---------CCTCGGCGGTGGGCGAACCTCGACATCAAATTGGTGACGGAGATCATGAACCGCGTCCCATGCCCAATCGACCGCGCGCGGATGGCCGCCGTTTGCCAGGCGTGGCTCGCGGCGGTCGCGCAGGCAGAGCCTTCGACATTTCAGCTCCCGTCGCTCCTCCTCCCGCCCGCGGACGTGACTGGCGTCTACTGCTACCTCAGC---TGCCGCGAACACAACATGTTGCCCTTGCCCTTGCACGGGCCCCGCTACTTCGGCTCGTACGACGGCGGCTGGTTCTTCCTCGCCTGCTACCATAGTTGCGCGCACCGGCTGCTCAACATCCGCACCGGAGACTGCCGCGCGCTACCCGACGTGTTG---------AAAGTCCACAGCATGGTCATCCTCGCCGCCACCCTCTCCTCCCCGCCTGAT------CACCAGCATTGGATCGCCATCGTCACCTACCAACCGGAC---AACGGGCCGCACCGGCGCCACTTCGCGTTCTGGCGCGCAGGGGATAAGGTGGCCCTCGACTGCGACGTTTTGCCCGCCGCGCTA------GGGCCAGGTTGGGAACTGGAGGACGTCGCGTGTTACCGGGACTCCTTCCATTTCCTCACCAAAGATGGGCATATCCTCGTATGCGGAGGGGCC------------------TTAACGTGC------ATCGAAGCCGAG------GACGAGCAG---------------------------------------GTCCGCGCTCGCTACCTCGTGGTATCCCGCGGGGAACTGCTGATGGTCGTCAGGCTCGCTGCCCACCGTCACGCGCCGACGTCGTCGTTCAAGGTGTTC------------------------GACGATAAGATTAGGACAGTTTTACCGCACCAGGTGTGGCGGCCGATTCGACCGCCGCGGCACCAAACTAGCCTTACC---TGGATCGAG---CTGAGTGCGTTGGGTGGCCGCATGCTGTTCGTGGGGCGAGGATGC---------------------------------------TCCAGGTCCTACGAGGTGCGTGAA---------------------------------TACCCGGGGTTCAAGGAAGGC---------------------------ATCTTCTTCTTGGAT---------------------------------CGGAGCTTC---------------------------------------------------------------------------ATGACGTTCGGCGGAGTCAATGAGAGGCCGCGGTACCCTTGCAACGACATCGGCAGGTGGTCGCCGGAAGGGCCGCACGTCGAACTCTACTTCCCGGAGCGGGTTCCTTCGTACAACTCTCCTCCGGCTTGGCTTCTCCCT
>GRMZM2G112991_T01
---------------------------------------------ATGGCT---------CCTCGGCGGTGGGCGAACCTCGACATCAACTTGGTGACGGAGATCATGAACCGCGTCCCATGCGCAATCGACCGCGCGCGGATGGCCGCCGTTTGCCAGGCGTGGCTCGCGGCGGTCGAGCAGGCAGAGCCTCCGACATTTCAGCTCCCGTCGCTCCTCCTCCCGCCCGCGGACGTGACTGGCGTCTACTGCTACCTCAGC---TGCCGCGAACACAACATGTTGCCC------------GCGCCCCGCTACTTCGGCTCGTACGACGGCGGTTGGTTCTTCCTCGCCTACGGTCAGACTCGCGGGCACCGGCTGCTCAACATCCGCACCGGAGAGTCCCGCGCGCTACCCGACGTGGTCGTGGTT---GAAGTCCTCAGCATGGTCGTCCTCGCCGCCACCCTCTCCTCCCCGCCTGAT------CACCCGGAATGCGCCGGCATCGTCACCTACCAGCCGGAC---AACGGGCCGCACCGACGCGACTTCGCGTTCTGGGGCCCAGGGGATGATGTGGCTGTC---TGCGACGTTTTGCCCGCGGCGCCT------GGGCCGGAGTGGGAACTGGAGGACGTCGTGTACTACCAGAACTCCTTCCATTTCCTAACCCAAGGTGGGCATATCCTCGTGTGCGGAGGGGTC---------------GCGTTAACGTGC---------GAAGGCGGG------GACGAACAG---------------------------------------GTCCACGCTCGCTACCTCGTGGTATCCGGCGGGGAACTGCTGATGGTCGTCAGGCTTGCTGCCCACCATGACGCGCCGACTTCTTCGTTCAAGGTGTTCACGATGACGCCTACG------------------------------------------------------------------------------------AAT---TGGATCGAG---CTGGGTGAATTGGGTGGCCGGATGCTGTTCGTGGGGCGAGGATGC---------------------------------------TCCAGGTCCTACGAGGTGCGTGAT---------------------------------TACCCGAGGTTCAAGGAAGGC---------------------------ATCTTCTTCTTGGAT---------------------------------CGGAGCTTC---------------------------------------------------------------------------ATGATGTTCGGCGGAGTCAATGAGAGG---CAGTACCCTTGCAACGACATCGGCAGGTGGTCGCCGGAAGGGCCGCACGTCGAACTCTACTTCCCGGAGCGGGTTCCTTCGTACAACTCTCCTCCGGCTTGGCTTCTCCCT
>GRMZM2G000729_T01
---------------------------------------------ATGGCT---------CCTCGGCGGTGGGCGAACCTCGACATCAACTTGGTGACGGAGATCATGAACCGCGTCCCATGCGCAATCGACCGCGCGCGGATGGCCGCCGTTTGCCAGGCGTGGCTCGCGGCGGTCGAGCAGGCAGAGCCTCCGACATTTCAGCTCCCGTCGCTCCTCCTCCCGCCCGCGGACGTGACTGGCGTCTACTGCTACCTCAGC---TGCCGCGAACACAACATGTTGCCC------------GCGCCCCGCTACTTCGGCTCGTACGACGGCGGTTGGTTCTTCCTCGCCTACGGTCAGACTCGCGGGCACCGGCTGCTCAACATCCGCACCGGAGAGTCCCGCGCGCTACCCGACGTGGTCGTGGTT---GAAGTCCTCAGCATGGTCGTCCTCGCCGCCACCCTCTCCTCCCCGCCTGAT------CACCCGGAATGCGCCGGCATCGTCACCTACCAGCCGGAC---AACGGGCCGCACCGACGCGACTTCGCGTTCTGGGGCCCAGGGGATGATGTGGCTGTC---TGCGACGTTTTGCCCGCCGCGCCT------GGGCCGGAGTGGGAACTGGAGGACGTCGTGTACTACCAGAACTCCTTCCATTTCCTAACCCAAGGTGGGCATATCCTCGTGTGCGGAGGGGTC---------------GCGTTAACGTGC---------GAAGGCGGG------GACGAACAG---------------------------------------GTCCACGCTCGCTACCTCGTGGTATCCGGCGGGGAACTGCTGATGGTCGTCAGGCTCGCTGCCCACCATCACGCGCCGACTTCTTCGTTCAAGGTTTTCACGACGACGCCTACG------------------------------------------------------------------------------------AAT---TGGATCGAG---CTGGGTGAATTGGGTGGCCGGATGCTGTTCGTGGGGCGAGGATGC---------------------------------------TCCAGGTCCTACGAGGTGCGTGAT---------------------------------TACCCGAGGTTCAAGGAAGGC---------------------------ATCTTCTTCTTGGAT---------------------------------CGGAGCTTC---------------------------------------------------------------------------ATGATGTTCGGCGGAGTCAATGAGAGG---AAGTACCCTTGCAACGACATCGGCAGGTGGTCGCCGGAAGGGCCGCACGTCGAACTCTACTTCCCGGAGCGGGTTCCTTCGTACAACTCTCCTCCGGCTTGGCTTTTCCCT
>GRMZM2G069737_T01
ATGCAAGTCCCCAACTCCCAATCCCACAGTGCATCCATGCCTCCCATGTTT---------GCTAGGGGGTGGGCGAACCTCACCATCAACGTGGTGATCGAGATGGTGAACCGCCTCCCGTGCGCAATGGACCGCGCACGGATGACCGCCGTCTGCCAGGCGTGGCTCGCGGCGATCGCGCATGCCCAGCCTTTGCCGTTTCAGCTCCCGTCGCTCCTCCTCCCGCCCGCGGACGTGACTGACGTCTACTGCTACCTCAGCGGCTGCCGCGACCACAGCATG------------------GGGCCCCGCCACTTCGGCTCGTACGACGGCGGCTGGATCTTCTTCGCCTACGGCCAGACTAGCGTGCACCGGATGATCAACATCCGCACCAGAGAGAGACGCGCGCTACCCGACATGATC---------GGAACCCCCAGCATGGTCATCCTCGCCGCCACCCTCTCGTTCCCGCCTGAT------CACCCGAAATGCGTCGGCATCGTCACCTACAAGCCGCACCTCGAGGCGCCGCGCCGACGCCACTTCGCGTTCTGGTGCCTAGGGAGTAAGGTGGCCACG---TGCGACGTGGCCGTGCCTGCGCCA------GGGCCGGCTTGGCAACAGGAGGACGTCGTGTACTACCGTGACTCCTTCCATTTCCTCACCCGAGGTGGGCATATCATCGTGTGCACACCGATC------------------TTAATGCGC---------CAAGGGGGG------AACCAGCAG---------------------------------------GTTCGCGCTCGCTACCTCGTGTCATCCCGCGGGGAACTGCTGATGGTCGTCAGGCTCGCTGCCCACCATCGCGCGCTGACGTCGTCGTTCAAGGTATTC---------------------------------------------------------------------------------------------------ACC---TGGATCGAG---GAGGTTGCATTGTGTGGCCGAATGCTGTTCGTGGGGCGAGGATGC---------------------------------------TCCAGGTCCTACGAGGTGAGTCAG---------------------------------TACCCAGGGTTCAAGGACGGC---------------------------ATCTTCTTCTTGGAT---------------------------------CGGAGCTTC---------------------------------------------------------------------------ATGATGTTCGGCAGAATCAATGAGAGG---CTGTACCCCTGCAGCGACAACGGCAGGTGGTCGGCGGAAGGG---CATGTCGACCTCTTCTTCCCGGAGCGAGTTCCTTCTTTGAACTCTCCTCCGGCTTGGCTTCTGCCT
