# Supplementary material for: Impact of recurrent gene duplication on adaptation of plant genomes
Source: BMC Plant Biol. 2014 May 31;14:151. doi: 10.1186/1471-2229-14-151 (PMC4049390; doi:10.1186/1471-2229-14-151)
Supplement: Additional file 4 — Contains the cleaned alignments of the clusters with codons under selection. [file 1471-2229-14-151-S4.zip › 4437544801233534_add4/Additional_file_4/Zeamacluster84_aligned.fasta]

>GRMZM5G896683_T01
---------------------------------------------------------------------------------------------------------------------------------------------------------------------------------------------------------------------------------------------------------------------------------------------------------------------------------------------------------------------------------------------------------------------------------------------------------------------------------------------------------------------------------------------------------------------------------------------------------------------------------------------------------------------------------------------------------------------------------------------------------------------------------------------------------------------------------------------------------------------------------------------------------------------------------------------------------------------------------------------------------------------------------------------------------------------------------ATGGTCATGGATGCAGCAATGGCGAGGTTCGAGGGTAAAATGGGGCATCCATTTAAGCGCCATCATTGGTGGCAAGTTGTTCGCTACGAGCCCAAGTGGTCAGCAAAGCATGGTCTTGGTAGTGGATCTGATTCGACTGCGAATAAGAGAACCCGACTCGGAGTCTCTGGTGAATATAGTTCTGGAGGCACTGAGGAAGTGCCCCGACCAGTGGGGCGTGATAGGGCAAAGGCGGATGCGCGAAAGACAAAGACGAAGGGGAAAGGGAAGGAAGCCACGAGCAGCGAATCAACAAGTGAAGCATTCAAAATG------------------------------------------------------------TTAGTGAAGGCCAAGCTTTTGAAGCAATGGAACATCCTAAAGGGCCGATCAACCAGAGATATGGACCCGGCTGAAAGACGTACCCATGGCAGGGCCGTAAAGATGGTCGAAAAAGAACTTGGTCTGCTAGATGACAAA---------------------------------------------------------------------------------------------------------------------------------------------------------------------------------------------------------------------------------------------------------------------------------------------------------------------------------------------------------------------
>AC209755.3_FGT001
---------------------------------------------------------------------------------------------------------------------------------------------------------------------------------------------------------------------------------------------------------------------------------------------------------------------------------------------------------------------------------------------------------------------------------------------------------------------------------------------------------------------------------------------------------------------------------------------------------------------------------------------------------------------------------------AAAACCAAGCCGAGTAAAATCCCGTACCGAAGGAAAAAGTGTCCAAAAAGGCTAGATTGGACGATCTTATTGTTCGTTAATGGTTGGATTATGCATTCTAATGATCCAATCTCCGGCAATAATAAGAGTGGATCAAGTTTCTGTGGCCAAATAGTGGCAACATATAACTCCACCTCCAACCCTCGCCGTCATCAAACCACCAAGCAACTTAAAGATCATTGTGGCACCTACAACCGAGAGGTGACCAAGTTCAATGGACAATACCTC---------------------------------------------------------------------------CAAGAAGAAAGGTTGTGTCAGAGAGGAGACGATGCAATGGTCATGGAGGCAGCAATGTCGAGGTTCGAGGGTAAAATGGGGCATCCATTTAAGCGCCATCACTGGTGGCAGGTTGTTCGCCACGAGCCCAAGTGGTCAGCAAAGCATGGTCTTGGTAGTGGATCTGATGCGACCGCGAATAAAAGAACCACACTCGGAGTCTCTGGTGAATATAGTTCTAGAGGCATTGAGGAAGTGCCCCGAGCAGTGGGGCGTGATAGGGCAAAGGTCTTTGTGCGAAAGACAAAGACGAAGGAGAAAGGGAAGGAAGCCACGAGCAACGGATCAACAAGTGAAGCATTCAAAATG---------------------------------------------------------------------------------------------------------------------------------------------------------------------------------------------------------------------------------------------------------------------------------------------------------------------------------------------------------------------------------------------------------------------------------------------------------------------------------------------------------------------------------------------------------------------------
>GRMZM2G133968_T01
AAGAACACCTTGTCAGGTTTTGCATTGTATGAAACG---------------------------------------------------------------------------------------------------TCTTCCATCCATAATCGGGGCAGAAGATCAATGGCAGGC---------------------CCTCCATGCCAGAGAGATGAGAGACCAGATATAGAAAGGGGATATGAGAGGCAGGGGTTCTTGCCACATAAAAAAGCTCACCTGCTCACACGCTCGTCAATGAAAAAAATAGCGCCATATACATTGGCAGCCACATCAATGATAAGG------------------------------------------------------------------------------------------------------------------------------------------------------------------------------------GTATACCCCTCCCCCACCTGCTGTGGATGGAAGTCAAGCTTCTTTTCAGGTACCTATGTATGCCCTCCTGTTCCATATGCACCTCATCCATATGCTCCACCTTCGTATGGAGCACCTCCTCCAGTTGCACCTTTATCTGTTAAAAACCAAGCTGAGGAAAATCCTGTGCCGAAGGAAAAGTGCCCCAAAAGGCTAGATTGGACGACT------------AATGCTCGGATTATGCATTCTAATGATCCCATCTCCGGCAACAATAAGAGTGAATCAAGTTTCTGGGGTCAAATAGCGGTAGCATATAACTCCATCTCCGACCCTCTCCGTCGTCAAACCGGCAAGCAACTTAAAGATCATTGGGTCACCTACAACCGGGAGGTGACCAAGTTCAATGGATACTACCTC---------------------------------------------------------------------------AAAGAAGAAAGGTTGCGTCAGAGCGGAAACGATGCAATGGTCATGGAGGCAGCAGTGGCGAGGTTCGAGGGTAAAATGGGGCATCCATTTAAGCACCATCACTGGTGGCAAGTTGTTCGCCACGAGCCCAAGTGGTCAGCAAAGCATAGTCTTGGTAGTGGATTTGACACGACTGTGAATAAGAGAACCCGAGTCGGAGTATCTGGTGAATATAGTTCTGGAGGCACTGAGGAAGTGCCTCGACCAGTGAGGCGTTATAGTGCAAAGGCAGCTACGCGAAAGACAAAGACGAAGGGGAAAAGGAAGGAACCCACGAGCAGCGGATCAACAAGTGAAGCATTCAAAATG------------------------------------------------------------TTAGTGAAGGCCAAACTTTTGAAGCAATGGAACATCCTAAAGGGCCGATCAACCAGGGATATGAACCCGGCTGAAAGACGTATCCATGCCGGAGCTGTAAAGATGGTCGAAAAAGAATTTGGTTTGGTAGATGACAAAGAAGAGAAATCGGAAGCAGGACGTGAA------------------------------------------------------------------------------------------------------------------------------------------------------------------------------------------------------------------------------------------------------------------------------------------------------------------------------------------
>GRMZM5G845296_T01
---------------------------------------------------------------------------------------------------------------------TCGGGTTGGTCCCCAGAT---------------------------------------TCCGATGGGTCACCTACAACC---------------------------------------------------------------------------------------------------------------------------------------------------GATCTACATCGTCGCTTCGATGTTTCAGCCTCACTCCCCCGTGCACTATTTCCGCGTCCACCACCATACCCTTATCCCTATCATTTGTATCAATATCCACCGTCTTCATATGGTCAACCTCCAACTTCCCAAGCCGGAATTCAACGTCCGTATGCCCCTCCTCCACCTGCTGCGGACGGA---------------------------------------------------------------CCTCCTGCTCCATATGCACCTCATCCATATGCTCCACCTACGTATGGAGCACCTCCTCCAGTTGCACCTTTATCTTTTGAAAACCAAGCTGAGGAAAATCCCGTGCCGAAGGAAAAGCGTCCAAAGAGGCTAGAGTGGACGAAG------------AATGCTTGGTTTATGCATTCTAATGATCCCATCTCCGGCAACAATAAGAGCGGATCAAGTTTCTGGGGCCAAATAGCGGCAACATATAACTCCACCTCCGACCCTATCCGTCATCGAACCGCCAAGCAACTTAAAGATCATTGGGTCACCTACAACCGGGAGGTGACCAAGTTCAATGGATTCTACCTC---------------------------------------------------------------------------CAAGAAGAAAGGTTGCGTCAGAGCGGAGACGATGCAATGGTCATGGATGCAGCAATGGCGAGGTTCGAGGGTAAAATGGGGCATCCATTTAAGCGCCATCATTGGTGGCAAGTTGTTCGCCACGAGCCCAAGTGGTCAGCAAAGCATGGTCTTGGTAGTGGATCTGATTCGACTGCGAATAAGAGAACCCGACTCGGAGTCTCT---------------------------------------------------------------------------------------------------------------------------------------------------------------------------------------------------------------GTGAAGGCCAAGCTTTTGAAGCAATGGAACATCCTAAAGGGCCGATCAACCAGAGATATGGACCCGGCTGAAAGACGTACCCATGGCAGGGTCGTAAAGATGGTCGAAAAAGAACTTGGTCTGCTAGATGACGAAGAAGAGGAACCGGAAGCGGAACGTGAAGAGGAGGAAGATGAGGATGAGATCGAGGAGTCCGAT------------------------------------------------------------------------------------------------------------------------------------------------------------------------------------------------------------------------------------------------------------------------------------------------------
>GRMZM2G471039_T01
---------------------------------------------------------------------------------------------------------------------TCGGGTTGGTCCCCAGAT---------------------------------------TCCGATGGGTCACCTACAACC---------------------------------------------------------------------------------------------------------------------------------------------------GATCTACATCGTCGCCCCGATGTTTCAGCCTCACTCCCCCGTGCACTATTTCCGCGTCCACCACCATACCCTTATCCCTATCATTTGTATCAATATCCACCGTCTTCATATGGTCAACCTCCAACTTCCCAAGCCGGAATTCAACGTCCGTATGCCCCTCCTCCACCTGCTGCGGACGGA---------------------------------------------------------------CCTCCTGCTCCATATGCACCTCATCCATATGCTCCACCTACGTATGGAGCACCTCCTCCAGTTGCATCTTTATCTGTTGAAAACCAAGCTGAGGAAAATCCCGTGCCGAAGGAAAAGCGTCCAAAGAGGCTAGAGTGGACGAAG------------AATGCTTGGTTTATGCATTCTAATGATCCCATCTCCGGCAACAATAAGAGTGGATCAAGTTTCTGGGGCCAAATAGCGGCAACATATAACTCCACCTCCGACCCTATCCGTCATCGAACCGCCAAGCAACTTAAAGATCATTGGGTCACCTACAACCGGGAGGTGACCAAGTTCAATGGATTCTACCTC---------------------------------------------------------------------------CAAGAAGAAAGGTTGCGTCAGAGCGGAGACGATGCAATGGTCATGGATGCAGCAATGACGAGGTTCGAGGGTAAAATGGGGCATCCATTTAAGCGCCATCATTGGTGGCAAGTTGTTCGCCACGAGCCCAAGTGGTCAGCAAAGCATGGTCTTGGTAGTGGATCTGATTCGACTGCGAATAAGAGAACCCGACTCGGAGTCTCTGGTGAATATAGTTCTGGAGGCACTGAGGAAGTGCCCCGACCAGTGGGGCGTGATAGGGCAAAGGCGGCTGCGCGAAAGACAAAGACGAAGGGGAAAGGGAAGAAAGCCACGAGCAGCGAATCAACAAGTGAAGCATTCAAAATG------------------------------------------------------------TTAGTGAAGGCCAAGCTTTTGAAGCAATGGAACATCCTAAAGGGCCGATCAACCAGAGATATGGACCCGGCTGAAAGACGTACCCATGGCAGGGCCGTAAAGATGGTCGAAAAAGAACTTGGTCTGCTAGATGACGAAGAAGAGGAACCGGAAGCGGAACGTGAAGAGGAGGAAGATGAGGATGAGATCGAGGAGTCCGAT------------------------------------------------------------------------------------------------------------------------------------------------------------------------------------------------------------------------------------------------------------------------------------------------------
>GRMZM2G169418_T01
---------------------------------------------------------------------------------------------------------------------TCGGGTTGGTCCCCAGAT---------------------------------------TCCGATGGGTCACCTACAACC---------------------------------------------------------------------------------------------------------------------------------------------------GATCTACATCGTCGCTCCGATGTTTCAGCCTCACTCCCCCGTGCACTATTTCCGCGTCCACCACCATACCCTTATCCCTATCATTTGTATCAATATCCACCGTCTTCATATGGTCAACCTCCAACTTCCCAAGCCGGAATTCAACGTCTGTATGCCCCTCCCCCACCTGCTGCGGACGGA---------------------------------------------------------------CCTCCTGCTCCATATGCACCTCATCCATATGCTCCACCTACGTATGGAGCACCTCCTCCAGTTGCACCTTTATCTGTTGAAAACCAAGCTGAGGAAAATCCCGTGCCGAAGGAAAAGCGTCCAAAGAGGCTAGAGTGGACGAAG------------AATGCTTGGTTTATGCATTCTAATGATCCCATCTCCGGCAACAATAAGAGCGGATCAAGTTTCTGTGGCCAAATAGCGGCAACATATAACTCCACCTCCGACCCTATCCGTCATCAAACCGCCAAGCAACTTAAAGATCATTGGGTCACCTACAACCGGGAGGTGACCAAGTTCAATGGATTCTACCTC---------------------------------------------------------------------------CAAGAAGAAAGGTTGCGTCAGAGCGGAGACGATGCAATGGTCATGGATGCAGCAATGGCGAGGTTCGAGGGTAAAATGGGGCATCCATTTAAGCGCCATCATTGGTGGCAAGTTGTTCGCCACGAGCCCAAGTGGTCAGCAAAGCATGGTCTTGGTAGTGGATCTGATTCGACTGCGAATAAGAGAACCCGACTCGGAGTCTCTGGTGAATATAGTTCTGGAGGCACTAAGGAAGTGCCCCAACCAGTGGGGCGTGATAGGGCAAAGGCTGCTGCGCGAAAGACAAAGACGAAGGGGAAAGGGAAGGAAGCCACGAGCAGCGAATCAACAAGTGAAGCATTCAAAATG------------------------------------------------------------TTAGTGAAGGCCAAGCTTTTGAAGCAATGGAACATCCTAAAGGGTCGATCAACCGGAGATATGGACCCGGCTGAAAGACGTACCCATGGCAGGGCCGTAAAGATGGTCGAAAAAGAACTTGGTCTGCTAGATGACGAAGAAGAGGAACCGGAAGCGGAACGTGAAGAGGAGGAAGATGAGGATGAGATCGAGGAGTCCGAT------------------------------------------------------------------------------------------------------------------------------------------------------------------------------------------------------------------------------------------------------------------------------------------------------
>GRMZM2G398758_T01
---------------------------------------------------------------------------------------------------------------------TCGGGTTGGTCCCCAGAT---------------------------------------TCCGATGGGTCACCTACAACC---------------------------------------------------------------------------------------------------------------------------------------------------GATCTACATCGTCGCTCCGATGTTTCAGCCTCACTCCCCCGTGCACTATTTCCGCGTCCACCACCATACCCTTATCCCTATCATTTGTATCAATATCCACCGTCTTCATATGGTCAACCTCCAACTTCCCAAGCCGGAATTCAACGTCCGTATGCCCCTCCTCCACCTGCTGCGGACGGA---------------------------------------------------------------CCTCCTGCTCCATATGCACCTCATCCATATGCTCCACCTACGTATGGAGCACCTCCTCCAGTTGCACCTTTATCTGTTGAGAACCAAGCTGAGGAAAATCCCGTGCCGAAGGAAAAGCGTCCAAAGAGGCTAGAGTGGACGAAG------------AATGCTTGGTTTATGCATTCTAATGATCCCATCTCCGGCAACAATAAGAGCGGATCAAGTTTCTGGGGCCAAATAGCGGCAACATATAACTCCACCTCCGACCCTATCCGTCATCGAACCGCCAAGCAACTTAAAGATCATTGGGTCACCTACAACCGGGAGGTGACCAAGTTCAATGGATTCTACCTC---------------------------------------------------------------------------CAAGAAGAAAGGTTGCGTCAGAGCGGAGACGATGCAATGGTCATGGATGCAGCAATGGCGAGGTTCGAGGGTAAAATGGGGCATCCATTTAAGCGCCATCATTGGTGGCAAGTTGTTCGCCACGAGCCCAAGTGGTCAGCAAAGCATGGTCTTGGTAGTGGATCTGATTCGACTGCGAATAAGAGAACCCGACTCGGAGTCTCTGGTGAATATAGTTCTGGAGGCACTGAGGAAGTGCCCCGACCAGTGGGGCGTGATAGGGCAAAGGCGGCTGCGCGAAAGACAAAGACGAAGGGGAAAGGGAAGGAAGCCACGAGCAGCGAATCAACAAGTGAAGCATTCAAAATG------------------------------------------------------------TTAGTGAAGGCCAAGCTTTTGAAGCAATGGAACATCCTAAAGGGCCGATCAACCAGAGATATGGACCCGGCTGAAAGACGTACCCATGGCAGGGCCGTAAAGATGGTCGAAAAAGAACTTGGTCTGCTAGATGACGAAGAAGAGGAACCGGAAGCGGAACGTGAAGAGGAGGAAGATGAGGATGAGATCGAGGAGTCCGAT------------------------------------------------------------------------------------------------------------------------------------------------------------------------------------------------------------------------------------------------------------------------------------------------------
>GRMZM2G101806_T01
---------------------------------------------------------------------------------------------------------------------TCGGGTTGGTCCCCAGAT---------------------------------------TCCGATGGGTCACCTACAACC---------------------------------------------------------------------------------------------------------------------------------------------------GATCTACATCGTCGCTCCGATGTTTCAGCCTCACTCCCCCGTGCACTATTTCCGCGTCCACCACCATACCCTTATCCCTATCATTTGTATCAATATCCACCGTCTTCATATGGTCAACCTCCAACTTCCCAAGCCGGAATTCAACGTCCGTATGCCCCTCCTCCACCTGCTGCGGACGGA---------------------------------------------------------------CCTCCTGCTCCATATGCACCTCATCCATATGCTCCACCTACGTATGGAGCACCTCCTCCAGTTGCACCTTTATCTGTTGAAAACCAAGCTGAGGAAAATCCCGTGCCGAAGGAAAAGCGTCCAAAGAGGCTAGAGTGGACGAAG------------AATGCTTGGTTTATGCATTCTAATGATCCCATCTCCGGCAACAATAAGAGCGGATCAAGTTTCTGGGGCCAAATAGCGGCAACATATAACTCCACCTCCGACCCTATCCGTCATCGAACCGCCAAGCAACTTAAAGATCATTGGGTCACCTACAACCGGGAGGTGACCAAGTTCATTGGATTCTACCTC---------------------------------------------------------------------------CAAGAAGAAAGGTTGCGTCAGAGCGGAGACGATGCAATGGTCATGGATGCAGCAATGGCGAGGTTCGAGGGTAAAATGGGGCATCCATTTAAGCGCCATCATTGGTGGCAAGTTGTTCGCCACGAGCCCAAGTGGTCAGCAAAGCATGGTCTTGGTAGTGGATCTGATTCGACTGCGAATAAGAGAACCCGACTCGGAGTCTCTGGTGAATATAGTTCTGGAGGCACTGAGGAAGTGCCCCGACCAGTGGGGCGTGATAGGGCAAAGGCGGCTGCGCGAAAGACAAAGACGAAGGGGAAAGGGAAGGAAGCCACGAGCAGCGAATCAACAAGTGAAGCATTCAAAATG------------------------------------------------------------TTAGTGAAGGCCAAGCTTTTGAAGCAATGGAACATCCTAAAGGGCCGATCAACCAGAGATATGGACCCGGCTGAAAGACGTACCCATGACAGGGCCGTAAAGATGGTCGAAAAAGAACTTGGTCTGCTAGATGACGAAGAAGAGGAACCGGAAGCGGAACGTGAAGAGGAGGAAGATGAGGATGAGATCGAGGAGTCCGAT------------------------------------------------------------------------------------------------------------------------------------------------------------------------------------------------------------------------------------------------------------------------------------------------------
>GRMZM2G464469_T01
---------------------------------------------------------------------------------------------------------------------TCGGGTTGGTCCCCAGAT---------------------------------------TCCGATGGGTCACCTACAACC---------------------------------------------------------------------------------------------------------------------------------------------------GATCTACATCGTCGCTCCGATGTTTCAGCCTCACTCCCCCGTGCACTATTTCCGCGTCCACCACCATACCCTTATCCCTATCATTTGTATCAATATCCACCGTCTTCATATGGTCAACCTCCAACTTCCCAAGCCGGAATTCAACGTCCGTATGCCCCTCCTCCACCTGCTGCGGACGAA---------------------------------------------------------------CCTCCTGCTCCATATGCACCTCATCCATATGCTCCACCTACGTATGGAGCACCTCCTCCAGTTGCACCTTTATCTGTTGAAAACCAAGCTGAGGAAAATCCTGTGCCGAAGGAAAAGCGTCCAAAGAGGCTAGAGTGGACGAAG---------------------------------------------------------------------------------------------------------------------------------------------------------------------------------------------------------------------------------------------------------------------------------------------------------------------------------------------------------------------------------------------------------------------------------------------------------------------------------------------------------------------------------------------------------------------------------------------------------------------------------------------------------------------------------------------------------------------------------------------------------------------------------------------------------------------------------------------------------------------------------------------------------------------------------------------------------------------------------------------------------------------------------------------------------------------------------------------------------------------------------------------------------------------------------------------------------------------------
>AC196135.3_FGT006
---------------------------------------------------------------------------------------------------------------------TCGGGTTGGTCCCCAGAT---------------------------------------TCCGATGGGTCACCTACAACC---------------------------------------------------------------------------------------------------------------------------------------------------GATCTACATCGTCGCTCCGATGTTTCAGCCTCACTCCCCCGTGCACTATTTCCGCGTCCACCACCATACCCTTATCCCTATCATTTGTATCAATATCCACCGTCTTCATATGGTCAACCTCCAACTTCCCAAGCCGGAATTCAACGTCCGTATGCCCCTCCTCCACCTGCTGCGGACGGA---------------------------------------------------------------CCTCCT---------GCACCTCATCCATATGCTCCACCTACGTATGGAGCACCTCCTCCAGTTGCACCTTTATCTGTTGAAAACCAAGCTGAGGAAAATCCCGTGCCGAAGGAAAAGCGTCCAAAGAGGCTAGAGTGGACGAAG------------------------------------------------------------------------------------------------------------------------------------------------------------------------------------------------------------------------------------------------------------------------------------------------------------------GGTAAAATGGTCATGGATGCAGCAATGGCGAGGTTCGAGGGTAAAATGGGGCATCCATTTAAGCGCCATCATTGGTGGCAAGTTGTTCGCCACGAGCCCAAGTGGTCAGCAAAGCATGGTCTTGGTAGTGGATCTGATTCGACTGCGAATAAGAGAACCCGACTCGGAGTCTCTGGTGAATATAGTTCTGGAGGCACTGAGGAAGTGCCCCGACCAGTGGGGCGTGATAGGGCAAAGGCGGCTGCGCGAAAGACAAAGACGAAGGGGAAAGGGAAGGAAGCCACGAGCAGCGAATCAACAAGTGAAGCATTCAAAATGAAGAACTTGTGGGGTGGATTAGTGAAGGCC---------------------------------------------------------------------------------------------------------------------------------------------------------------------------------------------------------------------------------------------------------GAAGCAATGGAACATCCTAAAGGGCCGATCAAC---------------------------------------------------------------------------------------------------------------------------------------------------------------------------------------------------------------------------------------------------
>AC205605.3_FGT002
---------------------------------------------------------------------------------------------------------------------TCGGGTTGGTCCCCAGAT---------------------------------------TCCGATGGGTCACCTACAACC---------------------------------------------------------------------------------------------------------------------------------------------------GATCTACATCGTCGCTCCGATGTTTTAGCCTCACTCCCCCGTGCATTATTTCCGCGTCCACCACCATACCCTTATCCCTATCATTTGTATCAATATCCGTTGTCTTCATATAGTCAACCTTCAACTTCTCAAGCCAGAATTCAACGTCCGTATGCCCCTCCCCCACCTGCTGCGGACGGA---------------------------------------------------------------CCTCCTGCTCCATATGCACTTCATCCATATGCTCCACCTACGTATGGAGCACCTCCTCCAGTTGCACCTTTATCTGTTGAAAACCAAGCTGAGGAAAAT------------------------------------------------------------------------------------------------------------------------------------------------------------------------------------------------------------------------------------------------------------------------------------------------------------------------------------------------------------------------------------------------------------------------------------------------------------------------------------------------------------------------------------------------------------------------------------------------------------------------------------------------------------------------------------------------------------------------------------------------------------------------------------------------------------------------------------------------------------------------------------------------------------------------------------------------------------------------------------------------------------------------------------------------------------------------------------------------------------------------------------------------------------------------------------------------------------------------------------------------------------------------
>GRMZM2G352381_T01
---------------------------------------------------------------------------------------------------------------------TTGGGTTGGTCCCCAGAT---------------------------------------TCTGATGGGTCACCTACAACC---------------------------------------------------------------------------------------------------------------------------------------------------GATCTACATCGTCGCTCCGATGTTTCAGCCTCACTTCCCCGTGCACTATTTTCGCGTCCACCACCATACCCTTATCCCTATCATTTGTATCAATATCCACCGTCTTCATATGGTCAACCTCCAACTTCCCAAGCCGGAATTCAA---------------------------------------------------------------------------------------------------CCTCCT---------------CATCCATATGCTCCACCTACGTATGGAGCACCTCCTCCAGTTGCACCTTTATCTGTTGAAAACCAAGCTGAGGAAAATCCCGTGCCGAAGGAAAAGCGTCCAAAGAGGCTAGAGTGGACGAAG------------------------------------------------------------------------------------------------------------------------------------------------------------------------------------------------------------------------------------------------------------------------------------------------------------------------------------------------------------------------------------------------------------------------------------------------------------------------------------------------------------------------------------------------------------------------------------------------------------------------------------------------------------------------------------------------------------------------------------------------------------------------------------------------------------------------------------------------------------------------------------------------------------------------------------------------------------------------TATATTATAGGTTTTATTCAACTTAAAGATCATTGGGTCACCTACAACCGGGAGGTGACCAAGTTCAATGGATTCTACCTCCAAGAAGAAAGGTTGCGTCAGAGCGGAGCTGACGATGTAATGGTCATGGATGCAGCAATGGCGAGGTTCGAGGGTAAAATGGGGCATCCATTTAAGCGCCATCATTGGTGGCAAGTTGTTCGCCGAGCAGCGAATCAACAAGTGAAGCATTCAAAA------
>GRMZM5G824040_T01
---------------------------------------------------------------------------------------------------------------------TCGGGTTGGTCCCCAGAT---------------------------------------TCCGATGGGTCACCTACAACC---------------------------------------------------------------------------------------------------------------------------------------------------GATCTACATCGTCGCTCCGATGTTTCAGCCTCACTCCCCCGTGCACTATTTCCGCGTCCACCACCATACCCTTATCCCTATCATTTGTATCAATATCCACAGTCTTCATATGGTCAACCTCCAACTTCCCAAGCCGGAATTCAACGTCCGTATGCCCCTCCCCCACCTGCTGCGGACGGA---------------------------------------------------------------CCTCCTGCTCCATATGCACATCATCCATATGCTCCACCTACGTATGGAGCACCTCCTCCAGTTGCACCTTTATCTGTTGAAAACCAAGCTGAGGAAAATCCCGTGCCGAAGGAAAAATATCCAAAGAGGCTAGAGTGGACGAAG---------------------------------------------------------------------------------------------------------------------------------------------------------------------------------------------------------------------------------------------------------------------------------------------------------------------------------------------------------------------------------------------------------------------------------------------------------------------------------------------------------------------------------------------------------------------------------------------------------------------------------------------------------------------------------------------------------------------------------------------------------------------------------------------------------------------------------------------------------------------------------------------------------------------------------------------------------------------------------------------------------------------------------------------------------------------------------------------------------------------------------------------------------------------------------------------------------------------GTCTGC
>AC188757.4_FGT004
---------------------------------------------------------------------------------------------------------------------TCGGGTTGGTCCCCAGAT---------------------------------------TCCGATGGGTCACCTACAACC---------------------------------------------------------------------------------------------------------------------------------------------------GATCTACATCGTCGCTCCGATGTTTCAGCCTCACTCCCCCGTGCACTATTTCCGCGTCCACCACCATACCCTTATCCCTGTCATTTGTATCAATATCCACCGTCTTCATATGGTCAACCTCCAACTTCCCAAGCCGGAATTCAACGTCCGTATGCCCCTCCCCCACCTGCTGCGGACGGA---------------------------------------------------------------CCTCCTGCTCCATATGCACCCCATCCATATGCTCCACCTACGTATGGAGCACCTCCTCCAGTTGCACCTTTATCTGTTGAAAACCAAGCTGAGGAAAATCCCGTGCCGAAGGAAAAGCGTCCAAAGAGGCTAGAGTGGACGAAG------------------------------------------------------------------------------------------------------------------------------------------------------------------------------------------------------------------------------------------------------------------------------------------------------------------------------------------------------------------------------------------------------------------------------------------------------------------------------------------------------------------------------------------------------------------------------------------------------------------------------------------------------------------------------AGTGAATCGTTTCTCATTTATTTAATCTTGTTAGTGAAGGCCAAGCTTTTGAAGCAATGGAACATCCTAAAGGGTCGATCAACCAGAGATATGGATCCGGCTGAAAGACGTACCCATGGCAGGGCCGTAAAGATGGTCGAAAAAGAACTTGGTCTGCTAGATGACGAAGAAGAGGAACCGGAAGCGGAACGTGAAGAGGAGGAAGATGAGGATGAGATCGAGAAGTCCGAT------------------------------------------------------------------------------------------------------------------------------------------------------------------------------------------------------------------------------------------------------------------------------------------------------
>GRMZM2G401809_T01
---------------------------------------------------------------------------------------------------------------------TCGGGTTGGTCCCCAGAT---------------------------------------TCCGATGGGTCACCTACAACC---------------------------------------------------------------------------------------------------------------------------------------------------GATCTACATCGTCGCTCCGATGTTTCAGCCTCACTCCCCCGTGCACTATTTCCGCGTCCACCACCATACCCTTATCCCTATCATTTGTATCAATATCCACCGTCTTCATATGGTCAACCTCCAACTTCCCAAGCCGGAATTCAACGTCCGTATGCCCCTCCTCCACCTGCTGCGGACGGA---------------------------------------------------------------CCTCCTGCTCCATATGCACCTCATCCATATGCTCCACCTACGTATGGAGCACCTCCTCCAGTTGCACCTTTATCTGTTGAAAACCAAGCTGAGGAAAATCCCGTGCCGAAGGAAAAGCGTCCAAAGAGGCTAGAGTGGACGAAG---------------------------------------------------------------------------------------------------------------------------------------------------------------------------------------------------------------------------------------------------------------------------------------------------------------------------------------------------------------------------------------------------------------------------------------------------------------------------------------------------------------------------------------------------------------------------------------------------------------------------------------------------------------------------------------------------------------------------------------------------------------------------------------------------------------------------------------------------------------------------------------------------------------------AAAGATCATTGGGTCACC------------------------------------------------------------------------------------------------------------------------------------------------------------------------------------------------------------------------------------------------------------------------------------
>GRMZM2G369993_T01
---------------------------------------------------------------------------------------------------------------------TCGGGTTGGTCCCCAGAT---------------------------------------TCCGATGGGTCACCTACAACC---------------------------------------------------------------------------------------------------------------------------------------------------GATTTACATCGTCGCTCCGATGTTTCAGCCTCACTCCCCCGTGCACTATTTCCGCGTCCACCACCATACCCTTATCCCTATCATTTGTATCAATATCCATCGTCTTCATATGGTCAACCTCCAACTTCCCAAGCCGGAATTCAACGTCCGTATGCCCCTCCCCCACCTGCTGCGGACGGA---------------------------------------------------------------CCTCCTGCTCCATATGCACCTCATCCATATGCTCCACCTACGTATGGAGCACCTCCTCCAGTTGCACCTTTATCTGTTGAAAACCAAGCTGAGGAAAATCCCGTGCCGAAGGAAAAGCGTCCAAAGAGGCTAGAGTGGACGAAG------------AATGCTTGGTTTATGCATTCTAATGATCCCATCTCCGGCAACAATAAGAGCGGATCAAGTTTCTGGGGCCAAATAGTGGCAACATATAACTCCACCTCCGACCCTATCTGTCATCGAACCGCCAAGCAACTTAAAGATCATTGGGTCACCTACAACCGGGAGGTGACCAAGTTCAATGGATTCTACCTC---------------------------------------------------------------------------CAAGAAGAAAGGTTGCGTCAGAGCGGAGACGATTCAATGGTCATGGATGCAGCAATGGCGAGGTTCGAGGGTAAAATGGGGCATCCATTTAAGCGCCATCATTGGTGGCAAGTTGTTCGCCACGAGCCCAAGTGGTCAGCAAAGCATGGTCTTGGTAATGGATCTGATTCGACTGCGAATAAGAGAACCCGACTCGGAGTCTCTGGTGAATATAGTTCTGGAGGCACTGAGGAAGTGCCCCGACCAGTGGGGCGTGATAGAGCAAAGGCGGCTGCGCGAAAGACAAAGATGAAGGGGAAAGGGAAGGAAGCCACGAGCAGCGAATCAACAAGTGAAGCATTCAAAATA------------------------------------------------------------TTAGTGAAGGCCAAGCTTTTGAAGCAATGGAACATCCTAAAGGGCCAATCAACCAGAGATATGGACCCGGCTGAAAGACGTACCCATGGCAGGGCCGTAAAGATGGTCGAAAAAGAACTTGGTCTGCTAGATGACGAAGAAGAGGAACCGGAAGCGGAACGTGAAGAGGAGGAAGATGAGGATGAGATCGAGGAGTCCGAT------------------------------------------------------------------------------------------------------------------------------------------------------------------------------------------------------------------------------------------------------------------------------------------------------
>GRMZM2G337011_T01
---------------------------------------------------------------------------------------------------------------------TCGGGTTGGTCCCCAGAT---------------------------------------TCCGATGGGTCACCTACAACC---------------------------------------------------------------------------------------------------------------------------------------------------GATCTACATCGTCGCTCCGATGTTTCAGCCTCACTCCCCCGTGCACTATTTCCGCGTCCACCACCATACCCTTATCCCTATCATTTGTATCAATATCCACCGTCTTCATATGGTCAACCTCCAACTTCCCAAGCCGGAATTCAACGTCCGTATGCCCCTCCCCCACCTGCTGCGGACGGA---------------------------------------------------------------CCTCCTGCTCCATATGCACCTCATCCATATGCTCCACCTACGTATGGAACACCTCCTCCAGTTACACCTTTATCTGTTGAAAACCAAGCTGAGGAAAATCCCGTGCCAAAGGAAAAGCGTCCAAAGAGGCTAGAGTGGACGAAA------------AATGCTTGGTTTATGCATTCTAATGATCCCATCTCCGGCAACAATAAGAGCAGATCAAGTTTCTGGGGCCAAATAGCGGCAACATATAACTCCACCTCCGACCCTATCCGTCATCGAACCGCCAAGCAACTTAAAGATCATTGGGTCACCTATAACTGGGAGGTGACCAAGTTCAACGGATTCTACCTC---------------------------------------------------------------------------CAAGAAGAAAGGTTGCGTCAGAGCGGAGACGATGCAATGGTCATGGATGCAGCAATGGCGAGGTTCGAGGGTAAAATGGGGCATCCATTTAAGCGCCATCAT---------------------------------------------------------------------------------------------------------------------------------------------------------------------------------------------------------------------------------------------------------------------------------------------------------------------------------------------------------------------------------------------------------------------------------------------------------------------------------------------------------------------------------------------------------------------------------------------------------------------------------------------------------------------------------------------------------------------------------------------------------------------------------------------------------------------------------
>GRMZM2G392135_T01
---------------------------------------------------------------------------------------------------------------------TCGGGTTGGTCCCCAGAT---------------------------------------TCCGATGGGTCACCTACAACC---------------------------------------------------------------------------------------------------------------------------------------------------GATCTACATCGTCGCTCCGATGTTTCAGCCTCACTCCCCCGTGCACTATTTCCGCGTCCAACACCATACCCTTATCCCTATCATTTGTATCAATATCCACCGTCTTCATATGGTCAACCTCCAACTTTCCAAGCCGGAATTCAA---------------------------------------------------------------------------------------------------CCTCCTGCTCCATATGCACCTCATCCATATGCTCCACCTACGTATGGAACACCTCCTCCAGTTGCACCTTTATCTGTTGAAAACCAAGCTGAGGAAAATCCCGTGCCGAAGGAAAAGCGTCCAAAGAAGCTAGAGTGGACGAAG---------------------------------------------------------------------------------------------------------------------------------------------------------------------------------ACCAAGTTCAATGGATTCTACCTC---------------------------------------------------------------------------CAAGAAGAAAGGTTGCGTCAGAGCGGAGACGATGCAATGGTCATGGATGCAGCAATGGCGAGGTTCGAGGGTAAAATGGGGCATCCATTTAAGCGCCATCATTGGTGGCAAGTTGTTCGCCACGAGCCCAAGGGGTCAGCAAAGCATGGTCTTGGTAGTGGATCTGATTCGACTGCGAATAAGAGAACCCGACTCGGAGTCTTCGGTGAATATAGTTCTGGAGGCACTGAGGAAGTGCCCCGACCAGTGGGGCGTGATAGGGCAAAGGCGGCTGCGCGAAAGACAAAGACGAAGGGGAAAGGGAAGGAAGCCATGAGCAGCGAATCAACAAGTGAAGCATTCAAAATG------------------------------------------------------------TTAGTGAAGACCAAGCTTTTGAAGCAATGGAACATCCTAAAGGGCCGATCAACCAGAGATATGGACCCAGCTGAAAGACATACCCATGGCAGGGTCGTAAAGATGGTCGAAAAAGAACTTGGTCTGCTAGATGACGAAGAAGAGGAACTGGAAGCGGAACGTGAAGAGGAGGAAGATGAGGATGAGATCGAGGAGTCCGAT------------------------------------------------------------------------------------------------------------------------------------------------------------------------------------------------------------------------------------------------------------------------------------------------------
>AC202091.4_FGT003
---------------------------------------------------------------------------------------------------------------------TCGGGTTGGTCCCTAGAT---------------------------------------TCCGATGGGTCACCTACAACC---------------------------------------------------------------------------------------------------------------------------------------------------GATCTACATCGTCGCTCCGATGTTTCAGCCTCACTCCCCCGTGCACTATTTTCGCGTCCACCACCATACCCTTATCCCTATCATTTGTATCAATATCCACCGTCTTCATATGGTCAACCTCCAACTTCCCAAGCCGGAATTCAACGTCTGTATGCCCCTCCCCCACCTGCTGCGGACGGA---------------------------------------------------------------CCTCCT---------------------------------------------------------------------------------------------------------------------------------------------------------------------------------------------------------------------------------------------------------------------------------------------------------------------------------------------------------------------------------------------------------------------------------------------------------GACGATGCAATGGTCATGGATGCAGCAATGGCGAGGTTCGAGGGTAAAATGGGGCATCCATTTAAGCGCCATCATTGGTGGCAAGTTGTTCACCATGAGCCCAAGTGG------------------------------------------------------------------------------------------ACTGAGGAAGTGCCCCGACCAGTGGGGCGTGATAGGGCAAAGGCGGCTGCGCCAAAGACAAAGACGAAGGGGAAAGGGAAGGAAGCCACGGGCAGCGAATCAACAAGTGAAGCATTCAAAATG------------------------------------------------------------TTAGTGAAGGCCAAGCTTTTGAAGCAATGGAACATCCTAAAGGGCCGATCAACCAGAGATATGGACCCAGCTGAAAGACGTAACCATGGCAGGGCCGTAAAGATGGTCGAAAAAGAACTTGGTCTGCTAGATGATGAAGAAGAGGAACCGGAAGCGGAACGTGAAGAGGAGGAAGATGAGGATAAGATCGAGGAGTCCGAT------------------------------------------------------------------------------------------------------------------------------------------------------------------------------------------------------------------------------------------------------------------------------------------------------
>GRMZM2G169991_T01
---------------------------------------------------------------------------------------------------------------------TCGGGTTGGTCCCCAGAT---------------------------------------TCCGATGGGTCACCTACAACC---------------------------------------------------------------------------------------------------------------------------------------------------GATCTACATCGTCGCTCCGATGTTTCAGCCTCACTCCCCCGTGCACTATTTCCGCGTCCACCACCATACCCTTATCCCTATCATTTGTATCAATATCCACCGTCTTCATATGGTCAACCTCCAACTTCCCAAGCCGGAATTCAACGTCCGTATGCCCCTCCCCCACCTGCTGCGGACGGA---------------------------------------------------------------CCTCCTGCTCCATATGCACCTCATCCATATGCTCCACCTACGTATGGAGCACCTCCTCCAGTTGCACCTTTATCTGTTGGAAACCAAGCTGAGGAAAATCCCGTGCCGAAGGAAAAGCGTCCAAAGAGGCTAGAGTGGACGAAG------------AATGCTTGGTTTATGCATTCTAATGATCCCATCTCCGGCAACAATAAGAGTGGATCAAGTTTCTGGGGCCAAATAGCGGCAACATATAACTCCACCTCCGACCCTATCCGTCATCGAACCGCCAATCAACTTAAAGATCATTGGGTCACCTACAACCGGGAGGTGACCAAGTTCAATGGATTCTACCTC---------------------------------------------------------------------------CAAGAAGAAAGGTTGCGTCAGAGCGGAGACGATGCAATGGTCATGGATGCAGCAATGGCGAGGTTCGAGGGTAAAATGGGGCATCCATTTAAGCGCCATCATTGGTGGCAAGTTGTTCGCTACGAGCCCAAGTGGTCAGCAAAGCATGGTCTTGGTAGTGGATCTGATTCGACTGCGAATAAGAGAACCCGACTCGGAGTCTCTGGTGAATATAGTTCTGGAGGCACTGAGGAAGTGCCCCGACCAGTGGGGCGTGATAGGGCAAAGGCGGCTGCGCGAAAGACAAAGACGAAGGGGAAAGGGAAGGAAGCCACGAGCAGCGAATCAACAAGTGAAGCATTCAAAATG------------------------------------------------------------TTAGTGAAGGCCAAGCTTTTGAAGCAATGGAACATCCTAAAGGACCGATCAACCAGAGATATGGACCCGGCTGAAAGACGTACCCATGGCAGGGCCGTAAAGATGGTCGAAAAAGAACTTGGTCTGCTAGATGACGAAGAAGAGGAACCGGAAGCGGAACGTGAAGAGGAGGAAGATGAGGATGAGATCGAGGAGTCCGAT------------------------------------------------------------------------------------------------------------------------------------------------------------------------------------------------------------------------------------------------------------------------------------------------------
>GRMZM2G088005_T01
---------------------------------------------------------------------------------------------------------------------TCGGGTTGGTCCCCAGAT---------------------------------------TCCGATGGGTCACCTACAACC---------------------------------------------------------------------------------------------------------------------------------------------------GATCTACATCGTCGCTCCGATGTTTCAGCCTCACTCCCCCGTGCACTATTTCCGCGTCCACCACCATACCCTTATCCCTATCATTTGTATCAATATCCACCGTCTTCATATGGTCAACCTCCAACTTCCCAAGCCGGAATTCAAAGTCTGTATGCCCCTCCCCCACCTGCTGCGGACGGA---------------------------------------------------------------CCTCCTGCTCCATATGCACCTCATCCATATGCTCCACCTACGTATGGAGCACCTCCTCCAGTTGCACCTTTATCTGTTGAAAACCAAGCTGAGGAAAATCCCGTGCCGAAGGAAAAGCGTCCAAAGAGGCTAGAGTGGACGAAG------------AATGCTTGGTTTATACATTCTAATGATCCCATCTCCGGCAATAATAAGAGCGGATCAAGTTTCTGGGGCCAAATAGCGGCAACATATAACTCCACCTCCGACCCTATCCGTCATCGAACCGCCAAGCAACTTAAAGATCATTGGGTCACCTACAACCGGGAGGTGACCAAGTTCAATGGATTCTACCTC---------------------------------------------------------------------------CAAGAAGAAAGGTTGCGTCAGAGCGGAGACGATGCAATGGTCATGGATGCAGCAATGGCGAGGTTCGAGGGTAAAATGGGGCATCCATTTAAGCGCCATCATTGGTGGCAAGTTGTTTGCTACGAGCCCAAGTGGTCAGCAAAGCATGGTCTTGGTAGTGGATCTGATTCGACTGCGAATAAGAGAACCCGACTCGGAGTCTCTGGTGAATATAGTTCTGGAGGCACTGAGGAAGTGCCCCGAACAGTGGGGCGTGATAGGGCAAAGGCGGCTGCGCGAAAGACAAAGACGAAGGGGAAAGGGAAGGAAGCCACGAGCAGCGAATCAACAAGTGAAGCATTCAAAATG------------------------------------------------------------TTAGTGAAGGCCAAGCTTTTGAAGCAATGGAACATCCTAAAGGGCCGATCAACCAGAGATATGGACCCGGCTGAAAGACGTACCCATGGCAGGGCCGTAAAGATGGTCGAAAAAGAACTTGGTCTGCTAGATGACGAAGAAGAGGAACCGGAAGCGGAACGTGAAGAGGAGGAAGATGAGGATGAGATCGAGGAGTCCGAT------------------------------------------------------------------------------------------------------------------------------------------------------------------------------------------------------------------------------------------------------------------------------------------------------
>GRMZM2G416708_T01
---------------------------------------------------------------------------------------------------------------------TCGGGTTGGTCCCCAGAT---------------------------------------TCCGATGGGTCACCTACAACC---------------------------------------------------------------------------------------------------------------------------------------------------GATCTACATCGTCGCTCCGATGTTTCAGCCTCACTCCCCCGTGCACTATTTCCGCGTCCACCACCATACCCTTATCCCTATCATTTGTATCAATATCCACCGTCTTCATATGGTCAACCTCCAACTTCCCAAGCCGAAATTCAACGTCCGTATGCCCCTCCCCCACCTGCTGCGGACGGA---------------------------------------------------------------CCTCCTGCTCCATATGCACCTCATCCATATGCTCCACCTACGTATGGAGCACCTACTCCAGTTGCTCCTTTATCTGTTGAAAACCAAGCTGAGGAAAATCCCGTGCCGAAGGAAAAGCGTCCAAAGAGGCTAGAGTGGACGAAG------------AATGCTTGGTTTATGCATTCTAATGATCCCATCTCCGGCAACAATAAGAGCGGATCAAGTTTCTGGGGCCAAATAGCGGCAACATATAACTCCACCTCCGACCCTATCCGTCATCGAACCGCCAAGCAACTTAAAGATCATTGGGTCACCTACAACCGGGAGGTGACCAAGTTCAATGGATTCTACCTC---------------------------------------------------------------------------CAAGAAGAAAGGTTGCGTCAGAGTGGAGACGATGCAATGGTCATGGATGCAGCAATGGCGAGGTTCGAGGGTAAAATGGGGCATCCATTTAAGCGCCATCATTGGTGGCAAGTTGTTCGCCACGAGCCCAAGTGGTCAGCAAAGCATGGTCTTGGTAGTGGATCTGATTCGACTGCGAATAAGAGAACCCGACTCGGAGTCTCTGGTGAATATAGTTCTGGAGGCACTGAGGAAGTGCCCCGACCAGTGGGGCGTGATAGGGCAAAGGTGGCTGCGCGAAAGACAAAGACGAAGGGGAAAGGGAAGGAAGCCACGAGCAGCGAATCAACAAGTGAAGCATTCAAAATG------------------------------------------------------------TTAGTGAAGACCAAGCTTTTGAAGCAATGGAACATCCTAAAGGGCCGATCAACCAGAGATATGGACCCGGCTGAAAGACGTACCCATGGCAGGGCCGTAAAGATGGTCGAAAAAGAACTTGGTCTGCTAGATGACGAAGAAGAGGAACCGGAAGCGGAACGTGAAGAGGAGGAAGAGGAGGATGAGATCGAGGAGTCCGAT------------------------------------------------------------------------------------------------------------------------------------------------------------------------------------------------------------------------------------------------------------------------------------------------------
>GRMZM2G382029_T01
---------------------------------------------------------------------------------------------------------------------------------------------------------------------------------------------------------------------------------------------------------------------------------------------------------------------------------------------------------------------------ATGTCGGCCTCACTCCCCCGTGCACTATTTCCGCGTCCACCACCATACCCTTATCCCTATCATTTGTATCAATATCCACCGTCTTCATATGGTCAACCTCCAACTTCCCAAGCCGGAATTCAACGTCCGTATGCCCCTCCCCCACCTGCTGCGGACGGA---------------------------------------------------------------CCTCCTGCTCCATATGCACCTCATCCATATGCTCCACCTACGTATGGAGCACCTCCTCCAGTTGCACCTTTATCTGTTGAAAACCAAGCTGAGGAAAATCCCGTGCCGAAGGAAAAGCGTCCAAAGAGGCTAGAGTGGACGAAG------------AATGCTTGGTTTATGCATTCTAATGATCCCATCTCCGGCAACAATAAGAGCGGATCAAGTTTCTGGGGCCAAATAGCGGCAACATATAACTCCACCTCCGACCCTATCCGTCATCGAACCGCCAAGCAACTTAAAGATCATTGGGTCACCTACAACCGGGAGGTGACCAAGTTCAATGGATTCTACCTTCCAAGAAGAAAGGTTGGCGTCAAAGCGGAGCTGACGAATGCAATGGTCAATGGATGCAGCAATGGCGAGTTGATC---------------------------------------------------------------------------------------------------------------------------------------------------------------------------------------------------------------------------------------------------------------------------------------------------------------------------------------------------------------------------------------------------------------------------------------------------------------------------------------------------------------------------------------------------------------------------------------------------------------------------------------------------------------------------------------------------------------------------------------------------------------------------------------------------------------------------------------------------------------------------------------------------------------------------------------
>GRMZM2G464772_T01
---------------------------------------------------------------------------------------------------------------------TCGGGTTGGTCCCCAGAT---------------------------------------TCCGATGGGTCACCTACAACC---------------------------------------------------------------------------------------------------------------------------------------------------GATCTACATCGTCGCTCCGATGTTTCAGCCTCACTCCCCCGTGCACTATTTCCGCGTCCACCACCATACCCTTATCCCTATCATTTGTATCAATATCCACCGTCTTCATATGGTCAACCTCCAACTTCCCAAGCCGGAATTCAA---------------------------------------------------------------------------------------------------------------------------------------------------------------------------------------------------------------------------------------------------------------AATGCTTGGTTTATGCATTCTAATGATCCCATCTCCGGCAACAATAAGAGCGGATCAAGTTTCTGGGGCCAAATAGCGGCAACATATAACTCCACCTCCGACCCTATCCGTCATCGAACCGCCAAGCAACTTAAAGATCATTGGGTCACCTACAACCGGGAGGTGACCAAGTTCAATGGATTCTACCTC---------------------------------------------------------------------------CAAGAAGAAAGGTTGCGTCAGAGCGGAGACGATGCAATGGTCATGGATGCAGTAATGGCGATGTTCAAGGGTAAAATGGGGCATCCATTTAAGCGCCATCATTGGTGGCAAGTTGTTCGCCACGAGCCCAAGTGGTCAGCAAAGCATGGTCTTGGTAGTGAATCTGATTCGACTGCGAATAAGAGAACCCGACTCGGAGTCTCTGGTGAATATAGTTCTGGAGGCACTGAGGAAGTGCCCCGACCAGTGGGGCGTGATAGGGCAAAGGCGACTGCGCGAAAGACAAAGACGAAGGGGAAAGGGAAGGAAGCCACGAGCAGCGAATCAACAAGTGAAGCATTCAAAATG------------------------------------------------------------TTAGTGAAGGCCAAGCTTTTGAAGCAATGGAACATCCTAAAGGGC------------------------------------------------------------------------------------------------------------------------------------------------------------------------------------------------------------------------------------------------------------------------------------------------------------------------------------------------------------------------------------------------------------------------------------------------------------------
>GRMZM2G155106_T01
---------------------------------------------------------------------------------------------------------------------TCGGGTTGGTCCCCAGAT---------------------------------------TCCGATGGGTCACCTACAACC---------------------------------------------------------------------------------------------------------------------------------------------------GATCTACATCGTCGCTCCGATGTTTCAGCCTCACTCCCCCGTGCACTATTTCCGCGTCCACCACCATACCCTTATCCCTATCATTTGTATCAATATCCACCGTCTTCATATGGTCAACCTCCAACTTCCCAAGCCGGAATTCAA---------------------------------------------------------------------------------------------------------------------------------------------------------------------------------------------------------------------------------------------------------------AATGCTTGGTTTATGCATTCTAATGATCCCATCTCCGGCAACAATAAGAGCGGTTCAAGTTTCTGGGGCCAAATAGCGGCAACATATAACTCCACCTCCGACCCTATCCGTCATCGAACCGCCAAGCAACTTAAAGATCATTGGGTCACCTACAACCGGGAGGTGACCAAGTTCAATGGATTCTACCTC---------------------------------------------------------------------------CAAGAAGAAAGGTTGCGTCAGAGCGGAGACGATGCAATGGTCATGGATGCAGCAATGGCGAGGTTCGAGGGTAAAATGGGGCATCCATTTAAGCGCCATCATTGGTGGCAAGTTGTTCGCCACGAGCCCAAGTGGTCAGCAAAGCATGGTCTTGGTAGTGGATCTGATTCGACTGCGAATAAGAGAACCCGACTTGGAGTCTCTGGTGAATATAGTTCTGGAGGCACTGAGGAAGTGTCCCGACCAGTGGGGCGTGATAGGGCAAAGGCGGCTGCGCGAAAGACAAAGACGAAGGGGAAAGGGAAGGAAGCCACGAGCAGCGAATCAACAAGTGAAGCATTCAAAATG------------------------------------------------------------TTAGTGAAGGCCAAGCTTTTGAAGCAATGGAACATCCTAAAGGGCCGATCAACCAGATATATGAACCCGGCTGAAAGACGTACCCATGTCAGGGCCGTAAAGATGGTCGAAAAAGAACTTGGTCTGCTAGATGACGTAGAAGAGGAATCGGAAGCGGAACGTGAAGAGGAGGAAGATGAGGATGAGATCGAGGAGTCCGAT------------------------------------------------------------------------------------------------------------------------------------------------------------------------------------------------------------------------------------------------------------------------------------------------------
>GRMZM2G477533_T01
---------------------------------------------------------------------------------------------------------------------TCGGGTTGGTCCCCAGAT---------------------------------------TCCGATGGGTCACCTAAAACC---------------------------------------------------------------------------------------------------------------------------------------------------GATCTACATCGTTGCTCCGATGTTTCAGCCTCACTCCCCCGTGCACTATTTCCGCGTCCACCACCATACCCTTATCCCTATCATTTGTATCAATATCCACCGTCTTCATATGGTCAACCTCCAACTTCCCAAGACGGAATTCAACGTCCGTATGCCCCTCCCCCACCTGCTGCGAACGGA---------------------------------------------------------------CCTCCTGCTCCATATGCACCTCATCCATATGCTCCACCTACGTATGGAGCACCTCCTCCAGTTGCACCTTTATCTGTTGAAAACCAAGCTGAGGAAAATCTCGTGCCGAAGGAAAAGCGTCCAAAGAGGCTAGAGTGGACGAAG------------AATGCTTGGTTTATGCATTCTAATGATCCCATCTCCGGCAACAATAAGAGCGGATCAAGTTTCTGGGGCCAAATAGCGGCAACATATAACTCCACCTCCGACCCTATCCGTCATCGAACCGCCAAGCAACTTAAAGATCATTGGGTCACCTACAACCGGGAGGTGACCAAGTTCAATGGATTCTACCTC---------------------------------------------------------------------------CAAGAAGAAAGGTTGCGTCAGAGCGGAGACGATGCAATGGTCATGGATGCAGCAATGGCGAGGTTCGAGGGTAAAATGGGGCATCCATTTAAGCGCCATCATTGGTGGCAAGTTGTTCGCCACGAGCCCAAGTGGTCAGCAAAGCATGGTCTTGGTAGTCGATCTGATTCGACTGCGAATAAGAGAACCCGACTCGGAGTCTCTGGTGAATATAGTTCTGGAGGCACTGAGGAAGTGCCCCGACCAGTGGGGCGTGATAGGGCAAAGGCGGCTGCGCGAAAGACAAAGACGAAGGGGAAAGGGAAGGAAGCCACGAGCAGCGAATCAACAAGTGAAGCATTCAAAATG------------------------------------------------------------TTAGTGAAGGCCAAGCTTTTGAAGCAATGGAACATTCTAAAGGGCCGATCAACCAGAGATATGGACCCGGCTGAAAGACGTACCCATGGCAGGGCCGTAAAGATGGTCGAAAAAGAACTTGGTCTGCTATATGACGAAGAAGAGGAACCAGAAGTGGAACGTGAAGAGGAGGAAGATGAGGATGAGATCGAGGAGTCCGAT------------------------------------------------------------------------------------------------------------------------------------------------------------------------------------------------------------------------------------------------------------------------------------------------------
>GRMZM2G071648_T01
---------------------------------------------------------------------------------------------------------------------TCGGGTTGGTCCCCAGAT---------------------------------------TCCGATGGGTCACCTACAACC---------------------------------------------------------------------------------------------------------------------------------------------------GATCTACATCGTCGTTCCGATGTTTCAGCCTCACTCCACCGTGTACTATTTCCGCCTCCACCACCATACCCTTATCCCTATCATTTGTATCAATATCCACCGTCTTCATATGGTCAACCTCCAACTTCCCAAGCCGGAATTCAACGTCCGTATGCCCCTCCCCCACCTGCTGCGGAGGGA---------------------------------------------------------------CCTCCTGCTCCATATGCACCTCATCCATATGCTCCACCTACGTATGGAGCACCTCCTCCAGTTGCACCTTTATCTGTTGAAAACCAAGCTGAGGAAAATCCCGTGTCGAAGGAAAAGCGTCCAAAGAGGGTAGAGTGGACGAAG------------AATGCTTGGTTTATGCATTCTAATGATCCCATCTCCGGCAACAATAAGAGCGGATCAAGTTTCTGGGGCCAAATAGCGGCAACATATAACTCCACCTCCGACCCTATCCGTCATCGAACCGCCAAGCAACTTAAAGATCATTGGGTCACCTACAATCGGGAGGTGACCAAGTTCAATGGATTCTACCTC---------------------------------------------------------------------------CAAGAAGAAAGGTTGCGTCGGAGCGGAGACGATGCAATGGTCATGGATGCAGCAATGGCGAGGTTCGAGGGTAAAATGGGGCATCCATTTAAGCGCCATCATTGGTGGCAAGTTGTTCGCCACGAGCCCAAGTGGTCAGCAAAGCATGGTCTTGGTAGTGGATCTGATTCGACTGCGAATAAGAGAACCCGACTCGGAGTCTCTGGTGAATATAGTTCTGGAGGCACTGAGGAAGTGCCTCGACCAGTGGGGCGTGATAGGGCAAAGGCGGCTGCGCGAAAGACAAAGACGAAGGGGAAAGGGAAGGAAGCCACGAGCAGCGAATCAACAAGTGAAGCATTCAAAATG------------------------------------------------------------TTAGTGAAGGCCAAGCTTTTGAAGCAATGGAACATCCTAAAGGGCCGATCAACCAGAGATATGGACCCGGCTGAAAGACGTACCCATGGCAGGGTCGTAAAGATGGTCGAAAAAGAACTTGGTCTGCTAGATGACGAAGAAGAGGAACCGGAAGCGGAACGTGAAGAGGAGGAAGATGAGGATGAGATCGAGGAGTCCGAT------------------------------------------------------------------------------------------------------------------------------------------------------------------------------------------------------------------------------------------------------------------------------------------------------
>GRMZM2G405655_T01
------------------------------------GCCGCGTCGCCCGGCGACAGCGTGCCTGTCGCCTCGCTCTCGCCTGCACTGGAGAGCGTGCTCGGGCGAGAGGAGGGCGGGAGCGGG---------------------------------------------------TCCGATGGGTCACCTACAACC---------------------------------------------------------------------------------------------------------------------------------------------------GATCTACATCGTCGCTCCGATGTTTCAGCCTCACTCCCCTGTGCACTATTTCCGCGTCCACCACCATACCCTTATCCCTATCATTTGAATCAATATCCACCGTCTTCATATGGTCAACCTCCAACTTCCCAAGCCGGAATTCAA---------------------------------------------------------------------------------------------------------------------------------------------------------------------------------------------------------------------------------------------------------------AATGCTTGGTTTATGCATTCTAATGATCCCATCTCCGGCAACAATAAGAGCGGATCAAGTTTTTGGGGCCAAATAGCGGCAACATATAACTCCACCTCCGACCCTATCCGTCATCGAACCGCCAAGCAACTTAAAGATCATTGGGTCACCTACAACTGGGAGGTGACCAAGTTCAATGGATTCTACCTC---------------------------------------------------------------------------CAAGAAGAAAGGTTGCGTCAGAGCGGAGACGATGCAATGGTCATGGATGCAGCAATGGCGAGGTTCGAGGGTAAAATGGGGCATCCATTTAAGCGCCATCATTGGTGGCAAGTTGTTCGCCACGAGCCCAAGTGGTCAGCAAATCATGGTCTTGGTAGTGGATTTGATTCGACTGCGAATAAGAGAACCCGACTCGGAGTCTATGGTGAATATAGTTCTGGAGGCACTGAGGAAGTGCCCCGACCAGTGGGGCGTGATAGGGCAAAGGCGGCTGCGCGAAAGACAAAGACGAAGGGGAAAGGGAAGGAAGCCACGACCAACGAATCAACAAGTGAAGCATTCAAAATG------------------------------------------------------------TTAGTGAAGGCCAAGCTTTTGAAGCAATGGAACATCCTAAAGGGCCGATCAACCAGAGATATGGACCCGGCTGAAAGACGTACCCATGGCAGGGCCGTAAAGATGGTCGAAAAAGAACTTGGTCTGCTAGATGACGAAGAAAAGGAACCGGAAGCGGAACGTGAAGAGGAGGAAGATGAGGATGAGATCGAGGAGTCCGAT------------------------------------------------------------------------------------------------------------------------------------------------------------------------------------------------------------------------------------------------------------------------------------------------------
>GRMZM5G847287_T01
---------------------------------------------------------------------------------------------------------------------TCGGGTTGGTCCCCATAT---------------------------------------TCCGATGGGTCACCTACAACC---------------------------------------------------------------------------------------------------------------------------------------------------GATCTACATCGTCGCTCCGATGTTTCAGCCTCACTCCCCCGGGCACTATTTCCG---------------------------------------------------------------------------------------------------------------------------------------------------------------------------------------------------------------------------------------------------------GTTGCACCTTTATCTGTTGAAAACCAAGCTGAGGAAAATCCCGTGCCGAAGGAAAAGCGTCCAAAGAGGCTAGAGTGGACGAAG------------AATGCTTGGTTTATGCATTCTAATGATCCCATCTCCGGCAACAATAAGAGCGGATCAAGTTTCTGGGGCCAAATAGCGGCAACATATAACTCCACCTCCGACCCTATCCGTCATCGAACCGCCAAGCAACTTAAAGATCATTGGGTCACCTACAACCGGGAG------------------------------------------------------------------------------------------------------------------------------------------------------------------------------------------------------------------------------------------------------------------------------------------------------------------------------------------------------------------------------------------------------------------------------------------------------------------------------------------------------------------------------TTAGTGAAGGCCAAGCTTTTGAAGCAACGGAACATCCTAAAGGGCCGATCAACCAGAGATATGGACCCAGCTGAAAGGCGTACCCATGGCAGGGCCGTAAAGATGGTCGAAAAAGAACTTGGTCTGCTAGATGACGAAGAAGAGGAACCGGAAGCGGAACGTGAAGAGGAGGAAGATGAGGATGAGATCGAGGAGTCCGAT------------------------------------------------------------------------------------------------------------------------------------------------------------------------------------------------------------------------------------------------------------------------------------------------------
>GRMZM2G328814_T01
---------------------------------------------------------------------------------------------------------------------TCGGGTTGGTCCCCAGAT---------------------------------------TCCGATGGGTCACCTACAACC---------------------------------------------------------------------------------------------------------------------------------------------------GAT------------------------------------------------------------------------------------------------------------------------------------------------------------------------------------------------------------------------------------------------------------------------------------------------------------GTTGCACCTTTATCTGTTGAAAACCAAGCTGAGGAAAATCCTGTGCCGAAGGAAAAGCGTCCAAAGAGGCTAGAGTGGACGAAG------------AATGCTTGGTTTATGCATTCTAATGATCCCATCTCCGGCAACAATAAGAGCGGATCAAGTTTCTGGGGCCAAATAGCGGCAACATATAACTCCACCTCCGACCCTATCCGTCATCGAACCGCCAAGCAACTTAAAGATCATTGGGTCACCTACAACCGGGAGGTGACCAAGTTCAATGGATTCTACCTC---------------------------------------------------------------------------CAAGAAGAAAGGTTGCGTCAGAGCGGAGACGATGCAATGGTCATGGATGCAACAATGGCGAGGTTCGAGGGTAAAATAGGGCATCCATTTAAGCGCCATCATTGGTGGCAAGTTGTTCGCCACGAGCCCAAGTGGTCAGCAAAGCATGATCTTGGTAGTGGATCTGATTCGACTGCGAATAAGAGAACCCGACTCGGAGTCTCTGGTGAATATAGTTCTGGAGGCACTGAGGAAGTGCCCCGACCAGTGGGGCATGATAGGGCAAAGGCGGCTGCGGGAAAGACAAAGACGAAGGGGAAAGGGAAGGAAGCCACGAGCAGCGAATCAACAAGTGAAGCATTCAAAATG------------------------------------------------------------TTAGTGAAGGCCAAGCTTTTGAAGCAA------------------------------------------------------------------------------------------------------------------------------------------------------------------------------------------------------------------------------------------------------------------------------------------------------------------------------------------------------------------------------------------------------------------------------------------------------------------------------------
