# Supplementary material for: Impact of recurrent gene duplication on adaptation of plant genomes
Source: BMC Plant Biol. 2014 May 31;14:151. doi: 10.1186/1471-2229-14-151 (PMC4049390; doi:10.1186/1471-2229-14-151)
Supplement: Additional file 4 — Contains the cleaned alignments of the clusters with codons under selection. [file 1471-2229-14-151-S4.zip › 4437544801233534_add4/Additional_file_4/Zeamacluster88_aligned.fasta]

>GRMZM2G412981_T01
------------------------------------------------------------------------------------------------------------------------------------------------------------------------------------------------------------------------------------------------------------------------------------------------------------------------------------------------------------------------------------------------------------------------------------------------------------------------------------------------------------------------------------------------TGCTCGTCGCCCCCTGGAGAAGAACTCTCCGCTCTTGCTGCCGTCCACGCATGGAGTGACAGGTCAAGCAAGTGGGGGCGAGGTGAAGAGGGCGGTGAATGGGAGCTGTGGGGTGAATCCGTGATTGGATTCATGTGTGGCTGGGCTTTGGTCGATGGTCTGCTGCATTTTCTTGCCTTCAATCTTCAGAAACAAGAG------------------------------------------------------------------------------------------------TTGGGCTTTGGGCTTTGGTCG------------------------------------------------------------------------------------CTGCATTTTCTTGCCATTTTCTTGCATTTTCTTGCCCCAATCAAAGACTTCCATATTGTGGCCATTCATCCAGATCACAATTCGTTCATCCTTGTTCAGCACTGGAACCAGAAACTTGTATCATATAACATGGATACTCAGGAACTGCATGGTCTCTGCACTCTTGAAAATGGC---------ATTACCCCTTACATACCCTGTTTCTTGGAGTCATCGGTTCTTGCGACCAAACAC
>GRMZM2G434518_T01
ATGGACTGCGCAAAGGGGAGGGCGGTGGCGGACCTCTACGACGAGCTGATGGTGGAGATCTTCTCGCGCGTGCCCGTCAAAGACCTCCGCCGTTGCACGTGCGTGTGCAAATCTTGGCGCAACCTCATCACCGACCCCCTCTACCGCAAGAAGCTGCCCCAGACCCTGGAAGGCTTCTTCCACGGCGTCGTCGGAGGGCCTCTCAGCTACGGCCAATTCACCAGCCTGTCGGGGAGCGGAGTCGAACGCGTGACTCCGGTCGACCCTTCCTTCTCCTTCATCACGGCAATGCTGCCTGGCGTGGAGCGCTTGGATTCTTGCAACGGGCTCCTGCTCTTTGGGTGCACCCGGGAGGACAAGTTCGGGTACATCGTGACAAACCCTGCGACCAAGGAATTGATGACTGTGCCCGCCAGCTCCGGCTCTTGTCCTCCTCCACCTCCATTT------------GAATGGGGCGTTGGGGAAAGATACGCGCACACCTTTCTGATGATTAACCCTGCTGTCTCCTCGCACTTC------------------------------------------------GCATGGAGTGACAGGTCAAGCAAGTGGGGGCGAGGTGAAGAGGGCGGTGAATGGGAGCTGTGGGGTGAATCCGTGATTGGATTCAAGTGTGGCTGGGCTTTGGTCGATGGTCTGCTCCATTTTCTTGCCTTCGATCTTCAGAAACAAGATATTGCAGTGGATGGGGAAGGGGAAACTTGTAGGATCATCGGCTGGCATGGTAAGGATGTGGTAGCAATTGTTTTTATTGGTCAATCCCAAGACCAT---------------------GGCGTGCGCTTCACGCGGATGTCGATCTGGGTTCTTGAGGACTATGATACACAAGCATGGATCCTAAAGCACAATGTGAGCTCTTTGCAGTTCTTTGAATTACTGAGTCAC---------CCAGTCGAAGACTTCCATATTGTGGCCATTCATCCAGATCACAATTCGTTCATCCTTGTTCAGCACTGGAACCAGAAATTTGTATCATATAACATGGATACTCAGGAACTGCGTGGTCTCTGCACTCTTGAAAAGGGC------GTGATTACCCCTTACATACCCTGTTTCTTGGAGTCATCTGTTCTTGCCACCAAACAC
>GRMZM2G054628_T01
ATGGACTGCGCAAAGAGGAGGGCGGTGGCGGACCTCCACAACGAGCTGATGGTGGAGATCTTCTCGCGCGTGCCCGTCAAAGACCTCCGCCGTTGCACGTGCGTGTGCAAATCTTGGTGCAACATCATCACCGACCCCCTCAACGGCAAGAAGCTGCCCCAGACCCTGGAAGGCTTCTTCCAAGGCGTCGTCGGAGGGCCTCACAGCTACGGCCAATTCACCAGCCTGTCGGGGAGC------GAACGCGTGCCTCCGGTCGACCCTTCCTTCTCCTTCATCACGGCAGTGCTGCCTGGCGTGGAGCGCTTGGATTCTTGCAACGGGCTCCTGCTCTTTGGGTGCACCCGGGAGGACAAGTTCGGGTACATCGTGACAAACCCTGCGACCAAGGAATTGATGACTGTGCCCGCCAGCTCCGGCTCTTGTCCTCCTCCACCTCCATTT------------GAAAGGGACGCTGGGGAAAGATACGCGCACACCTTTCTGATGATTAACCCTGCTGTCTCCTCGCACTTC------------------------------------------------GCATGGAGTGACAGGTCAAGCAAGTGGGGGCGAGGTGAAGAGGGCGGTGAATGGGAGCTGTGGGGTGAATCCGTGATT------------------------------------------------------------------------------------------------------------------------------------------------------------------------------------------------------------------------------------------------------------------------------------------------------------------------------------------------------------------------------------------------------------------------------------------------------------------------------------------------------------------------------
>GRMZM2G134550_T01
ATGGACTGCGCAAAGAGGAGGGCGGTGGCGGACCTCCACAACGAGCTGATGGTGGAGATCTTCTCGCGCGTGCCCGTCAAAGACCTCCGCCGTTGCACGTGCGTGTGCAAATCTTGGTGCAACATCATCACCGACCCCCACAACGGCAAGAAGCTGCCCCAGACCCTGGAAGGCTTCTTCCAAGGCGTCGTCGGAGGGCCTCACAGCTACGGCCAATTCACCAGCCTGTCGGGGAGC------GAACGCGTGCCTCCGGTCGACCCTTCCTTCTCCTTCATCACGGCAGTGCTGCCTGGCGTGGAGCGCTTGGATTCTTGCAACGGGCTCCTGCTCTTTGGGTGCACCCGGGAGGACAAGTTCGGGTACATCGTGACAAACCCTGCGACCAAGGAATTGATGACTGTGCCCGCCAGCTCCGGCTCTTGTCCTCCTCCACCTCCATTT------------GAAAGGGACGCTGGGGAAAGATACGCGCACACCTTTCTGATGATTAACCCTGCTGTCTCCTCGCACTTC------------------------------------------------GCATGGAGTGACAGGTCAAGCAAGTGGGGGCGAGGTGCAGAGGGCGGTGAATGGGAGCTGTGGGGTGAATCCGTGATTGGAGTCATGTGTGGCTGGGCTTTGGTCGATGGTCTGCTGCATTTTCTTGCCTTAGATCTTCAGAAACAAGAGATTGCAGTGGATGGGGAAGGGGAAACTTTTAGGATTATCGGCTGGCATGGTAAGGATGTGGAAGCAATTGTTTTTATTGGTCAATCCCAAGACCAT---------------------GGCGTGCGCTTCACGCGGATGTCTATCTGGGTTCTTGAGGACTATGATACACAAGCATGGATCCTAAAGCACAATGTGAGCTCTTTGCAGTTCTTTGAATTACTGAGTCAC---------CCAATCAAAGACTTCGATATTATGGCCATTCATCCAGATCACAATTCGTTCATCCTTGTTCAGCACTGGAACCAGAAACTTGTATCATATAACATGGATACTCAGGAACTGCGTGGTCTCTGCACTCTTGAAAAGGGC---------ATTACCCCTTACATACCCTGTTTCTTGGAGTCATCGGTTCTTGCCACCAAACAC
>GRMZM2G101036_T01
ATGGACTGCGCAAAGGGAAGGTCGATGGCGGACCTCTACGACGAGCTGATGTTGGAGATCTTCTCGCGCATGCCCGTCAAAGACCTCCGCCATTCCACTTACGTGTGCAAATCTTGGCGCAACCTCATCACCGACCCCCTCAACGGCAAGAAGCTGCCCCAGACCCTGGAAGGCTTCTTCCACGGCGGCGTCGGAGGGCCTCGCAGCTACGGCCATTTCACCAGCCTGCCGGGGAGC------------GTGCCTCCGGTCGACCCTTCCTTCTCTTTTATCAAGGCAATGGTGCCTGGGGTCGAGCGCTTGGATTCTTGCAACGGGCTCCTGCTCTTTGGGTGCACGCGGGAGGGCAAGTTCGGGTACATCGTGTCAAACCCTGCGACCAAGAAATTGGTGACTGTGCCCGCCAGCTCCGGCTCTTGTCCGCCTCCACCTTTATTTGCATTTGAAGCGGAAGTCGATAGTGGGGAAAAATATGCACACACCTTTCTGATGTTTAACCCGGCTGTCTCCTCGCACTTC------------------------------------------------GCATGGAGTGACAGGTCAAGCAAGTGGCGGCGAGGTGAAGAGGGCAGTGAATGGGGGCTGTGGGGTGAATGCCTCATCAAATTCAGGATGGGCAGGGCTTTGATCAACGATCTGCTGCATTTTGTTGGCTTCGATTCTCAGAAACAAGAGGTTGCAGTGGATGGGGAAGGGAAGACTTGTAGGATCATCGACTGGCATGGTAAGGATGTGAGATTAATCATTTTTATTGGTCAATCCCAAGACCGT------------------------ATACACATCACGCGGATGTCAATCTGGGTTCTTGAGGACTATGATACAAAAGCATGGATCCTGAAGCACAGTGTGGGCTCTTTGCAGTTTTTTGGATTACTGGGTCGC---------CTGGTCCATGATTTCAATATTGTGGCCATTCATCCAGATCACAATTCTATCATCATTGTTCAGCACTGGAACCAGAAACTTGTATCATATAACATGGATACCCAGGAACTGCGTGGTCTCCGCACTCTTGAAAATGGCTGTGCC---ATTACCCCATACGTTCCCTGTTTCTTGGAGTCATCAGTTCTTGCCACCAAAGGT
>GRMZM2G101060_T01
ATGGACTGCGCAAAGGGGAGGGCGGTGGCGGACCTCTACGACGAGGTGATGGTGGAGATCCTCTCGCGCGTGCCCGTCAAAGACCTCCGCCGTTGCACGTGCGTGTGCAAATCTTGGCGCAACCTCATCACCGACCCCCTCAACCGCAAGAAGCTGCCCCAGACCCTGGAAGGCTTCTTCCACGGCGTCGTCGGAGGGCCTCACAGCTACGGCCAATTCACCAGCCTGTCGGGGAGC------GAACGCGTGGCTCCGGTCGACCCTTCCTTCTCCTTCATCACGGCAATGCTGCCTGGCGTGGAGCGCTTGGATTCTTGCAACGGGCTCCTGCTCTTCGGGTGCACCCGGGAGGACAAGTTCGGGTACATCGTGACAAACCCTGCGACCGAGGAATTGATGACTGTGCCCGCCAGCTCCGGCTCTTGTCCCCTTCCACCTCCATTT------------GAAAGGGACGGTGGGGAAAGATATGCGCACACCTTTCTGATGTTTAACCCTGCTGTCTCCTCGCACTTC------------------------------------------------GCATGGAGTGACAGGTCAAGCAAGTGGGGGCGAGGTGAAGAGGGCGGTGAATGGGAGCTGTGGGGTGAATCCGTGATTGGATTCATGTGTGGCTGGACATTGGTCGATGGTCTGCTGCATTTTCTTGCCTTCGATCTTCAGAAAGAAGAGATTGCAGTGGATGGGGAAGGGGAAACTCGTAGGATCATCGGCTGGCATGGTAAGGATGTGAGAGCAATTGTTTTTATTGGTGAATCCCAAGACCAT---------------------GGCGTGCGCTTCACGCGGATGTCGATCTGGGTTCTTGAGGACTATGATACACAAGCATGGATCTTAAAGCACAATGTGAGCTCTTTGCAGTTCTTTGAATTACTGAGTCAC---------CCAATCAAAGACTTCCATATTGTGGCCATTCATCCATATCACAATTCGTTCATCCTTATTCAGCACTGGAACCAGAAACTTGTATCATATAACATGGATACTCAGGAACTGCATGGTCTCGGCACTCTTGGAAAGGGC---------ATTACCCCTTACATACCCTGTTTCTTGGAGTCATCGGTTCTTGCCACCAAACAC
>GRMZM2G042752_T01
ATGGACTGCGCAAAGGGGAGGGCGGTGGCGGACCTCTACGACGAGCTGATGGTGGAGATTCTCTCGCGCGTGCCCGTCAAAGACCTCCGCCGTTGCACGTGCGTGTGCAAATCTTGGCGCAACCTCATCACCGACCCCCTCAACCGCAAGAAGCTTCCCCAAACCCTGGAAGGCTTCTTCCACGGCGTCGTCGAAGGGCCTCTCAGCTACGGCCAATTCACCAGCCTGTCGGGGAGC------GAACGCGTGCCTCCGGTCGACCCTTCCTTCTCCTTCATCACGGCAATGCTGCCTGGCGTGGAGCACTTGGATTCTTGCAACGGGCTCCTGCTCTTTGGGTGCATCCGGGAGGACAAGTTCGGGTACATCGTGACAAACCCTGCGACCGAGGAATTGATGACTGTGCCCACCAGCTCCGGCTCTTGTCCTCCTCCACCT---------------------------CGTGGGGAAAGATATGCGCACACGTTTCTGATGTTTAACCCTGCTGTCTCCTCGCACTTC------------------------------------------------GCATGGAGTGACAGGTCAAGCAAGTGGGGGCGAGGTGAAGAGGGCGGTGAATGGAAGCTGTGGGGTGAATCCGTGATTGGATTCATGTGTGGCTGGGCTTTGGTCGATGGTCTGCTGCATTTTCTTGTCTTCGATCTTCAGAAACAAGAGATTGCAGTGGATGGGGAAGGGAAAACTTGTAGTATCATCGGCTGGCATGGTAAGGATGTGGAAGCAATTGTTTTTATTGGTCAATCACAAGACCAT------------------------CTGCGCTTCACGCGGATGTCGATCTGGGTTCTTGAGGACTATGATACACAAGCATGGATCCTAAAGCACAATGTGAGCTCTTTACAGTTCTTTGAATTACTGAGTCAC---------CCAATCAGAGACTTCGATATTATGGCCATTCATCCAGATCACAATTCGTTCATCCTTGTTCAGCACTGGAACCAGAAACTTGTATCATATAACATGGATACTCAGGAACTGCGTGGTCTCTGCAATCTTGAAAAGGGC---------ATTACCCCTTACATACCCTGTTTCTTGGAGTCATCTGTTCTTGCCACCAAACAC
>GRMZM2G168957_T01
---------------------------------------------------------------------------------------------------------------------------------------------------------------------------------------------------------------------------------------------------------------------------------------------------------------------TTGGATTCTTGCAACGGGCTCCTGCTCTTTGGGTGCACCCGGGAGGACAAGTTCGGGTACATCGTGACAAACCCTGCGACCAAGGAATTGATGACTGTGCCCGCCAGCTCCGGCTCTTGTCCTCCTCCACCTCCATTT------------GAAAGGGACGCTGGGGAAAGATACGCGCACACCTTTCTGATGATTAACCCTGCTGTCTCCTCGCACTTC------------------------------------------------GCATGGAGTGACAGGTCAAGCAAGTGGGGGCGAGGTGAAGAGGGCGGTGAATGGGAGCTGTGGGGTGAATCCGTGATTGGAGTCATGTGTGGCTGGGCTTTGGTCGATGGTCTGCTGCATTTTCTTGCCTTAGATCTTCAGAAACAAGAGATTGCAGTGGATGGGGAAGGGGAAACTTGTAGGATTATCGGCTGGCATGGTAAGGATGTGGAAGCAATTGTTTTTATTGGTCAATCCCAAGACCGT---------------------GGCGTGCGCTTCACGCGGATGTCTATCTGGGTTCTTGAGGACTATGATATACAAGCATGGATCCTAAAGCACAATGTGAGCTCTTTGCAGTTCTTTGAATTACTGAGTCAC---------CCAATCAAAGACTTCGATATTATGGCCATTCATCCAGATCACAATTCGTTCATCCTTGTTCAGCACTGGAACCAGAAACTTGTATCATATAACATGGATACTCAGGAACTGCGTGGTCTCTGCACTCTTGAAAAGGGC---------ATTACCCCTTACATACCCTGTTTCTTGGAGTCATCGGTTCTTGCCACCAAACAC
