# Supplementary material for: Impact of recurrent gene duplication on adaptation of plant genomes
Source: BMC Plant Biol. 2014 May 31;14:151. doi: 10.1186/1471-2229-14-151 (PMC4049390; doi:10.1186/1471-2229-14-151)
Supplement: Additional file 4 — Contains the cleaned alignments of the clusters with codons under selection. [file 1471-2229-14-151-S4.zip › 4437544801233534_add4/Additional_file_4/Zeamacluster93_aligned.fasta]

>GRMZM2G154484_T01
ATGGCCGAC---------------------------------------------------------------CCCAGCTATTGGGATTGGATG------------------------------------------------------------GACATCGAAGAC---------GTCGTCATCTTT---------GTGGCCCCGTGGCTCGTATTCATTTTCTTGTAC------ATCAAGCAATGGTGG---------------CGCGTCTTCAGGCTCGGCGGCGTCACCACCCTGAGGCGGAACCTGAGCCGA------AACTGCGTCCTGTGCCAACAAAGCCTGGAGGCCGGTGAGAAGGTCCGCACGCTCTCCTGCAACCACGAGTTCCACTAC---AGCGTCAAGTGCGAGGGCATCGACCACTGGCTTCTTATG------TACTGCCCGCAGTGTCGCAAGTTTCCCCGTTCCGTGCAGCCGTGGAATACCTTGTTGGGAGGG------CCTTCGCAGGAAGCATCGGCGGCAGCGCAACAACAGTTGCCGCGG------ACGTCGTCGCGGGATTTGGAGGACCCGCTTCTTCCGGGGCACGGC---------------------------------------------------------------------------------------------------------------------GACGACGAGATAGTAGAGGAGGCGCCTTCATCGCAGTCGACACGCGCTGCCGTGGAAACGGACAGCGCCACCGTCGCCACCACCTTCACAAAAAGCATCGGCGGCAGCGCAACAACAGTTGCCGCGGAAGTCGTCGTCGACGCGGGATTTGGAGGACCCACTGCTTCCGAGGCACGGCGAGAAACGGACGCCGAGGCCGCTTCAGTTCCGGTGGACAGCGAGATAGTAGAGGAGGCGCCTTCATCG
>GRMZM2G162456_T01
ATGGCCGAC---------------------------------------------------------------CCCAGCTATTGGGATTGGATG------------------------------------------------------------GACATCGAAGAC---------GTCGTCATCTTT---------GTGGCCCCGTGGCTCGTATTCATTTTCTTGTAC------ATCAAGCAATGGTGG---------------CGCGTCTTCAGGCTCGGCGGCGTCACCACCCTGAGGCGGAACCTGAGCCGA------AACTGCGTCCTGTGCCAACAAAGCCTGGAGGCCGGTGAGAAGGTCCGCACGCTCTCCTGCAACCACGAGTTCCACTAC---AGCGTCAAGTGCGAGGGCATCGACCACTGGCTTCTTATG------TACTGCCCGCAGTGTCGCAAGTTTCCCCGTTCCGTGCAGCCGTGGAATACCTTGTTGGGAGGG------CCTTCGCAGGAAGCATCGGCGGCAGCGCAACAACAGTTGCCGCGG------ACGTCGTCGCGGGATTTGGAGGACCCGCTTCTTCCGGGGCACGGC---------------------------------------------------------------------------------------------------------------------GACGACGAGATAGTAGAGGAGGCGCCTTCATCGCAGTCGACACGCGCTGCCGTGGAAACGGACAGCGCCACCGTCGCCACCACCTTCACAAAAAGCATCGGCGGCAGCGCAACAACAGTTGCCGCGGAAGTCGTCGTCGACGCGGGATTTGGAGGACCCACTGCTTCCGAGGCACGGCGAGAAACGGACGCCGAGGCCGCTTCAGTTCCGGTGGACAGCGAGATAGTAGAGGAGGCGCCTTCATCG
>AC233903.1_FGT002
ATGGCCGAC---------------------------------------------------------------ACCAGCTATTGGGAGTGGATG------------------------------------------------------------GGCATCGAAGTC---GAGCTCATCGTCTCCTTT---------ACTGTCCCGTGCCTC---TTCTATTTCGGGTACAACTCCGTCTTGCAGTGGTGGGAATCGCCACGGTTCCGCATCTTGAGGCTCGGCGGCGTCACCACCCTGAGGCAGAAGCTGAACTAC------CACTGCACCCTGTGCCAAGGCAGCATGGAGGCCGGCGAGAATGTCCGCAAGCTCTCCTGCAACCACGTGTTCCACTGC---AGCGTCAAGTGCGAGGGCGTCGACCAACGGCTTTGCACTACACCG---TGCCCGATCTGTGACCAGGTTCTCCATCCCGTGCTGCCGTGGAAACGGACACCG------------CCTCCACAAAAAGCATCGGCGGCAGCGCAACAACAGTTGCCGCGG---AAGTCGTCGTCGCGGGATTTGGAGGACCCACTGCTTCCGAGGCACGGC---------------------------------------------------------------------------------------------------------------------------------------------------------------------------------------------------------------------------------------------------------------------------------------------------------------------------------------------------------------------------
>GRMZM2G429662_T01
ATGGCGACGTGGCTGGTGACATCTGCGTGGTCGGAGTGGCAAATGGTGTTGCCAGAGGTGGGGAGATGGCGGCGTTCCTTAAGAATCGGTCATCGCATAAGAATCGGTCAGCTACAGTTACAAGAAGATATACTCCAATACTACTATTGGGAAAACATCGAAAGC---------GTCGCCACCTTTATCTTC---ATGTGCGCGTGCCTC---TTCATTTTCGTGTGC------ATCATGGAATGGTGGCAATCGCCACGGATGCGCCTCTTCAGGCTCGGCGGCGTCACCACCCTGAGGCGGAACCTGGACTAC------CCCTGCACCCTGTGCCAAAACAGCATGGAGGCCGGCGAGAAGGTCCGCACGCTCTCCTGCAACCACGTGTTCCACTGC---AGCGACAAGTGCGAGGGCATCGACCACTGCCTTCGCACTGGACCG---TGTCCGACCTGTGACCGGGTTCCTCATCCCGTG---CCGTGGAAGCGGACACCG---------ATACCTTCGCAGGGAGCATCGGCTGCAGCGCTACCACGTTTGCGGCTCATC---CCGTTGTCGCGGGATTTGGAC------------------------CTGCTGCGTTGGGAGCACAACCAGAAACGAGCGGAAGCGTCGTCATCAGCATCGCTGCATCGGCGCCACCCGGAGGTGTTGCCGCTTCCCGCGGACGACGAGATACTACCTGAGGCG------------------------------------------------------------------------------------------------------------------------------------------------------------------------------------------------------------------------------------------------------
>GRMZM2G053929_T01
ATGGCCGAC---------------------------------------------------------------CCCAGCTATTGGATAGGGATG------------------------------------------------------------GACATCGAAACCACG------GTCATCTGTCTCGTC------GTGAGCGTGTGCCTC---TTCATTTTCATGTGC------ATCGTGCAATGGTTGGACTCGCCACGGATGCGCGTCTTCAGGCTCGGCGGCGTCACCACCCTGAGGCAGAACCTGGACTAC------ACCTGCACCCTGTGCCAAAACAGCATGGAGGCCGGCGAGAAGGTCCGCACGCTCTCCTGCGACCACGTGTTCCACTGC---AGCGTCAAGTGCGAGGGAATCGACCACTGCCTTCGCACCGGACCG---TGCCCGACCTGTGACCGGGTTCCCCATCCCGTG---CCCTGGAAGCGGACACCG------GCAACACCTTCACAGGGAGCATTGGCGGCAGCGCTACCACCTTTGCGGCTC------CCGTTGTCGCGGGATTTGGAC------------------------CTGCTGCGTTGGGAGCAAATCCAGAAACTAGCGGAAGCGTCGTCATCAGCATCGCTGCATCGGCGCCACCCGGAGGTGTTGCCGCTTCCGGCGGACGACGAGATACTACCTGAGGCG------------------------------------------------------------------------------------------------------------------------------------------------------------------------------------------------------------------------------------------------------
>GRMZM2G128800_T01
ATGGCCGAC---------------------------------------------------------------CCCAGCTATTGGATAGGGATG------------------------------------------------------------GACATCGAAACCACG------GTCATCGGTCTCGTC------GTGAGCGTGTGCCTC---TTCATTTTCATGTGC------ATCGTGCAATGGTGGTACTCGCCACGGATGCGCGTCTTCAGGCTCGGCGGCGTCACCACCCTGAGGCAGAACCTGGACTAC------ACCTGCACCCTGTGCCAAAACAGCATGGAGGCCGGCGAGAAGGTCCGCACGCTCTCCTGCGACCACGTGTTCCACTGC---AGCGTCAAGTGCGAGGGAATCGACCACTGCCTTCGCACTGGACCG---TGCCCGACCTGTTACCGGGTTCCCCATCCCGTG---CCCTGGAAGCGGACACCG------GCAACACCTTCACAGGGAGCATTGGCGGCAGCGCTACCACCTTTGCGGCTC------CCGTTGTCGCGGGATTTGGAC------------------------CTGCTGCGTTGGGAGCAAATCCAGAAACTAGCGGAAGCGTCGTCATCAGCATCGCTGCATCGGCGCCACCCGGAGGTGTTGCCGCTTCCGGCGGACGACGAGATACTACCTGAGGCG------------------------------------------------------------------------------------------------------------------------------------------------------------------------------------------------------------------------------------------------------
>GRMZM2G099817_T01
ATGGCCGAC---------------------------------------------------------------CCCAGGTATTGGGATTGGATG------------------------------------------------------------GCCGTCGGATGC---------GTCGTCACCTCTGTCTTAGGTGTCGTCGCGTGCCTC---TTCATTTTTAAGTGC------ATCAGGAAATGGTGGCAATCGCCACGGATTCTCCTCTTCAGGTTCGGCGGCGTCACCACCCTGAGGCGGAACCTGAGCTACGGCTACCGCTGCCACCTGTGCCATGACCACATGGTGGCCGGCGAGAAGGTCCGCACGCTCTCCTGCGACCACGTGTTCCACTGCGGCAGCTTCAAGTGCGAGGGCATCGACAAAAGGCTTCTCACTGTACCG---TGCCCGACCTGTGACCAGGTTCCCCATCCCGTG---CCGTGGTTCCGGAAACCG---------ATACCTTCACAGGGAGCATCGGCGGCACTG---------------------------------CGCGATTTCGAG---------------------------------------------------------------------------------------------------------------------------------------------------------------------------------------------------------------------------------------------------------------------------------------------------------------------------------------------------------------------------------------------------
