# Supplementary material for: Impact of recurrent gene duplication on adaptation of plant genomes
Source: BMC Plant Biol. 2014 May 31;14:151. doi: 10.1186/1471-2229-14-151 (PMC4049390; doi:10.1186/1471-2229-14-151)
Supplement: Additional file 4 — Contains the cleaned alignments of the clusters with codons under selection. [file 1471-2229-14-151-S4.zip › 4437544801233534_add4/Additional_file_4/Zeamacluster99_large_aligned.fasta]

>GRMZM2G371628_T01
ATGTACCGGGCCATCGAGTACGGCGCGCTCGCCGTGACCTTCTCC------------------------------------------------------------------------------------------------------------------------------------------------------------------------------------------------------------------------------------TCCGTGCCGGGGTTCAAGCACAAGAGAGTCGGCGGCGTGGGCAAGCCCATCAAGCTGACCAGACCCGGGGTGGGTGAGTTTCGGGCGGAGAACGACACGGGCAGCTTCGGCGTGGAGATGCGGCTGCTCCAGCACAAGGGCCGATCCCACCCCACCTTCACGCCTCCTCGCGTCGTCGCAACCGCAGATCTGGCCAACGGCCCCCGACCGATCGACCCCCCTCTCCCCCTCGGCGCGGCGAGGCACAGGCCTCGATTGCAAGAACTTGTAACTACATCTATGCACTGCTGCAGTATATTGAGTTTATGGAGTCTACAGATGACCAACGACAGTGGGATGCAAGGCTTGGACTTGGAGTGGGCGACAGGCGCTTCGGTTCCAGGGGCAGCAGCAGCGGCACGGGTGAACGCCGACGCGCAGAGGCAGAGCGCACCGCCATTATTCGCCGCCGGTAATTTTGCCTGGCGACGGATCTCGATTCCTGCAGCCAAAACCTTGGTGGAGGGTGGCAGCCGGTTCATCGGGGCGCCGAGCTTGAGCGACATAGACTGGGCTGGCGGCGGCGGCGGCAGCGGCAGCGCAAGTGAAGCGCCAGCGATGGGCGCCGTGCAGGACCAACAAGTGCCATTTGCGCAGGTGTACAGGTTCGTCGGCGACATGTTCGACGCTCGACGCGGACGCGCCGATCCCGGTGGAAGCCCACCTGCAGAAGCTGAAGGAGATGGACGACATCACAGCCAAGACAGTCCTGCTGGTGCTGCGGAACCTCGAGAACAACCTGTCGACGCCCCAGTTCGAGCCTGTGGTAAGACACGGAGCCGTTTTTCGCTCACTCTGCTCTTCTCTGGACAGACAAGAGCCCTGTCTGCATTACATATATGCTTAAAGTTCTGCCAAGAGGTCATTAAAAAGTCAGTCTACCATTTGTTGGTGCAGGAGCTGATGATTCCTCTTAAGCTTGTGTTTCGTTGCAGAAAATTTTTGCTGGAAATGCGAGTAACGATTATATTT---------------------------------------------------------------------------------------------------------------------------------------------------------------------------------------------------------------------------------------------------------------------------------------------TTCAACTTTCTAAAGCGAGACGGTGATGTTGAAACTAAAACAGATGAGTTATATCCAATTAAAGACATGTCACAAATATCTAGCGCTGAAAGAAGGGTTTTACTTTATCTAGACCATGACATGGTGTTTATTCCAATAAATATCCGAGAAATGCACTGGTATCTTGCCGTGATCAATGTAAGAAATATGGAGATACAAGTGCTCGACTCACTTGGTAAATCATCCGGTCGCAATGACCTCATTAACACTATAAAAGGACTCCAAAGACAAATTGATATGGTATCTCAGCGTAAGGAATTAAAAGATCACAGGTGGCCAGACCTCCGAGTTGCTTCTTGGCCACTTAGAGAAATGGAAATGAAATATGCAAAGCAAACAGATAGCTCCTCGTGTGGCCTCTTTCTACTAAATTATATCGAATACTGGACAGGGGATGAATTATCTGATAATTTTACCCAGGAA---------------------AAATTGGCTGCTATATTACTATTTTCAGATATAAACAAGAGAAAGGGGTGTCCGTTATACAAGTATGACAAAGAAGTCGATGCTGGAAGCTCCTCTGATGTTCAGATATTAGATAGTCCCACAAATCCTAAGAAGAGGAAACTACTTTGTGTATCT---------------------------------------------------------------------------------------------------------------------------------------------------------------------------------------------------------------------------------------------------------------------------------------------------------------------------------------------------------------------------------------------------------------------------------------------------------------------------------------------------------------------------------------------------------------------------------------------------------------------------------------------------------------------------------------------------------------------------------------------------------------------------------------------------------------------------------------------------------------------------------------------------------------------------------------------------------------------------------------------------------------------------------------------------------------------------------------------------------------------------------------------------------------------------------------------------------------------------------------------------------------------------------------------------------------------------------------------------------------------------------------------------------------------------------------------------------------------------------------------------------------------------------------------------------------------------------------------------------------------------------------------------------------------------------------------------------------------------------------------------------------------------------------------------------------------------------------------------------------------------------------------------------------------------------------------------------------------------------------------------------------------------------------------------------------------------------------------------------------------------------------------------------------------------------------------------------------------------------------------------------------------------------------------------------------------------------------------------------------------------------------------------------------------------------------------------------------------------------------------------------------------------------------------------------------------------------------------------------------------------------------------------------------------------------------------------------------------------------------------------------------------------------------------------------------------------------------------------------------------------------------------------------------------------------------------------------------------------------------------------------------------------------------------------------------------------------------------------------------------------------------------------------------------------------------------------------------------------------------------------------------------------------------------------------------------------------------------------------------------------------------------------------------------------------------------------------------------------------------------------------------------------------------------------------------------------------------------------------------------------------------------------------------------------------------------------------------------------------------------------------------------------------------------------------------------------------------------------------------------------------------------------------------------------------------------------------------------------------------------------------------------------------------------------------------------------------------------------------------------------------------------------------------------------------------------------------------------------------------------------------------------------------------------------------------------------------------------------------------------------------------------------------------------------------------------------------------------------------------------------------------------------------------------------------------------------------------------------------------------------------------------------------------------------------------------------------------------------------------------------------------------------------------------------------------------------------------------------------------------------
>GRMZM2G085508_T01
---------------------------------------------GTCCCAACATATACCTCTGAGGTTCTACACCCTACAGCATATGTATCGGAACCTGATTCATCCTCTGATAACGCATGCGACTGGGTTATCCCTGAATACACCAGTACACCTTTCATGCCAGCTTCAACACAAACTGAGGATGTCGGTTCACCCGATATGTCTACTGAGCCACTAAGACGTAAACATCATGTTCTGCGTGGTGAAAGACAAGCTATCTTAGCCCGTCAA------------------------------------------------------------------------------------------------------------------------------------------------------------------------------------------------------------------------------------------------------------------------------------------------------------------------------------------------------------------------------------------------------------------------------------------------------------------------------------------------------------------------------------------------------------------------------------------------------------------------------------------------------------------------------------------------------------------------------------------------------------------------------------------------------------------------------------------------------------------------------------------------------------------------------------------------------------------------------------------------------------------------------------------------------------------GTTGATGAC------------------------------------------------GATGATGAGGGTGTCATATTCGGAGAGGATAATGATGAGAACGAGGGATATATATTCGCTGATGAGGACACTAACGAGGACTTCGAGATAGATGGTACTCAAGATCTATCTGTTGTCACTAATGTGATAGACGGGAACATAAATTTAATAAAAGCTCAAGAGCATCTAAAATGCCGATCTGGAGGTCGTGTACACATAGAAAATGCTTTTCAGTTCAACTTTCTAAAGCGAGACGGTGATGTTGACACTAAAACAGATGAGTTATATCCAAGTAAAGACATGGCACAAATATCTAGCGCCGAAAGAAGGGTTTTACTTTATCTAGACCATGACATGGTGTTTATTCCAATAAATATCCGAGAAATGCACTGGTATCTTGCCGTGATCAATGCACGAAATATGGAGATACAAGTGCTCGACTCACTTGGTACATCATCCGGTCGCAATGACCTCATTGACACTATAAAAGGACTCCAAAGACAAATTGATATGGTATCTCAGCGTAAGGAGTTAAAAGATCACAGGTGGCCAGACCTCCGAGTTGCTTCTTGGCCACTTAGAGAAATAGAAATGGAATATGCAAAGCAAACAGATAGCTCCTCGTGTGGCCTCTTTCTACTAAACTATATCGAATACTGGACAGGGGATGAACTATCTGATAATTTTACCCAGGATGACATGTCACACTTTAGGAAAAAATTGGCTGCTATATTACTATCTTCAGATATAAACAAGAGAAAGGGGTGTCCGTTATACAAGTATGACAAAGAAGTCGATGCTGGATGCTCCTCTGATGTTCAGATATTAGATAGTCCCACAAATCCTAAGAAGAGGAAACTACTTTGTGTATCTGAAAAGAGCGAAGTATTGATGGAAGATGATGATGGCCCCATCACTCAAGCAGACTTAGAAAAGTGGTTTGTTCATGATTGGGATAAAAGAACTCCTATAAAAATCCCGACCGATGAGTGCACTAATGAATTTTTACTGAGTGGCCTTTCCACAAAGGACATGCCAGTGACCAAAGCCGATTTAATAGATGTTCTATGTGATTACATCATGACAATCCAAGATGATACGACATTAGAGATGACA---------------------------------------------------------------------------------------------------------------------------------------------------------------------------------------------AGAATGGTTGGTTTTGGTAAACTTCCAAAGTACCATCAGGATCCTACAGCAGAAGAGTTAGCTAACACACTCGACTGTTGGCCTTCATTGAACTATTATATCACTGGTTGTAAATATGTTCTTATGCCATGGAAATTCAACGGATGCTATGCACTTTTCGTAATCGATCATGGTAAAAAGCACGTAACTTTTATAGACTTTACACCCACTCAAGATTGGTGTAAACACATGCCATACAAGAGGTTTGCGGAAGCAATTATTATGGCCTCCAAGAAATATAAGATTGCCTACAATAAGAAACGTTCTGGATGGGCAGATGATATTTTTAAGTGGGAACATACAATTCGGTCTGGTCTTCCGATGGACTTAAAAGGG------------------------------------------------------------------------------------------------GTTAATACAAGCTACTTCGTTCTACAAGCTATGGTTATG------------------------------------------------------------------------------------------------------------------------------------------------------------------------------------TGGGGGAGTGGTAGACGAATG---------------------------------------GAATTTAATAGG---------------------------------------------------------------------------------------------------------------------------------------------------------------------------------------------------------------------------------------------------------------------------------------------------------------------------------------------------------------------------------------------------------------------------------------------------------------------------------------------------------------------------------------------------------------------------------------------------------------------------------------------------GATGCA---------------------------------------------------------------------------------------------------------------------AAAATTATTCGAAGG---------------------------------------------------------------------------------------------------------------------------------------------------------------------------------------------------------------------------------------------------------------------------------------------------------------------------------------------------------------------------------------------------------------------------------------------------------------------------------------------------------------------------------------------------------------------------------------------------------------------------------------------------------------------------------------------------------------------------------------------------------------------------------------------------------------------------------------------------------------------------------------------------------------------------------------------------------------AACTTTGTAATT---------------------------------------------------------------------------------------------------------------------------------------------------------------------------------------------------------------------------------------------------------------------------------------------------------------------------------------------------------------------------------------------------------------------------------------------------------------------------------TTAAGTTAT------------------------------------------------------------GAGGAG---------------------------------------------------------------------------------------------------------------------------------------------------------AATTCATGCCGCTATGCTATC------------------------------------------------------------------------------------------------------------------------------------------------------------------------------------------------------------------------------------------------------------------------------------------------------------------------------------------------------------------------------------------------------------------------------------------------------------------------------------------------------------------------------------------------------------------------------------------------------------------------------------------------------------------------------------------------------------------------------------------------------------------------------------------GCTAAAAAAGAT---------------------------------------------------------------------------------------------------------------------------------------------------------------------------------------------------------------------------------------------------------------------------------------------------------
>GRMZM2G327263_T01
------------------------------------------------------------------------------------------------------------------------------------------------------------------------------------------------------------------------------------------------------------------------------------------------------------------------------------------------------------------------------------------------------------------------------------------------------------------------------------------------------------------------------------------------------------------------------------------------------------------------------------------------------------------------------------------------------------------------------------------------------------------------------------------------------------------------------------------------------------------------------------------------------------------------------------------------------------------------------------------------------------------------------------------------------------------------------------------------------------------------------------------------------------------------------------------------------------------------------------------------------------------------------------------------------------------------------------GTAGAAGTCGTGCTTATTGATGATGCCTTTGTGGAAAGGAAGTGGTGCCTATTTGAACCGGACGCATATCTAGGTGATGAG------------------------------------------------------------------------------------------------------------------GTGATAGACTGTTACATAAATTTAATAAAAGCTCAAGAGCATCTAAAATGCCGATCTGGAGGTCGTGTACACATAGAAAATGCTTTTCAGTTCAACTTTCTAAAGCGAGACGGTGATGTTGACACTAAAACAGATGAGTTATATCCAAGTAAAGACATGGCACAAATATCTAGCGCCGAAAGAAGGGTTTTACTTTATCTAGACCATGACATGGTGTTTATTCCAATAAATATCCGAGAAATGCACTGGTATCTTGCCGTGATCAATGCACGAAATATGGAGATACAAGTGCTCGACTCACTTGGTACATCATCCGGTCGCAATGACCTCATTGACACTATAAAAGGACTCCAAAGACAAATTGATATGGTATCTCAGCGTAAGGAGTTAAAAGATCACAGGTGGCCAGACCTCCGAGTTGCTTCTTGGCCACTTAGAGAAATAGAAATGGAATATGCAAAGCAAACAGATAGCTCCTCGTGTGGCCTCTTTCTACTAAACTATATCGAATACTGGACAGGGGATGAACTATCTGATAATTTTACCCAGGATGACATGTCACACTTTAGGAAAAAATTGGCTGCTATATTACTATCTTCAGATATAAACAAGAGAAAGGGGTGTCCGTTATACAAGTATGACAAAGAAGTCGATGCTGGATGCTCCTCTGATGTTCAGATATTAGATAGTCCCACAAATCCTAAGAAGAGGAAACTACTTTGTGTATCTGAAAAGAGCGAAGTATTGATGGAAGATGATGATGGCCCCATCACTCAAGCAGACTTAGAAAAGTGGTTTGTTCATGATTGGGATAAAAGAACTCCTATAAAAATCTCGACCGATGAGTGCACTAATGAATTTTTACTGAGTGGCCTTTCCACAAAGGACATGCCAGTGACCAAAGCCGATTTAATAGATGTTCTATGTGATTACATCATGACAATCCAAGATGATACGGCATTAGAGATGACAGTGCGAAGTTTCAACCCTTTTAAGATAGAAATATCTGTCAAAGACCTGCAAAACGTATTAAGGGTAAATCTAGATATGACTCTAAAATGTTTTGACATGGCTGTTCGATTGTTGGCCATTAAAGAGTCACATATGTCGAAAGATGAAATGATAAAGGATAAAAAACATTATATGGACACGCGCTTCTGGAGAATGGTTGGTTTTGGTAAACTTCCAAAGTACCATCAGGATCCTACAGCAGAAGAGTTAGCTAACACACTCGACTGTTGGCCTTCATTGAACTATTATATCACTGGTTGTAAATATGTTCTTATGCCATGGAAATTCAACGGATGCTATGCACTTTTCGTAATCGATCATGGTAAAAAGCACGTAACTTTTATAGACTTTACACCCACTCAAGATTGGTGTAAACACATGCCATACAAGAGGTTTGCGGAAGCAATTATTATGGCCTCCAAGAAATATAAGATTGCCTACAATAAGAAACGTTCTGGATGGGCAGATGATATTTTTAAGTGGGAACATACAATTCGGTCTGGTCTTCCGATGGACTTAAAAGGG------------------------------------------------------------------------------------------------GTTAATACAAGCTACTTCGTTCTACAAGCTATGGTTATG------------------------------------------------------------------------------------------------------------------------------------------------------------------------------------TGGGGGAGTGGTAGACGAATG---------------------------------------GAATTTAATAGGTGGACTTCTCTGGATCTTGCTAAGATGTCTCGTGAAATTAGAGGCAGTCCAGAGATCTTGTTTGCAAGAGAAGTTGCAAGAGCATGCAGAATGGGGAACTTTATTTCCTTCTTCCGTCTTGCAAGGAAAGCTACATATTTGGAGGCATGTTTGATGCATGCTCATTTTGCAAAGGAGTGGTTGGAAGCAAATAAAGACTACCGAGCTATAGTCGATGGTGCGAATATTGCACTATATCAACCAAATTTTGCGGAGGGCGGTTTCAGTTTGACCCAGCTTATGGAAAATCCATCTAATAGGCATTTGATTGAGACCTGGAGAACAAATGGGGCTTTGTATACTTCACCAAGTGGGTCAAATGATGACTGGTCTGCAATGTTGCCGATGTCGAACCCTTCAGCTAATCCCACACAGCTTACAATTTTCTATGGTGGATCAGTATGTGTGTATGACTCGGTGCCACCAGAAAAGGCTCAGGCAATCATGCTTATAGCTGCAGCTGCGGCAGCTGCGGCAGCCACCAAAGGCAGTGCTGCCACTGCTTTTAATCCTCCAATGAGCACTTCTGTAGCAGCTGGACAAGCTCAGGTTGTTGCTGACCCTAGCTCAATAAGCAAGCTTCAGGCTGATCTC---------------------------------------------------------------------------------------------------------------------CCCATTGCCAGGAGGCACTCTCTCCATCGCTTCCTTGAGAAACGTCGTGACAGGGTCGTGAGCAAAGCTCCGTACAGCCCCGCCAAGTCGTTCGATGGCATGGAGTCAGCGGGAATGGAGATGACTGTGGACGGCAAGCAGGGCGCAAGGCCCAGTATCTTGAAAGCACAAGCTCCTGTAGCCGCCGTCGTAGCAGCCATTTCCAGCATCCGCTTCTCCTCCTCCCTGCCGGCACTGGTTCCGCCGCCTCCGCCCCTGCACGATGAGAACCCGTTCGCTGCGCTCCTCGCCTCTGAGCCCCCACCGCCGGAGCCTCTCCGCCAGGTGCTCGCCACGGGCGACGTCCACTCCGCGCTCCGCGGCCTCCCGGGCCTCGCGCGCCAGCTGTTCCGGTGGGCGGAGACTACTCCGTGTGGCTTCCCCCGCTCCGCCTCCGCGTTCGCCGCCGTCCTCATCCCGCTCGCCCGAGCCAACCACATCCGGGCCGCCTACCCTGTCTCCCTCCGCGCCCTGCACCTCGACCTCCTCCTCCCCCTGGTGTCCCTCCTGTCCGCTCCCCTCTCTACCGCTCCACGGTCACTATTGAGCCTCCTCTTACGCTTGTCCACCAAGTACTCGAAGGAATGCAAAGCCCGCGACGCCACGCTCGACACCTGTTCGACGCTGTGCTTGTCCGCCTTCCGCGAGATGGCAAGCCACGGCGTGGCCCCTGACGTTAAAGACTGCAACCGTGTGCTCCGTGTATTACGTGATGCGGCCAGGTGGGATGACATTTGTGCTGTGCATGAGGAGATGCTCGAGCTTGGGATTGAGCCCAGTATTGTCACGTACAATACTTTGTTGGATTCTTTCTTGAAGGAGGGAAGGAAGGACAAGGTTGCCATGCTGCTGAAGGAGATGGAGACCCGGGGGAGTGGTTGCTTGCCAAATGATGTCACGTACAATGTGGTGATTACTGGGTTGACCAGGAAAGGT---------------------------------------------------------------------------GAGGAGGCAGCAGAGCTGGTCGAGGGAATGCGGCTGTCCAAGAAGGCTTCATCCTTCACTTATAACCCACTTATCACTGGGTTGCTTGCAAGGGGCTGTGTCAAAAAGGTATACGATTTGCAGTTGGAGATGGAGAATGAGGGCATTATGCCTACAGTGGTGACGTACAATGCGATGATTCATGGGCTGCTTCAAAGTGGGCTGGTAGAGGCTGCACAGGTGAAGTTTGCGGAAATGAGGGCGATGGGCTTGCTACCGGACGTGATCACCTACAATTCGTTGCTAAATGGGTATTGTAAGGCAGGTAACTTGAAAGAGGCTCTTTTGTTGTTTGGCGATTTGAGGCGTGCAGGGTTAGCGCCGACAGTTTTGACCTATAACATTCTTATAGATGGTTATTGTAGATTAGGTGATTTAGAGGAAGCCAGGATATTGAAAGAGGAAATGGGAGAGCAAGGTTGTTTGCCC---------------------------------------------------------------------------------------------------------------------------------AATGTTTGTACATATACAATTCTCATGAAGGGTTCGCTTAATGTGCGTAGCCTTGCTATGGCAAGAGAATTCTTTGATGAGATGCTGAGCAAAGGTTTGCAGCCAGATTGCTTTGCTTATAATACAAGGATTTGTGCGGAGCTAATCCTAGGGGATATTGCCAGAGCTTTCGAGTTGAGAGAGGTGTTGATGTTGGAAGGCATATCTTCTGATACAGTGCTTATTCATGGACTGTGCAAGACTGGTAACCTGAAAGATGCCAAAGAGCTGCAGATGAAGATGGTCAGAGGTGATAGATGGAGTTCCTGGGCCCTTCATTTCAAACTGGAAACAAAAAGAGAGTTTGAAATAACATTCTCTGAGTTAAGCTGCTGGGTGCTTTCTAAACGAATAGTTAAGCACAAACATGCCTTCCTCTTGCTGAGCTCCAGAGTTCGCAAGATGTTGGATCTGAGGTGCAAACCTGTAGCTGAATTTGTTAAGGCATCCGTTAAGCGTCGCTTAAGCGGTAAGGCGGGCGTCCTTGTCGCCTTAGGATGGAGAGGCGCAAGCGGCCGCAGCGCGCAGAGCTCTGGAAGGGTGCGACAACAGCATAGGGACATGAAGAGAGAGAACCACAGGAGAGGGAGGGAGAAGAACGACAACACCGGGGGAGAGGGAGAAAGAGGGGAGCGGCGGCGTGGGGGACAAAGGATAGAGGAGGGTGGCGGTGCTAGGGGAGTGGGAGAAAGAGAGCGGCAGCGCGGGGGAGAGGCTTGCTGTGCGGAC---------------GCTGAGAGGGATATGAGAAGTGTAGGT------------------------------------------------------------------------------------------------------------------------------------------------------------------------------------------------------------------------------------------------------------------------------------------
>GRMZM2G016583_T01
---------------------------------------------------------------------------------------------------------------------------------------------------------------------------------------------------------------------------------------------------------------------------------------------------------------------------------------------------------------------------------------------------------------------------------------------------------------------------------------------------------------------------------------------------------------------------------------------------------------------------------------------------------------------------------------------------------------------------------------------------------------------------------------------------------------------------------------------------------------------------------------------------------------------------------------------------------------------------------------------------------------------------------------------------------------------------------------------------------------------------------------------------------------------------------------------------------------------------------------------------------------------------------------------------------------------------------------------------------------------------------TGCCTATTTGAACCGGACGCATATCTAGGTGATGAG------------------------------------------------------------------------------------------------------------------GTGATAGACTGTTACATAAATTTAATAAAAGCTCAAGAGCATCTAAAATGCCGATCTGGAGGTCGTGTACACATAGAAAATGCTTTTCAGTTCAACTTTCTAAAGCGAGACGGTGATGTTGACACTAAAACAGATGAGTTATATCCAAGTAAAGACATGACACAAATATCTAGCGCCGAAAGAAGGGTTTTACTTTATCTAGACCATGACATGGTGTTTATTCCAATAAATATCCGAGAAATGCACTGGTATCTTGCCGTGATCAATGCAAGAAATATGGAGATACAAGTGCTCGACTCACTTGGTACATCATCCGGTCGCAATGACCTCATTGACACTATAAAAGGACTCCAAAGACAAATTGATATGGTATCTCAGCATAAGGAGTTAAAAGATCACAGGTGGCCAGACCTCCGAGTTGCTTCTTGGCCACTTAGAGAAATAGAAATGGAATATGCAAAGCAAACAGATAGCTCCTCGTGTGGCCTCTTTCTACTAAACTATATCGAATACTGGACAGGGGATGAACTATCTGATAATTTTACCCAGGATGACATGTCACACTTTAGGAAAAAATTGGCTGCTATATTACTATCTTCAGATATAAACAAGAGAAAGGGGTGTCCGTTATACAAGTATGACAAAGAAGTCGATGCTGGATGCTCCTCTGATGTTCAGATATTAGATAGTCCCACAAATCCTAAGAAGAGGAAACTACTTTGTGTATCTGAAAAGAGCGAAGTATTGATGGAAGATGATGATGGCCCCATCACTCAAGCAGACTTAGAAAAGTGGTTTGTTCATGATTGGGATAAAAGAACTCCTATAAAAATCCCGACCGATGAGTGCACTAATGAATTTTTACTGAGTGGTCTTTCCACAAAGGACATGCCAGTGACCAAAGCCGATTTAATAGATGTTCTATGTGATTACATCATGACAATCCAAGATGATACGACATTAGAGATGACAGTGCGAAGTTTCAACCCTTTTAAGATAGAAATATCTGTCAAAGACCTGCAAAACGTATTAAGGGTAAATCTAGATATGACTCTAAAATGTTTTGACATGGCTGTTCGATTGTTGACCATTAAAGAGTCACATATGTCGAAAGATGAAATGATAAAGGATAAAAAACATTATATGGACATGCGCTTCTGGAGAATGGTTGGTTTTGGTAAACTTCCAAAGTACCATCAGGATCCTACAGCAGAAGAGTTAGCTAACACACTCGACTGTTGGCCTTCATTGAACTATTATATCACTGGTTGTAAATATGTTCTTATGCCATGGAAATTCAACGGATGCTATGCACTTTTCGTAATCGATCATGGTAAAAAGCACGTAACTTTTATAGACTTTACACCCACTCAAGATTGGTGTAAACACATGCCATACAAGAGGTTTGCGGAGGCAATTATCATGGCCTCCAAGAAATATAAGATTGCCTACAATAAGAAACGTTCTGAATGGGCAGATGATATTTTTAAGTGGGAACATACAATTCGGTCTGGTCTTCCAATGGACTTAAAAGGGAAATGGAGGCAGCATGCTGCTGACAAGCGATTACTTAGGGAGCAGAAGAATGCTCTTGCTGTTGCAGCATTGTGTTCTCTATCACTTGGCCCACCAGTTCATAAAAGTACAACGCTGCTTAACACCCATGTTGCACCTGGAGCTGGTCCTGGCGATTGCATTTCAGTATTCAACAATGCTGTCAATCAACTCGCAGAAGAGATTTTGGCTGCAGCAAACGCAAACTGTAGCCAATGGCCAGCTCCCGAGATTGATCTTCTGGAGAGAACAAGCAATGAGAGGATATATGCAGAAATGTTCTTGCCTAGCATTGGATGGTCTTCGCCATCAAGGATCCAGCCACTGCTTGCAGCCATTAATAGCTGCAAGATTCCAGAGTTCAGTTAC---------------------------------------------------------------------------------------------------------------------------------------------------------------------------------------------------------------------------------------------------------------------------------------------------------------------------------------------------------------------------------------------------------------------------------------------------------------------------------------------------------------------------------------------------------------------------------------------------------------------------------------------------GATCTATCTTGGCTAAACCATGGTTCTCACATGGGCAAGCAGATCCAGGATCAGAAGAAGTTACTTGAGGAGTGCTTGGCGAGATACTTGACCGAATCAGCCCGGCTGTTAGATGAAAGCCAGCAAATTATCGATGCT---------------------------------------------------------------------------------------------------------------------------------------------------------------------------------------------------------------------------------------------------------------------------------------------------------------------------------------------------------------------------------------------------------------------------------------------------------------------------------------------------------------------------------------------------------------------------------------------------------------------------------------------------------------------------------------------------------------------------------------------------------------------------------------------------------------------------------------------------------------------------------------------------------------------------------------------------------------ATTTTGGTTCTG---------------------ATTGATGATCCTCCCTGCGCTATTGCTGCAGGAGCTCTTTTATTTGTTTTGGCAAGTGATGTCCAAGACAATAAT---------------------------------------------------------------------------------------------------------------------------------------------------------------------------------------------------------------------------------------------------------------------------------------------------------------------------------------------------------------------------------CTGTCTTCA------------------------------------------------------------GAAACT------------------------TGTGTCCATTTCCTCCTCAAATTGTTAAACCCTCCGGTGAATGTTGTTGATGCCAAAGCACCATCAATAGGTTCCAAACTTCTTGGAATCGGTAAATTTCAGATGCTTAACGGTTCCAATAAGGATGTGGACTCTTGTTCAGAGGACATA---------------------------------------------------------------------------------------------------------------------------------------------------------------------------------------------------------------------------------------------------------------------------------------------------------------------------------------------------------------------------------------------------------------------------------------------------------------------------------------------------------------------------------------------------------------------------------------------------------------------------------------------------------------------------------------------------------------------------------------------------------------------------AAAGAGATCAAACCAGCAGACAGGGAT---------------TATAAGAGAACAACAAGGCCGGAACTATGTTCAAAGTGGCTTGCTTTGTTGACAATGGAAAAGGCGTGCTTGTCTGTTGTTGCATTAGAGGATACATCTGACATGGTGTTAGAACTCGGAGGAAATTTCAAAGAAACATTAAGGCAGTTGGGTGGCCTTGATGATATTTTTAATGTCATGGTGAATTGCCATTCAGAACTGGAGTATACTTGGAGCTGCAATCTGATGAATATTATTTTGAGCAACATGAAAAACATGTTGCAAGACAAGGATATGTTGCAG
